# Supplementary material for: Nuclear genome of Bulinus truncatus, an intermediate host of the carcinogenic human blood fluke Schistosoma haematobium
Source: Nat Commun. 2022 Feb 21;13:977. doi: 10.1038/s41467-022-28634-9 (PMC8861042; doi:10.1038/s41467-022-28634-9)
Supplement: Supplementary file 6 — Supplementary Data 3 [file 41467_2022_28634_MOESM6_ESM.zip › Supplementary_Data_3/bglb000133-pa.mature.pep.pdb]

ATOM      1  N   SER A   1      83.961   4.484   1.986  1.00 56.23           N  
ATOM      2  H   SER A   1      83.700   3.817   2.697  1.00 56.23           H  
ATOM      3  H2  SER A   1      84.566   4.072   1.290  1.00 56.23           H  
ATOM      4  H3  SER A   1      84.457   5.252   2.416  1.00 56.23           H  
ATOM      5  CA  SER A   1      82.747   5.022   1.356  1.00 56.23           C  
ATOM      6  HA  SER A   1      82.276   4.256   0.740  1.00 56.23           H  
ATOM      7  C   SER A   1      83.232   6.145   0.487  1.00 56.23           C  
ATOM      8  CB  SER A   1      81.737   5.523   2.398  1.00 56.23           C  
ATOM      9  HB2 SER A   1      81.921   6.566   2.656  1.00 56.23           H  
ATOM     10  HB3 SER A   1      80.733   5.417   1.988  1.00 56.23           H  
ATOM     11  O   SER A   1      83.728   7.118   1.030  1.00 56.23           O  
ATOM     12  OG  SER A   1      81.837   4.737   3.573  1.00 56.23           O  
ATOM     13  HG  SER A   1      81.140   5.005   4.176  1.00 56.23           H  
ATOM     14  N   ASP A   2      83.245   5.946  -0.821  1.00 76.44           N  
ATOM     15  H   ASP A   2      82.819   5.113  -1.202  1.00 76.44           H  
ATOM     16  CA  ASP A   2      83.910   6.838  -1.765  1.00 76.44           C  
ATOM     17  HA  ASP A   2      84.176   7.766  -1.258  1.00 76.44           H  
ATOM     18  C   ASP A   2      82.977   7.201  -2.915  1.00 76.44           C  
ATOM     19  CB  ASP A   2      85.215   6.212  -2.284  1.00 76.44           C  
ATOM     20  HB2 ASP A   2      84.996   5.241  -2.729  1.00 76.44           H  
ATOM     21  HB3 ASP A   2      85.631   6.854  -3.061  1.00 76.44           H  
ATOM     22  O   ASP A   2      82.172   6.385  -3.385  1.00 76.44           O  
ATOM     23  CG  ASP A   2      86.257   6.062  -1.173  1.00 76.44           C  
ATOM     24  OD1 ASP A   2      86.450   7.039  -0.420  1.00 76.44           O  
ATOM     25  OD2 ASP A   2      86.795   4.945  -1.030  1.00 76.44           O  
ATOM     26  N   LEU A   3      83.121   8.442  -3.372  1.00 88.49           N  
ATOM     27  H   LEU A   3      83.809   9.031  -2.925  1.00 88.49           H  
ATOM     28  CA  LEU A   3      82.572   8.902  -4.633  1.00 88.49           C  
ATOM     29  HA  LEU A   3      81.555   8.522  -4.730  1.00 88.49           H  
ATOM     30  C   LEU A   3      83.429   8.351  -5.773  1.00 88.49           C  
ATOM     31  CB  LEU A   3      82.557  10.438  -4.620  1.00 88.49           C  
ATOM     32  HB2 LEU A   3      83.574  10.806  -4.485  1.00 88.49           H  
ATOM     33  HB3 LEU A   3      81.960  10.777  -3.773  1.00 88.49           H  
ATOM     34  O   LEU A   3      84.594   8.723  -5.910  1.00 88.49           O  
ATOM     35  CG  LEU A   3      81.984  11.033  -5.913  1.00 88.49           C  
ATOM     36  HG  LEU A   3      82.604  10.762  -6.767  1.00 88.49           H  
ATOM     37  CD1 LEU A   3      80.570  10.512  -6.144  1.00 88.49           C  
ATOM     38 HD11 LEU A   3      80.034  10.470  -5.196  1.00 88.49           H  
ATOM     39 HD12 LEU A   3      80.030  11.172  -6.823  1.00 88.49           H  
ATOM     40 HD13 LEU A   3      80.602   9.514  -6.582  1.00 88.49           H  
ATOM     41  CD2 LEU A   3      81.971  12.552  -5.798  1.00 88.49           C  
ATOM     42 HD21 LEU A   3      82.986  12.911  -5.630  1.00 88.49           H  
ATOM     43 HD22 LEU A   3      81.576  12.991  -6.714  1.00 88.49           H  
ATOM     44 HD23 LEU A   3      81.339  12.855  -4.962  1.00 88.49           H  
ATOM     45  N   ILE A   4      82.853   7.479  -6.600  1.00 88.49           N  
ATOM     46  H   ILE A   4      81.886   7.230  -6.453  1.00 88.49           H  
ATOM     47  CA  ILE A   4      83.572   6.815  -7.688  1.00 88.49           C  
ATOM     48  HA  ILE A   4      84.628   7.075  -7.622  1.00 88.49           H  
ATOM     49  C   ILE A   4      83.060   7.328  -9.028  1.00 88.49           C  
ATOM     50  CB  ILE A   4      83.494   5.277  -7.564  1.00 88.49           C  
ATOM     51  HB  ILE A   4      82.451   4.970  -7.640  1.00 88.49           H  
ATOM     52  O   ILE A   4      81.858   7.330  -9.295  1.00 88.49           O  
ATOM     53  CG1 ILE A   4      84.036   4.836  -6.183  1.00 88.49           C  
ATOM     54 HG12 ILE A   4      83.368   5.211  -5.407  1.00 88.49           H  
ATOM     55 HG13 ILE A   4      85.020   5.275  -6.020  1.00 88.49           H  
ATOM     56  CG2 ILE A   4      84.281   4.608  -8.711  1.00 88.49           C  
ATOM     57 HG21 ILE A   4      83.873   4.899  -9.679  1.00 88.49           H  
ATOM     58 HG22 ILE A   4      84.193   3.523  -8.648  1.00 88.49           H  
ATOM     59 HG23 ILE A   4      85.334   4.886  -8.657  1.00 88.49           H  
ATOM     60  CD1 ILE A   4      84.146   3.321  -5.988  1.00 88.49           C  
ATOM     61 HD11 ILE A   4      83.225   2.832  -6.305  1.00 88.49           H  
ATOM     62 HD12 ILE A   4      84.981   2.928  -6.569  1.00 88.49           H  
ATOM     63 HD13 ILE A   4      84.340   3.111  -4.936  1.00 88.49           H  
ATOM     64  N   ILE A   5      83.998   7.708  -9.896  1.00 93.93           N  
ATOM     65  H   ILE A   5      84.962   7.677  -9.597  1.00 93.93           H  
ATOM     66  CA  ILE A   5      83.751   7.834 -11.329  1.00 93.93           C  
ATOM     67  HA  ILE A   5      82.698   7.609 -11.500  1.00 93.93           H  
ATOM     68  C   ILE A   5      84.561   6.777 -12.079  1.00 93.93           C  
ATOM     69  CB  ILE A   5      83.955   9.277 -11.829  1.00 93.93           C  
ATOM     70  HB  ILE A   5      83.250   9.897 -11.276  1.00 93.93           H  
ATOM     71  O   ILE A   5      85.782   6.695 -11.947  1.00 93.93           O  
ATOM     72  CG1 ILE A   5      83.564   9.380 -13.319  1.00 93.93           C  
ATOM     73 HG12 ILE A   5      84.321   8.892 -13.933  1.00 93.93           H  
ATOM     74 HG13 ILE A   5      82.619   8.859 -13.471  1.00 93.93           H  
ATOM     75  CG2 ILE A   5      85.360   9.827 -11.530  1.00 93.93           C  
ATOM     76 HG21 ILE A   5      86.126   9.053 -11.574  1.00 93.93           H  
ATOM     77 HG22 ILE A   5      85.621  10.620 -12.231  1.00 93.93           H  
ATOM     78 HG23 ILE A   5      85.363  10.246 -10.523  1.00 93.93           H  
ATOM     79  CD1 ILE A   5      83.369  10.819 -13.816  1.00 93.93           C  
ATOM     80 HD11 ILE A   5      83.009  10.788 -14.844  1.00 93.93           H  
ATOM     81 HD12 ILE A   5      82.628  11.333 -13.204  1.00 93.93           H  
ATOM     82 HD13 ILE A   5      84.311  11.368 -13.793  1.00 93.93           H  
ATOM     83  N   ASN A   6      83.877   5.953 -12.863  1.00 92.13           N  
ATOM     84  H   ASN A   6      82.880   6.094 -12.946  1.00 92.13           H  
ATOM     85  CA  ASN A   6      84.490   4.951 -13.722  1.00 92.13           C  
ATOM     86  HA  ASN A   6      85.575   5.016 -13.632  1.00 92.13           H  
ATOM     87  C   ASN A   6      84.133   5.250 -15.175  1.00 92.13           C  
ATOM     88  CB  ASN A   6      84.066   3.546 -13.266  1.00 92.13           C  
ATOM     89  HB2 ASN A   6      83.018   3.381 -13.513  1.00 92.13           H  
ATOM     90  HB3 ASN A   6      84.183   3.474 -12.185  1.00 92.13           H  
ATOM     91  O   ASN A   6      82.988   5.584 -15.477  1.00 92.13           O  
ATOM     92  CG  ASN A   6      84.907   2.446 -13.895  1.00 92.13           C  
ATOM     93  ND2 ASN A   6      84.661   1.210 -13.534  1.00 92.13           N  
ATOM     94 HD21 ASN A   6      83.955   1.004 -12.842  1.00 92.13           H  
ATOM     95 HD22 ASN A   6      85.257   0.499 -13.934  1.00 92.13           H  
ATOM     96  OD1 ASN A   6      85.799   2.667 -14.696  1.00 92.13           O  
ATOM     97  N   VAL A   7      85.112   5.131 -16.067  1.00 94.22           N  
ATOM     98  H   VAL A   7      85.978   4.698 -15.780  1.00 94.22           H  
ATOM     99  CA  VAL A   7      84.911   5.338 -17.496  1.00 94.22           C  
ATOM    100  HA  VAL A   7      83.839   5.400 -17.684  1.00 94.22           H  
ATOM    101  C   VAL A   7      85.444   4.139 -18.259  1.00 94.22           C  
ATOM    102  CB  VAL A   7      85.538   6.646 -17.999  1.00 94.22           C  
ATOM    103  HB  VAL A   7      86.626   6.587 -17.956  1.00 94.22           H  
ATOM    104  O   VAL A   7      86.574   3.715 -18.026  1.00 94.22           O  
ATOM    105  CG1 VAL A   7      85.084   6.838 -19.445  1.00 94.22           C  
ATOM    106 HG11 VAL A   7      84.985   7.899 -19.673  1.00 94.22           H  
ATOM    107 HG12 VAL A   7      85.800   6.364 -20.116  1.00 94.22           H  
ATOM    108 HG13 VAL A   7      84.099   6.401 -19.614  1.00 94.22           H  
ATOM    109  CG2 VAL A   7      85.085   7.870 -17.194  1.00 94.22           C  
ATOM    110 HG21 VAL A   7      85.345   7.754 -16.141  1.00 94.22           H  
ATOM    111 HG22 VAL A   7      84.004   7.973 -17.284  1.00 94.22           H  
ATOM    112 HG23 VAL A   7      85.570   8.767 -17.580  1.00 94.22           H  
ATOM    113  N   GLN A   8      84.623   3.579 -19.147  1.00 90.43           N  
ATOM    114  H   GLN A   8      83.703   3.977 -19.269  1.00 90.43           H  
ATOM    115  CA  GLN A   8      84.968   2.401 -19.937  1.00 90.43           C  
ATOM    116  HA  GLN A   8      86.048   2.266 -19.874  1.00 90.43           H  
ATOM    117  C   GLN A   8      84.576   2.570 -21.413  1.00 90.43           C  
ATOM    118  CB  GLN A   8      84.308   1.147 -19.337  1.00 90.43           C  
ATOM    119  HB2 GLN A   8      84.349   0.339 -20.066  1.00 90.43           H  
ATOM    120  HB3 GLN A   8      83.259   1.353 -19.123  1.00 90.43           H  
ATOM    121  O   GLN A   8      83.394   2.780 -21.695  1.00 90.43           O  
ATOM    122  CG  GLN A   8      85.011   0.678 -18.053  1.00 90.43           C  
ATOM    123  HG2 GLN A   8      84.951   1.462 -17.298  1.00 90.43           H  
ATOM    124  HG3 GLN A   8      84.492  -0.198 -17.663  1.00 90.43           H  
ATOM    125  CD  GLN A   8      86.473   0.300 -18.288  1.00 90.43           C  
ATOM    126  NE2 GLN A   8      87.361   0.634 -17.380  1.00 90.43           N  
ATOM    127 HE21 GLN A   8      88.327   0.440 -17.603  1.00 90.43           H  
ATOM    128 HE22 GLN A   8      87.111   1.290 -16.654  1.00 90.43           H  
ATOM    129  OE1 GLN A   8      86.841  -0.276 -19.300  1.00 90.43           O  
ATOM    130  N   PRO A   9      85.523   2.427 -22.361  1.00 88.86           N  
ATOM    131  CA  PRO A   9      86.974   2.321 -22.150  1.00 88.86           C  
ATOM    132  HA  PRO A   9      87.209   1.585 -21.381  1.00 88.86           H  
ATOM    133  C   PRO A   9      87.603   3.678 -21.766  1.00 88.86           C  
ATOM    134  CB  PRO A   9      87.516   1.789 -23.477  1.00 88.86           C  
ATOM    135  HB2 PRO A   9      87.423   0.704 -23.499  1.00 88.86           H  
ATOM    136  HB3 PRO A   9      88.551   2.085 -23.652  1.00 88.86           H  
ATOM    137  O   PRO A   9      87.062   4.733 -22.085  1.00 88.86           O  
ATOM    138  CG  PRO A   9      86.566   2.401 -24.504  1.00 88.86           C  
ATOM    139  HG2 PRO A   9      86.878   3.424 -24.713  1.00 88.86           H  
ATOM    140  HG3 PRO A   9      86.531   1.814 -25.421  1.00 88.86           H  
ATOM    141  CD  PRO A   9      85.219   2.424 -23.785  1.00 88.86           C  
ATOM    142  HD2 PRO A   9      84.648   1.529 -24.033  1.00 88.86           H  
ATOM    143  HD3 PRO A   9      84.658   3.315 -24.069  1.00 88.86           H  
ATOM    144  N   GLU A  10      88.769   3.670 -21.111  1.00 90.13           N  
ATOM    145  H   GLU A  10      89.150   2.789 -20.796  1.00 90.13           H  
ATOM    146  CA  GLU A  10      89.516   4.908 -20.789  1.00 90.13           C  
ATOM    147  HA  GLU A  10      88.824   5.646 -20.383  1.00 90.13           H  
ATOM    148  C   GLU A  10      90.178   5.554 -22.021  1.00 90.13           C  
ATOM    149  CB  GLU A  10      90.601   4.634 -19.735  1.00 90.13           C  
ATOM    150  HB2 GLU A  10      91.164   5.556 -19.591  1.00 90.13           H  
ATOM    151  HB3 GLU A  10      91.283   3.870 -20.109  1.00 90.13           H  
ATOM    152  O   GLU A  10      90.576   6.719 -21.983  1.00 90.13           O  
ATOM    153  CG  GLU A  10      90.042   4.193 -18.373  1.00 90.13           C  
ATOM    154  HG2 GLU A  10      89.270   4.901 -18.072  1.00 90.13           H  
ATOM    155  HG3 GLU A  10      89.583   3.211 -18.479  1.00 90.13           H  
ATOM    156  CD  GLU A  10      91.110   4.138 -17.265  1.00 90.13           C  
ATOM    157  OE1 GLU A  10      90.739   3.834 -16.105  1.00 90.13           O  
ATOM    158  OE2 GLU A  10      92.281   4.502 -17.503  1.00 90.13           O  
ATOM    159  N   VAL A  11      90.301   4.798 -23.114  1.00 88.59           N  
ATOM    160  H   VAL A  11      89.909   3.868 -23.085  1.00 88.59           H  
ATOM    161  CA  VAL A  11      90.819   5.257 -24.405  1.00 88.59           C  
ATOM    162  HA  VAL A  11      90.993   6.332 -24.355  1.00 88.59           H  
ATOM    163  C   VAL A  11      89.769   4.976 -25.473  1.00 88.59           C  
ATOM    164  CB  VAL A  11      92.155   4.580 -24.762  1.00 88.59           C  
ATOM    165  HB  VAL A  11      91.991   3.511 -24.893  1.00 88.59           H  
ATOM    166  O   VAL A  11      89.320   3.837 -25.610  1.00 88.59           O  
ATOM    167  CG1 VAL A  11      92.714   5.152 -26.067  1.00 88.59           C  
ATOM    168 HG11 VAL A  11      93.653   4.651 -26.303  1.00 88.59           H  
ATOM    169 HG12 VAL A  11      92.028   4.974 -26.895  1.00 88.59           H  
ATOM    170 HG13 VAL A  11      92.891   6.223 -25.966  1.00 88.59           H  
ATOM    171  CG2 VAL A  11      93.216   4.769 -23.669  1.00 88.59           C  
ATOM    172 HG21 VAL A  11      93.365   5.831 -23.474  1.00 88.59           H  
ATOM    173 HG22 VAL A  11      94.158   4.332 -23.997  1.00 88.59           H  
ATOM    174 HG23 VAL A  11      92.902   4.271 -22.751  1.00 88.59           H  
ATOM    175  N   ILE A  12      89.385   5.998 -26.235  1.00 89.46           N  
ATOM    176  H   ILE A  12      89.810   6.900 -26.073  1.00 89.46           H  
ATOM    177  CA  ILE A  12      88.441   5.870 -27.347  1.00 89.46           C  
ATOM    178  HA  ILE A  12      88.080   4.842 -27.355  1.00 89.46           H  
ATOM    179  C   ILE A  12      89.123   6.082 -28.699  1.00 89.46           C  
ATOM    180  CB  ILE A  12      87.187   6.752 -27.167  1.00 89.46           C  
ATOM    181  HB  ILE A  12      86.512   6.514 -27.989  1.00 89.46           H  
ATOM    182  O   ILE A  12      90.077   6.851 -28.828  1.00 89.46           O  
ATOM    183  CG1 ILE A  12      87.501   8.259 -27.224  1.00 89.46           C  
ATOM    184 HG12 ILE A  12      88.053   8.559 -26.333  1.00 89.46           H  
ATOM    185 HG13 ILE A  12      88.125   8.458 -28.095  1.00 89.46           H  
ATOM    186  CG2 ILE A  12      86.466   6.397 -25.857  1.00 89.46           C  
ATOM    187 HG21 ILE A  12      87.036   6.761 -25.002  1.00 89.46           H  
ATOM    188 HG22 ILE A  12      86.376   5.316 -25.757  1.00 89.46           H  
ATOM    189 HG23 ILE A  12      85.469   6.839 -25.844  1.00 89.46           H  
ATOM    190  CD1 ILE A  12      86.239   9.117 -27.362  1.00 89.46           C  
ATOM    191 HD11 ILE A  12      85.642   9.075 -26.451  1.00 89.46           H  
ATOM    192 HD12 ILE A  12      85.655   8.764 -28.212  1.00 89.46           H  
ATOM    193 HD13 ILE A  12      86.510  10.154 -27.558  1.00 89.46           H  
ATOM    194  N   SER A  13      88.598   5.403 -29.717  1.00 83.51           N  
ATOM    195  H   SER A  13      87.820   4.788 -29.523  1.00 83.51           H  
ATOM    196  CA  SER A  13      89.046   5.502 -31.105  1.00 83.51           C  
ATOM    197  HA  SER A  13      89.614   6.424 -31.224  1.00 83.51           H  
ATOM    198  C   SER A  13      87.825   5.511 -32.032  1.00 83.51           C  
ATOM    199  CB  SER A  13      89.956   4.315 -31.426  1.00 83.51           C  
ATOM    200  HB2 SER A  13      89.351   3.430 -31.622  1.00 83.51           H  
ATOM    201  HB3 SER A  13      90.603   4.114 -30.572  1.00 83.51           H  
ATOM    202  O   SER A  13      86.935   4.676 -31.835  1.00 83.51           O  
ATOM    203  OG  SER A  13      90.771   4.613 -32.535  1.00 83.51           O  
ATOM    204  HG  SER A  13      91.477   5.142 -32.156  1.00 83.51           H  
ATOM    205  N   PRO A  14      87.770   6.382 -33.059  1.00 67.81           N  
ATOM    206  CA  PRO A  14      86.544   6.718 -33.801  1.00 67.81           C  
ATOM    207  HA  PRO A  14      85.795   7.087 -33.100  1.00 67.81           H  
ATOM    208  C   PRO A  14      85.906   5.546 -34.567  1.00 67.81           C  
ATOM    209  CB  PRO A  14      86.948   7.863 -34.744  1.00 67.81           C  
ATOM    210  HB2 PRO A  14      86.407   7.837 -35.690  1.00 67.81           H  
ATOM    211  HB3 PRO A  14      86.783   8.818 -34.245  1.00 67.81           H  
ATOM    212  O   PRO A  14      84.803   5.689 -35.083  1.00 67.81           O  
ATOM    213  CG  PRO A  14      88.443   7.647 -34.943  1.00 67.81           C  
ATOM    214  HG2 PRO A  14      88.957   8.555 -35.261  1.00 67.81           H  
ATOM    215  HG3 PRO A  14      88.601   6.859 -35.678  1.00 67.81           H  
ATOM    216  CD  PRO A  14      88.890   7.153 -33.573  1.00 67.81           C  
ATOM    217  HD2 PRO A  14      89.789   6.548 -33.685  1.00 67.81           H  
ATOM    218  HD3 PRO A  14      89.091   7.996 -32.911  1.00 67.81           H  
ATOM    219  N   VAL A  15      86.577   4.389 -34.659  1.00 66.25           N  
ATOM    220  H   VAL A  15      87.484   4.349 -34.217  1.00 66.25           H  
ATOM    221  CA  VAL A  15      86.103   3.220 -35.430  1.00 66.25           C  
ATOM    222  HA  VAL A  15      85.078   3.407 -35.749  1.00 66.25           H  
ATOM    223  C   VAL A  15      86.025   1.920 -34.618  1.00 66.25           C  
ATOM    224  CB  VAL A  15      86.958   3.082 -36.708  1.00 66.25           C  
ATOM    225  HB  VAL A  15      88.004   2.939 -36.438  1.00 66.25           H  
ATOM    226  O   VAL A  15      85.333   0.977 -35.019  1.00 66.25           O  
ATOM    227  CG1 VAL A  15      86.527   1.902 -37.590  1.00 66.25           C  
ATOM    228 HG11 VAL A  15      87.058   1.926 -38.542  1.00 66.25           H  
ATOM    229 HG12 VAL A  15      86.781   0.964 -37.096  1.00 66.25           H  
ATOM    230 HG13 VAL A  15      85.455   1.954 -37.779  1.00 66.25           H  
ATOM    231  CG2 VAL A  15      86.825   4.386 -37.516  1.00 66.25           C  
ATOM    232 HG21 VAL A  15      87.519   5.136 -37.136  1.00 66.25           H  
ATOM    233 HG22 VAL A  15      87.009   4.234 -38.579  1.00 66.25           H  
ATOM    234 HG23 VAL A  15      85.809   4.774 -37.442  1.00 66.25           H  
ATOM    235  N   PHE A  16      86.692   1.859 -33.463  1.00 70.26           N  
ATOM    236  H   PHE A  16      87.155   2.694 -33.135  1.00 70.26           H  
ATOM    237  CA  PHE A  16      86.754   0.649 -32.630  1.00 70.26           C  
ATOM    238  HA  PHE A  16      86.382  -0.204 -33.197  1.00 70.26           H  
ATOM    239  C   PHE A  16      85.880   0.737 -31.392  1.00 70.26           C  
ATOM    240  CB  PHE A  16      88.209   0.349 -32.251  1.00 70.26           C  
ATOM    241  HB2 PHE A  16      88.243  -0.554 -31.640  1.00 70.26           H  
ATOM    242  HB3 PHE A  16      88.613   1.171 -31.661  1.00 70.26           H  
ATOM    243  O   PHE A  16      85.398  -0.285 -30.908  1.00 70.26           O  
ATOM    244  CG  PHE A  16      89.044   0.135 -33.485  1.00 70.26           C  
ATOM    245  CD1 PHE A  16      88.825  -1.020 -34.258  1.00 70.26           C  
ATOM    246  HD1 PHE A  16      88.189  -1.811 -33.888  1.00 70.26           H  
ATOM    247  CD2 PHE A  16      89.893   1.158 -33.945  1.00 70.26           C  
ATOM    248  HD2 PHE A  16      90.073   2.039 -33.348  1.00 70.26           H  
ATOM    249  CE1 PHE A  16      89.373  -1.107 -35.543  1.00 70.26           C  
ATOM    250  HE1 PHE A  16      89.184  -1.966 -36.170  1.00 70.26           H  
ATOM    251  CE2 PHE A  16      90.438   1.073 -35.233  1.00 70.26           C  
ATOM    252  HE2 PHE A  16      91.042   1.876 -35.628  1.00 70.26           H  
ATOM    253  CZ  PHE A  16      90.117  -0.030 -36.038  1.00 70.26           C  
ATOM    254  HZ  PHE A  16      90.418  -0.042 -37.075  1.00 70.26           H  
ATOM    255  N   THR A  17      85.650   1.945 -30.887  1.00 82.98           N  
ATOM    256  H   THR A  17      86.052   2.766 -31.316  1.00 82.98           H  
ATOM    257  CA  THR A  17      84.820   2.135 -29.708  1.00 82.98           C  
ATOM    258  HA  THR A  17      84.919   1.268 -29.055  1.00 82.98           H  
ATOM    259  C   THR A  17      83.363   2.248 -30.142  1.00 82.98           C  
ATOM    260  CB  THR A  17      85.290   3.360 -28.919  1.00 82.98           C  
ATOM    261  HB  THR A  17      85.064   4.272 -29.473  1.00 82.98           H  
ATOM    262  O   THR A  17      82.949   3.272 -30.671  1.00 82.98           O  
ATOM    263  CG2 THR A  17      84.608   3.392 -27.559  1.00 82.98           C  
ATOM    264 HG21 THR A  17      84.959   4.252 -26.990  1.00 82.98           H  
ATOM    265 HG22 THR A  17      84.802   2.475 -27.002  1.00 82.98           H  
ATOM    266 HG23 THR A  17      83.533   3.505 -27.699  1.00 82.98           H  
ATOM    267  OG1 THR A  17      86.684   3.296 -28.694  1.00 82.98           O  
ATOM    268  HG1 THR A  17      86.834   2.732 -27.931  1.00 82.98           H  
ATOM    269  N   SER A  18      82.570   1.197 -29.925  1.00 82.42           N  
ATOM    270  H   SER A  18      82.964   0.343 -29.557  1.00 82.42           H  
ATOM    271  CA  SER A  18      81.120   1.237 -30.175  1.00 82.42           C  
ATOM    272  HA  SER A  18      80.933   1.722 -31.133  1.00 82.42           H  
ATOM    273  C   SER A  18      80.365   2.027 -29.108  1.00 82.42           C  
ATOM    274  CB  SER A  18      80.554  -0.182 -30.237  1.00 82.42           C  
ATOM    275  HB2 SER A  18      80.984  -0.703 -31.092  1.00 82.42           H  
ATOM    276  HB3 SER A  18      79.472  -0.129 -30.363  1.00 82.42           H  
ATOM    277  O   SER A  18      79.295   2.566 -29.382  1.00 82.42           O  
ATOM    278  OG  SER A  18      80.863  -0.892 -29.048  1.00 82.42           O  
ATOM    279  HG  SER A  18      80.327  -1.687 -29.014  1.00 82.42           H  
ATOM    280  N   GLN A  19      80.911   2.098 -27.893  1.00 87.69           N  
ATOM    281  H   GLN A  19      81.779   1.611 -27.720  1.00 87.69           H  
ATOM    282  CA  GLN A  19      80.315   2.826 -26.782  1.00 87.69           C  
ATOM    283  HA  GLN A  19      79.831   3.710 -27.197  1.00 87.69           H  
ATOM    284  C   GLN A  19      81.362   3.296 -25.769  1.00 87.69           C  
ATOM    285  CB  GLN A  19      79.227   1.971 -26.110  1.00 87.69           C  
ATOM    286  HB2 GLN A  19      78.725   2.575 -25.355  1.00 87.69           H  
ATOM    287  HB3 GLN A  19      78.487   1.696 -26.862  1.00 87.69           H  
ATOM    288  O   GLN A  19      82.338   2.593 -25.505  1.00 87.69           O  
ATOM    289  CG  GLN A  19      79.766   0.691 -25.447  1.00 87.69           C  
ATOM    290  HG2 GLN A  19      80.346   0.118 -26.170  1.00 87.69           H  
ATOM    291  HG3 GLN A  19      80.419   0.958 -24.616  1.00 87.69           H  
ATOM    292  CD  GLN A  19      78.665  -0.216 -24.909  1.00 87.69           C  
ATOM    293  NE2 GLN A  19      79.019  -1.314 -24.279  1.00 87.69           N  
ATOM    294 HE21 GLN A  19      79.993  -1.510 -24.096  1.00 87.69           H  
ATOM    295 HE22 GLN A  19      78.256  -1.851 -23.890  1.00 87.69           H  
ATOM    296  OE1 GLN A  19      77.478   0.015 -25.052  1.00 87.69           O  
ATOM    297  N   LEU A  20      81.118   4.466 -25.186  1.00 90.87           N  
ATOM    298  H   LEU A  20      80.305   4.975 -25.503  1.00 90.87           H  
ATOM    299  CA  LEU A  20      81.811   5.016 -24.026  1.00 90.87           C  
ATOM    300  HA  LEU A  20      82.628   4.357 -23.732  1.00 90.87           H  
ATOM    301  C   LEU A  20      80.813   5.113 -22.874  1.00 90.87           C  
ATOM    302  CB  LEU A  20      82.385   6.391 -24.404  1.00 90.87           C  
ATOM    303  HB2 LEU A  20      83.165   6.246 -25.151  1.00 90.87           H  
ATOM    304  HB3 LEU A  20      81.589   6.989 -24.847  1.00 90.87           H  
ATOM    305  O   LEU A  20      79.815   5.821 -22.979  1.00 90.87           O  
ATOM    306  CG  LEU A  20      82.997   7.185 -23.241  1.00 90.87           C  
ATOM    307  HG  LEU A  20      82.273   7.285 -22.433  1.00 90.87           H  
ATOM    308  CD1 LEU A  20      84.238   6.479 -22.704  1.00 90.87           C  
ATOM    309 HD11 LEU A  20      83.954   5.596 -22.133  1.00 90.87           H  
ATOM    310 HD12 LEU A  20      84.898   6.178 -23.518  1.00 90.87           H  
ATOM    311 HD13 LEU A  20      84.794   7.160 -22.059  1.00 90.87           H  
ATOM    312  CD2 LEU A  20      83.375   8.588 -23.721  1.00 90.87           C  
ATOM    313 HD21 LEU A  20      83.775   9.169 -22.890  1.00 90.87           H  
ATOM    314 HD22 LEU A  20      82.491   9.097 -24.102  1.00 90.87           H  
ATOM    315 HD23 LEU A  20      84.123   8.529 -24.511  1.00 90.87           H  
ATOM    316  N   VAL A  21      81.084   4.412 -21.778  1.00 92.61           N  
ATOM    317  H   VAL A  21      81.923   3.850 -21.766  1.00 92.61           H  
ATOM    318  CA  VAL A  21      80.230   4.381 -20.589  1.00 92.61           C  
ATOM    319  HA  VAL A  21      79.275   4.858 -20.811  1.00 92.61           H  
ATOM    320  C   VAL A  21      80.905   5.162 -19.469  1.00 92.61           C  
ATOM    321  CB  VAL A  21      79.928   2.933 -20.160  1.00 92.61           C  
ATOM    322  HB  VAL A  21      80.855   2.441 -19.867  1.00 92.61           H  
ATOM    323  O   VAL A  21      81.998   4.802 -19.037  1.00 92.61           O  
ATOM    324  CG1 VAL A  21      78.962   2.913 -18.970  1.00 92.61           C  
ATOM    325 HG11 VAL A  21      78.720   1.884 -18.705  1.00 92.61           H  
ATOM    326 HG12 VAL A  21      78.041   3.439 -19.223  1.00 92.61           H  
ATOM    327 HG13 VAL A  21      79.425   3.392 -18.108  1.00 92.61           H  
ATOM    328  CG2 VAL A  21      79.290   2.117 -21.293  1.00 92.61           C  
ATOM    329 HG21 VAL A  21      78.348   2.577 -21.589  1.00 92.61           H  
ATOM    330 HG22 VAL A  21      79.959   2.066 -22.152  1.00 92.61           H  
ATOM    331 HG23 VAL A  21      79.093   1.101 -20.950  1.00 92.61           H  
ATOM    332  N   ILE A  22      80.248   6.216 -18.986  1.00 95.62           N  
ATOM    333  H   ILE A  22      79.370   6.457 -19.422  1.00 95.62           H  
ATOM    334  CA  ILE A  22      80.678   7.030 -17.847  1.00 95.62           C  
ATOM    335  HA  ILE A  22      81.680   6.727 -17.545  1.00 95.62           H  
ATOM    336  C   ILE A  22      79.728   6.775 -16.682  1.00 95.62           C  
ATOM    337  CB  ILE A  22      80.728   8.531 -18.207  1.00 95.62           C  
ATOM    338  HB  ILE A  22      79.717   8.874 -18.427  1.00 95.62           H  
ATOM    339  O   ILE A  22      78.574   7.199 -16.714  1.00 95.62           O  
ATOM    340  CG1 ILE A  22      81.623   8.834 -19.432  1.00 95.62           C  
ATOM    341 HG12 ILE A  22      82.159   9.772 -19.281  1.00 95.62           H  
ATOM    342 HG13 ILE A  22      82.368   8.049 -19.559  1.00 95.62           H  
ATOM    343  CG2 ILE A  22      81.224   9.336 -16.992  1.00 95.62           C  
ATOM    344 HG21 ILE A  22      81.346  10.381 -17.276  1.00 95.62           H  
ATOM    345 HG22 ILE A  22      82.178   8.950 -16.634  1.00 95.62           H  
ATOM    346 HG23 ILE A  22      80.495   9.282 -16.183  1.00 95.62           H  
ATOM    347  CD1 ILE A  22      80.813   8.987 -20.725  1.00 95.62           C  
ATOM    348 HD11 ILE A  22      81.475   9.307 -21.529  1.00 95.62           H  
ATOM    349 HD12 ILE A  22      80.042   9.746 -20.595  1.00 95.62           H  
ATOM    350 HD13 ILE A  22      80.346   8.041 -21.001  1.00 95.62           H  
ATOM    351  N   ASN A  23      80.228   6.118 -15.641  1.00 94.03           N  
ATOM    352  H   ASN A  23      81.202   5.852 -15.674  1.00 94.03           H  
ATOM    353  CA  ASN A  23      79.480   5.792 -14.434  1.00 94.03           C  
ATOM    354  HA  ASN A  23      78.422   6.004 -14.590  1.00 94.03           H  
ATOM    355  C   ASN A  23      79.958   6.654 -13.269  1.00 94.03           C  
ATOM    356  CB  ASN A  23      79.624   4.291 -14.137  1.00 94.03           C  
ATOM    357  HB2 ASN A  23      80.682   4.029 -14.116  1.00 94.03           H  
ATOM    358  HB3 ASN A  23      79.195   4.076 -13.159  1.00 94.03           H  
ATOM    359  O   ASN A  23      81.138   6.661 -12.936  1.00 94.03           O  
ATOM    360  CG  ASN A  23      78.913   3.422 -15.154  1.00 94.03           C  
ATOM    361  ND2 ASN A  23      79.219   2.149 -15.211  1.00 94.03           N  
ATOM    362 HD21 ASN A  23      79.906   1.754 -14.585  1.00 94.03           H  
ATOM    363 HD22 ASN A  23      78.716   1.602 -15.895  1.00 94.03           H  
ATOM    364  OD1 ASN A  23      78.058   3.856 -15.902  1.00 94.03           O  
ATOM    365  N   CYS A  24      79.027   7.352 -12.639  1.00 93.37           N  
ATOM    366  H   CYS A  24      78.081   7.273 -12.982  1.00 93.37           H  
ATOM    367  CA  CYS A  24      79.195   8.172 -11.449  1.00 93.37           C  
ATOM    368  HA  CYS A  24      80.236   8.190 -11.128  1.00 93.37           H  
ATOM    369  C   CYS A  24      78.338   7.550 -10.347  1.00 93.37           C  
ATOM    370  CB  CYS A  24      78.758   9.589 -11.840  1.00 93.37           C  
ATOM    371  HB2 CYS A  24      77.841   9.508 -12.422  1.00 93.37           H  
ATOM    372  HB3 CYS A  24      79.529   9.995 -12.496  1.00 93.37           H  
ATOM    373  O   CYS A  24      77.124   7.452 -10.500  1.00 93.37           O  
ATOM    374  SG  CYS A  24      78.437  10.810 -10.542  1.00 93.37           S  
ATOM    375  N   SER A  25      78.954   7.074  -9.268  1.00 90.37           N  
ATOM    376  H   SER A  25      79.957   7.164  -9.195  1.00 90.37           H  
ATOM    377  CA  SER A  25      78.251   6.335  -8.214  1.00 90.37           C  
ATOM    378  HA  SER A  25      77.207   6.649  -8.187  1.00 90.37           H  
ATOM    379  C   SER A  25      78.843   6.599  -6.836  1.00 90.37           C  
ATOM    380  CB  SER A  25      78.282   4.828  -8.498  1.00 90.37           C  
ATOM    381  HB2 SER A  25      77.778   4.625  -9.443  1.00 90.37           H  
ATOM    382  HB3 SER A  25      77.755   4.301  -7.703  1.00 90.37           H  
ATOM    383  O   SER A  25      80.066   6.662  -6.685  1.00 90.37           O  
ATOM    384  OG  SER A  25      79.618   4.359  -8.569  1.00 90.37           O  
ATOM    385  HG  SER A  25      80.144   4.884  -7.962  1.00 90.37           H  
ATOM    386  N   VAL A  26      77.984   6.669  -5.822  1.00 83.55           N  
ATOM    387  H   VAL A  26      76.995   6.633  -6.026  1.00 83.55           H  
ATOM    388  CA  VAL A  26      78.382   6.699  -4.409  1.00 83.55           C  
ATOM    389  HA  VAL A  26      79.378   7.132  -4.315  1.00 83.55           H  
ATOM    390  C   VAL A  26      78.418   5.277  -3.858  1.00 83.55           C  
ATOM    391  CB  VAL A  26      77.409   7.565  -3.594  1.00 83.55           C  
ATOM    392  HB  VAL A  26      76.403   7.157  -3.692  1.00 83.55           H  
ATOM    393  O   VAL A  26      77.409   4.576  -3.876  1.00 83.55           O  
ATOM    394  CG1 VAL A  26      77.774   7.572  -2.106  1.00 83.55           C  
ATOM    395 HG11 VAL A  26      77.104   8.243  -1.568  1.00 83.55           H  
ATOM    396 HG12 VAL A  26      77.651   6.576  -1.681  1.00 83.55           H  
ATOM    397 HG13 VAL A  26      78.809   7.884  -1.969  1.00 83.55           H  
ATOM    398  CG2 VAL A  26      77.412   9.011  -4.099  1.00 83.55           C  
ATOM    399 HG21 VAL A  26      76.711   9.608  -3.515  1.00 83.55           H  
ATOM    400 HG22 VAL A  26      78.415   9.424  -3.988  1.00 83.55           H  
ATOM    401 HG23 VAL A  26      77.106   9.056  -5.144  1.00 83.55           H  
ATOM    402  N   THR A  27      79.562   4.837  -3.333  1.00 80.27           N  
ATOM    403  H   THR A  27      80.356   5.461  -3.297  1.00 80.27           H  
ATOM    404  CA  THR A  27      79.651   3.517  -2.684  1.00 80.27           C  
ATOM    405  HA  THR A  27      79.015   2.828  -3.241  1.00 80.27           H  
ATOM    406  C   THR A  27      79.115   3.547  -1.254  1.00 80.27           C  
ATOM    407  CB  THR A  27      81.061   2.924  -2.716  1.00 80.27           C  
ATOM    408  HB  THR A  27      81.078   2.020  -2.107  1.00 80.27           H  
ATOM    409  O   THR A  27      79.329   4.504  -0.512  1.00 80.27           O  
ATOM    410  CG2 THR A  27      81.472   2.559  -4.133  1.00 80.27           C  
ATOM    411 HG21 THR A  27      81.531   3.455  -4.751  1.00 80.27           H  
ATOM    412 HG22 THR A  27      80.742   1.874  -4.566  1.00 80.27           H  
ATOM    413 HG23 THR A  27      82.439   2.057  -4.100  1.00 80.27           H  
ATOM    414  OG1 THR A  27      82.012   3.830  -2.221  1.00 80.27           O  
ATOM    415  HG1 THR A  27      82.065   4.557  -2.845  1.00 80.27           H  
ATOM    416  N   ASN A  28      78.422   2.477  -0.851  1.00 74.86           N  
ATOM    417  H   ASN A  28      78.322   1.704  -1.494  1.00 74.86           H  
ATOM    418  CA  ASN A  28      77.799   2.313   0.471  1.00 74.86           C  
ATOM    419  HA  ASN A  28      77.190   1.411   0.422  1.00 74.86           H  
ATOM    420  C   ASN A  28      76.810   3.428   0.871  1.00 74.86           C  
ATOM    421  CB  ASN A  28      78.884   2.061   1.541  1.00 74.86           C  
ATOM    422  HB2 ASN A  28      78.409   1.954   2.516  1.00 74.86           H  
ATOM    423  HB3 ASN A  28      79.554   2.920   1.593  1.00 74.86           H  
ATOM    424  O   ASN A  28      76.542   3.596   2.057  1.00 74.86           O  
ATOM    425  CG  ASN A  28      79.699   0.804   1.310  1.00 74.86           C  
ATOM    426  ND2 ASN A  28      80.755   0.621   2.066  1.00 74.86           N  
ATOM    427 HD21 ASN A  28      81.240  -0.255   1.934  1.00 74.86           H  
ATOM    428 HD22 ASN A  28      80.938   1.247   2.836  1.00 74.86           H  
ATOM    429  OD1 ASN A  28      79.408  -0.028   0.469  1.00 74.86           O  
ATOM    430  N   ASN A  29      76.273   4.191  -0.092  1.00 72.82           N  
ATOM    431  H   ASN A  29      76.497   3.974  -1.053  1.00 72.82           H  
ATOM    432  CA  ASN A  29      75.345   5.312   0.129  1.00 72.82           C  
ATOM    433  HA  ASN A  29      75.274   5.848  -0.818  1.00 72.82           H  
ATOM    434  C   ASN A  29      75.836   6.366   1.141  1.00 72.82           C  
ATOM    435  CB  ASN A  29      73.939   4.776   0.462  1.00 72.82           C  
ATOM    436  HB2 ASN A  29      73.986   4.173   1.369  1.00 72.82           H  
ATOM    437  HB3 ASN A  29      73.272   5.616   0.657  1.00 72.82           H  
ATOM    438  O   ASN A  29      75.033   7.098   1.713  1.00 72.82           O  
ATOM    439  CG  ASN A  29      73.312   3.965  -0.651  1.00 72.82           C  
ATOM    440  ND2 ASN A  29      72.218   3.298  -0.376  1.00 72.82           N  
ATOM    441 HD21 ASN A  29      71.824   3.326   0.553  1.00 72.82           H  
ATOM    442 HD22 ASN A  29      71.830   2.766  -1.143  1.00 72.82           H  
ATOM    443  OD1 ASN A  29      73.776   3.911  -1.776  1.00 72.82           O  
ATOM    444  N   GLN A  30      77.146   6.444   1.373  1.00 76.03           N  
ATOM    445  H   GLN A  30      77.764   5.836   0.855  1.00 76.03           H  
ATOM    446  CA  GLN A  30      77.755   7.366   2.326  1.00 76.03           C  
ATOM    447  HA  GLN A  30      77.040   8.138   2.607  1.00 76.03           H  
ATOM    448  C   GLN A  30      78.947   8.051   1.671  1.00 76.03           C  
ATOM    449  CB  GLN A  30      78.184   6.619   3.597  1.00 76.03           C  
ATOM    450  HB2 GLN A  30      78.813   7.281   4.193  1.00 76.03           H  
ATOM    451  HB3 GLN A  30      78.768   5.742   3.320  1.00 76.03           H  
ATOM    452  O   GLN A  30      79.776   7.404   1.029  1.00 76.03           O  
ATOM    453  CG  GLN A  30      76.991   6.185   4.462  1.00 76.03           C  
ATOM    454  HG2 GLN A  30      76.404   7.065   4.723  1.00 76.03           H  
ATOM    455  HG3 GLN A  30      76.350   5.505   3.900  1.00 76.03           H  
ATOM    456  CD  GLN A  30      77.424   5.481   5.745  1.00 76.03           C  
ATOM    457  NE2 GLN A  30      76.534   5.333   6.701  1.00 76.03           N  
ATOM    458 HE21 GLN A  30      76.855   4.890   7.550  1.00 76.03           H  
ATOM    459 HE22 GLN A  30      75.604   5.713   6.593  1.00 76.03           H  
ATOM    460  OE1 GLN A  30      78.558   5.052   5.913  1.00 76.03           O  
ATOM    461  N   VAL A  31      79.053   9.362   1.864  1.00 82.09           N  
ATOM    462  H   VAL A  31      78.370   9.831   2.442  1.00 82.09           H  
ATOM    463  CA  VAL A  31      80.181  10.166   1.391  1.00 82.09           C  
ATOM    464  HA  VAL A  31      80.903   9.515   0.899  1.00 82.09           H  
ATOM    465  C   VAL A  31      80.825  10.834   2.609  1.00 82.09           C  
ATOM    466  CB  VAL A  31      79.725  11.194   0.342  1.00 82.09           C  
ATOM    467  HB  VAL A  31      78.981  11.862   0.775  1.00 82.09           H  
ATOM    468  O   VAL A  31      80.101  11.403   3.423  1.00 82.09           O  
ATOM    469  CG1 VAL A  31      80.904  12.014  -0.172  1.00 82.09           C  
ATOM    470 HG11 VAL A  31      80.559  12.710  -0.936  1.00 82.09           H  
ATOM    471 HG12 VAL A  31      81.640  11.337  -0.603  1.00 82.09           H  
ATOM    472 HG13 VAL A  31      81.352  12.592   0.637  1.00 82.09           H  
ATOM    473  CG2 VAL A  31      79.112  10.515  -0.885  1.00 82.09           C  
ATOM    474 HG21 VAL A  31      78.843  11.263  -1.630  1.00 82.09           H  
ATOM    475 HG22 VAL A  31      79.829   9.817  -1.318  1.00 82.09           H  
ATOM    476 HG23 VAL A  31      78.208   9.982  -0.590  1.00 82.09           H  
ATOM    477  N   PRO A  32      82.159  10.784   2.783  1.00 79.09           N  
ATOM    478  CA  PRO A  32      82.818  11.398   3.929  1.00 79.09           C  
ATOM    479  HA  PRO A  32      82.496  10.878   4.831  1.00 79.09           H  
ATOM    480  C   PRO A  32      82.463  12.885   4.034  1.00 79.09           C  
ATOM    481  CB  PRO A  32      84.321  11.174   3.723  1.00 79.09           C  
ATOM    482  HB2 PRO A  32      84.832  10.992   4.669  1.00 79.09           H  
ATOM    483  HB3 PRO A  32      84.766  12.030   3.215  1.00 79.09           H  
ATOM    484  O   PRO A  32      82.549  13.615   3.046  1.00 79.09           O  
ATOM    485  CG  PRO A  32      84.382   9.953   2.806  1.00 79.09           C  
ATOM    486  HG2 PRO A  32      85.285   9.942   2.197  1.00 79.09           H  
ATOM    487  HG3 PRO A  32      84.312   9.043   3.403  1.00 79.09           H  
ATOM    488  CD  PRO A  32      83.126  10.096   1.951  1.00 79.09           C  
ATOM    489  HD2 PRO A  32      83.341  10.689   1.062  1.00 79.09           H  
ATOM    490  HD3 PRO A  32      82.754   9.111   1.669  1.00 79.09           H  
ATOM    491  N   ASN A  33      82.098  13.328   5.238  1.00 81.65           N  
ATOM    492  H   ASN A  33      82.051  12.654   5.989  1.00 81.65           H  
ATOM    493  CA  ASN A  33      81.667  14.694   5.561  1.00 81.65           C  
ATOM    494  HA  ASN A  33      81.498  14.710   6.638  1.00 81.65           H  
ATOM    495  C   ASN A  33      80.326  15.149   4.950  1.00 81.65           C  
ATOM    496  CB  ASN A  33      82.800  15.703   5.273  1.00 81.65           C  
ATOM    497  HB2 ASN A  33      82.522  16.675   5.681  1.00 81.65           H  
ATOM    498  HB3 ASN A  33      82.911  15.822   4.195  1.00 81.65           H  
ATOM    499  O   ASN A  33      80.015  16.333   5.067  1.00 81.65           O  
ATOM    500  CG  ASN A  33      84.135  15.326   5.880  1.00 81.65           C  
ATOM    501  ND2 ASN A  33      85.222  15.643   5.218  1.00 81.65           N  
ATOM    502 HD21 ASN A  33      86.093  15.359   5.645  1.00 81.65           H  
ATOM    503 HD22 ASN A  33      85.150  16.052   4.297  1.00 81.65           H  
ATOM    504  OD1 ASN A  33      84.234  14.764   6.955  1.00 81.65           O  
ATOM    505  N   ILE A  34      79.541  14.263   4.326  1.00 86.53           N  
ATOM    506  H   ILE A  34      79.839  13.300   4.262  1.00 86.53           H  
ATOM    507  CA  ILE A  34      78.181  14.555   3.848  1.00 86.53           C  
ATOM    508  HA  ILE A  34      77.906  15.571   4.132  1.00 86.53           H  
ATOM    509  C   ILE A  34      77.203  13.596   4.535  1.00 86.53           C  
ATOM    510  CB  ILE A  34      78.072  14.452   2.307  1.00 86.53           C  
ATOM    511  HB  ILE A  34      78.163  13.402   2.031  1.00 86.53           H  
ATOM    512  O   ILE A  34      77.220  12.395   4.269  1.00 86.53           O  
ATOM    513  CG1 ILE A  34      79.205  15.226   1.589  1.00 86.53           C  
ATOM    514 HG12 ILE A  34      79.302  16.221   2.023  1.00 86.53           H  
ATOM    515 HG13 ILE A  34      80.143  14.701   1.770  1.00 86.53           H  
ATOM    516  CG2 ILE A  34      76.674  14.924   1.871  1.00 86.53           C  
ATOM    517 HG21 ILE A  34      75.900  14.343   2.372  1.00 86.53           H  
ATOM    518 HG22 ILE A  34      76.548  15.976   2.128  1.00 86.53           H  
ATOM    519 HG23 ILE A  34      76.539  14.787   0.798  1.00 86.53           H  
ATOM    520  CD1 ILE A  34      79.053  15.372   0.068  1.00 86.53           C  
ATOM    521 HD11 ILE A  34      78.856  14.400  -0.384  1.00 86.53           H  
ATOM    522 HD12 ILE A  34      78.239  16.057  -0.168  1.00 86.53           H  
ATOM    523 HD13 ILE A  34      79.975  15.779  -0.348  1.00 86.53           H  
ATOM    524  N   ASP A  35      76.333  14.137   5.383  1.00 83.66           N  
ATOM    525  H   ASP A  35      76.307  15.142   5.480  1.00 83.66           H  
ATOM    526  CA  ASP A  35      75.353  13.363   6.151  1.00 83.66           C  
ATOM    527  HA  ASP A  35      75.763  12.379   6.382  1.00 83.66           H  
ATOM    528  C   ASP A  35      74.054  13.155   5.368  1.00 83.66           C  
ATOM    529  CB  ASP A  35      75.043  14.077   7.471  1.00 83.66           C  
ATOM    530  HB2 ASP A  35      74.706  15.091   7.260  1.00 83.66           H  
ATOM    531  HB3 ASP A  35      74.228  13.550   7.968  1.00 83.66           H  
ATOM    532  O   ASP A  35      73.459  12.080   5.418  1.00 83.66           O  
ATOM    533  CG  ASP A  35      76.222  14.130   8.438  1.00 83.66           C  
ATOM    534  OD1 ASP A  35      77.225  13.409   8.269  1.00 83.66           O  
ATOM    535  OD2 ASP A  35      76.124  14.937   9.380  1.00 83.66           O  
ATOM    536  N   VAL A  36      73.622  14.170   4.610  1.00 86.84           N  
ATOM    537  H   VAL A  36      74.153  15.028   4.637  1.00 86.84           H  
ATOM    538  CA  VAL A  36      72.434  14.097   3.748  1.00 86.84           C  
ATOM    539  HA  VAL A  36      72.051  13.076   3.747  1.00 86.84           H  
ATOM    540  C   VAL A  36      72.820  14.453   2.325  1.00 86.84           C  
ATOM    541  CB  VAL A  36      71.295  15.008   4.246  1.00 86.84           C  
ATOM    542  HB  VAL A  36      71.622  16.048   4.224  1.00 86.84           H  
ATOM    543  O   VAL A  36      73.085  15.613   2.021  1.00 86.84           O  
ATOM    544  CG1 VAL A  36      70.050  14.866   3.355  1.00 86.84           C  
ATOM    545 HG11 VAL A  36      69.248  15.490   3.750  1.00 86.84           H  
ATOM    546 HG12 VAL A  36      70.267  15.200   2.341  1.00 86.84           H  
ATOM    547 HG13 VAL A  36      69.720  13.828   3.333  1.00 86.84           H  
ATOM    548  CG2 VAL A  36      70.890  14.661   5.684  1.00 86.84           C  
ATOM    549 HG21 VAL A  36      70.626  13.606   5.754  1.00 86.84           H  
ATOM    550 HG22 VAL A  36      70.041  15.272   5.990  1.00 86.84           H  
ATOM    551 HG23 VAL A  36      71.718  14.865   6.362  1.00 86.84           H  
ATOM    552  N   ILE A  37      72.822  13.467   1.431  1.00 87.91           N  
ATOM    553  H   ILE A  37      72.585  12.535   1.739  1.00 87.91           H  
ATOM    554  CA  ILE A  37      73.072  13.700   0.008  1.00 87.91           C  
ATOM    555  HA  ILE A  37      73.878  14.428  -0.088  1.00 87.91           H  
ATOM    556  C   ILE A  37      71.810  14.293  -0.625  1.00 87.91           C  
ATOM    557  CB  ILE A  37      73.519  12.405  -0.701  1.00 87.91           C  
ATOM    558  HB  ILE A  37      72.719  11.667  -0.634  1.00 87.91           H  
ATOM    559  O   ILE A  37      70.751  13.675  -0.544  1.00 87.91           O  
ATOM    560  CG1 ILE A  37      74.796  11.819  -0.049  1.00 87.91           C  
ATOM    561 HG12 ILE A  37      74.674  11.775   1.033  1.00 87.91           H  
ATOM    562 HG13 ILE A  37      75.646  12.468  -0.260  1.00 87.91           H  
ATOM    563  CG2 ILE A  37      73.763  12.754  -2.177  1.00 87.91           C  
ATOM    564 HG21 ILE A  37      74.236  11.931  -2.712  1.00 87.91           H  
ATOM    565 HG22 ILE A  37      74.394  13.641  -2.235  1.00 87.91           H  
ATOM    566 HG23 ILE A  37      72.823  12.995  -2.675  1.00 87.91           H  
ATOM    567  CD1 ILE A  37      75.119  10.394  -0.509  1.00 87.91           C  
ATOM    568 HD11 ILE A  37      75.951  10.008   0.080  1.00 87.91           H  
ATOM    569 HD12 ILE A  37      74.253   9.754  -0.341  1.00 87.91           H  
ATOM    570 HD13 ILE A  37      75.393  10.379  -1.563  1.00 87.91           H  
ATOM    571  N   LYS A  38      71.932  15.460  -1.269  1.00 89.58           N  
ATOM    572  H   LYS A  38      72.854  15.870  -1.310  1.00 89.58           H  
ATOM    573  CA  LYS A  38      70.848  16.171  -1.974  1.00 89.58           C  
ATOM    574  HA  LYS A  38      69.877  15.843  -1.605  1.00 89.58           H  
ATOM    575  C   LYS A  38      70.840  15.905  -3.473  1.00 89.58           C  
ATOM    576  CB  LYS A  38      70.991  17.685  -1.763  1.00 89.58           C  
ATOM    577  HB2 LYS A  38      70.324  18.199  -2.455  1.00 89.58           H  
ATOM    578  HB3 LYS A  38      72.012  17.992  -1.991  1.00 89.58           H  
ATOM    579  O   LYS A  38      69.780  15.818  -4.084  1.00 89.58           O  
ATOM    580  CG  LYS A  38      70.626  18.126  -0.346  1.00 89.58           C  
ATOM    581  HG2 LYS A  38      71.215  17.571   0.384  1.00 89.58           H  
ATOM    582  HG3 LYS A  38      69.569  17.920  -0.175  1.00 89.58           H  
ATOM    583  CD  LYS A  38      70.896  19.627  -0.177  1.00 89.58           C  
ATOM    584  HD2 LYS A  38      70.401  20.195  -0.965  1.00 89.58           H  
ATOM    585  HD3 LYS A  38      71.971  19.801  -0.217  1.00 89.58           H  
ATOM    586  CE  LYS A  38      70.352  20.048   1.183  1.00 89.58           C  
ATOM    587  HE2 LYS A  38      69.262  20.060   1.156  1.00 89.58           H  
ATOM    588  HE3 LYS A  38      70.648  19.289   1.907  1.00 89.58           H  
ATOM    589  NZ  LYS A  38      70.878  21.350   1.649  1.00 89.58           N  
ATOM    590  HZ1 LYS A  38      71.888  21.369   1.667  1.00 89.58           H  
ATOM    591  HZ2 LYS A  38      70.721  21.393   2.645  1.00 89.58           H  
ATOM    592  HZ3 LYS A  38      70.523  22.162   1.165  1.00 89.58           H  
ATOM    593  N   SER A  39      72.017  15.828  -4.088  1.00 92.43           N  
ATOM    594  H   SER A  39      72.868  15.921  -3.552  1.00 92.43           H  
ATOM    595  CA  SER A  39      72.104  15.579  -5.524  1.00 92.43           C  
ATOM    596  HA  SER A  39      71.286  14.909  -5.787  1.00 92.43           H  
ATOM    597  C   SER A  39      73.395  14.883  -5.923  1.00 92.43           C  
ATOM    598  CB  SER A  39      71.898  16.869  -6.328  1.00 92.43           C  
ATOM    599  HB2 SER A  39      70.995  17.375  -5.989  1.00 92.43           H  
ATOM    600  HB3 SER A  39      71.768  16.614  -7.380  1.00 92.43           H  
ATOM    601  O   SER A  39      74.425  15.008  -5.259  1.00 92.43           O  
ATOM    602  OG  SER A  39      73.005  17.736  -6.209  1.00 92.43           O  
ATOM    603  HG  SER A  39      73.150  17.953  -5.286  1.00 92.43           H  
ATOM    604  N   VAL A  40      73.322  14.155  -7.034  1.00 92.91           N  
ATOM    605  H   VAL A  40      72.427  14.118  -7.499  1.00 92.91           H  
ATOM    606  CA  VAL A  40      74.469  13.577  -7.735  1.00 92.91           C  
ATOM    607  HA  VAL A  40      75.392  13.878  -7.239  1.00 92.91           H  
ATOM    608  C   VAL A  40      74.461  14.143  -9.146  1.00 92.91           C  
ATOM    609  CB  VAL A  40      74.405  12.038  -7.756  1.00 92.91           C  
ATOM    610  HB  VAL A  40      73.532  11.719  -8.326  1.00 92.91           H  
ATOM    611  O   VAL A  40      73.447  14.063  -9.830  1.00 92.91           O  
ATOM    612  CG1 VAL A  40      75.653  11.446  -8.424  1.00 92.91           C  
ATOM    613 HG11 VAL A  40      76.551  11.775  -7.900  1.00 92.91           H  
ATOM    614 HG12 VAL A  40      75.708  11.763  -9.465  1.00 92.91           H  
ATOM    615 HG13 VAL A  40      75.604  10.358  -8.403  1.00 92.91           H  
ATOM    616  CG2 VAL A  40      74.283  11.452  -6.342  1.00 92.91           C  
ATOM    617 HG21 VAL A  40      75.048  11.869  -5.686  1.00 92.91           H  
ATOM    618 HG22 VAL A  40      74.386  10.367  -6.373  1.00 92.91           H  
ATOM    619 HG23 VAL A  40      73.304  11.692  -5.928  1.00 92.91           H  
ATOM    620  N   SER A  41      75.570  14.706  -9.610  1.00 94.97           N  
ATOM    621  H   SER A  41      76.377  14.758  -9.004  1.00 94.97           H  
ATOM    622  CA  SER A  41      75.671  15.292 -10.945  1.00 94.97           C  
ATOM    623  HA  SER A  41      74.804  14.971 -11.521  1.00 94.97           H  
ATOM    624  C   SER A  41      76.887  14.786 -11.712  1.00 94.97           C  
ATOM    625  CB  SER A  41      75.606  16.823 -10.894  1.00 94.97           C  
ATOM    626  HB2 SER A  41      75.791  17.222 -11.892  1.00 94.97           H  
ATOM    627  HB3 SER A  41      74.606  17.125 -10.583  1.00 94.97           H  
ATOM    628  O   SER A  41      77.978  14.606 -11.169  1.00 94.97           O  
ATOM    629  OG  SER A  41      76.548  17.362  -9.991  1.00 94.97           O  
ATOM    630  HG  SER A  41      76.133  17.346  -9.126  1.00 94.97           H  
ATOM    631  N   LEU A  42      76.694  14.563 -13.012  1.00 95.51           N  
ATOM    632  H   LEU A  42      75.783  14.787 -13.384  1.00 95.51           H  
ATOM    633  CA  LEU A  42      77.747  14.211 -13.954  1.00 95.51           C  
ATOM    634  HA  LEU A  42      78.653  13.999 -13.387  1.00 95.51           H  
ATOM    635  C   LEU A  42      78.016  15.406 -14.862  1.00 95.51           C  
ATOM    636  CB  LEU A  42      77.364  12.945 -14.738  1.00 95.51           C  
ATOM    637  HB2 LEU A  42      76.459  13.152 -15.309  1.00 95.51           H  
ATOM    638  HB3 LEU A  42      77.146  12.141 -14.035  1.00 95.51           H  
ATOM    639  O   LEU A  42      77.118  15.925 -15.520  1.00 95.51           O  
ATOM    640  CG  LEU A  42      78.464  12.480 -15.710  1.00 95.51           C  
ATOM    641  HG  LEU A  42      78.730  13.299 -16.378  1.00 95.51           H  
ATOM    642  CD1 LEU A  42      79.726  12.017 -14.978  1.00 95.51           C  
ATOM    643 HD11 LEU A  42      80.132  12.811 -14.351  1.00 95.51           H  
ATOM    644 HD12 LEU A  42      80.489  11.752 -15.710  1.00 95.51           H  
ATOM    645 HD13 LEU A  42      79.497  11.145 -14.366  1.00 95.51           H  
ATOM    646  CD2 LEU A  42      77.953  11.325 -16.569  1.00 95.51           C  
ATOM    647 HD21 LEU A  42      77.080  11.647 -17.136  1.00 95.51           H  
ATOM    648 HD22 LEU A  42      78.726  11.015 -17.272  1.00 95.51           H  
ATOM    649 HD23 LEU A  42      77.681  10.476 -15.942  1.00 95.51           H  
ATOM    650  N   SER A  43      79.270  15.835 -14.904  1.00 95.66           N  
ATOM    651  H   SER A  43      79.954  15.341 -14.348  1.00 95.66           H  
ATOM    652  CA  SER A  43      79.728  17.009 -15.642  1.00 95.66           C  
ATOM    653  HA  SER A  43      78.903  17.429 -16.217  1.00 95.66           H  
ATOM    654  C   SER A  43      80.845  16.633 -16.613  1.00 95.66           C  
ATOM    655  CB  SER A  43      80.243  18.081 -14.675  1.00 95.66           C  
ATOM    656  HB2 SER A  43      81.267  17.830 -14.400  1.00 95.66           H  
ATOM    657  HB3 SER A  43      80.243  19.047 -15.180  1.00 95.66           H  
ATOM    658  O   SER A  43      81.602  15.697 -16.352  1.00 95.66           O  
ATOM    659  OG  SER A  43      79.493  18.184 -13.481  1.00 95.66           O  
ATOM    660  HG  SER A  43      79.192  17.309 -13.225  1.00 95.66           H  
ATOM    661  N   ARG A  44      81.008  17.395 -17.695  1.00 94.53           N  
ATOM    662  H   ARG A  44      80.372  18.169 -17.824  1.00 94.53           H  
ATOM    663  CA  ARG A  44      82.114  17.253 -18.654  1.00 94.53           C  
ATOM    664  HA  ARG A  44      82.806  16.485 -18.309  1.00 94.53           H  
ATOM    665  C   ARG A  44      82.898  18.555 -18.745  1.00 94.53           C  
ATOM    666  CB  ARG A  44      81.559  16.794 -20.008  1.00 94.53           C  
ATOM    667  HB2 ARG A  44      80.841  17.528 -20.375  1.00 94.53           H  
ATOM    668  HB3 ARG A  44      81.048  15.846 -19.841  1.00 94.53           H  
ATOM    669  O   ARG A  44      82.302  19.630 -18.765  1.00 94.53           O  
ATOM    670  CG  ARG A  44      82.648  16.562 -21.067  1.00 94.53           C  
ATOM    671  HG2 ARG A  44      83.147  17.500 -21.310  1.00 94.53           H  
ATOM    672  HG3 ARG A  44      83.387  15.871 -20.660  1.00 94.53           H  
ATOM    673  CD  ARG A  44      82.083  15.952 -22.356  1.00 94.53           C  
ATOM    674  HD2 ARG A  44      82.920  15.648 -22.984  1.00 94.53           H  
ATOM    675  HD3 ARG A  44      81.508  15.061 -22.104  1.00 94.53           H  
ATOM    676  NE  ARG A  44      81.230  16.882 -23.121  1.00 94.53           N  
ATOM    677  HE  ARG A  44      81.163  17.833 -22.787  1.00 94.53           H  
ATOM    678  NH1 ARG A  44      80.767  15.399 -24.816  1.00 94.53           N  
ATOM    679 HH11 ARG A  44      81.331  14.699 -24.355  1.00 94.53           H  
ATOM    680 HH12 ARG A  44      80.474  15.146 -25.748  1.00 94.53           H  
ATOM    681  NH2 ARG A  44      79.963  17.490 -24.914  1.00 94.53           N  
ATOM    682 HH21 ARG A  44      79.568  17.233 -25.808  1.00 94.53           H  
ATOM    683 HH22 ARG A  44      79.890  18.431 -24.555  1.00 94.53           H  
ATOM    684  CZ  ARG A  44      80.658  16.588 -24.280  1.00 94.53           C  
ATOM    685  N   TYR A  45      84.223  18.458 -18.774  1.00 93.83           N  
ATOM    686  H   TYR A  45      84.646  17.541 -18.763  1.00 93.83           H  
ATOM    687  CA  TYR A  45      85.098  19.611 -18.935  1.00 93.83           C  
ATOM    688  HA  TYR A  45      84.878  20.331 -18.147  1.00 93.83           H  
ATOM    689  C   TYR A  45      84.839  20.282 -20.281  1.00 93.83           C  
ATOM    690  CB  TYR A  45      86.561  19.197 -18.785  1.00 93.83           C  
ATOM    691  HB2 TYR A  45      86.668  18.676 -17.834  1.00 93.83           H  
ATOM    692  HB3 TYR A  45      86.828  18.507 -19.585  1.00 93.83           H  
ATOM    693  O   TYR A  45      84.695  19.617 -21.307  1.00 93.83           O  
ATOM    694  CG  TYR A  45      87.519  20.371 -18.779  1.00 93.83           C  
ATOM    695  CD1 TYR A  45      88.286  20.665 -19.922  1.00 93.83           C  
ATOM    696  HD1 TYR A  45      88.207  20.049 -20.806  1.00 93.83           H  
ATOM    697  CD2 TYR A  45      87.623  21.181 -17.631  1.00 93.83           C  
ATOM    698  HD2 TYR A  45      87.014  20.973 -16.764  1.00 93.83           H  
ATOM    699  CE1 TYR A  45      89.171  21.759 -19.911  1.00 93.83           C  
ATOM    700  HE1 TYR A  45      89.769  21.967 -20.787  1.00 93.83           H  
ATOM    701  CE2 TYR A  45      88.504  22.280 -17.619  1.00 93.83           C  
ATOM    702  HE2 TYR A  45      88.581  22.923 -16.755  1.00 93.83           H  
ATOM    703  OH  TYR A  45      90.145  23.617 -18.750  1.00 93.83           O  
ATOM    704  HH  TYR A  45      90.620  23.676 -19.582  1.00 93.83           H  
ATOM    705  CZ  TYR A  45      89.284  22.567 -18.759  1.00 93.83           C  
ATOM    706  N   ASN A  46      84.736  21.603 -20.255  1.00 90.03           N  
ATOM    707  H   ASN A  46      84.835  22.094 -19.378  1.00 90.03           H  
ATOM    708  CA  ASN A  46      84.501  22.412 -21.431  1.00 90.03           C  
ATOM    709  HA  ASN A  46      84.514  21.787 -22.324  1.00 90.03           H  
ATOM    710  C   ASN A  46      85.648  23.418 -21.561  1.00 90.03           C  
ATOM    711  CB  ASN A  46      83.094  23.012 -21.305  1.00 90.03           C  
ATOM    712  HB2 ASN A  46      82.377  22.192 -21.269  1.00 90.03           H  
ATOM    713  HB3 ASN A  46      83.016  23.556 -20.364  1.00 90.03           H  
ATOM    714  O   ASN A  46      85.831  24.299 -20.721  1.00 90.03           O  
ATOM    715  CG  ASN A  46      82.720  23.930 -22.455  1.00 90.03           C  
ATOM    716  ND2 ASN A  46      81.452  24.032 -22.771  1.00 90.03           N  
ATOM    717 HD21 ASN A  46      80.743  23.550 -22.237  1.00 90.03           H  
ATOM    718 HD22 ASN A  46      81.237  24.658 -23.534  1.00 90.03           H  
ATOM    719  OD1 ASN A  46      83.540  24.579 -23.078  1.00 90.03           O  
ATOM    720  N   GLU A  47      86.419  23.274 -22.636  1.00 82.54           N  
ATOM    721  H   GLU A  47      86.236  22.506 -23.266  1.00 82.54           H  
ATOM    722  CA  GLU A  47      87.610  24.083 -22.902  1.00 82.54           C  
ATOM    723  HA  GLU A  47      88.293  24.010 -22.056  1.00 82.54           H  
ATOM    724  C   GLU A  47      87.299  25.570 -23.100  1.00 82.54           C  
ATOM    725  CB  GLU A  47      88.314  23.540 -24.151  1.00 82.54           C  
ATOM    726  HB2 GLU A  47      87.597  23.474 -24.969  1.00 82.54           H  
ATOM    727  HB3 GLU A  47      89.106  24.234 -24.432  1.00 82.54           H  
ATOM    728  O   GLU A  47      88.132  26.414 -22.773  1.00 82.54           O  
ATOM    729  CG  GLU A  47      88.940  22.163 -23.892  1.00 82.54           C  
ATOM    730  HG2 GLU A  47      88.165  21.478 -23.548  1.00 82.54           H  
ATOM    731  HG3 GLU A  47      89.680  22.263 -23.098  1.00 82.54           H  
ATOM    732  CD  GLU A  47      89.615  21.567 -25.132  1.00 82.54           C  
ATOM    733  OE1 GLU A  47      89.893  20.350 -25.071  1.00 82.54           O  
ATOM    734  OE2 GLU A  47      89.812  22.307 -26.121  1.00 82.54           O  
ATOM    735  N   THR A  48      86.099  25.908 -23.581  1.00 85.10           N  
ATOM    736  H   THR A  48      85.429  25.179 -23.782  1.00 85.10           H  
ATOM    737  CA  THR A  48      85.690  27.297 -23.822  1.00 85.10           C  
ATOM    738  HA  THR A  48      86.484  27.804 -24.370  1.00 85.10           H  
ATOM    739  C   THR A  48      85.483  28.057 -22.515  1.00 85.10           C  
ATOM    740  CB  THR A  48      84.402  27.353 -24.658  1.00 85.10           C  
ATOM    741  HB  THR A  48      83.561  27.012 -24.055  1.00 85.10           H  
ATOM    742  O   THR A  48      85.959  29.181 -22.381  1.00 85.10           O  
ATOM    743  CG2 THR A  48      84.100  28.762 -25.164  1.00 85.10           C  
ATOM    744 HG21 THR A  48      83.216  28.736 -25.801  1.00 85.10           H  
ATOM    745 HG22 THR A  48      84.944  29.147 -25.736  1.00 85.10           H  
ATOM    746 HG23 THR A  48      83.902  29.428 -24.324  1.00 85.10           H  
ATOM    747  OG1 THR A  48      84.503  26.520 -25.791  1.00 85.10           O  
ATOM    748  HG1 THR A  48      85.329  26.721 -26.238  1.00 85.10           H  
ATOM    749  N   ILE A  49      84.806  27.446 -21.538  1.00 87.31           N  
ATOM    750  H   ILE A  49      84.476  26.506 -21.706  1.00 87.31           H  
ATOM    751  CA  ILE A  49      84.565  28.062 -20.219  1.00 87.31           C  
ATOM    752  HA  ILE A  49      84.579  29.145 -20.342  1.00 87.31           H  
ATOM    753  C   ILE A  49      85.681  27.763 -19.209  1.00 87.31           C  
ATOM    754  CB  ILE A  49      83.168  27.702 -19.664  1.00 87.31           C  
ATOM    755  HB  ILE A  49      83.062  28.179 -18.689  1.00 87.31           H  
ATOM    756  O   ILE A  49      85.691  28.348 -18.130  1.00 87.31           O  
ATOM    757  CG1 ILE A  49      83.002  26.182 -19.481  1.00 87.31           C  
ATOM    758 HG12 ILE A  49      82.966  25.727 -20.470  1.00 87.31           H  
ATOM    759 HG13 ILE A  49      83.868  25.784 -18.952  1.00 87.31           H  
ATOM    760  CG2 ILE A  49      82.073  28.269 -20.586  1.00 87.31           C  
ATOM    761 HG21 ILE A  49      82.083  27.765 -21.553  1.00 87.31           H  
ATOM    762 HG22 ILE A  49      81.093  28.146 -20.127  1.00 87.31           H  
ATOM    763 HG23 ILE A  49      82.241  29.335 -20.740  1.00 87.31           H  
ATOM    764  CD1 ILE A  49      81.752  25.765 -18.697  1.00 87.31           C  
ATOM    765 HD11 ILE A  49      81.730  26.278 -17.735  1.00 87.31           H  
ATOM    766 HD12 ILE A  49      81.779  24.690 -18.519  1.00 87.31           H  
ATOM    767 HD13 ILE A  49      80.850  26.005 -19.260  1.00 87.31           H  
ATOM    768  N   LYS A  50      86.616  26.862 -19.551  1.00 89.17           N  
ATOM    769  H   LYS A  50      86.510  26.415 -20.450  1.00 89.17           H  
ATOM    770  CA  LYS A  50      87.681  26.349 -18.669  1.00 89.17           C  
ATOM    771  HA  LYS A  50      88.115  25.480 -19.165  1.00 89.17           H  
ATOM    772  C   LYS A  50      87.162  25.800 -17.331  1.00 89.17           C  
ATOM    773  CB  LYS A  50      88.799  27.389 -18.493  1.00 89.17           C  
ATOM    774  HB2 LYS A  50      89.560  26.969 -17.836  1.00 89.17           H  
ATOM    775  HB3 LYS A  50      88.394  28.281 -18.015  1.00 89.17           H  
ATOM    776  O   LYS A  50      87.853  25.848 -16.317  1.00 89.17           O  
ATOM    777  CG  LYS A  50      89.472  27.772 -19.816  1.00 89.17           C  
ATOM    778  HG2 LYS A  50      89.832  26.870 -20.310  1.00 89.17           H  
ATOM    779  HG3 LYS A  50      88.757  28.275 -20.467  1.00 89.17           H  
ATOM    780  CD  LYS A  50      90.653  28.707 -19.537  1.00 89.17           C  
ATOM    781  HD2 LYS A  50      90.280  29.623 -19.079  1.00 89.17           H  
ATOM    782  HD3 LYS A  50      91.343  28.216 -18.850  1.00 89.17           H  
ATOM    783  CE  LYS A  50      91.371  29.030 -20.847  1.00 89.17           C  
ATOM    784  HE2 LYS A  50      90.661  29.513 -21.519  1.00 89.17           H  
ATOM    785  HE3 LYS A  50      91.678  28.094 -21.313  1.00 89.17           H  
ATOM    786  NZ  LYS A  50      92.547  29.903 -20.614  1.00 89.17           N  
ATOM    787  HZ1 LYS A  50      93.204  29.448 -19.996  1.00 89.17           H  
ATOM    788  HZ2 LYS A  50      93.008  30.104 -21.490  1.00 89.17           H  
ATOM    789  HZ3 LYS A  50      92.253  30.774 -20.196  1.00 89.17           H  
ATOM    790  N   ASP A  51      85.951  25.250 -17.341  1.00 92.08           N  
ATOM    791  H   ASP A  51      85.487  25.176 -18.235  1.00 92.08           H  
ATOM    792  CA  ASP A  51      85.302  24.608 -16.197  1.00 92.08           C  
ATOM    793  HA  ASP A  51      86.076  24.193 -15.551  1.00 92.08           H  
ATOM    794  C   ASP A  51      84.425  23.442 -16.684  1.00 92.08           C  
ATOM    795  CB  ASP A  51      84.503  25.642 -15.371  1.00 92.08           C  
ATOM    796  HB2 ASP A  51      85.086  26.561 -15.308  1.00 92.08           H  
ATOM    797  HB3 ASP A  51      83.575  25.873 -15.893  1.00 92.08           H  
ATOM    798  O   ASP A  51      84.243  23.209 -17.882  1.00 92.08           O  
ATOM    799  CG  ASP A  51      84.182  25.202 -13.923  1.00 92.08           C  
ATOM    800  OD1 ASP A  51      84.539  24.061 -13.510  1.00 92.08           O  
ATOM    801  OD2 ASP A  51      83.537  25.993 -13.209  1.00 92.08           O  
ATOM    802  N   PHE A  52      83.897  22.664 -15.750  1.00 93.94           N  
ATOM    803  H   PHE A  52      84.026  22.959 -14.793  1.00 93.94           H  
ATOM    804  CA  PHE A  52      83.004  21.553 -16.023  1.00 93.94           C  
ATOM    805  HA  PHE A  52      83.301  21.071 -16.955  1.00 93.94           H  
ATOM    806  C   PHE A  52      81.566  22.031 -16.172  1.00 93.94           C  
ATOM    807  CB  PHE A  52      83.104  20.532 -14.903  1.00 93.94           C  
ATOM    808  HB2 PHE A  52      82.989  21.079 -13.968  1.00 93.94           H  
ATOM    809  HB3 PHE A  52      82.273  19.832 -14.993  1.00 93.94           H  
ATOM    810  O   PHE A  52      80.977  22.588 -15.247  1.00 93.94           O  
ATOM    811  CG  PHE A  52      84.390  19.745 -14.869  1.00 93.94           C  
ATOM    812  CD1 PHE A  52      84.427  18.451 -15.417  1.00 93.94           C  
ATOM    813  HD1 PHE A  52      83.543  18.020 -15.863  1.00 93.94           H  
ATOM    814  CD2 PHE A  52      85.550  20.308 -14.306  1.00 93.94           C  
ATOM    815  HD2 PHE A  52      85.536  21.322 -13.934  1.00 93.94           H  
ATOM    816  CE1 PHE A  52      85.623  17.720 -15.400  1.00 93.94           C  
ATOM    817  HE1 PHE A  52      85.658  16.732 -15.835  1.00 93.94           H  
ATOM    818  CE2 PHE A  52      86.742  19.568 -14.273  1.00 93.94           C  
ATOM    819  HE2 PHE A  52      87.639  20.011 -13.866  1.00 93.94           H  
ATOM    820  CZ  PHE A  52      86.774  18.275 -14.819  1.00 93.94           C  
ATOM    821  HZ  PHE A  52      87.697  17.713 -14.818  1.00 93.94           H  
ATOM    822  N   TYR A  53      80.980  21.706 -17.316  1.00 92.36           N  
ATOM    823  H   TYR A  53      81.517  21.193 -17.999  1.00 92.36           H  
ATOM    824  CA  TYR A  53      79.569  21.906 -17.589  1.00 92.36           C  
ATOM    825  HA  TYR A  53      79.217  22.783 -17.046  1.00 92.36           H  
ATOM    826  C   TYR A  53      78.768  20.683 -17.127  1.00 92.36           C  
ATOM    827  CB  TYR A  53      79.416  22.178 -19.085  1.00 92.36           C  
ATOM    828  HB2 TYR A  53      79.712  21.293 -19.647  1.00 92.36           H  
ATOM    829  HB3 TYR A  53      80.085  22.990 -19.370  1.00 92.36           H  
ATOM    830  O   TYR A  53      79.106  19.548 -17.482  1.00 92.36           O  
ATOM    831  CG  TYR A  53      78.008  22.567 -19.460  1.00 92.36           C  
ATOM    832  CD1 TYR A  53      77.098  21.581 -19.879  1.00 92.36           C  
ATOM    833  HD1 TYR A  53      77.394  20.543 -19.921  1.00 92.36           H  
ATOM    834  CD2 TYR A  53      77.593  23.906 -19.330  1.00 92.36           C  
ATOM    835  HD2 TYR A  53      78.287  24.658 -18.985  1.00 92.36           H  
ATOM    836  CE1 TYR A  53      75.772  21.943 -20.171  1.00 92.36           C  
ATOM    837  HE1 TYR A  53      75.027  21.200 -20.415  1.00 92.36           H  
ATOM    838  CE2 TYR A  53      76.268  24.267 -19.642  1.00 92.36           C  
ATOM    839  HE2 TYR A  53      75.946  25.294 -19.545  1.00 92.36           H  
ATOM    840  OH  TYR A  53      74.075  23.600 -20.378  1.00 92.36           O  
ATOM    841  HH  TYR A  53      73.876  24.529 -20.237  1.00 92.36           H  
ATOM    842  CZ  TYR A  53      75.356  23.280 -20.071  1.00 92.36           C  
ATOM    843  N   VAL A  54      77.721  20.896 -16.325  1.00 93.60           N  
ATOM    844  H   VAL A  54      77.463  21.847 -16.105  1.00 93.60           H  
ATOM    845  CA  VAL A  54      76.854  19.815 -15.830  1.00 93.60           C  
ATOM    846  HA  VAL A  54      77.482  19.024 -15.419  1.00 93.60           H  
ATOM    847  C   VAL A  54      76.057  19.242 -16.998  1.00 93.60           C  
ATOM    848  CB  VAL A  54      75.917  20.290 -14.703  1.00 93.60           C  
ATOM    849  HB  VAL A  54      75.258  21.073 -15.079  1.00 93.60           H  
ATOM    850  O   VAL A  54      75.372  19.971 -17.703  1.00 93.60           O  
ATOM    851  CG1 VAL A  54      75.063  19.130 -14.174  1.00 93.60           C  
ATOM    852 HG11 VAL A  54      75.702  18.304 -13.859  1.00 93.60           H  
ATOM    853 HG12 VAL A  54      74.380  18.778 -14.947  1.00 93.60           H  
ATOM    854 HG13 VAL A  54      74.465  19.466 -13.328  1.00 93.60           H  
ATOM    855  CG2 VAL A  54      76.722  20.851 -13.522  1.00 93.60           C  
ATOM    856 HG21 VAL A  54      77.297  21.724 -13.831  1.00 93.60           H  
ATOM    857 HG22 VAL A  54      76.041  21.158 -12.729  1.00 93.60           H  
ATOM    858 HG23 VAL A  54      77.398  20.089 -13.133  1.00 93.60           H  
ATOM    859  N   LEU A  55      76.155  17.934 -17.215  1.00 93.23           N  
ATOM    860  H   LEU A  55      76.702  17.382 -16.570  1.00 93.23           H  
ATOM    861  CA  LEU A  55      75.396  17.223 -18.242  1.00 93.23           C  
ATOM    862  HA  LEU A  55      75.153  17.896 -19.064  1.00 93.23           H  
ATOM    863  C   LEU A  55      74.077  16.698 -17.680  1.00 93.23           C  
ATOM    864  CB  LEU A  55      76.229  16.045 -18.769  1.00 93.23           C  
ATOM    865  HB2 LEU A  55      76.415  15.343 -17.957  1.00 93.23           H  
ATOM    866  HB3 LEU A  55      75.608  15.531 -19.503  1.00 93.23           H  
ATOM    867  O   LEU A  55      73.027  16.832 -18.307  1.00 93.23           O  
ATOM    868  CG  LEU A  55      77.575  16.384 -19.427  1.00 93.23           C  
ATOM    869  HG  LEU A  55      78.246  16.835 -18.697  1.00 93.23           H  
ATOM    870  CD1 LEU A  55      78.200  15.083 -19.936  1.00 93.23           C  
ATOM    871 HD11 LEU A  55      78.481  14.455 -19.091  1.00 93.23           H  
ATOM    872 HD12 LEU A  55      79.082  15.295 -20.541  1.00 93.23           H  
ATOM    873 HD13 LEU A  55      77.488  14.543 -20.560  1.00 93.23           H  
ATOM    874  CD2 LEU A  55      77.416  17.333 -20.612  1.00 93.23           C  
ATOM    875 HD21 LEU A  55      78.384  17.507 -21.082  1.00 93.23           H  
ATOM    876 HD22 LEU A  55      76.725  16.908 -21.341  1.00 93.23           H  
ATOM    877 HD23 LEU A  55      77.029  18.289 -20.258  1.00 93.23           H  
ATOM    878  N   LEU A  56      74.168  16.090 -16.498  1.00 93.60           N  
ATOM    879  H   LEU A  56      75.070  16.083 -16.043  1.00 93.60           H  
ATOM    880  CA  LEU A  56      73.091  15.399 -15.807  1.00 93.60           C  
ATOM    881  HA  LEU A  56      72.128  15.706 -16.216  1.00 93.60           H  
ATOM    882  C   LEU A  56      73.144  15.760 -14.326  1.00 93.60           C  
ATOM    883  CB  LEU A  56      73.263  13.879 -15.973  1.00 93.60           C  
ATOM    884  HB2 LEU A  56      74.214  13.600 -15.520  1.00 93.60           H  
ATOM    885  HB3 LEU A  56      72.476  13.377 -15.411  1.00 93.60           H  
ATOM    886  O   LEU A  56      74.230  15.777 -13.746  1.00 93.60           O  
ATOM    887  CG  LEU A  56      73.249  13.364 -17.422  1.00 93.60           C  
ATOM    888  HG  LEU A  56      73.984  13.899 -18.022  1.00 93.60           H  
ATOM    889  CD1 LEU A  56      73.643  11.890 -17.424  1.00 93.60           C  
ATOM    890 HD11 LEU A  56      72.975  11.329 -16.771  1.00 93.60           H  
ATOM    891 HD12 LEU A  56      74.663  11.780 -17.057  1.00 93.60           H  
ATOM    892 HD13 LEU A  56      73.589  11.491 -18.438  1.00 93.60           H  
ATOM    893  CD2 LEU A  56      71.874  13.532 -18.060  1.00 93.60           C  
ATOM    894 HD21 LEU A  56      71.114  13.025 -17.465  1.00 93.60           H  
ATOM    895 HD22 LEU A  56      71.880  13.122 -19.069  1.00 93.60           H  
ATOM    896 HD23 LEU A  56      71.625  14.592 -18.118  1.00 93.60           H  
ATOM    897  N   SER A  57      71.992  15.996 -13.714  1.00 92.26           N  
ATOM    898  H   SER A  57      71.144  16.000 -14.262  1.00 92.26           H  
ATOM    899  CA  SER A  57      71.857  16.148 -12.266  1.00 92.26           C  
ATOM    900  HA  SER A  57      72.747  15.766 -11.767  1.00 92.26           H  
ATOM    901  C   SER A  57      70.661  15.344 -11.785  1.00 92.26           C  
ATOM    902  CB  SER A  57      71.696  17.617 -11.882  1.00 92.26           C  
ATOM    903  HB2 SER A  57      72.493  18.203 -12.341  1.00 92.26           H  
ATOM    904  HB3 SER A  57      70.728  17.986 -12.218  1.00 92.26           H  
ATOM    905  O   SER A  57      69.569  15.484 -12.324  1.00 92.26           O  
ATOM    906  OG  SER A  57      71.800  17.735 -10.482  1.00 92.26           O  
ATOM    907  HG  SER A  57      71.315  18.509 -10.187  1.00 92.26           H  
ATOM    908  N   LEU A  58      70.875  14.487 -10.798  1.00 89.03           N  
ATOM    909  H   LEU A  58      71.798  14.453 -10.390  1.00 89.03           H  
ATOM    910  CA  LEU A  58      69.845  13.705 -10.139  1.00 89.03           C  
ATOM    911  HA  LEU A  58      68.912  13.767 -10.700  1.00 89.03           H  
ATOM    912  C   LEU A  58      69.619  14.283  -8.750  1.00 89.03           C  
ATOM    913  CB  LEU A  58      70.295  12.239 -10.085  1.00 89.03           C  
ATOM    914  HB2 LEU A  58      71.269  12.189  -9.597  1.00 89.03           H  
ATOM    915  HB3 LEU A  58      70.401  11.876 -11.107  1.00 89.03           H  
ATOM    916  O   LEU A  58      70.518  14.237  -7.909  1.00 89.03           O  
ATOM    917  CG  LEU A  58      69.321  11.310  -9.344  1.00 89.03           C  
ATOM    918  HG  LEU A  58      69.144  11.676  -8.333  1.00 89.03           H  
ATOM    919  CD1 LEU A  58      67.985  11.200 -10.080  1.00 89.03           C  
ATOM    920 HD11 LEU A  58      68.144  10.933 -11.125  1.00 89.03           H  
ATOM    921 HD12 LEU A  58      67.456  12.151 -10.027  1.00 89.03           H  
ATOM    922 HD13 LEU A  58      67.360  10.446  -9.604  1.00 89.03           H  
ATOM    923  CD2 LEU A  58      69.948   9.921  -9.237  1.00 89.03           C  
ATOM    924 HD21 LEU A  58      70.875   9.978  -8.666  1.00 89.03           H  
ATOM    925 HD22 LEU A  58      70.162   9.523 -10.228  1.00 89.03           H  
ATOM    926 HD23 LEU A  58      69.261   9.253  -8.718  1.00 89.03           H  
ATOM    927  N   ASP A  59      68.417  14.787  -8.513  1.00 85.62           N  
ATOM    928  H   ASP A  59      67.733  14.790  -9.256  1.00 85.62           H  
ATOM    929  CA  ASP A  59      67.958  15.142  -7.175  1.00 85.62           C  
ATOM    930  HA  ASP A  59      68.762  15.639  -6.631  1.00 85.62           H  
ATOM    931  C   ASP A  59      67.578  13.859  -6.419  1.00 85.62           C  
ATOM    932  CB  ASP A  59      66.806  16.134  -7.316  1.00 85.62           C  
ATOM    933  HB2 ASP A  59      66.011  15.673  -7.902  1.00 85.62           H  
ATOM    934  HB3 ASP A  59      67.159  17.005  -7.868  1.00 85.62           H  
ATOM    935  O   ASP A  59      66.782  13.051  -6.900  1.00 85.62           O  
ATOM    936  CG  ASP A  59      66.259  16.584  -5.963  1.00 85.62           C  
ATOM    937  OD1 ASP A  59      65.653  15.725  -5.280  1.00 85.62           O  
ATOM    938  OD2 ASP A  59      66.387  17.784  -5.652  1.00 85.62           O  
ATOM    939  N   THR A  60      68.180  13.630  -5.255  1.00 82.54           N  
ATOM    940  H   THR A  60      68.761  14.350  -4.849  1.00 82.54           H  
ATOM    941  CA  THR A  60      68.044  12.365  -4.511  1.00 82.54           C  
ATOM    942  HA  THR A  60      68.008  11.536  -5.218  1.00 82.54           H  
ATOM    943  C   THR A  60      66.770  12.284  -3.679  1.00 82.54           C  
ATOM    944  CB  THR A  60      69.238  12.150  -3.579  1.00 82.54           C  
ATOM    945  HB  THR A  60      69.096  11.241  -2.994  1.00 82.54           H  
ATOM    946  O   THR A  60      66.411  11.194  -3.242  1.00 82.54           O  
ATOM    947  CG2 THR A  60      70.536  12.048  -4.372  1.00 82.54           C  
ATOM    948 HG21 THR A  60      70.450  11.254  -5.113  1.00 82.54           H  
ATOM    949 HG22 THR A  60      70.748  12.989  -4.881  1.00 82.54           H  
ATOM    950 HG23 THR A  60      71.350  11.823  -3.683  1.00 82.54           H  
ATOM    951  OG1 THR A  60      69.324  13.262  -2.727  1.00 82.54           O  
ATOM    952  HG1 THR A  60      69.834  13.066  -1.937  1.00 82.54           H  
ATOM    953  N   GLN A  61      66.081  13.407  -3.457  1.00 81.69           N  
ATOM    954  H   GLN A  61      66.391  14.258  -3.905  1.00 81.69           H  
ATOM    955  CA  GLN A  61      64.818  13.446  -2.718  1.00 81.69           C  
ATOM    956  HA  GLN A  61      64.813  12.667  -1.956  1.00 81.69           H  
ATOM    957  C   GLN A  61      63.635  13.185  -3.650  1.00 81.69           C  
ATOM    958  CB  GLN A  61      64.652  14.810  -2.031  1.00 81.69           C  
ATOM    959  HB2 GLN A  61      64.669  15.604  -2.777  1.00 81.69           H  
ATOM    960  HB3 GLN A  61      63.681  14.827  -1.536  1.00 81.69           H  
ATOM    961  O   GLN A  61      62.720  12.437  -3.316  1.00 81.69           O  
ATOM    962  CG  GLN A  61      65.739  15.079  -0.983  1.00 81.69           C  
ATOM    963  HG2 GLN A  61      66.710  15.159  -1.471  1.00 81.69           H  
ATOM    964  HG3 GLN A  61      65.773  14.242  -0.285  1.00 81.69           H  
ATOM    965  CD  GLN A  61      65.496  16.362  -0.192  1.00 81.69           C  
ATOM    966  NE2 GLN A  61      66.216  16.567   0.889  1.00 81.69           N  
ATOM    967 HE21 GLN A  61      66.012  17.418   1.394  1.00 81.69           H  
ATOM    968 HE22 GLN A  61      66.912  15.893   1.174  1.00 81.69           H  
ATOM    969  OE1 GLN A  61      64.663  17.200  -0.496  1.00 81.69           O  
ATOM    970  N   THR A  62      63.664  13.800  -4.830  1.00 84.13           N  
ATOM    971  H   THR A  62      64.439  14.425  -5.002  1.00 84.13           H  
ATOM    972  CA  THR A  62      62.600  13.711  -5.836  1.00 84.13           C  
ATOM    973  HA  THR A  62      61.664  13.451  -5.341  1.00 84.13           H  
ATOM    974  C   THR A  62      62.848  12.627  -6.881  1.00 84.13           C  
ATOM    975  CB  THR A  62      62.392  15.060  -6.536  1.00 84.13           C  
ATOM    976  HB  THR A  62      61.601  14.955  -7.279  1.00 84.13           H  
ATOM    977  O   THR A  62      61.939  12.312  -7.646  1.00 84.13           O  
ATOM    978  CG2 THR A  62      62.000  16.176  -5.569  1.00 84.13           C  
ATOM    979 HG21 THR A  62      61.798  17.087  -6.132  1.00 84.13           H  
ATOM    980 HG22 THR A  62      61.103  15.889  -5.020  1.00 84.13           H  
ATOM    981 HG23 THR A  62      62.806  16.371  -4.862  1.00 84.13           H  
ATOM    982  OG1 THR A  62      63.571  15.466  -7.183  1.00 84.13           O  
ATOM    983  HG1 THR A  62      64.213  15.663  -6.496  1.00 84.13           H  
ATOM    984  N   PHE A  63      64.063  12.069  -6.943  1.00 82.29           N  
ATOM    985  H   PHE A  63      64.770  12.408  -6.305  1.00 82.29           H  
ATOM    986  CA  PHE A  63      64.525  11.187  -8.022  1.00 82.29           C  
ATOM    987  HA  PHE A  63      65.603  11.081  -7.900  1.00 82.29           H  
ATOM    988  C   PHE A  63      64.349  11.802  -9.418  1.00 82.29           C  
ATOM    989  CB  PHE A  63      63.928   9.780  -7.875  1.00 82.29           C  
ATOM    990  HB2 PHE A  63      62.840   9.837  -7.863  1.00 82.29           H  
ATOM    991  HB3 PHE A  63      64.211   9.180  -8.739  1.00 82.29           H  
ATOM    992  O   PHE A  63      64.240  11.091 -10.420  1.00 82.29           O  
ATOM    993  CG  PHE A  63      64.415   9.062  -6.636  1.00 82.29           C  
ATOM    994  CD1 PHE A  63      65.604   8.311  -6.690  1.00 82.29           C  
ATOM    995  HD1 PHE A  63      66.158   8.245  -7.615  1.00 82.29           H  
ATOM    996  CD2 PHE A  63      63.707   9.171  -5.426  1.00 82.29           C  
ATOM    997  HD2 PHE A  63      62.811   9.773  -5.373  1.00 82.29           H  
ATOM    998  CE1 PHE A  63      66.078   7.660  -5.538  1.00 82.29           C  
ATOM    999  HE1 PHE A  63      67.000   7.098  -5.571  1.00 82.29           H  
ATOM   1000  CE2 PHE A  63      64.183   8.523  -4.274  1.00 82.29           C  
ATOM   1001  HE2 PHE A  63      63.656   8.635  -3.339  1.00 82.29           H  
ATOM   1002  CZ  PHE A  63      65.367   7.766  -4.331  1.00 82.29           C  
ATOM   1003  HZ  PHE A  63      65.744   7.292  -3.437  1.00 82.29           H  
ATOM   1004  N   ASN A  64      64.328  13.134  -9.493  1.00 84.32           N  
ATOM   1005  H   ASN A  64      64.445  13.669  -8.644  1.00 84.32           H  
ATOM   1006  CA  ASN A  64      64.172  13.848 -10.744  1.00 84.32           C  
ATOM   1007  HA  ASN A  64      63.531  13.256 -11.397  1.00 84.32           H  
ATOM   1008  C   ASN A  64      65.535  14.006 -11.424  1.00 84.32           C  
ATOM   1009  CB  ASN A  64      63.457  15.179 -10.483  1.00 84.32           C  
ATOM   1010  HB2 ASN A  64      62.586  14.998  -9.854  1.00 84.32           H  
ATOM   1011  HB3 ASN A  64      64.127  15.859  -9.957  1.00 84.32           H  
ATOM   1012  O   ASN A  64      66.447  14.637 -10.883  1.00 84.32           O  
ATOM   1013  CG  ASN A  64      62.979  15.839 -11.762  1.00 84.32           C  
ATOM   1014  ND2 ASN A  64      62.303  16.957 -11.649  1.00 84.32           N  
ATOM   1015 HD21 ASN A  64      61.939  17.344 -12.508  1.00 84.32           H  
ATOM   1016 HD22 ASN A  64      62.109  17.329 -10.730  1.00 84.32           H  
ATOM   1017  OD1 ASN A  64      63.172  15.369 -12.869  1.00 84.32           O  
ATOM   1018  N   LEU A  65      65.664  13.426 -12.617  1.00 87.69           N  
ATOM   1019  H   LEU A  65      64.859  12.952 -13.001  1.00 87.69           H  
ATOM   1020  CA  LEU A  65      66.837  13.578 -13.465  1.00 87.69           C  
ATOM   1021  HA  LEU A  65      67.710  13.725 -12.830  1.00 87.69           H  
ATOM   1022  C   LEU A  65      66.671  14.807 -14.366  1.00 87.69           C  
ATOM   1023  CB  LEU A  65      67.048  12.294 -14.286  1.00 87.69           C  
ATOM   1024  HB2 LEU A  65      67.164  11.442 -13.615  1.00 87.69           H  
ATOM   1025  HB3 LEU A  65      66.156  12.126 -14.889  1.00 87.69           H  
ATOM   1026  O   LEU A  65      65.843  14.828 -15.275  1.00 87.69           O  
ATOM   1027  CG  LEU A  65      68.272  12.393 -15.216  1.00 87.69           C  
ATOM   1028  HG  LEU A  65      68.274  13.348 -15.740  1.00 87.69           H  
ATOM   1029  CD1 LEU A  65      69.578  12.263 -14.435  1.00 87.69           C  
ATOM   1030 HD11 LEU A  65      69.684  13.098 -13.743  1.00 87.69           H  
ATOM   1031 HD12 LEU A  65      70.421  12.264 -15.126  1.00 87.69           H  
ATOM   1032 HD13 LEU A  65      69.568  11.328 -13.873  1.00 87.69           H  
ATOM   1033  CD2 LEU A  65      68.239  11.307 -16.286  1.00 87.69           C  
ATOM   1034 HD21 LEU A  65      68.955  11.559 -17.069  1.00 87.69           H  
ATOM   1035 HD22 LEU A  65      67.249  11.260 -16.738  1.00 87.69           H  
ATOM   1036 HD23 LEU A  65      68.490  10.340 -15.850  1.00 87.69           H  
ATOM   1037  N   GLN A  66      67.533  15.798 -14.176  1.00 88.00           N  
ATOM   1038  H   GLN A  66      68.177  15.719 -13.403  1.00 88.00           H  
ATOM   1039  CA  GLN A  66      67.669  16.945 -15.062  1.00 88.00           C  
ATOM   1040  HA  GLN A  66      66.742  17.083 -15.617  1.00 88.00           H  
ATOM   1041  C   GLN A  66      68.796  16.714 -16.065  1.00 88.00           C  
ATOM   1042  CB  GLN A  66      67.912  18.215 -14.245  1.00 88.00           C  
ATOM   1043  HB2 GLN A  66      68.105  19.041 -14.928  1.00 88.00           H  
ATOM   1044  HB3 GLN A  66      68.786  18.078 -13.608  1.00 88.00           H  
ATOM   1045  O   GLN A  66      69.945  16.477 -15.691  1.00 88.00           O  
ATOM   1046  CG  GLN A  66      66.691  18.561 -13.382  1.00 88.00           C  
ATOM   1047  HG2 GLN A  66      65.812  18.636 -14.022  1.00 88.00           H  
ATOM   1048  HG3 GLN A  66      66.515  17.774 -12.649  1.00 88.00           H  
ATOM   1049  CD  GLN A  66      66.866  19.876 -12.636  1.00 88.00           C  
ATOM   1050  NE2 GLN A  66      65.792  20.463 -12.157  1.00 88.00           N  
ATOM   1051 HE21 GLN A  66      64.893  20.006 -12.214  1.00 88.00           H  
ATOM   1052 HE22 GLN A  66      65.954  21.302 -11.619  1.00 88.00           H  
ATOM   1053  OE1 GLN A  66      67.952  20.408 -12.471  1.00 88.00           O  
ATOM   1054  N   GLN A  67      68.465  16.820 -17.350  1.00 88.98           N  
ATOM   1055  H   GLN A  67      67.501  17.014 -17.581  1.00 88.98           H  
ATOM   1056  CA  GLN A  67      69.413  16.715 -18.452  1.00 88.98           C  
ATOM   1057  HA  GLN A  67      70.382  16.398 -18.066  1.00 88.98           H  
ATOM   1058  C   GLN A  67      69.602  18.087 -19.104  1.00 88.98           C  
ATOM   1059  CB  GLN A  67      68.921  15.629 -19.419  1.00 88.98           C  
ATOM   1060  HB2 GLN A  67      67.918  15.878 -19.767  1.00 88.98           H  
ATOM   1061  HB3 GLN A  67      68.874  14.685 -18.877  1.00 88.98           H  
ATOM   1062  O   GLN A  67      68.676  18.638 -19.693  1.00 88.98           O  
ATOM   1063  CG  GLN A  67      69.842  15.464 -20.633  1.00 88.98           C  
ATOM   1064  HG2 GLN A  67      69.819  16.390 -21.207  1.00 88.98           H  
ATOM   1065  HG3 GLN A  67      70.867  15.283 -20.308  1.00 88.98           H  
ATOM   1066  CD  GLN A  67      69.410  14.323 -21.548  1.00 88.98           C  
ATOM   1067  NE2 GLN A  67      69.772  14.361 -22.806  1.00 88.98           N  
ATOM   1068 HE21 GLN A  67      70.408  15.093 -23.088  1.00 88.98           H  
ATOM   1069 HE22 GLN A  67      69.452  13.591 -23.376  1.00 88.98           H  
ATOM   1070  OE1 GLN A  67      68.762  13.365 -21.172  1.00 88.98           O  
ATOM   1071  N   PHE A  68      70.819  18.623 -19.017  1.00 85.19           N  
ATOM   1072  H   PHE A  68      71.532  18.110 -18.520  1.00 85.19           H  
ATOM   1073  CA  PHE A  68      71.157  19.964 -19.510  1.00 85.19           C  
ATOM   1074  HA  PHE A  68      70.267  20.594 -19.484  1.00 85.19           H  
ATOM   1075  C   PHE A  68      71.658  19.961 -20.959  1.00 85.19           C  
ATOM   1076  CB  PHE A  68      72.202  20.582 -18.578  1.00 85.19           C  
ATOM   1077  HB2 PHE A  68      72.495  21.557 -18.966  1.00 85.19           H  
ATOM   1078  HB3 PHE A  68      73.084  19.942 -18.589  1.00 85.19           H  
ATOM   1079  O   PHE A  68      71.735  21.010 -21.594  1.00 85.19           O  
ATOM   1080  CG  PHE A  68      71.723  20.753 -17.151  1.00 85.19           C  
ATOM   1081  CD1 PHE A  68      71.013  21.911 -16.779  1.00 85.19           C  
ATOM   1082  HD1 PHE A  68      70.831  22.689 -17.506  1.00 85.19           H  
ATOM   1083  CD2 PHE A  68      71.943  19.736 -16.205  1.00 85.19           C  
ATOM   1084  HD2 PHE A  68      72.470  18.837 -16.489  1.00 85.19           H  
ATOM   1085  CE1 PHE A  68      70.526  22.049 -15.467  1.00 85.19           C  
ATOM   1086  HE1 PHE A  68      69.970  22.930 -15.183  1.00 85.19           H  
ATOM   1087  CE2 PHE A  68      71.449  19.872 -14.898  1.00 85.19           C  
ATOM   1088  HE2 PHE A  68      71.590  19.072 -14.186  1.00 85.19           H  
ATOM   1089  CZ  PHE A  68      70.741  21.027 -14.526  1.00 85.19           C  
ATOM   1090  HZ  PHE A  68      70.342  21.120 -13.527  1.00 85.19           H  
ATOM   1091  N   VAL A  69      71.998  18.785 -21.497  1.00 81.03           N  
ATOM   1092  H   VAL A  69      71.899  17.960 -20.923  1.00 81.03           H  
ATOM   1093  CA  VAL A  69      72.489  18.621 -22.872  1.00 81.03           C  
ATOM   1094  HA  VAL A  69      72.359  19.559 -23.412  1.00 81.03           H  
ATOM   1095  C   VAL A  69      71.689  17.549 -23.585  1.00 81.03           C  
ATOM   1096  CB  VAL A  69      73.985  18.257 -22.909  1.00 81.03           C  
ATOM   1097  HB  VAL A  69      74.138  17.278 -22.457  1.00 81.03           H  
ATOM   1098  O   VAL A  69      71.561  16.435 -23.088  1.00 81.03           O  
ATOM   1099  CG1 VAL A  69      74.518  18.223 -24.348  1.00 81.03           C  
ATOM   1100 HG11 VAL A  69      74.027  17.433 -24.916  1.00 81.03           H  
ATOM   1101 HG12 VAL A  69      74.348  19.183 -24.835  1.00 81.03           H  
ATOM   1102 HG13 VAL A  69      75.587  18.008 -24.339  1.00 81.03           H  
ATOM   1103  CG2 VAL A  69      74.819  19.277 -22.137  1.00 81.03           C  
ATOM   1104 HG21 VAL A  69      75.883  19.104 -22.299  1.00 81.03           H  
ATOM   1105 HG22 VAL A  69      74.565  20.284 -22.467  1.00 81.03           H  
ATOM   1106 HG23 VAL A  69      74.610  19.172 -21.073  1.00 81.03           H  
ATOM   1107  N   GLN A  70      71.201  17.844 -24.786  1.00 73.95           N  
ATOM   1108  H   GLN A  70      71.324  18.778 -25.150  1.00 73.95           H  
ATOM   1109  CA  GLN A  70      70.571  16.844 -25.641  1.00 73.95           C  
ATOM   1110  HA  GLN A  70      69.971  16.183 -25.015  1.00 73.95           H  
ATOM   1111  C   GLN A  70      71.644  16.009 -26.355  1.00 73.95           C  
ATOM   1112  CB  GLN A  70      69.616  17.555 -26.604  1.00 73.95           C  
ATOM   1113  HB2 GLN A  70      69.039  18.289 -26.041  1.00 73.95           H  
ATOM   1114  HB3 GLN A  70      70.185  18.082 -27.370  1.00 73.95           H  
ATOM   1115  O   GLN A  70      72.411  16.524 -27.170  1.00 73.95           O  
ATOM   1116  CG  GLN A  70      68.627  16.583 -27.262  1.00 73.95           C  
ATOM   1117  HG2 GLN A  70      69.166  15.875 -27.891  1.00 73.95           H  
ATOM   1118  HG3 GLN A  70      68.100  16.027 -26.486  1.00 73.95           H  
ATOM   1119  CD  GLN A  70      67.592  17.311 -28.116  1.00 73.95           C  
ATOM   1120  NE2 GLN A  70      66.577  16.625 -28.593  1.00 73.95           N  
ATOM   1121 HE21 GLN A  70      65.913  17.154 -29.140  1.00 73.95           H  
ATOM   1122 HE22 GLN A  70      66.472  15.639 -28.401  1.00 73.95           H  
ATOM   1123  OE1 GLN A  70      67.675  18.496 -28.384  1.00 73.95           O  
ATOM   1124  N   PHE A  71      71.710  14.711 -26.057  1.00 74.21           N  
ATOM   1125  H   PHE A  71      71.076  14.330 -25.369  1.00 74.21           H  
ATOM   1126  CA  PHE A  71      72.635  13.793 -26.720  1.00 74.21           C  
ATOM   1127  HA  PHE A  71      73.541  14.335 -26.992  1.00 74.21           H  
ATOM   1128  C   PHE A  71      71.996  13.230 -27.994  1.00 74.21           C  
ATOM   1129  CB  PHE A  71      73.036  12.664 -25.769  1.00 74.21           C  
ATOM   1130  HB2 PHE A  71      73.803  12.070 -26.267  1.00 74.21           H  
ATOM   1131  HB3 PHE A  71      72.173  12.018 -25.606  1.00 74.21           H  
ATOM   1132  O   PHE A  71      70.866  12.754 -27.951  1.00 74.21           O  
ATOM   1133  CG  PHE A  71      73.572  13.115 -24.423  1.00 74.21           C  
ATOM   1134  CD1 PHE A  71      74.896  13.577 -24.300  1.00 74.21           C  
ATOM   1135  HD1 PHE A  71      75.544  13.605 -25.164  1.00 74.21           H  
ATOM   1136  CD2 PHE A  71      72.744  13.057 -23.287  1.00 74.21           C  
ATOM   1137  HD2 PHE A  71      71.739  12.670 -23.364  1.00 74.21           H  
ATOM   1138  CE1 PHE A  71      75.385  13.987 -23.047  1.00 74.21           C  
ATOM   1139  HE1 PHE A  71      76.407  14.324 -22.948  1.00 74.21           H  
ATOM   1140  CE2 PHE A  71      73.226  13.483 -22.040  1.00 74.21           C  
ATOM   1141  HE2 PHE A  71      72.585  13.438 -21.173  1.00 74.21           H  
ATOM   1142  CZ  PHE A  71      74.547  13.938 -21.920  1.00 74.21           C  
ATOM   1143  HZ  PHE A  71      74.923  14.220 -20.948  1.00 74.21           H  
ATOM   1144  N   ARG A  72      72.708  13.251 -29.130  1.00 63.61           N  
ATOM   1145  H   ARG A  72      73.619  13.687 -29.118  1.00 63.61           H  
ATOM   1146  CA  ARG A  72      72.187  12.693 -30.397  1.00 63.61           C  
ATOM   1147  HA  ARG A  72      71.137  12.969 -30.497  1.00 63.61           H  
ATOM   1148  C   ARG A  72      72.179  11.159 -30.415  1.00 63.61           C  
ATOM   1149  CB  ARG A  72      72.949  13.251 -31.611  1.00 63.61           C  
ATOM   1150  HB2 ARG A  72      74.010  13.021 -31.511  1.00 63.61           H  
ATOM   1151  HB3 ARG A  72      72.576  12.749 -32.504  1.00 63.61           H  
ATOM   1152  O   ARG A  72      71.295  10.572 -31.021  1.00 63.61           O  
ATOM   1153  CG  ARG A  72      72.761  14.765 -31.795  1.00 63.61           C  
ATOM   1154  HG2 ARG A  72      73.241  15.285 -30.965  1.00 63.61           H  
ATOM   1155  HG3 ARG A  72      71.699  15.009 -31.798  1.00 63.61           H  
ATOM   1156  CD  ARG A  72      73.388  15.225 -33.119  1.00 63.61           C  
ATOM   1157  HD2 ARG A  72      72.757  14.881 -33.938  1.00 63.61           H  
ATOM   1158  HD3 ARG A  72      74.372  14.767 -33.219  1.00 63.61           H  
ATOM   1159  NE  ARG A  72      73.540  16.692 -33.170  1.00 63.61           N  
ATOM   1160  HE  ARG A  72      73.352  17.197 -32.316  1.00 63.61           H  
ATOM   1161  NH1 ARG A  72      74.117  16.870 -35.389  1.00 63.61           N  
ATOM   1162 HH11 ARG A  72      74.378  17.435 -36.185  1.00 63.61           H  
ATOM   1163 HH12 ARG A  72      73.950  15.881 -35.507  1.00 63.61           H  
ATOM   1164  NH2 ARG A  72      74.089  18.695 -34.108  1.00 63.61           N  
ATOM   1165 HH21 ARG A  72      73.915  19.158 -33.228  1.00 63.61           H  
ATOM   1166 HH22 ARG A  72      74.357  19.239 -34.915  1.00 63.61           H  
ATOM   1167  CZ  ARG A  72      73.913  17.408 -34.219  1.00 63.61           C  
ATOM   1168  N   HIS A  73      73.141  10.528 -29.735  1.00 76.32           N  
ATOM   1169  H   HIS A  73      73.827  11.096 -29.260  1.00 76.32           H  
ATOM   1170  CA  HIS A  73      73.317   9.071 -29.681  1.00 76.32           C  
ATOM   1171  HA  HIS A  73      72.349   8.590 -29.818  1.00 76.32           H  
ATOM   1172  C   HIS A  73      73.857   8.641 -28.310  1.00 76.32           C  
ATOM   1173  CB  HIS A  73      74.252   8.602 -30.812  1.00 76.32           C  
ATOM   1174  HB2 HIS A  73      74.297   7.513 -30.804  1.00 76.32           H  
ATOM   1175  HB3 HIS A  73      75.259   8.975 -30.627  1.00 76.32           H  
ATOM   1176  O   HIS A  73      74.947   8.085 -28.204  1.00 76.32           O  
ATOM   1177  CG  HIS A  73      73.830   9.046 -32.184  1.00 76.32           C  
ATOM   1178  CD2 HIS A  73      72.803   8.544 -32.936  1.00 76.32           C  
ATOM   1179  HD2 HIS A  73      72.130   7.749 -32.649  1.00 76.32           H  
ATOM   1180  ND1 HIS A  73      74.416  10.056 -32.910  1.00 76.32           N  
ATOM   1181  HD1 HIS A  73      75.281  10.519 -32.673  1.00 76.32           H  
ATOM   1182  CE1 HIS A  73      73.757  10.159 -34.075  1.00 76.32           C  
ATOM   1183  HE1 HIS A  73      74.018  10.826 -34.884  1.00 76.32           H  
ATOM   1184  NE2 HIS A  73      72.770   9.257 -34.138  1.00 76.32           N  
ATOM   1185  N   ALA A  74      73.131   8.942 -27.236  1.00 82.09           N  
ATOM   1186  H   ALA A  74      72.220   9.364 -27.342  1.00 82.09           H  
ATOM   1187  CA  ALA A  74      73.498   8.460 -25.910  1.00 82.09           C  
ATOM   1188  HA  ALA A  74      74.142   7.589 -26.033  1.00 82.09           H  
ATOM   1189  C   ALA A  74      72.274   7.990 -25.134  1.00 82.09           C  
ATOM   1190  CB  ALA A  74      74.284   9.526 -25.136  1.00 82.09           C  
ATOM   1191  HB1 ALA A  74      74.774   9.067 -24.277  1.00 82.09           H  
ATOM   1192  HB2 ALA A  74      73.600  10.284 -24.757  1.00 82.09           H  
ATOM   1193  HB3 ALA A  74      75.048   9.974 -25.772  1.00 82.09           H  
ATOM   1194  O   ALA A  74      71.161   8.467 -25.351  1.00 82.09           O  
ATOM   1195  N   GLN A  75      72.506   7.071 -24.211  1.00 86.15           N  
ATOM   1196  H   GLN A  75      73.458   6.753 -24.098  1.00 86.15           H  
ATOM   1197  CA  GLN A  75      71.527   6.604 -23.251  1.00 86.15           C  
ATOM   1198  HA  GLN A  75      70.558   7.058 -23.463  1.00 86.15           H  
ATOM   1199  C   GLN A  75      71.958   7.028 -21.853  1.00 86.15           C  
ATOM   1200  CB  GLN A  75      71.380   5.091 -23.398  1.00 86.15           C  
ATOM   1201  HB2 GLN A  75      71.041   4.886 -24.414  1.00 86.15           H  
ATOM   1202  HB3 GLN A  75      72.349   4.615 -23.247  1.00 86.15           H  
ATOM   1203  O   GLN A  75      73.126   6.901 -21.485  1.00 86.15           O  
ATOM   1204  CG  GLN A  75      70.363   4.486 -22.423  1.00 86.15           C  
ATOM   1205  HG2 GLN A  75      70.698   4.640 -21.397  1.00 86.15           H  
ATOM   1206  HG3 GLN A  75      69.396   4.972 -22.551  1.00 86.15           H  
ATOM   1207  CD  GLN A  75      70.191   2.991 -22.650  1.00 86.15           C  
ATOM   1208  NE2 GLN A  75      69.494   2.307 -21.770  1.00 86.15           N  
ATOM   1209 HE21 GLN A  75      69.385   1.321 -21.959  1.00 86.15           H  
ATOM   1210 HE22 GLN A  75      69.065   2.766 -20.979  1.00 86.15           H  
ATOM   1211  OE1 GLN A  75      70.671   2.415 -23.615  1.00 86.15           O  
ATOM   1212  N   VAL A  76      70.997   7.509 -21.071  1.00 85.18           N  
ATOM   1213  H   VAL A  76      70.054   7.559 -21.428  1.00 85.18           H  
ATOM   1214  CA  VAL A  76      71.192   7.844 -19.664  1.00 85.18           C  
ATOM   1215  HA  VAL A  76      72.255   7.800 -19.427  1.00 85.18           H  
ATOM   1216  C   VAL A  76      70.472   6.802 -18.820  1.00 85.18           C  
ATOM   1217  CB  VAL A  76      70.714   9.270 -19.352  1.00 85.18           C  
ATOM   1218  HB  VAL A  76      69.638   9.341 -19.512  1.00 85.18           H  
ATOM   1219  O   VAL A  76      69.308   6.496 -19.069  1.00 85.18           O  
ATOM   1220  CG1 VAL A  76      71.026   9.608 -17.891  1.00 85.18           C  
ATOM   1221 HG11 VAL A  76      70.863  10.671 -17.715  1.00 85.18           H  
ATOM   1222 HG12 VAL A  76      70.372   9.044 -17.227  1.00 85.18           H  
ATOM   1223 HG13 VAL A  76      72.063   9.362 -17.663  1.00 85.18           H  
ATOM   1224  CG2 VAL A  76      71.408  10.298 -20.256  1.00 85.18           C  
ATOM   1225 HG21 VAL A  76      71.031  11.294 -20.021  1.00 85.18           H  
ATOM   1226 HG22 VAL A  76      71.180  10.103 -21.304  1.00 85.18           H  
ATOM   1227 HG23 VAL A  76      72.487  10.256 -20.106  1.00 85.18           H  
ATOM   1228  N   SER A  77      71.168   6.251 -17.836  1.00 84.99           N  
ATOM   1229  H   SER A  77      72.119   6.562 -17.701  1.00 84.99           H  
ATOM   1230  CA  SER A  77      70.611   5.375 -16.809  1.00 84.99           C  
ATOM   1231  HA  SER A  77      69.526   5.329 -16.909  1.00 84.99           H  
ATOM   1232  C   SER A  77      70.935   5.963 -15.442  1.00 84.99           C  
ATOM   1233  CB  SER A  77      71.157   3.956 -16.975  1.00 84.99           C  
ATOM   1234  HB2 SER A  77      72.246   3.968 -16.936  1.00 84.99           H  
ATOM   1235  HB3 SER A  77      70.846   3.567 -17.945  1.00 84.99           H  
ATOM   1236  O   SER A  77      72.019   6.503 -15.237  1.00 84.99           O  
ATOM   1237  OG  SER A  77      70.655   3.119 -15.954  1.00 84.99           O  
ATOM   1238  HG  SER A  77      70.965   2.223 -16.100  1.00 84.99           H  
ATOM   1239  N   PHE A  78      69.994   5.908 -14.510  1.00 85.19           N  
ATOM   1240  H   PHE A  78      69.142   5.396 -14.688  1.00 85.19           H  
ATOM   1241  CA  PHE A  78      70.160   6.461 -13.173  1.00 85.19           C  
ATOM   1242  HA  PHE A  78      71.213   6.419 -12.895  1.00 85.19           H  
ATOM   1243  C   PHE A  78      69.393   5.626 -12.157  1.00 85.19           C  
ATOM   1244  CB  PHE A  78      69.714   7.929 -13.147  1.00 85.19           C  
ATOM   1245  HB2 PHE A  78      70.239   8.468 -13.936  1.00 85.19           H  
ATOM   1246  HB3 PHE A  78      70.022   8.358 -12.193  1.00 85.19           H  
ATOM   1247  O   PHE A  78      68.491   4.864 -12.505  1.00 85.19           O  
ATOM   1248  CG  PHE A  78      68.228   8.167 -13.316  1.00 85.19           C  
ATOM   1249  CD1 PHE A  78      67.663   8.196 -14.603  1.00 85.19           C  
ATOM   1250  HD1 PHE A  78      68.282   8.023 -15.471  1.00 85.19           H  
ATOM   1251  CD2 PHE A  78      67.412   8.377 -12.189  1.00 85.19           C  
ATOM   1252  HD2 PHE A  78      67.836   8.353 -11.196  1.00 85.19           H  
ATOM   1253  CE1 PHE A  78      66.293   8.461 -14.768  1.00 85.19           C  
ATOM   1254  HE1 PHE A  78      65.861   8.494 -15.757  1.00 85.19           H  
ATOM   1255  CE2 PHE A  78      66.040   8.638 -12.353  1.00 85.19           C  
ATOM   1256  HE2 PHE A  78      65.417   8.824 -11.491  1.00 85.19           H  
ATOM   1257  CZ  PHE A  78      65.482   8.683 -13.641  1.00 85.19           C  
ATOM   1258  HZ  PHE A  78      64.430   8.895 -13.762  1.00 85.19           H  
ATOM   1259  N   GLY A  79      69.752   5.776 -10.892  1.00 81.53           N  
ATOM   1260  H   GLY A  79      70.508   6.408 -10.671  1.00 81.53           H  
ATOM   1261  CA  GLY A  79      69.047   5.140  -9.792  1.00 81.53           C  
ATOM   1262  HA2 GLY A  79      69.143   4.056  -9.859  1.00 81.53           H  
ATOM   1263  HA3 GLY A  79      67.987   5.389  -9.847  1.00 81.53           H  
ATOM   1264  C   GLY A  79      69.584   5.636  -8.464  1.00 81.53           C  
ATOM   1265  O   GLY A  79      70.078   6.758  -8.379  1.00 81.53           O  
ATOM   1266  N   ASN A  80      69.477   4.818  -7.416  1.00 80.50           N  
ATOM   1267  H   ASN A  80      69.080   3.899  -7.543  1.00 80.50           H  
ATOM   1268  CA  ASN A  80      69.848   5.248  -6.072  1.00 80.50           C  
ATOM   1269  HA  ASN A  80      69.257   6.133  -5.833  1.00 80.50           H  
ATOM   1270  C   ASN A  80      71.335   5.647  -6.003  1.00 80.50           C  
ATOM   1271  CB  ASN A  80      69.484   4.147  -5.063  1.00 80.50           C  
ATOM   1272  HB2 ASN A  80      70.159   3.300  -5.186  1.00 80.50           H  
ATOM   1273  HB3 ASN A  80      68.459   3.814  -5.230  1.00 80.50           H  
ATOM   1274  O   ASN A  80      72.211   4.785  -6.040  1.00 80.50           O  
ATOM   1275  CG  ASN A  80      69.572   4.658  -3.637  1.00 80.50           C  
ATOM   1276  ND2 ASN A  80      69.698   3.782  -2.669  1.00 80.50           N  
ATOM   1277 HD21 ASN A  80      69.730   4.174  -1.739  1.00 80.50           H  
ATOM   1278 HD22 ASN A  80      69.731   2.794  -2.875  1.00 80.50           H  
ATOM   1279  OD1 ASN A  80      69.493   5.842  -3.368  1.00 80.50           O  
ATOM   1280  N   LEU A  81      71.593   6.958  -5.937  1.00 82.81           N  
ATOM   1281  H   LEU A  81      70.796   7.577  -5.964  1.00 82.81           H  
ATOM   1282  CA  LEU A  81      72.921   7.578  -5.875  1.00 82.81           C  
ATOM   1283  HA  LEU A  81      72.767   8.647  -6.026  1.00 82.81           H  
ATOM   1284  C   LEU A  81      73.891   7.174  -7.003  1.00 82.81           C  
ATOM   1285  CB  LEU A  81      73.517   7.390  -4.468  1.00 82.81           C  
ATOM   1286  HB2 LEU A  81      74.474   7.911  -4.433  1.00 82.81           H  
ATOM   1287  HB3 LEU A  81      73.705   6.328  -4.310  1.00 82.81           H  
ATOM   1288  O   LEU A  81      75.111   7.170  -6.804  1.00 82.81           O  
ATOM   1289  CG  LEU A  81      72.654   7.922  -3.313  1.00 82.81           C  
ATOM   1290  HG  LEU A  81      71.652   7.496  -3.354  1.00 82.81           H  
ATOM   1291  CD1 LEU A  81      73.288   7.532  -1.985  1.00 82.81           C  
ATOM   1292 HD11 LEU A  81      72.694   7.923  -1.159  1.00 82.81           H  
ATOM   1293 HD12 LEU A  81      73.301   6.444  -1.921  1.00 82.81           H  
ATOM   1294 HD13 LEU A  81      74.307   7.914  -1.924  1.00 82.81           H  
ATOM   1295  CD2 LEU A  81      72.558   9.441  -3.367  1.00 82.81           C  
ATOM   1296 HD21 LEU A  81      73.557   9.876  -3.363  1.00 82.81           H  
ATOM   1297 HD22 LEU A  81      71.994   9.802  -2.506  1.00 82.81           H  
ATOM   1298 HD23 LEU A  81      72.035   9.732  -4.278  1.00 82.81           H  
ATOM   1299  N   PHE A  82      73.368   6.873  -8.198  1.00 87.56           N  
ATOM   1300  H   PHE A  82      72.364   6.888  -8.310  1.00 87.56           H  
ATOM   1301  CA  PHE A  82      74.194   6.661  -9.387  1.00 87.56           C  
ATOM   1302  HA  PHE A  82      75.147   7.157  -9.199  1.00 87.56           H  
ATOM   1303  C   PHE A  82      73.621   7.313 -10.653  1.00 87.56           C  
ATOM   1304  CB  PHE A  82      74.502   5.169  -9.597  1.00 87.56           C  
ATOM   1305  HB2 PHE A  82      74.737   4.710  -8.636  1.00 87.56           H  
ATOM   1306  HB3 PHE A  82      75.400   5.095 -10.209  1.00 87.56           H  
ATOM   1307  O   PHE A  82      72.409   7.380 -10.859  1.00 87.56           O  
ATOM   1308  CG  PHE A  82      73.405   4.374 -10.283  1.00 87.56           C  
ATOM   1309  CD1 PHE A  82      72.451   3.677  -9.522  1.00 87.56           C  
ATOM   1310  HD1 PHE A  82      72.500   3.702  -8.443  1.00 87.56           H  
ATOM   1311  CD2 PHE A  82      73.343   4.332 -11.691  1.00 87.56           C  
ATOM   1312  HD2 PHE A  82      74.071   4.867 -12.283  1.00 87.56           H  
ATOM   1313  CE1 PHE A  82      71.446   2.935 -10.167  1.00 87.56           C  
ATOM   1314  HE1 PHE A  82      70.727   2.379  -9.582  1.00 87.56           H  
ATOM   1315  CE2 PHE A  82      72.315   3.621 -12.334  1.00 87.56           C  
ATOM   1316  HE2 PHE A  82      72.249   3.616 -13.412  1.00 87.56           H  
ATOM   1317  CZ  PHE A  82      71.366   2.921 -11.571  1.00 87.56           C  
ATOM   1318  HZ  PHE A  82      70.573   2.378 -12.064  1.00 87.56           H  
ATOM   1319  N   LEU A  83      74.533   7.738 -11.526  1.00 91.28           N  
ATOM   1320  H   LEU A  83      75.499   7.630 -11.252  1.00 91.28           H  
ATOM   1321  CA  LEU A  83      74.307   8.250 -12.872  1.00 91.28           C  
ATOM   1322  HA  LEU A  83      73.275   8.072 -13.175  1.00 91.28           H  
ATOM   1323  C   LEU A  83      75.227   7.513 -13.849  1.00 91.28           C  
ATOM   1324  CB  LEU A  83      74.623   9.757 -12.908  1.00 91.28           C  
ATOM   1325  HB2 LEU A  83      74.754  10.056 -13.948  1.00 91.28           H  
ATOM   1326  HB3 LEU A  83      75.573   9.925 -12.401  1.00 91.28           H  
ATOM   1327  O   LEU A  83      76.429   7.410 -13.619  1.00 91.28           O  
ATOM   1328  CG  LEU A  83      73.565  10.674 -12.279  1.00 91.28           C  
ATOM   1329  HG  LEU A  83      73.391  10.402 -11.237  1.00 91.28           H  
ATOM   1330  CD1 LEU A  83      74.059  12.117 -12.342  1.00 91.28           C  
ATOM   1331 HD11 LEU A  83      74.284  12.396 -13.371  1.00 91.28           H  
ATOM   1332 HD12 LEU A  83      73.285  12.782 -11.958  1.00 91.28           H  
ATOM   1333 HD13 LEU A  83      74.952  12.226 -11.727  1.00 91.28           H  
ATOM   1334  CD2 LEU A  83      72.262  10.593 -13.061  1.00 91.28           C  
ATOM   1335 HD21 LEU A  83      71.618  11.428 -12.785  1.00 91.28           H  
ATOM   1336 HD22 LEU A  83      71.760   9.662 -12.796  1.00 91.28           H  
ATOM   1337 HD23 LEU A  83      72.446  10.630 -14.135  1.00 91.28           H  
ATOM   1338  N   SER A  84      74.682   7.041 -14.961  1.00 91.74           N  
ATOM   1339  H   SER A  84      73.682   7.129 -15.078  1.00 91.74           H  
ATOM   1340  CA  SER A  84      75.408   6.373 -16.036  1.00 91.74           C  
ATOM   1341  HA  SER A  84      76.481   6.467 -15.868  1.00 91.74           H  
ATOM   1342  C   SER A  84      75.058   7.014 -17.375  1.00 91.74           C  
ATOM   1343  CB  SER A  84      75.075   4.884 -16.046  1.00 91.74           C  
ATOM   1344  HB2 SER A  84      75.347   4.441 -15.088  1.00 91.74           H  
ATOM   1345  HB3 SER A  84      74.003   4.760 -16.200  1.00 91.74           H  
ATOM   1346  O   SER A  84      73.890   7.079 -17.757  1.00 91.74           O  
ATOM   1347  OG  SER A  84      75.780   4.235 -17.083  1.00 91.74           O  
ATOM   1348  HG  SER A  84      76.672   4.083 -16.761  1.00 91.74           H  
ATOM   1349  N   LEU A  85      76.071   7.494 -18.090  1.00 93.86           N  
ATOM   1350  H   LEU A  85      77.000   7.393 -17.706  1.00 93.86           H  
ATOM   1351  CA  LEU A  85      75.952   8.029 -19.443  1.00 93.86           C  
ATOM   1352  HA  LEU A  85      74.900   8.081 -19.725  1.00 93.86           H  
ATOM   1353  C   LEU A  85      76.663   7.083 -20.409  1.00 93.86           C  
ATOM   1354  CB  LEU A  85      76.532   9.454 -19.467  1.00 93.86           C  
ATOM   1355  HB2 LEU A  85      75.938  10.084 -18.805  1.00 93.86           H  
ATOM   1356  HB3 LEU A  85      77.548   9.416 -19.073  1.00 93.86           H  
ATOM   1357  O   LEU A  85      77.878   6.924 -20.336  1.00 93.86           O  
ATOM   1358  CG  LEU A  85      76.582  10.098 -20.865  1.00 93.86           C  
ATOM   1359  HG  LEU A  85      77.156   9.464 -21.541  1.00 93.86           H  
ATOM   1360  CD1 LEU A  85      75.189  10.319 -21.455  1.00 93.86           C  
ATOM   1361 HD11 LEU A  85      74.678   9.367 -21.593  1.00 93.86           H  
ATOM   1362 HD12 LEU A  85      75.276  10.806 -22.426  1.00 93.86           H  
ATOM   1363 HD13 LEU A  85      74.602  10.956 -20.794  1.00 93.86           H  
ATOM   1364  CD2 LEU A  85      77.280  11.456 -20.779  1.00 93.86           C  
ATOM   1365 HD21 LEU A  85      78.284  11.330 -20.375  1.00 93.86           H  
ATOM   1366 HD22 LEU A  85      76.711  12.125 -20.133  1.00 93.86           H  
ATOM   1367 HD23 LEU A  85      77.355  11.889 -21.777  1.00 93.86           H  
ATOM   1368  N   THR A  86      75.913   6.480 -21.327  1.00 90.93           N  
ATOM   1369  H   THR A  86      74.920   6.663 -21.326  1.00 90.93           H  
ATOM   1370  CA  THR A  86      76.445   5.623 -22.393  1.00 90.93           C  
ATOM   1371  HA  THR A  86      77.488   5.379 -22.193  1.00 90.93           H  
ATOM   1372  C   THR A  86      76.369   6.364 -23.719  1.00 90.93           C  
ATOM   1373  CB  THR A  86      75.675   4.299 -22.462  1.00 90.93           C  
ATOM   1374  HB  THR A  86      74.620   4.495 -22.653  1.00 90.93           H  
ATOM   1375  O   THR A  86      75.281   6.539 -24.259  1.00 90.93           O  
ATOM   1376  CG2 THR A  86      76.221   3.373 -23.550  1.00 90.93           C  
ATOM   1377 HG21 THR A  86      75.981   3.773 -24.535  1.00 90.93           H  
ATOM   1378 HG22 THR A  86      77.303   3.275 -23.460  1.00 90.93           H  
ATOM   1379 HG23 THR A  86      75.759   2.390 -23.459  1.00 90.93           H  
ATOM   1380  OG1 THR A  86      75.797   3.631 -21.228  1.00 90.93           O  
ATOM   1381  HG1 THR A  86      75.453   4.208 -20.542  1.00 90.93           H  
ATOM   1382  N   VAL A  87      77.508   6.810 -24.243  1.00 89.71           N  
ATOM   1383  H   VAL A  87      78.364   6.604 -23.748  1.00 89.71           H  
ATOM   1384  CA  VAL A  87      77.623   7.475 -25.549  1.00 89.71           C  
ATOM   1385  HA  VAL A  87      76.671   7.939 -25.806  1.00 89.71           H  
ATOM   1386  C   VAL A  87      77.946   6.429 -26.610  1.00 89.71           C  
ATOM   1387  CB  VAL A  87      78.698   8.581 -25.524  1.00 89.71           C  
ATOM   1388  HB  VAL A  87      79.676   8.133 -25.350  1.00 89.71           H  
ATOM   1389  O   VAL A  87      78.978   5.766 -26.522  1.00 89.71           O  
ATOM   1390  CG1 VAL A  87      78.740   9.334 -26.859  1.00 89.71           C  
ATOM   1391 HG11 VAL A  87      79.490  10.123 -26.818  1.00 89.71           H  
ATOM   1392 HG12 VAL A  87      77.768   9.776 -27.077  1.00 89.71           H  
ATOM   1393 HG13 VAL A  87      79.016   8.660 -27.670  1.00 89.71           H  
ATOM   1394  CG2 VAL A  87      78.436   9.596 -24.402  1.00 89.71           C  
ATOM   1395 HG21 VAL A  87      77.427  10.000 -24.487  1.00 89.71           H  
ATOM   1396 HG22 VAL A  87      78.558   9.115 -23.432  1.00 89.71           H  
ATOM   1397 HG23 VAL A  87      79.158  10.410 -24.468  1.00 89.71           H  
ATOM   1398  N   TYR A  88      77.084   6.277 -27.612  1.00 86.70           N  
ATOM   1399  H   TYR A  88      76.290   6.898 -27.672  1.00 86.70           H  
ATOM   1400  CA  TYR A  88      77.271   5.327 -28.708  1.00 86.70           C  
ATOM   1401  HA  TYR A  88      77.829   4.468 -28.335  1.00 86.70           H  
ATOM   1402  C   TYR A  88      78.078   5.963 -29.843  1.00 86.70           C  
ATOM   1403  CB  TYR A  88      75.912   4.815 -29.198  1.00 86.70           C  
ATOM   1404  HB2 TYR A  88      75.330   5.657 -29.575  1.00 86.70           H  
ATOM   1405  HB3 TYR A  88      76.080   4.135 -30.032  1.00 86.70           H  
ATOM   1406  O   TYR A  88      77.774   7.072 -30.277  1.00 86.70           O  
ATOM   1407  CG  TYR A  88      75.110   4.079 -28.140  1.00 86.70           C  
ATOM   1408  CD1 TYR A  88      75.530   2.806 -27.711  1.00 86.70           C  
ATOM   1409  HD1 TYR A  88      76.425   2.364 -28.124  1.00 86.70           H  
ATOM   1410  CD2 TYR A  88      73.955   4.660 -27.579  1.00 86.70           C  
ATOM   1411  HD2 TYR A  88      73.636   5.640 -27.902  1.00 86.70           H  
ATOM   1412  CE1 TYR A  88      74.798   2.115 -26.727  1.00 86.70           C  
ATOM   1413  HE1 TYR A  88      75.129   1.150 -26.373  1.00 86.70           H  
ATOM   1414  CE2 TYR A  88      73.211   3.965 -26.603  1.00 86.70           C  
ATOM   1415  HE2 TYR A  88      72.316   4.403 -26.187  1.00 86.70           H  
ATOM   1416  OH  TYR A  88      72.942   1.978 -25.238  1.00 86.70           O  
ATOM   1417  HH  TYR A  88      72.152   2.393 -24.885  1.00 86.70           H  
ATOM   1418  CZ  TYR A  88      73.633   2.686 -26.174  1.00 86.70           C  
ATOM   1419  N   ASN A  89      79.081   5.235 -30.343  1.00 83.27           N  
ATOM   1420  H   ASN A  89      79.203   4.303 -29.972  1.00 83.27           H  
ATOM   1421  CA  ASN A  89      80.064   5.691 -31.334  1.00 83.27           C  
ATOM   1422  HA  ASN A  89      80.869   4.957 -31.363  1.00 83.27           H  
ATOM   1423  C   ASN A  89      80.717   7.039 -30.949  1.00 83.27           C  
ATOM   1424  CB  ASN A  89      79.426   5.701 -32.732  1.00 83.27           C  
ATOM   1425  HB2 ASN A  89      78.674   6.488 -32.773  1.00 83.27           H  
ATOM   1426  HB3 ASN A  89      80.192   5.931 -33.473  1.00 83.27           H  
ATOM   1427  O   ASN A  89      80.559   8.026 -31.671  1.00 83.27           O  
ATOM   1428  CG  ASN A  89      78.798   4.374 -33.102  1.00 83.27           C  
ATOM   1429  ND2 ASN A  89      77.551   4.387 -33.514  1.00 83.27           N  
ATOM   1430 HD21 ASN A  89      77.049   5.263 -33.553  1.00 83.27           H  
ATOM   1431 HD22 ASN A  89      77.140   3.494 -33.744  1.00 83.27           H  
ATOM   1432  OD1 ASN A  89      79.395   3.312 -33.022  1.00 83.27           O  
ATOM   1433  N   PRO A  90      81.413   7.105 -29.797  1.00 87.46           N  
ATOM   1434  CA  PRO A  90      81.998   8.340 -29.290  1.00 87.46           C  
ATOM   1435  HA  PRO A  90      81.211   9.077 -29.129  1.00 87.46           H  
ATOM   1436  C   PRO A  90      83.028   8.922 -30.268  1.00 87.46           C  
ATOM   1437  CB  PRO A  90      82.622   7.965 -27.943  1.00 87.46           C  
ATOM   1438  HB2 PRO A  90      81.864   8.032 -27.162  1.00 87.46           H  
ATOM   1439  HB3 PRO A  90      83.476   8.593 -27.690  1.00 87.46           H  
ATOM   1440  O   PRO A  90      83.847   8.205 -30.850  1.00 87.46           O  
ATOM   1441  CG  PRO A  90      83.008   6.503 -28.162  1.00 87.46           C  
ATOM   1442  HG2 PRO A  90      83.913   6.438 -28.766  1.00 87.46           H  
ATOM   1443  HG3 PRO A  90      83.129   5.950 -27.230  1.00 87.46           H  
ATOM   1444  CD  PRO A  90      81.811   5.992 -28.951  1.00 87.46           C  
ATOM   1445  HD2 PRO A  90      82.097   5.119 -29.539  1.00 87.46           H  
ATOM   1446  HD3 PRO A  90      80.997   5.741 -28.271  1.00 87.46           H  
ATOM   1447  N   VAL A  91      83.000  10.244 -30.421  1.00 84.88           N  
ATOM   1448  H   VAL A  91      82.347  10.762 -29.851  1.00 84.88           H  
ATOM   1449  CA  VAL A  91      83.911  10.997 -31.295  1.00 84.88           C  
ATOM   1450  HA  VAL A  91      84.392  10.302 -31.983  1.00 84.88           H  
ATOM   1451  C   VAL A  91      85.029  11.657 -30.484  1.00 84.88           C  
ATOM   1452  CB  VAL A  91      83.139  12.019 -32.153  1.00 84.88           C  
ATOM   1453  HB  VAL A  91      83.861  12.583 -32.743  1.00 84.88           H  
ATOM   1454  O   VAL A  91      85.027  11.634 -29.256  1.00 84.88           O  
ATOM   1455  CG1 VAL A  91      82.194  11.323 -33.138  1.00 84.88           C  
ATOM   1456 HG11 VAL A  91      82.758  10.633 -33.765  1.00 84.88           H  
ATOM   1457 HG12 VAL A  91      81.433  10.760 -32.597  1.00 84.88           H  
ATOM   1458 HG13 VAL A  91      81.706  12.064 -33.771  1.00 84.88           H  
ATOM   1459  CG2 VAL A  91      82.337  13.015 -31.313  1.00 84.88           C  
ATOM   1460 HG21 VAL A  91      81.470  12.523 -30.872  1.00 84.88           H  
ATOM   1461 HG22 VAL A  91      82.950  13.406 -30.502  1.00 84.88           H  
ATOM   1462 HG23 VAL A  91      81.995  13.839 -31.939  1.00 84.88           H  
ATOM   1463  N   GLN A  92      85.991  12.294 -31.155  1.00 85.32           N  
ATOM   1464  H   GLN A  92      85.976  12.275 -32.165  1.00 85.32           H  
ATOM   1465  CA  GLN A  92      87.115  12.964 -30.489  1.00 85.32           C  
ATOM   1466  HA  GLN A  92      87.707  12.207 -29.974  1.00 85.32           H  
ATOM   1467  C   GLN A  92      86.678  13.984 -29.423  1.00 85.32           C  
ATOM   1468  CB  GLN A  92      87.992  13.627 -31.558  1.00 85.32           C  
ATOM   1469  HB2 GLN A  92      87.422  14.407 -32.064  1.00 85.32           H  
ATOM   1470  HB3 GLN A  92      88.276  12.875 -32.295  1.00 85.32           H  
ATOM   1471  O   GLN A  92      87.319  14.083 -28.383  1.00 85.32           O  
ATOM   1472  CG  GLN A  92      89.269  14.242 -30.964  1.00 85.32           C  
ATOM   1473  HG2 GLN A  92      89.008  15.053 -30.284  1.00 85.32           H  
ATOM   1474  HG3 GLN A  92      89.807  13.482 -30.396  1.00 85.32           H  
ATOM   1475  CD  GLN A  92      90.206  14.811 -32.023  1.00 85.32           C  
ATOM   1476  NE2 GLN A  92      91.343  15.337 -31.625  1.00 85.32           N  
ATOM   1477 HE21 GLN A  92      91.919  15.749 -32.344  1.00 85.32           H  
ATOM   1478 HE22 GLN A  92      91.571  15.383 -30.642  1.00 85.32           H  
ATOM   1479  OE1 GLN A  92      89.942  14.807 -33.214  1.00 85.32           O  
ATOM   1480  N   SER A  93      85.574  14.710 -29.631  1.00 87.63           N  
ATOM   1481  H   SER A  93      85.023  14.550 -30.462  1.00 87.63           H  
ATOM   1482  CA  SER A  93      85.060  15.676 -28.648  1.00 87.63           C  
ATOM   1483  HA  SER A  93      85.896  16.282 -28.300  1.00 87.63           H  
ATOM   1484  C   SER A  93      84.447  15.034 -27.395  1.00 87.63           C  
ATOM   1485  CB  SER A  93      84.052  16.621 -29.307  1.00 87.63           C  
ATOM   1486  HB2 SER A  93      84.565  17.221 -30.059  1.00 87.63           H  
ATOM   1487  HB3 SER A  93      83.637  17.288 -28.551  1.00 87.63           H  
ATOM   1488  O   SER A  93      84.215  15.736 -26.410  1.00 87.63           O  
ATOM   1489  OG  SER A  93      83.011  15.894 -29.926  1.00 87.63           O  
ATOM   1490  HG  SER A  93      82.291  16.491 -30.141  1.00 87.63           H  
ATOM   1491  N   ASP A  94      84.212  13.718 -27.398  1.00 90.16           N  
ATOM   1492  H   ASP A  94      84.408  13.185 -28.234  1.00 90.16           H  
ATOM   1493  CA  ASP A  94      83.771  12.969 -26.219  1.00 90.16           C  
ATOM   1494  HA  ASP A  94      83.157  13.625 -25.602  1.00 90.16           H  
ATOM   1495  C   ASP A  94      84.947  12.511 -25.341  1.00 90.16           C  
ATOM   1496  CB  ASP A  94      82.889  11.784 -26.636  1.00 90.16           C  
ATOM   1497  HB2 ASP A  94      82.569  11.254 -25.739  1.00 90.16           H  
ATOM   1498  HB3 ASP A  94      83.472  11.089 -27.240  1.00 90.16           H  
ATOM   1499  O   ASP A  94      84.734  12.211 -24.161  1.00 90.16           O  
ATOM   1500  CG  ASP A  94      81.638  12.225 -27.400  1.00 90.16           C  
ATOM   1501  OD1 ASP A  94      80.967  13.183 -26.929  1.00 90.16           O  
ATOM   1502  OD2 ASP A  94      81.354  11.585 -28.438  1.00 90.16           O  
ATOM   1503  N   ALA A  95      86.180  12.513 -25.873  1.00 91.48           N  
ATOM   1504  H   ALA A  95      86.279  12.819 -26.831  1.00 91.48           H  
ATOM   1505  CA  ALA A  95      87.419  12.270 -25.130  1.00 91.48           C  
ATOM   1506  HA  ALA A  95      87.252  11.444 -24.438  1.00 91.48           H  
ATOM   1507  C   ALA A  95      87.814  13.502 -24.305  1.00 91.48           C  
ATOM   1508  CB  ALA A  95      88.537  11.855 -26.081  1.00 91.48           C  
ATOM   1509  HB1 ALA A  95      89.453  11.695 -25.512  1.00 91.48           H  
ATOM   1510  HB2 ALA A  95      88.285  10.929 -26.598  1.00 91.48           H  
ATOM   1511  HB3 ALA A  95      88.712  12.650 -26.806  1.00 91.48           H  
ATOM   1512  O   ALA A  95      88.728  14.254 -24.639  1.00 91.48           O  
ATOM   1513  N   GLN A  96      87.060  13.730 -23.238  1.00 92.97           N  
ATOM   1514  H   GLN A  96      86.311  13.077 -23.060  1.00 92.97           H  
ATOM   1515  CA  GLN A  96      87.239  14.842 -22.316  1.00 92.97           C  
ATOM   1516  HA  GLN A  96      88.171  15.360 -22.539  1.00 92.97           H  
ATOM   1517  C   GLN A  96      87.362  14.329 -20.882  1.00 92.97           C  
ATOM   1518  CB  GLN A  96      86.064  15.827 -22.493  1.00 92.97           C  
ATOM   1519  HB2 GLN A  96      85.137  15.257 -22.566  1.00 92.97           H  
ATOM   1520  HB3 GLN A  96      85.979  16.477 -21.622  1.00 92.97           H  
ATOM   1521  O   GLN A  96      87.164  13.146 -20.584  1.00 92.97           O  
ATOM   1522  CG  GLN A  96      86.215  16.714 -23.746  1.00 92.97           C  
ATOM   1523  HG2 GLN A  96      85.282  17.254 -23.905  1.00 92.97           H  
ATOM   1524  HG3 GLN A  96      86.389  16.088 -24.622  1.00 92.97           H  
ATOM   1525  CD  GLN A  96      87.346  17.742 -23.632  1.00 92.97           C  
ATOM   1526  NE2 GLN A  96      87.626  18.491 -24.679  1.00 92.97           N  
ATOM   1527 HE21 GLN A  96      88.454  19.067 -24.636  1.00 92.97           H  
ATOM   1528 HE22 GLN A  96      87.203  18.303 -25.577  1.00 92.97           H  
ATOM   1529  OE1 GLN A  96      87.967  17.895 -22.589  1.00 92.97           O  
ATOM   1530  N   ALA A  97      87.666  15.238 -19.960  1.00 95.18           N  
ATOM   1531  H   ALA A  97      87.846  16.186 -20.258  1.00 95.18           H  
ATOM   1532  CA  ALA A  97      87.555  14.935 -18.546  1.00 95.18           C  
ATOM   1533  HA  ALA A  97      87.948  13.933 -18.370  1.00 95.18           H  
ATOM   1534  C   ALA A  97      86.094  14.959 -18.085  1.00 95.18           C  
ATOM   1535  CB  ALA A  97      88.398  15.910 -17.741  1.00 95.18           C  
ATOM   1536  HB1 ALA A  97      89.426  15.924 -18.102  1.00 95.18           H  
ATOM   1537  HB2 ALA A  97      87.988  16.917 -17.817  1.00 95.18           H  
ATOM   1538  HB3 ALA A  97      88.348  15.566 -16.708  1.00 95.18           H  
ATOM   1539  O   ALA A  97      85.375  15.931 -18.320  1.00 95.18           O  
ATOM   1540  N   TYR A  98      85.683  13.940 -17.340  1.00 96.99           N  
ATOM   1541  H   TYR A  98      86.318  13.172 -17.176  1.00 96.99           H  
ATOM   1542  CA  TYR A  98      84.375  13.877 -16.697  1.00 96.99           C  
ATOM   1543  HA  TYR A  98      83.763  14.708 -17.049  1.00 96.99           H  
ATOM   1544  C   TYR A  98      84.524  14.029 -15.185  1.00 96.99           C  
ATOM   1545  CB  TYR A  98      83.643  12.595 -17.104  1.00 96.99           C  
ATOM   1546  HB2 TYR A  98      82.720  12.525 -16.528  1.00 96.99           H  
ATOM   1547  HB3 TYR A  98      84.259  11.731 -16.854  1.00 96.99           H  
ATOM   1548  O   TYR A  98      85.503  13.569 -14.592  1.00 96.99           O  
ATOM   1549  CG  TYR A  98      83.294  12.554 -18.579  1.00 96.99           C  
ATOM   1550  CD1 TYR A  98      82.031  12.991 -19.024  1.00 96.99           C  
ATOM   1551  HD1 TYR A  98      81.295  13.333 -18.311  1.00 96.99           H  
ATOM   1552  CD2 TYR A  98      84.248  12.105 -19.512  1.00 96.99           C  
ATOM   1553  HD2 TYR A  98      85.223  11.779 -19.179  1.00 96.99           H  
ATOM   1554  CE1 TYR A  98      81.726  12.973 -20.401  1.00 96.99           C  
ATOM   1555  HE1 TYR A  98      80.752  13.282 -20.752  1.00 96.99           H  
ATOM   1556  CE2 TYR A  98      83.955  12.109 -20.887  1.00 96.99           C  
ATOM   1557  HE2 TYR A  98      84.702  11.786 -21.598  1.00 96.99           H  
ATOM   1558  OH  TYR A  98      82.429  12.605 -22.669  1.00 96.99           O  
ATOM   1559  HH  TYR A  98      83.184  12.309 -23.182  1.00 96.99           H  
ATOM   1560  CZ  TYR A  98      82.694  12.548 -21.337  1.00 96.99           C  
ATOM   1561  N   ARG A  99      83.556  14.702 -14.559  1.00 96.04           N  
ATOM   1562  H   ARG A  99      82.783  15.026 -15.122  1.00 96.04           H  
ATOM   1563  CA  ARG A  99      83.503  14.950 -13.116  1.00 96.04           C  
ATOM   1564  HA  ARG A  99      84.281  14.359 -12.632  1.00 96.04           H  
ATOM   1565  C   ARG A  99      82.166  14.490 -12.562  1.00 96.04           C  
ATOM   1566  CB  ARG A  99      83.789  16.430 -12.820  1.00 96.04           C  
ATOM   1567  HB2 ARG A  99      84.779  16.655 -13.216  1.00 96.04           H  
ATOM   1568  HB3 ARG A  99      83.052  17.051 -13.329  1.00 96.04           H  
ATOM   1569  O   ARG A  99      81.120  14.959 -12.998  1.00 96.04           O  
ATOM   1570  CG  ARG A  99      83.808  16.787 -11.326  1.00 96.04           C  
ATOM   1571  HG2 ARG A  99      84.544  16.154 -10.830  1.00 96.04           H  
ATOM   1572  HG3 ARG A  99      82.834  16.600 -10.874  1.00 96.04           H  
ATOM   1573  CD  ARG A  99      84.206  18.259 -11.111  1.00 96.04           C  
ATOM   1574  HD2 ARG A  99      84.547  18.364 -10.081  1.00 96.04           H  
ATOM   1575  HD3 ARG A  99      85.039  18.500 -11.770  1.00 96.04           H  
ATOM   1576  NE  ARG A  99      83.085  19.201 -11.339  1.00 96.04           N  
ATOM   1577  HE  ARG A  99      82.162  18.797 -11.408  1.00 96.04           H  
ATOM   1578  NH1 ARG A  99      84.275  21.188 -11.455  1.00 96.04           N  
ATOM   1579 HH11 ARG A  99      85.147  20.678 -11.462  1.00 96.04           H  
ATOM   1580 HH12 ARG A  99      84.277  22.151 -11.758  1.00 96.04           H  
ATOM   1581  NH2 ARG A  99      82.067  21.224 -11.642  1.00 96.04           N  
ATOM   1582 HH21 ARG A  99      82.138  22.202 -11.883  1.00 96.04           H  
ATOM   1583 HH22 ARG A  99      81.165  20.781 -11.741  1.00 96.04           H  
ATOM   1584  CZ  ARG A  99      83.151  20.521 -11.471  1.00 96.04           C  
ATOM   1585  N   CYS A 100      82.230  13.603 -11.586  1.00 95.56           N  
ATOM   1586  H   CYS A 100      83.150  13.329 -11.273  1.00 95.56           H  
ATOM   1587  CA  CYS A 100      81.120  13.205 -10.740  1.00 95.56           C  
ATOM   1588  HA  CYS A 100      80.173  13.316 -11.268  1.00 95.56           H  
ATOM   1589  C   CYS A 100      81.137  14.116  -9.507  1.00 95.56           C  
ATOM   1590  CB  CYS A 100      81.342  11.727 -10.414  1.00 95.56           C  
ATOM   1591  HB2 CYS A 100      81.414  11.182 -11.355  1.00 95.56           H  
ATOM   1592  HB3 CYS A 100      82.296  11.633  -9.895  1.00 95.56           H  
ATOM   1593  O   CYS A 100      82.189  14.271  -8.884  1.00 95.56           O  
ATOM   1594  SG  CYS A 100      80.109  10.871  -9.425  1.00 95.56           S  
ATOM   1595  N   ASN A 101      80.022  14.768  -9.198  1.00 94.30           N  
ATOM   1596  H   ASN A 101      79.193  14.603  -9.752  1.00 94.30           H  
ATOM   1597  CA  ASN A 101      79.880  15.671  -8.059  1.00 94.30           C  
ATOM   1598  HA  ASN A 101      80.768  15.612  -7.429  1.00 94.30           H  
ATOM   1599  C   ASN A 101      78.687  15.240  -7.208  1.00 94.30           C  
ATOM   1600  CB  ASN A 101      79.750  17.119  -8.561  1.00 94.30           C  
ATOM   1601  HB2 ASN A 101      78.868  17.205  -9.195  1.00 94.30           H  
ATOM   1602  HB3 ASN A 101      80.625  17.371  -9.161  1.00 94.30           H  
ATOM   1603  O   ASN A 101      77.641  14.888  -7.746  1.00 94.30           O  
ATOM   1604  CG  ASN A 101      79.659  18.121  -7.420  1.00 94.30           C  
ATOM   1605  ND2 ASN A 101      78.555  18.790  -7.227  1.00 94.30           N  
ATOM   1606 HD21 ASN A 101      77.692  18.597  -7.716  1.00 94.30           H  
ATOM   1607 HD22 ASN A 101      78.427  19.308  -6.370  1.00 94.30           H  
ATOM   1608  OD1 ASN A 101      80.628  18.349  -6.722  1.00 94.30           O  
ATOM   1609  N   VAL A 102      78.850  15.276  -5.892  1.00 92.97           N  
ATOM   1610  H   VAL A 102      79.740  15.577  -5.521  1.00 92.97           H  
ATOM   1611  CA  VAL A 102      77.785  15.000  -4.929  1.00 92.97           C  
ATOM   1612  HA  VAL A 102      76.837  14.874  -5.452  1.00 92.97           H  
ATOM   1613  C   VAL A 102      77.665  16.193  -4.012  1.00 92.97           C  
ATOM   1614  CB  VAL A 102      78.061  13.723  -4.124  1.00 92.97           C  
ATOM   1615  HB  VAL A 102      79.020  13.798  -3.611  1.00 92.97           H  
ATOM   1616  O   VAL A 102      78.644  16.546  -3.359  1.00 92.97           O  
ATOM   1617  CG1 VAL A 102      76.961  13.452  -3.103  1.00 92.97           C  
ATOM   1618 HG11 VAL A 102      77.129  12.500  -2.600  1.00 92.97           H  
ATOM   1619 HG12 VAL A 102      76.929  14.241  -2.351  1.00 92.97           H  
ATOM   1620 HG13 VAL A 102      76.011  13.414  -3.637  1.00 92.97           H  
ATOM   1621  CG2 VAL A 102      78.092  12.531  -5.072  1.00 92.97           C  
ATOM   1622 HG21 VAL A 102      78.246  11.618  -4.497  1.00 92.97           H  
ATOM   1623 HG22 VAL A 102      78.907  12.665  -5.784  1.00 92.97           H  
ATOM   1624 HG23 VAL A 102      77.156  12.465  -5.626  1.00 92.97           H  
ATOM   1625  N   ASP A 103      76.475  16.779  -3.958  1.00 91.55           N  
ATOM   1626  H   ASP A 103      75.718  16.373  -4.489  1.00 91.55           H  
ATOM   1627  CA  ASP A 103      76.157  17.901  -3.083  1.00 91.55           C  
ATOM   1628  HA  ASP A 103      77.071  18.271  -2.619  1.00 91.55           H  
ATOM   1629  C   ASP A 103      75.216  17.430  -1.974  1.00 91.55           C  
ATOM   1630  CB  ASP A 103      75.545  19.063  -3.878  1.00 91.55           C  
ATOM   1631  HB2 ASP A 103      74.590  18.744  -4.296  1.00 91.55           H  
ATOM   1632  HB3 ASP A 103      75.349  19.889  -3.195  1.00 91.55           H  
ATOM   1633  O   ASP A 103      74.288  16.651  -2.213  1.00 91.55           O  
ATOM   1634  CG  ASP A 103      76.463  19.560  -4.998  1.00 91.55           C  
ATOM   1635  OD1 ASP A 103      77.608  19.975  -4.709  1.00 91.55           O  
ATOM   1636  OD2 ASP A 103      76.051  19.510  -6.176  1.00 91.55           O  
ATOM   1637  N   GLY A 104      75.435  17.911  -0.757  1.00 89.45           N  
ATOM   1638  H   GLY A 104      76.223  18.524  -0.602  1.00 89.45           H  
ATOM   1639  CA  GLY A 104      74.627  17.550   0.399  1.00 89.45           C  
ATOM   1640  HA2 GLY A 104      74.847  16.514   0.658  1.00 89.45           H  
ATOM   1641  HA3 GLY A 104      73.568  17.626   0.154  1.00 89.45           H  
ATOM   1642  C   GLY A 104      74.901  18.427   1.612  1.00 89.45           C  
ATOM   1643  O   GLY A 104      75.625  19.412   1.512  1.00 89.45           O  
ATOM   1644  N   ASP A 105      74.326  18.068   2.753  1.00 87.08           N  
ATOM   1645  H   ASP A 105      73.782  17.217   2.760  1.00 87.08           H  
ATOM   1646  CA  ASP A 105      74.543  18.751   4.030  1.00 87.08           C  
ATOM   1647  HA  ASP A 105      75.041  19.704   3.854  1.00 87.08           H  
ATOM   1648  C   ASP A 105      75.439  17.922   4.947  1.00 87.08           C  
ATOM   1649  CB  ASP A 105      73.208  19.050   4.726  1.00 87.08           C  
ATOM   1650  HB2 ASP A 105      72.644  18.125   4.839  1.00 87.08           H  
ATOM   1651  HB3 ASP A 105      73.414  19.444   5.721  1.00 87.08           H  
ATOM   1652  O   ASP A 105      75.323  16.698   4.997  1.00 87.08           O  
ATOM   1653  CG  ASP A 105      72.371  20.078   3.975  1.00 87.08           C  
ATOM   1654  OD1 ASP A 105      72.945  20.991   3.344  1.00 87.08           O  
ATOM   1655  OD2 ASP A 105      71.124  19.971   3.985  1.00 87.08           O  
ATOM   1656  N   ASN A 106      76.314  18.589   5.696  1.00 84.56           N  
ATOM   1657  H   ASN A 106      76.355  19.593   5.591  1.00 84.56           H  
ATOM   1658  CA  ASN A 106      77.046  17.982   6.809  1.00 84.56           C  
ATOM   1659  HA  ASN A 106      77.174  16.918   6.615  1.00 84.56           H  
ATOM   1660  C   ASN A 106      76.262  18.100   8.133  1.00 84.56           C  
ATOM   1661  CB  ASN A 106      78.449  18.613   6.864  1.00 84.56           C  
ATOM   1662  HB2 ASN A 106      79.075  18.020   7.530  1.00 84.56           H  
ATOM   1663  HB3 ASN A 106      78.894  18.560   5.870  1.00 84.56           H  
ATOM   1664  O   ASN A 106      75.181  18.690   8.176  1.00 84.56           O  
ATOM   1665  CG  ASN A 106      78.498  20.059   7.328  1.00 84.56           C  
ATOM   1666  ND2 ASN A 106      79.673  20.639   7.325  1.00 84.56           N  
ATOM   1667 HD21 ASN A 106      79.708  21.572   7.712  1.00 84.56           H  
ATOM   1668 HD22 ASN A 106      80.478  20.114   7.014  1.00 84.56           H  
ATOM   1669  OD1 ASN A 106      77.537  20.687   7.746  1.00 84.56           O  
ATOM   1670  N   SER A 107      76.849  17.632   9.239  1.00 80.23           N  
ATOM   1671  H   SER A 107      77.636  17.008   9.134  1.00 80.23           H  
ATOM   1672  CA  SER A 107      76.199  17.603  10.565  1.00 80.23           C  
ATOM   1673  HA  SER A 107      75.280  17.024  10.482  1.00 80.23           H  
ATOM   1674  C   SER A 107      75.820  18.981  11.108  1.00 80.23           C  
ATOM   1675  CB  SER A 107      77.105  16.914  11.598  1.00 80.23           C  
ATOM   1676  HB2 SER A 107      77.827  17.635  11.982  1.00 80.23           H  
ATOM   1677  HB3 SER A 107      76.492  16.565  12.429  1.00 80.23           H  
ATOM   1678  O   SER A 107      75.015  19.091  12.027  1.00 80.23           O  
ATOM   1679  OG  SER A 107      77.820  15.828  11.048  1.00 80.23           O  
ATOM   1680  HG  SER A 107      77.216  15.359  10.468  1.00 80.23           H  
ATOM   1681  N   VAL A 108      76.396  20.045  10.542  1.00 79.85           N  
ATOM   1682  H   VAL A 108      76.969  19.875   9.728  1.00 79.85           H  
ATOM   1683  CA  VAL A 108      76.140  21.446  10.907  1.00 79.85           C  
ATOM   1684  HA  VAL A 108      75.648  21.452  11.879  1.00 79.85           H  
ATOM   1685  C   VAL A 108      75.149  22.102   9.924  1.00 79.85           C  
ATOM   1686  CB  VAL A 108      77.466  22.236  11.060  1.00 79.85           C  
ATOM   1687  HB  VAL A 108      77.804  22.561  10.077  1.00 79.85           H  
ATOM   1688  O   VAL A 108      75.052  23.323   9.872  1.00 79.85           O  
ATOM   1689  CG1 VAL A 108      77.309  23.470  11.965  1.00 79.85           C  
ATOM   1690 HG11 VAL A 108      78.262  23.991  12.059  1.00 79.85           H  
ATOM   1691 HG12 VAL A 108      76.968  23.165  12.954  1.00 79.85           H  
ATOM   1692 HG13 VAL A 108      76.586  24.171  11.547  1.00 79.85           H  
ATOM   1693  CG2 VAL A 108      78.595  21.400  11.692  1.00 79.85           C  
ATOM   1694 HG21 VAL A 108      78.881  20.584  11.027  1.00 79.85           H  
ATOM   1695 HG22 VAL A 108      79.477  22.018  11.859  1.00 79.85           H  
ATOM   1696 HG23 VAL A 108      78.262  20.986  12.644  1.00 79.85           H  
ATOM   1697  N   GLN A 109      74.433  21.309   9.111  1.00 73.72           N  
ATOM   1698  H   GLN A 109      74.599  20.314   9.165  1.00 73.72           H  
ATOM   1699  CA  GLN A 109      73.502  21.760   8.062  1.00 73.72           C  
ATOM   1700  HA  GLN A 109      73.246  20.877   7.476  1.00 73.72           H  
ATOM   1701  C   GLN A 109      74.122  22.738   7.048  1.00 73.72           C  
ATOM   1702  CB  GLN A 109      72.189  22.285   8.666  1.00 73.72           C  
ATOM   1703  HB2 GLN A 109      72.402  23.104   9.353  1.00 73.72           H  
ATOM   1704  HB3 GLN A 109      71.560  22.670   7.864  1.00 73.72           H  
ATOM   1705  O   GLN A 109      73.442  23.591   6.475  1.00 73.72           O  
ATOM   1706  CG  GLN A 109      71.385  21.199   9.389  1.00 73.72           C  
ATOM   1707  HG2 GLN A 109      71.945  20.831  10.249  1.00 73.72           H  
ATOM   1708  HG3 GLN A 109      71.217  20.367   8.704  1.00 73.72           H  
ATOM   1709  CD  GLN A 109      70.035  21.716   9.875  1.00 73.72           C  
ATOM   1710  NE2 GLN A 109      69.090  20.841  10.138  1.00 73.72           N  
ATOM   1711 HE21 GLN A 109      68.213  21.225  10.459  1.00 73.72           H  
ATOM   1712 HE22 GLN A 109      69.255  19.853  10.003  1.00 73.72           H  
ATOM   1713  OE1 GLN A 109      69.791  22.900  10.042  1.00 73.72           O  
ATOM   1714  N   LYS A 110      75.435  22.633   6.812  1.00 81.95           N  
ATOM   1715  H   LYS A 110      75.942  21.897   7.282  1.00 81.95           H  
ATOM   1716  CA  LYS A 110      76.126  23.426   5.796  1.00 81.95           C  
ATOM   1717  HA  LYS A 110      75.532  24.317   5.594  1.00 81.95           H  
ATOM   1718  C   LYS A 110      76.227  22.625   4.501  1.00 81.95           C  
ATOM   1719  CB  LYS A 110      77.488  23.875   6.341  1.00 81.95           C  
ATOM   1720  HB2 LYS A 110      78.143  23.009   6.437  1.00 81.95           H  
ATOM   1721  HB3 LYS A 110      77.341  24.311   7.329  1.00 81.95           H  
ATOM   1722  O   LYS A 110      76.713  21.495   4.526  1.00 81.95           O  
ATOM   1723  CG  LYS A 110      78.145  24.918   5.429  1.00 81.95           C  
ATOM   1724  HG2 LYS A 110      77.473  25.768   5.312  1.00 81.95           H  
ATOM   1725  HG3 LYS A 110      78.337  24.479   4.450  1.00 81.95           H  
ATOM   1726  CD  LYS A 110      79.469  25.398   6.031  1.00 81.95           C  
ATOM   1727  HD2 LYS A 110      79.277  25.836   7.011  1.00 81.95           H  
ATOM   1728  HD3 LYS A 110      80.138  24.545   6.142  1.00 81.95           H  
ATOM   1729  CE  LYS A 110      80.102  26.442   5.107  1.00 81.95           C  
ATOM   1730  HE2 LYS A 110      80.263  25.984   4.131  1.00 81.95           H  
ATOM   1731  HE3 LYS A 110      79.395  27.261   4.978  1.00 81.95           H  
ATOM   1732  NZ  LYS A 110      81.381  26.948   5.662  1.00 81.95           N  
ATOM   1733  HZ1 LYS A 110      82.038  26.189   5.772  1.00 81.95           H  
ATOM   1734  HZ2 LYS A 110      81.225  27.372   6.566  1.00 81.95           H  
ATOM   1735  HZ3 LYS A 110      81.783  27.641   5.046  1.00 81.95           H  
ATOM   1736  N   ASN A 111      75.864  23.256   3.380  1.00 86.02           N  
ATOM   1737  H   ASN A 111      75.352  24.122   3.470  1.00 86.02           H  
ATOM   1738  CA  ASN A 111      76.054  22.689   2.045  1.00 86.02           C  
ATOM   1739  HA  ASN A 111      75.481  21.763   1.985  1.00 86.02           H  
ATOM   1740  C   ASN A 111      77.543  22.376   1.809  1.00 86.02           C  
ATOM   1741  CB  ASN A 111      75.543  23.654   0.958  1.00 86.02           C  
ATOM   1742  HB2 ASN A 111      75.972  24.641   1.128  1.00 86.02           H  
ATOM   1743  HB3 ASN A 111      75.898  23.300  -0.009  1.00 86.02           H  
ATOM   1744  O   ASN A 111      78.404  23.261   1.869  1.00 86.02           O  
ATOM   1745  CG  ASN A 111      74.031  23.776   0.840  1.00 86.02           C  
ATOM   1746  ND2 ASN A 111      73.559  24.855   0.262  1.00 86.02           N  
ATOM   1747 HD21 ASN A 111      74.183  25.559  -0.106  1.00 86.02           H  
ATOM   1748 HD22 ASN A 111      72.555  24.909   0.175  1.00 86.02           H  
ATOM   1749  OD1 ASN A 111      73.241  22.924   1.198  1.00 86.02           O  
ATOM   1750  N   VAL A 112      77.830  21.118   1.509  1.00 90.14           N  
ATOM   1751  H   VAL A 112      77.058  20.466   1.488  1.00 90.14           H  
ATOM   1752  CA  VAL A 112      79.147  20.557   1.214  1.00 90.14           C  
ATOM   1753  HA  VAL A 112      79.857  21.370   1.061  1.00 90.14           H  
ATOM   1754  C   VAL A 112      79.074  19.761  -0.085  1.00 90.14           C  
ATOM   1755  CB  VAL A 112      79.660  19.677   2.371  1.00 90.14           C  
ATOM   1756  HB  VAL A 112      80.513  19.102   2.012  1.00 90.14           H  
ATOM   1757  O   VAL A 112      78.037  19.195  -0.424  1.00 90.14           O  
ATOM   1758  CG1 VAL A 112      80.143  20.537   3.546  1.00 90.14           C  
ATOM   1759 HG11 VAL A 112      79.310  21.107   3.958  1.00 90.14           H  
ATOM   1760 HG12 VAL A 112      80.548  19.887   4.323  1.00 90.14           H  
ATOM   1761 HG13 VAL A 112      80.920  21.222   3.208  1.00 90.14           H  
ATOM   1762  CG2 VAL A 112      78.595  18.701   2.878  1.00 90.14           C  
ATOM   1763 HG21 VAL A 112      77.798  19.237   3.394  1.00 90.14           H  
ATOM   1764 HG22 VAL A 112      79.045  17.992   3.573  1.00 90.14           H  
ATOM   1765 HG23 VAL A 112      78.154  18.151   2.047  1.00 90.14           H  
ATOM   1766  N   SER A 113      80.184  19.729  -0.824  1.00 90.21           N  
ATOM   1767  H   SER A 113      81.036  20.112  -0.442  1.00 90.21           H  
ATOM   1768  CA  SER A 113      80.281  18.988  -2.085  1.00 90.21           C  
ATOM   1769  HA  SER A 113      79.415  18.330  -2.152  1.00 90.21           H  
ATOM   1770  C   SER A 113      81.529  18.112  -2.107  1.00 90.21           C  
ATOM   1771  CB  SER A 113      80.218  19.925  -3.301  1.00 90.21           C  
ATOM   1772  HB2 SER A 113      79.348  20.572  -3.190  1.00 90.21           H  
ATOM   1773  HB3 SER A 113      80.107  19.331  -4.208  1.00 90.21           H  
ATOM   1774  O   SER A 113      82.585  18.534  -1.629  1.00 90.21           O  
ATOM   1775  OG  SER A 113      81.376  20.743  -3.410  1.00 90.21           O  
ATOM   1776  HG  SER A 113      81.495  21.140  -2.543  1.00 90.21           H  
ATOM   1777  N   MET A 114      81.423  16.912  -2.676  1.00 90.87           N  
ATOM   1778  H   MET A 114      80.515  16.645  -3.028  1.00 90.87           H  
ATOM   1779  CA  MET A 114      82.558  16.034  -2.972  1.00 90.87           C  
ATOM   1780  HA  MET A 114      83.476  16.552  -2.695  1.00 90.87           H  
ATOM   1781  C   MET A 114      82.621  15.761  -4.476  1.00 90.87           C  
ATOM   1782  CB  MET A 114      82.495  14.742  -2.141  1.00 90.87           C  
ATOM   1783  HB2 MET A 114      82.416  15.000  -1.084  1.00 90.87           H  
ATOM   1784  HB3 MET A 114      81.620  14.161  -2.432  1.00 90.87           H  
ATOM   1785  O   MET A 114      81.593  15.586  -5.127  1.00 90.87           O  
ATOM   1786  CG  MET A 114      83.765  13.906  -2.362  1.00 90.87           C  
ATOM   1787  HG2 MET A 114      84.638  14.547  -2.236  1.00 90.87           H  
ATOM   1788  HG3 MET A 114      83.761  13.549  -3.392  1.00 90.87           H  
ATOM   1789  SD  MET A 114      83.995  12.451  -1.312  1.00 90.87           S  
ATOM   1790  CE  MET A 114      84.536  13.222   0.236  1.00 90.87           C  
ATOM   1791  HE1 MET A 114      85.404  13.854   0.051  1.00 90.87           H  
ATOM   1792  HE2 MET A 114      84.807  12.445   0.950  1.00 90.87           H  
ATOM   1793  HE3 MET A 114      83.726  13.822   0.652  1.00 90.87           H  
ATOM   1794  N   LYS A 115      83.836  15.728  -5.037  1.00 93.09           N  
ATOM   1795  H   LYS A 115      84.641  15.801  -4.430  1.00 93.09           H  
ATOM   1796  CA  LYS A 115      84.085  15.614  -6.481  1.00 93.09           C  
ATOM   1797  HA  LYS A 115      83.150  15.370  -6.984  1.00 93.09           H  
ATOM   1798  C   LYS A 115      85.074  14.493  -6.774  1.00 93.09           C  
ATOM   1799  CB  LYS A 115      84.606  16.957  -7.032  1.00 93.09           C  
ATOM   1800  HB2 LYS A 115      84.932  16.826  -8.064  1.00 93.09           H  
ATOM   1801  HB3 LYS A 115      85.460  17.279  -6.436  1.00 93.09           H  
ATOM   1802  O   LYS A 115      86.114  14.417  -6.129  1.00 93.09           O  
ATOM   1803  CG  LYS A 115      83.513  18.028  -6.991  1.00 93.09           C  
ATOM   1804  HG2 LYS A 115      83.034  18.001  -6.013  1.00 93.09           H  
ATOM   1805  HG3 LYS A 115      82.783  17.775  -7.760  1.00 93.09           H  
ATOM   1806  CD  LYS A 115      83.989  19.469  -7.215  1.00 93.09           C  
ATOM   1807  HD2 LYS A 115      84.784  19.697  -6.505  1.00 93.09           H  
ATOM   1808  HD3 LYS A 115      84.354  19.595  -8.234  1.00 93.09           H  
ATOM   1809  CE  LYS A 115      82.786  20.388  -6.954  1.00 93.09           C  
ATOM   1810  HE2 LYS A 115      82.402  20.175  -5.956  1.00 93.09           H  
ATOM   1811  HE3 LYS A 115      81.982  20.122  -7.641  1.00 93.09           H  
ATOM   1812  NZ  LYS A 115      83.109  21.830  -7.067  1.00 93.09           N  
ATOM   1813  HZ1 LYS A 115      83.414  22.076  -7.998  1.00 93.09           H  
ATOM   1814  HZ2 LYS A 115      82.278  22.359  -6.846  1.00 93.09           H  
ATOM   1815  HZ3 LYS A 115      83.813  22.081  -6.386  1.00 93.09           H  
ATOM   1816  N   ALA A 116      84.793  13.699  -7.801  1.00 93.51           N  
ATOM   1817  H   ALA A 116      83.898  13.818  -8.253  1.00 93.51           H  
ATOM   1818  CA  ALA A 116      85.720  12.732  -8.383  1.00 93.51           C  
ATOM   1819  HA  ALA A 116      86.708  12.874  -7.947  1.00 93.51           H  
ATOM   1820  C   ALA A 116      85.832  12.975  -9.897  1.00 93.51           C  
ATOM   1821  CB  ALA A 116      85.256  11.316  -8.025  1.00 93.51           C  
ATOM   1822  HB1 ALA A 116      85.994  10.585  -8.358  1.00 93.51           H  
ATOM   1823  HB2 ALA A 116      85.157  11.224  -6.943  1.00 93.51           H  
ATOM   1824  HB3 ALA A 116      84.293  11.103  -8.488  1.00 93.51           H  
ATOM   1825  O   ALA A 116      84.838  13.292 -10.553  1.00 93.51           O  
ATOM   1826  N   LYS A 117      87.037  12.857 -10.464  1.00 94.55           N  
ATOM   1827  H   LYS A 117      87.798  12.509  -9.899  1.00 94.55           H  
ATOM   1828  CA  LYS A 117      87.328  13.157 -11.878  1.00 94.55           C  
ATOM   1829  HA  LYS A 117      86.391  13.346 -12.402  1.00 94.55           H  
ATOM   1830  C   LYS A 117      87.992  11.957 -12.554  1.00 94.55           C  
ATOM   1831  CB  LYS A 117      88.199  14.430 -11.970  1.00 94.55           C  
ATOM   1832  HB2 LYS A 117      87.686  15.248 -11.466  1.00 94.55           H  
ATOM   1833  HB3 LYS A 117      89.133  14.239 -11.442  1.00 94.55           H  
ATOM   1834  O   LYS A 117      88.849  11.319 -11.951  1.00 94.55           O  
ATOM   1835  CG  LYS A 117      88.527  14.872 -13.413  1.00 94.55           C  
ATOM   1836  HG2 LYS A 117      88.908  14.019 -13.974  1.00 94.55           H  
ATOM   1837  HG3 LYS A 117      87.618  15.229 -13.899  1.00 94.55           H  
ATOM   1838  CD  LYS A 117      89.608  15.971 -13.464  1.00 94.55           C  
ATOM   1839  HD2 LYS A 117      89.226  16.898 -13.037  1.00 94.55           H  
ATOM   1840  HD3 LYS A 117      90.468  15.638 -12.884  1.00 94.55           H  
ATOM   1841  CE  LYS A 117      90.042  16.184 -14.924  1.00 94.55           C  
ATOM   1842  HE2 LYS A 117      90.165  15.202 -15.381  1.00 94.55           H  
ATOM   1843  HE3 LYS A 117      89.254  16.706 -15.467  1.00 94.55           H  
ATOM   1844  NZ  LYS A 117      91.318  16.915 -15.105  1.00 94.55           N  
ATOM   1845  HZ1 LYS A 117      91.225  17.921 -15.099  1.00 94.55           H  
ATOM   1846  HZ2 LYS A 117      92.024  16.604 -14.453  1.00 94.55           H  
ATOM   1847  HZ3 LYS A 117      91.719  16.633 -15.988  1.00 94.55           H  
ATOM   1848  N   LYS A 118      87.635  11.692 -13.813  1.00 96.14           N  
ATOM   1849  H   LYS A 118      86.915  12.264 -14.231  1.00 96.14           H  
ATOM   1850  CA  LYS A 118      88.291  10.692 -14.667  1.00 96.14           C  
ATOM   1851  HA  LYS A 118      89.296  10.518 -14.284  1.00 96.14           H  
ATOM   1852  C   LYS A 118      88.418  11.221 -16.095  1.00 96.14           C  
ATOM   1853  CB  LYS A 118      87.496   9.378 -14.596  1.00 96.14           C  
ATOM   1854  HB2 LYS A 118      86.559   9.512 -15.137  1.00 96.14           H  
ATOM   1855  HB3 LYS A 118      87.251   9.159 -13.557  1.00 96.14           H  
ATOM   1856  O   LYS A 118      87.503  11.872 -16.595  1.00 96.14           O  
ATOM   1857  CG  LYS A 118      88.234   8.158 -15.163  1.00 96.14           C  
ATOM   1858  HG2 LYS A 118      87.510   7.348 -15.254  1.00 96.14           H  
ATOM   1859  HG3 LYS A 118      88.606   8.384 -16.163  1.00 96.14           H  
ATOM   1860  CD  LYS A 118      89.387   7.661 -14.273  1.00 96.14           C  
ATOM   1861  HD2 LYS A 118      89.006   7.415 -13.282  1.00 96.14           H  
ATOM   1862  HD3 LYS A 118      90.167   8.418 -14.195  1.00 96.14           H  
ATOM   1863  CE  LYS A 118      89.942   6.405 -14.950  1.00 96.14           C  
ATOM   1864  HE2 LYS A 118      90.311   6.669 -15.941  1.00 96.14           H  
ATOM   1865  HE3 LYS A 118      89.126   5.700 -15.108  1.00 96.14           H  
ATOM   1866  NZ  LYS A 118      91.019   5.712 -14.206  1.00 96.14           N  
ATOM   1867  HZ1 LYS A 118      91.872   6.251 -14.177  1.00 96.14           H  
ATOM   1868  HZ2 LYS A 118      90.718   5.406 -13.292  1.00 96.14           H  
ATOM   1869  HZ3 LYS A 118      91.215   4.884 -14.750  1.00 96.14           H  
ATOM   1870  N   GLU A 119      89.561  10.981 -16.728  1.00 94.29           N  
ATOM   1871  H   GLU A 119      90.251  10.383 -16.295  1.00 94.29           H  
ATOM   1872  CA  GLU A 119      89.855  11.439 -18.090  1.00 94.29           C  
ATOM   1873  HA  GLU A 119      89.131  12.200 -18.384  1.00 94.29           H  
ATOM   1874  C   GLU A 119      89.708  10.312 -19.105  1.00 94.29           C  
ATOM   1875  CB  GLU A 119      91.249  12.083 -18.166  1.00 94.29           C  
ATOM   1876  HB2 GLU A 119      91.990  11.421 -17.718  1.00 94.29           H  
ATOM   1877  HB3 GLU A 119      91.503  12.251 -19.213  1.00 94.29           H  
ATOM   1878  O   GLU A 119      90.093   9.175 -18.835  1.00 94.29           O  
ATOM   1879  CG  GLU A 119      91.229  13.432 -17.437  1.00 94.29           C  
ATOM   1880  HG2 GLU A 119      90.421  14.022 -17.870  1.00 94.29           H  
ATOM   1881  HG3 GLU A 119      90.989  13.270 -16.387  1.00 94.29           H  
ATOM   1882  CD  GLU A 119      92.523  14.247 -17.527  1.00 94.29           C  
ATOM   1883  OE1 GLU A 119      92.483  15.371 -16.958  1.00 94.29           O  
ATOM   1884  OE2 GLU A 119      93.518  13.753 -18.092  1.00 94.29           O  
ATOM   1885  N   VAL A 120      89.160  10.656 -20.271  1.00 95.05           N  
ATOM   1886  H   VAL A 120      88.850  11.607 -20.409  1.00 95.05           H  
ATOM   1887  CA  VAL A 120      89.065   9.774 -21.434  1.00 95.05           C  
ATOM   1888  HA  VAL A 120      89.334   8.757 -21.150  1.00 95.05           H  
ATOM   1889  C   VAL A 120      90.041  10.271 -22.481  1.00 95.05           C  
ATOM   1890  CB  VAL A 120      87.643   9.754 -22.009  1.00 95.05           C  
ATOM   1891  HB  VAL A 120      87.373  10.748 -22.366  1.00 95.05           H  
ATOM   1892  O   VAL A 120      89.969  11.429 -22.890  1.00 95.05           O  
ATOM   1893  CG1 VAL A 120      87.520   8.749 -23.159  1.00 95.05           C  
ATOM   1894 HG11 VAL A 120      87.768   7.747 -22.810  1.00 95.05           H  
ATOM   1895 HG12 VAL A 120      86.500   8.753 -23.543  1.00 95.05           H  
ATOM   1896 HG13 VAL A 120      88.192   9.020 -23.974  1.00 95.05           H  
ATOM   1897  CG2 VAL A 120      86.653   9.356 -20.925  1.00 95.05           C  
ATOM   1898 HG21 VAL A 120      85.658   9.257 -21.359  1.00 95.05           H  
ATOM   1899 HG22 VAL A 120      86.984   8.412 -20.491  1.00 95.05           H  
ATOM   1900 HG23 VAL A 120      86.613  10.118 -20.147  1.00 95.05           H  
ATOM   1901  N   ARG A 121      90.956   9.406 -22.916  1.00 90.53           N  
ATOM   1902  H   ARG A 121      90.904   8.457 -22.575  1.00 90.53           H  
ATOM   1903  CA  ARG A 121      91.958   9.739 -23.931  1.00 90.53           C  
ATOM   1904  HA  ARG A 121      92.090  10.821 -23.945  1.00 90.53           H  
ATOM   1905  C   ARG A 121      91.470   9.351 -25.321  1.00 90.53           C  
ATOM   1906  CB  ARG A 121      93.309   9.101 -23.579  1.00 90.53           C  
ATOM   1907  HB2 ARG A 121      94.002   9.256 -24.405  1.00 90.53           H  
ATOM   1908  HB3 ARG A 121      93.174   8.028 -23.437  1.00 90.53           H  
ATOM   1909  O   ARG A 121      90.734   8.383 -25.487  1.00 90.53           O  
ATOM   1910  CG  ARG A 121      93.906   9.725 -22.305  1.00 90.53           C  
ATOM   1911  HG2 ARG A 121      93.259   9.523 -21.450  1.00 90.53           H  
ATOM   1912  HG3 ARG A 121      93.963  10.804 -22.441  1.00 90.53           H  
ATOM   1913  CD  ARG A 121      95.319   9.208 -22.003  1.00 90.53           C  
ATOM   1914  HD2 ARG A 121      95.930   9.333 -22.896  1.00 90.53           H  
ATOM   1915  HD3 ARG A 121      95.746   9.831 -21.218  1.00 90.53           H  
ATOM   1916  NE  ARG A 121      95.319   7.804 -21.538  1.00 90.53           N  
ATOM   1917  HE  ARG A 121      94.648   7.570 -20.820  1.00 90.53           H  
ATOM   1918  NH1 ARG A 121      96.947   6.967 -22.937  1.00 90.53           N  
ATOM   1919 HH11 ARG A 121      97.016   7.876 -23.373  1.00 90.53           H  
ATOM   1920 HH12 ARG A 121      97.104   6.208 -23.583  1.00 90.53           H  
ATOM   1921  NH2 ARG A 121      95.953   5.617 -21.480  1.00 90.53           N  
ATOM   1922 HH21 ARG A 121      95.262   5.420 -20.769  1.00 90.53           H  
ATOM   1923 HH22 ARG A 121      96.523   4.880 -21.868  1.00 90.53           H  
ATOM   1924  CZ  ARG A 121      96.076   6.812 -21.981  1.00 90.53           C  
ATOM   1925  N   TYR A 122      91.906  10.103 -26.322  1.00 90.50           N  
ATOM   1926  H   TYR A 122      92.526  10.873 -26.117  1.00 90.50           H  
ATOM   1927  CA  TYR A 122      91.646   9.807 -27.726  1.00 90.50           C  
ATOM   1928  HA  TYR A 122      90.865   9.052 -27.814  1.00 90.50           H  
ATOM   1929  C   TYR A 122      92.915   9.275 -28.389  1.00 90.50           C  
ATOM   1930  CB  TYR A 122      91.154  11.076 -28.419  1.00 90.50           C  
ATOM   1931  HB2 TYR A 122      91.918  11.851 -28.344  1.00 90.50           H  
ATOM   1932  HB3 TYR A 122      90.267  11.446 -27.906  1.00 90.50           H  
ATOM   1933  O   TYR A 122      93.924   9.978 -28.422  1.00 90.50           O  
ATOM   1934  CG  TYR A 122      90.789  10.867 -29.866  1.00 90.50           C  
ATOM   1935  CD1 TYR A 122      91.682  11.269 -30.874  1.00 90.50           C  
ATOM   1936  HD1 TYR A 122      92.637  11.698 -30.607  1.00 90.50           H  
ATOM   1937  CD2 TYR A 122      89.549  10.294 -30.199  1.00 90.50           C  
ATOM   1938  HD2 TYR A 122      88.862  10.002 -29.418  1.00 90.50           H  
ATOM   1939  CE1 TYR A 122      91.325  11.123 -32.224  1.00 90.50           C  
ATOM   1940  HE1 TYR A 122      92.001  11.453 -33.000  1.00 90.50           H  
ATOM   1941  CE2 TYR A 122      89.187  10.143 -31.547  1.00 90.50           C  
ATOM   1942  HE2 TYR A 122      88.223   9.736 -31.812  1.00 90.50           H  
ATOM   1943  OH  TYR A 122      89.712  10.468 -33.860  1.00 90.50           O  
ATOM   1944  HH  TYR A 122      90.343  10.908 -34.434  1.00 90.50           H  
ATOM   1945  CZ  TYR A 122      90.075  10.564 -32.559  1.00 90.50           C  
ATOM   1946  N   GLU A 123      92.858   8.062 -28.941  1.00 84.45           N  
ATOM   1947  H   GLU A 123      91.993   7.544 -28.884  1.00 84.45           H  
ATOM   1948  CA  GLU A 123      93.963   7.469 -29.703  1.00 84.45           C  
ATOM   1949  HA  GLU A 123      94.746   8.216 -29.832  1.00 84.45           H  
ATOM   1950  C   GLU A 123      93.468   7.029 -31.099  1.00 84.45           C  
ATOM   1951  CB  GLU A 123      94.629   6.315 -28.929  1.00 84.45           C  
ATOM   1952  HB2 GLU A 123      93.865   5.605 -28.614  1.00 84.45           H  
ATOM   1953  HB3 GLU A 123      95.312   5.805 -29.609  1.00 84.45           H  
ATOM   1954  O   GLU A 123      92.671   6.089 -31.225  1.00 84.45           O  
ATOM   1955  CG  GLU A 123      95.438   6.807 -27.706  1.00 84.45           C  
ATOM   1956  HG2 GLU A 123      94.773   7.362 -27.044  1.00 84.45           H  
ATOM   1957  HG3 GLU A 123      96.204   7.499 -28.057  1.00 84.45           H  
ATOM   1958  CD  GLU A 123      96.118   5.684 -26.894  1.00 84.45           C  
ATOM   1959  OE1 GLU A 123      96.542   5.968 -25.739  1.00 84.45           O  
ATOM   1960  OE2 GLU A 123      96.193   4.546 -27.405  1.00 84.45           O  
ATOM   1961  N   PRO A 124      93.905   7.688 -32.188  1.00 78.72           N  
ATOM   1962  CA  PRO A 124      93.574   7.256 -33.542  1.00 78.72           C  
ATOM   1963  HA  PRO A 124      92.519   6.995 -33.610  1.00 78.72           H  
ATOM   1964  C   PRO A 124      94.422   6.030 -33.931  1.00 78.72           C  
ATOM   1965  CB  PRO A 124      93.832   8.489 -34.417  1.00 78.72           C  
ATOM   1966  HB2 PRO A 124      92.930   9.101 -34.446  1.00 78.72           H  
ATOM   1967  HB3 PRO A 124      94.137   8.221 -35.429  1.00 78.72           H  
ATOM   1968  O   PRO A 124      95.610   6.156 -34.217  1.00 78.72           O  
ATOM   1969  CG  PRO A 124      94.932   9.252 -33.676  1.00 78.72           C  
ATOM   1970  HG2 PRO A 124      95.908   8.867 -33.970  1.00 78.72           H  
ATOM   1971  HG3 PRO A 124      94.876  10.325 -33.864  1.00 78.72           H  
ATOM   1972  CD  PRO A 124      94.678   8.925 -32.206  1.00 78.72           C  
ATOM   1973  HD2 PRO A 124      95.631   8.804 -31.690  1.00 78.72           H  
ATOM   1974  HD3 PRO A 124      94.097   9.722 -31.742  1.00 78.72           H  
ATOM   1975  N   ASN A 125      93.826   4.830 -33.974  1.00 73.18           N  
ATOM   1976  H   ASN A 125      92.858   4.752 -33.697  1.00 73.18           H  
ATOM   1977  CA  ASN A 125      94.517   3.620 -34.440  1.00 73.18           C  
ATOM   1978  HA  ASN A 125      95.581   3.728 -34.233  1.00 73.18           H  
ATOM   1979  C   ASN A 125      94.374   3.477 -35.965  1.00 73.18           C  
ATOM   1980  CB  ASN A 125      94.051   2.390 -33.642  1.00 73.18           C  
ATOM   1981  HB2 ASN A 125      94.116   2.619 -32.578  1.00 73.18           H  
ATOM   1982  HB3 ASN A 125      93.014   2.154 -33.883  1.00 73.18           H  
ATOM   1983  O   ASN A 125      93.487   2.786 -36.471  1.00 73.18           O  
ATOM   1984  CG  ASN A 125      94.911   1.162 -33.920  1.00 73.18           C  
ATOM   1985  ND2 ASN A 125      94.894   0.195 -33.034  1.00 73.18           N  
ATOM   1986 HD21 ASN A 125      95.487  -0.600 -33.226  1.00 73.18           H  
ATOM   1987 HD22 ASN A 125      94.358   0.283 -32.183  1.00 73.18           H  
ATOM   1988  OD1 ASN A 125      95.605   1.047 -34.920  1.00 73.18           O  
ATOM   1989  N   VAL A 126      95.241   4.184 -36.695  1.00 72.31           N  
ATOM   1990  H   VAL A 126      95.894   4.773 -36.197  1.00 72.31           H  
ATOM   1991  CA  VAL A 126      95.224   4.245 -38.167  1.00 72.31           C  
ATOM   1992  HA  VAL A 126      94.238   4.581 -38.486  1.00 72.31           H  
ATOM   1993  C   VAL A 126      95.450   2.863 -38.795  1.00 72.31           C  
ATOM   1994  CB  VAL A 126      96.266   5.262 -38.682  1.00 72.31           C  
ATOM   1995  HB  VAL A 126      97.265   4.911 -38.421  1.00 72.31           H  
ATOM   1996  O   VAL A 126      94.806   2.534 -39.788  1.00 72.31           O  
ATOM   1997  CG1 VAL A 126      96.191   5.437 -40.204  1.00 72.31           C  
ATOM   1998 HG11 VAL A 126      96.913   6.186 -40.529  1.00 72.31           H  
ATOM   1999 HG12 VAL A 126      96.433   4.500 -40.705  1.00 72.31           H  
ATOM   2000 HG13 VAL A 126      95.189   5.751 -40.499  1.00 72.31           H  
ATOM   2001  CG2 VAL A 126      96.059   6.647 -38.048  1.00 72.31           C  
ATOM   2002 HG21 VAL A 126      95.044   6.998 -38.236  1.00 72.31           H  
ATOM   2003 HG22 VAL A 126      96.235   6.609 -36.973  1.00 72.31           H  
ATOM   2004 HG23 VAL A 126      96.767   7.358 -38.474  1.00 72.31           H  
ATOM   2005  N   THR A 127      96.295   2.020 -38.197  1.00 72.49           N  
ATOM   2006  H   THR A 127      96.811   2.330 -37.386  1.00 72.49           H  
ATOM   2007  CA  THR A 127      96.606   0.678 -38.717  1.00 72.49           C  
ATOM   2008  HA  THR A 127      96.968   0.773 -39.741  1.00 72.49           H  
ATOM   2009  C   THR A 127      95.374  -0.222 -38.743  1.00 72.49           C  
ATOM   2010  CB  THR A 127      97.707   0.015 -37.877  1.00 72.49           C  
ATOM   2011  HB  THR A 127      97.317  -0.234 -36.890  1.00 72.49           H  
ATOM   2012  O   THR A 127      95.047  -0.804 -39.775  1.00 72.49           O  
ATOM   2013  CG2 THR A 127      98.259  -1.249 -38.533  1.00 72.49           C  
ATOM   2014 HG21 THR A 127      97.474  -1.999 -38.625  1.00 72.49           H  
ATOM   2015 HG22 THR A 127      98.644  -1.017 -39.526  1.00 72.49           H  
ATOM   2016 HG23 THR A 127      99.059  -1.666 -37.922  1.00 72.49           H  
ATOM   2017  OG1 THR A 127      98.784   0.911 -37.721  1.00 72.49           O  
ATOM   2018  HG1 THR A 127      99.503   0.424 -37.312  1.00 72.49           H  
ATOM   2019  N   ALA A 128      94.633  -0.287 -37.637  1.00 66.14           N  
ATOM   2020  H   ALA A 128      94.925   0.220 -36.814  1.00 66.14           H  
ATOM   2021  CA  ALA A 128      93.431  -1.110 -37.569  1.00 66.14           C  
ATOM   2022  HA  ALA A 128      93.669  -2.111 -37.929  1.00 66.14           H  
ATOM   2023  C   ALA A 128      92.304  -0.558 -38.469  1.00 66.14           C  
ATOM   2024  CB  ALA A 128      93.039  -1.217 -36.092  1.00 66.14           C  
ATOM   2025  HB1 ALA A 128      92.838  -0.227 -35.682  1.00 66.14           H  
ATOM   2026  HB2 ALA A 128      93.857  -1.671 -35.533  1.00 66.14           H  
ATOM   2027  HB3 ALA A 128      92.162  -1.856 -35.993  1.00 66.14           H  
ATOM   2028  O   ALA A 128      91.469  -1.318 -38.968  1.00 66.14           O  
ATOM   2029  N   LEU A 129      92.251   0.769 -38.678  1.00 67.01           N  
ATOM   2030  H   LEU A 129      92.939   1.355 -38.227  1.00 67.01           H  
ATOM   2031  CA  LEU A 129      91.278   1.391 -39.584  1.00 67.01           C  
ATOM   2032  HA  LEU A 129      90.279   1.086 -39.274  1.00 67.01           H  
ATOM   2033  C   LEU A 129      91.486   0.897 -41.018  1.00 67.01           C  
ATOM   2034  CB  LEU A 129      91.391   2.926 -39.496  1.00 67.01           C  
ATOM   2035  HB2 LEU A 129      92.404   3.225 -39.764  1.00 67.01           H  
ATOM   2036  HB3 LEU A 129      91.217   3.231 -38.464  1.00 67.01           H  
ATOM   2037  O   LEU A 129      90.519   0.524 -41.683  1.00 67.01           O  
ATOM   2038  CG  LEU A 129      90.417   3.679 -40.423  1.00 67.01           C  
ATOM   2039  HG  LEU A 129      90.620   3.428 -41.464  1.00 67.01           H  
ATOM   2040  CD1 LEU A 129      88.979   3.313 -40.086  1.00 67.01           C  
ATOM   2041 HD11 LEU A 129      88.873   3.325 -39.002  1.00 67.01           H  
ATOM   2042 HD12 LEU A 129      88.756   2.316 -40.467  1.00 67.01           H  
ATOM   2043 HD13 LEU A 129      88.292   4.017 -40.557  1.00 67.01           H  
ATOM   2044  CD2 LEU A 129      90.592   5.187 -40.255  1.00 67.01           C  
ATOM   2045 HD21 LEU A 129      89.926   5.712 -40.940  1.00 67.01           H  
ATOM   2046 HD22 LEU A 129      91.619   5.463 -40.492  1.00 67.01           H  
ATOM   2047 HD23 LEU A 129      90.364   5.482 -39.230  1.00 67.01           H  
ATOM   2048  N   ILE A 130      92.747   0.839 -41.454  1.00 71.83           N  
ATOM   2049  H   ILE A 130      93.483   1.155 -40.838  1.00 71.83           H  
ATOM   2050  CA  ILE A 130      93.125   0.311 -42.766  1.00 71.83           C  
ATOM   2051  HA  ILE A 130      92.588   0.871 -43.531  1.00 71.83           H  
ATOM   2052  C   ILE A 130      92.668  -1.148 -42.894  1.00 71.83           C  
ATOM   2053  CB  ILE A 130      94.640   0.507 -43.010  1.00 71.83           C  
ATOM   2054  HB  ILE A 130      95.189   0.089 -42.166  1.00 71.83           H  
ATOM   2055  O   ILE A 130      92.000  -1.477 -43.866  1.00 71.83           O  
ATOM   2056  CG1 ILE A 130      94.971   2.015 -43.124  1.00 71.83           C  
ATOM   2057 HG12 ILE A 130      94.587   2.399 -44.069  1.00 71.83           H  
ATOM   2058 HG13 ILE A 130      94.474   2.567 -42.326  1.00 71.83           H  
ATOM   2059  CG2 ILE A 130      95.094  -0.227 -44.285  1.00 71.83           C  
ATOM   2060 HG21 ILE A 130      94.942  -1.301 -44.182  1.00 71.83           H  
ATOM   2061 HG22 ILE A 130      94.529   0.129 -45.146  1.00 71.83           H  
ATOM   2062 HG23 ILE A 130      96.158  -0.068 -44.463  1.00 71.83           H  
ATOM   2063  CD1 ILE A 130      96.469   2.333 -43.029  1.00 71.83           C  
ATOM   2064 HD11 ILE A 130      96.875   1.930 -42.101  1.00 71.83           H  
ATOM   2065 HD12 ILE A 130      96.607   3.415 -43.033  1.00 71.83           H  
ATOM   2066 HD13 ILE A 130      97.008   1.914 -43.878  1.00 71.83           H  
ATOM   2067  N   GLU A 131      92.911  -2.007 -41.899  1.00 69.63           N  
ATOM   2068  H   GLU A 131      93.478  -1.700 -41.122  1.00 69.63           H  
ATOM   2069  CA  GLU A 131      92.483  -3.418 -41.946  1.00 69.63           C  
ATOM   2070  HA  GLU A 131      92.942  -3.901 -42.809  1.00 69.63           H  
ATOM   2071  C   GLU A 131      90.962  -3.600 -42.085  1.00 69.63           C  
ATOM   2072  CB  GLU A 131      92.930  -4.154 -40.679  1.00 69.63           C  
ATOM   2073  HB2 GLU A 131      92.597  -3.592 -39.806  1.00 69.63           H  
ATOM   2074  HB3 GLU A 131      92.446  -5.131 -40.663  1.00 69.63           H  
ATOM   2075  O   GLU A 131      90.503  -4.472 -42.830  1.00 69.63           O  
ATOM   2076  CG  GLU A 131      94.445  -4.376 -40.606  1.00 69.63           C  
ATOM   2077  HG2 GLU A 131      94.755  -4.933 -41.490  1.00 69.63           H  
ATOM   2078  HG3 GLU A 131      94.950  -3.411 -40.617  1.00 69.63           H  
ATOM   2079  CD  GLU A 131      94.856  -5.149 -39.342  1.00 69.63           C  
ATOM   2080  OE1 GLU A 131      96.027  -5.582 -39.296  1.00 69.63           O  
ATOM   2081  OE2 GLU A 131      94.003  -5.317 -38.438  1.00 69.63           O  
ATOM   2082  N   LYS A 132      90.161  -2.781 -41.388  1.00 71.68           N  
ATOM   2083  H   LYS A 132      90.598  -2.098 -40.786  1.00 71.68           H  
ATOM   2084  CA  LYS A 132      88.694  -2.858 -41.470  1.00 71.68           C  
ATOM   2085  HA  LYS A 132      88.413  -3.907 -41.382  1.00 71.68           H  
ATOM   2086  C   LYS A 132      88.175  -2.395 -42.831  1.00 71.68           C  
ATOM   2087  CB  LYS A 132      88.071  -2.084 -40.302  1.00 71.68           C  
ATOM   2088  HB2 LYS A 132      88.584  -2.389 -39.390  1.00 71.68           H  
ATOM   2089  HB3 LYS A 132      88.228  -1.014 -40.438  1.00 71.68           H  
ATOM   2090  O   LYS A 132      87.250  -3.014 -43.354  1.00 71.68           O  
ATOM   2091  CG  LYS A 132      86.567  -2.379 -40.149  1.00 71.68           C  
ATOM   2092  HG2 LYS A 132      86.008  -1.850 -40.921  1.00 71.68           H  
ATOM   2093  HG3 LYS A 132      86.393  -3.450 -40.253  1.00 71.68           H  
ATOM   2094  CD  LYS A 132      86.093  -1.936 -38.760  1.00 71.68           C  
ATOM   2095  HD2 LYS A 132      86.673  -2.465 -38.004  1.00 71.68           H  
ATOM   2096  HD3 LYS A 132      86.279  -0.867 -38.656  1.00 71.68           H  
ATOM   2097  CE  LYS A 132      84.603  -2.216 -38.543  1.00 71.68           C  
ATOM   2098  HE2 LYS A 132      84.038  -1.661 -39.291  1.00 71.68           H  
ATOM   2099  HE3 LYS A 132      84.416  -3.278 -38.701  1.00 71.68           H  
ATOM   2100  NZ  LYS A 132      84.188  -1.808 -37.175  1.00 71.68           N  
ATOM   2101  HZ1 LYS A 132      84.407  -0.836 -37.011  1.00 71.68           H  
ATOM   2102  HZ2 LYS A 132      84.680  -2.341 -36.471  1.00 71.68           H  
ATOM   2103  HZ3 LYS A 132      83.193  -1.926 -37.046  1.00 71.68           H  
ATOM   2104  N   ILE A 133      88.793  -1.367 -43.414  1.00 68.90           N  
ATOM   2105  H   ILE A 133      89.558  -0.925 -42.925  1.00 68.90           H  
ATOM   2106  CA  ILE A 133      88.493  -0.921 -44.781  1.00 68.90           C  
ATOM   2107  HA  ILE A 133      87.417  -0.779 -44.876  1.00 68.90           H  
ATOM   2108  C   ILE A 133      88.878  -2.017 -45.783  1.00 68.90           C  
ATOM   2109  CB  ILE A 133      89.174   0.437 -45.077  1.00 68.90           C  
ATOM   2110  HB  ILE A 133      90.238   0.350 -44.858  1.00 68.90           H  
ATOM   2111  O   ILE A 133      88.061  -2.362 -46.631  1.00 68.90           O  
ATOM   2112  CG1 ILE A 133      88.563   1.548 -44.192  1.00 68.90           C  
ATOM   2113 HG12 ILE A 133      87.533   1.732 -44.500  1.00 68.90           H  
ATOM   2114 HG13 ILE A 133      88.536   1.219 -43.153  1.00 68.90           H  
ATOM   2115  CG2 ILE A 133      89.012   0.820 -46.558  1.00 68.90           C  
ATOM   2116 HG21 ILE A 133      89.465   0.061 -47.196  1.00 68.90           H  
ATOM   2117 HG22 ILE A 133      87.956   0.908 -46.817  1.00 68.90           H  
ATOM   2118 HG23 ILE A 133      89.516   1.761 -46.775  1.00 68.90           H  
ATOM   2119  CD1 ILE A 133      89.337   2.872 -44.231  1.00 68.90           C  
ATOM   2120 HD11 ILE A 133      90.386   2.694 -43.991  1.00 68.90           H  
ATOM   2121 HD12 ILE A 133      88.917   3.555 -43.493  1.00 68.90           H  
ATOM   2122 HD13 ILE A 133      89.259   3.337 -45.214  1.00 68.90           H  
ATOM   2123  N   THR A 134      90.050  -2.647 -45.644  1.00 68.98           N  
ATOM   2124  H   THR A 134      90.730  -2.284 -44.992  1.00 68.98           H  
ATOM   2125  CA  THR A 134      90.469  -3.757 -46.518  1.00 68.98           C  
ATOM   2126  HA  THR A 134      90.461  -3.404 -47.549  1.00 68.98           H  
ATOM   2127  C   THR A 134      89.502  -4.942 -46.442  1.00 68.98           C  
ATOM   2128  CB  THR A 134      91.897  -4.224 -46.194  1.00 68.98           C  
ATOM   2129  HB  THR A 134      91.906  -4.751 -45.241  1.00 68.98           H  
ATOM   2130  O   THR A 134      89.153  -5.509 -47.473  1.00 68.98           O  
ATOM   2131  CG2 THR A 134      92.476  -5.122 -47.285  1.00 68.98           C  
ATOM   2132 HG21 THR A 134      91.911  -6.052 -47.343  1.00 68.98           H  
ATOM   2133 HG22 THR A 134      93.516  -5.359 -47.062  1.00 68.98           H  
ATOM   2134 HG23 THR A 134      92.423  -4.616 -48.249  1.00 68.98           H  
ATOM   2135  OG1 THR A 134      92.766  -3.122 -46.116  1.00 68.98           O  
ATOM   2136  HG1 THR A 134      93.624  -3.437 -45.820  1.00 68.98           H  
ATOM   2137  N   ARG A 135      88.999  -5.296 -45.247  1.00 65.68           N  
ATOM   2138  H   ARG A 135      89.344  -4.814 -44.429  1.00 65.68           H  
ATOM   2139  CA  ARG A 135      87.972  -6.346 -45.095  1.00 65.68           C  
ATOM   2140  HA  ARG A 135      88.314  -7.251 -45.597  1.00 65.68           H  
ATOM   2141  C   ARG A 135      86.652  -6.001 -45.781  1.00 65.68           C  
ATOM   2142  CB  ARG A 135      87.699  -6.647 -43.616  1.00 65.68           C  
ATOM   2143  HB2 ARG A 135      86.715  -7.109 -43.534  1.00 65.68           H  
ATOM   2144  HB3 ARG A 135      87.687  -5.720 -43.043  1.00 65.68           H  
ATOM   2145  O   ARG A 135      86.041  -6.891 -46.362  1.00 65.68           O  
ATOM   2146  CG  ARG A 135      88.722  -7.620 -43.023  1.00 65.68           C  
ATOM   2147  HG2 ARG A 135      89.703  -7.146 -42.989  1.00 65.68           H  
ATOM   2148  HG3 ARG A 135      88.775  -8.514 -43.645  1.00 65.68           H  
ATOM   2149  CD  ARG A 135      88.279  -8.012 -41.611  1.00 65.68           C  
ATOM   2150  HD2 ARG A 135      88.232  -7.110 -41.001  1.00 65.68           H  
ATOM   2151  HD3 ARG A 135      87.287  -8.459 -41.668  1.00 65.68           H  
ATOM   2152  NE  ARG A 135      89.215  -8.971 -40.998  1.00 65.68           N  
ATOM   2153  HE  ARG A 135      90.042  -9.195 -41.533  1.00 65.68           H  
ATOM   2154  NH1 ARG A 135      88.088  -9.269 -39.021  1.00 65.68           N  
ATOM   2155 HH11 ARG A 135      88.024  -9.700 -38.110  1.00 65.68           H  
ATOM   2156 HH12 ARG A 135      87.361  -8.661 -39.370  1.00 65.68           H  
ATOM   2157  NH2 ARG A 135      90.027 -10.322 -39.357  1.00 65.68           N  
ATOM   2158 HH21 ARG A 135      90.854 -10.489 -39.913  1.00 65.68           H  
ATOM   2159 HH22 ARG A 135      89.970 -10.711 -38.427  1.00 65.68           H  
ATOM   2160  CZ  ARG A 135      89.106  -9.515 -39.800  1.00 65.68           C  
ATOM   2161  N   LEU A 136      86.210  -4.746 -45.697  1.00 62.57           N  
ATOM   2162  H   LEU A 136      86.770  -4.066 -45.203  1.00 62.57           H  
ATOM   2163  CA  LEU A 136      84.977  -4.302 -46.350  1.00 62.57           C  
ATOM   2164  HA  LEU A 136      84.189  -5.028 -46.152  1.00 62.57           H  
ATOM   2165  C   LEU A 136      85.135  -4.276 -47.877  1.00 62.57           C  
ATOM   2166  CB  LEU A 136      84.551  -2.937 -45.780  1.00 62.57           C  
ATOM   2167  HB2 LEU A 136      85.414  -2.272 -45.788  1.00 62.57           H  
ATOM   2168  HB3 LEU A 136      83.796  -2.502 -46.435  1.00 62.57           H  
ATOM   2169  O   LEU A 136      84.248  -4.757 -48.574  1.00 62.57           O  
ATOM   2170  CG  LEU A 136      83.973  -3.020 -44.354  1.00 62.57           C  
ATOM   2171  HG  LEU A 136      84.626  -3.624 -43.724  1.00 62.57           H  
ATOM   2172  CD1 LEU A 136      83.884  -1.622 -43.738  1.00 62.57           C  
ATOM   2173 HD11 LEU A 136      84.881  -1.183 -43.695  1.00 62.57           H  
ATOM   2174 HD12 LEU A 136      83.474  -1.684 -42.729  1.00 62.57           H  
ATOM   2175 HD13 LEU A 136      83.243  -0.992 -44.354  1.00 62.57           H  
ATOM   2176  CD2 LEU A 136      82.571  -3.636 -44.331  1.00 62.57           C  
ATOM   2177 HD21 LEU A 136      82.601  -4.661 -44.700  1.00 62.57           H  
ATOM   2178 HD22 LEU A 136      82.177  -3.643 -43.314  1.00 62.57           H  
ATOM   2179 HD23 LEU A 136      81.903  -3.062 -44.972  1.00 62.57           H  
ATOM   2180  N   MET A 137      86.290  -3.842 -48.392  1.00 58.62           N  
ATOM   2181  H   MET A 137      86.977  -3.434 -47.775  1.00 58.62           H  
ATOM   2182  CA  MET A 137      86.556  -3.839 -49.837  1.00 58.62           C  
ATOM   2183  HA  MET A 137      85.742  -3.315 -50.337  1.00 58.62           H  
ATOM   2184  C   MET A 137      86.577  -5.251 -50.447  1.00 58.62           C  
ATOM   2185  CB  MET A 137      87.863  -3.088 -50.143  1.00 58.62           C  
ATOM   2186  HB2 MET A 137      88.669  -3.461 -49.511  1.00 58.62           H  
ATOM   2187  HB3 MET A 137      88.128  -3.272 -51.184  1.00 58.62           H  
ATOM   2188  O   MET A 137      86.100  -5.433 -51.559  1.00 58.62           O  
ATOM   2189  CG  MET A 137      87.705  -1.572 -49.961  1.00 58.62           C  
ATOM   2190  HG2 MET A 137      86.787  -1.270 -50.467  1.00 58.62           H  
ATOM   2191  HG3 MET A 137      87.589  -1.339 -48.903  1.00 58.62           H  
ATOM   2192  SD  MET A 137      89.049  -0.560 -50.653  1.00 58.62           S  
ATOM   2193  CE  MET A 137      90.416  -0.901 -49.519  1.00 58.62           C  
ATOM   2194  HE1 MET A 137      90.084  -1.568 -48.723  1.00 58.62           H  
ATOM   2195  HE2 MET A 137      91.230  -1.372 -50.069  1.00 58.62           H  
ATOM   2196  HE3 MET A 137      90.771   0.036 -49.090  1.00 58.62           H  
ATOM   2197  N   ILE A 138      87.045  -6.276 -49.721  1.00 56.80           N  
ATOM   2198  H   ILE A 138      87.466  -6.077 -48.825  1.00 56.80           H  
ATOM   2199  CA  ILE A 138      87.021  -7.671 -50.214  1.00 56.80           C  
ATOM   2200  HA  ILE A 138      87.430  -7.683 -51.224  1.00 56.80           H  
ATOM   2201  C   ILE A 138      85.584  -8.214 -50.339  1.00 56.80           C  
ATOM   2202  CB  ILE A 138      87.922  -8.566 -49.325  1.00 56.80           C  
ATOM   2203  HB  ILE A 138      87.621  -8.425 -48.287  1.00 56.80           H  
ATOM   2204  O   ILE A 138      85.335  -9.112 -51.141  1.00 56.80           O  
ATOM   2205  CG1 ILE A 138      89.406  -8.152 -49.477  1.00 56.80           C  
ATOM   2206 HG12 ILE A 138      89.494  -7.066 -49.453  1.00 56.80           H  
ATOM   2207 HG13 ILE A 138      89.774  -8.479 -50.449  1.00 56.80           H  
ATOM   2208  CG2 ILE A 138      87.788 -10.065 -49.666  1.00 56.80           C  
ATOM   2209 HG21 ILE A 138      87.987 -10.222 -50.726  1.00 56.80           H  
ATOM   2210 HG22 ILE A 138      88.477 -10.669 -49.075  1.00 56.80           H  
ATOM   2211 HG23 ILE A 138      86.780 -10.415 -49.444  1.00 56.80           H  
ATOM   2212  CD1 ILE A 138      90.324  -8.709 -48.380  1.00 56.80           C  
ATOM   2213 HD11 ILE A 138      89.940  -8.431 -47.399  1.00 56.80           H  
ATOM   2214 HD12 ILE A 138      90.403  -9.794 -48.451  1.00 56.80           H  
ATOM   2215 HD13 ILE A 138      91.321  -8.285 -48.501  1.00 56.80           H  
ATOM   2216  N   SER A 139      84.625  -7.680 -49.573  1.00 52.27           N  
ATOM   2217  H   SER A 139      84.857  -6.897 -48.977  1.00 52.27           H  
ATOM   2218  CA  SER A 139      83.232  -8.145 -49.626  1.00 52.27           C  
ATOM   2219  HA  SER A 139      83.252  -9.230 -49.727  1.00 52.27           H  
ATOM   2220  C   SER A 139      82.449  -7.640 -50.845  1.00 52.27           C  
ATOM   2221  CB  SER A 139      82.503  -7.853 -48.310  1.00 52.27           C  
ATOM   2222  HB2 SER A 139      81.545  -8.373 -48.322  1.00 52.27           H  
ATOM   2223  HB3 SER A 139      83.094  -8.259 -47.489  1.00 52.27           H  
ATOM   2224  O   SER A 139      81.499  -8.301 -51.257  1.00 52.27           O  
ATOM   2225  OG  SER A 139      82.259  -6.481 -48.058  1.00 52.27           O  
ATOM   2226  HG  SER A 139      82.931  -5.926 -48.460  1.00 52.27           H  
ATOM   2227  N   GLU A 140      82.865  -6.530 -51.465  1.00 51.33           N  
ATOM   2228  H   GLU A 140      83.686  -6.046 -51.130  1.00 51.33           H  
ATOM   2229  CA  GLU A 140      82.129  -5.922 -52.586  1.00 51.33           C  
ATOM   2230  HA  GLU A 140      81.061  -6.004 -52.381  1.00 51.33           H  
ATOM   2231  C   GLU A 140      82.334  -6.644 -53.930  1.00 51.33           C  
ATOM   2232  CB  GLU A 140      82.456  -4.421 -52.692  1.00 51.33           C  
ATOM   2233  HB2 GLU A 140      82.093  -4.054 -53.652  1.00 51.33           H  
ATOM   2234  HB3 GLU A 140      83.536  -4.280 -52.652  1.00 51.33           H  
ATOM   2235  O   GLU A 140      81.460  -6.575 -54.794  1.00 51.33           O  
ATOM   2236  CG  GLU A 140      81.770  -3.607 -51.580  1.00 51.33           C  
ATOM   2237  HG2 GLU A 140      82.177  -3.916 -50.617  1.00 51.33           H  
ATOM   2238  HG3 GLU A 140      80.707  -3.846 -51.585  1.00 51.33           H  
ATOM   2239  CD  GLU A 140      81.939  -2.082 -51.728  1.00 51.33           C  
ATOM   2240  OE1 GLU A 140      81.128  -1.350 -51.113  1.00 51.33           O  
ATOM   2241  OE2 GLU A 140      82.890  -1.640 -52.411  1.00 51.33           O  
ATOM   2242  N   ASP A 141      83.412  -7.417 -54.109  1.00 45.26           N  
ATOM   2243  H   ASP A 141      84.121  -7.436 -53.389  1.00 45.26           H  
ATOM   2244  CA  ASP A 141      83.665  -8.117 -55.381  1.00 45.26           C  
ATOM   2245  HA  ASP A 141      83.319  -7.465 -56.184  1.00 45.26           H  
ATOM   2246  C   ASP A 141      82.843  -9.409 -55.576  1.00 45.26           C  
ATOM   2247  CB  ASP A 141      85.179  -8.342 -55.585  1.00 45.26           C  
ATOM   2248  HB2 ASP A 141      85.332  -9.269 -56.136  1.00 45.26           H  
ATOM   2249  HB3 ASP A 141      85.661  -8.464 -54.615  1.00 45.26           H  
ATOM   2250  O   ASP A 141      82.877 -10.005 -56.655  1.00 45.26           O  
ATOM   2251  CG  ASP A 141      85.879  -7.226 -56.381  1.00 45.26           C  
ATOM   2252  OD1 ASP A 141      85.213  -6.549 -57.201  1.00 45.26           O  
ATOM   2253  OD2 ASP A 141      87.118  -7.118 -56.231  1.00 45.26           O  
ATOM   2254  N   ILE A 142      82.055  -9.845 -54.583  1.00 44.51           N  
ATOM   2255  H   ILE A 142      82.031  -9.304 -53.731  1.00 44.51           H  
ATOM   2256  CA  ILE A 142      81.236 -11.071 -54.691  1.00 44.51           C  
ATOM   2257  HA  ILE A 142      81.563 -11.618 -55.575  1.00 44.51           H  
ATOM   2258  C   ILE A 142      79.750 -10.792 -54.992  1.00 44.51           C  
ATOM   2259  CB  ILE A 142      81.534 -12.024 -53.504  1.00 44.51           C  
ATOM   2260  HB  ILE A 142      81.469 -11.452 -52.578  1.00 44.51           H  
ATOM   2261  O   ILE A 142      79.047 -11.696 -55.442  1.00 44.51           O  
ATOM   2262  CG1 ILE A 142      82.978 -12.568 -53.665  1.00 44.51           C  
ATOM   2263 HG12 ILE A 142      83.664 -11.735 -53.815  1.00 44.51           H  
ATOM   2264 HG13 ILE A 142      83.028 -13.199 -54.553  1.00 44.51           H  
ATOM   2265  CG2 ILE A 142      80.549 -13.206 -53.410  1.00 44.51           C  
ATOM   2266 HG21 ILE A 142      80.543 -13.770 -54.343  1.00 44.51           H  
ATOM   2267 HG22 ILE A 142      79.545 -12.833 -53.208  1.00 44.51           H  
ATOM   2268 HG23 ILE A 142      80.813 -13.864 -52.582  1.00 44.51           H  
ATOM   2269  CD1 ILE A 142      83.504 -13.367 -52.467  1.00 44.51           C  
ATOM   2270 HD11 ILE A 142      83.367 -12.790 -51.553  1.00 44.51           H  
ATOM   2271 HD12 ILE A 142      84.569 -13.557 -52.604  1.00 44.51           H  
ATOM   2272 HD13 ILE A 142      82.990 -14.324 -52.381  1.00 44.51           H  
ATOM   2273  N   GLU A 143      79.254  -9.554 -54.914  1.00 39.96           N  
ATOM   2274  H   GLU A 143      79.850  -8.805 -54.592  1.00 39.96           H  
ATOM   2275  CA  GLU A 143      77.832  -9.261 -55.190  1.00 39.96           C  
ATOM   2276  HA  GLU A 143      77.292 -10.207 -55.148  1.00 39.96           H  
ATOM   2277  C   GLU A 143      77.524  -8.790 -56.624  1.00 39.96           C  
ATOM   2278  CB  GLU A 143      77.183  -8.431 -54.074  1.00 39.96           C  
ATOM   2279  HB2 GLU A 143      76.196  -8.117 -54.411  1.00 39.96           H  
ATOM   2280  HB3 GLU A 143      77.784  -7.546 -53.863  1.00 39.96           H  
ATOM   2281  O   GLU A 143      76.577  -8.048 -56.876  1.00 39.96           O  
ATOM   2282  CG  GLU A 143      76.995  -9.275 -52.799  1.00 39.96           C  
ATOM   2283  HG2 GLU A 143      77.955  -9.375 -52.293  1.00 39.96           H  
ATOM   2284  HG3 GLU A 143      76.664 -10.274 -53.082  1.00 39.96           H  
ATOM   2285  CD  GLU A 143      75.954  -8.688 -51.832  1.00 39.96           C  
ATOM   2286  OE1 GLU A 143      75.495  -9.461 -50.959  1.00 39.96           O  
ATOM   2287  OE2 GLU A 143      75.591  -7.500 -51.981  1.00 39.96           O  
ATOM   2288  N   LYS A 144      78.230  -9.336 -57.623  1.00 36.92           N  
ATOM   2289  H   LYS A 144      79.005  -9.924 -57.351  1.00 36.92           H  
ATOM   2290  CA  LYS A 144      77.703  -9.435 -59.001  1.00 36.92           C  
ATOM   2291  HA  LYS A 144      76.982  -8.630 -59.148  1.00 36.92           H  
ATOM   2292  C   LYS A 144      76.884 -10.719 -59.184  1.00 36.92           C  
ATOM   2293  CB  LYS A 144      78.812  -9.244 -60.051  1.00 36.92           C  
ATOM   2294  HB2 LYS A 144      78.495  -9.675 -61.001  1.00 36.92           H  
ATOM   2295  HB3 LYS A 144      79.717  -9.758 -59.727  1.00 36.92           H  
ATOM   2296  O   LYS A 144      77.123 -11.501 -60.106  1.00 36.92           O  
ATOM   2297  CG  LYS A 144      79.104  -7.761 -60.308  1.00 36.92           C  
ATOM   2298  HG2 LYS A 144      78.188  -7.258 -60.618  1.00 36.92           H  
ATOM   2299  HG3 LYS A 144      79.471  -7.299 -59.391  1.00 36.92           H  
ATOM   2300  CD  LYS A 144      80.156  -7.621 -61.412  1.00 36.92           C  
ATOM   2301  HD2 LYS A 144      79.802  -8.104 -62.323  1.00 36.92           H  
ATOM   2302  HD3 LYS A 144      81.071  -8.110 -61.078  1.00 36.92           H  
ATOM   2303  CE  LYS A 144      80.433  -6.141 -61.681  1.00 36.92           C  
ATOM   2304  HE2 LYS A 144      80.615  -5.654 -60.723  1.00 36.92           H  
ATOM   2305  HE3 LYS A 144      79.545  -5.687 -62.122  1.00 36.92           H  
ATOM   2306  NZ  LYS A 144      81.614  -5.967 -62.560  1.00 36.92           N  
ATOM   2307  HZ1 LYS A 144      81.479  -6.427 -63.448  1.00 36.92           H  
ATOM   2308  HZ2 LYS A 144      82.423  -6.360 -62.102  1.00 36.92           H  
ATOM   2309  HZ3 LYS A 144      81.799  -4.984 -62.703  1.00 36.92           H  
ATOM   2310  N   CYS A 145      75.884 -10.948 -58.334  1.00 33.59           N  
ATOM   2311  H   CYS A 145      75.718 -10.278 -57.597  1.00 33.59           H  
ATOM   2312  CA  CYS A 145      74.925 -12.033 -58.549  1.00 33.59           C  
ATOM   2313  HA  CYS A 145      75.456 -12.881 -58.981  1.00 33.59           H  
ATOM   2314  C   CYS A 145      73.884 -11.614 -59.593  1.00 33.59           C  
ATOM   2315  CB  CYS A 145      74.348 -12.539 -57.224  1.00 33.59           C  
ATOM   2316  HB2 CYS A 145      74.319 -11.735 -56.488  1.00 33.59           H  
ATOM   2317  HB3 CYS A 145      73.337 -12.915 -57.376  1.00 33.59           H  
ATOM   2318  O   CYS A 145      72.864 -10.992 -59.309  1.00 33.59           O  
ATOM   2319  SG  CYS A 145      75.405 -13.903 -56.652  1.00 33.59           S  
ATOM   2320  HG  CYS A 145      75.028 -13.877 -55.370  1.00 33.59           H  
ATOM   2321  N   SER A 146      74.202 -11.964 -60.840  1.00 36.09           N  
ATOM   2322  H   SER A 146      75.086 -12.440 -60.949  1.00 36.09           H  
ATOM   2323  CA  SER A 146      73.322 -11.878 -62.001  1.00 36.09           C  
ATOM   2324  HA  SER A 146      72.966 -10.853 -62.105  1.00 36.09           H  
ATOM   2325  C   SER A 146      72.123 -12.818 -61.847  1.00 36.09           C  
ATOM   2326  CB  SER A 146      74.103 -12.269 -63.262  1.00 36.09           C  
ATOM   2327  HB2 SER A 146      74.516 -13.270 -63.135  1.00 36.09           H  
ATOM   2328  HB3 SER A 146      73.420 -12.279 -64.112  1.00 36.09           H  
ATOM   2329  O   SER A 146      72.294 -13.999 -61.540  1.00 36.09           O  
ATOM   2330  OG  SER A 146      75.149 -11.355 -63.536  1.00 36.09           O  
ATOM   2331  HG  SER A 146      75.703 -11.260 -62.758  1.00 36.09           H  
ATOM   2332  N   LEU A 147      70.924 -12.302 -62.145  1.00 29.57           N  
ATOM   2333  H   LEU A 147      70.875 -11.311 -62.333  1.00 29.57           H  
ATOM   2334  CA  LEU A 147      69.697 -13.075 -62.331  1.00 29.57           C  
ATOM   2335  HA  LEU A 147      69.418 -13.551 -61.391  1.00 29.57           H  
ATOM   2336  C   LEU A 147      69.911 -14.171 -63.386  1.00 29.57           C  
ATOM   2337  CB  LEU A 147      68.547 -12.150 -62.791  1.00 29.57           C  
ATOM   2338  HB2 LEU A 147      68.894 -11.500 -63.594  1.00 29.57           H  
ATOM   2339  HB3 LEU A 147      67.786 -12.794 -63.232  1.00 29.57           H  
ATOM   2340  O   LEU A 147      69.909 -13.912 -64.589  1.00 29.57           O  
ATOM   2341  CG  LEU A 147      67.871 -11.317 -61.682  1.00 29.57           C  
ATOM   2342  HG  LEU A 147      68.164 -11.699 -60.704  1.00 29.57           H  
ATOM   2343  CD1 LEU A 147      68.250  -9.838 -61.773  1.00 29.57           C  
ATOM   2344 HD11 LEU A 147      67.764  -9.286 -60.969  1.00 29.57           H  
ATOM   2345 HD12 LEU A 147      67.935  -9.424 -62.731  1.00 29.57           H  
ATOM   2346 HD13 LEU A 147      69.329  -9.726 -61.663  1.00 29.57           H  
ATOM   2347  CD2 LEU A 147      66.349 -11.422 -61.801  1.00 29.57           C  
ATOM   2348 HD21 LEU A 147      66.039 -12.460 -61.682  1.00 29.57           H  
ATOM   2349 HD22 LEU A 147      66.016 -11.054 -62.772  1.00 29.57           H  
ATOM   2350 HD23 LEU A 147      65.878 -10.833 -61.014  1.00 29.57           H  
ATOM   2351  N   LYS A 148      70.047 -15.416 -62.936  1.00 31.19           N  
ATOM   2352  H   LYS A 148      70.177 -15.545 -61.943  1.00 31.19           H  
ATOM   2353  CA  LYS A 148      69.715 -16.589 -63.740  1.00 31.19           C  
ATOM   2354  HA  LYS A 148      69.255 -16.260 -64.672  1.00 31.19           H  
ATOM   2355  C   LYS A 148      68.665 -17.384 -62.990  1.00 31.19           C  
ATOM   2356  CB  LYS A 148      70.955 -17.421 -64.098  1.00 31.19           C  
ATOM   2357  HB2 LYS A 148      71.650 -17.442 -63.257  1.00 31.19           H  
ATOM   2358  HB3 LYS A 148      70.640 -18.443 -64.310  1.00 31.19           H  
ATOM   2359  O   LYS A 148      68.913 -17.871 -61.892  1.00 31.19           O  
ATOM   2360  CG  LYS A 148      71.640 -16.854 -65.351  1.00 31.19           C  
ATOM   2361  HG2 LYS A 148      70.906 -16.776 -66.153  1.00 31.19           H  
ATOM   2362  HG3 LYS A 148      72.030 -15.860 -65.133  1.00 31.19           H  
ATOM   2363  CD  LYS A 148      72.784 -17.760 -65.818  1.00 31.19           C  
ATOM   2364  HD2 LYS A 148      73.553 -17.786 -65.046  1.00 31.19           H  
ATOM   2365  HD3 LYS A 148      72.400 -18.769 -65.974  1.00 31.19           H  
ATOM   2366  CE  LYS A 148      73.368 -17.223 -67.128  1.00 31.19           C  
ATOM   2367  HE2 LYS A 148      73.712 -16.202 -66.959  1.00 31.19           H  
ATOM   2368  HE3 LYS A 148      72.572 -17.186 -67.872  1.00 31.19           H  
ATOM   2369  NZ  LYS A 148      74.486 -18.071 -67.610  1.00 31.19           N  
ATOM   2370  HZ1 LYS A 148      74.860 -17.706 -68.474  1.00 31.19           H  
ATOM   2371  HZ2 LYS A 148      75.226 -18.095 -66.923  1.00 31.19           H  
ATOM   2372  HZ3 LYS A 148      74.166 -19.016 -67.769  1.00 31.19           H  
ATOM   2373  N   ASN A 149      67.504 -17.488 -63.631  1.00 32.15           N  
ATOM   2374  H   ASN A 149      67.401 -16.962 -64.487  1.00 32.15           H  
ATOM   2375  CA  ASN A 149      66.434 -18.416 -63.308  1.00 32.15           C  
ATOM   2376  HA  ASN A 149      66.030 -18.197 -62.320  1.00 32.15           H  
ATOM   2377  C   ASN A 149      67.012 -19.833 -63.312  1.00 32.15           C  
ATOM   2378  CB  ASN A 149      65.322 -18.267 -64.367  1.00 32.15           C  
ATOM   2379  HB2 ASN A 149      64.577 -19.047 -64.209  1.00 32.15           H  
ATOM   2380  HB3 ASN A 149      65.742 -18.408 -65.363  1.00 32.15           H  
ATOM   2381  O   ASN A 149      67.129 -20.464 -64.360  1.00 32.15           O  
ATOM   2382  CG  ASN A 149      64.597 -16.936 -64.315  1.00 32.15           C  
ATOM   2383  ND2 ASN A 149      63.978 -16.529 -65.397  1.00 32.15           N  
ATOM   2384 HD21 ASN A 149      63.905 -17.134 -66.203  1.00 32.15           H  
ATOM   2385 HD22 ASN A 149      63.463 -15.665 -65.309  1.00 32.15           H  
ATOM   2386  OD1 ASN A 149      64.588 -16.237 -63.319  1.00 32.15           O  
ATOM   2387  N   VAL A 150      67.430 -20.302 -62.145  1.00 30.28           N  
ATOM   2388  H   VAL A 150      67.433 -19.682 -61.347  1.00 30.28           H  
ATOM   2389  CA  VAL A 150      67.632 -21.720 -61.896  1.00 30.28           C  
ATOM   2390  HA  VAL A 150      67.673 -22.263 -62.840  1.00 30.28           H  
ATOM   2391  C   VAL A 150      66.393 -22.163 -61.141  1.00 30.28           C  
ATOM   2392  CB  VAL A 150      68.944 -22.010 -61.147  1.00 30.28           C  
ATOM   2393  HB  VAL A 150      68.914 -21.554 -60.157  1.00 30.28           H  
ATOM   2394  O   VAL A 150      66.184 -21.778 -59.991  1.00 30.28           O  
ATOM   2395  CG1 VAL A 150      69.147 -23.522 -61.003  1.00 30.28           C  
ATOM   2396 HG11 VAL A 150      70.000 -23.721 -60.353  1.00 30.28           H  
ATOM   2397 HG12 VAL A 150      69.322 -23.975 -61.979  1.00 30.28           H  
ATOM   2398 HG13 VAL A 150      68.258 -23.981 -60.571  1.00 30.28           H  
ATOM   2399  CG2 VAL A 150      70.157 -21.462 -61.914  1.00 30.28           C  
ATOM   2400 HG21 VAL A 150      70.171 -21.860 -62.929  1.00 30.28           H  
ATOM   2401 HG22 VAL A 150      71.075 -21.744 -61.399  1.00 30.28           H  
ATOM   2402 HG23 VAL A 150      70.107 -20.374 -61.954  1.00 30.28           H  
ATOM   2403  N   GLU A 151      65.554 -22.935 -61.824  1.00 26.71           N  
ATOM   2404  H   GLU A 151      65.759 -23.129 -62.793  1.00 26.71           H  
ATOM   2405  CA  GLU A 151      64.500 -23.743 -61.221  1.00 26.71           C  
ATOM   2406  HA  GLU A 151      63.823 -23.109 -60.648  1.00 26.71           H  
ATOM   2407  C   GLU A 151      65.153 -24.749 -60.265  1.00 26.71           C  
ATOM   2408  CB  GLU A 151      63.697 -24.459 -62.320  1.00 26.71           C  
ATOM   2409  HB2 GLU A 151      63.044 -25.196 -61.851  1.00 26.71           H  
ATOM   2410  HB3 GLU A 151      64.393 -24.979 -62.978  1.00 26.71           H  
ATOM   2411  O   GLU A 151      65.440 -25.891 -60.608  1.00 26.71           O  
ATOM   2412  CG  GLU A 151      62.821 -23.504 -63.145  1.00 26.71           C  
ATOM   2413  HG2 GLU A 151      62.121 -23.010 -62.472  1.00 26.71           H  
ATOM   2414  HG3 GLU A 151      63.454 -22.738 -63.593  1.00 26.71           H  
ATOM   2415  CD  GLU A 151      62.049 -24.224 -64.265  1.00 26.71           C  
ATOM   2416  OE1 GLU A 151      61.001 -23.677 -64.674  1.00 26.71           O  
ATOM   2417  OE2 GLU A 151      62.521 -25.289 -64.723  1.00 26.71           O  
ATOM   2418  N   LEU A 152      65.448 -24.303 -59.047  1.00 30.04           N  
ATOM   2419  H   LEU A 152      65.347 -23.315 -58.868  1.00 30.04           H  
ATOM   2420  CA  LEU A 152      65.778 -25.184 -57.941  1.00 30.04           C  
ATOM   2421  HA  LEU A 152      66.248 -26.090 -58.324  1.00 30.04           H  
ATOM   2422  C   LEU A 152      64.463 -25.616 -57.303  1.00 30.04           C  
ATOM   2423  CB  LEU A 152      66.784 -24.511 -56.995  1.00 30.04           C  
ATOM   2424  HB2 LEU A 152      66.552 -23.448 -56.933  1.00 30.04           H  
ATOM   2425  HB3 LEU A 152      66.688 -24.929 -55.993  1.00 30.04           H  
ATOM   2426  O   LEU A 152      63.949 -25.021 -56.359  1.00 30.04           O  
ATOM   2427  CG  LEU A 152      68.229 -24.719 -57.494  1.00 30.04           C  
ATOM   2428  HG  LEU A 152      68.231 -24.793 -58.581  1.00 30.04           H  
ATOM   2429  CD1 LEU A 152      69.118 -23.541 -57.105  1.00 30.04           C  
ATOM   2430 HD11 LEU A 152      70.130 -23.704 -57.475  1.00 30.04           H  
ATOM   2431 HD12 LEU A 152      69.139 -23.431 -56.020  1.00 30.04           H  
ATOM   2432 HD13 LEU A 152      68.725 -22.628 -57.552  1.00 30.04           H  
ATOM   2433  CD2 LEU A 152      68.841 -26.006 -56.934  1.00 30.04           C  
ATOM   2434 HD21 LEU A 152      68.896 -25.953 -55.847  1.00 30.04           H  
ATOM   2435 HD22 LEU A 152      69.843 -26.143 -57.341  1.00 30.04           H  
ATOM   2436 HD23 LEU A 152      68.227 -26.860 -57.221  1.00 30.04           H  
ATOM   2437  N   SER A 153      63.921 -26.695 -57.855  1.00 27.19           N  
ATOM   2438  H   SER A 153      64.347 -27.042 -58.703  1.00 27.19           H  
ATOM   2439  CA  SER A 153      63.081 -27.629 -57.122  1.00 27.19           C  
ATOM   2440  HA  SER A 153      62.132 -27.156 -56.872  1.00 27.19           H  
ATOM   2441  C   SER A 153      63.812 -28.052 -55.840  1.00 27.19           C  
ATOM   2442  CB  SER A 153      62.826 -28.845 -58.025  1.00 27.19           C  
ATOM   2443  HB2 SER A 153      62.239 -28.537 -58.890  1.00 27.19           H  
ATOM   2444  HB3 SER A 153      62.266 -29.598 -57.470  1.00 27.19           H  
ATOM   2445  O   SER A 153      64.741 -28.857 -55.889  1.00 27.19           O  
ATOM   2446  OG  SER A 153      64.052 -29.395 -58.472  1.00 27.19           O  
ATOM   2447  HG  SER A 153      64.627 -29.471 -57.707  1.00 27.19           H  
ATOM   2448  N   GLY A 154      63.437 -27.497 -54.688  1.00 31.73           N  
ATOM   2449  H   GLY A 154      62.852 -26.675 -54.726  1.00 31.73           H  
ATOM   2450  CA  GLY A 154      64.044 -27.886 -53.416  1.00 31.73           C  
ATOM   2451  HA2 GLY A 154      65.127 -27.922 -53.534  1.00 31.73           H  
ATOM   2452  HA3 GLY A 154      63.704 -28.884 -53.142  1.00 31.73           H  
ATOM   2453  C   GLY A 154      63.744 -26.912 -52.285  1.00 31.73           C  
ATOM   2454  O   GLY A 154      64.433 -25.917 -52.138  1.00 31.73           O  
ATOM   2455  N   TYR A 155      62.741 -27.252 -51.470  1.00 31.13           N  
ATOM   2456  H   TYR A 155      62.232 -28.087 -51.724  1.00 31.13           H  
ATOM   2457  CA  TYR A 155      62.413 -26.654 -50.168  1.00 31.13           C  
ATOM   2458  HA  TYR A 155      61.459 -27.096 -49.881  1.00 31.13           H  
ATOM   2459  C   TYR A 155      62.179 -25.128 -50.140  1.00 31.13           C  
ATOM   2460  CB  TYR A 155      63.425 -27.126 -49.105  1.00 31.13           C  
ATOM   2461  HB2 TYR A 155      64.284 -27.599 -49.581  1.00 31.13           H  
ATOM   2462  HB3 TYR A 155      63.816 -26.264 -48.564  1.00 31.13           H  
ATOM   2463  O   TYR A 155      63.100 -24.319 -50.129  1.00 31.13           O  
ATOM   2464  CG  TYR A 155      62.833 -28.097 -48.103  1.00 31.13           C  
ATOM   2465  CD1 TYR A 155      62.470 -27.643 -46.820  1.00 31.13           C  
ATOM   2466  HD1 TYR A 155      62.637 -26.611 -46.548  1.00 31.13           H  
ATOM   2467  CD2 TYR A 155      62.633 -29.446 -48.455  1.00 31.13           C  
ATOM   2468  HD2 TYR A 155      62.926 -29.798 -49.433  1.00 31.13           H  
ATOM   2469  CE1 TYR A 155      61.913 -28.537 -45.885  1.00 31.13           C  
ATOM   2470  HE1 TYR A 155      61.647 -28.187 -44.899  1.00 31.13           H  
ATOM   2471  CE2 TYR A 155      62.071 -30.342 -47.525  1.00 31.13           C  
ATOM   2472  HE2 TYR A 155      61.921 -31.381 -47.781  1.00 31.13           H  
ATOM   2473  OH  TYR A 155      61.182 -30.759 -45.341  1.00 31.13           O  
ATOM   2474  HH  TYR A 155      61.011 -30.342 -44.493  1.00 31.13           H  
ATOM   2475  CZ  TYR A 155      61.715 -29.890 -46.238  1.00 31.13           C  
ATOM   2476  N   ASN A 156      60.906 -24.740 -50.000  1.00 36.38           N  
ATOM   2477  H   ASN A 156      60.195 -25.455 -50.055  1.00 36.38           H  
ATOM   2478  CA  ASN A 156      60.472 -23.387 -49.643  1.00 36.38           C  
ATOM   2479  HA  ASN A 156      60.832 -22.683 -50.393  1.00 36.38           H  
ATOM   2480  C   ASN A 156      61.054 -22.966 -48.279  1.00 36.38           C  
ATOM   2481  CB  ASN A 156      58.927 -23.353 -49.604  1.00 36.38           C  
ATOM   2482  HB2 ASN A 156      58.609 -22.435 -49.109  1.00 36.38           H  
ATOM   2483  HB3 ASN A 156      58.559 -24.194 -49.016  1.00 36.38           H  
ATOM   2484  O   ASN A 156      60.377 -23.051 -47.250  1.00 36.38           O  
ATOM   2485  CG  ASN A 156      58.264 -23.348 -50.966  1.00 36.38           C  
ATOM   2486  ND2 ASN A 156      57.063 -23.866 -51.075  1.00 36.38           N  
ATOM   2487 HD21 ASN A 156      56.672 -23.839 -52.006  1.00 36.38           H  
ATOM   2488 HD22 ASN A 156      56.596 -24.297 -50.290  1.00 36.38           H  
ATOM   2489  OD1 ASN A 156      58.790 -22.855 -51.941  1.00 36.38           O  
ATOM   2490  N   ASN A 157      62.292 -22.478 -48.253  1.00 39.70           N  
ATOM   2491  H   ASN A 157      62.861 -22.585 -49.080  1.00 39.70           H  
ATOM   2492  CA  ASN A 157      62.802 -21.695 -47.139  1.00 39.70           C  
ATOM   2493  HA  ASN A 157      62.569 -22.196 -46.199  1.00 39.70           H  
ATOM   2494  C   ASN A 157      62.050 -20.359 -47.142  1.00 39.70           C  
ATOM   2495  CB  ASN A 157      64.335 -21.537 -47.247  1.00 39.70           C  
ATOM   2496  HB2 ASN A 157      64.636 -20.640 -46.706  1.00 39.70           H  
ATOM   2497  HB3 ASN A 157      64.624 -21.405 -48.289  1.00 39.70           H  
ATOM   2498  O   ASN A 157      62.482 -19.385 -47.749  1.00 39.70           O  
ATOM   2499  CG  ASN A 157      65.117 -22.693 -46.641  1.00 39.70           C  
ATOM   2500  ND2 ASN A 157      66.409 -22.736 -46.864  1.00 39.70           N  
ATOM   2501 HD21 ASN A 157      66.850 -22.054 -47.463  1.00 39.70           H  
ATOM   2502 HD22 ASN A 157      66.912 -23.515 -46.462  1.00 39.70           H  
ATOM   2503  OD1 ASN A 157      64.597 -23.539 -45.931  1.00 39.70           O  
ATOM   2504  N   LYS A 158      60.891 -20.302 -46.469  1.00 48.82           N  
ATOM   2505  H   LYS A 158      60.538 -21.170 -46.094  1.00 48.82           H  
ATOM   2506  CA  LYS A 158      60.363 -19.022 -45.975  1.00 48.82           C  
ATOM   2507  HA  LYS A 158      60.120 -18.366 -46.811  1.00 48.82           H  
ATOM   2508  C   LYS A 158      61.509 -18.391 -45.185  1.00 48.82           C  
ATOM   2509  CB  LYS A 158      59.127 -19.245 -45.079  1.00 48.82           C  
ATOM   2510  HB2 LYS A 158      58.900 -18.307 -44.573  1.00 48.82           H  
ATOM   2511  HB3 LYS A 158      59.359 -19.990 -44.318  1.00 48.82           H  
ATOM   2512  O   LYS A 158      62.035 -19.069 -44.318  1.00 48.82           O  
ATOM   2513  CG  LYS A 158      57.882 -19.685 -45.869  1.00 48.82           C  
ATOM   2514  HG2 LYS A 158      58.075 -20.643 -46.352  1.00 48.82           H  
ATOM   2515  HG3 LYS A 158      57.669 -18.941 -46.636  1.00 48.82           H  
ATOM   2516  CD  LYS A 158      56.659 -19.820 -44.947  1.00 48.82           C  
ATOM   2517  HD2 LYS A 158      56.852 -20.596 -44.207  1.00 48.82           H  
ATOM   2518  HD3 LYS A 158      56.503 -18.873 -44.431  1.00 48.82           H  
ATOM   2519  CE  LYS A 158      55.404 -20.172 -45.757  1.00 48.82           C  
ATOM   2520  HE2 LYS A 158      55.276 -19.420 -46.536  1.00 48.82           H  
ATOM   2521  HE3 LYS A 158      55.561 -21.133 -46.246  1.00 48.82           H  
ATOM   2522  NZ  LYS A 158      54.193 -20.218 -44.896  1.00 48.82           N  
ATOM   2523  HZ1 LYS A 158      54.292 -20.912 -44.169  1.00 48.82           H  
ATOM   2524  HZ2 LYS A 158      54.047 -19.323 -44.451  1.00 48.82           H  
ATOM   2525  HZ3 LYS A 158      53.370 -20.430 -45.442  1.00 48.82           H  
ATOM   2526  N   ILE A 159      61.952 -17.181 -45.491  1.00 65.75           N  
ATOM   2527  H   ILE A 159      61.510 -16.683 -46.250  1.00 65.75           H  
ATOM   2528  CA  ILE A 159      62.956 -16.448 -44.697  1.00 65.75           C  
ATOM   2529  HA  ILE A 159      63.497 -17.139 -44.051  1.00 65.75           H  
ATOM   2530  C   ILE A 159      62.181 -15.476 -43.798  1.00 65.75           C  
ATOM   2531  CB  ILE A 159      64.000 -15.768 -45.618  1.00 65.75           C  
ATOM   2532  HB  ILE A 159      63.474 -15.095 -46.295  1.00 65.75           H  
ATOM   2533  O   ILE A 159      61.107 -15.021 -44.196  1.00 65.75           O  
ATOM   2534  CG1 ILE A 159      64.748 -16.834 -46.458  1.00 65.75           C  
ATOM   2535 HG12 ILE A 159      64.026 -17.480 -46.958  1.00 65.75           H  
ATOM   2536 HG13 ILE A 159      65.352 -17.459 -45.801  1.00 65.75           H  
ATOM   2537  CG2 ILE A 159      65.010 -14.940 -44.803  1.00 65.75           C  
ATOM   2538 HG21 ILE A 159      65.548 -15.573 -44.097  1.00 65.75           H  
ATOM   2539 HG22 ILE A 159      65.730 -14.457 -45.464  1.00 65.75           H  
ATOM   2540 HG23 ILE A 159      64.505 -14.139 -44.263  1.00 65.75           H  
ATOM   2541  CD1 ILE A 159      65.644 -16.259 -47.562  1.00 65.75           C  
ATOM   2542 HD11 ILE A 159      65.076 -15.571 -48.189  1.00 65.75           H  
ATOM   2543 HD12 ILE A 159      66.016 -17.075 -48.182  1.00 65.75           H  
ATOM   2544 HD13 ILE A 159      66.500 -15.739 -47.131  1.00 65.75           H  
ATOM   2545  N   SER A 160      62.654 -15.223 -42.571  1.00 74.58           N  
ATOM   2546  H   SER A 160      63.542 -15.608 -42.285  1.00 74.58           H  
ATOM   2547  CA  SER A 160      62.005 -14.248 -41.683  1.00 74.58           C  
ATOM   2548  HA  SER A 160      60.983 -14.572 -41.488  1.00 74.58           H  
ATOM   2549  C   SER A 160      61.973 -12.897 -42.393  1.00 74.58           C  
ATOM   2550  CB  SER A 160      62.744 -14.107 -40.349  1.00 74.58           C  
ATOM   2551  HB2 SER A 160      62.278 -13.311 -39.768  1.00 74.58           H  
ATOM   2552  HB3 SER A 160      63.784 -13.844 -40.538  1.00 74.58           H  
ATOM   2553  O   SER A 160      62.974 -12.499 -42.988  1.00 74.58           O  
ATOM   2554  OG  SER A 160      62.684 -15.316 -39.612  1.00 74.58           O  
ATOM   2555  HG  SER A 160      63.294 -15.251 -38.873  1.00 74.58           H  
ATOM   2556  N   LYS A 161      60.831 -12.209 -42.374  1.00 83.66           N  
ATOM   2557  H   LYS A 161      60.071 -12.554 -41.806  1.00 83.66           H  
ATOM   2558  CA  LYS A 161      60.637 -10.976 -43.143  1.00 83.66           C  
ATOM   2559  HA  LYS A 161      61.614 -10.617 -43.466  1.00 83.66           H  
ATOM   2560  C   LYS A 161      60.034  -9.881 -42.275  1.00 83.66           C  
ATOM   2561  CB  LYS A 161      59.810 -11.264 -44.411  1.00 83.66           C  
ATOM   2562  HB2 LYS A 161      58.790 -11.530 -44.134  1.00 83.66           H  
ATOM   2563  HB3 LYS A 161      60.261 -12.099 -44.947  1.00 83.66           H  
ATOM   2564  O   LYS A 161      59.108 -10.120 -41.504  1.00 83.66           O  
ATOM   2565  CG  LYS A 161      59.796 -10.033 -45.328  1.00 83.66           C  
ATOM   2566  HG2 LYS A 161      59.295  -9.219 -44.803  1.00 83.66           H  
ATOM   2567  HG3 LYS A 161      60.824  -9.736 -45.538  1.00 83.66           H  
ATOM   2568  CD  LYS A 161      59.059 -10.241 -46.651  1.00 83.66           C  
ATOM   2569  HD2 LYS A 161      59.535 -11.036 -47.225  1.00 83.66           H  
ATOM   2570  HD3 LYS A 161      58.018 -10.491 -46.446  1.00 83.66           H  
ATOM   2571  CE  LYS A 161      59.145  -8.906 -47.402  1.00 83.66           C  
ATOM   2572  HE2 LYS A 161      60.190  -8.692 -47.628  1.00 83.66           H  
ATOM   2573  HE3 LYS A 161      58.804  -8.118 -46.732  1.00 83.66           H  
ATOM   2574  NZ  LYS A 161      58.331  -8.893 -48.637  1.00 83.66           N  
ATOM   2575  HZ1 LYS A 161      58.620  -9.624 -49.271  1.00 83.66           H  
ATOM   2576  HZ2 LYS A 161      58.451  -7.997 -49.087  1.00 83.66           H  
ATOM   2577  HZ3 LYS A 161      57.355  -8.987 -48.392  1.00 83.66           H  
ATOM   2578  N   LEU A 162      60.545  -8.669 -42.444  1.00 90.09           N  
ATOM   2579  H   LEU A 162      61.265  -8.548 -43.142  1.00 90.09           H  
ATOM   2580  CA  LEU A 162      59.940  -7.455 -41.921  1.00 90.09           C  
ATOM   2581  HA  LEU A 162      59.307  -7.705 -41.070  1.00 90.09           H  
ATOM   2582  C   LEU A 162      59.066  -6.844 -43.022  1.00 90.09           C  
ATOM   2583  CB  LEU A 162      61.078  -6.537 -41.454  1.00 90.09           C  
ATOM   2584  HB2 LEU A 162      61.794  -7.137 -40.894  1.00 90.09           H  
ATOM   2585  HB3 LEU A 162      61.590  -6.148 -42.334  1.00 90.09           H  
ATOM   2586  O   LEU A 162      59.491  -6.748 -44.166  1.00 90.09           O  
ATOM   2587  CG  LEU A 162      60.644  -5.368 -40.558  1.00 90.09           C  
ATOM   2588  HG  LEU A 162      59.847  -4.799 -41.038  1.00 90.09           H  
ATOM   2589  CD1 LEU A 162      60.172  -5.881 -39.195  1.00 90.09           C  
ATOM   2590 HD11 LEU A 162      60.891  -6.597 -38.796  1.00 90.09           H  
ATOM   2591 HD12 LEU A 162      59.196  -6.355 -39.291  1.00 90.09           H  
ATOM   2592 HD13 LEU A 162      60.088  -5.049 -38.495  1.00 90.09           H  
ATOM   2593  CD2 LEU A 162      61.840  -4.451 -40.322  1.00 90.09           C  
ATOM   2594 HD21 LEU A 162      62.205  -4.082 -41.281  1.00 90.09           H  
ATOM   2595 HD22 LEU A 162      62.638  -4.988 -39.810  1.00 90.09           H  
ATOM   2596 HD23 LEU A 162      61.535  -3.597 -39.718  1.00 90.09           H  
ATOM   2597  N   ASN A 163      57.837  -6.467 -42.692  1.00 91.84           N  
ATOM   2598  H   ASN A 163      57.534  -6.612 -41.739  1.00 91.84           H  
ATOM   2599  CA  ASN A 163      56.928  -5.757 -43.583  1.00 91.84           C  
ATOM   2600  HA  ASN A 163      57.392  -5.601 -44.557  1.00 91.84           H  
ATOM   2601  C   ASN A 163      56.625  -4.397 -42.969  1.00 91.84           C  
ATOM   2602  CB  ASN A 163      55.630  -6.559 -43.763  1.00 91.84           C  
ATOM   2603  HB2 ASN A 163      55.264  -6.862 -42.782  1.00 91.84           H  
ATOM   2604  HB3 ASN A 163      54.878  -5.915 -44.217  1.00 91.84           H  
ATOM   2605  O   ASN A 163      56.235  -4.328 -41.804  1.00 91.84           O  
ATOM   2606  CG  ASN A 163      55.752  -7.787 -44.645  1.00 91.84           C  
ATOM   2607  ND2 ASN A 163      54.791  -8.672 -44.543  1.00 91.84           N  
ATOM   2608 HD21 ASN A 163      54.070  -8.560 -43.845  1.00 91.84           H  
ATOM   2609 HD22 ASN A 163      54.885  -9.519 -45.085  1.00 91.84           H  
ATOM   2610  OD1 ASN A 163      56.641  -7.965 -45.466  1.00 91.84           O  
ATOM   2611  N   PHE A 164      56.747  -3.328 -43.748  1.00 95.59           N  
ATOM   2612  H   PHE A 164      57.083  -3.426 -44.696  1.00 95.59           H  
ATOM   2613  CA  PHE A 164      56.429  -1.985 -43.287  1.00 95.59           C  
ATOM   2614  HA  PHE A 164      55.898  -2.069 -42.339  1.00 95.59           H  
ATOM   2615  C   PHE A 164      55.485  -1.299 -44.268  1.00 95.59           C  
ATOM   2616  CB  PHE A 164      57.736  -1.222 -43.046  1.00 95.59           C  
ATOM   2617  HB2 PHE A 164      58.389  -1.839 -42.429  1.00 95.59           H  
ATOM   2618  HB3 PHE A 164      58.230  -1.069 -44.005  1.00 95.59           H  
ATOM   2619  O   PHE A 164      55.828  -1.099 -45.428  1.00 95.59           O  
ATOM   2620  CG  PHE A 164      57.587   0.112 -42.346  1.00 95.59           C  
ATOM   2621  CD1 PHE A 164      58.474   1.153 -42.659  1.00 95.59           C  
ATOM   2622  HD1 PHE A 164      59.235   1.011 -43.412  1.00 95.59           H  
ATOM   2623  CD2 PHE A 164      56.610   0.314 -41.350  1.00 95.59           C  
ATOM   2624  HD2 PHE A 164      55.933  -0.480 -41.069  1.00 95.59           H  
ATOM   2625  CE1 PHE A 164      58.361   2.385 -42.002  1.00 95.59           C  
ATOM   2626  HE1 PHE A 164      59.036   3.183 -42.275  1.00 95.59           H  
ATOM   2627  CE2 PHE A 164      56.499   1.545 -40.692  1.00 95.59           C  
ATOM   2628  HE2 PHE A 164      55.746   1.688 -39.930  1.00 95.59           H  
ATOM   2629  CZ  PHE A 164      57.370   2.591 -41.026  1.00 95.59           C  
ATOM   2630  HZ  PHE A 164      57.272   3.546 -40.532  1.00 95.59           H  
ATOM   2631  N   LEU A 165      54.266  -1.010 -43.811  1.00 94.89           N  
ATOM   2632  H   LEU A 165      54.062  -1.180 -42.836  1.00 94.89           H  
ATOM   2633  CA  LEU A 165      53.160  -0.554 -44.651  1.00 94.89           C  
ATOM   2634  HA  LEU A 165      53.529  -0.318 -45.650  1.00 94.89           H  
ATOM   2635  C   LEU A 165      52.540   0.724 -44.084  1.00 94.89           C  
ATOM   2636  CB  LEU A 165      52.103  -1.669 -44.761  1.00 94.89           C  
ATOM   2637  HB2 LEU A 165      51.739  -1.889 -43.757  1.00 94.89           H  
ATOM   2638  HB3 LEU A 165      51.260  -1.292 -45.341  1.00 94.89           H  
ATOM   2639  O   LEU A 165      52.429   0.873 -42.866  1.00 94.89           O  
ATOM   2640  CG  LEU A 165      52.591  -2.981 -45.405  1.00 94.89           C  
ATOM   2641  HG  LEU A 165      53.457  -3.361 -44.863  1.00 94.89           H  
ATOM   2642  CD1 LEU A 165      51.488  -4.037 -45.316  1.00 94.89           C  
ATOM   2643 HD11 LEU A 165      50.605  -3.695 -45.856  1.00 94.89           H  
ATOM   2644 HD12 LEU A 165      51.837  -4.971 -45.755  1.00 94.89           H  
ATOM   2645 HD13 LEU A 165      51.228  -4.210 -44.272  1.00 94.89           H  
ATOM   2646  CD2 LEU A 165      52.966  -2.804 -46.877  1.00 94.89           C  
ATOM   2647 HD21 LEU A 165      53.251  -3.764 -47.309  1.00 94.89           H  
ATOM   2648 HD22 LEU A 165      52.125  -2.393 -47.435  1.00 94.89           H  
ATOM   2649 HD23 LEU A 165      53.816  -2.128 -46.968  1.00 94.89           H  
ATOM   2650  N   GLY A 166      52.108   1.618 -44.970  1.00 93.24           N  
ATOM   2651  H   GLY A 166      52.201   1.401 -45.951  1.00 93.24           H  
ATOM   2652  CA  GLY A 166      51.336   2.818 -44.641  1.00 93.24           C  
ATOM   2653  HA2 GLY A 166      51.395   3.020 -43.572  1.00 93.24           H  
ATOM   2654  HA3 GLY A 166      51.753   3.677 -45.168  1.00 93.24           H  
ATOM   2655  C   GLY A 166      49.873   2.683 -45.065  1.00 93.24           C  
ATOM   2656  O   GLY A 166      49.570   1.919 -45.977  1.00 93.24           O  
ATOM   2657  N   SER A 167      48.966   3.438 -44.438  1.00 91.65           N  
ATOM   2658  H   SER A 167      49.262   3.980 -43.638  1.00 91.65           H  
ATOM   2659  CA  SER A 167      47.573   3.582 -44.896  1.00 91.65           C  
ATOM   2660  HA  SER A 167      47.122   2.593 -44.969  1.00 91.65           H  
ATOM   2661  C   SER A 167      47.493   4.216 -46.285  1.00 91.65           C  
ATOM   2662  CB  SER A 167      46.742   4.425 -43.917  1.00 91.65           C  
ATOM   2663  HB2 SER A 167      45.753   4.593 -44.344  1.00 91.65           H  
ATOM   2664  HB3 SER A 167      46.621   3.869 -42.987  1.00 91.65           H  
ATOM   2665  O   SER A 167      46.596   3.888 -47.054  1.00 91.65           O  
ATOM   2666  OG  SER A 167      47.351   5.676 -43.634  1.00 91.65           O  
ATOM   2667  HG  SER A 167      46.698   6.370 -43.752  1.00 91.65           H  
ATOM   2668  N   SER A 168      48.440   5.102 -46.599  1.00 90.99           N  
ATOM   2669  H   SER A 168      49.112   5.349 -45.886  1.00 90.99           H  
ATOM   2670  CA  SER A 168      48.675   5.675 -47.921  1.00 90.99           C  
ATOM   2671  HA  SER A 168      48.494   4.918 -48.684  1.00 90.99           H  
ATOM   2672  C   SER A 168      50.128   6.151 -48.013  1.00 90.99           C  
ATOM   2673  CB  SER A 168      47.729   6.854 -48.154  1.00 90.99           C  
ATOM   2674  HB2 SER A 168      47.951   7.648 -47.442  1.00 90.99           H  
ATOM   2675  HB3 SER A 168      46.695   6.533 -48.023  1.00 90.99           H  
ATOM   2676  O   SER A 168      50.705   6.547 -47.003  1.00 90.99           O  
ATOM   2677  OG  SER A 168      47.905   7.330 -49.470  1.00 90.99           O  
ATOM   2678  HG  SER A 168      47.740   8.276 -49.462  1.00 90.99           H  
ATOM   2679  N   GLU A 169      50.719   6.128 -49.208  1.00 88.92           N  
ATOM   2680  H   GLU A 169      50.192   5.771 -49.992  1.00 88.92           H  
ATOM   2681  CA  GLU A 169      52.047   6.713 -49.478  1.00 88.92           C  
ATOM   2682  HA  GLU A 169      52.720   6.510 -48.645  1.00 88.92           H  
ATOM   2683  C   GLU A 169      51.983   8.237 -49.655  1.00 88.92           C  
ATOM   2684  CB  GLU A 169      52.645   6.085 -50.745  1.00 88.92           C  
ATOM   2685  HB2 GLU A 169      51.948   6.224 -51.572  1.00 88.92           H  
ATOM   2686  HB3 GLU A 169      53.573   6.606 -50.979  1.00 88.92           H  
ATOM   2687  O   GLU A 169      52.967   8.942 -49.426  1.00 88.92           O  
ATOM   2688  CG  GLU A 169      52.954   4.589 -50.577  1.00 88.92           C  
ATOM   2689  HG2 GLU A 169      53.633   4.468 -49.733  1.00 88.92           H  
ATOM   2690  HG3 GLU A 169      52.030   4.060 -50.344  1.00 88.92           H  
ATOM   2691  CD  GLU A 169      53.584   3.958 -51.830  1.00 88.92           C  
ATOM   2692  OE1 GLU A 169      53.845   2.735 -51.773  1.00 88.92           O  
ATOM   2693  OE2 GLU A 169      53.793   4.679 -52.833  1.00 88.92           O  
ATOM   2694  N   ILE A 170      50.813   8.755 -50.039  1.00 90.35           N  
ATOM   2695  H   ILE A 170      50.034   8.120 -50.141  1.00 90.35           H  
ATOM   2696  CA  ILE A 170      50.534  10.184 -50.184  1.00 90.35           C  
ATOM   2697  HA  ILE A 170      51.411  10.746 -49.865  1.00 90.35           H  
ATOM   2698  C   ILE A 170      49.368  10.530 -49.266  1.00 90.35           C  
ATOM   2699  CB  ILE A 170      50.235  10.569 -51.650  1.00 90.35           C  
ATOM   2700  HB  ILE A 170      49.339  10.039 -51.971  1.00 90.35           H  
ATOM   2701  O   ILE A 170      48.299   9.937 -49.391  1.00 90.35           O  
ATOM   2702  CG1 ILE A 170      51.401  10.165 -52.583  1.00 90.35           C  
ATOM   2703 HG12 ILE A 170      51.615   9.104 -52.457  1.00 90.35           H  
ATOM   2704 HG13 ILE A 170      52.298  10.722 -52.311  1.00 90.35           H  
ATOM   2705  CG2 ILE A 170      49.966  12.086 -51.734  1.00 90.35           C  
ATOM   2706 HG21 ILE A 170      49.731  12.376 -52.758  1.00 90.35           H  
ATOM   2707 HG22 ILE A 170      49.108  12.355 -51.119  1.00 90.35           H  
ATOM   2708 HG23 ILE A 170      50.842  12.633 -51.386  1.00 90.35           H  
ATOM   2709  CD1 ILE A 170      51.111  10.378 -54.074  1.00 90.35           C  
ATOM   2710 HD11 ILE A 170      50.174   9.892 -54.343  1.00 90.35           H  
ATOM   2711 HD12 ILE A 170      51.055  11.442 -54.307  1.00 90.35           H  
ATOM   2712 HD13 ILE A 170      51.918   9.939 -54.661  1.00 90.35           H  
ATOM   2713  N   VAL A 171      49.562  11.485 -48.362  1.00 91.69           N  
ATOM   2714  H   VAL A 171      50.457  11.952 -48.344  1.00 91.69           H  
ATOM   2715  CA  VAL A 171      48.549  11.868 -47.369  1.00 91.69           C  
ATOM   2716  HA  VAL A 171      47.615  11.347 -47.576  1.00 91.69           H  
ATOM   2717  C   VAL A 171      48.269  13.359 -47.465  1.00 91.69           C  
ATOM   2718  CB  VAL A 171      48.992  11.471 -45.950  1.00 91.69           C  
ATOM   2719  HB  VAL A 171      49.890  12.026 -45.679  1.00 91.69           H  
ATOM   2720  O   VAL A 171      49.199  14.170 -47.505  1.00 91.69           O  
ATOM   2721  CG1 VAL A 171      47.903  11.761 -44.917  1.00 91.69           C  
ATOM   2722 HG11 VAL A 171      48.244  11.457 -43.927  1.00 91.69           H  
ATOM   2723 HG12 VAL A 171      47.660  12.824 -44.882  1.00 91.69           H  
ATOM   2724 HG13 VAL A 171      47.007  11.189 -45.158  1.00 91.69           H  
ATOM   2725  CG2 VAL A 171      49.293   9.970 -45.852  1.00 91.69           C  
ATOM   2726 HG21 VAL A 171      50.151   9.707 -46.470  1.00 91.69           H  
ATOM   2727 HG22 VAL A 171      48.422   9.401 -46.177  1.00 91.69           H  
ATOM   2728 HG23 VAL A 171      49.517   9.715 -44.816  1.00 91.69           H  
ATOM   2729  N   LYS A 172      46.993  13.744 -47.499  1.00 89.85           N  
ATOM   2730  H   LYS A 172      46.279  13.030 -47.528  1.00 89.85           H  
ATOM   2731  CA  LYS A 172      46.599  15.159 -47.459  1.00 89.85           C  
ATOM   2732  HA  LYS A 172      47.334  15.741 -48.015  1.00 89.85           H  
ATOM   2733  C   LYS A 172      46.621  15.696 -46.027  1.00 89.85           C  
ATOM   2734  CB  LYS A 172      45.234  15.351 -48.133  1.00 89.85           C  
ATOM   2735  HB2 LYS A 172      44.949  16.401 -48.058  1.00 89.85           H  
ATOM   2736  HB3 LYS A 172      44.489  14.762 -47.598  1.00 89.85           H  
ATOM   2737  O   LYS A 172      45.936  15.177 -45.146  1.00 89.85           O  
ATOM   2738  CG  LYS A 172      45.197  14.937 -49.614  1.00 89.85           C  
ATOM   2739  HG2 LYS A 172      45.340  13.859 -49.694  1.00 89.85           H  
ATOM   2740  HG3 LYS A 172      44.205  15.170 -50.000  1.00 89.85           H  
ATOM   2741  CD  LYS A 172      46.249  15.650 -50.475  1.00 89.85           C  
ATOM   2742  HD2 LYS A 172      47.242  15.294 -50.201  1.00 89.85           H  
ATOM   2743  HD3 LYS A 172      46.180  16.725 -50.311  1.00 89.85           H  
ATOM   2744  CE  LYS A 172      45.985  15.337 -51.948  1.00 89.85           C  
ATOM   2745  HE2 LYS A 172      46.019  14.257 -52.094  1.00 89.85           H  
ATOM   2746  HE3 LYS A 172      44.974  15.671 -52.182  1.00 89.85           H  
ATOM   2747  NZ  LYS A 172      46.958  16.021 -52.832  1.00 89.85           N  
ATOM   2748  HZ1 LYS A 172      46.692  15.882 -53.796  1.00 89.85           H  
ATOM   2749  HZ2 LYS A 172      47.898  15.672 -52.712  1.00 89.85           H  
ATOM   2750  HZ3 LYS A 172      46.942  17.012 -52.637  1.00 89.85           H  
ATOM   2751  N   GLU A 173      47.404  16.754 -45.812  1.00 90.87           N  
ATOM   2752  H   GLU A 173      47.926  17.114 -46.598  1.00 90.87           H  
ATOM   2753  CA  GLU A 173      47.592  17.405 -44.509  1.00 90.87           C  
ATOM   2754  HA  GLU A 173      48.125  16.713 -43.857  1.00 90.87           H  
ATOM   2755  C   GLU A 173      46.240  17.754 -43.859  1.00 90.87           C  
ATOM   2756  CB  GLU A 173      48.452  18.674 -44.698  1.00 90.87           C  
ATOM   2757  HB2 GLU A 173      49.231  18.479 -45.435  1.00 90.87           H  
ATOM   2758  HB3 GLU A 173      47.822  19.485 -45.064  1.00 90.87           H  
ATOM   2759  O   GLU A 173      45.389  18.363 -44.505  1.00 90.87           O  
ATOM   2760  CG  GLU A 173      49.131  19.122 -43.402  1.00 90.87           C  
ATOM   2761  HG2 GLU A 173      49.830  18.333 -43.127  1.00 90.87           H  
ATOM   2762  HG3 GLU A 173      48.386  19.207 -42.611  1.00 90.87           H  
ATOM   2763  CD  GLU A 173      49.908  20.446 -43.494  1.00 90.87           C  
ATOM   2764  OE1 GLU A 173      50.691  20.698 -42.544  1.00 90.87           O  
ATOM   2765  OE2 GLU A 173      49.800  21.173 -44.512  1.00 90.87           O  
ATOM   2766  N   LEU A 174      46.048  17.382 -42.588  1.00 87.18           N  
ATOM   2767  H   LEU A 174      46.826  16.935 -42.123  1.00 87.18           H  
ATOM   2768  CA  LEU A 174      44.829  17.622 -41.787  1.00 87.18           C  
ATOM   2769  HA  LEU A 174      44.974  17.117 -40.832  1.00 87.18           H  
ATOM   2770  C   LEU A 174      43.501  17.040 -42.322  1.00 87.18           C  
ATOM   2771  CB  LEU A 174      44.674  19.132 -41.497  1.00 87.18           C  
ATOM   2772  HB2 LEU A 174      43.798  19.278 -40.865  1.00 87.18           H  
ATOM   2773  HB3 LEU A 174      44.477  19.644 -42.439  1.00 87.18           H  
ATOM   2774  O   LEU A 174      42.468  17.267 -41.697  1.00 87.18           O  
ATOM   2775  CG  LEU A 174      45.866  19.812 -40.811  1.00 87.18           C  
ATOM   2776  HG  LEU A 174      46.767  19.679 -41.411  1.00 87.18           H  
ATOM   2777  CD1 LEU A 174      45.610  21.314 -40.701  1.00 87.18           C  
ATOM   2778 HD11 LEU A 174      45.476  21.727 -41.701  1.00 87.18           H  
ATOM   2779 HD12 LEU A 174      44.712  21.498 -40.111  1.00 87.18           H  
ATOM   2780 HD13 LEU A 174      46.467  21.801 -40.236  1.00 87.18           H  
ATOM   2781  CD2 LEU A 174      46.127  19.248 -39.413  1.00 87.18           C  
ATOM   2782 HD21 LEU A 174      46.435  18.205 -39.500  1.00 87.18           H  
ATOM   2783 HD22 LEU A 174      46.934  19.805 -38.938  1.00 87.18           H  
ATOM   2784 HD23 LEU A 174      45.221  19.315 -38.812  1.00 87.18           H  
ATOM   2785  N   ILE A 175      43.502  16.310 -43.441  1.00 87.58           N  
ATOM   2786  H   ILE A 175      44.378  16.197 -43.931  1.00 87.58           H  
ATOM   2787  CA  ILE A 175      42.294  15.688 -44.012  1.00 87.58           C  
ATOM   2788  HA  ILE A 175      41.408  16.052 -43.491  1.00 87.58           H  
ATOM   2789  C   ILE A 175      42.322  14.177 -43.804  1.00 87.58           C  
ATOM   2790  CB  ILE A 175      42.143  16.057 -45.507  1.00 87.58           C  
ATOM   2791  HB  ILE A 175      43.059  15.777 -46.028  1.00 87.58           H  
ATOM   2792  O   ILE A 175      41.325  13.587 -43.392  1.00 87.58           O  
ATOM   2793  CG1 ILE A 175      41.943  17.582 -45.647  1.00 87.58           C  
ATOM   2794 HG12 ILE A 175      42.813  18.097 -45.240  1.00 87.58           H  
ATOM   2795 HG13 ILE A 175      41.073  17.886 -45.065  1.00 87.58           H  
ATOM   2796  CG2 ILE A 175      40.968  15.298 -46.160  1.00 87.58           C  
ATOM   2797 HG21 ILE A 175      40.916  15.511 -47.228  1.00 87.58           H  
ATOM   2798 HG22 ILE A 175      40.030  15.582 -45.683  1.00 87.58           H  
ATOM   2799 HG23 ILE A 175      41.095  14.220 -46.064  1.00 87.58           H  
ATOM   2800  CD1 ILE A 175      41.758  18.068 -47.087  1.00 87.58           C  
ATOM   2801 HD11 ILE A 175      40.806  17.727 -47.492  1.00 87.58           H  
ATOM   2802 HD12 ILE A 175      42.576  17.704 -47.709  1.00 87.58           H  
ATOM   2803 HD13 ILE A 175      41.747  19.158 -47.086  1.00 87.58           H  
ATOM   2804  N   GLU A 176      43.459  13.546 -44.094  1.00 88.18           N  
ATOM   2805  H   GLU A 176      44.263  14.083 -44.384  1.00 88.18           H  
ATOM   2806  CA  GLU A 176      43.590  12.093 -44.075  1.00 88.18           C  
ATOM   2807  HA  GLU A 176      42.598  11.651 -43.991  1.00 88.18           H  
ATOM   2808  C   GLU A 176      44.451  11.637 -42.891  1.00 88.18           C  
ATOM   2809  CB  GLU A 176      44.182  11.609 -45.401  1.00 88.18           C  
ATOM   2810  HB2 GLU A 176      45.078  12.197 -45.602  1.00 88.18           H  
ATOM   2811  HB3 GLU A 176      44.454  10.558 -45.311  1.00 88.18           H  
ATOM   2812  O   GLU A 176      45.550  12.164 -42.681  1.00 88.18           O  
ATOM   2813  CG  GLU A 176      43.201  11.769 -46.572  1.00 88.18           C  
ATOM   2814  HG2 GLU A 176      42.871  12.806 -46.625  1.00 88.18           H  
ATOM   2815  HG3 GLU A 176      42.329  11.141 -46.387  1.00 88.18           H  
ATOM   2816  CD  GLU A 176      43.832  11.402 -47.921  1.00 88.18           C  
ATOM   2817  OE1 GLU A 176      43.051  11.161 -48.870  1.00 88.18           O  
ATOM   2818  OE2 GLU A 176      45.084  11.421 -48.012  1.00 88.18           O  
ATOM   2819  N   PRO A 177      44.003  10.631 -42.119  1.00 91.99           N  
ATOM   2820  CA  PRO A 177      44.834  10.051 -41.083  1.00 91.99           C  
ATOM   2821  HA  PRO A 177      45.291  10.847 -40.494  1.00 91.99           H  
ATOM   2822  C   PRO A 177      45.936   9.183 -41.707  1.00 91.99           C  
ATOM   2823  CB  PRO A 177      43.876   9.255 -40.196  1.00 91.99           C  
ATOM   2824  HB2 PRO A 177      44.366   8.410 -39.713  1.00 91.99           H  
ATOM   2825  HB3 PRO A 177      43.441   9.920 -39.450  1.00 91.99           H  
ATOM   2826  O   PRO A 177      45.702   8.387 -42.621  1.00 91.99           O  
ATOM   2827  CG  PRO A 177      42.790   8.809 -41.175  1.00 91.99           C  
ATOM   2828  HG2 PRO A 177      41.838   8.639 -40.672  1.00 91.99           H  
ATOM   2829  HG3 PRO A 177      43.112   7.907 -41.697  1.00 91.99           H  
ATOM   2830  CD  PRO A 177      42.705   9.971 -42.166  1.00 91.99           C  
ATOM   2831  HD2 PRO A 177      42.487   9.593 -43.165  1.00 91.99           H  
ATOM   2832  HD3 PRO A 177      41.933  10.673 -41.848  1.00 91.99           H  
ATOM   2833  N   LEU A 178      47.144   9.266 -41.154  1.00 92.40           N  
ATOM   2834  H   LEU A 178      47.253   9.898 -40.374  1.00 92.40           H  
ATOM   2835  CA  LEU A 178      48.244   8.369 -41.504  1.00 92.40           C  
ATOM   2836  HA  LEU A 178      48.060   7.948 -42.493  1.00 92.40           H  
ATOM   2837  C   LEU A 178      48.288   7.229 -40.495  1.00 92.40           C  
ATOM   2838  CB  LEU A 178      49.566   9.149 -41.584  1.00 92.40           C  
ATOM   2839  HB2 LEU A 178      49.494   9.868 -42.400  1.00 92.40           H  
ATOM   2840  HB3 LEU A 178      49.695   9.697 -40.650  1.00 92.40           H  
ATOM   2841  O   LEU A 178      48.252   7.456 -39.291  1.00 92.40           O  
ATOM   2842  CG  LEU A 178      50.831   8.300 -41.805  1.00 92.40           C  
ATOM   2843  HG  LEU A 178      50.916   7.569 -41.000  1.00 92.40           H  
ATOM   2844  CD1 LEU A 178      50.844   7.545 -43.136  1.00 92.40           C  
ATOM   2845 HD11 LEU A 178      49.961   6.914 -43.241  1.00 92.40           H  
ATOM   2846 HD12 LEU A 178      51.730   6.912 -43.187  1.00 92.40           H  
ATOM   2847 HD13 LEU A 178      50.886   8.245 -43.970  1.00 92.40           H  
ATOM   2848  CD2 LEU A 178      52.052   9.214 -41.740  1.00 92.40           C  
ATOM   2849 HD21 LEU A 178      52.961   8.645 -41.933  1.00 92.40           H  
ATOM   2850 HD22 LEU A 178      51.966  10.015 -42.474  1.00 92.40           H  
ATOM   2851 HD23 LEU A 178      52.130   9.660 -40.748  1.00 92.40           H  
ATOM   2852  N   THR A 179      48.418   5.996 -40.965  1.00 94.35           N  
ATOM   2853  H   THR A 179      48.376   5.859 -41.965  1.00 94.35           H  
ATOM   2854  CA  THR A 179      48.763   4.849 -40.124  1.00 94.35           C  
ATOM   2855  HA  THR A 179      49.019   5.191 -39.122  1.00 94.35           H  
ATOM   2856  C   THR A 179      49.969   4.158 -40.720  1.00 94.35           C  
ATOM   2857  CB  THR A 179      47.598   3.864 -39.999  1.00 94.35           C  
ATOM   2858  HB  THR A 179      47.323   3.485 -40.983  1.00 94.35           H  
ATOM   2859  O   THR A 179      49.902   3.729 -41.863  1.00 94.35           O  
ATOM   2860  CG2 THR A 179      47.926   2.685 -39.083  1.00 94.35           C  
ATOM   2861 HG21 THR A 179      48.284   3.053 -38.121  1.00 94.35           H  
ATOM   2862 HG22 THR A 179      47.026   2.089 -38.932  1.00 94.35           H  
ATOM   2863 HG23 THR A 179      48.688   2.055 -39.541  1.00 94.35           H  
ATOM   2864  OG1 THR A 179      46.496   4.521 -39.432  1.00 94.35           O  
ATOM   2865  HG1 THR A 179      46.309   5.292 -39.973  1.00 94.35           H  
ATOM   2866  N   VAL A 180      51.050   4.009 -39.959  1.00 94.53           N  
ATOM   2867  H   VAL A 180      51.024   4.358 -39.012  1.00 94.53           H  
ATOM   2868  CA  VAL A 180      52.184   3.169 -40.363  1.00 94.53           C  
ATOM   2869  HA  VAL A 180      52.010   2.809 -41.377  1.00 94.53           H  
ATOM   2870  C   VAL A 180      52.236   1.944 -39.467  1.00 94.53           C  
ATOM   2871  CB  VAL A 180      53.526   3.918 -40.426  1.00 94.53           C  
ATOM   2872  HB  VAL A 180      54.256   3.238 -40.865  1.00 94.53           H  
ATOM   2873  O   VAL A 180      52.153   2.055 -38.242  1.00 94.53           O  
ATOM   2874  CG1 VAL A 180      53.452   5.133 -41.354  1.00 94.53           C  
ATOM   2875 HG11 VAL A 180      53.094   4.824 -42.336  1.00 94.53           H  
ATOM   2876 HG12 VAL A 180      52.777   5.889 -40.953  1.00 94.53           H  
ATOM   2877 HG13 VAL A 180      54.442   5.573 -41.472  1.00 94.53           H  
ATOM   2878  CG2 VAL A 180      54.052   4.326 -39.048  1.00 94.53           C  
ATOM   2879 HG21 VAL A 180      54.876   5.031 -39.157  1.00 94.53           H  
ATOM   2880 HG22 VAL A 180      54.421   3.437 -38.536  1.00 94.53           H  
ATOM   2881 HG23 VAL A 180      53.256   4.750 -38.436  1.00 94.53           H  
ATOM   2882  N   LYS A 181      52.353   0.769 -40.076  1.00 96.02           N  
ATOM   2883  H   LYS A 181      52.397   0.769 -41.085  1.00 96.02           H  
ATOM   2884  CA  LYS A 181      52.368  -0.520 -39.396  1.00 96.02           C  
ATOM   2885  HA  LYS A 181      52.452  -0.361 -38.321  1.00 96.02           H  
ATOM   2886  C   LYS A 181      53.575  -1.318 -39.847  1.00 96.02           C  
ATOM   2887  CB  LYS A 181      51.051  -1.259 -39.664  1.00 96.02           C  
ATOM   2888  HB2 LYS A 181      50.952  -1.461 -40.730  1.00 96.02           H  
ATOM   2889  HB3 LYS A 181      50.220  -0.626 -39.351  1.00 96.02           H  
ATOM   2890  O   LYS A 181      53.695  -1.693 -41.011  1.00 96.02           O  
ATOM   2891  CG  LYS A 181      51.001  -2.577 -38.879  1.00 96.02           C  
ATOM   2892  HG2 LYS A 181      51.803  -3.235 -39.211  1.00 96.02           H  
ATOM   2893  HG3 LYS A 181      51.138  -2.367 -37.818  1.00 96.02           H  
ATOM   2894  CD  LYS A 181      49.663  -3.289 -39.083  1.00 96.02           C  
ATOM   2895  HD2 LYS A 181      49.545  -3.547 -40.135  1.00 96.02           H  
ATOM   2896  HD3 LYS A 181      48.854  -2.623 -38.782  1.00 96.02           H  
ATOM   2897  CE  LYS A 181      49.640  -4.556 -38.225  1.00 96.02           C  
ATOM   2898  HE2 LYS A 181      49.873  -4.282 -37.196  1.00 96.02           H  
ATOM   2899  HE3 LYS A 181      50.421  -5.234 -38.570  1.00 96.02           H  
ATOM   2900  NZ  LYS A 181      48.317  -5.218 -38.273  1.00 96.02           N  
ATOM   2901  HZ1 LYS A 181      48.097  -5.501 -39.218  1.00 96.02           H  
ATOM   2902  HZ2 LYS A 181      48.324  -6.034 -37.679  1.00 96.02           H  
ATOM   2903  HZ3 LYS A 181      47.607  -4.582 -37.939  1.00 96.02           H  
ATOM   2904  N   CYS A 182      54.445  -1.615 -38.898  1.00 95.86           N  
ATOM   2905  H   CYS A 182      54.256  -1.297 -37.958  1.00 95.86           H  
ATOM   2906  CA  CYS A 182      55.533  -2.549 -39.077  1.00 95.86           C  
ATOM   2907  HA  CYS A 182      55.741  -2.670 -40.140  1.00 95.86           H  
ATOM   2908  C   CYS A 182      55.167  -3.904 -38.487  1.00 95.86           C  
ATOM   2909  CB  CYS A 182      56.779  -1.989 -38.429  1.00 95.86           C  
ATOM   2910  HB2 CYS A 182      56.970  -0.987 -38.813  1.00 95.86           H  
ATOM   2911  HB3 CYS A 182      56.657  -1.942 -37.347  1.00 95.86           H  
ATOM   2912  O   CYS A 182      54.723  -3.964 -37.346  1.00 95.86           O  
ATOM   2913  SG  CYS A 182      58.158  -3.049 -38.844  1.00 95.86           S  
ATOM   2914  N   SER A 183      55.343  -4.980 -39.247  1.00 93.89           N  
ATOM   2915  H   SER A 183      55.768  -4.856 -40.155  1.00 93.89           H  
ATOM   2916  CA  SER A 183      55.031  -6.349 -38.832  1.00 93.89           C  
ATOM   2917  HA  SER A 183      54.849  -6.361 -37.757  1.00 93.89           H  
ATOM   2918  C   SER A 183      56.211  -7.271 -39.129  1.00 93.89           C  
ATOM   2919  CB  SER A 183      53.756  -6.858 -39.516  1.00 93.89           C  
ATOM   2920  HB2 SER A 183      53.960  -7.039 -40.571  1.00 93.89           H  
ATOM   2921  HB3 SER A 183      53.442  -7.793 -39.053  1.00 93.89           H  
ATOM   2922  O   SER A 183      56.797  -7.194 -40.206  1.00 93.89           O  
ATOM   2923  OG  SER A 183      52.717  -5.896 -39.406  1.00 93.89           O  
ATOM   2924  HG  SER A 183      53.089  -5.074 -39.736  1.00 93.89           H  
ATOM   2925  N   PHE A 184      56.568  -8.142 -38.192  1.00 90.27           N  
ATOM   2926  H   PHE A 184      56.024  -8.171 -37.341  1.00 90.27           H  
ATOM   2927  CA  PHE A 184      57.634  -9.127 -38.333  1.00 90.27           C  
ATOM   2928  HA  PHE A 184      58.195  -8.933 -39.247  1.00 90.27           H  
ATOM   2929  C   PHE A 184      57.044 -10.537 -38.436  1.00 90.27           C  
ATOM   2930  CB  PHE A 184      58.613  -8.994 -37.161  1.00 90.27           C  
ATOM   2931  HB2 PHE A 184      58.067  -9.117 -36.226  1.00 90.27           H  
ATOM   2932  HB3 PHE A 184      59.036  -7.989 -37.163  1.00 90.27           H  
ATOM   2933  O   PHE A 184      56.377 -11.010 -37.513  1.00 90.27           O  
ATOM   2934  CG  PHE A 184      59.745 -10.001 -37.216  1.00 90.27           C  
ATOM   2935  CD1 PHE A 184      59.672 -11.192 -36.468  1.00 90.27           C  
ATOM   2936  HD1 PHE A 184      58.810 -11.391 -35.850  1.00 90.27           H  
ATOM   2937  CD2 PHE A 184      60.850  -9.773 -38.057  1.00 90.27           C  
ATOM   2938  HD2 PHE A 184      60.897  -8.880 -38.663  1.00 90.27           H  
ATOM   2939  CE1 PHE A 184      60.713 -12.133 -36.535  1.00 90.27           C  
ATOM   2940  HE1 PHE A 184      60.661 -13.042 -35.954  1.00 90.27           H  
ATOM   2941  CE2 PHE A 184      61.879 -10.725 -38.142  1.00 90.27           C  
ATOM   2942  HE2 PHE A 184      62.712 -10.561 -38.811  1.00 90.27           H  
ATOM   2943  CZ  PHE A 184      61.811 -11.903 -37.379  1.00 90.27           C  
ATOM   2944  HZ  PHE A 184      62.598 -12.640 -37.450  1.00 90.27           H  
ATOM   2945  N   LEU A 185      57.331 -11.201 -39.555  1.00 84.27           N  
ATOM   2946  H   LEU A 185      57.912 -10.736 -40.239  1.00 84.27           H  
ATOM   2947  CA  LEU A 185      56.974 -12.586 -39.846  1.00 84.27           C  
ATOM   2948  HA  LEU A 185      56.144 -12.907 -39.217  1.00 84.27           H  
ATOM   2949  C   LEU A 185      58.185 -13.485 -39.581  1.00 84.27           C  
ATOM   2950  CB  LEU A 185      56.554 -12.689 -41.321  1.00 84.27           C  
ATOM   2951  HB2 LEU A 185      57.314 -12.193 -41.925  1.00 84.27           H  
ATOM   2952  HB3 LEU A 185      56.557 -13.739 -41.616  1.00 84.27           H  
ATOM   2953  O   LEU A 185      59.187 -13.408 -40.297  1.00 84.27           O  
ATOM   2954  CG  LEU A 185      55.171 -12.082 -41.615  1.00 84.27           C  
ATOM   2955  HG  LEU A 185      54.859 -11.424 -40.804  1.00 84.27           H  
ATOM   2956  CD1 LEU A 185      55.222 -11.275 -42.909  1.00 84.27           C  
ATOM   2957 HD11 LEU A 185      55.918 -10.446 -42.777  1.00 84.27           H  
ATOM   2958 HD12 LEU A 185      54.223 -10.888 -43.108  1.00 84.27           H  
ATOM   2959 HD13 LEU A 185      55.550 -11.906 -43.734  1.00 84.27           H  
ATOM   2960  CD2 LEU A 185      54.138 -13.188 -41.821  1.00 84.27           C  
ATOM   2961 HD21 LEU A 185      54.383 -13.791 -42.696  1.00 84.27           H  
ATOM   2962 HD22 LEU A 185      54.112 -13.827 -40.939  1.00 84.27           H  
ATOM   2963 HD23 LEU A 185      53.149 -12.747 -41.943  1.00 84.27           H  
ATOM   2964  N   ALA A 186      58.090 -14.362 -38.584  1.00 74.93           N  
ATOM   2965  H   ALA A 186      57.234 -14.396 -38.050  1.00 74.93           H  
ATOM   2966  CA  ALA A 186      59.130 -15.349 -38.300  1.00 74.93           C  
ATOM   2967  HA  ALA A 186      60.100 -14.872 -38.435  1.00 74.93           H  
ATOM   2968  C   ALA A 186      59.062 -16.542 -39.276  1.00 74.93           C  
ATOM   2969  CB  ALA A 186      59.034 -15.765 -36.829  1.00 74.93           C  
ATOM   2970  HB1 ALA A 186      58.023 -16.102 -36.602  1.00 74.93           H  
ATOM   2971  HB2 ALA A 186      59.272 -14.917 -36.187  1.00 74.93           H  
ATOM   2972  HB3 ALA A 186      59.739 -16.572 -36.626  1.00 74.93           H  
ATOM   2973  O   ALA A 186      57.988 -17.038 -39.619  1.00 74.93           O  
ATOM   2974  N   SER A 187      60.224 -17.000 -39.741  1.00 69.26           N  
ATOM   2975  H   SER A 187      61.070 -16.547 -39.428  1.00 69.26           H  
ATOM   2976  CA  SER A 187      60.366 -18.143 -40.647  1.00 69.26           C  
ATOM   2977  HA  SER A 187      59.535 -18.126 -41.352  1.00 69.26           H  
ATOM   2978  C   SER A 187      60.348 -19.504 -39.941  1.00 69.26           C  
ATOM   2979  CB  SER A 187      61.655 -17.976 -41.443  1.00 69.26           C  
ATOM   2980  HB2 SER A 187      62.412 -17.484 -40.832  1.00 69.26           H  
ATOM   2981  HB3 SER A 187      61.416 -17.372 -42.317  1.00 69.26           H  
ATOM   2982  O   SER A 187      60.835 -19.652 -38.825  1.00 69.26           O  
ATOM   2983  OG  SER A 187      62.180 -19.208 -41.866  1.00 69.26           O  
ATOM   2984  HG  SER A 187      62.281 -19.166 -42.819  1.00 69.26           H  
ATOM   2985  N   ASN A 188      59.877 -20.530 -40.665  1.00 61.47           N  
ATOM   2986  H   ASN A 188      59.531 -20.311 -41.588  1.00 61.47           H  
ATOM   2987  CA  ASN A 188      59.918 -21.940 -40.255  1.00 61.47           C  
ATOM   2988  HA  ASN A 188      59.882 -21.978 -39.167  1.00 61.47           H  
ATOM   2989  C   ASN A 188      61.204 -22.693 -40.671  1.00 61.47           C  
ATOM   2990  CB  ASN A 188      58.671 -22.660 -40.818  1.00 61.47           C  
ATOM   2991  HB2 ASN A 188      58.578 -22.459 -41.885  1.00 61.47           H  
ATOM   2992  HB3 ASN A 188      58.794 -23.735 -40.688  1.00 61.47           H  
ATOM   2993  O   ASN A 188      61.303 -23.898 -40.423  1.00 61.47           O  
ATOM   2994  CG  ASN A 188      57.374 -22.291 -40.125  1.00 61.47           C  
ATOM   2995  ND2 ASN A 188      56.277 -22.913 -40.489  1.00 61.47           N  
ATOM   2996 HD21 ASN A 188      55.463 -22.671 -39.943  1.00 61.47           H  
ATOM   2997 HD22 ASN A 188      56.309 -23.689 -41.135  1.00 61.47           H  
ATOM   2998  OD1 ASN A 188      57.305 -21.457 -39.252  1.00 61.47           O  
ATOM   2999  N   ALA A 189      62.158 -22.052 -41.355  1.00 54.94           N  
ATOM   3000  H   ALA A 189      62.106 -21.047 -41.435  1.00 54.94           H  
ATOM   3001  CA  ALA A 189      63.333 -22.723 -41.910  1.00 54.94           C  
ATOM   3002  HA  ALA A 189      63.003 -23.660 -42.360  1.00 54.94           H  
ATOM   3003  C   ALA A 189      64.360 -23.068 -40.810  1.00 54.94           C  
ATOM   3004  CB  ALA A 189      63.921 -21.882 -43.049  1.00 54.94           C  
ATOM   3005  HB1 ALA A 189      63.168 -21.713 -43.819  1.00 54.94           H  
ATOM   3006  HB2 ALA A 189      64.769 -22.407 -43.489  1.00 54.94           H  
ATOM   3007  HB3 ALA A 189      64.266 -20.923 -42.664  1.00 54.94           H  
ATOM   3008  O   ALA A 189      64.932 -22.203 -40.147  1.00 54.94           O  
ATOM   3009  N   SER A 190      64.593 -24.368 -40.614  1.00 48.29           N  
ATOM   3010  H   SER A 190      64.099 -25.011 -41.217  1.00 48.29           H  
ATOM   3011  CA  SER A 190      65.584 -24.931 -39.687  1.00 48.29           C  
ATOM   3012  HA  SER A 190      65.463 -24.474 -38.705  1.00 48.29           H  
ATOM   3013  C   SER A 190      66.994 -24.651 -40.229  1.00 48.29           C  
ATOM   3014  CB  SER A 190      65.304 -26.436 -39.583  1.00 48.29           C  
ATOM   3015  HB2 SER A 190      65.554 -26.932 -40.521  1.00 48.29           H  
ATOM   3016  HB3 SER A 190      64.240 -26.578 -39.391  1.00 48.29           H  
ATOM   3017  O   SER A 190      67.313 -25.173 -41.297  1.00 48.29           O  
ATOM   3018  OG  SER A 190      66.015 -27.029 -38.522  1.00 48.29           O  
ATOM   3019  HG  SER A 190      66.886 -27.280 -38.838  1.00 48.29           H  
ATOM   3020  N   PRO A 191      67.805 -23.797 -39.570  1.00 47.14           N  
ATOM   3021  CA  PRO A 191      68.180 -23.928 -38.158  1.00 47.14           C  
ATOM   3022  HA  PRO A 191      67.778 -24.859 -37.759  1.00 47.14           H  
ATOM   3023  C   PRO A 191      67.689 -22.801 -37.225  1.00 47.14           C  
ATOM   3024  CB  PRO A 191      69.712 -24.045 -38.194  1.00 47.14           C  
ATOM   3025  HB2 PRO A 191      69.982 -25.092 -38.334  1.00 47.14           H  
ATOM   3026  HB3 PRO A 191      70.189 -23.666 -37.290  1.00 47.14           H  
ATOM   3027  O   PRO A 191      68.156 -22.696 -36.094  1.00 47.14           O  
ATOM   3028  CG  PRO A 191      70.144 -23.250 -39.428  1.00 47.14           C  
ATOM   3029  HG2 PRO A 191      70.897 -23.802 -39.990  1.00 47.14           H  
ATOM   3030  HG3 PRO A 191      70.530 -22.274 -39.136  1.00 47.14           H  
ATOM   3031  CD  PRO A 191      68.872 -23.076 -40.255  1.00 47.14           C  
ATOM   3032  HD2 PRO A 191      68.615 -22.018 -40.306  1.00 47.14           H  
ATOM   3033  HD3 PRO A 191      69.036 -23.449 -41.266  1.00 47.14           H  
ATOM   3034  N   TYR A 192      66.717 -21.987 -37.643  1.00 51.07           N  
ATOM   3035  H   TYR A 192      66.368 -22.087 -38.586  1.00 51.07           H  
ATOM   3036  CA  TYR A 192      66.274 -20.799 -36.899  1.00 51.07           C  
ATOM   3037  HA  TYR A 192      66.997 -20.587 -36.111  1.00 51.07           H  
ATOM   3038  C   TYR A 192      64.925 -20.955 -36.182  1.00 51.07           C  
ATOM   3039  CB  TYR A 192      66.287 -19.598 -37.845  1.00 51.07           C  
ATOM   3040  HB2 TYR A 192      65.975 -18.709 -37.295  1.00 51.07           H  
ATOM   3041  HB3 TYR A 192      65.557 -19.762 -38.637  1.00 51.07           H  
ATOM   3042  O   TYR A 192      64.299 -19.955 -35.841  1.00 51.07           O  
ATOM   3043  CG  TYR A 192      67.646 -19.320 -38.451  1.00 51.07           C  
ATOM   3044  CD1 TYR A 192      68.710 -18.896 -37.632  1.00 51.07           C  
ATOM   3045  HD1 TYR A 192      68.576 -18.822 -36.563  1.00 51.07           H  
ATOM   3046  CD2 TYR A 192      67.853 -19.495 -39.831  1.00 51.07           C  
ATOM   3047  HD2 TYR A 192      67.043 -19.830 -40.461  1.00 51.07           H  
ATOM   3048  CE1 TYR A 192      69.957 -18.572 -38.190  1.00 51.07           C  
ATOM   3049  HE1 TYR A 192      70.761 -18.215 -37.564  1.00 51.07           H  
ATOM   3050  CE2 TYR A 192      69.115 -19.214 -40.390  1.00 51.07           C  
ATOM   3051  HE2 TYR A 192      69.288 -19.330 -41.450  1.00 51.07           H  
ATOM   3052  OH  TYR A 192      71.376 -18.448 -40.107  1.00 51.07           O  
ATOM   3053  HH  TYR A 192      71.970 -18.099 -39.439  1.00 51.07           H  
ATOM   3054  CZ  TYR A 192      70.161 -18.732 -39.574  1.00 51.07           C  
ATOM   3055  N   LYS A 193      64.488 -22.200 -35.926  1.00 51.15           N  
ATOM   3056  H   LYS A 193      65.100 -22.958 -36.194  1.00 51.15           H  
ATOM   3057  CA  LYS A 193      63.191 -22.534 -35.296  1.00 51.15           C  
ATOM   3058  HA  LYS A 193      62.395 -22.185 -35.954  1.00 51.15           H  
ATOM   3059  C   LYS A 193      62.913 -21.810 -33.970  1.00 51.15           C  
ATOM   3060  CB  LYS A 193      63.069 -24.058 -35.100  1.00 51.15           C  
ATOM   3061  HB2 LYS A 193      62.630 -24.257 -34.122  1.00 51.15           H  
ATOM   3062  HB3 LYS A 193      64.053 -24.525 -35.116  1.00 51.15           H  
ATOM   3063  O   LYS A 193      61.754 -21.699 -33.595  1.00 51.15           O  
ATOM   3064  CG  LYS A 193      62.164 -24.692 -36.166  1.00 51.15           C  
ATOM   3065  HG2 LYS A 193      61.193 -24.197 -36.150  1.00 51.15           H  
ATOM   3066  HG3 LYS A 193      62.612 -24.561 -37.151  1.00 51.15           H  
ATOM   3067  CD  LYS A 193      61.971 -26.186 -35.881  1.00 51.15           C  
ATOM   3068  HD2 LYS A 193      62.933 -26.690 -35.965  1.00 51.15           H  
ATOM   3069  HD3 LYS A 193      61.594 -26.304 -34.865  1.00 51.15           H  
ATOM   3070  CE  LYS A 193      60.970 -26.792 -36.868  1.00 51.15           C  
ATOM   3071  HE2 LYS A 193      60.035 -26.237 -36.790  1.00 51.15           H  
ATOM   3072  HE3 LYS A 193      61.357 -26.662 -37.879  1.00 51.15           H  
ATOM   3073  NZ  LYS A 193      60.745 -28.228 -36.573  1.00 51.15           N  
ATOM   3074  HZ1 LYS A 193      60.079 -28.628 -37.219  1.00 51.15           H  
ATOM   3075  HZ2 LYS A 193      61.615 -28.736 -36.636  1.00 51.15           H  
ATOM   3076  HZ3 LYS A 193      60.389 -28.331 -35.633  1.00 51.15           H  
ATOM   3077  N   ASP A 194      63.946 -21.269 -33.334  1.00 59.50           N  
ATOM   3078  H   ASP A 194      64.861 -21.423 -33.734  1.00 59.50           H  
ATOM   3079  CA  ASP A 194      63.879 -20.559 -32.060  1.00 59.50           C  
ATOM   3080  HA  ASP A 194      62.838 -20.469 -31.750  1.00 59.50           H  
ATOM   3081  C   ASP A 194      64.438 -19.124 -32.176  1.00 59.50           C  
ATOM   3082  CB  ASP A 194      64.599 -21.410 -31.013  1.00 59.50           C  
ATOM   3083  HB2 ASP A 194      65.627 -21.539 -31.353  1.00 59.50           H  
ATOM   3084  HB3 ASP A 194      64.591 -20.890 -30.055  1.00 59.50           H  
ATOM   3085  O   ASP A 194      65.257 -18.669 -31.374  1.00 59.50           O  
ATOM   3086  CG  ASP A 194      63.978 -22.795 -30.819  1.00 59.50           C  
ATOM   3087  OD1 ASP A 194      62.735 -22.882 -30.746  1.00 59.50           O  
ATOM   3088  OD2 ASP A 194      64.767 -23.763 -30.762  1.00 59.50           O  
ATOM   3089  N   SER A 195      64.048 -18.399 -33.228  1.00 64.55           N  
ATOM   3090  H   SER A 195      63.457 -18.837 -33.920  1.00 64.55           H  
ATOM   3091  CA  SER A 195      64.365 -16.979 -33.383  1.00 64.55           C  
ATOM   3092  HA  SER A 195      65.414 -16.825 -33.131  1.00 64.55           H  
ATOM   3093  C   SER A 195      63.511 -16.134 -32.437  1.00 64.55           C  
ATOM   3094  CB  SER A 195      64.175 -16.552 -34.840  1.00 64.55           C  
ATOM   3095  HB2 SER A 195      64.687 -17.264 -35.488  1.00 64.55           H  
ATOM   3096  HB3 SER A 195      64.622 -15.568 -34.983  1.00 64.55           H  
ATOM   3097  O   SER A 195      62.286 -16.094 -32.558  1.00 64.55           O  
ATOM   3098  OG  SER A 195      62.816 -16.503 -35.221  1.00 64.55           O  
ATOM   3099  HG  SER A 195      62.289 -16.445 -34.421  1.00 64.55           H  
ATOM   3100  N   VAL A 196      64.144 -15.427 -31.509  1.00 76.78           N  
ATOM   3101  H   VAL A 196      65.149 -15.511 -31.445  1.00 76.78           H  
ATOM   3102  CA  VAL A 196      63.461 -14.545 -30.569  1.00 76.78           C  
ATOM   3103  HA  VAL A 196      62.407 -14.815 -30.517  1.00 76.78           H  
ATOM   3104  C   VAL A 196      63.552 -13.106 -31.050  1.00 76.78           C  
ATOM   3105  CB  VAL A 196      64.040 -14.704 -29.159  1.00 76.78           C  
ATOM   3106  HB  VAL A 196      65.124 -14.588 -29.184  1.00 76.78           H  
ATOM   3107  O   VAL A 196      64.621 -12.495 -31.005  1.00 76.78           O  
ATOM   3108  CG1 VAL A 196      63.466 -13.616 -28.251  1.00 76.78           C  
ATOM   3109 HG11 VAL A 196      62.390 -13.539 -28.410  1.00 76.78           H  
ATOM   3110 HG12 VAL A 196      63.742 -13.823 -27.217  1.00 76.78           H  
ATOM   3111 HG13 VAL A 196      63.889 -12.647 -28.517  1.00 76.78           H  
ATOM   3112  CG2 VAL A 196      63.708 -16.087 -28.585  1.00 76.78           C  
ATOM   3113 HG21 VAL A 196      64.096 -16.179 -27.571  1.00 76.78           H  
ATOM   3114 HG22 VAL A 196      64.178 -16.857 -29.196  1.00 76.78           H  
ATOM   3115 HG23 VAL A 196      62.631 -16.253 -28.590  1.00 76.78           H  
ATOM   3116  N   LEU A 197      62.412 -12.535 -31.429  1.00 83.36           N  
ATOM   3117  H   LEU A 197      61.574 -13.098 -31.472  1.00 83.36           H  
ATOM   3118  CA  LEU A 197      62.285 -11.098 -31.623  1.00 83.36           C  
ATOM   3119  HA  LEU A 197      63.099 -10.766 -32.269  1.00 83.36           H  
ATOM   3120  C   LEU A 197      62.408 -10.387 -30.266  1.00 83.36           C  
ATOM   3121  CB  LEU A 197      60.953 -10.825 -32.329  1.00 83.36           C  
ATOM   3122  HB2 LEU A 197      60.915 -11.407 -33.250  1.00 83.36           H  
ATOM   3123  HB3 LEU A 197      60.145 -11.165 -31.682  1.00 83.36           H  
ATOM   3124  O   LEU A 197      61.635 -10.643 -29.344  1.00 83.36           O  
ATOM   3125  CG  LEU A 197      60.724  -9.348 -32.672  1.00 83.36           C  
ATOM   3126  HG  LEU A 197      60.768  -8.744 -31.766  1.00 83.36           H  
ATOM   3127  CD1 LEU A 197      61.723  -8.804 -33.691  1.00 83.36           C  
ATOM   3128 HD11 LEU A 197      61.679  -9.387 -34.611  1.00 83.36           H  
ATOM   3129 HD12 LEU A 197      62.734  -8.828 -33.287  1.00 83.36           H  
ATOM   3130 HD13 LEU A 197      61.467  -7.767 -33.905  1.00 83.36           H  
ATOM   3131  CD2 LEU A 197      59.337  -9.229 -33.277  1.00 83.36           C  
ATOM   3132 HD21 LEU A 197      59.102  -8.179 -33.452  1.00 83.36           H  
ATOM   3133 HD22 LEU A 197      59.287  -9.771 -34.221  1.00 83.36           H  
ATOM   3134 HD23 LEU A 197      58.605  -9.654 -32.589  1.00 83.36           H  
ATOM   3135  N   GLN A 198      63.420  -9.534 -30.136  1.00 84.86           N  
ATOM   3136  H   GLN A 198      64.028  -9.397 -30.931  1.00 84.86           H  
ATOM   3137  CA  GLN A 198      63.746  -8.834 -28.890  1.00 84.86           C  
ATOM   3138  HA  GLN A 198      63.282  -9.333 -28.039  1.00 84.86           H  
ATOM   3139  C   GLN A 198      63.253  -7.395 -28.877  1.00 84.86           C  
ATOM   3140  CB  GLN A 198      65.268  -8.834 -28.702  1.00 84.86           C  
ATOM   3141  HB2 GLN A 198      65.545  -8.104 -27.941  1.00 84.86           H  
ATOM   3142  HB3 GLN A 198      65.750  -8.537 -29.634  1.00 84.86           H  
ATOM   3143  O   GLN A 198      62.901  -6.872 -27.824  1.00 84.86           O  
ATOM   3144  CG  GLN A 198      65.794 -10.207 -28.279  1.00 84.86           C  
ATOM   3145  HG2 GLN A 198      66.883 -10.153 -28.301  1.00 84.86           H  
ATOM   3146  HG3 GLN A 198      65.477 -10.965 -28.995  1.00 84.86           H  
ATOM   3147  CD  GLN A 198      65.379 -10.609 -26.866  1.00 84.86           C  
ATOM   3148  NE2 GLN A 198      65.462 -11.869 -26.509  1.00 84.86           N  
ATOM   3149 HE21 GLN A 198      65.694 -12.589 -27.178  1.00 84.86           H  
ATOM   3150 HE22 GLN A 198      65.202 -12.051 -25.550  1.00 84.86           H  
ATOM   3151  OE1 GLN A 198      65.017  -9.806 -26.029  1.00 84.86           O  
ATOM   3152  N   PHE A 199      63.284  -6.740 -30.033  1.00 90.02           N  
ATOM   3153  H   PHE A 199      63.561  -7.230 -30.872  1.00 90.02           H  
ATOM   3154  CA  PHE A 199      63.056  -5.307 -30.122  1.00 90.02           C  
ATOM   3155  HA  PHE A 199      62.298  -5.020 -29.394  1.00 90.02           H  
ATOM   3156  C   PHE A 199      62.569  -4.922 -31.513  1.00 90.02           C  
ATOM   3157  CB  PHE A 199      64.368  -4.592 -29.777  1.00 90.02           C  
ATOM   3158  HB2 PHE A 199      65.152  -4.933 -30.453  1.00 90.02           H  
ATOM   3159  HB3 PHE A 199      64.667  -4.874 -28.767  1.00 90.02           H  
ATOM   3160  O   PHE A 199      63.118  -5.399 -32.508  1.00 90.02           O  
ATOM   3161  CG  PHE A 199      64.304  -3.085 -29.838  1.00 90.02           C  
ATOM   3162  CD1 PHE A 199      64.906  -2.384 -30.899  1.00 90.02           C  
ATOM   3163  HD1 PHE A 199      65.393  -2.920 -31.699  1.00 90.02           H  
ATOM   3164  CD2 PHE A 199      63.688  -2.380 -28.794  1.00 90.02           C  
ATOM   3165  HD2 PHE A 199      63.225  -2.918 -27.980  1.00 90.02           H  
ATOM   3166  CE1 PHE A 199      64.910  -0.978 -30.896  1.00 90.02           C  
ATOM   3167  HE1 PHE A 199      65.416  -0.432 -31.679  1.00 90.02           H  
ATOM   3168  CE2 PHE A 199      63.694  -0.978 -28.791  1.00 90.02           C  
ATOM   3169  HE2 PHE A 199      63.253  -0.452 -27.957  1.00 90.02           H  
ATOM   3170  CZ  PHE A 199      64.298  -0.275 -29.847  1.00 90.02           C  
ATOM   3171  HZ  PHE A 199      64.321   0.805 -29.838  1.00 90.02           H  
ATOM   3172  N   MET A 200      61.583  -4.032 -31.575  1.00 92.34           N  
ATOM   3173  H   MET A 200      61.192  -3.699 -30.705  1.00 92.34           H  
ATOM   3174  CA  MET A 200      61.164  -3.348 -32.794  1.00 92.34           C  
ATOM   3175  HA  MET A 200      61.899  -3.543 -33.575  1.00 92.34           H  
ATOM   3176  C   MET A 200      61.113  -1.843 -32.564  1.00 92.34           C  
ATOM   3177  CB  MET A 200      59.796  -3.831 -33.290  1.00 92.34           C  
ATOM   3178  HB2 MET A 200      59.059  -3.710 -32.496  1.00 92.34           H  
ATOM   3179  HB3 MET A 200      59.493  -3.205 -34.129  1.00 92.34           H  
ATOM   3180  O   MET A 200      60.819  -1.378 -31.461  1.00 92.34           O  
ATOM   3181  CG  MET A 200      59.780  -5.287 -33.749  1.00 92.34           C  
ATOM   3182  HG2 MET A 200      60.085  -5.918 -32.914  1.00 92.34           H  
ATOM   3183  HG3 MET A 200      60.497  -5.416 -34.559  1.00 92.34           H  
ATOM   3184  SD  MET A 200      58.142  -5.842 -34.307  1.00 92.34           S  
ATOM   3185  CE  MET A 200      57.952  -4.927 -35.856  1.00 92.34           C  
ATOM   3186  HE1 MET A 200      58.798  -5.137 -36.512  1.00 92.34           H  
ATOM   3187  HE2 MET A 200      57.031  -5.241 -36.348  1.00 92.34           H  
ATOM   3188  HE3 MET A 200      57.901  -3.857 -35.656  1.00 92.34           H  
ATOM   3189  N   TYR A 201      61.348  -1.076 -33.621  1.00 93.00           N  
ATOM   3190  H   TYR A 201      61.604  -1.508 -34.498  1.00 93.00           H  
ATOM   3191  CA  TYR A 201      61.226   0.373 -33.585  1.00 93.00           C  
ATOM   3192  HA  TYR A 201      60.497   0.639 -32.820  1.00 93.00           H  
ATOM   3193  C   TYR A 201      60.717   0.932 -34.906  1.00 93.00           C  
ATOM   3194  CB  TYR A 201      62.569   1.004 -33.205  1.00 93.00           C  
ATOM   3195  HB2 TYR A 201      62.417   2.074 -33.058  1.00 93.00           H  
ATOM   3196  HB3 TYR A 201      62.892   0.590 -32.250  1.00 93.00           H  
ATOM   3197  O   TYR A 201      60.940   0.351 -35.966  1.00 93.00           O  
ATOM   3198  CG  TYR A 201      63.675   0.811 -34.223  1.00 93.00           C  
ATOM   3199  CD1 TYR A 201      64.471  -0.349 -34.194  1.00 93.00           C  
ATOM   3200  HD1 TYR A 201      64.253  -1.132 -33.483  1.00 93.00           H  
ATOM   3201  CD2 TYR A 201      63.901   1.793 -35.206  1.00 93.00           C  
ATOM   3202  HD2 TYR A 201      63.264   2.664 -35.254  1.00 93.00           H  
ATOM   3203  CE1 TYR A 201      65.535  -0.502 -35.101  1.00 93.00           C  
ATOM   3204  HE1 TYR A 201      66.157  -1.384 -35.064  1.00 93.00           H  
ATOM   3205  CE2 TYR A 201      64.939   1.628 -36.140  1.00 93.00           C  
ATOM   3206  HE2 TYR A 201      65.111   2.365 -36.911  1.00 93.00           H  
ATOM   3207  OH  TYR A 201      66.762   0.336 -36.989  1.00 93.00           O  
ATOM   3208  HH  TYR A 201      67.222  -0.502 -36.899  1.00 93.00           H  
ATOM   3209  CZ  TYR A 201      65.766   0.489 -36.080  1.00 93.00           C  
ATOM   3210  N   ILE A 202      60.070   2.092 -34.824  1.00 93.91           N  
ATOM   3211  H   ILE A 202      59.920   2.475 -33.902  1.00 93.91           H  
ATOM   3212  CA  ILE A 202      59.743   2.946 -35.962  1.00 93.91           C  
ATOM   3213  HA  ILE A 202      60.138   2.490 -36.870  1.00 93.91           H  
ATOM   3214  C   ILE A 202      60.455   4.278 -35.756  1.00 93.91           C  
ATOM   3215  CB  ILE A 202      58.220   3.091 -36.151  1.00 93.91           C  
ATOM   3216  HB  ILE A 202      57.781   3.428 -35.212  1.00 93.91           H  
ATOM   3217  O   ILE A 202      60.316   4.928 -34.718  1.00 93.91           O  
ATOM   3218  CG1 ILE A 202      57.625   1.714 -36.527  1.00 93.91           C  
ATOM   3219 HG12 ILE A 202      57.973   0.957 -35.824  1.00 93.91           H  
ATOM   3220 HG13 ILE A 202      57.974   1.424 -37.518  1.00 93.91           H  
ATOM   3221  CG2 ILE A 202      57.903   4.128 -37.247  1.00 93.91           C  
ATOM   3222 HG21 ILE A 202      58.376   3.837 -38.185  1.00 93.91           H  
ATOM   3223 HG22 ILE A 202      56.826   4.208 -37.399  1.00 93.91           H  
ATOM   3224 HG23 ILE A 202      58.264   5.115 -36.957  1.00 93.91           H  
ATOM   3225  CD1 ILE A 202      56.097   1.668 -36.504  1.00 93.91           C  
ATOM   3226 HD11 ILE A 202      55.777   0.634 -36.628  1.00 93.91           H  
ATOM   3227 HD12 ILE A 202      55.722   2.055 -35.557  1.00 93.91           H  
ATOM   3228 HD13 ILE A 202      55.694   2.252 -37.332  1.00 93.91           H  
ATOM   3229  N   LEU A 203      61.231   4.665 -36.756  1.00 90.45           N  
ATOM   3230  H   LEU A 203      61.265   4.066 -37.569  1.00 90.45           H  
ATOM   3231  CA  LEU A 203      62.079   5.845 -36.797  1.00 90.45           C  
ATOM   3232  HA  LEU A 203      61.984   6.420 -35.876  1.00 90.45           H  
ATOM   3233  C   LEU A 203      61.643   6.719 -37.974  1.00 90.45           C  
ATOM   3234  CB  LEU A 203      63.529   5.349 -36.954  1.00 90.45           C  
ATOM   3235  HB2 LEU A 203      63.553   4.708 -37.836  1.00 90.45           H  
ATOM   3236  HB3 LEU A 203      63.793   4.725 -36.100  1.00 90.45           H  
ATOM   3237  O   LEU A 203      61.389   6.204 -39.056  1.00 90.45           O  
ATOM   3238  CG  LEU A 203      64.602   6.442 -37.125  1.00 90.45           C  
ATOM   3239  HG  LEU A 203      64.192   7.308 -37.644  1.00 90.45           H  
ATOM   3240  CD1 LEU A 203      65.154   6.872 -35.772  1.00 90.45           C  
ATOM   3241 HD11 LEU A 203      64.317   7.026 -35.091  1.00 90.45           H  
ATOM   3242 HD12 LEU A 203      65.730   7.790 -35.890  1.00 90.45           H  
ATOM   3243 HD13 LEU A 203      65.793   6.092 -35.358  1.00 90.45           H  
ATOM   3244  CD2 LEU A 203      65.786   5.923 -37.935  1.00 90.45           C  
ATOM   3245 HD21 LEU A 203      66.227   5.052 -37.451  1.00 90.45           H  
ATOM   3246 HD22 LEU A 203      65.455   5.641 -38.935  1.00 90.45           H  
ATOM   3247 HD23 LEU A 203      66.536   6.707 -38.031  1.00 90.45           H  
ATOM   3248  N   HIS A 204      61.608   8.030 -37.782  1.00 88.52           N  
ATOM   3249  H   HIS A 204      61.845   8.386 -36.867  1.00 88.52           H  
ATOM   3250  CA  HIS A 204      61.553   9.006 -38.865  1.00 88.52           C  
ATOM   3251  HA  HIS A 204      61.229   8.530 -39.791  1.00 88.52           H  
ATOM   3252  C   HIS A 204      62.937   9.614 -39.084  1.00 88.52           C  
ATOM   3253  CB  HIS A 204      60.552  10.094 -38.499  1.00 88.52           C  
ATOM   3254  HB2 HIS A 204      59.598   9.618 -38.270  1.00 88.52           H  
ATOM   3255  HB3 HIS A 204      60.920  10.612 -37.614  1.00 88.52           H  
ATOM   3256  O   HIS A 204      63.640   9.900 -38.113  1.00 88.52           O  
ATOM   3257  CG  HIS A 204      60.303  11.063 -39.619  1.00 88.52           C  
ATOM   3258  CD2 HIS A 204      59.650  10.750 -40.777  1.00 88.52           C  
ATOM   3259  HD2 HIS A 204      59.241   9.785 -41.038  1.00 88.52           H  
ATOM   3260  ND1 HIS A 204      60.688  12.387 -39.718  1.00 88.52           N  
ATOM   3261  HD1 HIS A 204      61.062  13.003 -39.011  1.00 88.52           H  
ATOM   3262  CE1 HIS A 204      60.266  12.847 -40.908  1.00 88.52           C  
ATOM   3263  HE1 HIS A 204      60.357  13.862 -41.265  1.00 88.52           H  
ATOM   3264  NE2 HIS A 204      59.642  11.880 -41.582  1.00 88.52           N  
ATOM   3265  N   GLU A 205      63.316   9.861 -40.336  1.00 84.28           N  
ATOM   3266  H   GLU A 205      62.702   9.593 -41.092  1.00 84.28           H  
ATOM   3267  CA  GLU A 205      64.661  10.335 -40.687  1.00 84.28           C  
ATOM   3268  HA  GLU A 205      65.374   9.573 -40.371  1.00 84.28           H  
ATOM   3269  C   GLU A 205      65.076  11.634 -39.974  1.00 84.28           C  
ATOM   3270  CB  GLU A 205      64.776  10.462 -42.214  1.00 84.28           C  
ATOM   3271  HB2 GLU A 205      65.833  10.544 -42.470  1.00 84.28           H  
ATOM   3272  HB3 GLU A 205      64.388   9.549 -42.666  1.00 84.28           H  
ATOM   3273  O   GLU A 205      66.231  11.768 -39.576  1.00 84.28           O  
ATOM   3274  CG  GLU A 205      64.026  11.655 -42.822  1.00 84.28           C  
ATOM   3275  HG2 GLU A 205      64.534  12.567 -42.508  1.00 84.28           H  
ATOM   3276  HG3 GLU A 205      63.004  11.669 -42.445  1.00 84.28           H  
ATOM   3277  CD  GLU A 205      64.020  11.618 -44.356  1.00 84.28           C  
ATOM   3278  OE1 GLU A 205      62.977  11.985 -44.939  1.00 84.28           O  
ATOM   3279  OE2 GLU A 205      65.030  11.183 -44.957  1.00 84.28           O  
ATOM   3280  N   THR A 206      64.139  12.567 -39.759  1.00 82.05           N  
ATOM   3281  H   THR A 206      63.235  12.434 -40.190  1.00 82.05           H  
ATOM   3282  CA  THR A 206      64.405  13.847 -39.074  1.00 82.05           C  
ATOM   3283  HA  THR A 206      65.481  14.015 -39.028  1.00 82.05           H  
ATOM   3284  C   THR A 206      63.896  13.898 -37.635  1.00 82.05           C  
ATOM   3285  CB  THR A 206      63.789  15.030 -39.830  1.00 82.05           C  
ATOM   3286  HB  THR A 206      63.981  15.942 -39.265  1.00 82.05           H  
ATOM   3287  O   THR A 206      64.509  14.558 -36.799  1.00 82.05           O  
ATOM   3288  CG2 THR A 206      64.344  15.213 -41.241  1.00 82.05           C  
ATOM   3289 HG21 THR A 206      64.150  16.232 -41.576  1.00 82.05           H  
ATOM   3290 HG22 THR A 206      65.419  15.035 -41.249  1.00 82.05           H  
ATOM   3291 HG23 THR A 206      63.853  14.527 -41.931  1.00 82.05           H  
ATOM   3292  OG1 THR A 206      62.399  14.837 -39.940  1.00 82.05           O  
ATOM   3293  HG1 THR A 206      62.039  15.563 -40.454  1.00 82.05           H  
ATOM   3294  N   ASN A 207      62.792  13.206 -37.326  1.00 80.36           N  
ATOM   3295  H   ASN A 207      62.423  12.580 -38.028  1.00 80.36           H  
ATOM   3296  CA  ASN A 207      62.141  13.288 -36.008  1.00 80.36           C  
ATOM   3297  HA  ASN A 207      62.383  14.257 -35.573  1.00 80.36           H  
ATOM   3298  C   ASN A 207      62.702  12.250 -35.024  1.00 80.36           C  
ATOM   3299  CB  ASN A 207      60.601  13.232 -36.138  1.00 80.36           C  
ATOM   3300  HB2 ASN A 207      60.165  13.293 -35.141  1.00 80.36           H  
ATOM   3301  HB3 ASN A 207      60.279  12.284 -36.569  1.00 80.36           H  
ATOM   3302  O   ASN A 207      62.366  12.271 -33.841  1.00 80.36           O  
ATOM   3303  CG  ASN A 207      60.018  14.381 -36.946  1.00 80.36           C  
ATOM   3304  ND2 ASN A 207      58.959  14.153 -37.690  1.00 80.36           N  
ATOM   3305 HD21 ASN A 207      58.627  14.907 -38.275  1.00 80.36           H  
ATOM   3306 HD22 ASN A 207      58.520  13.246 -37.754  1.00 80.36           H  
ATOM   3307  OD1 ASN A 207      60.516  15.491 -36.919  1.00 80.36           O  
ATOM   3308  N   GLY A 208      63.573  11.356 -35.496  1.00 85.51           N  
ATOM   3309  H   GLY A 208      63.766  11.339 -36.487  1.00 85.51           H  
ATOM   3310  CA  GLY A 208      64.158  10.304 -34.685  1.00 85.51           C  
ATOM   3311  HA2 GLY A 208      64.515  10.732 -33.747  1.00 85.51           H  
ATOM   3312  HA3 GLY A 208      65.008   9.873 -35.214  1.00 85.51           H  
ATOM   3313  C   GLY A 208      63.157   9.195 -34.381  1.00 85.51           C  
ATOM   3314  O   GLY A 208      62.260   8.893 -35.169  1.00 85.51           O  
ATOM   3315  N   VAL A 209      63.360   8.518 -33.254  1.00 87.40           N  
ATOM   3316  H   VAL A 209      64.070   8.845 -32.614  1.00 87.40           H  
ATOM   3317  CA  VAL A 209      62.573   7.336 -32.887  1.00 87.40           C  
ATOM   3318  HA  VAL A 209      62.472   6.687 -33.757  1.00 87.40           H  
ATOM   3319  C   VAL A 209      61.176   7.777 -32.463  1.00 87.40           C  
ATOM   3320  CB  VAL A 209      63.285   6.535 -31.788  1.00 87.40           C  
ATOM   3321  HB  VAL A 209      63.406   7.159 -30.902  1.00 87.40           H  
ATOM   3322  O   VAL A 209      61.044   8.577 -31.547  1.00 87.40           O  
ATOM   3323  CG1 VAL A 209      62.484   5.294 -31.409  1.00 87.40           C  
ATOM   3324 HG11 VAL A 209      61.531   5.575 -30.960  1.00 87.40           H  
ATOM   3325 HG12 VAL A 209      62.301   4.673 -32.286  1.00 87.40           H  
ATOM   3326 HG13 VAL A 209      63.063   4.728 -30.679  1.00 87.40           H  
ATOM   3327  CG2 VAL A 209      64.672   6.054 -32.240  1.00 87.40           C  
ATOM   3328 HG21 VAL A 209      65.150   5.493 -31.438  1.00 87.40           H  
ATOM   3329 HG22 VAL A 209      64.578   5.411 -33.114  1.00 87.40           H  
ATOM   3330 HG23 VAL A 209      65.312   6.902 -32.486  1.00 87.40           H  
ATOM   3331  N   ILE A 210      60.142   7.242 -33.109  1.00 87.81           N  
ATOM   3332  H   ILE A 210      60.335   6.582 -33.849  1.00 87.81           H  
ATOM   3333  CA  ILE A 210      58.735   7.567 -32.833  1.00 87.81           C  
ATOM   3334  HA  ILE A 210      58.666   8.570 -32.410  1.00 87.81           H  
ATOM   3335  C   ILE A 210      58.157   6.595 -31.806  1.00 87.81           C  
ATOM   3336  CB  ILE A 210      57.921   7.527 -34.146  1.00 87.81           C  
ATOM   3337  HB  ILE A 210      58.060   6.551 -34.611  1.00 87.81           H  
ATOM   3338  O   ILE A 210      57.510   6.998 -30.837  1.00 87.81           O  
ATOM   3339  CG1 ILE A 210      58.403   8.616 -35.127  1.00 87.81           C  
ATOM   3340 HG12 ILE A 210      58.021   9.583 -34.800  1.00 87.81           H  
ATOM   3341 HG13 ILE A 210      59.491   8.679 -35.141  1.00 87.81           H  
ATOM   3342  CG2 ILE A 210      56.416   7.721 -33.860  1.00 87.81           C  
ATOM   3343 HG21 ILE A 210      56.031   6.906 -33.247  1.00 87.81           H  
ATOM   3344 HG22 ILE A 210      55.834   7.734 -34.782  1.00 87.81           H  
ATOM   3345 HG23 ILE A 210      56.259   8.663 -33.333  1.00 87.81           H  
ATOM   3346  CD1 ILE A 210      57.943   8.350 -36.561  1.00 87.81           C  
ATOM   3347 HD11 ILE A 210      58.666   7.708 -37.065  1.00 87.81           H  
ATOM   3348 HD12 ILE A 210      56.970   7.858 -36.590  1.00 87.81           H  
ATOM   3349 HD13 ILE A 210      57.857   9.303 -37.083  1.00 87.81           H  
ATOM   3350  N   ALA A 211      58.386   5.301 -32.026  1.00 90.94           N  
ATOM   3351  H   ALA A 211      58.962   5.039 -32.813  1.00 90.94           H  
ATOM   3352  CA  ALA A 211      57.866   4.236 -31.186  1.00 90.94           C  
ATOM   3353  HA  ALA A 211      57.709   4.624 -30.179  1.00 90.94           H  
ATOM   3354  C   ALA A 211      58.868   3.087 -31.105  1.00 90.94           C  
ATOM   3355  CB  ALA A 211      56.514   3.768 -31.739  1.00 90.94           C  
ATOM   3356  HB1 ALA A 211      55.831   4.614 -31.813  1.00 90.94           H  
ATOM   3357  HB2 ALA A 211      56.084   3.028 -31.065  1.00 90.94           H  
ATOM   3358  HB3 ALA A 211      56.645   3.327 -32.727  1.00 90.94           H  
ATOM   3359  O   ALA A 211      59.516   2.752 -32.098  1.00 90.94           O  
ATOM   3360  N   THR A 212      58.964   2.467 -29.937  1.00 91.66           N  
ATOM   3361  H   THR A 212      58.445   2.825 -29.147  1.00 91.66           H  
ATOM   3362  CA  THR A 212      59.748   1.254 -29.713  1.00 91.66           C  
ATOM   3363  HA  THR A 212      59.978   0.791 -30.672  1.00 91.66           H  
ATOM   3364  C   THR A 212      58.949   0.254 -28.902  1.00 91.66           C  
ATOM   3365  CB  THR A 212      61.074   1.524 -28.991  1.00 91.66           C  
ATOM   3366  HB  THR A 212      61.614   0.580 -28.918  1.00 91.66           H  
ATOM   3367  O   THR A 212      58.094   0.622 -28.101  1.00 91.66           O  
ATOM   3368  CG2 THR A 212      61.942   2.545 -29.702  1.00 91.66           C  
ATOM   3369 HG21 THR A 212      62.913   2.611 -29.211  1.00 91.66           H  
ATOM   3370 HG22 THR A 212      61.447   3.515 -29.650  1.00 91.66           H  
ATOM   3371 HG23 THR A 212      62.076   2.255 -30.744  1.00 91.66           H  
ATOM   3372  OG1 THR A 212      60.869   2.042 -27.702  1.00 91.66           O  
ATOM   3373  HG1 THR A 212      61.678   1.932 -27.196  1.00 91.66           H  
ATOM   3374  N   ILE A 213      59.236  -1.025 -29.085  1.00 91.07           N  
ATOM   3375  H   ILE A 213      59.913  -1.280 -29.790  1.00 91.07           H  
ATOM   3376  CA  ILE A 213      58.720  -2.091 -28.235  1.00 91.07           C  
ATOM   3377  HA  ILE A 213      58.472  -1.670 -27.261  1.00 91.07           H  
ATOM   3378  C   ILE A 213      59.844  -3.098 -28.019  1.00 91.07           C  
ATOM   3379  CB  ILE A 213      57.417  -2.690 -28.816  1.00 91.07           C  
ATOM   3380  HB  ILE A 213      56.694  -1.878 -28.887  1.00 91.07           H  
ATOM   3381  O   ILE A 213      60.457  -3.576 -28.974  1.00 91.07           O  
ATOM   3382  CG1 ILE A 213      56.843  -3.738 -27.840  1.00 91.07           C  
ATOM   3383 HG12 ILE A 213      57.535  -4.576 -27.767  1.00 91.07           H  
ATOM   3384 HG13 ILE A 213      56.766  -3.288 -26.850  1.00 91.07           H  
ATOM   3385  CG2 ILE A 213      57.617  -3.260 -30.229  1.00 91.07           C  
ATOM   3386 HG21 ILE A 213      58.047  -2.498 -30.880  1.00 91.07           H  
ATOM   3387 HG22 ILE A 213      58.286  -4.119 -30.191  1.00 91.07           H  
ATOM   3388 HG23 ILE A 213      56.664  -3.568 -30.660  1.00 91.07           H  
ATOM   3389  CD1 ILE A 213      55.457  -4.288 -28.210  1.00 91.07           C  
ATOM   3390 HD11 ILE A 213      55.182  -5.061 -27.493  1.00 91.07           H  
ATOM   3391 HD12 ILE A 213      55.455  -4.726 -29.208  1.00 91.07           H  
ATOM   3392 HD13 ILE A 213      54.705  -3.501 -28.161  1.00 91.07           H  
ATOM   3393  N   SER A 214      60.132  -3.388 -26.756  1.00 89.86           N  
ATOM   3394  H   SER A 214      59.560  -2.984 -26.027  1.00 89.86           H  
ATOM   3395  CA  SER A 214      61.052  -4.453 -26.358  1.00 89.86           C  
ATOM   3396  HA  SER A 214      61.643  -4.776 -27.216  1.00 89.86           H  
ATOM   3397  C   SER A 214      60.247  -5.638 -25.851  1.00 89.86           C  
ATOM   3398  CB  SER A 214      62.022  -4.008 -25.261  1.00 89.86           C  
ATOM   3399  HB2 SER A 214      61.476  -3.926 -24.322  1.00 89.86           H  
ATOM   3400  HB3 SER A 214      62.793  -4.768 -25.133  1.00 89.86           H  
ATOM   3401  O   SER A 214      59.107  -5.482 -25.409  1.00 89.86           O  
ATOM   3402  OG  SER A 214      62.634  -2.765 -25.543  1.00 89.86           O  
ATOM   3403  HG  SER A 214      62.603  -2.268 -24.722  1.00 89.86           H  
ATOM   3404  N   ARG A 215      60.845  -6.828 -25.875  1.00 80.38           N  
ATOM   3405  H   ARG A 215      61.762  -6.902 -26.291  1.00 80.38           H  
ATOM   3406  CA  ARG A 215      60.236  -8.011 -25.273  1.00 80.38           C  
ATOM   3407  HA  ARG A 215      59.277  -8.180 -25.763  1.00 80.38           H  
ATOM   3408  C   ARG A 215      59.945  -7.745 -23.795  1.00 80.38           C  
ATOM   3409  CB  ARG A 215      61.133  -9.231 -25.510  1.00 80.38           C  
ATOM   3410  HB2 ARG A 215      62.020  -9.165 -24.881  1.00 80.38           H  
ATOM   3411  HB3 ARG A 215      61.440  -9.248 -26.556  1.00 80.38           H  
ATOM   3412  O   ARG A 215      60.763  -7.153 -23.094  1.00 80.38           O  
ATOM   3413  CG  ARG A 215      60.368 -10.522 -25.209  1.00 80.38           C  
ATOM   3414  HG2 ARG A 215      60.092 -10.530 -24.155  1.00 80.38           H  
ATOM   3415  HG3 ARG A 215      59.459 -10.559 -25.810  1.00 80.38           H  
ATOM   3416  CD  ARG A 215      61.210 -11.762 -25.502  1.00 80.38           C  
ATOM   3417  HD2 ARG A 215      62.171 -11.657 -24.999  1.00 80.38           H  
ATOM   3418  HD3 ARG A 215      61.371 -11.828 -26.578  1.00 80.38           H  
ATOM   3419  NE  ARG A 215      60.524 -12.961 -24.985  1.00 80.38           N  
ATOM   3420  HE  ARG A 215      59.960 -12.800 -24.163  1.00 80.38           H  
ATOM   3421  NH1 ARG A 215      61.475 -14.545 -26.334  1.00 80.38           N  
ATOM   3422 HH11 ARG A 215      62.007 -13.803 -26.766  1.00 80.38           H  
ATOM   3423 HH12 ARG A 215      61.570 -15.509 -26.619  1.00 80.38           H  
ATOM   3424  NH2 ARG A 215      59.982 -15.184 -24.864  1.00 80.38           N  
ATOM   3425 HH21 ARG A 215      59.270 -14.973 -24.179  1.00 80.38           H  
ATOM   3426 HH22 ARG A 215      60.057 -16.131 -25.208  1.00 80.38           H  
ATOM   3427  CZ  ARG A 215      60.661 -14.211 -25.389  1.00 80.38           C  
ATOM   3428  N   ASP A 216      58.755  -8.154 -23.367  1.00 77.45           N  
ATOM   3429  H   ASP A 216      58.179  -8.697 -23.994  1.00 77.45           H  
ATOM   3430  CA  ASP A 216      58.262  -8.010 -21.994  1.00 77.45           C  
ATOM   3431  HA  ASP A 216      57.236  -8.376 -22.001  1.00 77.45           H  
ATOM   3432  C   ASP A 216      58.166  -6.545 -21.505  1.00 77.45           C  
ATOM   3433  CB  ASP A 216      59.040  -8.960 -21.058  1.00 77.45           C  
ATOM   3434  HB2 ASP A 216      60.028  -8.542 -20.864  1.00 77.45           H  
ATOM   3435  HB3 ASP A 216      58.513  -9.033 -20.107  1.00 77.45           H  
ATOM   3436  O   ASP A 216      58.093  -6.285 -20.305  1.00 77.45           O  
ATOM   3437  CG  ASP A 216      59.195 -10.373 -21.649  1.00 77.45           C  
ATOM   3438  OD1 ASP A 216      58.208 -10.896 -22.216  1.00 77.45           O  
ATOM   3439  OD2 ASP A 216      60.324 -10.916 -21.632  1.00 77.45           O  
ATOM   3440  N   GLN A 217      58.136  -5.573 -22.429  1.00 82.57           N  
ATOM   3441  H   GLN A 217      58.212  -5.830 -23.403  1.00 82.57           H  
ATOM   3442  CA  GLN A 217      57.942  -4.151 -22.135  1.00 82.57           C  
ATOM   3443  HA  GLN A 217      57.701  -4.051 -21.076  1.00 82.57           H  
ATOM   3444  C   GLN A 217      56.770  -3.569 -22.941  1.00 82.57           C  
ATOM   3445  CB  GLN A 217      59.229  -3.356 -22.404  1.00 82.57           C  
ATOM   3446  HB2 GLN A 217      59.028  -2.298 -22.236  1.00 82.57           H  
ATOM   3447  HB3 GLN A 217      59.521  -3.483 -23.446  1.00 82.57           H  
ATOM   3448  O   GLN A 217      56.551  -3.968 -24.087  1.00 82.57           O  
ATOM   3449  CG  GLN A 217      60.375  -3.787 -21.476  1.00 82.57           C  
ATOM   3450  HG2 GLN A 217      60.008  -3.797 -20.450  1.00 82.57           H  
ATOM   3451  HG3 GLN A 217      60.695  -4.797 -21.729  1.00 82.57           H  
ATOM   3452  CD  GLN A 217      61.591  -2.866 -21.543  1.00 82.57           C  
ATOM   3453  NE2 GLN A 217      62.402  -2.848 -20.509  1.00 82.57           N  
ATOM   3454 HE21 GLN A 217      62.217  -3.444 -19.715  1.00 82.57           H  
ATOM   3455 HE22 GLN A 217      63.194  -2.225 -20.571  1.00 82.57           H  
ATOM   3456  OE1 GLN A 217      61.854  -2.160 -22.508  1.00 82.57           O  
ATOM   3457  N   PRO A 218      56.012  -2.606 -22.379  1.00 84.77           N  
ATOM   3458  CA  PRO A 218      54.976  -1.906 -23.126  1.00 84.77           C  
ATOM   3459  HA  PRO A 218      54.293  -2.626 -23.578  1.00 84.77           H  
ATOM   3460  C   PRO A 218      55.588  -1.042 -24.232  1.00 84.77           C  
ATOM   3461  CB  PRO A 218      54.222  -1.066 -22.092  1.00 84.77           C  
ATOM   3462  HB2 PRO A 218      53.799  -0.157 -22.519  1.00 84.77           H  
ATOM   3463  HB3 PRO A 218      53.439  -1.670 -21.634  1.00 84.77           H  
ATOM   3464  O   PRO A 218      56.758  -0.646 -24.178  1.00 84.77           O  
ATOM   3465  CG  PRO A 218      55.300  -0.758 -21.054  1.00 84.77           C  
ATOM   3466  HG2 PRO A 218      55.906   0.083 -21.394  1.00 84.77           H  
ATOM   3467  HG3 PRO A 218      54.873  -0.551 -20.073  1.00 84.77           H  
ATOM   3468  CD  PRO A 218      56.149  -2.030 -21.047  1.00 84.77           C  
ATOM   3469  HD2 PRO A 218      55.757  -2.730 -20.310  1.00 84.77           H  
ATOM   3470  HD3 PRO A 218      57.185  -1.783 -20.820  1.00 84.77           H  
ATOM   3471  N   VAL A 219      54.771  -0.704 -25.228  1.00 87.11           N  
ATOM   3472  H   VAL A 219      53.822  -1.049 -25.226  1.00 87.11           H  
ATOM   3473  CA  VAL A 219      55.201   0.191 -26.302  1.00 87.11           C  
ATOM   3474  HA  VAL A 219      56.083  -0.253 -26.763  1.00 87.11           H  
ATOM   3475  C   VAL A 219      55.585   1.549 -25.720  1.00 87.11           C  
ATOM   3476  CB  VAL A 219      54.132   0.374 -27.386  1.00 87.11           C  
ATOM   3477  HB  VAL A 219      53.286   0.935 -26.990  1.00 87.11           H  
ATOM   3478  O   VAL A 219      54.801   2.191 -25.022  1.00 87.11           O  
ATOM   3479  CG1 VAL A 219      54.754   1.136 -28.557  1.00 87.11           C  
ATOM   3480 HG11 VAL A 219      54.117   1.038 -29.436  1.00 87.11           H  
ATOM   3481 HG12 VAL A 219      54.895   2.185 -28.299  1.00 87.11           H  
ATOM   3482 HG13 VAL A 219      55.716   0.696 -28.822  1.00 87.11           H  
ATOM   3483  CG2 VAL A 219      53.613  -0.945 -27.957  1.00 87.11           C  
ATOM   3484 HG21 VAL A 219      53.260  -1.612 -27.170  1.00 87.11           H  
ATOM   3485 HG22 VAL A 219      54.403  -1.429 -28.531  1.00 87.11           H  
ATOM   3486 HG23 VAL A 219      52.776  -0.734 -28.623  1.00 87.11           H  
ATOM   3487  N   THR A 220      56.795   1.995 -26.032  1.00 83.00           N  
ATOM   3488  H   THR A 220      57.360   1.436 -26.655  1.00 83.00           H  
ATOM   3489  CA  THR A 220      57.337   3.273 -25.584  1.00 83.00           C  
ATOM   3490  HA  THR A 220      56.740   3.640 -24.749  1.00 83.00           H  
ATOM   3491  C   THR A 220      57.263   4.287 -26.716  1.00 83.00           C  
ATOM   3492  CB  THR A 220      58.765   3.102 -25.063  1.00 83.00           C  
ATOM   3493  HB  THR A 220      59.405   2.729 -25.862  1.00 83.00           H  
ATOM   3494  O   THR A 220      57.666   4.020 -27.849  1.00 83.00           O  
ATOM   3495  CG2 THR A 220      59.346   4.402 -24.506  1.00 83.00           C  
ATOM   3496 HG21 THR A 220      60.319   4.196 -24.060  1.00 83.00           H  
ATOM   3497 HG22 THR A 220      58.685   4.812 -23.742  1.00 83.00           H  
ATOM   3498 HG23 THR A 220      59.480   5.131 -25.306  1.00 83.00           H  
ATOM   3499  OG1 THR A 220      58.762   2.172 -24.004  1.00 83.00           O  
ATOM   3500  HG1 THR A 220      58.292   1.384 -24.288  1.00 83.00           H  
ATOM   3501  N   LYS A 221      56.747   5.473 -26.401  1.00 78.95           N  
ATOM   3502  H   LYS A 221      56.470   5.619 -25.440  1.00 78.95           H  
ATOM   3503  CA  LYS A 221      56.707   6.625 -27.301  1.00 78.95           C  
ATOM   3504  HA  LYS A 221      56.704   6.289 -28.337  1.00 78.95           H  
ATOM   3505  C   LYS A 221      57.941   7.491 -27.071  1.00 78.95           C  
ATOM   3506  CB  LYS A 221      55.415   7.385 -27.010  1.00 78.95           C  
ATOM   3507  HB2 LYS A 221      55.442   7.758 -25.986  1.00 78.95           H  
ATOM   3508  HB3 LYS A 221      54.588   6.679 -27.084  1.00 78.95           H  
ATOM   3509  O   LYS A 221      58.171   7.906 -25.938  1.00 78.95           O  
ATOM   3510  CG  LYS A 221      55.177   8.561 -27.962  1.00 78.95           C  
ATOM   3511  HG2 LYS A 221      55.920   9.340 -27.796  1.00 78.95           H  
ATOM   3512  HG3 LYS A 221      55.232   8.224 -28.998  1.00 78.95           H  
ATOM   3513  CD  LYS A 221      53.781   9.096 -27.647  1.00 78.95           C  
ATOM   3514  HD2 LYS A 221      53.061   8.282 -27.726  1.00 78.95           H  
ATOM   3515  HD3 LYS A 221      53.768   9.473 -26.624  1.00 78.95           H  
ATOM   3516  CE  LYS A 221      53.372  10.204 -28.597  1.00 78.95           C  
ATOM   3517  HE2 LYS A 221      54.015  11.066 -28.419  1.00 78.95           H  
ATOM   3518  HE3 LYS A 221      53.513   9.864 -29.622  1.00 78.95           H  
ATOM   3519  NZ  LYS A 221      51.954  10.544 -28.356  1.00 78.95           N  
ATOM   3520  HZ1 LYS A 221      51.632  11.230 -29.023  1.00 78.95           H  
ATOM   3521  HZ2 LYS A 221      51.359   9.737 -28.479  1.00 78.95           H  
ATOM   3522  HZ3 LYS A 221      51.814  10.911 -27.425  1.00 78.95           H  
ATOM   3523  N   SER A 222      58.692   7.795 -28.125  1.00 67.93           N  
ATOM   3524  H   SER A 222      58.394   7.485 -29.039  1.00 67.93           H  
ATOM   3525  CA  SER A 222      59.837   8.713 -28.050  1.00 67.93           C  
ATOM   3526  HA  SER A 222      60.054   8.926 -27.004  1.00 67.93           H  
ATOM   3527  C   SER A 222      59.507  10.051 -28.713  1.00 67.93           C  
ATOM   3528  CB  SER A 222      61.103   8.083 -28.642  1.00 67.93           C  
ATOM   3529  HB2 SER A 222      61.669   8.846 -29.176  1.00 67.93           H  
ATOM   3530  HB3 SER A 222      60.836   7.283 -29.332  1.00 67.93           H  
ATOM   3531  O   SER A 222      58.915  10.098 -29.788  1.00 67.93           O  
ATOM   3532  OG  SER A 222      61.931   7.584 -27.611  1.00 67.93           O  
ATOM   3533  HG  SER A 222      62.606   7.027 -28.004  1.00 67.93           H  
ATOM   3534  N   GLY A 223      59.886  11.150 -28.050  1.00 60.14           N  
ATOM   3535  H   GLY A 223      60.322  11.016 -27.150  1.00 60.14           H  
ATOM   3536  CA  GLY A 223      59.708  12.526 -28.536  1.00 60.14           C  
ATOM   3537  HA2 GLY A 223      59.520  12.516 -29.609  1.00 60.14           H  
ATOM   3538  HA3 GLY A 223      60.644  13.063 -28.378  1.00 60.14           H  
ATOM   3539  C   GLY A 223      58.569  13.308 -27.862  1.00 60.14           C  
ATOM   3540  O   GLY A 223      57.513  12.768 -27.541  1.00 60.14           O  
ATOM   3541  N   GLN A 224      58.786  14.613 -27.653  1.00 48.81           N  
ATOM   3542  H   GLN A 224      59.670  15.001 -27.950  1.00 48.81           H  
ATOM   3543  CA  GLN A 224      57.894  15.494 -26.878  1.00 48.81           C  
ATOM   3544  HA  GLN A 224      57.517  14.930 -26.025  1.00 48.81           H  
ATOM   3545  C   GLN A 224      56.634  15.983 -27.632  1.00 48.81           C  
ATOM   3546  CB  GLN A 224      58.708  16.687 -26.326  1.00 48.81           C  
ATOM   3547  HB2 GLN A 224      59.281  17.141 -27.135  1.00 48.81           H  
ATOM   3548  HB3 GLN A 224      58.015  17.438 -25.946  1.00 48.81           H  
ATOM   3549  O   GLN A 224      55.742  16.531 -26.995  1.00 48.81           O  
ATOM   3550  CG  GLN A 224      59.650  16.299 -25.169  1.00 48.81           C  
ATOM   3551  HG2 GLN A 224      59.060  15.824 -24.385  1.00 48.81           H  
ATOM   3552  HG3 GLN A 224      60.391  15.581 -25.520  1.00 48.81           H  
ATOM   3553  CD  GLN A 224      60.387  17.497 -24.565  1.00 48.81           C  
ATOM   3554  NE2 GLN A 224      60.793  17.429 -23.316  1.00 48.81           N  
ATOM   3555 HE21 GLN A 224      60.604  16.620 -22.741  1.00 48.81           H  
ATOM   3556 HE22 GLN A 224      61.267  18.250 -22.967  1.00 48.81           H  
ATOM   3557  OE1 GLN A 224      60.634  18.504 -25.203  1.00 48.81           O  
ATOM   3558  N   ASN A 225      56.509  15.784 -28.954  1.00 48.18           N  
ATOM   3559  H   ASN A 225      57.236  15.263 -29.422  1.00 48.18           H  
ATOM   3560  CA  ASN A 225      55.555  16.547 -29.790  1.00 48.18           C  
ATOM   3561  HA  ASN A 225      54.976  17.187 -29.124  1.00 48.18           H  
ATOM   3562  C   ASN A 225      54.432  15.751 -30.496  1.00 48.18           C  
ATOM   3563  CB  ASN A 225      56.364  17.470 -30.738  1.00 48.18           C  
ATOM   3564  HB2 ASN A 225      55.917  17.495 -31.731  1.00 48.18           H  
ATOM   3565  HB3 ASN A 225      57.378  17.090 -30.862  1.00 48.18           H  
ATOM   3566  O   ASN A 225      53.895  16.202 -31.503  1.00 48.18           O  
ATOM   3567  CG  ASN A 225      56.440  18.913 -30.262  1.00 48.18           C  
ATOM   3568  ND2 ASN A 225      57.235  19.727 -30.913  1.00 48.18           N  
ATOM   3569 HD21 ASN A 225      57.785  19.403 -31.696  1.00 48.18           H  
ATOM   3570 HD22 ASN A 225      57.278  20.671 -30.558  1.00 48.18           H  
ATOM   3571  OD1 ASN A 225      55.791  19.346 -29.328  1.00 48.18           O  
ATOM   3572  N   LEU A 226      54.028  14.583 -29.987  1.00 53.97           N  
ATOM   3573  H   LEU A 226      54.468  14.274 -29.132  1.00 53.97           H  
ATOM   3574  CA  LEU A 226      53.142  13.654 -30.722  1.00 53.97           C  
ATOM   3575  HA  LEU A 226      52.926  14.071 -31.706  1.00 53.97           H  
ATOM   3576  C   LEU A 226      51.739  13.455 -30.097  1.00 53.97           C  
ATOM   3577  CB  LEU A 226      53.938  12.355 -30.978  1.00 53.97           C  
ATOM   3578  HB2 LEU A 226      54.461  12.102 -30.056  1.00 53.97           H  
ATOM   3579  HB3 LEU A 226      53.270  11.534 -31.237  1.00 53.97           H  
ATOM   3580  O   LEU A 226      51.189  12.359 -30.174  1.00 53.97           O  
ATOM   3581  CG  LEU A 226      54.986  12.488 -32.102  1.00 53.97           C  
ATOM   3582  HG  LEU A 226      55.333  13.520 -32.168  1.00 53.97           H  
ATOM   3583  CD1 LEU A 226      56.194  11.601 -31.806  1.00 53.97           C  
ATOM   3584 HD11 LEU A 226      56.919  11.683 -32.616  1.00 53.97           H  
ATOM   3585 HD12 LEU A 226      55.893  10.559 -31.706  1.00 53.97           H  
ATOM   3586 HD13 LEU A 226      56.681  11.918 -30.884  1.00 53.97           H  
ATOM   3587  CD2 LEU A 226      54.425  12.062 -33.454  1.00 53.97           C  
ATOM   3588 HD21 LEU A 226      55.124  12.351 -34.239  1.00 53.97           H  
ATOM   3589 HD22 LEU A 226      54.305  10.979 -33.479  1.00 53.97           H  
ATOM   3590 HD23 LEU A 226      53.475  12.561 -33.640  1.00 53.97           H  
ATOM   3591  N   SER A 227      51.140  14.451 -29.434  1.00 51.69           N  
ATOM   3592  H   SER A 227      51.628  15.331 -29.347  1.00 51.69           H  
ATOM   3593  CA  SER A 227      49.888  14.306 -28.647  1.00 51.69           C  
ATOM   3594  HA  SER A 227      50.084  13.601 -27.838  1.00 51.69           H  
ATOM   3595  C   SER A 227      48.655  13.770 -29.402  1.00 51.69           C  
ATOM   3596  CB  SER A 227      49.516  15.640 -27.988  1.00 51.69           C  
ATOM   3597  HB2 SER A 227      48.697  15.484 -27.286  1.00 51.69           H  
ATOM   3598  HB3 SER A 227      49.202  16.351 -28.753  1.00 51.69           H  
ATOM   3599  O   SER A 227      47.736  13.280 -28.756  1.00 51.69           O  
ATOM   3600  OG  SER A 227      50.641  16.154 -27.300  1.00 51.69           O  
ATOM   3601  HG  SER A 227      50.378  16.929 -26.799  1.00 51.69           H  
ATOM   3602  N   SER A 228      48.627  13.794 -30.738  1.00 58.71           N  
ATOM   3603  H   SER A 228      49.412  14.197 -31.229  1.00 58.71           H  
ATOM   3604  CA  SER A 228      47.484  13.334 -31.555  1.00 58.71           C  
ATOM   3605  HA  SER A 228      46.603  13.275 -30.917  1.00 58.71           H  
ATOM   3606  C   SER A 228      47.652  11.928 -32.144  1.00 58.71           C  
ATOM   3607  CB  SER A 228      47.165  14.358 -32.648  1.00 58.71           C  
ATOM   3608  HB2 SER A 228      48.025  14.470 -33.309  1.00 58.71           H  
ATOM   3609  HB3 SER A 228      46.310  14.024 -33.236  1.00 58.71           H  
ATOM   3610  O   SER A 228      46.971  11.586 -33.114  1.00 58.71           O  
ATOM   3611  OG  SER A 228      46.853  15.604 -32.053  1.00 58.71           O  
ATOM   3612  HG  SER A 228      46.000  15.521 -31.621  1.00 58.71           H  
ATOM   3613  N   ASN A 229      48.549  11.119 -31.568  1.00 74.02           N  
ATOM   3614  H   ASN A 229      49.093  11.480 -30.797  1.00 74.02           H  
ATOM   3615  CA  ASN A 229      48.877   9.806 -32.108  1.00 74.02           C  
ATOM   3616  HA  ASN A 229      48.328   9.697 -33.044  1.00 74.02           H  
ATOM   3617  C   ASN A 229      48.487   8.654 -31.196  1.00 74.02           C  
ATOM   3618  CB  ASN A 229      50.363   9.685 -32.424  1.00 74.02           C  
ATOM   3619  HB2 ASN A 229      50.543   8.673 -32.786  1.00 74.02           H  
ATOM   3620  HB3 ASN A 229      50.950   9.835 -31.517  1.00 74.02           H  
ATOM   3621  O   ASN A 229      48.876   8.624 -30.024  1.00 74.02           O  
ATOM   3622  CG  ASN A 229      50.855  10.646 -33.468  1.00 74.02           C  
ATOM   3623  ND2 ASN A 229      51.950  10.272 -34.054  1.00 74.02           N  
ATOM   3624 HD21 ASN A 229      52.303   9.332 -33.945  1.00 74.02           H  
ATOM   3625 HD22 ASN A 229      52.190  10.824 -34.865  1.00 74.02           H  
ATOM   3626  OD1 ASN A 229      50.331  11.715 -33.732  1.00 74.02           O  
ATOM   3627  N   THR A 230      47.844   7.648 -31.779  1.00 85.64           N  
ATOM   3628  H   THR A 230      47.611   7.742 -32.757  1.00 85.64           H  
ATOM   3629  CA  THR A 230      47.606   6.352 -31.141  1.00 85.64           C  
ATOM   3630  HA  THR A 230      47.591   6.486 -30.060  1.00 85.64           H  
ATOM   3631  C   THR A 230      48.744   5.404 -31.503  1.00 85.64           C  
ATOM   3632  CB  THR A 230      46.253   5.765 -31.564  1.00 85.64           C  
ATOM   3633  HB  THR A 230      46.313   5.413 -32.593  1.00 85.64           H  
ATOM   3634  O   THR A 230      49.063   5.239 -32.679  1.00 85.64           O  
ATOM   3635  CG2 THR A 230      45.830   4.610 -30.658  1.00 85.64           C  
ATOM   3636 HG21 THR A 230      45.775   4.940 -29.620  1.00 85.64           H  
ATOM   3637 HG22 THR A 230      44.852   4.247 -30.974  1.00 85.64           H  
ATOM   3638 HG23 THR A 230      46.545   3.792 -30.742  1.00 85.64           H  
ATOM   3639  OG1 THR A 230      45.242   6.745 -31.485  1.00 85.64           O  
ATOM   3640  HG1 THR A 230      45.087   6.957 -30.561  1.00 85.64           H  
ATOM   3641  N   ILE A 231      49.371   4.786 -30.502  1.00 89.79           N  
ATOM   3642  H   ILE A 231      49.041   4.920 -29.556  1.00 89.79           H  
ATOM   3643  CA  ILE A 231      50.443   3.805 -30.698  1.00 89.79           C  
ATOM   3644  HA  ILE A 231      50.629   3.686 -31.766  1.00 89.79           H  
ATOM   3645  C   ILE A 231      49.967   2.459 -30.161  1.00 89.79           C  
ATOM   3646  CB  ILE A 231      51.767   4.264 -30.053  1.00 89.79           C  
ATOM   3647  HB  ILE A 231      51.624   4.344 -28.975  1.00 89.79           H  
ATOM   3648  O   ILE A 231      49.435   2.384 -29.056  1.00 89.79           O  
ATOM   3649  CG1 ILE A 231      52.208   5.637 -30.602  1.00 89.79           C  
ATOM   3650 HG12 ILE A 231      51.414   6.365 -30.441  1.00 89.79           H  
ATOM   3651 HG13 ILE A 231      52.380   5.557 -31.675  1.00 89.79           H  
ATOM   3652  CG2 ILE A 231      52.847   3.215 -30.334  1.00 89.79           C  
ATOM   3653 HG21 ILE A 231      53.010   3.104 -31.406  1.00 89.79           H  
ATOM   3654 HG22 ILE A 231      52.520   2.258 -29.926  1.00 89.79           H  
ATOM   3655 HG23 ILE A 231      53.785   3.490 -29.850  1.00 89.79           H  
ATOM   3656  CD1 ILE A 231      53.466   6.197 -29.938  1.00 89.79           C  
ATOM   3657 HD11 ILE A 231      53.334   6.184 -28.856  1.00 89.79           H  
ATOM   3658 HD12 ILE A 231      54.347   5.615 -30.210  1.00 89.79           H  
ATOM   3659 HD13 ILE A 231      53.613   7.222 -30.280  1.00 89.79           H  
ATOM   3660  N   GLN A 232      50.155   1.407 -30.950  1.00 91.38           N  
ATOM   3661  H   GLN A 232      50.627   1.549 -31.832  1.00 91.38           H  
ATOM   3662  CA  GLN A 232      49.789   0.035 -30.612  1.00 91.38           C  
ATOM   3663  HA  GLN A 232      49.655  -0.064 -29.535  1.00 91.38           H  
ATOM   3664  C   GLN A 232      50.907  -0.903 -31.046  1.00 91.38           C  
ATOM   3665  CB  GLN A 232      48.484  -0.353 -31.320  1.00 91.38           C  
ATOM   3666  HB2 GLN A 232      48.612  -0.228 -32.395  1.00 91.38           H  
ATOM   3667  HB3 GLN A 232      48.276  -1.403 -31.118  1.00 91.38           H  
ATOM   3668  O   GLN A 232      51.552  -0.668 -32.061  1.00 91.38           O  
ATOM   3669  CG  GLN A 232      47.281   0.481 -30.855  1.00 91.38           C  
ATOM   3670  HG2 GLN A 232      47.144   0.349 -29.782  1.00 91.38           H  
ATOM   3671  HG3 GLN A 232      47.463   1.538 -31.053  1.00 91.38           H  
ATOM   3672  CD  GLN A 232      45.991   0.096 -31.569  1.00 91.38           C  
ATOM   3673  NE2 GLN A 232      44.871   0.658 -31.175  1.00 91.38           N  
ATOM   3674 HE21 GLN A 232      44.855   1.300 -30.395  1.00 91.38           H  
ATOM   3675 HE22 GLN A 232      44.038   0.372 -31.669  1.00 91.38           H  
ATOM   3676  OE1 GLN A 232      45.961  -0.701 -32.492  1.00 91.38           O  
ATOM   3677  N   GLY A 233      51.140  -1.979 -30.314  1.00 90.67           N  
ATOM   3678  H   GLY A 233      50.622  -2.157 -29.465  1.00 90.67           H  
ATOM   3679  CA  GLY A 233      52.137  -2.962 -30.704  1.00 90.67           C  
ATOM   3680  HA2 GLY A 233      53.126  -2.507 -30.759  1.00 90.67           H  
ATOM   3681  HA3 GLY A 233      51.872  -3.350 -31.687  1.00 90.67           H  
ATOM   3682  C   GLY A 233      52.190  -4.116 -29.726  1.00 90.67           C  
ATOM   3683  O   GLY A 233      51.902  -3.945 -28.543  1.00 90.67           O  
ATOM   3684  N   GLU A 234      52.541  -5.284 -30.240  1.00 90.96           N  
ATOM   3685  H   GLU A 234      52.811  -5.321 -31.213  1.00 90.96           H  
ATOM   3686  CA  GLU A 234      52.621  -6.520 -29.474  1.00 90.96           C  
ATOM   3687  HA  GLU A 234      52.927  -6.276 -28.456  1.00 90.96           H  
ATOM   3688  C   GLU A 234      53.681  -7.436 -30.098  1.00 90.96           C  
ATOM   3689  CB  GLU A 234      51.227  -7.175 -29.413  1.00 90.96           C  
ATOM   3690  HB2 GLU A 234      50.990  -7.628 -30.376  1.00 90.96           H  
ATOM   3691  HB3 GLU A 234      50.489  -6.400 -29.206  1.00 90.96           H  
ATOM   3692  O   GLU A 234      53.738  -7.592 -31.322  1.00 90.96           O  
ATOM   3693  CG  GLU A 234      51.137  -8.229 -28.299  1.00 90.96           C  
ATOM   3694  HG2 GLU A 234      51.489  -7.783 -27.369  1.00 90.96           H  
ATOM   3695  HG3 GLU A 234      51.804  -9.054 -28.548  1.00 90.96           H  
ATOM   3696  CD  GLU A 234      49.714  -8.778 -28.076  1.00 90.96           C  
ATOM   3697  OE1 GLU A 234      49.574  -9.724 -27.273  1.00 90.96           O  
ATOM   3698  OE2 GLU A 234      48.758  -8.339 -28.762  1.00 90.96           O  
ATOM   3699  N   LEU A 235      54.539  -8.022 -29.255  1.00 87.82           N  
ATOM   3700  H   LEU A 235      54.405  -7.884 -28.264  1.00 87.82           H  
ATOM   3701  CA  LEU A 235      55.559  -8.993 -29.659  1.00 87.82           C  
ATOM   3702  HA  LEU A 235      55.668  -8.978 -30.744  1.00 87.82           H  
ATOM   3703  C   LEU A 235      55.100 -10.400 -29.263  1.00 87.82           C  
ATOM   3704  CB  LEU A 235      56.928  -8.647 -29.038  1.00 87.82           C  
ATOM   3705  HB2 LEU A 235      57.640  -9.408 -29.360  1.00 87.82           H  
ATOM   3706  HB3 LEU A 235      56.846  -8.711 -27.953  1.00 87.82           H  
ATOM   3707  O   LEU A 235      55.078 -10.742 -28.082  1.00 87.82           O  
ATOM   3708  CG  LEU A 235      57.499  -7.263 -29.394  1.00 87.82           C  
ATOM   3709  HG  LEU A 235      56.871  -6.496 -28.940  1.00 87.82           H  
ATOM   3710  CD1 LEU A 235      58.910  -7.128 -28.823  1.00 87.82           C  
ATOM   3711 HD11 LEU A 235      59.568  -7.887 -29.247  1.00 87.82           H  
ATOM   3712 HD12 LEU A 235      59.308  -6.137 -29.039  1.00 87.82           H  
ATOM   3713 HD13 LEU A 235      58.857  -7.252 -27.741  1.00 87.82           H  
ATOM   3714  CD2 LEU A 235      57.566  -7.018 -30.897  1.00 87.82           C  
ATOM   3715 HD21 LEU A 235      58.050  -7.869 -31.375  1.00 87.82           H  
ATOM   3716 HD22 LEU A 235      56.559  -6.894 -31.296  1.00 87.82           H  
ATOM   3717 HD23 LEU A 235      58.135  -6.115 -31.117  1.00 87.82           H  
ATOM   3718  N   TYR A 236      54.742 -11.224 -30.243  1.00 84.90           N  
ATOM   3719  H   TYR A 236      54.864 -10.909 -31.195  1.00 84.90           H  
ATOM   3720  CA  TYR A 236      54.244 -12.582 -30.020  1.00 84.90           C  
ATOM   3721  HA  TYR A 236      53.755 -12.607 -29.047  1.00 84.90           H  
ATOM   3722  C   TYR A 236      55.379 -13.618 -29.997  1.00 84.90           C  
ATOM   3723  CB  TYR A 236      53.185 -12.933 -31.074  1.00 84.90           C  
ATOM   3724  HB2 TYR A 236      53.644 -12.881 -32.062  1.00 84.90           H  
ATOM   3725  HB3 TYR A 236      52.867 -13.964 -30.923  1.00 84.90           H  
ATOM   3726  O   TYR A 236      56.353 -13.518 -30.740  1.00 84.90           O  
ATOM   3727  CG  TYR A 236      51.947 -12.052 -31.043  1.00 84.90           C  
ATOM   3728  CD1 TYR A 236      51.021 -12.158 -29.988  1.00 84.90           C  
ATOM   3729  HD1 TYR A 236      51.205 -12.833 -29.165  1.00 84.90           H  
ATOM   3730  CD2 TYR A 236      51.721 -11.123 -32.074  1.00 84.90           C  
ATOM   3731  HD2 TYR A 236      52.430 -11.043 -32.884  1.00 84.90           H  
ATOM   3732  CE1 TYR A 236      49.879 -11.334 -29.966  1.00 84.90           C  
ATOM   3733  HE1 TYR A 236      49.201 -11.369 -29.126  1.00 84.90           H  
ATOM   3734  CE2 TYR A 236      50.572 -10.310 -32.065  1.00 84.90           C  
ATOM   3735  HE2 TYR A 236      50.409  -9.594 -32.857  1.00 84.90           H  
ATOM   3736  OH  TYR A 236      48.548  -9.614 -30.989  1.00 84.90           O  
ATOM   3737  HH  TYR A 236      48.473  -9.193 -30.129  1.00 84.90           H  
ATOM   3738  CZ  TYR A 236      49.651 -10.406 -31.004  1.00 84.90           C  
ATOM   3739  N   HIS A 237      55.235 -14.654 -29.159  1.00 68.61           N  
ATOM   3740  H   HIS A 237      54.467 -14.631 -28.504  1.00 68.61           H  
ATOM   3741  CA  HIS A 237      56.165 -15.795 -29.102  1.00 68.61           C  
ATOM   3742  HA  HIS A 237      57.187 -15.438 -29.228  1.00 68.61           H  
ATOM   3743  C   HIS A 237      55.926 -16.836 -30.200  1.00 68.61           C  
ATOM   3744  CB  HIS A 237      56.042 -16.491 -27.736  1.00 68.61           C  
ATOM   3745  HB2 HIS A 237      56.676 -17.377 -27.738  1.00 68.61           H  
ATOM   3746  HB3 HIS A 237      55.013 -16.821 -27.591  1.00 68.61           H  
ATOM   3747  O   HIS A 237      56.862 -17.511 -30.622  1.00 68.61           O  
ATOM   3748  CG  HIS A 237      56.454 -15.635 -26.570  1.00 68.61           C  
ATOM   3749  CD2 HIS A 237      55.972 -15.706 -25.292  1.00 68.61           C  
ATOM   3750  HD2 HIS A 237      55.242 -16.412 -24.925  1.00 68.61           H  
ATOM   3751  ND1 HIS A 237      57.347 -14.591 -26.607  1.00 68.61           N  
ATOM   3752  HD1 HIS A 237      57.716 -14.169 -27.447  1.00 68.61           H  
ATOM   3753  CE1 HIS A 237      57.351 -14.012 -25.396  1.00 68.61           C  
ATOM   3754  HE1 HIS A 237      57.833 -13.078 -25.148  1.00 68.61           H  
ATOM   3755  NE2 HIS A 237      56.586 -14.700 -24.546  1.00 68.61           N  
ATOM   3756  N   ASN A 238      54.672 -16.987 -30.631  1.00 61.32           N  
ATOM   3757  H   ASN A 238      53.979 -16.320 -30.322  1.00 61.32           H  
ATOM   3758  CA  ASN A 238      54.237 -18.096 -31.472  1.00 61.32           C  
ATOM   3759  HA  ASN A 238      55.013 -18.862 -31.473  1.00 61.32           H  
ATOM   3760  C   ASN A 238      54.032 -17.647 -32.918  1.00 61.32           C  
ATOM   3761  CB  ASN A 238      52.953 -18.724 -30.893  1.00 61.32           C  
ATOM   3762  HB2 ASN A 238      52.203 -17.947 -30.740  1.00 61.32           H  
ATOM   3763  HB3 ASN A 238      52.555 -19.440 -31.611  1.00 61.32           H  
ATOM   3764  O   ASN A 238      53.514 -16.564 -33.175  1.00 61.32           O  
ATOM   3765  CG  ASN A 238      53.163 -19.468 -29.584  1.00 61.32           C  
ATOM   3766  ND2 ASN A 238      52.124 -20.059 -29.045  1.00 61.32           N  
ATOM   3767 HD21 ASN A 238      52.303 -20.548 -28.180  1.00 61.32           H  
ATOM   3768 HD22 ASN A 238      51.215 -20.025 -29.485  1.00 61.32           H  
ATOM   3769  OD1 ASN A 238      54.241 -19.543 -29.026  1.00 61.32           O  
ATOM   3770  N   LEU A 239      54.308 -18.557 -33.853  1.00 59.69           N  
ATOM   3771  H   LEU A 239      54.739 -19.416 -33.542  1.00 59.69           H  
ATOM   3772  CA  LEU A 239      54.165 -18.380 -35.306  1.00 59.69           C  
ATOM   3773  HA  LEU A 239      54.753 -17.515 -35.612  1.00 59.69           H  
ATOM   3774  C   LEU A 239      52.718 -18.118 -35.788  1.00 59.69           C  
ATOM   3775  CB  LEU A 239      54.734 -19.648 -35.980  1.00 59.69           C  
ATOM   3776  HB2 LEU A 239      54.558 -19.593 -37.055  1.00 59.69           H  
ATOM   3777  HB3 LEU A 239      54.174 -20.505 -35.605  1.00 59.69           H  
ATOM   3778  O   LEU A 239      52.486 -18.012 -36.988  1.00 59.69           O  
ATOM   3779  CG  LEU A 239      56.240 -19.891 -35.753  1.00 59.69           C  
ATOM   3780  HG  LEU A 239      56.500 -19.687 -34.714  1.00 59.69           H  
ATOM   3781  CD1 LEU A 239      56.569 -21.357 -36.030  1.00 59.69           C  
ATOM   3782 HD11 LEU A 239      57.648 -21.503 -35.978  1.00 59.69           H  
ATOM   3783 HD12 LEU A 239      56.212 -21.634 -37.022  1.00 59.69           H  
ATOM   3784 HD13 LEU A 239      56.090 -21.988 -35.282  1.00 59.69           H  
ATOM   3785  CD2 LEU A 239      57.088 -18.999 -36.655  1.00 59.69           C  
ATOM   3786 HD21 LEU A 239      56.837 -17.954 -36.472  1.00 59.69           H  
ATOM   3787 HD22 LEU A 239      56.903 -19.230 -37.704  1.00 59.69           H  
ATOM   3788 HD23 LEU A 239      58.145 -19.153 -36.441  1.00 59.69           H  
ATOM   3789  N   SER A 240      51.731 -18.060 -34.886  1.00 64.75           N  
ATOM   3790  H   SER A 240      51.983 -18.142 -33.911  1.00 64.75           H  
ATOM   3791  CA  SER A 240      50.312 -17.874 -35.224  1.00 64.75           C  
ATOM   3792  HA  SER A 240      50.097 -18.415 -36.145  1.00 64.75           H  
ATOM   3793  C   SER A 240      49.914 -16.414 -35.453  1.00 64.75           C  
ATOM   3794  CB  SER A 240      49.411 -18.432 -34.117  1.00 64.75           C  
ATOM   3795  HB2 SER A 240      49.495 -17.798 -33.235  1.00 64.75           H  
ATOM   3796  HB3 SER A 240      48.376 -18.415 -34.460  1.00 64.75           H  
ATOM   3797  O   SER A 240      48.885 -16.170 -36.080  1.00 64.75           O  
ATOM   3798  OG  SER A 240      49.766 -19.756 -33.760  1.00 64.75           O  
ATOM   3799  HG  SER A 240      49.005 -20.324 -33.896  1.00 64.75           H  
ATOM   3800  N   LYS A 241      50.665 -15.449 -34.908  1.00 74.99           N  
ATOM   3801  H   LYS A 241      51.536 -15.706 -34.466  1.00 74.99           H  
ATOM   3802  CA  LYS A 241      50.395 -14.013 -35.056  1.00 74.99           C  
ATOM   3803  HA  LYS A 241      49.756 -13.851 -35.924  1.00 74.99           H  
ATOM   3804  C   LYS A 241      51.695 -13.260 -35.304  1.00 74.99           C  
ATOM   3805  CB  LYS A 241      49.705 -13.435 -33.810  1.00 74.99           C  
ATOM   3806  HB2 LYS A 241      50.292 -13.688 -32.927  1.00 74.99           H  
ATOM   3807  HB3 LYS A 241      49.704 -12.350 -33.910  1.00 74.99           H  
ATOM   3808  O   LYS A 241      52.672 -13.460 -34.586  1.00 74.99           O  
ATOM   3809  CG  LYS A 241      48.254 -13.897 -33.610  1.00 74.99           C  
ATOM   3810  HG2 LYS A 241      48.229 -14.965 -33.397  1.00 74.99           H  
ATOM   3811  HG3 LYS A 241      47.680 -13.694 -34.515  1.00 74.99           H  
ATOM   3812  CD  LYS A 241      47.649 -13.118 -32.435  1.00 74.99           C  
ATOM   3813  HD2 LYS A 241      47.729 -12.052 -32.646  1.00 74.99           H  
ATOM   3814  HD3 LYS A 241      48.228 -13.331 -31.536  1.00 74.99           H  
ATOM   3815  CE  LYS A 241      46.179 -13.467 -32.192  1.00 74.99           C  
ATOM   3816  HE2 LYS A 241      46.102 -14.526 -31.945  1.00 74.99           H  
ATOM   3817  HE3 LYS A 241      45.623 -13.287 -33.112  1.00 74.99           H  
ATOM   3818  NZ  LYS A 241      45.637 -12.630 -31.091  1.00 74.99           N  
ATOM   3819  HZ1 LYS A 241      44.656 -12.808 -30.930  1.00 74.99           H  
ATOM   3820  HZ2 LYS A 241      45.760 -11.651 -31.307  1.00 74.99           H  
ATOM   3821  HZ3 LYS A 241      46.148 -12.792 -30.235  1.00 74.99           H  
ATOM   3822  N   ASP A 242      51.674 -12.361 -36.278  1.00 83.33           N  
ATOM   3823  H   ASP A 242      50.870 -12.307 -36.887  1.00 83.33           H  
ATOM   3824  CA  ASP A 242      52.819 -11.511 -36.587  1.00 83.33           C  
ATOM   3825  HA  ASP A 242      53.713 -12.132 -36.644  1.00 83.33           H  
ATOM   3826  C   ASP A 242      53.005 -10.474 -35.486  1.00 83.33           C  
ATOM   3827  CB  ASP A 242      52.642 -10.819 -37.943  1.00 83.33           C  
ATOM   3828  HB2 ASP A 242      51.759 -10.181 -37.905  1.00 83.33           H  
ATOM   3829  HB3 ASP A 242      53.509 -10.186 -38.129  1.00 83.33           H  
ATOM   3830  O   ASP A 242      52.063  -9.775 -35.100  1.00 83.33           O  
ATOM   3831  CG  ASP A 242      52.500 -11.798 -39.108  1.00 83.33           C  
ATOM   3832  OD1 ASP A 242      52.872 -12.981 -38.943  1.00 83.33           O  
ATOM   3833  OD2 ASP A 242      52.003 -11.340 -40.160  1.00 83.33           O  
ATOM   3834  N   SER A 243      54.233 -10.359 -34.988  1.00 90.39           N  
ATOM   3835  H   SER A 243      54.972 -10.882 -35.435  1.00 90.39           H  
ATOM   3836  CA  SER A 243      54.580  -9.275 -34.068  1.00 90.39           C  
ATOM   3837  HA  SER A 243      53.883  -9.259 -33.230  1.00 90.39           H  
ATOM   3838  C   SER A 243      54.486  -7.954 -34.813  1.00 90.39           C  
ATOM   3839  CB  SER A 243      55.992  -9.458 -33.537  1.00 90.39           C  
ATOM   3840  HB2 SER A 243      56.691  -9.516 -34.372  1.00 90.39           H  
ATOM   3841  HB3 SER A 243      56.254  -8.603 -32.915  1.00 90.39           H  
ATOM   3842  O   SER A 243      54.943  -7.874 -35.953  1.00 90.39           O  
ATOM   3843  OG  SER A 243      56.064 -10.642 -32.769  1.00 90.39           O  
ATOM   3844  HG  SER A 243      55.862 -11.393 -33.332  1.00 90.39           H  
ATOM   3845  N   TYR A 244      53.908  -6.921 -34.208  1.00 94.37           N  
ATOM   3846  H   TYR A 244      53.607  -7.009 -33.248  1.00 94.37           H  
ATOM   3847  CA  TYR A 244      53.720  -5.652 -34.905  1.00 94.37           C  
ATOM   3848  HA  TYR A 244      54.506  -5.580 -35.656  1.00 94.37           H  
ATOM   3849  C   TYR A 244      53.898  -4.436 -34.006  1.00 94.37           C  
ATOM   3850  CB  TYR A 244      52.368  -5.627 -35.641  1.00 94.37           C  
ATOM   3851  HB2 TYR A 244      52.406  -4.852 -36.406  1.00 94.37           H  
ATOM   3852  HB3 TYR A 244      52.224  -6.574 -36.162  1.00 94.37           H  
ATOM   3853  O   TYR A 244      53.747  -4.492 -32.789  1.00 94.37           O  
ATOM   3854  CG  TYR A 244      51.170  -5.359 -34.750  1.00 94.37           C  
ATOM   3855  CD1 TYR A 244      50.599  -6.410 -34.008  1.00 94.37           C  
ATOM   3856  HD1 TYR A 244      51.010  -7.407 -34.076  1.00 94.37           H  
ATOM   3857  CD2 TYR A 244      50.656  -4.052 -34.633  1.00 94.37           C  
ATOM   3858  HD2 TYR A 244      51.116  -3.239 -35.175  1.00 94.37           H  
ATOM   3859  CE1 TYR A 244      49.515  -6.154 -33.146  1.00 94.37           C  
ATOM   3860  HE1 TYR A 244      49.088  -6.946 -32.548  1.00 94.37           H  
ATOM   3861  CE2 TYR A 244      49.563  -3.795 -33.782  1.00 94.37           C  
ATOM   3862  HE2 TYR A 244      49.171  -2.793 -33.690  1.00 94.37           H  
ATOM   3863  OH  TYR A 244      47.929  -4.611 -32.226  1.00 94.37           O  
ATOM   3864  HH  TYR A 244      47.644  -3.694 -32.240  1.00 94.37           H  
ATOM   3865  CZ  TYR A 244      48.993  -4.849 -33.035  1.00 94.37           C  
ATOM   3866  N   LEU A 245      54.183  -3.311 -34.651  1.00 94.86           N  
ATOM   3867  H   LEU A 245      54.321  -3.381 -35.649  1.00 94.86           H  
ATOM   3868  CA  LEU A 245      54.226  -1.981 -34.072  1.00 94.86           C  
ATOM   3869  HA  LEU A 245      53.680  -1.987 -33.129  1.00 94.86           H  
ATOM   3870  C   LEU A 245      53.531  -1.024 -35.044  1.00 94.86           C  
ATOM   3871  CB  LEU A 245      55.699  -1.623 -33.809  1.00 94.86           C  
ATOM   3872  HB2 LEU A 245      56.233  -1.634 -34.759  1.00 94.86           H  
ATOM   3873  HB3 LEU A 245      56.135  -2.392 -33.171  1.00 94.86           H  
ATOM   3874  O   LEU A 245      53.842  -1.001 -36.233  1.00 94.86           O  
ATOM   3875  CG  LEU A 245      55.909  -0.256 -33.142  1.00 94.86           C  
ATOM   3876  HG  LEU A 245      55.500   0.526 -33.782  1.00 94.86           H  
ATOM   3877  CD1 LEU A 245      55.245  -0.167 -31.771  1.00 94.86           C  
ATOM   3878 HD11 LEU A 245      54.160  -0.180 -31.871  1.00 94.86           H  
ATOM   3879 HD12 LEU A 245      55.561  -0.999 -31.142  1.00 94.86           H  
ATOM   3880 HD13 LEU A 245      55.533   0.772 -31.296  1.00 94.86           H  
ATOM   3881  CD2 LEU A 245      57.405  -0.001 -32.961  1.00 94.86           C  
ATOM   3882 HD21 LEU A 245      57.817  -0.676 -32.211  1.00 94.86           H  
ATOM   3883 HD22 LEU A 245      57.931  -0.163 -33.901  1.00 94.86           H  
ATOM   3884 HD23 LEU A 245      57.563   1.029 -32.638  1.00 94.86           H  
ATOM   3885  N   GLN A 246      52.564  -0.260 -34.553  1.00 94.79           N  
ATOM   3886  H   GLN A 246      52.357  -0.333 -33.568  1.00 94.79           H  
ATOM   3887  CA  GLN A 246      51.690   0.603 -35.335  1.00 94.79           C  
ATOM   3888  HA  GLN A 246      52.123   0.723 -36.328  1.00 94.79           H  
ATOM   3889  C   GLN A 246      51.578   1.983 -34.692  1.00 94.79           C  
ATOM   3890  CB  GLN A 246      50.311  -0.060 -35.492  1.00 94.79           C  
ATOM   3891  HB2 GLN A 246      50.447  -1.031 -35.968  1.00 94.79           H  
ATOM   3892  HB3 GLN A 246      49.875  -0.219 -34.505  1.00 94.79           H  
ATOM   3893  O   GLN A 246      51.398   2.110 -33.481  1.00 94.79           O  
ATOM   3894  CG  GLN A 246      49.337   0.777 -36.338  1.00 94.79           C  
ATOM   3895  HG2 GLN A 246      49.768   0.954 -37.323  1.00 94.79           H  
ATOM   3896  HG3 GLN A 246      49.166   1.740 -35.856  1.00 94.79           H  
ATOM   3897  CD  GLN A 246      47.990   0.086 -36.521  1.00 94.79           C  
ATOM   3898  NE2 GLN A 246      46.890   0.773 -36.294  1.00 94.79           N  
ATOM   3899 HE21 GLN A 246      46.912   1.752 -36.046  1.00 94.79           H  
ATOM   3900 HE22 GLN A 246      46.016   0.279 -36.405  1.00 94.79           H  
ATOM   3901  OE1 GLN A 246      47.909  -1.081 -36.881  1.00 94.79           O  
ATOM   3902  N   VAL A 247      51.626   3.019 -35.525  1.00 93.12           N  
ATOM   3903  H   VAL A 247      51.770   2.833 -36.507  1.00 93.12           H  
ATOM   3904  CA  VAL A 247      51.404   4.413 -35.128  1.00 93.12           C  
ATOM   3905  HA  VAL A 247      51.028   4.442 -34.105  1.00 93.12           H  
ATOM   3906  C   VAL A 247      50.345   5.013 -36.042  1.00 93.12           C  
ATOM   3907  CB  VAL A 247      52.711   5.228 -35.173  1.00 93.12           C  
ATOM   3908  HB  VAL A 247      53.056   5.296 -36.205  1.00 93.12           H  
ATOM   3909  O   VAL A 247      50.411   4.843 -37.256  1.00 93.12           O  
ATOM   3910  CG1 VAL A 247      52.487   6.649 -34.637  1.00 93.12           C  
ATOM   3911 HG11 VAL A 247      52.060   6.615 -33.634  1.00 93.12           H  
ATOM   3912 HG12 VAL A 247      51.809   7.190 -35.296  1.00 93.12           H  
ATOM   3913 HG13 VAL A 247      53.434   7.188 -34.617  1.00 93.12           H  
ATOM   3914  CG2 VAL A 247      53.827   4.566 -34.352  1.00 93.12           C  
ATOM   3915 HG21 VAL A 247      54.723   5.187 -34.372  1.00 93.12           H  
ATOM   3916 HG22 VAL A 247      53.504   4.423 -33.320  1.00 93.12           H  
ATOM   3917 HG23 VAL A 247      54.083   3.597 -34.780  1.00 93.12           H  
ATOM   3918  N   THR A 248      49.352   5.683 -35.464  1.00 93.33           N  
ATOM   3919  H   THR A 248      49.329   5.717 -34.455  1.00 93.33           H  
ATOM   3920  CA  THR A 248      48.254   6.353 -36.174  1.00 93.33           C  
ATOM   3921  HA  THR A 248      48.394   6.258 -37.251  1.00 93.33           H  
ATOM   3922  C   THR A 248      48.239   7.830 -35.812  1.00 93.33           C  
ATOM   3923  CB  THR A 248      46.904   5.719 -35.814  1.00 93.33           C  
ATOM   3924  HB  THR A 248      46.701   5.882 -34.756  1.00 93.33           H  
ATOM   3925  O   THR A 248      48.173   8.148 -34.629  1.00 93.33           O  
ATOM   3926  CG2 THR A 248      45.747   6.304 -36.626  1.00 93.33           C  
ATOM   3927 HG21 THR A 248      46.003   6.338 -37.685  1.00 93.33           H  
ATOM   3928 HG22 THR A 248      44.857   5.689 -36.491  1.00 93.33           H  
ATOM   3929 HG23 THR A 248      45.528   7.316 -36.287  1.00 93.33           H  
ATOM   3930  OG1 THR A 248      46.986   4.326 -36.030  1.00 93.33           O  
ATOM   3931  HG1 THR A 248      47.859   4.184 -36.404  1.00 93.33           H  
ATOM   3932  N   TRP A 249      48.275   8.716 -36.802  1.00 90.20           N  
ATOM   3933  H   TRP A 249      48.276   8.361 -37.748  1.00 90.20           H  
ATOM   3934  CA  TRP A 249      48.159  10.167 -36.665  1.00 90.20           C  
ATOM   3935  HA  TRP A 249      48.278  10.470 -35.625  1.00 90.20           H  
ATOM   3936  C   TRP A 249      46.783  10.599 -37.172  1.00 90.20           C  
ATOM   3937  CB  TRP A 249      49.228  10.869 -37.513  1.00 90.20           C  
ATOM   3938  HB2 TRP A 249      49.106  10.525 -38.540  1.00 90.20           H  
ATOM   3939  HB3 TRP A 249      49.023  11.939 -37.505  1.00 90.20           H  
ATOM   3940  O   TRP A 249      46.449  10.332 -38.323  1.00 90.20           O  
ATOM   3941  CG  TRP A 249      50.669  10.670 -37.161  1.00 90.20           C  
ATOM   3942  CD1 TRP A 249      51.500  11.624 -36.686  1.00 90.20           C  
ATOM   3943  HD1 TRP A 249      51.209  12.646 -36.492  1.00 90.20           H  
ATOM   3944  CD2 TRP A 249      51.522   9.524 -37.443  1.00 90.20           C  
ATOM   3945  CE2 TRP A 249      52.848   9.814 -37.012  1.00 90.20           C  
ATOM   3946  CE3 TRP A 249      51.322   8.293 -38.090  1.00 90.20           C  
ATOM   3947  HE3 TRP A 249      50.348   8.070 -38.500  1.00 90.20           H  
ATOM   3948  NE1 TRP A 249      52.794  11.137 -36.628  1.00 90.20           N  
ATOM   3949  HE1 TRP A 249      53.590  11.752 -36.534  1.00 90.20           H  
ATOM   3950  CH2 TRP A 249      53.651   7.657 -37.753  1.00 90.20           C  
ATOM   3951  HH2 TRP A 249      54.456   6.952 -37.897  1.00 90.20           H  
ATOM   3952  CZ2 TRP A 249      53.894   8.886 -37.115  1.00 90.20           C  
ATOM   3953  HZ2 TRP A 249      54.887   9.148 -36.780  1.00 90.20           H  
ATOM   3954  CZ3 TRP A 249      52.370   7.382 -38.263  1.00 90.20           C  
ATOM   3955  HZ3 TRP A 249      52.168   6.473 -38.811  1.00 90.20           H  
ATOM   3956  N   GLN A 250      46.007  11.293 -36.339  1.00 87.67           N  
ATOM   3957  H   GLN A 250      46.309  11.430 -35.385  1.00 87.67           H  
ATOM   3958  CA  GLN A 250      44.719  11.863 -36.766  1.00 87.67           C  
ATOM   3959  HA  GLN A 250      44.196  11.152 -37.406  1.00 87.67           H  
ATOM   3960  C   GLN A 250      44.907  13.140 -37.601  1.00 87.67           C  
ATOM   3961  CB  GLN A 250      43.851  12.135 -35.526  1.00 87.67           C  
ATOM   3962  HB2 GLN A 250      44.420  12.738 -34.818  1.00 87.67           H  
ATOM   3963  HB3 GLN A 250      42.974  12.712 -35.821  1.00 87.67           H  
ATOM   3964  O   GLN A 250      44.256  13.316 -38.620  1.00 87.67           O  
ATOM   3965  CG  GLN A 250      43.389  10.845 -34.824  1.00 87.67           C  
ATOM   3966  HG2 GLN A 250      42.908  11.113 -33.883  1.00 87.67           H  
ATOM   3967  HG3 GLN A 250      44.253  10.224 -34.588  1.00 87.67           H  
ATOM   3968  CD  GLN A 250      42.386  10.030 -35.640  1.00 87.67           C  
ATOM   3969  NE2 GLN A 250      42.264   8.744 -35.395  1.00 87.67           N  
ATOM   3970 HE21 GLN A 250      41.574   8.272 -35.962  1.00 87.67           H  
ATOM   3971 HE22 GLN A 250      42.816   8.287 -34.683  1.00 87.67           H  
ATOM   3972  OE1 GLN A 250      41.681  10.520 -36.498  1.00 87.67           O  
ATOM   3973  N   ASN A 251      45.847  14.000 -37.194  1.00 86.76           N  
ATOM   3974  H   ASN A 251      46.398  13.747 -36.386  1.00 86.76           H  
ATOM   3975  CA  ASN A 251      46.112  15.297 -37.822  1.00 86.76           C  
ATOM   3976  HA  ASN A 251      45.439  15.449 -38.666  1.00 86.76           H  
ATOM   3977  C   ASN A 251      47.544  15.340 -38.360  1.00 86.76           C  
ATOM   3978  CB  ASN A 251      45.855  16.411 -36.793  1.00 86.76           C  
ATOM   3979  HB2 ASN A 251      46.195  17.362 -37.204  1.00 86.76           H  
ATOM   3980  HB3 ASN A 251      46.430  16.208 -35.889  1.00 86.76           H  
ATOM   3981  O   ASN A 251      48.450  15.835 -37.687  1.00 86.76           O  
ATOM   3982  CG  ASN A 251      44.394  16.575 -36.432  1.00 86.76           C  
ATOM   3983  ND2 ASN A 251      44.106  17.133 -35.281  1.00 86.76           N  
ATOM   3984 HD21 ASN A 251      44.832  17.458 -34.659  1.00 86.76           H  
ATOM   3985 HD22 ASN A 251      43.116  17.240 -35.110  1.00 86.76           H  
ATOM   3986  OD1 ASN A 251      43.488  16.227 -37.156  1.00 86.76           O  
ATOM   3987  N   VAL A 252      47.747  14.786 -39.551  1.00 89.89           N  
ATOM   3988  H   VAL A 252      46.956  14.392 -40.042  1.00 89.89           H  
ATOM   3989  CA  VAL A 252      49.064  14.707 -40.197  1.00 89.89           C  
ATOM   3990  HA  VAL A 252      49.789  14.328 -39.477  1.00 89.89           H  
ATOM   3991  C   VAL A 252      49.515  16.096 -40.642  1.00 89.89           C  
ATOM   3992  CB  VAL A 252      49.017  13.739 -41.391  1.00 89.89           C  
ATOM   3993  HB  VAL A 252      48.351  14.136 -42.157  1.00 89.89           H  
ATOM   3994  O   VAL A 252      48.725  16.831 -41.238  1.00 89.89           O  
ATOM   3995  CG1 VAL A 252      50.407  13.521 -41.996  1.00 89.89           C  
ATOM   3996 HG11 VAL A 252      51.096  13.143 -41.241  1.00 89.89           H  
ATOM   3997 HG12 VAL A 252      50.791  14.460 -42.395  1.00 89.89           H  
ATOM   3998 HG13 VAL A 252      50.342  12.803 -42.814  1.00 89.89           H  
ATOM   3999  CG2 VAL A 252      48.492  12.374 -40.939  1.00 89.89           C  
ATOM   4000 HG21 VAL A 252      48.424  11.716 -41.806  1.00 89.89           H  
ATOM   4001 HG22 VAL A 252      49.174  11.951 -40.202  1.00 89.89           H  
ATOM   4002 HG23 VAL A 252      47.486  12.449 -40.527  1.00 89.89           H  
ATOM   4003  N   LYS A 253      50.773  16.450 -40.360  1.00 88.74           N  
ATOM   4004  H   LYS A 253      51.353  15.784 -39.869  1.00 88.74           H  
ATOM   4005  CA  LYS A 253      51.398  17.729 -40.732  1.00 88.74           C  
ATOM   4006  HA  LYS A 253      50.637  18.423 -41.091  1.00 88.74           H  
ATOM   4007  C   LYS A 253      52.414  17.540 -41.848  1.00 88.74           C  
ATOM   4008  CB  LYS A 253      52.080  18.351 -39.510  1.00 88.74           C  
ATOM   4009  HB2 LYS A 253      52.602  19.257 -39.817  1.00 88.74           H  
ATOM   4010  HB3 LYS A 253      52.810  17.647 -39.113  1.00 88.74           H  
ATOM   4011  O   LYS A 253      52.996  16.470 -41.991  1.00 88.74           O  
ATOM   4012  CG  LYS A 253      51.067  18.713 -38.421  1.00 88.74           C  
ATOM   4013  HG2 LYS A 253      50.545  17.817 -38.086  1.00 88.74           H  
ATOM   4014  HG3 LYS A 253      50.340  19.420 -38.822  1.00 88.74           H  
ATOM   4015  CD  LYS A 253      51.794  19.338 -37.232  1.00 88.74           C  
ATOM   4016  HD2 LYS A 253      52.295  20.251 -37.552  1.00 88.74           H  
ATOM   4017  HD3 LYS A 253      52.533  18.628 -36.860  1.00 88.74           H  
ATOM   4018  CE  LYS A 253      50.772  19.647 -36.140  1.00 88.74           C  
ATOM   4019  HE2 LYS A 253      50.044  20.355 -36.537  1.00 88.74           H  
ATOM   4020  HE3 LYS A 253      50.244  18.725 -35.900  1.00 88.74           H  
ATOM   4021  NZ  LYS A 253      51.439  20.193 -34.937  1.00 88.74           N  
ATOM   4022  HZ1 LYS A 253      51.935  21.041 -35.172  1.00 88.74           H  
ATOM   4023  HZ2 LYS A 253      52.101  19.516 -34.586  1.00 88.74           H  
ATOM   4024  HZ3 LYS A 253      50.758  20.389 -34.217  1.00 88.74           H  
ATOM   4025  N   LEU A 254      52.736  18.610 -42.573  1.00 86.74           N  
ATOM   4026  H   LEU A 254      52.164  19.437 -42.482  1.00 86.74           H  
ATOM   4027  CA  LEU A 254      53.782  18.570 -43.604  1.00 86.74           C  
ATOM   4028  HA  LEU A 254      53.469  17.851 -44.361  1.00 86.74           H  
ATOM   4029  C   LEU A 254      55.148  18.094 -43.059  1.00 86.74           C  
ATOM   4030  CB  LEU A 254      53.892  19.969 -44.234  1.00 86.74           C  
ATOM   4031  HB2 LEU A 254      52.900  20.413 -44.312  1.00 86.74           H  
ATOM   4032  HB3 LEU A 254      54.484  20.601 -43.571  1.00 86.74           H  
ATOM   4033  O   LEU A 254      55.908  17.442 -43.769  1.00 86.74           O  
ATOM   4034  CG  LEU A 254      54.525  19.955 -45.637  1.00 86.74           C  
ATOM   4035  HG  LEU A 254      55.413  19.323 -45.646  1.00 86.74           H  
ATOM   4036  CD1 LEU A 254      53.525  19.454 -46.679  1.00 86.74           C  
ATOM   4037 HD11 LEU A 254      53.210  18.442 -46.427  1.00 86.74           H  
ATOM   4038 HD12 LEU A 254      53.994  19.423 -47.663  1.00 86.74           H  
ATOM   4039 HD13 LEU A 254      52.643  20.094 -46.704  1.00 86.74           H  
ATOM   4040  CD2 LEU A 254      54.938  21.373 -46.037  1.00 86.74           C  
ATOM   4041 HD21 LEU A 254      55.687  21.740 -45.336  1.00 86.74           H  
ATOM   4042 HD22 LEU A 254      54.065  22.026 -46.022  1.00 86.74           H  
ATOM   4043 HD23 LEU A 254      55.372  21.354 -47.036  1.00 86.74           H  
ATOM   4044  N   SER A 255      55.443  18.381 -41.784  1.00 85.57           N  
ATOM   4045  H   SER A 255      54.747  18.870 -41.240  1.00 85.57           H  
ATOM   4046  CA  SER A 255      56.654  17.929 -41.077  1.00 85.57           C  
ATOM   4047  HA  SER A 255      57.525  18.167 -41.689  1.00 85.57           H  
ATOM   4048  C   SER A 255      56.709  16.422 -40.796  1.00 85.57           C  
ATOM   4049  CB  SER A 255      56.778  18.671 -39.743  1.00 85.57           C  
ATOM   4050  HB2 SER A 255      56.885  19.737 -39.939  1.00 85.57           H  
ATOM   4051  HB3 SER A 255      57.666  18.326 -39.213  1.00 85.57           H  
ATOM   4052  O   SER A 255      57.755  15.928 -40.380  1.00 85.57           O  
ATOM   4053  OG  SER A 255      55.630  18.461 -38.933  1.00 85.57           O  
ATOM   4054  HG  SER A 255      55.550  17.522 -38.751  1.00 85.57           H  
ATOM   4055  N   ASP A 256      55.592  15.714 -40.972  1.00 88.38           N  
ATOM   4056  H   ASP A 256      54.759  16.178 -41.304  1.00 88.38           H  
ATOM   4057  CA  ASP A 256      55.513  14.254 -40.878  1.00 88.38           C  
ATOM   4058  HA  ASP A 256      56.269  13.899 -40.179  1.00 88.38           H  
ATOM   4059  C   ASP A 256      55.814  13.585 -42.236  1.00 88.38           C  
ATOM   4060  CB  ASP A 256      54.135  13.833 -40.328  1.00 88.38           C  
ATOM   4061  HB2 ASP A 256      54.118  12.749 -40.217  1.00 88.38           H  
ATOM   4062  HB3 ASP A 256      53.367  14.095 -41.056  1.00 88.38           H  
ATOM   4063  O   ASP A 256      55.790  12.366 -42.352  1.00 88.38           O  
ATOM   4064  CG  ASP A 256      53.782  14.449 -38.967  1.00 88.38           C  
ATOM   4065  OD1 ASP A 256      54.655  14.463 -38.067  1.00 88.38           O  
ATOM   4066  OD2 ASP A 256      52.619  14.892 -38.806  1.00 88.38           O  
ATOM   4067  N   SER A 257      56.097  14.356 -43.293  1.00 89.71           N  
ATOM   4068  H   SER A 257      56.124  15.358 -43.170  1.00 89.71           H  
ATOM   4069  CA  SER A 257      56.598  13.795 -44.547  1.00 89.71           C  
ATOM   4070  HA  SER A 257      56.010  12.907 -44.783  1.00 89.71           H  
ATOM   4071  C   SER A 257      58.064  13.394 -44.415  1.00 89.71           C  
ATOM   4072  CB  SER A 257      56.448  14.795 -45.691  1.00 89.71           C  
ATOM   4073  HB2 SER A 257      55.453  15.241 -45.651  1.00 89.71           H  
ATOM   4074  HB3 SER A 257      57.184  15.592 -45.584  1.00 89.71           H  
ATOM   4075  O   SER A 257      58.865  14.133 -43.841  1.00 89.71           O  
ATOM   4076  OG  SER A 257      56.608  14.150 -46.942  1.00 89.71           O  
ATOM   4077  HG  SER A 257      56.675  13.203 -46.804  1.00 89.71           H  
ATOM   4078  N   GLY A 258      58.425  12.271 -45.029  1.00 90.63           N  
ATOM   4079  H   GLY A 258      57.717  11.688 -45.451  1.00 90.63           H  
ATOM   4080  CA  GLY A 258      59.806  11.820 -45.096  1.00 90.63           C  
ATOM   4081  HA2 GLY A 258      60.291  12.241 -45.976  1.00 90.63           H  
ATOM   4082  HA3 GLY A 258      60.351  12.172 -44.220  1.00 90.63           H  
ATOM   4083  C   GLY A 258      59.932  10.307 -45.144  1.00 90.63           C  
ATOM   4084  O   GLY A 258      58.971   9.568 -45.389  1.00 90.63           O  
ATOM   4085  N   LYS A 259      61.161   9.847 -44.931  1.00 93.05           N  
ATOM   4086  H   LYS A 259      61.885  10.540 -44.805  1.00 93.05           H  
ATOM   4087  CA  LYS A 259      61.498   8.431 -44.830  1.00 93.05           C  
ATOM   4088  HA  LYS A 259      60.837   7.868 -45.489  1.00 93.05           H  
ATOM   4089  C   LYS A 259      61.269   7.940 -43.412  1.00 93.05           C  
ATOM   4090  CB  LYS A 259      62.936   8.166 -45.276  1.00 93.05           C  
ATOM   4091  HB2 LYS A 259      63.627   8.679 -44.607  1.00 93.05           H  
ATOM   4092  HB3 LYS A 259      63.127   7.094 -45.215  1.00 93.05           H  
ATOM   4093  O   LYS A 259      61.890   8.399 -42.450  1.00 93.05           O  
ATOM   4094  CG  LYS A 259      63.179   8.644 -46.708  1.00 93.05           C  
ATOM   4095  HG2 LYS A 259      63.062   9.726 -46.761  1.00 93.05           H  
ATOM   4096  HG3 LYS A 259      62.461   8.177 -47.382  1.00 93.05           H  
ATOM   4097  CD  LYS A 259      64.596   8.281 -47.135  1.00 93.05           C  
ATOM   4098  HD2 LYS A 259      64.718   7.198 -47.117  1.00 93.05           H  
ATOM   4099  HD3 LYS A 259      65.299   8.744 -46.444  1.00 93.05           H  
ATOM   4100  CE  LYS A 259      64.823   8.818 -48.544  1.00 93.05           C  
ATOM   4101  HE2 LYS A 259      64.609   9.886 -48.536  1.00 93.05           H  
ATOM   4102  HE3 LYS A 259      64.121   8.333 -49.222  1.00 93.05           H  
ATOM   4103  NZ  LYS A 259      66.219   8.576 -48.965  1.00 93.05           N  
ATOM   4104  HZ1 LYS A 259      66.413   7.585 -48.948  1.00 93.05           H  
ATOM   4105  HZ2 LYS A 259      66.374   8.935 -49.897  1.00 93.05           H  
ATOM   4106  HZ3 LYS A 259      66.841   9.043 -48.321  1.00 93.05           H  
ATOM   4107  N   TYR A 260      60.408   6.946 -43.314  1.00 94.20           N  
ATOM   4108  H   TYR A 260      59.945   6.633 -44.154  1.00 94.20           H  
ATOM   4109  CA  TYR A 260      60.227   6.146 -42.128  1.00 94.20           C  
ATOM   4110  HA  TYR A 260      60.601   6.696 -41.264  1.00 94.20           H  
ATOM   4111  C   TYR A 260      61.026   4.858 -42.270  1.00 94.20           C  
ATOM   4112  CB  TYR A 260      58.744   5.874 -41.899  1.00 94.20           C  
ATOM   4113  HB2 TYR A 260      58.305   5.436 -42.795  1.00 94.20           H  
ATOM   4114  HB3 TYR A 260      58.669   5.147 -41.090  1.00 94.20           H  
ATOM   4115  O   TYR A 260      61.080   4.250 -43.338  1.00 94.20           O  
ATOM   4116  CG  TYR A 260      57.945   7.092 -41.501  1.00 94.20           C  
ATOM   4117  CD1 TYR A 260      57.570   7.256 -40.154  1.00 94.20           C  
ATOM   4118  HD1 TYR A 260      57.860   6.522 -39.418  1.00 94.20           H  
ATOM   4119  CD2 TYR A 260      57.568   8.050 -42.464  1.00 94.20           C  
ATOM   4120  HD2 TYR A 260      57.855   7.934 -43.499  1.00 94.20           H  
ATOM   4121  CE1 TYR A 260      56.790   8.362 -39.777  1.00 94.20           C  
ATOM   4122  HE1 TYR A 260      56.446   8.474 -38.760  1.00 94.20           H  
ATOM   4123  CE2 TYR A 260      56.823   9.178 -42.075  1.00 94.20           C  
ATOM   4124  HE2 TYR A 260      56.549   9.942 -42.788  1.00 94.20           H  
ATOM   4125  OH  TYR A 260      55.662  10.377 -40.344  1.00 94.20           O  
ATOM   4126  HH  TYR A 260      55.382  10.346 -39.426  1.00 94.20           H  
ATOM   4127  CZ  TYR A 260      56.422   9.327 -40.732  1.00 94.20           C  
ATOM   4128  N   PHE A 261      61.595   4.407 -41.164  1.00 94.85           N  
ATOM   4129  H   PHE A 261      61.506   4.960 -40.324  1.00 94.85           H  
ATOM   4130  CA  PHE A 261      62.313   3.151 -41.072  1.00 94.85           C  
ATOM   4131  HA  PHE A 261      62.231   2.610 -42.014  1.00 94.85           H  
ATOM   4132  C   PHE A 261      61.684   2.314 -39.978  1.00 94.85           C  
ATOM   4133  CB  PHE A 261      63.796   3.406 -40.804  1.00 94.85           C  
ATOM   4134  HB2 PHE A 261      64.317   2.448 -40.783  1.00 94.85           H  
ATOM   4135  HB3 PHE A 261      63.914   3.863 -39.821  1.00 94.85           H  
ATOM   4136  O   PHE A 261      61.500   2.790 -38.857  1.00 94.85           O  
ATOM   4137  CG  PHE A 261      64.446   4.297 -41.838  1.00 94.85           C  
ATOM   4138  CD1 PHE A 261      64.927   3.740 -43.035  1.00 94.85           C  
ATOM   4139  HD1 PHE A 261      64.797   2.686 -43.230  1.00 94.85           H  
ATOM   4140  CD2 PHE A 261      64.519   5.687 -41.630  1.00 94.85           C  
ATOM   4141  HD2 PHE A 261      64.100   6.130 -40.739  1.00 94.85           H  
ATOM   4142  CE1 PHE A 261      65.527   4.563 -44.003  1.00 94.85           C  
ATOM   4143  HE1 PHE A 261      65.880   4.139 -44.932  1.00 94.85           H  
ATOM   4144  CE2 PHE A 261      65.120   6.507 -42.597  1.00 94.85           C  
ATOM   4145  HE2 PHE A 261      65.186   7.572 -42.433  1.00 94.85           H  
ATOM   4146  CZ  PHE A 261      65.631   5.947 -43.779  1.00 94.85           C  
ATOM   4147  HZ  PHE A 261      66.082   6.586 -44.524  1.00 94.85           H  
ATOM   4148  N   CYS A 262      61.391   1.062 -40.294  1.00 96.11           N  
ATOM   4149  H   CYS A 262      61.603   0.737 -41.227  1.00 96.11           H  
ATOM   4150  CA  CYS A 262      61.145   0.070 -39.272  1.00 96.11           C  
ATOM   4151  HA  CYS A 262      60.963   0.564 -38.317  1.00 96.11           H  
ATOM   4152  C   CYS A 262      62.369  -0.818 -39.129  1.00 96.11           C  
ATOM   4153  CB  CYS A 262      59.915  -0.760 -39.587  1.00 96.11           C  
ATOM   4154  HB2 CYS A 262      59.046  -0.109 -39.685  1.00 96.11           H  
ATOM   4155  HB3 CYS A 262      60.068  -1.306 -40.517  1.00 96.11           H  
ATOM   4156  O   CYS A 262      62.897  -1.281 -40.137  1.00 96.11           O  
ATOM   4157  SG  CYS A 262      59.667  -1.924 -38.227  1.00 96.11           S  
ATOM   4158  N   GLY A 263      62.784  -1.097 -37.895  1.00 93.17           N  
ATOM   4159  H   GLY A 263      62.282  -0.697 -37.116  1.00 93.17           H  
ATOM   4160  CA  GLY A 263      63.796  -2.108 -37.624  1.00 93.17           C  
ATOM   4161  HA2 GLY A 263      64.723  -1.639 -37.292  1.00 93.17           H  
ATOM   4162  HA3 GLY A 263      64.017  -2.641 -38.549  1.00 93.17           H  
ATOM   4163  C   GLY A 263      63.346  -3.131 -36.591  1.00 93.17           C  
ATOM   4164  O   GLY A 263      62.582  -2.815 -35.679  1.00 93.17           O  
ATOM   4165  N   ALA A 264      63.845  -4.356 -36.729  1.00 91.34           N  
ATOM   4166  H   ALA A 264      64.448  -4.524 -37.522  1.00 91.34           H  
ATOM   4167  CA  ALA A 264      63.595  -5.474 -35.827  1.00 91.34           C  
ATOM   4168  HA  ALA A 264      63.165  -5.095 -34.900  1.00 91.34           H  
ATOM   4169  C   ALA A 264      64.906  -6.195 -35.491  1.00 91.34           C  
ATOM   4170  CB  ALA A 264      62.573  -6.414 -36.469  1.00 91.34           C  
ATOM   4171  HB1 ALA A 264      62.912  -6.714 -37.460  1.00 91.34           H  
ATOM   4172  HB2 ALA A 264      62.456  -7.313 -35.863  1.00 91.34           H  
ATOM   4173  HB3 ALA A 264      61.611  -5.908 -36.554  1.00 91.34           H  
ATOM   4174  O   ALA A 264      65.699  -6.510 -36.379  1.00 91.34           O  
ATOM   4175  N   HIS A 265      65.135  -6.460 -34.207  1.00 88.67           N  
ATOM   4176  H   HIS A 265      64.426  -6.196 -33.539  1.00 88.67           H  
ATOM   4177  CA  HIS A 265      66.315  -7.165 -33.710  1.00 88.67           C  
ATOM   4178  HA  HIS A 265      67.049  -7.274 -34.509  1.00 88.67           H  
ATOM   4179  C   HIS A 265      65.920  -8.554 -33.231  1.00 88.67           C  
ATOM   4180  CB  HIS A 265      66.974  -6.387 -32.570  1.00 88.67           C  
ATOM   4181  HB2 HIS A 265      67.746  -7.018 -32.129  1.00 88.67           H  
ATOM   4182  HB3 HIS A 265      66.230  -6.194 -31.798  1.00 88.67           H  
ATOM   4183  O   HIS A 265      65.064  -8.700 -32.354  1.00 88.67           O  
ATOM   4184  CG  HIS A 265      67.613  -5.088 -32.985  1.00 88.67           C  
ATOM   4185  CD2 HIS A 265      67.006  -4.009 -33.570  1.00 88.67           C  
ATOM   4186  HD2 HIS A 265      65.964  -3.930 -33.841  1.00 88.67           H  
ATOM   4187  ND1 HIS A 265      68.932  -4.755 -32.789  1.00 88.67           N  
ATOM   4188  HD1 HIS A 265      69.615  -5.326 -32.314  1.00 88.67           H  
ATOM   4189  CE1 HIS A 265      69.112  -3.500 -33.231  1.00 88.67           C  
ATOM   4190  HE1 HIS A 265      70.034  -2.940 -33.165  1.00 88.67           H  
ATOM   4191  NE2 HIS A 265      67.972  -3.011 -33.733  1.00 88.67           N  
ATOM   4192  N   VAL A 266      66.578  -9.567 -33.782  1.00 84.31           N  
ATOM   4193  H   VAL A 266      67.300  -9.370 -34.461  1.00 84.31           H  
ATOM   4194  CA  VAL A 266      66.263 -10.972 -33.537  1.00 84.31           C  
ATOM   4195  HA  VAL A 266      65.471 -11.046 -32.792  1.00 84.31           H  
ATOM   4196  C   VAL A 266      67.500 -11.671 -32.992  1.00 84.31           C  
ATOM   4197  CB  VAL A 266      65.750 -11.635 -34.825  1.00 84.31           C  
ATOM   4198  HB  VAL A 266      66.533 -11.604 -35.582  1.00 84.31           H  
ATOM   4199  O   VAL A 266      68.579 -11.574 -33.571  1.00 84.31           O  
ATOM   4200  CG1 VAL A 266      65.351 -13.092 -34.589  1.00 84.31           C  
ATOM   4201 HG11 VAL A 266      64.571 -13.158 -33.830  1.00 84.31           H  
ATOM   4202 HG12 VAL A 266      64.980 -13.507 -35.526  1.00 84.31           H  
ATOM   4203 HG13 VAL A 266      66.217 -13.679 -34.282  1.00 84.31           H  
ATOM   4204  CG2 VAL A 266      64.514 -10.905 -35.370  1.00 84.31           C  
ATOM   4205 HG21 VAL A 266      63.705 -10.931 -34.640  1.00 84.31           H  
ATOM   4206 HG22 VAL A 266      64.750  -9.871 -35.619  1.00 84.31           H  
ATOM   4207 HG23 VAL A 266      64.185 -11.396 -36.286  1.00 84.31           H  
ATOM   4208  N   ASN A 267      67.345 -12.379 -31.877  1.00 78.50           N  
ATOM   4209  H   ASN A 267      66.413 -12.453 -31.494  1.00 78.50           H  
ATOM   4210  CA  ASN A 267      68.378 -13.243 -31.315  1.00 78.50           C  
ATOM   4211  HA  ASN A 267      69.349 -13.013 -31.756  1.00 78.50           H  
ATOM   4212  C   ASN A 267      68.040 -14.699 -31.635  1.00 78.50           C  
ATOM   4213  CB  ASN A 267      68.465 -13.043 -29.793  1.00 78.50           C  
ATOM   4214  HB2 ASN A 267      67.466 -13.148 -29.369  1.00 78.50           H  
ATOM   4215  HB3 ASN A 267      69.087 -13.836 -29.379  1.00 78.50           H  
ATOM   4216  O   ASN A 267      66.934 -15.149 -31.340  1.00 78.50           O  
ATOM   4217  CG  ASN A 267      69.058 -11.724 -29.335  1.00 78.50           C  
ATOM   4218  ND2 ASN A 267      69.024 -11.479 -28.045  1.00 78.50           N  
ATOM   4219 HD21 ASN A 267      68.612 -12.151 -27.414  1.00 78.50           H  
ATOM   4220 HD22 ASN A 267      69.302 -10.555 -27.747  1.00 78.50           H  
ATOM   4221  OD1 ASN A 267      69.582 -10.903 -30.069  1.00 78.50           O  
ATOM   4222  N   TYR A 268      68.998 -15.451 -32.163  1.00 71.33           N  
ATOM   4223  H   TYR A 268      69.887 -15.027 -32.388  1.00 71.33           H  
ATOM   4224  CA  TYR A 268      68.873 -16.896 -32.339  1.00 71.33           C  
ATOM   4225  HA  TYR A 268      67.820 -17.175 -32.306  1.00 71.33           H  
ATOM   4226  C   TYR A 268      69.585 -17.646 -31.214  1.00 71.33           C  
ATOM   4227  CB  TYR A 268      69.410 -17.311 -33.708  1.00 71.33           C  
ATOM   4228  HB2 TYR A 268      69.216 -18.373 -33.859  1.00 71.33           H  
ATOM   4229  HB3 TYR A 268      70.491 -17.170 -33.721  1.00 71.33           H  
ATOM   4230  O   TYR A 268      70.517 -17.131 -30.594  1.00 71.33           O  
ATOM   4231  CG  TYR A 268      68.795 -16.543 -34.854  1.00 71.33           C  
ATOM   4232  CD1 TYR A 268      67.543 -16.898 -35.394  1.00 71.33           C  
ATOM   4233  HD1 TYR A 268      66.989 -17.727 -34.978  1.00 71.33           H  
ATOM   4234  CD2 TYR A 268      69.498 -15.459 -35.387  1.00 71.33           C  
ATOM   4235  HD2 TYR A 268      70.454 -15.166 -34.980  1.00 71.33           H  
ATOM   4236  CE1 TYR A 268      67.044 -16.215 -36.527  1.00 71.33           C  
ATOM   4237  HE1 TYR A 268      66.118 -16.505 -37.000  1.00 71.33           H  
ATOM   4238  CE2 TYR A 268      68.990 -14.773 -36.488  1.00 71.33           C  
ATOM   4239  HE2 TYR A 268      69.583 -13.961 -36.883  1.00 71.33           H  
ATOM   4240  OH  TYR A 268      67.353 -14.546 -38.231  1.00 71.33           O  
ATOM   4241  HH  TYR A 268      68.087 -14.082 -38.641  1.00 71.33           H  
ATOM   4242  CZ  TYR A 268      67.782 -15.161 -37.098  1.00 71.33           C  
ATOM   4243  N   VAL A 269      69.179 -18.896 -30.980  1.00 62.09           N  
ATOM   4244  H   VAL A 269      68.364 -19.228 -31.474  1.00 62.09           H  
ATOM   4245  CA  VAL A 269      69.717 -19.753 -29.905  1.00 62.09           C  
ATOM   4246  HA  VAL A 269      69.553 -19.253 -28.951  1.00 62.09           H  
ATOM   4247  C   VAL A 269      71.229 -19.983 -30.017  1.00 62.09           C  
ATOM   4248  CB  VAL A 269      68.956 -21.093 -29.872  1.00 62.09           C  
ATOM   4249  HB  VAL A 269      69.012 -21.564 -30.853  1.00 62.09           H  
ATOM   4250  O   VAL A 269      71.906 -20.053 -28.998  1.00 62.09           O  
ATOM   4251  CG1 VAL A 269      69.489 -22.072 -28.821  1.00 62.09           C  
ATOM   4252 HG11 VAL A 269      68.856 -22.958 -28.786  1.00 62.09           H  
ATOM   4253 HG12 VAL A 269      69.501 -21.602 -27.838  1.00 62.09           H  
ATOM   4254 HG13 VAL A 269      70.499 -22.393 -29.078  1.00 62.09           H  
ATOM   4255  CG2 VAL A 269      67.491 -20.834 -29.522  1.00 62.09           C  
ATOM   4256 HG21 VAL A 269      67.029 -20.175 -30.257  1.00 62.09           H  
ATOM   4257 HG22 VAL A 269      67.412 -20.368 -28.540  1.00 62.09           H  
ATOM   4258 HG23 VAL A 269      66.949 -21.779 -29.501  1.00 62.09           H  
ATOM   4259  N   LEU A 270      71.790 -19.999 -31.233  1.00 64.40           N  
ATOM   4260  H   LEU A 270      71.179 -19.927 -32.034  1.00 64.40           H  
ATOM   4261  CA  LEU A 270      73.242 -20.082 -31.465  1.00 64.40           C  
ATOM   4262  HA  LEU A 270      73.646 -20.847 -30.802  1.00 64.40           H  
ATOM   4263  C   LEU A 270      74.016 -18.798 -31.086  1.00 64.40           C  
ATOM   4264  CB  LEU A 270      73.498 -20.520 -32.925  1.00 64.40           C  
ATOM   4265  HB2 LEU A 270      74.478 -20.161 -33.239  1.00 64.40           H  
ATOM   4266  HB3 LEU A 270      72.776 -20.038 -33.584  1.00 64.40           H  
ATOM   4267  O   LEU A 270      75.209 -18.695 -31.360  1.00 64.40           O  
ATOM   4268  CG  LEU A 270      73.463 -22.055 -33.107  1.00 64.40           C  
ATOM   4269  HG  LEU A 270      73.245 -22.540 -32.156  1.00 64.40           H  
ATOM   4270  CD1 LEU A 270      72.386 -22.475 -34.107  1.00 64.40           C  
ATOM   4271 HD11 LEU A 270      71.408 -22.150 -33.752  1.00 64.40           H  
ATOM   4272 HD12 LEU A 270      72.376 -23.561 -34.203  1.00 64.40           H  
ATOM   4273 HD13 LEU A 270      72.582 -22.030 -35.082  1.00 64.40           H  
ATOM   4274  CD2 LEU A 270      74.814 -22.573 -33.608  1.00 64.40           C  
ATOM   4275 HD21 LEU A 270      75.049 -22.134 -34.578  1.00 64.40           H  
ATOM   4276 HD22 LEU A 270      74.779 -23.658 -33.703  1.00 64.40           H  
ATOM   4277 HD23 LEU A 270      75.593 -22.308 -32.894  1.00 64.40           H  
ATOM   4278  N   GLY A 271      73.358 -17.799 -30.487  1.00 64.73           N  
ATOM   4279  H   GLY A 271      72.379 -17.933 -30.277  1.00 64.73           H  
ATOM   4280  CA  GLY A 271      73.953 -16.513 -30.107  1.00 64.73           C  
ATOM   4281  HA2 GLY A 271      73.327 -16.052 -29.343  1.00 64.73           H  
ATOM   4282  HA3 GLY A 271      74.943 -16.688 -29.686  1.00 64.73           H  
ATOM   4283  C   GLY A 271      74.097 -15.520 -31.265  1.00 64.73           C  
ATOM   4284  O   GLY A 271      74.476 -14.368 -31.042  1.00 64.73           O  
ATOM   4285  N   GLN A 272      73.765 -15.934 -32.491  1.00 70.71           N  
ATOM   4286  H   GLN A 272      73.474 -16.895 -32.599  1.00 70.71           H  
ATOM   4287  CA  GLN A 272      73.700 -15.054 -33.654  1.00 70.71           C  
ATOM   4288  HA  GLN A 272      74.654 -14.532 -33.728  1.00 70.71           H  
ATOM   4289  C   GLN A 272      72.593 -14.008 -33.453  1.00 70.71           C  
ATOM   4290  CB  GLN A 272      73.517 -15.896 -34.929  1.00 70.71           C  
ATOM   4291  HB2 GLN A 272      72.543 -16.385 -34.910  1.00 70.71           H  
ATOM   4292  HB3 GLN A 272      74.285 -16.669 -34.940  1.00 70.71           H  
ATOM   4293  O   GLN A 272      71.514 -14.315 -32.940  1.00 70.71           O  
ATOM   4294  CG  GLN A 272      73.649 -15.067 -36.219  1.00 70.71           C  
ATOM   4295  HG2 GLN A 272      74.582 -14.506 -36.190  1.00 70.71           H  
ATOM   4296  HG3 GLN A 272      72.825 -14.357 -36.284  1.00 70.71           H  
ATOM   4297  CD  GLN A 272      73.643 -15.912 -37.494  1.00 70.71           C  
ATOM   4298  NE2 GLN A 272      73.832 -15.294 -38.636  1.00 70.71           N  
ATOM   4299 HE21 GLN A 272      73.732 -15.854 -39.470  1.00 70.71           H  
ATOM   4300 HE22 GLN A 272      73.697 -14.294 -38.682  1.00 70.71           H  
ATOM   4301  OE1 GLN A 272      73.464 -17.121 -37.493  1.00 70.71           O  
ATOM   4302  N   LYS A 273      72.868 -12.766 -33.852  1.00 77.60           N  
ATOM   4303  H   LYS A 273      73.748 -12.596 -34.318  1.00 77.60           H  
ATOM   4304  CA  LYS A 273      71.906 -11.663 -33.823  1.00 77.60           C  
ATOM   4305  HA  LYS A 273      70.941 -12.023 -33.464  1.00 77.60           H  
ATOM   4306  C   LYS A 273      71.715 -11.143 -35.235  1.00 77.60           C  
ATOM   4307  CB  LYS A 273      72.373 -10.528 -32.900  1.00 77.60           C  
ATOM   4308  HB2 LYS A 273      73.284 -10.085 -33.301  1.00 77.60           H  
ATOM   4309  HB3 LYS A 273      71.594  -9.765 -32.891  1.00 77.60           H  
ATOM   4310  O   LYS A 273      72.693 -10.701 -35.834  1.00 77.60           O  
ATOM   4311  CG  LYS A 273      72.640 -10.986 -31.462  1.00 77.60           C  
ATOM   4312  HG2 LYS A 273      71.780 -11.546 -31.093  1.00 77.60           H  
ATOM   4313  HG3 LYS A 273      73.511 -11.640 -31.445  1.00 77.60           H  
ATOM   4314  CD  LYS A 273      72.905  -9.772 -30.565  1.00 77.60           C  
ATOM   4315  HD2 LYS A 273      73.786  -9.245 -30.931  1.00 77.60           H  
ATOM   4316  HD3 LYS A 273      72.041  -9.109 -30.596  1.00 77.60           H  
ATOM   4317  CE  LYS A 273      73.134 -10.248 -29.130  1.00 77.60           C  
ATOM   4318  HE2 LYS A 273      72.224 -10.741 -28.790  1.00 77.60           H  
ATOM   4319  HE3 LYS A 273      73.929 -10.994 -29.137  1.00 77.60           H  
ATOM   4320  NZ  LYS A 273      73.488  -9.122 -28.231  1.00 77.60           N  
ATOM   4321  HZ1 LYS A 273      74.342  -8.681 -28.540  1.00 77.60           H  
ATOM   4322  HZ2 LYS A 273      72.744  -8.438 -28.222  1.00 77.60           H  
ATOM   4323  HZ3 LYS A 273      73.623  -9.462 -27.289  1.00 77.60           H  
ATOM   4324  N   ASP A 274      70.477 -11.125 -35.706  1.00 79.47           N  
ATOM   4325  H   ASP A 274      69.727 -11.438 -35.106  1.00 79.47           H  
ATOM   4326  CA  ASP A 274      70.124 -10.490 -36.972  1.00 79.47           C  
ATOM   4327  HA  ASP A 274      71.037 -10.216 -37.502  1.00 79.47           H  
ATOM   4328  C   ASP A 274      69.359  -9.195 -36.739  1.00 79.47           C  
ATOM   4329  CB  ASP A 274      69.347 -11.425 -37.906  1.00 79.47           C  
ATOM   4330  HB2 ASP A 274      68.869 -10.827 -38.683  1.00 79.47           H  
ATOM   4331  HB3 ASP A 274      68.553 -11.915 -37.342  1.00 79.47           H  
ATOM   4332  O   ASP A 274      68.711  -8.970 -35.709  1.00 79.47           O  
ATOM   4333  CG  ASP A 274      70.220 -12.466 -38.616  1.00 79.47           C  
ATOM   4334  OD1 ASP A 274      71.466 -12.408 -38.503  1.00 79.47           O  
ATOM   4335  OD2 ASP A 274      69.593 -13.380 -39.195  1.00 79.47           O  
ATOM   4336  N   ARG A 275      69.463  -8.321 -37.735  1.00 86.17           N  
ATOM   4337  H   ARG A 275      69.943  -8.620 -38.572  1.00 86.17           H  
ATOM   4338  CA  ARG A 275      68.769  -7.044 -37.792  1.00 86.17           C  
ATOM   4339  HA  ARG A 275      68.014  -6.996 -37.007  1.00 86.17           H  
ATOM   4340  C   ARG A 275      68.052  -6.961 -39.124  1.00 86.17           C  
ATOM   4341  CB  ARG A 275      69.762  -5.892 -37.601  1.00 86.17           C  
ATOM   4342  HB2 ARG A 275      69.262  -4.954 -37.841  1.00 86.17           H  
ATOM   4343  HB3 ARG A 275      70.606  -6.018 -38.279  1.00 86.17           H  
ATOM   4344  O   ARG A 275      68.687  -7.060 -40.168  1.00 86.17           O  
ATOM   4345  CG  ARG A 275      70.251  -5.833 -36.147  1.00 86.17           C  
ATOM   4346  HG2 ARG A 275      70.703  -6.780 -35.852  1.00 86.17           H  
ATOM   4347  HG3 ARG A 275      69.386  -5.654 -35.508  1.00 86.17           H  
ATOM   4348  CD  ARG A 275      71.259  -4.701 -35.935  1.00 86.17           C  
ATOM   4349  HD2 ARG A 275      70.903  -3.808 -36.448  1.00 86.17           H  
ATOM   4350  HD3 ARG A 275      71.305  -4.491 -34.866  1.00 86.17           H  
ATOM   4351  NE  ARG A 275      72.610  -5.065 -36.405  1.00 86.17           N  
ATOM   4352  HE  ARG A 275      72.702  -5.965 -36.855  1.00 86.17           H  
ATOM   4353  NH1 ARG A 275      73.654  -3.113 -35.804  1.00 86.17           N  
ATOM   4354 HH11 ARG A 275      72.749  -2.720 -35.589  1.00 86.17           H  
ATOM   4355 HH12 ARG A 275      74.478  -2.528 -35.790  1.00 86.17           H  
ATOM   4356  NH2 ARG A 275      74.850  -4.776 -36.698  1.00 86.17           N  
ATOM   4357 HH21 ARG A 275      75.668  -4.183 -36.682  1.00 86.17           H  
ATOM   4358 HH22 ARG A 275      74.900  -5.684 -37.137  1.00 86.17           H  
ATOM   4359  CZ  ARG A 275      73.696  -4.320 -36.301  1.00 86.17           C  
ATOM   4360  N   PHE A 276      66.745  -6.767 -39.061  1.00 88.35           N  
ATOM   4361  H   PHE A 276      66.319  -6.680 -38.149  1.00 88.35           H  
ATOM   4362  CA  PHE A 276      65.910  -6.506 -40.222  1.00 88.35           C  
ATOM   4363  HA  PHE A 276      66.452  -6.758 -41.134  1.00 88.35           H  
ATOM   4364  C   PHE A 276      65.580  -5.026 -40.247  1.00 88.35           C  
ATOM   4365  CB  PHE A 276      64.643  -7.361 -40.175  1.00 88.35           C  
ATOM   4366  HB2 PHE A 276      64.058  -7.095 -39.294  1.00 88.35           H  
ATOM   4367  HB3 PHE A 276      64.047  -7.130 -41.058  1.00 88.35           H  
ATOM   4368  O   PHE A 276      65.337  -4.436 -39.193  1.00 88.35           O  
ATOM   4369  CG  PHE A 276      64.925  -8.846 -40.153  1.00 88.35           C  
ATOM   4370  CD1 PHE A 276      64.962  -9.567 -41.360  1.00 88.35           C  
ATOM   4371  HD1 PHE A 276      64.758  -9.073 -42.299  1.00 88.35           H  
ATOM   4372  CD2 PHE A 276      65.212  -9.498 -38.937  1.00 88.35           C  
ATOM   4373  HD2 PHE A 276      65.199  -8.946 -38.009  1.00 88.35           H  
ATOM   4374  CE1 PHE A 276      65.292 -10.932 -41.353  1.00 88.35           C  
ATOM   4375  HE1 PHE A 276      65.333 -11.481 -42.282  1.00 88.35           H  
ATOM   4376  CE2 PHE A 276      65.554 -10.862 -38.935  1.00 88.35           C  
ATOM   4377  HE2 PHE A 276      65.817 -11.359 -38.013  1.00 88.35           H  
ATOM   4378  CZ  PHE A 276      65.596 -11.577 -40.143  1.00 88.35           C  
ATOM   4379  HZ  PHE A 276      65.889 -12.617 -40.144  1.00 88.35           H  
ATOM   4380  N   GLN A 277      65.561  -4.441 -41.437  1.00 92.90           N  
ATOM   4381  H   GLN A 277      65.752  -4.976 -42.272  1.00 92.90           H  
ATOM   4382  CA  GLN A 277      65.163  -3.059 -41.627  1.00 92.90           C  
ATOM   4383  HA  GLN A 277      64.498  -2.785 -40.808  1.00 92.90           H  
ATOM   4384  C   GLN A 277      64.392  -2.928 -42.932  1.00 92.90           C  
ATOM   4385  CB  GLN A 277      66.393  -2.145 -41.572  1.00 92.90           C  
ATOM   4386  HB2 GLN A 277      67.084  -2.412 -42.372  1.00 92.90           H  
ATOM   4387  HB3 GLN A 277      66.892  -2.304 -40.616  1.00 92.90           H  
ATOM   4388  O   GLN A 277      64.786  -3.491 -43.946  1.00 92.90           O  
ATOM   4389  CG  GLN A 277      66.026  -0.657 -41.700  1.00 92.90           C  
ATOM   4390  HG2 GLN A 277      65.264  -0.403 -40.963  1.00 92.90           H  
ATOM   4391  HG3 GLN A 277      65.620  -0.468 -42.693  1.00 92.90           H  
ATOM   4392  CD  GLN A 277      67.220   0.265 -41.477  1.00 92.90           C  
ATOM   4393  NE2 GLN A 277      67.177   1.477 -41.981  1.00 92.90           N  
ATOM   4394 HE21 GLN A 277      67.980   2.062 -41.801  1.00 92.90           H  
ATOM   4395 HE22 GLN A 277      66.380   1.789 -42.517  1.00 92.90           H  
ATOM   4396  OE1 GLN A 277      68.203  -0.064 -40.832  1.00 92.90           O  
ATOM   4397  N   GLU A 278      63.313  -2.163 -42.883  1.00 93.40           N  
ATOM   4398  H   GLU A 278      63.079  -1.726 -42.003  1.00 93.40           H  
ATOM   4399  CA  GLU A 278      62.510  -1.783 -44.037  1.00 93.40           C  
ATOM   4400  HA  GLU A 278      63.041  -2.026 -44.957  1.00 93.40           H  
ATOM   4401  C   GLU A 278      62.294  -0.277 -44.023  1.00 93.40           C  
ATOM   4402  CB  GLU A 278      61.164  -2.520 -44.026  1.00 93.40           C  
ATOM   4403  HB2 GLU A 278      60.756  -2.503 -43.016  1.00 93.40           H  
ATOM   4404  HB3 GLU A 278      60.456  -2.000 -44.671  1.00 93.40           H  
ATOM   4405  O   GLU A 278      62.323   0.361 -42.963  1.00 93.40           O  
ATOM   4406  CG  GLU A 278      61.273  -3.975 -44.497  1.00 93.40           C  
ATOM   4407  HG2 GLU A 278      60.287  -4.417 -44.354  1.00 93.40           H  
ATOM   4408  HG3 GLU A 278      61.982  -4.505 -43.860  1.00 93.40           H  
ATOM   4409  CD  GLU A 278      61.677  -4.136 -45.976  1.00 93.40           C  
ATOM   4410  OE1 GLU A 278      61.934  -5.293 -46.384  1.00 93.40           O  
ATOM   4411  OE2 GLU A 278      61.697  -3.107 -46.693  1.00 93.40           O  
ATOM   4412  N   GLN A 279      62.070   0.292 -45.202  1.00 94.05           N  
ATOM   4413  H   GLN A 279      61.950  -0.305 -46.008  1.00 94.05           H  
ATOM   4414  CA  GLN A 279      61.805   1.717 -45.358  1.00 94.05           C  
ATOM   4415  HA  GLN A 279      61.743   2.167 -44.367  1.00 94.05           H  
ATOM   4416  C   GLN A 279      60.458   1.953 -46.029  1.00 94.05           C  
ATOM   4417  CB  GLN A 279      62.959   2.429 -46.081  1.00 94.05           C  
ATOM   4418  HB2 GLN A 279      63.895   2.192 -45.575  1.00 94.05           H  
ATOM   4419  HB3 GLN A 279      62.798   3.505 -46.006  1.00 94.05           H  
ATOM   4420  O   GLN A 279      60.051   1.212 -46.919  1.00 94.05           O  
ATOM   4421  CG  GLN A 279      63.079   2.048 -47.564  1.00 94.05           C  
ATOM   4422  HG2 GLN A 279      63.206   0.968 -47.643  1.00 94.05           H  
ATOM   4423  HG3 GLN A 279      62.169   2.323 -48.098  1.00 94.05           H  
ATOM   4424  CD  GLN A 279      64.245   2.737 -48.261  1.00 94.05           C  
ATOM   4425  NE2 GLN A 279      64.867   2.073 -49.210  1.00 94.05           N  
ATOM   4426 HE21 GLN A 279      64.569   1.138 -49.448  1.00 94.05           H  
ATOM   4427 HE22 GLN A 279      65.639   2.536 -49.668  1.00 94.05           H  
ATOM   4428  OE1 GLN A 279      64.619   3.871 -47.988  1.00 94.05           O  
ATOM   4429  N   LEU A 280      59.800   3.027 -45.617  1.00 92.34           N  
ATOM   4430  H   LEU A 280      60.214   3.587 -44.885  1.00 92.34           H  
ATOM   4431  CA  LEU A 280      58.568   3.521 -46.207  1.00 92.34           C  
ATOM   4432  HA  LEU A 280      58.418   3.062 -47.185  1.00 92.34           H  
ATOM   4433  C   LEU A 280      58.703   5.028 -46.378  1.00 92.34           C  
ATOM   4434  CB  LEU A 280      57.402   3.143 -45.287  1.00 92.34           C  
ATOM   4435  HB2 LEU A 280      57.589   3.588 -44.309  1.00 92.34           H  
ATOM   4436  HB3 LEU A 280      57.380   2.059 -45.175  1.00 92.34           H  
ATOM   4437  O   LEU A 280      59.092   5.727 -45.444  1.00 92.34           O  
ATOM   4438  CG  LEU A 280      56.024   3.617 -45.766  1.00 92.34           C  
ATOM   4439  HG  LEU A 280      56.035   4.696 -45.918  1.00 92.34           H  
ATOM   4440  CD1 LEU A 280      55.589   2.932 -47.061  1.00 92.34           C  
ATOM   4441 HD11 LEU A 280      55.599   1.848 -46.940  1.00 92.34           H  
ATOM   4442 HD12 LEU A 280      56.253   3.206 -47.881  1.00 92.34           H  
ATOM   4443 HD13 LEU A 280      54.584   3.255 -47.332  1.00 92.34           H  
ATOM   4444  CD2 LEU A 280      55.017   3.293 -44.666  1.00 92.34           C  
ATOM   4445 HD21 LEU A 280      54.020   3.585 -44.996  1.00 92.34           H  
ATOM   4446 HD22 LEU A 280      55.268   3.850 -43.763  1.00 92.34           H  
ATOM   4447 HD23 LEU A 280      55.032   2.225 -44.451  1.00 92.34           H  
ATOM   4448  N   VAL A 281      58.396   5.536 -47.565  1.00 93.72           N  
ATOM   4449  H   VAL A 281      58.005   4.932 -48.274  1.00 93.72           H  
ATOM   4450  CA  VAL A 281      58.447   6.972 -47.845  1.00 93.72           C  
ATOM   4451  HA  VAL A 281      58.991   7.486 -47.052  1.00 93.72           H  
ATOM   4452  C   VAL A 281      57.023   7.500 -47.852  1.00 93.72           C  
ATOM   4453  CB  VAL A 281      59.177   7.268 -49.165  1.00 93.72           C  
ATOM   4454  HB  VAL A 281      58.590   6.897 -50.005  1.00 93.72           H  
ATOM   4455  O   VAL A 281      56.201   7.018 -48.623  1.00 93.72           O  
ATOM   4456  CG1 VAL A 281      59.381   8.779 -49.335  1.00 93.72           C  
ATOM   4457 HG11 VAL A 281      59.976   9.175 -48.512  1.00 93.72           H  
ATOM   4458 HG12 VAL A 281      59.886   8.979 -50.280  1.00 93.72           H  
ATOM   4459 HG13 VAL A 281      58.417   9.286 -49.355  1.00 93.72           H  
ATOM   4460  CG2 VAL A 281      60.553   6.584 -49.198  1.00 93.72           C  
ATOM   4461 HG21 VAL A 281      61.140   6.957 -50.038  1.00 93.72           H  
ATOM   4462 HG22 VAL A 281      61.081   6.760 -48.261  1.00 93.72           H  
ATOM   4463 HG23 VAL A 281      60.422   5.509 -49.326  1.00 93.72           H  
ATOM   4464  N   ILE A 282      56.739   8.480 -46.996  1.00 93.65           N  
ATOM   4465  H   ILE A 282      57.472   8.832 -46.397  1.00 93.65           H  
ATOM   4466  CA  ILE A 282      55.429   9.128 -46.923  1.00 93.65           C  
ATOM   4467  HA  ILE A 282      54.734   8.615 -47.587  1.00 93.65           H  
ATOM   4468  C   ILE A 282      55.555  10.566 -47.417  1.00 93.65           C  
ATOM   4469  CB  ILE A 282      54.842   9.052 -45.500  1.00 93.65           C  
ATOM   4470  HB  ILE A 282      55.520   9.578 -44.828  1.00 93.65           H  
ATOM   4471  O   ILE A 282      56.347  11.359 -46.894  1.00 93.65           O  
ATOM   4472  CG1 ILE A 282      54.707   7.603 -44.973  1.00 93.65           C  
ATOM   4473 HG12 ILE A 282      55.689   7.130 -44.948  1.00 93.65           H  
ATOM   4474 HG13 ILE A 282      54.349   7.645 -43.945  1.00 93.65           H  
ATOM   4475  CG2 ILE A 282      53.484   9.777 -45.447  1.00 93.65           C  
ATOM   4476 HG21 ILE A 282      52.821   9.416 -46.233  1.00 93.65           H  
ATOM   4477 HG22 ILE A 282      53.015   9.608 -44.478  1.00 93.65           H  
ATOM   4478 HG23 ILE A 282      53.623  10.852 -45.567  1.00 93.65           H  
ATOM   4479  CD1 ILE A 282      53.753   6.711 -45.774  1.00 93.65           C  
ATOM   4480 HD11 ILE A 282      54.137   6.544 -46.781  1.00 93.65           H  
ATOM   4481 HD12 ILE A 282      53.648   5.753 -45.267  1.00 93.65           H  
ATOM   4482 HD13 ILE A 282      52.769   7.176 -45.821  1.00 93.65           H  
ATOM   4483  N   SER A 283      54.749  10.916 -48.415  1.00 92.23           N  
ATOM   4484  H   SER A 283      54.123  10.214 -48.783  1.00 92.23           H  
ATOM   4485  CA  SER A 283      54.632  12.274 -48.934  1.00 92.23           C  
ATOM   4486  HA  SER A 283      55.503  12.854 -48.630  1.00 92.23           H  
ATOM   4487  C   SER A 283      53.379  12.940 -48.376  1.00 92.23           C  
ATOM   4488  CB  SER A 283      54.637  12.263 -50.461  1.00 92.23           C  
ATOM   4489  HB2 SER A 283      53.723  11.798 -50.830  1.00 92.23           H  
ATOM   4490  HB3 SER A 283      55.492  11.688 -50.815  1.00 92.23           H  
ATOM   4491  O   SER A 283      52.263  12.621 -48.781  1.00 92.23           O  
ATOM   4492  OG  SER A 283      54.736  13.592 -50.949  1.00 92.23           O  
ATOM   4493  HG  SER A 283      55.522  13.993 -50.573  1.00 92.23           H  
ATOM   4494  N   VAL A 284      53.551  13.886 -47.452  1.00 91.80           N  
ATOM   4495  H   VAL A 284      54.489  14.144 -47.182  1.00 91.80           H  
ATOM   4496  CA  VAL A 284      52.430  14.716 -46.996  1.00 91.80           C  
ATOM   4497  HA  VAL A 284      51.520  14.121 -47.064  1.00 91.80           H  
ATOM   4498  C   VAL A 284      52.302  15.900 -47.942  1.00 91.80           C  
ATOM   4499  CB  VAL A 284      52.539  15.153 -45.527  1.00 91.80           C  
ATOM   4500  HB  VAL A 284      53.387  15.827 -45.407  1.00 91.80           H  
ATOM   4501  O   VAL A 284      53.268  16.623 -48.183  1.00 91.80           O  
ATOM   4502  CG1 VAL A 284      51.262  15.889 -45.092  1.00 91.80           C  
ATOM   4503 HG11 VAL A 284      51.140  16.811 -45.660  1.00 91.80           H  
ATOM   4504 HG12 VAL A 284      51.323  16.145 -44.035  1.00 91.80           H  
ATOM   4505 HG13 VAL A 284      50.389  15.254 -45.246  1.00 91.80           H  
ATOM   4506  CG2 VAL A 284      52.736  13.938 -44.612  1.00 91.80           C  
ATOM   4507 HG21 VAL A 284      52.832  14.269 -43.578  1.00 91.80           H  
ATOM   4508 HG22 VAL A 284      53.649  13.402 -44.873  1.00 91.80           H  
ATOM   4509 HG23 VAL A 284      51.889  13.258 -44.701  1.00 91.80           H  
ATOM   4510  N   GLN A 285      51.113  16.096 -48.498  1.00 91.49           N  
ATOM   4511  H   GLN A 285      50.359  15.481 -48.228  1.00 91.49           H  
ATOM   4512  CA  GLN A 285      50.826  17.183 -49.427  1.00 91.49           C  
ATOM   4513  HA  GLN A 285      51.735  17.752 -49.622  1.00 91.49           H  
ATOM   4514  C   GLN A 285      49.806  18.137 -48.822  1.00 91.49           C  
ATOM   4515  CB  GLN A 285      50.324  16.626 -50.761  1.00 91.49           C  
ATOM   4516  HB2 GLN A 285      50.022  17.459 -51.396  1.00 91.49           H  
ATOM   4517  HB3 GLN A 285      49.453  15.997 -50.576  1.00 91.49           H  
ATOM   4518  O   GLN A 285      48.884  17.719 -48.121  1.00 91.49           O  
ATOM   4519  CG  GLN A 285      51.392  15.806 -51.499  1.00 91.49           C  
ATOM   4520  HG2 GLN A 285      51.699  14.961 -50.884  1.00 91.49           H  
ATOM   4521  HG3 GLN A 285      52.266  16.431 -51.683  1.00 91.49           H  
ATOM   4522  CD  GLN A 285      50.884  15.268 -52.831  1.00 91.49           C  
ATOM   4523  NE2 GLN A 285      51.721  14.572 -53.567  1.00 91.49           N  
ATOM   4524 HE21 GLN A 285      51.360  14.170 -54.420  1.00 91.49           H  
ATOM   4525 HE22 GLN A 285      52.631  14.332 -53.200  1.00 91.49           H  
ATOM   4526  OE1 GLN A 285      49.736  15.458 -53.227  1.00 91.49           O  
ATOM   4527  N   ARG A 286      49.929  19.425 -49.151  1.00 90.16           N  
ATOM   4528  H   ARG A 286      50.678  19.698 -49.771  1.00 90.16           H  
ATOM   4529  CA  ARG A 286      48.878  20.391 -48.824  1.00 90.16           C  
ATOM   4530  HA  ARG A 286      48.700  20.329 -47.751  1.00 90.16           H  
ATOM   4531  C   ARG A 286      47.582  20.021 -49.564  1.00 90.16           C  
ATOM   4532  CB  ARG A 286      49.303  21.821 -49.164  1.00 90.16           C  
ATOM   4533  HB2 ARG A 286      49.633  21.871 -50.202  1.00 90.16           H  
ATOM   4534  HB3 ARG A 286      48.439  22.474 -49.044  1.00 90.16           H  
ATOM   4535  O   ARG A 286      47.664  19.617 -50.730  1.00 90.16           O  
ATOM   4536  CG  ARG A 286      50.418  22.305 -48.231  1.00 90.16           C  
ATOM   4537  HG2 ARG A 286      50.098  22.193 -47.195  1.00 90.16           H  
ATOM   4538  HG3 ARG A 286      51.319  21.714 -48.393  1.00 90.16           H  
ATOM   4539  CD  ARG A 286      50.713  23.778 -48.512  1.00 90.16           C  
ATOM   4540  HD2 ARG A 286      49.806  24.357 -48.337  1.00 90.16           H  
ATOM   4541  HD3 ARG A 286      51.007  23.880 -49.557  1.00 90.16           H  
ATOM   4542  NE  ARG A 286      51.788  24.274 -47.639  1.00 90.16           N  
ATOM   4543  HE  ARG A 286      52.035  23.676 -46.864  1.00 90.16           H  
ATOM   4544  NH1 ARG A 286      52.069  26.308 -48.659  1.00 90.16           N  
ATOM   4545 HH11 ARG A 286      52.537  27.201 -48.727  1.00 90.16           H  
ATOM   4546 HH12 ARG A 286      51.300  26.078 -49.271  1.00 90.16           H  
ATOM   4547  NH2 ARG A 286      53.371  25.745 -46.930  1.00 90.16           N  
ATOM   4548 HH21 ARG A 286      53.633  25.087 -46.210  1.00 90.16           H  
ATOM   4549 HH22 ARG A 286      53.837  26.638 -47.001  1.00 90.16           H  
ATOM   4550  CZ  ARG A 286      52.403  25.436 -47.746  1.00 90.16           C  
ATOM   4551  N   PRO A 287      46.411  20.183 -48.930  1.00 91.33           N  
ATOM   4552  CA  PRO A 287      45.128  20.022 -49.596  1.00 91.33           C  
ATOM   4553  HA  PRO A 287      45.016  18.983 -49.907  1.00 91.33           H  
ATOM   4554  C   PRO A 287      44.989  20.944 -50.803  1.00 91.33           C  
ATOM   4555  CB  PRO A 287      44.071  20.350 -48.545  1.00 91.33           C  
ATOM   4556  HB2 PRO A 287      43.162  19.773 -48.715  1.00 91.33           H  
ATOM   4557  HB3 PRO A 287      43.843  21.416 -48.554  1.00 91.33           H  
ATOM   4558  O   PRO A 287      45.382  22.113 -50.765  1.00 91.33           O  
ATOM   4559  CG  PRO A 287      44.767  19.999 -47.234  1.00 91.33           C  
ATOM   4560  HG2 PRO A 287      44.341  20.533 -46.385  1.00 91.33           H  
ATOM   4561  HG3 PRO A 287      44.725  18.922 -47.074  1.00 91.33           H  
ATOM   4562  CD  PRO A 287      46.207  20.418 -47.510  1.00 91.33           C  
ATOM   4563  HD2 PRO A 287      46.344  21.475 -47.282  1.00 91.33           H  
ATOM   4564  HD3 PRO A 287      46.872  19.798 -46.909  1.00 91.33           H  
ATOM   4565  N   THR A 288      44.407  20.415 -51.870  1.00 91.09           N  
ATOM   4566  H   THR A 288      44.097  19.456 -51.815  1.00 91.09           H  
ATOM   4567  CA  THR A 288      43.953  21.203 -53.015  1.00 91.09           C  
ATOM   4568  HA  THR A 288      44.650  22.024 -53.182  1.00 91.09           H  
ATOM   4569  C   THR A 288      42.579  21.810 -52.732  1.00 91.09           C  
ATOM   4570  CB  THR A 288      43.912  20.353 -54.292  1.00 91.09           C  
ATOM   4571  HB  THR A 288      43.630  20.996 -55.125  1.00 91.09           H  
ATOM   4572  O   THR A 288      41.905  21.446 -51.768  1.00 91.09           O  
ATOM   4573  CG2 THR A 288      45.263  19.716 -54.620  1.00 91.09           C  
ATOM   4574 HG21 THR A 288      46.028  20.489 -54.691  1.00 91.09           H  
ATOM   4575 HG22 THR A 288      45.186  19.199 -55.576  1.00 91.09           H  
ATOM   4576 HG23 THR A 288      45.539  18.998 -53.848  1.00 91.09           H  
ATOM   4577  OG1 THR A 288      42.951  19.338 -54.174  1.00 91.09           O  
ATOM   4578  HG1 THR A 288      43.243  18.696 -53.523  1.00 91.09           H  
ATOM   4579  N   PHE A 289      42.136  22.737 -53.582  1.00 90.57           N  
ATOM   4580  H   PHE A 289      42.696  22.992 -54.383  1.00 90.57           H  
ATOM   4581  CA  PHE A 289      40.781  23.279 -53.476  1.00 90.57           C  
ATOM   4582  HA  PHE A 289      40.653  23.703 -52.480  1.00 90.57           H  
ATOM   4583  C   PHE A 289      39.713  22.182 -53.633  1.00 90.57           C  
ATOM   4584  CB  PHE A 289      40.614  24.402 -54.505  1.00 90.57           C  
ATOM   4585  HB2 PHE A 289      41.435  25.110 -54.392  1.00 90.57           H  
ATOM   4586  HB3 PHE A 289      40.677  23.980 -55.508  1.00 90.57           H  
ATOM   4587  O   PHE A 289      38.728  22.198 -52.901  1.00 90.57           O  
ATOM   4588  CG  PHE A 289      39.312  25.161 -54.362  1.00 90.57           C  
ATOM   4589  CD1 PHE A 289      38.226  24.866 -55.207  1.00 90.57           C  
ATOM   4590  HD1 PHE A 289      38.312  24.090 -55.952  1.00 90.57           H  
ATOM   4591  CD2 PHE A 289      39.179  26.149 -53.368  1.00 90.57           C  
ATOM   4592  HD2 PHE A 289      40.005  26.366 -52.707  1.00 90.57           H  
ATOM   4593  CE1 PHE A 289      37.016  25.568 -55.065  1.00 90.57           C  
ATOM   4594  HE1 PHE A 289      36.182  25.328 -55.708  1.00 90.57           H  
ATOM   4595  CE2 PHE A 289      37.966  26.847 -53.224  1.00 90.57           C  
ATOM   4596  HE2 PHE A 289      37.861  27.598 -52.455  1.00 90.57           H  
ATOM   4597  CZ  PHE A 289      36.885  26.556 -54.075  1.00 90.57           C  
ATOM   4598  HZ  PHE A 289      35.949  27.082 -53.960  1.00 90.57           H  
ATOM   4599  N   ASP A 290      39.941  21.188 -54.497  1.00 91.10           N  
ATOM   4600  H   ASP A 290      40.763  21.214 -55.083  1.00 91.10           H  
ATOM   4601  CA  ASP A 290      39.020  20.060 -54.700  1.00 91.10           C  
ATOM   4602  HA  ASP A 290      38.026  20.450 -54.916  1.00 91.10           H  
ATOM   4603  C   ASP A 290      38.909  19.165 -53.455  1.00 91.10           C  
ATOM   4604  CB  ASP A 290      39.478  19.229 -55.909  1.00 91.10           C  
ATOM   4605  HB2 ASP A 290      40.485  18.855 -55.725  1.00 91.10           H  
ATOM   4606  HB3 ASP A 290      38.814  18.371 -56.015  1.00 91.10           H  
ATOM   4607  O   ASP A 290      37.809  18.743 -53.092  1.00 91.10           O  
ATOM   4608  CG  ASP A 290      39.455  20.018 -57.222  1.00 91.10           C  
ATOM   4609  OD1 ASP A 290      38.520  20.830 -57.404  1.00 91.10           O  
ATOM   4610  OD2 ASP A 290      40.396  19.828 -58.024  1.00 91.10           O  
ATOM   4611  N   ASP A 291      40.025  18.935 -52.750  1.00 89.72           N  
ATOM   4612  H   ASP A 291      40.900  19.277 -53.122  1.00 89.72           H  
ATOM   4613  CA  ASP A 291      40.031  18.202 -51.475  1.00 89.72           C  
ATOM   4614  HA  ASP A 291      39.609  17.210 -51.634  1.00 89.72           H  
ATOM   4615  C   ASP A 291      39.163  18.929 -50.433  1.00 89.72           C  
ATOM   4616  CB  ASP A 291      41.464  18.042 -50.930  1.00 89.72           C  
ATOM   4617  HB2 ASP A 291      41.886  19.027 -50.734  1.00 89.72           H  
ATOM   4618  HB3 ASP A 291      41.409  17.515 -49.977  1.00 89.72           H  
ATOM   4619  O   ASP A 291      38.351  18.312 -49.741  1.00 89.72           O  
ATOM   4620  CG  ASP A 291      42.416  17.258 -51.841  1.00 89.72           C  
ATOM   4621  OD1 ASP A 291      42.032  16.178 -52.327  1.00 89.72           O  
ATOM   4622  OD2 ASP A 291      43.559  17.744 -52.055  1.00 89.72           O  
ATOM   4623  N   LEU A 292      39.281  20.260 -50.362  1.00 90.03           N  
ATOM   4624  H   LEU A 292      39.940  20.707 -50.983  1.00 90.03           H  
ATOM   4625  CA  LEU A 292      38.470  21.086 -49.465  1.00 90.03           C  
ATOM   4626  HA  LEU A 292      38.515  20.656 -48.464  1.00 90.03           H  
ATOM   4627  C   LEU A 292      36.987  21.082 -49.863  1.00 90.03           C  
ATOM   4628  CB  LEU A 292      39.024  22.521 -49.421  1.00 90.03           C  
ATOM   4629  HB2 LEU A 292      39.015  22.928 -50.432  1.00 90.03           H  
ATOM   4630  HB3 LEU A 292      38.352  23.128 -48.815  1.00 90.03           H  
ATOM   4631  O   LEU A 292      36.128  20.991 -48.989  1.00 90.03           O  
ATOM   4632  CG  LEU A 292      40.447  22.653 -48.849  1.00 90.03           C  
ATOM   4633  HG  LEU A 292      41.141  22.042 -49.426  1.00 90.03           H  
ATOM   4634  CD1 LEU A 292      40.896  24.113 -48.945  1.00 90.03           C  
ATOM   4635 HD11 LEU A 292      41.917  24.204 -48.576  1.00 90.03           H  
ATOM   4636 HD12 LEU A 292      40.235  24.748 -48.355  1.00 90.03           H  
ATOM   4637 HD13 LEU A 292      40.872  24.430 -49.988  1.00 90.03           H  
ATOM   4638  CD2 LEU A 292      40.534  22.221 -47.384  1.00 90.03           C  
ATOM   4639 HD21 LEU A 292      41.543  22.390 -47.008  1.00 90.03           H  
ATOM   4640 HD22 LEU A 292      40.318  21.156 -47.298  1.00 90.03           H  
ATOM   4641 HD23 LEU A 292      39.820  22.783 -46.782  1.00 90.03           H  
ATOM   4642  N   VAL A 293      36.669  21.130 -51.161  1.00 92.49           N  
ATOM   4643  H   VAL A 293      37.421  21.226 -51.829  1.00 92.49           H  
ATOM   4644  CA  VAL A 293      35.288  21.024 -51.667  1.00 92.49           C  
ATOM   4645  HA  VAL A 293      34.680  21.794 -51.192  1.00 92.49           H  
ATOM   4646  C   VAL A 293      34.669  19.678 -51.285  1.00 92.49           C  
ATOM   4647  CB  VAL A 293      35.248  21.252 -53.193  1.00 92.49           C  
ATOM   4648  HB  VAL A 293      36.020  20.646 -53.668  1.00 92.49           H  
ATOM   4649  O   VAL A 293      33.515  19.638 -50.855  1.00 92.49           O  
ATOM   4650  CG1 VAL A 293      33.898  20.885 -53.823  1.00 92.49           C  
ATOM   4651 HG11 VAL A 293      33.883  21.190 -54.869  1.00 92.49           H  
ATOM   4652 HG12 VAL A 293      33.082  21.375 -53.291  1.00 92.49           H  
ATOM   4653 HG13 VAL A 293      33.759  19.804 -53.794  1.00 92.49           H  
ATOM   4654  CG2 VAL A 293      35.505  22.727 -53.525  1.00 92.49           C  
ATOM   4655 HG21 VAL A 293      34.675  23.341 -53.176  1.00 92.49           H  
ATOM   4656 HG22 VAL A 293      35.617  22.842 -54.603  1.00 92.49           H  
ATOM   4657 HG23 VAL A 293      36.420  23.077 -53.048  1.00 92.49           H  
ATOM   4658  N   LYS A 294      35.432  18.582 -51.367  1.00 91.22           N  
ATOM   4659  H   LYS A 294      36.361  18.677 -51.751  1.00 91.22           H  
ATOM   4660  CA  LYS A 294      34.978  17.255 -50.933  1.00 91.22           C  
ATOM   4661  HA  LYS A 294      34.044  17.023 -51.444  1.00 91.22           H  
ATOM   4662  C   LYS A 294      34.673  17.221 -49.435  1.00 91.22           C  
ATOM   4663  CB  LYS A 294      36.026  16.212 -51.332  1.00 91.22           C  
ATOM   4664  HB2 LYS A 294      36.208  16.286 -52.405  1.00 91.22           H  
ATOM   4665  HB3 LYS A 294      36.961  16.414 -50.811  1.00 91.22           H  
ATOM   4666  O   LYS A 294      33.592  16.776 -49.058  1.00 91.22           O  
ATOM   4667  CG  LYS A 294      35.558  14.789 -51.001  1.00 91.22           C  
ATOM   4668  HG2 LYS A 294      34.635  14.570 -51.538  1.00 91.22           H  
ATOM   4669  HG3 LYS A 294      35.378  14.702 -49.930  1.00 91.22           H  
ATOM   4670  CD  LYS A 294      36.639  13.785 -51.397  1.00 91.22           C  
ATOM   4671  HD2 LYS A 294      36.795  13.821 -52.476  1.00 91.22           H  
ATOM   4672  HD3 LYS A 294      37.567  14.054 -50.892  1.00 91.22           H  
ATOM   4673  CE  LYS A 294      36.211  12.382 -50.970  1.00 91.22           C  
ATOM   4674  HE2 LYS A 294      35.911  12.423 -49.923  1.00 91.22           H  
ATOM   4675  HE3 LYS A 294      35.338  12.084 -51.550  1.00 91.22           H  
ATOM   4676  NZ  LYS A 294      37.328  11.423 -51.146  1.00 91.22           N  
ATOM   4677  HZ1 LYS A 294      38.110  11.710 -50.575  1.00 91.22           H  
ATOM   4678  HZ2 LYS A 294      37.052  10.498 -50.848  1.00 91.22           H  
ATOM   4679  HZ3 LYS A 294      37.636  11.401 -52.107  1.00 91.22           H  
ATOM   4680  N   VAL A 295      35.568  17.757 -48.601  1.00 91.55           N  
ATOM   4681  H   VAL A 295      36.442  18.085 -48.987  1.00 91.55           H  
ATOM   4682  CA  VAL A 295      35.340  17.867 -47.149  1.00 91.55           C  
ATOM   4683  HA  VAL A 295      35.155  16.870 -46.750  1.00 91.55           H  
ATOM   4684  C   VAL A 295      34.089  18.699 -46.852  1.00 91.55           C  
ATOM   4685  CB  VAL A 295      36.580  18.445 -46.436  1.00 91.55           C  
ATOM   4686  HB  VAL A 295      36.878  19.373 -46.925  1.00 91.55           H  
ATOM   4687  O   VAL A 295      33.279  18.304 -46.020  1.00 91.55           O  
ATOM   4688  CG1 VAL A 295      36.322  18.745 -44.953  1.00 91.55           C  
ATOM   4689 HG11 VAL A 295      35.602  19.557 -44.850  1.00 91.55           H  
ATOM   4690 HG12 VAL A 295      35.936  17.856 -44.453  1.00 91.55           H  
ATOM   4691 HG13 VAL A 295      37.249  19.052 -44.469  1.00 91.55           H  
ATOM   4692  CG2 VAL A 295      37.754  17.460 -46.496  1.00 91.55           C  
ATOM   4693 HG21 VAL A 295      37.986  17.196 -47.528  1.00 91.55           H  
ATOM   4694 HG22 VAL A 295      38.639  17.912 -46.050  1.00 91.55           H  
ATOM   4695 HG23 VAL A 295      37.504  16.548 -45.953  1.00 91.55           H  
ATOM   4696  N   VAL A 296      33.871  19.813 -47.560  1.00 92.31           N  
ATOM   4697  H   VAL A 296      34.576  20.108 -48.220  1.00 92.31           H  
ATOM   4698  CA  VAL A 296      32.653  20.631 -47.406  1.00 92.31           C  
ATOM   4699  HA  VAL A 296      32.547  20.891 -46.353  1.00 92.31           H  
ATOM   4700  C   VAL A 296      31.396  19.844 -47.784  1.00 92.31           C  
ATOM   4701  CB  VAL A 296      32.759  21.942 -48.210  1.00 92.31           C  
ATOM   4702  HB  VAL A 296      33.073  21.720 -49.230  1.00 92.31           H  
ATOM   4703  O   VAL A 296      30.400  19.926 -47.067  1.00 92.31           O  
ATOM   4704  CG1 VAL A 296      31.435  22.720 -48.271  1.00 92.31           C  
ATOM   4705 HG11 VAL A 296      31.594  23.681 -48.760  1.00 92.31           H  
ATOM   4706 HG12 VAL A 296      31.049  22.881 -47.264  1.00 92.31           H  
ATOM   4707 HG13 VAL A 296      30.702  22.164 -48.856  1.00 92.31           H  
ATOM   4708  CG2 VAL A 296      33.791  22.880 -47.568  1.00 92.31           C  
ATOM   4709 HG21 VAL A 296      34.747  22.372 -47.447  1.00 92.31           H  
ATOM   4710 HG22 VAL A 296      33.942  23.752 -48.203  1.00 92.31           H  
ATOM   4711 HG23 VAL A 296      33.445  23.200 -46.585  1.00 92.31           H  
ATOM   4712  N   HIS A 297      31.424  19.059 -48.863  1.00 93.36           N  
ATOM   4713  H   HIS A 297      32.260  19.039 -49.429  1.00 93.36           H  
ATOM   4714  CA  HIS A 297      30.297  18.205 -49.246  1.00 93.36           C  
ATOM   4715  HA  HIS A 297      29.398  18.819 -49.293  1.00 93.36           H  
ATOM   4716  C   HIS A 297      30.013  17.098 -48.226  1.00 93.36           C  
ATOM   4717  CB  HIS A 297      30.548  17.593 -50.630  1.00 93.36           C  
ATOM   4718  HB2 HIS A 297      29.992  16.659 -50.712  1.00 93.36           H  
ATOM   4719  HB3 HIS A 297      31.605  17.357 -50.753  1.00 93.36           H  
ATOM   4720  O   HIS A 297      28.850  16.865 -47.892  1.00 93.36           O  
ATOM   4721  CG  HIS A 297      30.087  18.480 -51.751  1.00 93.36           C  
ATOM   4722  CD2 HIS A 297      30.847  18.984 -52.770  1.00 93.36           C  
ATOM   4723  HD2 HIS A 297      31.907  18.826 -52.903  1.00 93.36           H  
ATOM   4724  ND1 HIS A 297      28.794  18.906 -51.957  1.00 93.36           N  
ATOM   4725  HD1 HIS A 297      28.021  18.787 -51.317  1.00 93.36           H  
ATOM   4726  CE1 HIS A 297      28.776  19.643 -53.077  1.00 93.36           C  
ATOM   4727  HE1 HIS A 297      27.905  20.141 -53.476  1.00 93.36           H  
ATOM   4728  NE2 HIS A 297      30.003  19.718 -53.612  1.00 93.36           N  
ATOM   4729  N   ASP A 298      31.050  16.436 -47.711  1.00 91.94           N  
ATOM   4730  H   ASP A 298      31.979  16.643 -48.048  1.00 91.94           H  
ATOM   4731  CA  ASP A 298      30.904  15.407 -46.680  1.00 91.94           C  
ATOM   4732  HA  ASP A 298      30.172  14.673 -47.018  1.00 91.94           H  
ATOM   4733  C   ASP A 298      30.339  16.007 -45.380  1.00 91.94           C  
ATOM   4734  CB  ASP A 298      32.247  14.684 -46.464  1.00 91.94           C  
ATOM   4735  HB2 ASP A 298      33.039  15.422 -46.339  1.00 91.94           H  
ATOM   4736  HB3 ASP A 298      32.181  14.105 -45.543  1.00 91.94           H  
ATOM   4737  O   ASP A 298      29.388  15.458 -44.822  1.00 91.94           O  
ATOM   4738  CG  ASP A 298      32.615  13.708 -47.599  1.00 91.94           C  
ATOM   4739  OD1 ASP A 298      31.685  13.095 -48.191  1.00 91.94           O  
ATOM   4740  OD2 ASP A 298      33.822  13.477 -47.826  1.00 91.94           O  
ATOM   4741  N   LEU A 299      30.816  17.190 -44.974  1.00 93.22           N  
ATOM   4742  H   LEU A 299      31.613  17.573 -45.461  1.00 93.22           H  
ATOM   4743  CA  LEU A 299      30.269  17.937 -43.836  1.00 93.22           C  
ATOM   4744  HA  LEU A 299      30.271  17.288 -42.960  1.00 93.22           H  
ATOM   4745  C   LEU A 299      28.812  18.360 -44.064  1.00 93.22           C  
ATOM   4746  CB  LEU A 299      31.138  19.179 -43.563  1.00 93.22           C  
ATOM   4747  HB2 LEU A 299      30.589  19.849 -42.902  1.00 93.22           H  
ATOM   4748  HB3 LEU A 299      31.296  19.702 -44.506  1.00 93.22           H  
ATOM   4749  O   LEU A 299      27.990  18.247 -43.159  1.00 93.22           O  
ATOM   4750  CG  LEU A 299      32.504  18.889 -42.916  1.00 93.22           C  
ATOM   4751  HG  LEU A 299      33.047  18.142 -43.495  1.00 93.22           H  
ATOM   4752  CD1 LEU A 299      33.325  20.183 -42.883  1.00 93.22           C  
ATOM   4753 HD11 LEU A 299      33.466  20.546 -43.902  1.00 93.22           H  
ATOM   4754 HD12 LEU A 299      32.813  20.940 -42.289  1.00 93.22           H  
ATOM   4755 HD13 LEU A 299      34.303  19.978 -42.448  1.00 93.22           H  
ATOM   4756  CD2 LEU A 299      32.364  18.382 -41.480  1.00 93.22           C  
ATOM   4757 HD21 LEU A 299      31.787  19.084 -40.878  1.00 93.22           H  
ATOM   4758 HD22 LEU A 299      33.352  18.249 -41.037  1.00 93.22           H  
ATOM   4759 HD23 LEU A 299      31.869  17.411 -41.469  1.00 93.22           H  
ATOM   4760  N   GLN A 300      28.450  18.832 -45.262  1.00 94.40           N  
ATOM   4761  H   GLN A 300      29.162  18.928 -45.971  1.00 94.40           H  
ATOM   4762  CA  GLN A 300      27.059  19.172 -45.591  1.00 94.40           C  
ATOM   4763  HA  GLN A 300      26.690  19.899 -44.868  1.00 94.40           H  
ATOM   4764  C   GLN A 300      26.137  17.951 -45.506  1.00 94.40           C  
ATOM   4765  CB  GLN A 300      26.973  19.774 -47.001  1.00 94.40           C  
ATOM   4766  HB2 GLN A 300      27.600  19.195 -47.679  1.00 94.40           H  
ATOM   4767  HB3 GLN A 300      25.944  19.703 -47.353  1.00 94.40           H  
ATOM   4768  O   GLN A 300      25.012  18.076 -45.015  1.00 94.40           O  
ATOM   4769  CG  GLN A 300      27.386  21.249 -47.054  1.00 94.40           C  
ATOM   4770  HG2 GLN A 300      28.395  21.370 -46.659  1.00 94.40           H  
ATOM   4771  HG3 GLN A 300      26.707  21.831 -46.430  1.00 94.40           H  
ATOM   4772  CD  GLN A 300      27.359  21.813 -48.472  1.00 94.40           C  
ATOM   4773  NE2 GLN A 300      27.442  23.116 -48.622  1.00 94.40           N  
ATOM   4774 HE21 GLN A 300      27.603  23.715 -47.825  1.00 94.40           H  
ATOM   4775 HE22 GLN A 300      27.504  23.430 -49.580  1.00 94.40           H  
ATOM   4776  OE1 GLN A 300      27.259  21.120 -49.472  1.00 94.40           O  
ATOM   4777  N   ARG A 301      26.610  16.779 -45.954  1.00 94.65           N  
ATOM   4778  H   ARG A 301      27.540  16.763 -46.348  1.00 94.65           H  
ATOM   4779  CA  ARG A 301      25.877  15.512 -45.845  1.00 94.65           C  
ATOM   4780  HA  ARG A 301      24.877  15.650 -46.257  1.00 94.65           H  
ATOM   4781  C   ARG A 301      25.681  15.120 -44.382  1.00 94.65           C  
ATOM   4782  CB  ARG A 301      26.598  14.418 -46.655  1.00 94.65           C  
ATOM   4783  HB2 ARG A 301      26.724  14.766 -47.680  1.00 94.65           H  
ATOM   4784  HB3 ARG A 301      27.586  14.243 -46.230  1.00 94.65           H  
ATOM   4785  O   ARG A 301      24.545  14.889 -43.977  1.00 94.65           O  
ATOM   4786  CG  ARG A 301      25.808  13.097 -46.671  1.00 94.65           C  
ATOM   4787  HG2 ARG A 301      24.810  13.287 -47.066  1.00 94.65           H  
ATOM   4788  HG3 ARG A 301      25.703  12.713 -45.657  1.00 94.65           H  
ATOM   4789  CD  ARG A 301      26.475  12.017 -47.538  1.00 94.65           C  
ATOM   4790  HD2 ARG A 301      25.800  11.162 -47.587  1.00 94.65           H  
ATOM   4791  HD3 ARG A 301      26.604  12.406 -48.548  1.00 94.65           H  
ATOM   4792  NE  ARG A 301      27.758  11.566 -46.964  1.00 94.65           N  
ATOM   4793  HE  ARG A 301      27.719  11.272 -45.999  1.00 94.65           H  
ATOM   4794  NH1 ARG A 301      29.160  11.915 -48.769  1.00 94.65           N  
ATOM   4795 HH11 ARG A 301      30.102  12.225 -48.961  1.00 94.65           H  
ATOM   4796 HH12 ARG A 301      28.386  12.226 -49.338  1.00 94.65           H  
ATOM   4797  NH2 ARG A 301      30.027  11.354 -46.842  1.00 94.65           N  
ATOM   4798 HH21 ARG A 301      29.976  11.211 -45.843  1.00 94.65           H  
ATOM   4799 HH22 ARG A 301      30.886  11.697 -47.247  1.00 94.65           H  
ATOM   4800  CZ  ARG A 301      28.954  11.593 -47.528  1.00 94.65           C  
ATOM   4801  N   GLU A 302      26.748  15.126 -43.584  1.00 95.15           N  
ATOM   4802  H   GLU A 302      27.652  15.328 -43.985  1.00 95.15           H  
ATOM   4803  CA  GLU A 302      26.690  14.786 -42.156  1.00 95.15           C  
ATOM   4804  HA  GLU A 302      26.280  13.781 -42.053  1.00 95.15           H  
ATOM   4805  C   GLU A 302      25.769  15.740 -41.377  1.00 95.15           C  
ATOM   4806  CB  GLU A 302      28.117  14.784 -41.591  1.00 95.15           C  
ATOM   4807  HB2 GLU A 302      28.742  14.166 -42.237  1.00 95.15           H  
ATOM   4808  HB3 GLU A 302      28.507  15.802 -41.596  1.00 95.15           H  
ATOM   4809  O   GLU A 302      24.936  15.297 -40.587  1.00 95.15           O  
ATOM   4810  CG  GLU A 302      28.177  14.211 -40.167  1.00 95.15           C  
ATOM   4811  HG2 GLU A 302      27.716  13.224 -40.171  1.00 95.15           H  
ATOM   4812  HG3 GLU A 302      27.595  14.851 -39.504  1.00 95.15           H  
ATOM   4813  CD  GLU A 302      29.610  14.100 -39.619  1.00 95.15           C  
ATOM   4814  OE1 GLU A 302      29.762  13.437 -38.569  1.00 95.15           O  
ATOM   4815  OE2 GLU A 302      30.533  14.685 -40.230  1.00 95.15           O  
ATOM   4816  N   VAL A 303      25.824  17.045 -41.670  1.00 95.72           N  
ATOM   4817  H   VAL A 303      26.559  17.354 -42.291  1.00 95.72           H  
ATOM   4818  CA  VAL A 303      24.910  18.048 -41.097  1.00 95.72           C  
ATOM   4819  HA  VAL A 303      24.958  17.974 -40.011  1.00 95.72           H  
ATOM   4820  C   VAL A 303      23.454  17.781 -41.494  1.00 95.72           C  
ATOM   4821  CB  VAL A 303      25.346  19.470 -41.511  1.00 95.72           C  
ATOM   4822  HB  VAL A 303      25.534  19.490 -42.585  1.00 95.72           H  
ATOM   4823  O   VAL A 303      22.554  17.982 -40.677  1.00 95.72           O  
ATOM   4824  CG1 VAL A 303      24.294  20.548 -41.197  1.00 95.72           C  
ATOM   4825 HG11 VAL A 303      24.709  21.534 -41.406  1.00 95.72           H  
ATOM   4826 HG12 VAL A 303      23.418  20.399 -41.829  1.00 95.72           H  
ATOM   4827 HG13 VAL A 303      24.010  20.484 -40.147  1.00 95.72           H  
ATOM   4828  CG2 VAL A 303      26.628  19.882 -40.775  1.00 95.72           C  
ATOM   4829 HG21 VAL A 303      27.009  20.819 -41.180  1.00 95.72           H  
ATOM   4830 HG22 VAL A 303      27.397  19.119 -40.894  1.00 95.72           H  
ATOM   4831 HG23 VAL A 303      26.431  19.994 -39.709  1.00 95.72           H  
ATOM   4832  N   GLY A 304      23.193  17.350 -42.730  1.00 95.37           N  
ATOM   4833  H   GLY A 304      23.970  17.188 -43.355  1.00 95.37           H  
ATOM   4834  CA  GLY A 304      21.853  16.971 -43.183  1.00 95.37           C  
ATOM   4835  HA2 GLY A 304      21.166  17.807 -43.053  1.00 95.37           H  
ATOM   4836  HA3 GLY A 304      21.902  16.710 -44.240  1.00 95.37           H  
ATOM   4837  C   GLY A 304      21.300  15.761 -42.425  1.00 95.37           C  
ATOM   4838  O   GLY A 304      20.176  15.807 -41.924  1.00 95.37           O  
ATOM   4839  N   GLU A 305      22.109  14.712 -42.280  1.00 95.75           N  
ATOM   4840  H   GLU A 305      23.021  14.740 -42.712  1.00 95.75           H  
ATOM   4841  CA  GLU A 305      21.741  13.508 -41.529  1.00 95.75           C  
ATOM   4842  HA  GLU A 305      20.811  13.099 -41.925  1.00 95.75           H  
ATOM   4843  C   GLU A 305      21.522  13.799 -40.039  1.00 95.75           C  
ATOM   4844  CB  GLU A 305      22.840  12.452 -41.660  1.00 95.75           C  
ATOM   4845  HB2 GLU A 305      23.788  12.885 -41.343  1.00 95.75           H  
ATOM   4846  HB3 GLU A 305      22.586  11.635 -40.985  1.00 95.75           H  
ATOM   4847  O   GLU A 305      20.570  13.296 -39.443  1.00 95.75           O  
ATOM   4848  CG  GLU A 305      22.992  11.861 -43.068  1.00 95.75           C  
ATOM   4849  HG2 GLU A 305      22.060  11.367 -43.342  1.00 95.75           H  
ATOM   4850  HG3 GLU A 305      23.171  12.662 -43.785  1.00 95.75           H  
ATOM   4851  CD  GLU A 305      24.146  10.848 -43.135  1.00 95.75           C  
ATOM   4852  OE1 GLU A 305      24.488  10.441 -44.270  1.00 95.75           O  
ATOM   4853  OE2 GLU A 305      24.665  10.475 -42.052  1.00 95.75           O  
ATOM   4854  N   GLU A 306      22.361  14.643 -39.434  1.00 95.89           N  
ATOM   4855  H   GLU A 306      23.172  14.965 -39.942  1.00 95.89           H  
ATOM   4856  CA  GLU A 306      22.229  15.014 -38.024  1.00 95.89           C  
ATOM   4857  HA  GLU A 306      22.138  14.094 -37.447  1.00 95.89           H  
ATOM   4858  C   GLU A 306      20.959  15.836 -37.766  1.00 95.89           C  
ATOM   4859  CB  GLU A 306      23.494  15.759 -37.567  1.00 95.89           C  
ATOM   4860  HB2 GLU A 306      24.374  15.215 -37.911  1.00 95.89           H  
ATOM   4861  HB3 GLU A 306      23.515  16.748 -38.025  1.00 95.89           H  
ATOM   4862  O   GLU A 306      20.263  15.609 -36.775  1.00 95.89           O  
ATOM   4863  CG  GLU A 306      23.588  15.912 -36.039  1.00 95.89           C  
ATOM   4864  HG2 GLU A 306      22.760  16.532 -35.697  1.00 95.89           H  
ATOM   4865  HG3 GLU A 306      24.511  16.441 -35.803  1.00 95.89           H  
ATOM   4866  CD  GLU A 306      23.576  14.565 -35.293  1.00 95.89           C  
ATOM   4867  OE1 GLU A 306      23.069  14.526 -34.155  1.00 95.89           O  
ATOM   4868  OE2 GLU A 306      24.009  13.546 -35.883  1.00 95.89           O  
ATOM   4869  N   LYS A 307      20.583  16.733 -38.691  1.00 96.34           N  
ATOM   4870  H   LYS A 307      21.185  16.867 -39.490  1.00 96.34           H  
ATOM   4871  CA  LYS A 307      19.288  17.434 -38.630  1.00 96.34           C  
ATOM   4872  HA  LYS A 307      19.211  17.964 -37.680  1.00 96.34           H  
ATOM   4873  C   LYS A 307      18.118  16.452 -38.655  1.00 96.34           C  
ATOM   4874  CB  LYS A 307      19.156  18.434 -39.783  1.00 96.34           C  
ATOM   4875  HB2 LYS A 307      18.110  18.729 -39.873  1.00 96.34           H  
ATOM   4876  HB3 LYS A 307      19.453  17.954 -40.715  1.00 96.34           H  
ATOM   4877  O   LYS A 307      17.219  16.566 -37.827  1.00 96.34           O  
ATOM   4878  CG  LYS A 307      19.991  19.698 -39.554  1.00 96.34           C  
ATOM   4879  HG2 LYS A 307      19.599  20.240 -38.694  1.00 96.34           H  
ATOM   4880  HG3 LYS A 307      21.030  19.436 -39.353  1.00 96.34           H  
ATOM   4881  CD  LYS A 307      19.911  20.580 -40.801  1.00 96.34           C  
ATOM   4882  HD2 LYS A 307      18.874  20.878 -40.957  1.00 96.34           H  
ATOM   4883  HD3 LYS A 307      20.252  20.006 -41.663  1.00 96.34           H  
ATOM   4884  CE  LYS A 307      20.792  21.816 -40.628  1.00 96.34           C  
ATOM   4885  HE2 LYS A 307      20.464  22.354 -39.738  1.00 96.34           H  
ATOM   4886  HE3 LYS A 307      21.817  21.484 -40.465  1.00 96.34           H  
ATOM   4887  NZ  LYS A 307      20.710  22.685 -41.824  1.00 96.34           N  
ATOM   4888  HZ1 LYS A 307      21.063  22.187 -42.629  1.00 96.34           H  
ATOM   4889  HZ2 LYS A 307      21.258  23.524 -41.694  1.00 96.34           H  
ATOM   4890  HZ3 LYS A 307      19.749  22.936 -42.004  1.00 96.34           H  
ATOM   4891  N   GLN A 308      18.156  15.454 -39.538  1.00 95.15           N  
ATOM   4892  H   GLN A 308      18.927  15.415 -40.189  1.00 95.15           H  
ATOM   4893  CA  GLN A 308      17.111  14.433 -39.611  1.00 95.15           C  
ATOM   4894  HA  GLN A 308      16.149  14.936 -39.714  1.00 95.15           H  
ATOM   4895  C   GLN A 308      17.055  13.575 -38.336  1.00 95.15           C  
ATOM   4896  CB  GLN A 308      17.348  13.575 -40.859  1.00 95.15           C  
ATOM   4897  HB2 GLN A 308      17.452  14.230 -41.724  1.00 95.15           H  
ATOM   4898  HB3 GLN A 308      18.269  13.005 -40.743  1.00 95.15           H  
ATOM   4899  O   GLN A 308      15.967  13.307 -37.819  1.00 95.15           O  
ATOM   4900  CG  GLN A 308      16.181  12.610 -41.112  1.00 95.15           C  
ATOM   4901  HG2 GLN A 308      15.262  13.184 -41.234  1.00 95.15           H  
ATOM   4902  HG3 GLN A 308      16.062  11.945 -40.257  1.00 95.15           H  
ATOM   4903  CD  GLN A 308      16.385  11.745 -42.351  1.00 95.15           C  
ATOM   4904  NE2 GLN A 308      15.437  10.896 -42.679  1.00 95.15           N  
ATOM   4905 HE21 GLN A 308      15.623  10.349 -43.507  1.00 95.15           H  
ATOM   4906 HE22 GLN A 308      14.582  10.839 -42.143  1.00 95.15           H  
ATOM   4907  OE1 GLN A 308      17.383  11.792 -43.045  1.00 95.15           O  
ATOM   4908  N   ARG A 309      18.214  13.171 -37.791  1.00 96.47           N  
ATOM   4909  H   ARG A 309      19.069  13.392 -38.281  1.00 96.47           H  
ATOM   4910  CA  ARG A 309      18.297  12.456 -36.505  1.00 96.47           C  
ATOM   4911  HA  ARG A 309      17.701  11.545 -36.563  1.00 96.47           H  
ATOM   4912  C   ARG A 309      17.684  13.279 -35.374  1.00 96.47           C  
ATOM   4913  CB  ARG A 309      19.756  12.087 -36.173  1.00 96.47           C  
ATOM   4914  HB2 ARG A 309      20.408  12.944 -36.342  1.00 96.47           H  
ATOM   4915  HB3 ARG A 309      19.812  11.828 -35.116  1.00 96.47           H  
ATOM   4916  O   ARG A 309      16.910  12.740 -34.580  1.00 96.47           O  
ATOM   4917  CG  ARG A 309      20.257  10.882 -36.984  1.00 96.47           C  
ATOM   4918  HG2 ARG A 309      20.321  11.137 -38.042  1.00 96.47           H  
ATOM   4919  HG3 ARG A 309      19.536  10.072 -36.874  1.00 96.47           H  
ATOM   4920  CD  ARG A 309      21.619  10.368 -36.489  1.00 96.47           C  
ATOM   4921  HD2 ARG A 309      21.590  10.269 -35.404  1.00 96.47           H  
ATOM   4922  HD3 ARG A 309      21.788   9.373 -36.902  1.00 96.47           H  
ATOM   4923  NE  ARG A 309      22.747  11.246 -36.859  1.00 96.47           N  
ATOM   4924  HE  ARG A 309      23.003  11.991 -36.227  1.00 96.47           H  
ATOM   4925  NH1 ARG A 309      23.400  10.280 -38.863  1.00 96.47           N  
ATOM   4926 HH11 ARG A 309      22.598   9.665 -38.852  1.00 96.47           H  
ATOM   4927 HH12 ARG A 309      23.986  10.328 -39.684  1.00 96.47           H  
ATOM   4928  NH2 ARG A 309      24.534  11.992 -38.014  1.00 96.47           N  
ATOM   4929 HH21 ARG A 309      24.626  12.680 -37.281  1.00 96.47           H  
ATOM   4930 HH22 ARG A 309      25.162  11.990 -38.805  1.00 96.47           H  
ATOM   4931  CZ  ARG A 309      23.547  11.160 -37.909  1.00 96.47           C  
ATOM   4932  N   ARG A 310      17.963  14.584 -35.336  1.00 95.95           N  
ATOM   4933  H   ARG A 310      18.646  14.935 -35.992  1.00 95.95           H  
ATOM   4934  CA  ARG A 310      17.391  15.507 -34.354  1.00 95.95           C  
ATOM   4935  HA  ARG A 310      17.582  15.105 -33.359  1.00 95.95           H  
ATOM   4936  C   ARG A 310      15.871  15.624 -34.480  1.00 95.95           C  
ATOM   4937  CB  ARG A 310      18.103  16.858 -34.467  1.00 95.95           C  
ATOM   4938  HB2 ARG A 310      17.930  17.290 -35.453  1.00 95.95           H
[truncated: 427,041 more chars]
