# Supplementary material for: Nuclear genome of Bulinus truncatus, an intermediate host of the carcinogenic human blood fluke Schistosoma haematobium
Source: Nat Commun. 2022 Feb 21;13:977. doi: 10.1038/s41467-022-28634-9 (PMC8861042; doi:10.1038/s41467-022-28634-9)
Supplement: Supplementary file 6 — Supplementary Data 3 [file 41467_2022_28634_MOESM6_ESM.zip › Supplementary_Data_3/btru_067844-t1.mature.pep.pdb]

ATOM      1  N   GLY A   1     -65.670   2.721  34.192  1.00 35.72           N  
ATOM      2  H   GLY A   1     -65.767   3.143  35.104  1.00 35.72           H  
ATOM      3  H2  GLY A   1     -66.075   3.325  33.491  1.00 35.72           H  
ATOM      4  H3  GLY A   1     -66.161   1.838  34.169  1.00 35.72           H  
ATOM      5  CA  GLY A   1     -64.255   2.480  33.884  1.00 35.72           C  
ATOM      6  HA2 GLY A   1     -63.712   3.422  33.811  1.00 35.72           H  
ATOM      7  HA3 GLY A   1     -63.808   1.856  34.658  1.00 35.72           H  
ATOM      8  C   GLY A   1     -64.174   1.739  32.577  1.00 35.72           C  
ATOM      9  O   GLY A   1     -64.868   0.745  32.465  1.00 35.72           O  
ATOM     10  N   THR A   2     -63.406   2.282  31.636  1.00 39.78           N  
ATOM     11  H   THR A   2     -63.124   3.241  31.783  1.00 39.78           H  
ATOM     12  CA  THR A   2     -62.550   1.619  30.632  1.00 39.78           C  
ATOM     13  HA  THR A   2     -61.701   1.147  31.128  1.00 39.78           H  
ATOM     14  C   THR A   2     -62.020   2.755  29.764  1.00 39.78           C  
ATOM     15  CB  THR A   2     -63.207   0.566  29.717  1.00 39.78           C  
ATOM     16  HB  THR A   2     -62.633   0.526  28.791  1.00 39.78           H  
ATOM     17  O   THR A   2     -62.741   3.277  28.915  1.00 39.78           O  
ATOM     18  CG2 THR A   2     -63.156  -0.845  30.310  1.00 39.78           C  
ATOM     19 HG21 THR A   2     -63.565  -1.544  29.581  1.00 39.78           H  
ATOM     20 HG22 THR A   2     -63.739  -0.931  31.227  1.00 39.78           H  
ATOM     21 HG23 THR A   2     -62.122  -1.122  30.512  1.00 39.78           H  
ATOM     22  OG1 THR A   2     -64.527   0.909  29.383  1.00 39.78           O  
ATOM     23  HG1 THR A   2     -64.468   1.716  28.866  1.00 39.78           H  
ATOM     24  N   ASP A   3     -60.800   3.190  30.080  1.00 42.46           N  
ATOM     25  H   ASP A   3     -60.279   2.719  30.805  1.00 42.46           H  
ATOM     26  CA  ASP A   3     -60.047   4.188  29.328  1.00 42.46           C  
ATOM     27  HA  ASP A   3     -60.646   5.094  29.248  1.00 42.46           H  
ATOM     28  C   ASP A   3     -59.754   3.695  27.911  1.00 42.46           C  
ATOM     29  CB  ASP A   3     -58.729   4.520  30.054  1.00 42.46           C  
ATOM     30  HB2 ASP A   3     -57.990   4.835  29.317  1.00 42.46           H  
ATOM     31  HB3 ASP A   3     -58.341   3.629  30.548  1.00 42.46           H  
ATOM     32  O   ASP A   3     -59.439   2.525  27.677  1.00 42.46           O  
ATOM     33  CG  ASP A   3     -58.890   5.665  31.050  1.00 42.46           C  
ATOM     34  OD1 ASP A   3     -59.457   6.698  30.634  1.00 42.46           O  
ATOM     35  OD2 ASP A   3     -58.480   5.479  32.216  1.00 42.46           O  
ATOM     36  N   VAL A   4     -59.874   4.620  26.964  1.00 43.87           N  
ATOM     37  H   VAL A   4     -60.087   5.560  27.265  1.00 43.87           H  
ATOM     38  CA  VAL A   4     -59.601   4.412  25.546  1.00 43.87           C  
ATOM     39  HA  VAL A   4     -60.131   3.518  25.216  1.00 43.87           H  
ATOM     40  C   VAL A   4     -58.099   4.191  25.377  1.00 43.87           C  
ATOM     41  CB  VAL A   4     -60.120   5.612  24.728  1.00 43.87           C  
ATOM     42  HB  VAL A   4     -59.615   6.521  25.056  1.00 43.87           H  
ATOM     43  O   VAL A   4     -57.292   5.086  25.620  1.00 43.87           O  
ATOM     44  CG1 VAL A   4     -59.875   5.437  23.225  1.00 43.87           C  
ATOM     45 HG11 VAL A   4     -60.361   4.530  22.865  1.00 43.87           H  
ATOM     46 HG12 VAL A   4     -60.271   6.296  22.683  1.00 43.87           H  
ATOM     47 HG13 VAL A   4     -58.805   5.376  23.026  1.00 43.87           H  
ATOM     48  CG2 VAL A   4     -61.632   5.799  24.936  1.00 43.87           C  
ATOM     49 HG21 VAL A   4     -61.848   6.045  25.976  1.00 43.87           H  
ATOM     50 HG22 VAL A   4     -62.165   4.886  24.666  1.00 43.87           H  
ATOM     51 HG23 VAL A   4     -61.992   6.620  24.316  1.00 43.87           H  
ATOM     52  N   ASN A   5     -57.737   2.974  24.970  1.00 41.78           N  
ATOM     53  H   ASN A   5     -58.466   2.277  24.920  1.00 41.78           H  
ATOM     54  CA  ASN A   5     -56.375   2.557  24.655  1.00 41.78           C  
ATOM     55  HA  ASN A   5     -55.761   2.631  25.552  1.00 41.78           H  
ATOM     56  C   ASN A   5     -55.769   3.463  23.576  1.00 41.78           C  
ATOM     57  CB  ASN A   5     -56.405   1.090  24.183  1.00 41.78           C  
ATOM     58  HB2 ASN A   5     -57.160   0.971  23.406  1.00 41.78           H  
ATOM     59  HB3 ASN A   5     -55.438   0.837  23.749  1.00 41.78           H  
ATOM     60  O   ASN A   5     -56.001   3.274  22.382  1.00 41.78           O  
ATOM     61  CG  ASN A   5     -56.651   0.113  25.312  1.00 41.78           C  
ATOM     62  ND2 ASN A   5     -57.526  -0.849  25.126  1.00 41.78           N  
ATOM     63 HD21 ASN A   5     -58.036  -0.930  24.258  1.00 41.78           H  
ATOM     64 HD22 ASN A   5     -57.672  -1.460  25.916  1.00 41.78           H  
ATOM     65  OD1 ASN A   5     -56.044   0.179  26.362  1.00 41.78           O  
ATOM     66  N   ASN A   6     -54.969   4.440  23.999  1.00 40.84           N  
ATOM     67  H   ASN A   6     -54.921   4.625  24.991  1.00 40.84           H  
ATOM     68  CA  ASN A   6     -54.169   5.245  23.094  1.00 40.84           C  
ATOM     69  HA  ASN A   6     -54.774   5.443  22.209  1.00 40.84           H  
ATOM     70  C   ASN A   6     -52.956   4.402  22.672  1.00 40.84           C  
ATOM     71  CB  ASN A   6     -53.839   6.593  23.766  1.00 40.84           C  
ATOM     72  HB2 ASN A   6     -54.639   6.853  24.459  1.00 40.84           H  
ATOM     73  HB3 ASN A   6     -52.909   6.516  24.329  1.00 40.84           H  
ATOM     74  O   ASN A   6     -52.024   4.177  23.448  1.00 40.84           O  
ATOM     75  CG  ASN A   6     -53.737   7.740  22.776  1.00 40.84           C  
ATOM     76  ND2 ASN A   6     -53.483   8.936  23.251  1.00 40.84           N  
ATOM     77 HD21 ASN A   6     -53.438   9.679  22.569  1.00 40.84           H  
ATOM     78 HD22 ASN A   6     -53.374   9.085  24.244  1.00 40.84           H  
ATOM     79  OD1 ASN A   6     -53.909   7.597  21.579  1.00 40.84           O  
ATOM     80  N   VAL A   7     -53.026   3.850  21.461  1.00 40.90           N  
ATOM     81  H   VAL A   7     -53.854   4.038  20.914  1.00 40.90           H  
ATOM     82  CA  VAL A   7     -51.988   3.004  20.866  1.00 40.90           C  
ATOM     83  HA  VAL A   7     -51.718   2.225  21.579  1.00 40.90           H  
ATOM     84  C   VAL A   7     -50.755   3.868  20.609  1.00 40.90           C  
ATOM     85  CB  VAL A   7     -52.504   2.316  19.582  1.00 40.90           C  
ATOM     86  HB  VAL A   7     -52.825   3.075  18.868  1.00 40.90           H  
ATOM     87  O   VAL A   7     -50.631   4.523  19.578  1.00 40.90           O  
ATOM     88  CG1 VAL A   7     -51.432   1.440  18.918  1.00 40.90           C  
ATOM     89 HG11 VAL A   7     -51.075   0.686  19.619  1.00 40.90           H  
ATOM     90 HG12 VAL A   7     -50.593   2.054  18.587  1.00 40.90           H  
ATOM     91 HG13 VAL A   7     -51.852   0.946  18.042  1.00 40.90           H  
ATOM     92  CG2 VAL A   7     -53.706   1.411  19.896  1.00 40.90           C  
ATOM     93 HG21 VAL A   7     -54.047   0.920  18.984  1.00 40.90           H  
ATOM     94 HG22 VAL A   7     -53.426   0.654  20.629  1.00 40.90           H  
ATOM     95 HG23 VAL A   7     -54.534   2.001  20.289  1.00 40.90           H  
ATOM     96  N   ASN A   8     -49.820   3.863  21.559  1.00 37.98           N  
ATOM     97  H   ASN A   8     -50.061   3.450  22.449  1.00 37.98           H  
ATOM     98  CA  ASN A   8     -48.473   4.377  21.349  1.00 37.98           C  
ATOM     99  HA  ASN A   8     -48.540   5.359  20.880  1.00 37.98           H  
ATOM    100  C   ASN A   8     -47.754   3.457  20.358  1.00 37.98           C  
ATOM    101  CB  ASN A   8     -47.731   4.508  22.694  1.00 37.98           C  
ATOM    102  HB2 ASN A   8     -46.666   4.345  22.533  1.00 37.98           H  
ATOM    103  HB3 ASN A   8     -48.086   3.750  23.393  1.00 37.98           H  
ATOM    104  O   ASN A   8     -47.164   2.440  20.731  1.00 37.98           O  
ATOM    105  CG  ASN A   8     -47.859   5.889  23.309  1.00 37.98           C  
ATOM    106  ND2 ASN A   8     -47.763   5.999  24.612  1.00 37.98           N  
ATOM    107 HD21 ASN A   8     -47.886   6.936  24.970  1.00 37.98           H  
ATOM    108 HD22 ASN A   8     -47.746   5.181  25.204  1.00 37.98           H  
ATOM    109  OD1 ASN A   8     -47.990   6.894  22.640  1.00 37.98           O  
ATOM    110  N   MET A   9     -47.827   3.821  19.080  1.00 37.58           N  
ATOM    111  H   MET A   9     -48.429   4.599  18.852  1.00 37.58           H  
ATOM    112  CA  MET A   9     -47.084   3.189  18.002  1.00 37.58           C  
ATOM    113  HA  MET A   9     -47.242   2.112  18.066  1.00 37.58           H  
ATOM    114  C   MET A   9     -45.593   3.486  18.221  1.00 37.58           C  
ATOM    115  CB  MET A   9     -47.650   3.683  16.655  1.00 37.58           C  
ATOM    116  HB2 MET A   9     -47.167   4.614  16.355  1.00 37.58           H  
ATOM    117  HB3 MET A   9     -48.715   3.883  16.770  1.00 37.58           H  
ATOM    118  O   MET A   9     -45.070   4.525  17.822  1.00 37.58           O  
ATOM    119  CG  MET A   9     -47.501   2.641  15.544  1.00 37.58           C  
ATOM    120  HG2 MET A   9     -46.445   2.390  15.451  1.00 37.58           H  
ATOM    121  HG3 MET A   9     -48.040   1.736  15.827  1.00 37.58           H  
ATOM    122  SD  MET A   9     -48.088   3.178  13.911  1.00 37.58           S  
ATOM    123  CE  MET A   9     -49.888   3.212  14.142  1.00 37.58           C  
ATOM    124  HE1 MET A   9     -50.152   3.964  14.885  1.00 37.58           H  
ATOM    125  HE2 MET A   9     -50.368   3.464  13.196  1.00 37.58           H  
ATOM    126  HE3 MET A   9     -50.237   2.233  14.472  1.00 37.58           H  
ATOM    127  N   ARG A  10     -44.904   2.591  18.937  1.00 40.57           N  
ATOM    128  H   ARG A  10     -45.423   1.826  19.345  1.00 40.57           H  
ATOM    129  CA  ARG A  10     -43.446   2.615  19.059  1.00 40.57           C  
ATOM    130  HA  ARG A  10     -43.112   3.621  19.310  1.00 40.57           H  
ATOM    131  C   ARG A  10     -42.868   2.267  17.694  1.00 40.57           C  
ATOM    132  CB  ARG A  10     -42.959   1.631  20.139  1.00 40.57           C  
ATOM    133  HB2 ARG A  10     -41.885   1.489  20.011  1.00 40.57           H  
ATOM    134  HB3 ARG A  10     -43.446   0.666  19.999  1.00 40.57           H  
ATOM    135  O   ARG A  10     -42.734   1.093  17.362  1.00 40.57           O  
ATOM    136  CG  ARG A  10     -43.206   2.133  21.568  1.00 40.57           C  
ATOM    137  HG2 ARG A  10     -44.276   2.255  21.736  1.00 40.57           H  
ATOM    138  HG3 ARG A  10     -42.710   3.094  21.700  1.00 40.57           H  
ATOM    139  CD  ARG A  10     -42.638   1.122  22.575  1.00 40.57           C  
ATOM    140  HD2 ARG A  10     -41.591   0.939  22.333  1.00 40.57           H  
ATOM    141  HD3 ARG A  10     -43.189   0.188  22.472  1.00 40.57           H  
ATOM    142  NE  ARG A  10     -42.737   1.613  23.964  1.00 40.57           N  
ATOM    143  HE  ARG A  10     -43.075   2.557  24.085  1.00 40.57           H  
ATOM    144  NH1 ARG A  10     -41.976  -0.290  25.003  1.00 40.57           N  
ATOM    145 HH11 ARG A  10     -41.882  -0.734  24.101  1.00 40.57           H  
ATOM    146 HH12 ARG A  10     -41.737  -0.795  25.844  1.00 40.57           H  
ATOM    147  NH2 ARG A  10     -42.524   1.490  26.229  1.00 40.57           N  
ATOM    148 HH21 ARG A  10     -42.855   2.441  26.315  1.00 40.57           H  
ATOM    149 HH22 ARG A  10     -42.275   0.972  27.059  1.00 40.57           H  
ATOM    150  CZ  ARG A  10     -42.414   0.938  25.054  1.00 40.57           C  
ATOM    151  N   VAL A  11     -42.520   3.282  16.910  1.00 39.61           N  
ATOM    152  H   VAL A  11     -42.788   4.218  17.181  1.00 39.61           H  
ATOM    153  CA  VAL A  11     -41.586   3.100  15.801  1.00 39.61           C  
ATOM    154  HA  VAL A  11     -41.925   2.275  15.174  1.00 39.61           H  
ATOM    155  C   VAL A  11     -40.258   2.719  16.441  1.00 39.61           C  
ATOM    156  CB  VAL A  11     -41.472   4.357  14.916  1.00 39.61           C  
ATOM    157  HB  VAL A  11     -41.122   5.197  15.516  1.00 39.61           H  
ATOM    158  O   VAL A  11     -39.550   3.560  16.994  1.00 39.61           O  
ATOM    159  CG1 VAL A  11     -40.490   4.128  13.758  1.00 39.61           C  
ATOM    160 HG11 VAL A  11     -40.452   5.016  13.128  1.00 39.61           H  
ATOM    161 HG12 VAL A  11     -39.487   3.944  14.142  1.00 39.61           H  
ATOM    162 HG13 VAL A  11     -40.807   3.277  13.155  1.00 39.61           H  
ATOM    163  CG2 VAL A  11     -42.837   4.722  14.318  1.00 39.61           C  
ATOM    164 HG21 VAL A  11     -43.226   3.891  13.730  1.00 39.61           H  
ATOM    165 HG22 VAL A  11     -43.547   4.965  15.108  1.00 39.61           H  
ATOM    166 HG23 VAL A  11     -42.735   5.596  13.674  1.00 39.61           H  
ATOM    167  N   SER A  12     -39.946   1.427  16.443  1.00 40.07           N  
ATOM    168  H   SER A  12     -40.606   0.756  16.077  1.00 40.07           H  
ATOM    169  CA  SER A  12     -38.595   0.966  16.712  1.00 40.07           C  
ATOM    170  HA  SER A  12     -38.246   1.376  17.660  1.00 40.07           H  
ATOM    171  C   SER A  12     -37.724   1.502  15.585  1.00 40.07           C  
ATOM    172  CB  SER A  12     -38.547  -0.565  16.799  1.00 40.07           C  
ATOM    173  HB2 SER A  12     -37.509  -0.896  16.851  1.00 40.07           H  
ATOM    174  HB3 SER A  12     -39.064  -0.888  17.703  1.00 40.07           H  
ATOM    175  O   SER A  12     -37.710   0.948  14.487  1.00 40.07           O  
ATOM    176  OG  SER A  12     -39.179  -1.154  15.682  1.00 40.07           O  
ATOM    177  HG  SER A  12     -38.736  -0.831  14.894  1.00 40.07           H  
ATOM    178  N   VAL A  13     -37.022   2.605  15.844  1.00 45.49           N  
ATOM    179  H   VAL A  13     -37.204   3.104  16.703  1.00 45.49           H  
ATOM    180  CA  VAL A  13     -35.840   2.962  15.065  1.00 45.49           C  
ATOM    181  HA  VAL A  13     -36.090   2.977  14.005  1.00 45.49           H  
ATOM    182  C   VAL A  13     -34.855   1.838  15.331  1.00 45.49           C  
ATOM    183  CB  VAL A  13     -35.266   4.338  15.452  1.00 45.49           C  
ATOM    184  HB  VAL A  13     -34.958   4.330  16.498  1.00 45.49           H  
ATOM    185  O   VAL A  13     -34.164   1.810  16.347  1.00 45.49           O  
ATOM    186  CG1 VAL A  13     -34.055   4.688  14.576  1.00 45.49           C  
ATOM    187 HG11 VAL A  13     -34.336   4.688  13.523  1.00 45.49           H  
ATOM    188 HG12 VAL A  13     -33.254   3.965  14.733  1.00 45.49           H  
ATOM    189 HG13 VAL A  13     -33.678   5.675  14.845  1.00 45.49           H  
ATOM    190  CG2 VAL A  13     -36.320   5.438  15.273  1.00 45.49           C  
ATOM    191 HG21 VAL A  13     -36.673   5.454  14.242  1.00 45.49           H  
ATOM    192 HG22 VAL A  13     -35.885   6.407  15.517  1.00 45.49           H  
ATOM    193 HG23 VAL A  13     -37.166   5.266  15.939  1.00 45.49           H  
ATOM    194  N   GLN A  14     -34.882   0.830  14.471  1.00 35.55           N  
ATOM    195  H   GLN A  14     -35.563   0.842  13.724  1.00 35.55           H  
ATOM    196  CA  GLN A  14     -33.847  -0.173  14.452  1.00 35.55           C  
ATOM    197  HA  GLN A  14     -33.723  -0.581  15.455  1.00 35.55           H  
ATOM    198  C   GLN A  14     -32.594   0.594  14.048  1.00 35.55           C  
ATOM    199  CB  GLN A  14     -34.286  -1.294  13.496  1.00 35.55           C  
ATOM    200  HB2 GLN A  14     -35.345  -1.465  13.689  1.00 35.55           H  
ATOM    201  HB3 GLN A  14     -34.184  -0.980  12.457  1.00 35.55           H  
ATOM    202  O   GLN A  14     -32.497   1.056  12.911  1.00 35.55           O  
ATOM    203  CG  GLN A  14     -33.547  -2.624  13.717  1.00 35.55           C  
ATOM    204  HG2 GLN A  14     -33.349  -2.755  14.781  1.00 35.55           H  
ATOM    205  HG3 GLN A  14     -32.591  -2.598  13.194  1.00 35.55           H  
ATOM    206  CD  GLN A  14     -34.359  -3.834  13.248  1.00 35.55           C  
ATOM    207  NE2 GLN A  14     -33.854  -5.035  13.422  1.00 35.55           N  
ATOM    208 HE21 GLN A  14     -32.924  -5.160  13.795  1.00 35.55           H  
ATOM    209 HE22 GLN A  14     -34.421  -5.797  13.078  1.00 35.55           H  
ATOM    210  OE1 GLN A  14     -35.468  -3.746  12.750  1.00 35.55           O  
ATOM    211  N   CYS A  15     -31.681   0.824  14.998  1.00 43.95           N  
ATOM    212  H   CYS A  15     -31.886   0.587  15.958  1.00 43.95           H  
ATOM    213  CA  CYS A  15     -30.330   1.238  14.644  1.00 43.95           C  
ATOM    214  HA  CYS A  15     -30.343   2.268  14.287  1.00 43.95           H  
ATOM    215  C   CYS A  15     -29.889   0.278  13.532  1.00 43.95           C  
ATOM    216  CB  CYS A  15     -29.388   1.121  15.852  1.00 43.95           C  
ATOM    217  HB2 CYS A  15     -28.364   1.257  15.505  1.00 43.95           H  
ATOM    218  HB3 CYS A  15     -29.475   0.127  16.290  1.00 43.95           H  
ATOM    219  O   CYS A  15     -29.988  -0.936  13.763  1.00 43.95           O  
ATOM    220  SG  CYS A  15     -29.768   2.396  17.087  1.00 43.95           S  
ATOM    221  HG  CYS A  15     -28.740   2.150  17.904  1.00 43.95           H  
ATOM    222  N   PRO A  16     -29.483   0.766  12.342  1.00 44.93           N  
ATOM    223  CA  PRO A  16     -28.918  -0.107  11.327  1.00 44.93           C  
ATOM    224  HA  PRO A  16     -29.705  -0.727  10.898  1.00 44.93           H  
ATOM    225  C   PRO A  16     -27.874  -0.957  12.037  1.00 44.93           C  
ATOM    226  CB  PRO A  16     -28.309   0.801  10.255  1.00 44.93           C  
ATOM    227  HB2 PRO A  16     -27.244   0.945  10.440  1.00 44.93           H  
ATOM    228  HB3 PRO A  16     -28.468   0.404   9.253  1.00 44.93           H  
ATOM    229  O   PRO A  16     -27.094  -0.422  12.830  1.00 44.93           O  
ATOM    230  CG  PRO A  16     -29.035   2.130  10.459  1.00 44.93           C  
ATOM    231  HG2 PRO A  16     -28.420   2.978  10.159  1.00 44.93           H  
ATOM    232  HG3 PRO A  16     -29.970   2.119   9.899  1.00 44.93           H  
ATOM    233  CD  PRO A  16     -29.344   2.156  11.954  1.00 44.93           C  
ATOM    234  HD2 PRO A  16     -28.511   2.603  12.496  1.00 44.93           H  
ATOM    235  HD3 PRO A  16     -30.263   2.715  12.133  1.00 44.93           H  
ATOM    236  N   SER A  17     -27.980  -2.275  11.879  1.00 47.40           N  
ATOM    237  H   SER A  17     -28.618  -2.619  11.175  1.00 47.40           H  
ATOM    238  CA  SER A  17     -27.112  -3.262  12.516  1.00 47.40           C  
ATOM    239  HA  SER A  17     -27.506  -3.498  13.504  1.00 47.40           H  
ATOM    240  C   SER A  17     -25.693  -2.716  12.646  1.00 47.40           C  
ATOM    241  CB  SER A  17     -27.097  -4.535  11.668  1.00 47.40           C  
ATOM    242  HB2 SER A  17     -26.280  -5.187  11.980  1.00 47.40           H  
ATOM    243  HB3 SER A  17     -28.040  -5.065  11.800  1.00 47.40           H  
ATOM    244  O   SER A  17     -25.108  -2.274  11.663  1.00 47.40           O  
ATOM    245  OG  SER A  17     -26.956  -4.200  10.301  1.00 47.40           O  
ATOM    246  HG  SER A  17     -26.119  -3.745  10.181  1.00 47.40           H  
ATOM    247  N   ARG A  18     -25.193  -2.714  13.880  1.00 44.63           N  
ATOM    248  H   ARG A  18     -25.806  -3.092  14.587  1.00 44.63           H  
ATOM    249  CA  ARG A  18     -23.923  -2.155  14.366  1.00 44.63           C  
ATOM    250  HA  ARG A  18     -23.863  -1.106  14.075  1.00 44.63           H  
ATOM    251  C   ARG A  18     -22.681  -2.858  13.772  1.00 44.63           C  
ATOM    252  CB  ARG A  18     -24.019  -2.287  15.898  1.00 44.63           C  
ATOM    253  HB2 ARG A  18     -23.902  -3.340  16.156  1.00 44.63           H  
ATOM    254  HB3 ARG A  18     -25.019  -1.985  16.212  1.00 44.63           H  
ATOM    255  O   ARG A  18     -21.834  -3.320  14.526  1.00 44.63           O  
ATOM    256  CG  ARG A  18     -23.033  -1.452  16.719  1.00 44.63           C  
ATOM    257  HG2 ARG A  18     -22.009  -1.611  16.380  1.00 44.63           H  
ATOM    258  HG3 ARG A  18     -23.285  -0.396  16.621  1.00 44.63           H  
ATOM    259  CD  ARG A  18     -23.163  -1.899  18.181  1.00 44.63           C  
ATOM    260  HD2 ARG A  18     -22.818  -2.931  18.246  1.00 44.63           H  
ATOM    261  HD3 ARG A  18     -24.212  -1.858  18.473  1.00 44.63           H  
ATOM    262  NE  ARG A  18     -22.379  -1.046  19.088  1.00 44.63           N  
ATOM    263  HE  ARG A  18     -22.034  -0.182  18.694  1.00 44.63           H  
ATOM    264  NH1 ARG A  18     -22.395  -2.455  20.901  1.00 44.63           N  
ATOM    265 HH11 ARG A  18     -22.863  -3.147  20.334  1.00 44.63           H  
ATOM    266 HH12 ARG A  18     -22.122  -2.671  21.849  1.00 44.63           H  
ATOM    267  NH2 ARG A  18     -21.407  -0.460  21.057  1.00 44.63           N  
ATOM    268 HH21 ARG A  18     -21.130   0.420  20.646  1.00 44.63           H  
ATOM    269 HH22 ARG A  18     -21.165  -0.672  22.015  1.00 44.63           H  
ATOM    270  CZ  ARG A  18     -22.065  -1.324  20.339  1.00 44.63           C  
ATOM    271  N   GLN A  19     -22.642  -3.057  12.459  1.00 51.42           N  
ATOM    272  H   GLN A  19     -23.346  -2.595  11.901  1.00 51.42           H  
ATOM    273  CA  GLN A  19     -21.818  -4.063  11.787  1.00 51.42           C  
ATOM    274  HA  GLN A  19     -20.926  -4.257  12.383  1.00 51.42           H  
ATOM    275  C   GLN A  19     -21.295  -3.596  10.424  1.00 51.42           C  
ATOM    276  CB  GLN A  19     -22.618  -5.374  11.661  1.00 51.42           C  
ATOM    277  HB2 GLN A  19     -22.138  -6.038  10.942  1.00 51.42           H  
ATOM    278  HB3 GLN A  19     -23.624  -5.164  11.296  1.00 51.42           H  
ATOM    279  O   GLN A  19     -21.169  -4.396   9.498  1.00 51.42           O  
ATOM    280  CG  GLN A  19     -22.686  -6.141  12.982  1.00 51.42           C  
ATOM    281  HG2 GLN A  19     -23.348  -5.631  13.682  1.00 51.42           H  
ATOM    282  HG3 GLN A  19     -21.687  -6.182  13.416  1.00 51.42           H  
ATOM    283  CD  GLN A  19     -23.188  -7.563  12.776  1.00 51.42           C  
ATOM    284  NE2 GLN A  19     -22.641  -8.526  13.480  1.00 51.42           N  
ATOM    285 HE21 GLN A  19     -22.914  -9.456  13.196  1.00 51.42           H  
ATOM    286 HE22 GLN A  19     -21.743  -8.351  13.907  1.00 51.42           H  
ATOM    287  OE1 GLN A  19     -24.095  -7.840  12.010  1.00 51.42           O  
ATOM    288  N   ASN A  20     -20.955  -2.318  10.262  1.00 74.21           N  
ATOM    289  H   ASN A  20     -21.030  -1.655  11.021  1.00 74.21           H  
ATOM    290  CA  ASN A  20     -20.260  -1.894   9.054  1.00 74.21           C  
ATOM    291  HA  ASN A  20     -20.425  -2.613   8.252  1.00 74.21           H  
ATOM    292  C   ASN A  20     -18.750  -1.929   9.297  1.00 74.21           C  
ATOM    293  CB  ASN A  20     -20.851  -0.582   8.548  1.00 74.21           C  
ATOM    294  HB2 ASN A  20     -20.968   0.126   9.368  1.00 74.21           H  
ATOM    295  HB3 ASN A  20     -20.150  -0.138   7.841  1.00 74.21           H  
ATOM    296  O   ASN A  20     -18.054  -0.918   9.303  1.00 74.21           O  
ATOM    297  CG  ASN A  20     -22.189  -0.756   7.854  1.00 74.21           C  
ATOM    298  ND2 ASN A  20     -22.790   0.337   7.454  1.00 74.21           N  
ATOM    299 HD21 ASN A  20     -23.672   0.216   6.978  1.00 74.21           H  
ATOM    300 HD22 ASN A  20     -22.332   1.226   7.597  1.00 74.21           H  
ATOM    301  OD1 ASN A  20     -22.720  -1.834   7.640  1.00 74.21           O  
ATOM    302  N   GLN A  21     -18.226  -3.133   9.507  1.00 89.69           N  
ATOM    303  H   GLN A  21     -18.855  -3.923   9.536  1.00 89.69           H  
ATOM    304  CA  GLN A  21     -16.796  -3.409   9.457  1.00 89.69           C  
ATOM    305  HA  GLN A  21     -16.265  -2.539   9.071  1.00 89.69           H  
ATOM    306  C   GLN A  21     -16.539  -4.558   8.500  1.00 89.69           C  
ATOM    307  CB  GLN A  21     -16.243  -3.710  10.848  1.00 89.69           C  
ATOM    308  HB2 GLN A  21     -16.779  -4.557  11.276  1.00 89.69           H  
ATOM    309  HB3 GLN A  21     -15.190  -3.970  10.740  1.00 89.69           H  
ATOM    310  O   GLN A  21     -17.344  -5.481   8.428  1.00 89.69           O  
ATOM    311  CG  GLN A  21     -16.388  -2.505  11.785  1.00 89.69           C  
ATOM    312  HG2 GLN A  21     -16.049  -1.601  11.280  1.00 89.69           H  
ATOM    313  HG3 GLN A  21     -17.438  -2.376  12.046  1.00 89.69           H  
ATOM    314  CD  GLN A  21     -15.578  -2.663  13.055  1.00 89.69           C  
ATOM    315  NE2 GLN A  21     -15.890  -1.920  14.091  1.00 89.69           N  
ATOM    316 HE21 GLN A  21     -15.355  -2.044  14.939  1.00 89.69           H  
ATOM    317 HE22 GLN A  21     -16.707  -1.332  14.018  1.00 89.69           H  
ATOM    318  OE1 GLN A  21     -14.622  -3.418  13.125  1.00 89.69           O  
ATOM    319  N   CYS A  22     -15.391  -4.565   7.812  1.00 94.73           N  
ATOM    320  H   CYS A  22     -14.786  -3.758   7.844  1.00 94.73           H  
ATOM    321  CA  CYS A  22     -15.058  -5.670   6.905  1.00 94.73           C  
ATOM    322  HA  CYS A  22     -15.781  -5.678   6.089  1.00 94.73           H  
ATOM    323  C   CYS A  22     -15.149  -7.048   7.584  1.00 94.73           C  
ATOM    324  CB  CYS A  22     -13.655  -5.479   6.314  1.00 94.73           C  
ATOM    325  HB2 CYS A  22     -13.402  -6.382   5.757  1.00 94.73           H  
ATOM    326  HB3 CYS A  22     -12.931  -5.387   7.123  1.00 94.73           H  
ATOM    327  O   CYS A  22     -15.448  -8.027   6.908  1.00 94.73           O  
ATOM    328  SG  CYS A  22     -13.435  -4.086   5.179  1.00 94.73           S  
ATOM    329  N   ARG A  23     -14.913  -7.124   8.906  1.00 92.73           N  
ATOM    330  H   ARG A  23     -14.708  -6.261   9.389  1.00 92.73           H  
ATOM    331  CA  ARG A  23     -15.013  -8.355   9.712  1.00 92.73           C  
ATOM    332  HA  ARG A  23     -14.419  -9.138   9.241  1.00 92.73           H  
ATOM    333  C   ARG A  23     -16.428  -8.941   9.778  1.00 92.73           C  
ATOM    334  CB  ARG A  23     -14.443  -8.115  11.128  1.00 92.73           C  
ATOM    335  HB2 ARG A  23     -14.201  -9.086  11.559  1.00 92.73           H  
ATOM    336  HB3 ARG A  23     -13.519  -7.541  11.060  1.00 92.73           H  
ATOM    337  O   ARG A  23     -16.562 -10.148   9.925  1.00 92.73           O  
ATOM    338  CG  ARG A  23     -15.428  -7.408  12.080  1.00 92.73           C  
ATOM    339  HG2 ARG A  23     -15.715  -6.438  11.672  1.00 92.73           H  
ATOM    340  HG3 ARG A  23     -16.324  -8.023  12.165  1.00 92.73           H  
ATOM    341  CD  ARG A  23     -14.919  -7.242  13.514  1.00 92.73           C  
ATOM    342  HD2 ARG A  23     -15.795  -7.143  14.156  1.00 92.73           H  
ATOM    343  HD3 ARG A  23     -14.375  -8.139  13.810  1.00 92.73           H  
ATOM    344  NE  ARG A  23     -14.084  -6.044  13.688  1.00 92.73           N  
ATOM    345  HE  ARG A  23     -14.178  -5.311  13.000  1.00 92.73           H  
ATOM    346  NH1 ARG A  23     -13.484  -6.336  15.887  1.00 92.73           N  
ATOM    347 HH11 ARG A  23     -13.978  -7.217  15.899  1.00 92.73           H  
ATOM    348 HH12 ARG A  23     -12.909  -6.025  16.657  1.00 92.73           H  
ATOM    349  NH2 ARG A  23     -12.827  -4.541  14.818  1.00 92.73           N  
ATOM    350 HH21 ARG A  23     -12.917  -3.906  14.037  1.00 92.73           H  
ATOM    351 HH22 ARG A  23     -12.213  -4.264  15.570  1.00 92.73           H  
ATOM    352  CZ  ARG A  23     -13.467  -5.657  14.785  1.00 92.73           C  
ATOM    353  N   ASP A  24     -17.451  -8.094   9.691  1.00 91.95           N  
ATOM    354  H   ASP A  24     -17.268  -7.115   9.525  1.00 91.95           H  
ATOM    355  CA  ASP A  24     -18.853  -8.482   9.862  1.00 91.95           C  
ATOM    356  HA  ASP A  24     -18.905  -9.400  10.448  1.00 91.95           H  
ATOM    357  C   ASP A  24     -19.541  -8.766   8.515  1.00 91.95           C  
ATOM    358  CB  ASP A  24     -19.594  -7.390  10.649  1.00 91.95           C  
ATOM    359  HB2 ASP A  24     -20.630  -7.704  10.774  1.00 91.95           H  
ATOM    360  HB3 ASP A  24     -19.580  -6.469  10.067  1.00 91.95           H  
ATOM    361  O   ASP A  24     -20.690  -9.206   8.470  1.00 91.95           O  
ATOM    362  CG  ASP A  24     -19.009  -7.125  12.041  1.00 91.95           C  
ATOM    363  OD1 ASP A  24     -18.869  -8.092  12.824  1.00 91.95           O  
ATOM    364  OD2 ASP A  24     -18.700  -5.949  12.333  1.00 91.95           O  
ATOM    365  N   ILE A  25     -18.844  -8.535   7.395  1.00 91.06           N  
ATOM    366  H   ILE A  25     -17.889  -8.219   7.487  1.00 91.06           H  
ATOM    367  CA  ILE A  25     -19.394  -8.739   6.055  1.00 91.06           C  
ATOM    368  HA  ILE A  25     -20.431  -8.402   6.061  1.00 91.06           H  
ATOM    369  C   ILE A  25     -19.377 -10.223   5.710  1.00 91.06           C  
ATOM    370  CB  ILE A  25     -18.651  -7.912   4.988  1.00 91.06           C  
ATOM    371  HB  ILE A  25     -17.601  -8.205   4.992  1.00 91.06           H  
ATOM    372  O   ILE A  25     -18.335 -10.797   5.391  1.00 91.06           O  
ATOM    373  CG1 ILE A  25     -18.747  -6.414   5.324  1.00 91.06           C  
ATOM    374 HG12 ILE A  25     -19.787  -6.088   5.321  1.00 91.06           H  
ATOM    375 HG13 ILE A  25     -18.345  -6.250   6.324  1.00 91.06           H  
ATOM    376  CG2 ILE A  25     -19.228  -8.177   3.578  1.00 91.06           C  
ATOM    377 HG21 ILE A  25     -18.689  -7.596   2.830  1.00 91.06           H  
ATOM    378 HG22 ILE A  25     -20.283  -7.905   3.554  1.00 91.06           H  
ATOM    379 HG23 ILE A  25     -19.121  -9.229   3.313  1.00 91.06           H  
ATOM    380  CD1 ILE A  25     -17.938  -5.549   4.363  1.00 91.06           C  
ATOM    381 HD11 ILE A  25     -17.604  -4.661   4.901  1.00 91.06           H  
ATOM    382 HD12 ILE A  25     -17.061  -6.098   4.022  1.00 91.06           H  
ATOM    383 HD13 ILE A  25     -18.545  -5.263   3.504  1.00 91.06           H  
ATOM    384  N   ASN A  26     -20.569 -10.812   5.659  1.00 89.33           N  
ATOM    385  H   ASN A  26     -21.367 -10.298   6.002  1.00 89.33           H  
ATOM    386  CA  ASN A  26     -20.787 -12.105   5.030  1.00 89.33           C  
ATOM    387  HA  ASN A  26     -19.838 -12.639   4.983  1.00 89.33           H  
ATOM    388  C   ASN A  26     -21.300 -11.908   3.594  1.00 89.33           C  
ATOM    389  CB  ASN A  26     -21.738 -12.930   5.904  1.00 89.33           C  
ATOM    390  HB2 ASN A  26     -22.735 -12.492   5.874  1.00 89.33           H  
ATOM    391  HB3 ASN A  26     -21.383 -12.923   6.935  1.00 89.33           H  
ATOM    392  O   ASN A  26     -22.368 -11.339   3.380  1.00 89.33           O  
ATOM    393  CG  ASN A  26     -21.805 -14.372   5.444  1.00 89.33           C  
ATOM    394  ND2 ASN A  26     -22.786 -15.112   5.901  1.00 89.33           N  
ATOM    395 HD21 ASN A  26     -23.475 -14.717   6.525  1.00 89.33           H  
ATOM    396 HD22 ASN A  26     -22.824 -16.061   5.558  1.00 89.33           H  
ATOM    397  OD1 ASN A  26     -20.984 -14.858   4.683  1.00 89.33           O  
ATOM    398  N   SER A  27     -20.527 -12.349   2.603  1.00 92.34           N  
ATOM    399  H   SER A  27     -19.692 -12.864   2.843  1.00 92.34           H  
ATOM    400  CA  SER A  27     -20.840 -12.184   1.179  1.00 92.34           C  
ATOM    401  HA  SER A  27     -21.920 -12.163   1.039  1.00 92.34           H  
ATOM    402  C   SER A  27     -20.264 -13.337   0.368  1.00 92.34           C  
ATOM    403  CB  SER A  27     -20.246 -10.862   0.684  1.00 92.34           C  
ATOM    404  HB2 SER A  27     -19.173 -10.866   0.877  1.00 92.34           H  
ATOM    405  HB3 SER A  27     -20.697 -10.042   1.241  1.00 92.34           H  
ATOM    406  O   SER A  27     -19.191 -13.846   0.691  1.00 92.34           O  
ATOM    407  OG  SER A  27     -20.458 -10.656  -0.704  1.00 92.34           O  
ATOM    408  HG  SER A  27     -20.006  -9.838  -0.927  1.00 92.34           H  
ATOM    409  N   ASP A  28     -20.927 -13.715  -0.724  1.00 94.20           N  
ATOM    410  H   ASP A  28     -21.852 -13.344  -0.884  1.00 94.20           H  
ATOM    411  CA  ASP A  28     -20.400 -14.691  -1.689  1.00 94.20           C  
ATOM    412  HA  ASP A  28     -19.972 -15.537  -1.151  1.00 94.20           H  
ATOM    413  C   ASP A  28     -19.290 -14.108  -2.572  1.00 94.20           C  
ATOM    414  CB  ASP A  28     -21.544 -15.222  -2.559  1.00 94.20           C  
ATOM    415  HB2 ASP A  28     -21.134 -15.883  -3.322  1.00 94.20           H  
ATOM    416  HB3 ASP A  28     -22.031 -14.386  -3.060  1.00 94.20           H  
ATOM    417  O   ASP A  28     -18.495 -14.849  -3.143  1.00 94.20           O  
ATOM    418  CG  ASP A  28     -22.565 -16.011  -1.740  1.00 94.20           C  
ATOM    419  OD1 ASP A  28     -22.129 -16.717  -0.803  1.00 94.20           O  
ATOM    420  OD2 ASP A  28     -23.765 -15.865  -2.053  1.00 94.20           O  
ATOM    421  N   LYS A  29     -19.201 -12.777  -2.668  1.00 95.87           N  
ATOM    422  H   LYS A  29     -19.820 -12.231  -2.086  1.00 95.87           H  
ATOM    423  CA  LYS A  29     -18.171 -12.091  -3.455  1.00 95.87           C  
ATOM    424  HA  LYS A  29     -17.992 -12.658  -4.369  1.00 95.87           H  
ATOM    425  C   LYS A  29     -16.864 -12.021  -2.682  1.00 95.87           C  
ATOM    426  CB  LYS A  29     -18.620 -10.668  -3.812  1.00 95.87           C  
ATOM    427  HB2 LYS A  29     -18.803 -10.110  -2.894  1.00 95.87           H  
ATOM    428  HB3 LYS A  29     -17.810 -10.175  -4.350  1.00 95.87           H  
ATOM    429  O   LYS A  29     -16.878 -11.568  -1.541  1.00 95.87           O  
ATOM    430  CG  LYS A  29     -19.879 -10.638  -4.684  1.00 95.87           C  
ATOM    431  HG2 LYS A  29     -19.682 -11.167  -5.617  1.00 95.87           H  
ATOM    432  HG3 LYS A  29     -20.705 -11.124  -4.165  1.00 95.87           H  
ATOM    433  CD  LYS A  29     -20.261  -9.186  -4.989  1.00 95.87           C  
ATOM    434  HD2 LYS A  29     -20.461  -8.666  -4.052  1.00 95.87           H  
ATOM    435  HD3 LYS A  29     -19.434  -8.696  -5.502  1.00 95.87           H  
ATOM    436  CE  LYS A  29     -21.513  -9.159  -5.873  1.00 95.87           C  
ATOM    437  HE2 LYS A  29     -22.316  -9.680  -5.351  1.00 95.87           H  
ATOM    438  HE3 LYS A  29     -21.301  -9.708  -6.790  1.00 95.87           H  
ATOM    439  NZ  LYS A  29     -21.921  -7.767  -6.189  1.00 95.87           N  
ATOM    440  HZ1 LYS A  29     -21.179  -7.281  -6.672  1.00 95.87           H  
ATOM    441  HZ2 LYS A  29     -22.743  -7.766  -6.777  1.00 95.87           H  
ATOM    442  HZ3 LYS A  29     -22.137  -7.263  -5.341  1.00 95.87           H  
ATOM    443  N   ASP A  30     -15.748 -12.314  -3.350  1.00 96.89           N  
ATOM    444  H   ASP A  30     -15.844 -12.825  -4.216  1.00 96.89           H  
ATOM    445  CA  ASP A  30     -14.390 -12.200  -2.792  1.00 96.89           C  
ATOM    446  HA  ASP A  30     -14.291 -12.863  -1.933  1.00 96.89           H  
ATOM    447  C   ASP A  30     -14.027 -10.780  -2.345  1.00 96.89           C  
ATOM    448  CB  ASP A  30     -13.361 -12.605  -3.860  1.00 96.89           C  
ATOM    449  HB2 ASP A  30     -13.482 -11.964  -4.733  1.00 96.89           H  
ATOM    450  HB3 ASP A  30     -12.361 -12.443  -3.458  1.00 96.89           H  
ATOM    451  O   ASP A  30     -13.173 -10.595  -1.476  1.00 96.89           O  
ATOM    452  CG  ASP A  30     -13.419 -14.066  -4.287  1.00 96.89           C  
ATOM    453  OD1 ASP A  30     -13.881 -14.891  -3.475  1.00 96.89           O  
ATOM    454  OD2 ASP A  30     -12.980 -14.323  -5.427  1.00 96.89           O  
ATOM    455  N   ARG A  31     -14.621  -9.770  -2.991  1.00 97.43           N  
ATOM    456  H   ARG A  31     -15.317 -10.015  -3.681  1.00 97.43           H  
ATOM    457  CA  ARG A  31     -14.408  -8.349  -2.711  1.00 97.43           C  
ATOM    458  HA  ARG A  31     -13.955  -8.269  -1.723  1.00 97.43           H  
ATOM    459  C   ARG A  31     -15.735  -7.610  -2.656  1.00 97.43           C  
ATOM    460  CB  ARG A  31     -13.474  -7.701  -3.748  1.00 97.43           C  
ATOM    461  HB2 ARG A  31     -13.933  -7.782  -4.733  1.00 97.43           H  
ATOM    462  HB3 ARG A  31     -13.377  -6.640  -3.517  1.00 97.43           H  
ATOM    463  O   ARG A  31     -16.575  -7.775  -3.542  1.00 97.43           O  
ATOM    464  CG  ARG A  31     -12.069  -8.313  -3.822  1.00 97.43           C  
ATOM    465  HG2 ARG A  31     -12.146  -9.368  -4.083  1.00 97.43           H  
ATOM    466  HG3 ARG A  31     -11.519  -7.807  -4.616  1.00 97.43           H  
ATOM    467  CD  ARG A  31     -11.298  -8.139  -2.511  1.00 97.43           C  
ATOM    468  HD2 ARG A  31     -11.842  -8.593  -1.683  1.00 97.43           H  
ATOM    469  HD3 ARG A  31     -11.239  -7.068  -2.315  1.00 97.43           H  
ATOM    470  NE  ARG A  31      -9.939  -8.713  -2.578  1.00 97.43           N  
ATOM    471  HE  ARG A  31      -9.156  -8.076  -2.534  1.00 97.43           H  
ATOM    472  NH1 ARG A  31     -10.517 -10.926  -2.639  1.00 97.43           N  
ATOM    473 HH11 ARG A  31     -11.454 -10.685  -2.345  1.00 97.43           H  
ATOM    474 HH12 ARG A  31     -10.236 -11.892  -2.552  1.00 97.43           H  
ATOM    475  NH2 ARG A  31      -8.374 -10.333  -2.629  1.00 97.43           N  
ATOM    476 HH21 ARG A  31      -8.145 -11.289  -2.396  1.00 97.43           H  
ATOM    477 HH22 ARG A  31      -7.725  -9.608  -2.359  1.00 97.43           H  
ATOM    478  CZ  ARG A  31      -9.621  -9.988  -2.617  1.00 97.43           C  
ATOM    479  N   VAL A  32     -15.907  -6.772  -1.639  1.00 96.49           N  
ATOM    480  H   VAL A  32     -15.172  -6.710  -0.949  1.00 96.49           H  
ATOM    481  CA  VAL A  32     -17.107  -5.945  -1.448  1.00 96.49           C  
ATOM    482  HA  VAL A  32     -17.684  -5.918  -2.372  1.00 96.49           H  
ATOM    483  C   VAL A  32     -16.689  -4.522  -1.117  1.00 96.49           C  
ATOM    484  CB  VAL A  32     -18.011  -6.520  -0.340  1.00 96.49           C  
ATOM    485  HB  VAL A  32     -17.442  -6.603   0.586  1.00 96.49           H  
ATOM    486  O   VAL A  32     -15.908  -4.315  -0.197  1.00 96.49           O  
ATOM    487  CG1 VAL A  32     -19.234  -5.630  -0.082  1.00 96.49           C  
ATOM    488 HG11 VAL A  32     -18.925  -4.668   0.326  1.00 96.49           H  
ATOM    489 HG12 VAL A  32     -19.795  -5.467  -1.002  1.00 96.49           H  
ATOM    490 HG13 VAL A  32     -19.886  -6.097   0.657  1.00 96.49           H  
ATOM    491  CG2 VAL A  32     -18.533  -7.913  -0.718  1.00 96.49           C  
ATOM    492 HG21 VAL A  32     -17.702  -8.613  -0.811  1.00 96.49           H  
ATOM    493 HG22 VAL A  32     -19.078  -7.865  -1.660  1.00 96.49           H  
ATOM    494 HG23 VAL A  32     -19.189  -8.268   0.077  1.00 96.49           H  
ATOM    495  N   VAL A  33     -17.218  -3.544  -1.849  1.00 96.63           N  
ATOM    496  H   VAL A  33     -17.892  -3.775  -2.565  1.00 96.63           H  
ATOM    497  CA  VAL A  33     -17.088  -2.129  -1.482  1.00 96.63           C  
ATOM    498  HA  VAL A  33     -16.135  -1.982  -0.973  1.00 96.63           H  
ATOM    499  C   VAL A  33     -18.219  -1.781  -0.521  1.00 96.63           C  
ATOM    500  CB  VAL A  33     -17.098  -1.208  -2.711  1.00 96.63           C  
ATOM    501  HB  VAL A  33     -18.054  -1.310  -3.226  1.00 96.63           H  
ATOM    502  O   VAL A  33     -19.379  -2.047  -0.831  1.00 96.63           O  
ATOM    503  CG1 VAL A  33     -16.901   0.262  -2.319  1.00 96.63           C  
ATOM    504 HG11 VAL A  33     -16.871   0.884  -3.214  1.00 96.63           H  
ATOM    505 HG12 VAL A  33     -15.966   0.383  -1.772  1.00 96.63           H  
ATOM    506 HG13 VAL A  33     -17.728   0.604  -1.696  1.00 96.63           H  
ATOM    507  CG2 VAL A  33     -15.983  -1.586  -3.692  1.00 96.63           C  
ATOM    508 HG21 VAL A  33     -15.009  -1.415  -3.235  1.00 96.63           H  
ATOM    509 HG22 VAL A  33     -16.088  -0.969  -4.584  1.00 96.63           H  
ATOM    510 HG23 VAL A  33     -16.067  -2.629  -3.997  1.00 96.63           H  
ATOM    511  N   THR A  34     -17.895  -1.199   0.630  1.00 94.33           N  
ATOM    512  H   THR A  34     -16.924  -0.987   0.810  1.00 94.33           H  
ATOM    513  CA  THR A  34     -18.879  -0.768   1.631  1.00 94.33           C  
ATOM    514  HA  THR A  34     -19.827  -0.569   1.130  1.00 94.33           H  
ATOM    515  C   THR A  34     -18.444   0.527   2.309  1.00 94.33           C  
ATOM    516  CB  THR A  34     -19.139  -1.871   2.671  1.00 94.33           C  
ATOM    517  HB  THR A  34     -19.323  -2.809   2.146  1.00 94.33           H  
ATOM    518  O   THR A  34     -17.286   0.928   2.206  1.00 94.33           O  
ATOM    519  CG2 THR A  34     -18.001  -2.085   3.666  1.00 94.33           C  
ATOM    520 HG21 THR A  34     -18.352  -2.731   4.470  1.00 94.33           H  
ATOM    521 HG22 THR A  34     -17.153  -2.542   3.156  1.00 94.33           H  
ATOM    522 HG23 THR A  34     -17.681  -1.146   4.119  1.00 94.33           H  
ATOM    523  OG1 THR A  34     -20.299  -1.562   3.406  1.00 94.33           O  
ATOM    524  HG1 THR A  34     -20.040  -1.318   4.297  1.00 94.33           H  
ATOM    525  N   LEU A  35     -19.367   1.164   3.025  1.00 94.89           N  
ATOM    526  H   LEU A  35     -20.265   0.711   3.118  1.00 94.89           H  
ATOM    527  CA  LEU A  35     -19.051   2.190   4.016  1.00 94.89           C  
ATOM    528  HA  LEU A  35     -18.129   2.703   3.743  1.00 94.89           H  
ATOM    529  C   LEU A  35     -18.827   1.516   5.367  1.00 94.89           C  
ATOM    530  CB  LEU A  35     -20.193   3.216   4.091  1.00 94.89           C  
ATOM    531  HB2 LEU A  35     -21.107   2.695   4.376  1.00 94.89           H  
ATOM    532  HB3 LEU A  35     -19.964   3.936   4.877  1.00 94.89           H  
ATOM    533  O   LEU A  35     -19.578   0.602   5.707  1.00 94.89           O  
ATOM    534  CG  LEU A  35     -20.442   3.977   2.776  1.00 94.89           C  
ATOM    535  HG  LEU A  35     -20.610   3.268   1.966  1.00 94.89           H  
ATOM    536  CD1 LEU A  35     -21.689   4.848   2.901  1.00 94.89           C  
ATOM    537 HD11 LEU A  35     -21.550   5.581   3.696  1.00 94.89           H  
ATOM    538 HD12 LEU A  35     -22.552   4.226   3.135  1.00 94.89           H  
ATOM    539 HD13 LEU A  35     -21.872   5.370   1.961  1.00 94.89           H  
ATOM    540  CD2 LEU A  35     -19.275   4.883   2.402  1.00 94.89           C  
ATOM    541 HD21 LEU A  35     -19.488   5.401   1.467  1.00 94.89           H  
ATOM    542 HD22 LEU A  35     -19.113   5.622   3.187  1.00 94.89           H  
ATOM    543 HD23 LEU A  35     -18.370   4.289   2.275  1.00 94.89           H  
ATOM    544  N   LEU A  36     -17.812   1.955   6.107  1.00 91.77           N  
ATOM    545  H   LEU A  36     -17.208   2.666   5.719  1.00 91.77           H  
ATOM    546  CA  LEU A  36     -17.611   1.597   7.506  1.00 91.77           C  
ATOM    547  HA  LEU A  36     -17.887   0.547   7.606  1.00 91.77           H  
ATOM    548  C   LEU A  36     -18.542   2.408   8.427  1.00 91.77           C  
ATOM    549  CB  LEU A  36     -16.129   1.766   7.895  1.00 91.77           C  
ATOM    550  HB2 LEU A  36     -15.863   2.815   7.764  1.00 91.77           H  
ATOM    551  HB3 LEU A  36     -16.025   1.530   8.955  1.00 91.77           H  
ATOM    552  O   LEU A  36     -19.202   3.347   7.979  1.00 91.77           O  
ATOM    553  CG  LEU A  36     -15.114   0.913   7.112  1.00 91.77           C  
ATOM    554  HG  LEU A  36     -15.062   1.256   6.079  1.00 91.77           H  
ATOM    555  CD1 LEU A  36     -13.732   1.053   7.753  1.00 91.77           C  
ATOM    556 HD11 LEU A  36     -12.976   0.597   7.113  1.00 91.77           H  
ATOM    557 HD12 LEU A  36     -13.507   2.112   7.883  1.00 91.77           H  
ATOM    558 HD13 LEU A  36     -13.719   0.581   8.735  1.00 91.77           H  
ATOM    559  CD2 LEU A  36     -15.462  -0.574   7.137  1.00 91.77           C  
ATOM    560 HD21 LEU A  36     -16.370  -0.752   6.560  1.00 91.77           H  
ATOM    561 HD22 LEU A  36     -15.624  -0.853   8.178  1.00 91.77           H  
ATOM    562 HD23 LEU A  36     -14.648  -1.167   6.720  1.00 91.77           H  
ATOM    563  N   ASP A  37     -18.584   2.069   9.719  1.00 87.69           N  
ATOM    564  H   ASP A  37     -18.130   1.207   9.988  1.00 87.69           H  
ATOM    565  CA  ASP A  37     -19.400   2.772  10.730  1.00 87.69           C  
ATOM    566  HA  ASP A  37     -20.455   2.641  10.491  1.00 87.69           H  
ATOM    567  C   ASP A  37     -19.125   4.291  10.800  1.00 87.69           C  
ATOM    568  CB  ASP A  37     -19.133   2.184  12.129  1.00 87.69           C  
ATOM    569  HB2 ASP A  37     -19.603   2.833  12.868  1.00 87.69           H  
ATOM    570  HB3 ASP A  37     -18.059   2.206  12.316  1.00 87.69           H  
ATOM    571  O   ASP A  37     -20.015   5.070  11.138  1.00 87.69           O  
ATOM    572  CG  ASP A  37     -19.659   0.765  12.385  1.00 87.69           C  
ATOM    573  OD1 ASP A  37     -20.645   0.341  11.743  1.00 87.69           O  
ATOM    574  OD2 ASP A  37     -19.086   0.112  13.291  1.00 87.69           O  
ATOM    575  N   ASP A  38     -17.904   4.726  10.480  1.00 86.54           N  
ATOM    576  H   ASP A  38     -17.234   4.060  10.123  1.00 86.54           H  
ATOM    577  CA  ASP A  38     -17.497   6.137  10.451  1.00 86.54           C  
ATOM    578  HA  ASP A  38     -18.108   6.681  11.172  1.00 86.54           H  
ATOM    579  C   ASP A  38     -17.741   6.825   9.094  1.00 86.54           C  
ATOM    580  CB  ASP A  38     -16.036   6.260  10.917  1.00 86.54           C  
ATOM    581  HB2 ASP A  38     -15.781   7.316  11.002  1.00 86.54           H  
ATOM    582  HB3 ASP A  38     -15.954   5.825  11.913  1.00 86.54           H  
ATOM    583  O   ASP A  38     -17.391   7.992   8.917  1.00 86.54           O  
ATOM    584  CG  ASP A  38     -15.010   5.580  10.000  1.00 86.54           C  
ATOM    585  OD1 ASP A  38     -15.416   5.003   8.965  1.00 86.54           O  
ATOM    586  OD2 ASP A  38     -13.818   5.600  10.386  1.00 86.54           O  
ATOM    587  N   GLY A  39     -18.354   6.121   8.138  1.00 91.65           N  
ATOM    588  H   GLY A  39     -18.616   5.170   8.353  1.00 91.65           H  
ATOM    589  CA  GLY A  39     -18.615   6.611   6.787  1.00 91.65           C  
ATOM    590  HA2 GLY A  39     -18.880   7.667   6.831  1.00 91.65           H  
ATOM    591  HA3 GLY A  39     -19.460   6.056   6.377  1.00 91.65           H  
ATOM    592  C   GLY A  39     -17.440   6.458   5.818  1.00 91.65           C  
ATOM    593  O   GLY A  39     -17.560   6.876   4.667  1.00 91.65           O  
ATOM    594  N   LEU A  40     -16.321   5.851   6.227  1.00 93.03           N  
ATOM    595  H   LEU A  40     -16.233   5.562   7.191  1.00 93.03           H  
ATOM    596  CA  LEU A  40     -15.201   5.584   5.327  1.00 93.03           C  
ATOM    597  HA  LEU A  40     -14.960   6.512   4.809  1.00 93.03           H  
ATOM    598  C   LEU A  40     -15.577   4.520   4.288  1.00 93.03           C  
ATOM    599  CB  LEU A  40     -13.982   5.153   6.159  1.00 93.03           C  
ATOM    600  HB2 LEU A  40     -13.719   5.950   6.854  1.00 93.03           H  
ATOM    601  HB3 LEU A  40     -14.263   4.278   6.745  1.00 93.03           H  
ATOM    602  O   LEU A  40     -15.913   3.391   4.641  1.00 93.03           O  
ATOM    603  CG  LEU A  40     -12.755   4.784   5.314  1.00 93.03           C  
ATOM    604  HG  LEU A  40     -13.032   4.024   4.584  1.00 93.03           H  
ATOM    605  CD1 LEU A  40     -12.192   5.976   4.548  1.00 93.03           C  
ATOM    606 HD11 LEU A  40     -12.943   6.389   3.874  1.00 93.03           H  
ATOM    607 HD12 LEU A  40     -11.860   6.747   5.243  1.00 93.03           H  
ATOM    608 HD13 LEU A  40     -11.356   5.636   3.937  1.00 93.03           H  
ATOM    609  CD2 LEU A  40     -11.663   4.197   6.205  1.00 93.03           C  
ATOM    610 HD21 LEU A  40     -12.058   3.341   6.751  1.00 93.03           H  
ATOM    611 HD22 LEU A  40     -11.326   4.946   6.922  1.00 93.03           H  
ATOM    612 HD23 LEU A  40     -10.834   3.852   5.587  1.00 93.03           H  
ATOM    613  N   GLN A  41     -15.462   4.842   2.999  1.00 95.76           N  
ATOM    614  H   GLN A  41     -15.182   5.780   2.752  1.00 95.76           H  
ATOM    615  CA  GLN A  41     -15.635   3.854   1.935  1.00 95.76           C  
ATOM    616  HA  GLN A  41     -16.455   3.198   2.226  1.00 95.76           H  
ATOM    617  C   GLN A  41     -14.377   2.994   1.779  1.00 95.76           C  
ATOM    618  CB  GLN A  41     -16.027   4.538   0.618  1.00 95.76           C  
ATOM    619  HB2 GLN A  41     -16.766   5.314   0.815  1.00 95.76           H  
ATOM    620  HB3 GLN A  41     -15.149   5.006   0.174  1.00 95.76           H  
ATOM    621  O   GLN A  41     -13.282   3.513   1.570  1.00 95.76           O  
ATOM    622  CG  GLN A  41     -16.635   3.521  -0.360  1.00 95.76           C  
ATOM    623  HG2 GLN A  41     -15.932   2.710  -0.549  1.00 95.76           H  
ATOM    624  HG3 GLN A  41     -17.528   3.089   0.093  1.00 95.76           H  
ATOM    625  CD  GLN A  41     -17.007   4.160  -1.692  1.00 95.76           C  
ATOM    626  NE2 GLN A  41     -18.190   3.911  -2.208  1.00 95.76           N  
ATOM    627 HE21 GLN A  41     -18.861   3.338  -1.716  1.00 95.76           H  
ATOM    628 HE22 GLN A  41     -18.384   4.381  -3.080  1.00 95.76           H  
ATOM    629  OE1 GLN A  41     -16.248   4.882  -2.310  1.00 95.76           O  
ATOM    630  N   VAL A  42     -14.536   1.673   1.837  1.00 96.95           N  
ATOM    631  H   VAL A  42     -15.463   1.312   2.015  1.00 96.95           H  
ATOM    632  CA  VAL A  42     -13.439   0.707   1.705  1.00 96.95           C  
ATOM    633  HA  VAL A  42     -12.586   1.205   1.242  1.00 96.95           H  
ATOM    634  C   VAL A  42     -13.821  -0.457   0.803  1.00 96.95           C  
ATOM    635  CB  VAL A  42     -12.972   0.169   3.071  1.00 96.95           C  
ATOM    636  HB  VAL A  42     -12.140  -0.509   2.884  1.00 96.95           H  
ATOM    637  O   VAL A  42     -14.994  -0.808   0.682  1.00 96.95           O  
ATOM    638  CG1 VAL A  42     -12.466   1.280   3.992  1.00 96.95           C  
ATOM    639 HG11 VAL A  42     -11.969   0.848   4.860  1.00 96.95           H  
ATOM    640 HG12 VAL A  42     -11.761   1.918   3.458  1.00 96.95           H  
ATOM    641 HG13 VAL A  42     -13.310   1.878   4.335  1.00 96.95           H  
ATOM    642  CG2 VAL A  42     -14.054  -0.616   3.818  1.00 96.95           C  
ATOM    643 HG21 VAL A  42     -13.634  -1.000   4.748  1.00 96.95           H  
ATOM    644 HG22 VAL A  42     -14.907   0.026   4.038  1.00 96.95           H  
ATOM    645 HG23 VAL A  42     -14.394  -1.462   3.220  1.00 96.95           H  
ATOM    646  N   MET A  43     -12.813  -1.110   0.224  1.00 97.99           N  
ATOM    647  H   MET A  43     -11.875  -0.763   0.365  1.00 97.99           H  
ATOM    648  CA  MET A  43     -12.959  -2.441  -0.357  1.00 97.99           C  
ATOM    649  HA  MET A  43     -14.010  -2.614  -0.592  1.00 97.99           H  
ATOM    650  C   MET A  43     -12.515  -3.495   0.662  1.00 97.99           C  
ATOM    651  CB  MET A  43     -12.178  -2.537  -1.672  1.00 97.99           C  
ATOM    652  HB2 MET A  43     -12.478  -1.718  -2.326  1.00 97.99           H  
ATOM    653  HB3 MET A  43     -11.110  -2.455  -1.470  1.00 97.99           H  
ATOM    654  O   MET A  43     -11.372  -3.487   1.120  1.00 97.99           O  
ATOM    655  CG  MET A  43     -12.460  -3.866  -2.383  1.00 97.99           C  
ATOM    656  HG2 MET A  43     -13.529  -3.933  -2.587  1.00 97.99           H  
ATOM    657  HG3 MET A  43     -12.206  -4.688  -1.713  1.00 97.99           H  
ATOM    658  SD  MET A  43     -11.561  -4.122  -3.940  1.00 97.99           S  
ATOM    659  CE  MET A  43     -12.433  -2.938  -5.004  1.00 97.99           C  
ATOM    660  HE1 MET A  43     -12.222  -3.157  -6.051  1.00 97.99           H  
ATOM    661  HE2 MET A  43     -13.508  -3.003  -4.839  1.00 97.99           H  
ATOM    662  HE3 MET A  43     -12.095  -1.926  -4.782  1.00 97.99           H  
ATOM    663  N   CYS A  44     -13.412  -4.419   0.986  1.00 97.78           N  
ATOM    664  H   CYS A  44     -14.345  -4.332   0.608  1.00 97.78           H  
ATOM    665  CA  CYS A  44     -13.168  -5.518   1.903  1.00 97.78           C  
ATOM    666  HA  CYS A  44     -12.334  -5.234   2.544  1.00 97.78           H  
ATOM    667  C   CYS A  44     -12.822  -6.810   1.156  1.00 97.78           C  
ATOM    668  CB  CYS A  44     -14.397  -5.726   2.789  1.00 97.78           C  
ATOM    669  HB2 CYS A  44     -14.207  -6.562   3.462  1.00 97.78           H  
ATOM    670  HB3 CYS A  44     -15.238  -5.997   2.151  1.00 97.78           H  
ATOM    671  O   CYS A  44     -13.507  -7.154   0.192  1.00 97.78           O  
ATOM    672  SG  CYS A  44     -14.887  -4.294   3.780  1.00 97.78           S  
ATOM    673  N   ASP A  45     -11.822  -7.555   1.631  1.00 98.10           N  
ATOM    674  H   ASP A  45     -11.337  -7.204   2.445  1.00 98.10           H  
ATOM    675  CA  ASP A  45     -11.642  -8.973   1.295  1.00 98.10           C  
ATOM    676  HA  ASP A  45     -12.076  -9.170   0.314  1.00 98.10           H  
ATOM    677  C   ASP A  45     -12.383  -9.838   2.317  1.00 98.10           C  
ATOM    678  CB  ASP A  45     -10.160  -9.350   1.222  1.00 98.10           C  
ATOM    679  HB2 ASP A  45      -9.637  -8.656   0.563  1.00 98.10           H  
ATOM    680  HB3 ASP A  45      -9.726  -9.275   2.219  1.00 98.10           H  
ATOM    681  O   ASP A  45     -12.079  -9.822   3.515  1.00 98.10           O  
ATOM    682  CG  ASP A  45      -9.885 -10.777   0.758  1.00 98.10           C  
ATOM    683  OD1 ASP A  45     -10.719 -11.690   0.919  1.00 98.10           O  
ATOM    684  OD2 ASP A  45      -8.762 -11.002   0.264  1.00 98.10           O  
ATOM    685  N   THR A  46     -13.364 -10.588   1.826  1.00 96.95           N  
ATOM    686  H   THR A  46     -13.507 -10.599   0.826  1.00 96.95           H  
ATOM    687  CA  THR A  46     -14.306 -11.377   2.630  1.00 96.95           C  
ATOM    688  HA  THR A  46     -14.342 -10.985   3.646  1.00 96.95           H  
ATOM    689  C   THR A  46     -13.921 -12.857   2.725  1.00 96.95           C  
ATOM    690  CB  THR A  46     -15.714 -11.265   2.032  1.00 96.95           C  
ATOM    691  HB  THR A  46     -16.422 -11.840   2.630  1.00 96.95           H  
ATOM    692  O   THR A  46     -14.600 -13.606   3.424  1.00 96.95           O  
ATOM    693  CG2 THR A  46     -16.209  -9.820   1.922  1.00 96.95           C  
ATOM    694 HG21 THR A  46     -15.592  -9.251   1.226  1.00 96.95           H  
ATOM    695 HG22 THR A  46     -17.241  -9.816   1.570  1.00 96.95           H  
ATOM    696 HG23 THR A  46     -16.174  -9.352   2.906  1.00 96.95           H  
ATOM    697  OG1 THR A  46     -15.623 -11.817   0.744  1.00 96.95           O  
ATOM    698  HG1 THR A  46     -16.363 -11.559   0.189  1.00 96.95           H  
ATOM    699  N   LYS A  47     -12.859 -13.306   2.037  1.00 97.30           N  
ATOM    700  H   LYS A  47     -12.312 -12.632   1.521  1.00 97.30           H  
ATOM    701  CA  LYS A  47     -12.533 -14.740   1.897  1.00 97.30           C  
ATOM    702  HA  LYS A  47     -13.190 -15.326   2.540  1.00 97.30           H  
ATOM    703  C   LYS A  47     -11.130 -15.103   2.358  1.00 97.30           C  
ATOM    704  CB  LYS A  47     -12.747 -15.192   0.440  1.00 97.30           C  
ATOM    705  HB2 LYS A  47     -12.480 -16.245   0.356  1.00 97.30           H  
ATOM    706  HB3 LYS A  47     -12.078 -14.627  -0.208  1.00 97.30           H  
ATOM    707  O   LYS A  47     -10.960 -16.130   3.016  1.00 97.30           O  
ATOM    708  CG  LYS A  47     -14.180 -15.016  -0.080  1.00 97.30           C  
ATOM    709  HG2 LYS A  47     -14.204 -15.356  -1.116  1.00 97.30           H  
ATOM    710  HG3 LYS A  47     -14.436 -13.956  -0.061  1.00 97.30           H  
ATOM    711  CD  LYS A  47     -15.243 -15.806   0.687  1.00 97.30           C  
ATOM    712  HD2 LYS A  47     -15.228 -15.530   1.741  1.00 97.30           H  
ATOM    713  HD3 LYS A  47     -15.050 -16.874   0.584  1.00 97.30           H  
ATOM    714  CE  LYS A  47     -16.613 -15.457   0.103  1.00 97.30           C  
ATOM    715  HE2 LYS A  47     -16.736 -14.376   0.168  1.00 97.30           H  
ATOM    716  HE3 LYS A  47     -16.644 -15.725  -0.953  1.00 97.30           H  
ATOM    717  NZ  LYS A  47     -17.712 -16.116   0.847  1.00 97.30           N  
ATOM    718  HZ1 LYS A  47     -18.568 -15.621   0.640  1.00 97.30           H  
ATOM    719  HZ2 LYS A  47     -17.818 -17.087   0.590  1.00 97.30           H  
ATOM    720  HZ3 LYS A  47     -17.575 -16.014   1.843  1.00 97.30           H  
ATOM    721  N   THR A  48     -10.125 -14.289   2.042  1.00 97.53           N  
ATOM    722  H   THR A  48     -10.329 -13.444   1.528  1.00 97.53           H  
ATOM    723  CA  THR A  48      -8.723 -14.634   2.326  1.00 97.53           C  
ATOM    724  HA  THR A  48      -8.496 -15.581   1.836  1.00 97.53           H  
ATOM    725  C   THR A  48      -8.498 -14.794   3.825  1.00 97.53           C  
ATOM    726  CB  THR A  48      -7.762 -13.581   1.770  1.00 97.53           C  
ATOM    727  HB  THR A  48      -7.951 -12.620   2.247  1.00 97.53           H  
ATOM    728  O   THR A  48      -8.789 -13.883   4.597  1.00 97.53           O  
ATOM    729  CG2 THR A  48      -6.296 -13.956   1.969  1.00 97.53           C  
ATOM    730 HG21 THR A  48      -6.038 -13.926   3.028  1.00 97.53           H  
ATOM    731 HG22 THR A  48      -6.110 -14.955   1.576  1.00 97.53           H  
ATOM    732 HG23 THR A  48      -5.668 -13.244   1.433  1.00 97.53           H  
ATOM    733  OG1 THR A  48      -7.953 -13.457   0.383  1.00 97.53           O  
ATOM    734  HG1 THR A  48      -8.417 -12.626   0.263  1.00 97.53           H  
ATOM    735  N   ASP A  49      -7.969 -15.943   4.251  1.00 95.28           N  
ATOM    736  H   ASP A  49      -7.693 -16.632   3.566  1.00 95.28           H  
ATOM    737  CA  ASP A  49      -7.714 -16.275   5.661  1.00 95.28           C  
ATOM    738  HA  ASP A  49      -7.524 -17.347   5.707  1.00 95.28           H  
ATOM    739  C   ASP A  49      -8.926 -16.029   6.587  1.00 95.28           C  
ATOM    740  CB  ASP A  49      -6.436 -15.572   6.161  1.00 95.28           C  
ATOM    741  HB2 ASP A  49      -6.555 -14.493   6.062  1.00 95.28           H  
ATOM    742  HB3 ASP A  49      -6.301 -15.793   7.220  1.00 95.28           H  
ATOM    743  O   ASP A  49      -8.762 -15.556   7.714  1.00 95.28           O  
ATOM    744  CG  ASP A  49      -5.147 -15.999   5.460  1.00 95.28           C  
ATOM    745  OD1 ASP A  49      -5.132 -17.012   4.733  1.00 95.28           O  
ATOM    746  OD2 ASP A  49      -4.118 -15.318   5.695  1.00 95.28           O  
ATOM    747  N   GLY A  50     -10.145 -16.301   6.108  1.00 94.30           N  
ATOM    748  H   GLY A  50     -10.225 -16.616   5.152  1.00 94.30           H  
ATOM    749  CA  GLY A  50     -11.390 -16.060   6.852  1.00 94.30           C  
ATOM    750  HA2 GLY A  50     -12.141 -16.775   6.515  1.00 94.30           H  
ATOM    751  HA3 GLY A  50     -11.220 -16.224   7.916  1.00 94.30           H  
ATOM    752  C   GLY A  50     -11.982 -14.656   6.679  1.00 94.30           C  
ATOM    753  O   GLY A  50     -12.956 -14.327   7.346  1.00 94.30           O  
ATOM    754  N   GLY A  51     -11.417 -13.834   5.791  1.00 95.97           N  
ATOM    755  H   GLY A  51     -10.567 -14.133   5.335  1.00 95.97           H  
ATOM    756  CA  GLY A  51     -11.922 -12.500   5.482  1.00 95.97           C  
ATOM    757  HA2 GLY A  51     -11.490 -12.160   4.540  1.00 95.97           H  
ATOM    758  HA3 GLY A  51     -13.004 -12.557   5.360  1.00 95.97           H  
ATOM    759  C   GLY A  51     -11.618 -11.460   6.561  1.00 95.97           C  
ATOM    760  O   GLY A  51     -10.705 -11.617   7.380  1.00 95.97           O  
ATOM    761  N   GLY A  52     -12.379 -10.367   6.534  1.00 96.18           N  
ATOM    762  H   GLY A  52     -13.095 -10.302   5.825  1.00 96.18           H  
ATOM    763  CA  GLY A  52     -12.264  -9.272   7.494  1.00 96.18           C  
ATOM    764  HA2 GLY A  52     -12.062  -9.674   8.487  1.00 96.18           H  
ATOM    765  HA3 GLY A  52     -13.222  -8.752   7.519  1.00 96.18           H  
ATOM    766  C   GLY A  52     -11.198  -8.231   7.169  1.00 96.18           C  
ATOM    767  O   GLY A  52     -10.872  -7.415   8.029  1.00 96.18           O  
ATOM    768  N   TRP A  53     -10.649  -8.243   5.954  1.00 98.13           N  
ATOM    769  H   TRP A  53     -10.994  -8.894   5.263  1.00 98.13           H  
ATOM    770  CA  TRP A  53      -9.564  -7.337   5.590  1.00 98.13           C  
ATOM    771  HA  TRP A  53      -9.027  -7.055   6.496  1.00 98.13           H  
ATOM    772  C   TRP A  53     -10.068  -6.072   4.908  1.00 98.13           C  
ATOM    773  CB  TRP A  53      -8.569  -8.018   4.667  1.00 98.13           C  
ATOM    774  HB2 TRP A  53      -7.738  -7.325   4.538  1.00 98.13           H  
ATOM    775  HB3 TRP A  53      -9.033  -8.140   3.688  1.00 98.13           H  
ATOM    776  O   TRP A  53     -10.871  -6.156   3.985  1.00 98.13           O  
ATOM    777  CG  TRP A  53      -7.989  -9.309   5.130  1.00 98.13           C  
ATOM    778  CD1 TRP A  53      -8.499 -10.548   4.956  1.00 98.13           C  
ATOM    779  HD1 TRP A  53      -9.424 -10.776   4.446  1.00 98.13           H  
ATOM    780  CD2 TRP A  53      -6.749  -9.484   5.863  1.00 98.13           C  
ATOM    781  CE2 TRP A  53      -6.579 -10.868   6.153  1.00 98.13           C  
ATOM    782  CE3 TRP A  53      -5.755  -8.592   6.308  1.00 98.13           C  
ATOM    783  HE3 TRP A  53      -5.859  -7.540   6.090  1.00 98.13           H  
ATOM    784  NE1 TRP A  53      -7.673 -11.472   5.565  1.00 98.13           N  
ATOM    785  HE1 TRP A  53      -7.890 -12.458   5.569  1.00 98.13           H  
ATOM    786  CH2 TRP A  53      -4.515 -10.419   7.333  1.00 98.13           C  
ATOM    787  HH2 TRP A  53      -3.662 -10.766   7.897  1.00 98.13           H  
ATOM    788  CZ2 TRP A  53      -5.475 -11.340   6.876  1.00 98.13           C  
ATOM    789  HZ2 TRP A  53      -5.369 -12.395   7.083  1.00 98.13           H  
ATOM    790  CZ3 TRP A  53      -4.652  -9.050   7.044  1.00 98.13           C  
ATOM    791  HZ3 TRP A  53      -3.910  -8.347   7.394  1.00 98.13           H  
ATOM    792  N   ILE A  54      -9.509  -4.925   5.283  1.00 97.91           N  
ATOM    793  H   ILE A  54      -8.857  -4.964   6.053  1.00 97.91           H  
ATOM    794  CA  ILE A  54      -9.598  -3.655   4.560  1.00 97.91           C  
ATOM    795  HA  ILE A  54     -10.538  -3.605   4.009  1.00 97.91           H  
ATOM    796  C   ILE A  54      -8.434  -3.594   3.574  1.00 97.91           C  
ATOM    797  CB  ILE A  54      -9.535  -2.468   5.548  1.00 97.91           C  
ATOM    798  HB  ILE A  54      -8.617  -2.556   6.129  1.00 97.91           H  
ATOM    799  O   ILE A  54      -7.273  -3.576   3.983  1.00 97.91           O  
ATOM    800  CG1 ILE A  54     -10.729  -2.483   6.526  1.00 97.91           C  
ATOM    801 HG12 ILE A  54     -11.626  -2.160   5.998  1.00 97.91           H  
ATOM    802 HG13 ILE A  54     -10.892  -3.492   6.904  1.00 97.91           H  
ATOM    803  CG2 ILE A  54      -9.494  -1.134   4.777  1.00 97.91           C  
ATOM    804 HG21 ILE A  54     -10.359  -1.057   4.118  1.00 97.91           H  
ATOM    805 HG22 ILE A  54      -8.587  -1.056   4.179  1.00 97.91           H  
ATOM    806 HG23 ILE A  54      -9.497  -0.289   5.466  1.00 97.91           H  
ATOM    807  CD1 ILE A  54     -10.541  -1.575   7.746  1.00 97.91           C  
ATOM    808 HD11 ILE A  54     -11.381  -1.710   8.428  1.00 97.91           H  
ATOM    809 HD12 ILE A  54     -10.505  -0.528   7.448  1.00 97.91           H  
ATOM    810 HD13 ILE A  54      -9.619  -1.836   8.267  1.00 97.91           H  
ATOM    811  N   ILE A  55      -8.716  -3.541   2.280  1.00 98.71           N  
ATOM    812  H   ILE A  55      -9.682  -3.516   1.986  1.00 98.71           H  
ATOM    813  CA  ILE A  55      -7.680  -3.380   1.259  1.00 98.71           C  
ATOM    814  HA  ILE A  55      -6.782  -3.920   1.560  1.00 98.71           H  
ATOM    815  C   ILE A  55      -7.330  -1.906   1.152  1.00 98.71           C  
ATOM    816  CB  ILE A  55      -8.147  -3.950  -0.082  1.00 98.71           C  
ATOM    817  HB  ILE A  55      -9.064  -3.437  -0.373  1.00 98.71           H  
ATOM    818  O   ILE A  55      -8.217  -1.075   0.974  1.00 98.71           O  
ATOM    819  CG1 ILE A  55      -8.428  -5.453   0.069  1.00 98.71           C  
ATOM    820 HG12 ILE A  55      -7.503  -6.020  -0.040  1.00 98.71           H  
ATOM    821 HG13 ILE A  55      -8.847  -5.694   1.046  1.00 98.71           H  
ATOM    822  CG2 ILE A  55      -7.079  -3.731  -1.168  1.00 98.71           C  
ATOM    823 HG21 ILE A  55      -6.936  -2.669  -1.369  1.00 98.71           H  
ATOM    824 HG22 ILE A  55      -7.381  -4.211  -2.099  1.00 98.71           H  
ATOM    825 HG23 ILE A  55      -6.126  -4.144  -0.840  1.00 98.71           H  
ATOM    826  CD1 ILE A  55      -9.441  -5.908  -0.959  1.00 98.71           C  
ATOM    827 HD11 ILE A  55     -10.397  -5.423  -0.761  1.00 98.71           H  
ATOM    828 HD12 ILE A  55      -9.557  -6.983  -0.823  1.00 98.71           H  
ATOM    829 HD13 ILE A  55      -9.117  -5.681  -1.975  1.00 98.71           H  
ATOM    830  N   PHE A  56      -6.039  -1.588   1.235  1.00 98.67           N  
ATOM    831  H   PHE A  56      -5.361  -2.327   1.354  1.00 98.67           H  
ATOM    832  CA  PHE A  56      -5.563  -0.212   1.115  1.00 98.67           C  
ATOM    833  HA  PHE A  56      -6.430   0.441   1.013  1.00 98.67           H  
ATOM    834  C   PHE A  56      -4.697   0.038  -0.115  1.00 98.67           C  
ATOM    835  CB  PHE A  56      -4.840   0.214   2.386  1.00 98.67           C  
ATOM    836  HB2 PHE A  56      -4.701   1.295   2.359  1.00 98.67           H  
ATOM    837  HB3 PHE A  56      -5.470  -0.004   3.248  1.00 98.67           H  
ATOM    838  O   PHE A  56      -4.477   1.190  -0.475  1.00 98.67           O  
ATOM    839  CG  PHE A  56      -3.485  -0.426   2.571  1.00 98.67           C  
ATOM    840  CD1 PHE A  56      -3.385  -1.611   3.311  1.00 98.67           C  
ATOM    841  HD1 PHE A  56      -4.287  -2.090   3.662  1.00 98.67           H  
ATOM    842  CD2 PHE A  56      -2.327   0.177   2.043  1.00 98.67           C  
ATOM    843  HD2 PHE A  56      -2.401   1.070   1.440  1.00 98.67           H  
ATOM    844  CE1 PHE A  56      -2.125  -2.136   3.631  1.00 98.67           C  
ATOM    845  HE1 PHE A  56      -2.045  -3.013   4.256  1.00 98.67           H  
ATOM    846  CE2 PHE A  56      -1.064  -0.353   2.348  1.00 98.67           C  
ATOM    847  HE2 PHE A  56      -0.171   0.136   1.988  1.00 98.67           H  
ATOM    848  CZ  PHE A  56      -0.969  -1.478   3.187  1.00 98.67           C  
ATOM    849  HZ  PHE A  56      -0.005  -1.828   3.525  1.00 98.67           H  
ATOM    850  N   GLN A  57      -4.208  -1.013  -0.767  1.00 98.78           N  
ATOM    851  H   GLN A  57      -4.374  -1.938  -0.397  1.00 98.78           H  
ATOM    852  CA  GLN A  57      -3.524  -0.916  -2.047  1.00 98.78           C  
ATOM    853  HA  GLN A  57      -3.831   0.004  -2.544  1.00 98.78           H  
ATOM    854  C   GLN A  57      -3.932  -2.097  -2.912  1.00 98.78           C  
ATOM    855  CB  GLN A  57      -2.008  -0.868  -1.822  1.00 98.78           C  
ATOM    856  HB2 GLN A  57      -1.797  -0.071  -1.108  1.00 98.78           H  
ATOM    857  HB3 GLN A  57      -1.665  -1.809  -1.392  1.00 98.78           H  
ATOM    858  O   GLN A  57      -3.954  -3.231  -2.429  1.00 98.78           O  
ATOM    859  CG  GLN A  57      -1.216  -0.577  -3.103  1.00 98.78           C  
ATOM    860  HG2 GLN A  57      -1.836  -0.007  -3.794  1.00 98.78           H  
ATOM    861  HG3 GLN A  57      -0.366   0.046  -2.825  1.00 98.78           H  
ATOM    862  CD  GLN A  57      -0.668  -1.801  -3.836  1.00 98.78           C  
ATOM    863  NE2 GLN A  57       0.422  -1.616  -4.546  1.00 98.78           N  
ATOM    864 HE21 GLN A  57       0.856  -2.417  -4.982  1.00 98.78           H  
ATOM    865 HE22 GLN A  57       0.893  -0.723  -4.509  1.00 98.78           H  
ATOM    866  OE1 GLN A  57      -1.183  -2.911  -3.809  1.00 98.78           O  
ATOM    867  N   ARG A  58      -4.241  -1.839  -4.184  1.00 98.76           N  
ATOM    868  H   ARG A  58      -4.294  -0.874  -4.478  1.00 98.76           H  
ATOM    869  CA  ARG A  58      -4.568  -2.893  -5.145  1.00 98.76           C  
ATOM    870  HA  ARG A  58      -4.065  -3.807  -4.830  1.00 98.76           H  
ATOM    871  C   ARG A  58      -4.064  -2.549  -6.546  1.00 98.76           C  
ATOM    872  CB  ARG A  58      -6.084  -3.132  -5.083  1.00 98.76           C  
ATOM    873  HB2 ARG A  58      -6.608  -2.270  -5.497  1.00 98.76           H  
ATOM    874  HB3 ARG A  58      -6.381  -3.247  -4.041  1.00 98.76           H  
ATOM    875  O   ARG A  58      -4.337  -1.458  -7.045  1.00 98.76           O  
ATOM    876  CG  ARG A  58      -6.493  -4.393  -5.843  1.00 98.76           C  
ATOM    877  HG2 ARG A  58      -5.893  -5.242  -5.513  1.00 98.76           H  
ATOM    878  HG3 ARG A  58      -6.320  -4.216  -6.904  1.00 98.76           H  
ATOM    879  CD  ARG A  58      -7.975  -4.701  -5.609  1.00 98.76           C  
ATOM    880  HD2 ARG A  58      -8.543  -3.776  -5.704  1.00 98.76           H  
ATOM    881  HD3 ARG A  58      -8.111  -5.077  -4.595  1.00 98.76           H  
ATOM    882  NE  ARG A  58      -8.479  -5.654  -6.614  1.00 98.76           N  
ATOM    883  HE  ARG A  58      -8.581  -5.264  -7.540  1.00 98.76           H  
ATOM    884  NH1 ARG A  58      -8.726  -7.532  -5.294  1.00 98.76           N  
ATOM    885 HH11 ARG A  58      -8.811  -8.537  -5.234  1.00 98.76           H  
ATOM    886 HH12 ARG A  58      -8.226  -7.096  -4.532  1.00 98.76           H  
ATOM    887  NH2 ARG A  58      -9.282  -7.629  -7.413  1.00 98.76           N  
ATOM    888 HH21 ARG A  58      -9.406  -7.196  -8.318  1.00 98.76           H  
ATOM    889 HH22 ARG A  58      -9.586  -8.576  -7.242  1.00 98.76           H  
ATOM    890  CZ  ARG A  58      -8.821  -6.916  -6.426  1.00 98.76           C  
ATOM    891  N   ARG A  59      -3.338  -3.485  -7.169  1.00 98.10           N  
ATOM    892  H   ARG A  59      -3.149  -4.324  -6.640  1.00 98.10           H  
ATOM    893  CA  ARG A  59      -2.752  -3.407  -8.523  1.00 98.10           C  
ATOM    894  HA  ARG A  59      -3.159  -2.550  -9.059  1.00 98.10           H  
ATOM    895  C   ARG A  59      -3.091  -4.672  -9.295  1.00 98.10           C  
ATOM    896  CB  ARG A  59      -1.220  -3.292  -8.460  1.00 98.10           C  
ATOM    897  HB2 ARG A  59      -0.806  -4.235  -8.103  1.00 98.10           H  
ATOM    898  HB3 ARG A  59      -0.842  -3.135  -9.470  1.00 98.10           H  
ATOM    899  O   ARG A  59      -2.690  -5.760  -8.879  1.00 98.10           O  
ATOM    900  CG  ARG A  59      -0.692  -2.190  -7.546  1.00 98.10           C  
ATOM    901  HG2 ARG A  59       0.396  -2.248  -7.506  1.00 98.10           H  
ATOM    902  HG3 ARG A  59      -1.068  -2.367  -6.538  1.00 98.10           H  
ATOM    903  CD  ARG A  59      -1.107  -0.789  -7.977  1.00 98.10           C  
ATOM    904  HD2 ARG A  59      -2.190  -0.695  -7.892  1.00 98.10           H  
ATOM    905  HD3 ARG A  59      -0.650  -0.086  -7.281  1.00 98.10           H  
ATOM    906  NE  ARG A  59      -0.709  -0.444  -9.352  1.00 98.10           N  
ATOM    907  HE  ARG A  59      -1.455  -0.369 -10.029  1.00 98.10           H  
ATOM    908  NH1 ARG A  59       1.548  -0.130  -8.962  1.00 98.10           N  
ATOM    909 HH11 ARG A  59       2.456   0.135  -9.317  1.00 98.10           H  
ATOM    910 HH12 ARG A  59       1.501  -0.638  -8.090  1.00 98.10           H  
ATOM    911  NH2 ARG A  59       0.658   0.527 -10.877  1.00 98.10           N  
ATOM    912 HH21 ARG A  59      -0.152   0.733 -11.445  1.00 98.10           H  
ATOM    913 HH22 ARG A  59       1.585   0.863 -11.096  1.00 98.10           H  
ATOM    914  CZ  ARG A  59       0.489  -0.030  -9.716  1.00 98.10           C  
ATOM    915  N   ILE A  60      -3.808  -4.546 -10.406  1.00 97.22           N  
ATOM    916  H   ILE A  60      -3.984  -3.610 -10.743  1.00 97.22           H  
ATOM    917  CA  ILE A  60      -4.354  -5.695 -11.144  1.00 97.22           C  
ATOM    918  HA  ILE A  60      -3.744  -6.571 -10.922  1.00 97.22           H  
ATOM    919  C   ILE A  60      -4.307  -5.558 -12.669  1.00 97.22           C  
ATOM    920  CB  ILE A  60      -5.801  -6.013 -10.685  1.00 97.22           C  
ATOM    921  HB  ILE A  60      -6.115  -6.910 -11.218  1.00 97.22           H  
ATOM    922  O   ILE A  60      -4.320  -6.583 -13.345  1.00 97.22           O  
ATOM    923  CG1 ILE A  60      -6.805  -4.886 -11.008  1.00 97.22           C  
ATOM    924 HG12 ILE A  60      -6.544  -3.989 -10.447  1.00 97.22           H  
ATOM    925 HG13 ILE A  60      -6.745  -4.656 -12.072  1.00 97.22           H  
ATOM    926  CG2 ILE A  60      -5.851  -6.329  -9.184  1.00 97.22           C  
ATOM    927 HG21 ILE A  60      -4.993  -6.941  -8.906  1.00 97.22           H  
ATOM    928 HG22 ILE A  60      -5.796  -5.401  -8.613  1.00 97.22           H  
ATOM    929 HG23 ILE A  60      -6.769  -6.862  -8.936  1.00 97.22           H  
ATOM    930  CD1 ILE A  60      -8.265  -5.237 -10.705  1.00 97.22           C  
ATOM    931 HD11 ILE A  60      -8.423  -5.324  -9.630  1.00 97.22           H  
ATOM    932 HD12 ILE A  60      -8.533  -6.172 -11.196  1.00 97.22           H  
ATOM    933 HD13 ILE A  60      -8.906  -4.442 -11.087  1.00 97.22           H  
ATOM    934  N   ASN A  61      -4.286  -4.342 -13.221  1.00 95.31           N  
ATOM    935  H   ASN A  61      -4.214  -3.528 -12.626  1.00 95.31           H  
ATOM    936  CA  ASN A  61      -4.470  -4.125 -14.664  1.00 95.31           C  
ATOM    937  HA  ASN A  61      -4.058  -4.982 -15.197  1.00 95.31           H  
ATOM    938  C   ASN A  61      -3.710  -2.914 -15.237  1.00 95.31           C  
ATOM    939  CB  ASN A  61      -5.984  -4.067 -14.975  1.00 95.31           C  
ATOM    940  HB2 ASN A  61      -6.427  -5.031 -14.724  1.00 95.31           H  
ATOM    941  HB3 ASN A  61      -6.123  -3.905 -16.044  1.00 95.31           H  
ATOM    942  O   ASN A  61      -3.656  -2.767 -16.455  1.00 95.31           O  
ATOM    943  CG  ASN A  61      -6.741  -2.972 -14.239  1.00 95.31           C  
ATOM    944  ND2 ASN A  61      -8.009  -3.174 -13.954  1.00 95.31           N  
ATOM    945 HD21 ASN A  61      -8.484  -4.011 -14.260  1.00 95.31           H  
ATOM    946 HD22 ASN A  61      -8.473  -2.478 -13.388  1.00 95.31           H  
ATOM    947  OD1 ASN A  61      -6.202  -1.946 -13.876  1.00 95.31           O  
ATOM    948  N   GLY A  62      -3.103  -2.068 -14.401  1.00 95.88           N  
ATOM    949  H   GLY A  62      -3.255  -2.163 -13.407  1.00 95.88           H  
ATOM    950  CA  GLY A  62      -2.313  -0.921 -14.842  1.00 95.88           C  
ATOM    951  HA2 GLY A  62      -1.624  -1.239 -15.625  1.00 95.88           H  
ATOM    952  HA3 GLY A  62      -1.740  -0.559 -13.989  1.00 95.88           H  
ATOM    953  C   GLY A  62      -3.128   0.260 -15.378  1.00 95.88           C  
ATOM    954  O   GLY A  62      -2.547   1.139 -16.015  1.00 95.88           O  
ATOM    955  N   HIS A  63      -4.440   0.309 -15.136  1.00 97.42           N  
ATOM    956  H   HIS A  63      -4.835  -0.395 -14.529  1.00 97.42           H  
ATOM    957  CA  HIS A  63      -5.298   1.427 -15.542  1.00 97.42           C  
ATOM    958  HA  HIS A  63      -5.038   1.727 -16.557  1.00 97.42           H  
ATOM    959  C   HIS A  63      -5.120   2.671 -14.662  1.00 97.42           C  
ATOM    960  CB  HIS A  63      -6.761   0.971 -15.529  1.00 97.42           C  
ATOM    961  HB2 HIS A  63      -7.396   1.848 -15.654  1.00 97.42           H  
ATOM    962  HB3 HIS A  63      -6.986   0.535 -14.556  1.00 97.42           H  
ATOM    963  O   HIS A  63      -5.447   3.779 -15.092  1.00 97.42           O  
ATOM    964  CG  HIS A  63      -7.141  -0.014 -16.607  1.00 97.42           C  
ATOM    965  CD2 HIS A  63      -6.355  -0.519 -17.612  1.00 97.42           C  
ATOM    966  HD2 HIS A  63      -5.308  -0.312 -17.772  1.00 97.42           H  
ATOM    967  ND1 HIS A  63      -8.399  -0.542 -16.778  1.00 97.42           N  
ATOM    968  HD1 HIS A  63      -9.198  -0.363 -16.187  1.00 97.42           H  
ATOM    969  CE1 HIS A  63      -8.376  -1.336 -17.860  1.00 97.42           C  
ATOM    970  HE1 HIS A  63      -9.222  -1.885 -18.246  1.00 97.42           H  
ATOM    971  NE2 HIS A  63      -7.152  -1.353 -18.405  1.00 97.42           N  
ATOM    972  N   VAL A  64      -4.582   2.521 -13.448  1.00 98.08           N  
ATOM    973  H   VAL A  64      -4.393   1.583 -13.126  1.00 98.08           H  
ATOM    974  CA  VAL A  64      -4.298   3.637 -12.540  1.00 98.08           C  
ATOM    975  HA  VAL A  64      -4.698   4.553 -12.975  1.00 98.08           H  
ATOM    976  C   VAL A  64      -2.789   3.823 -12.394  1.00 98.08           C  
ATOM    977  CB  VAL A  64      -5.022   3.448 -11.194  1.00 98.08           C  
ATOM    978  HB  VAL A  64      -4.690   2.518 -10.730  1.00 98.08           H  
ATOM    979  O   VAL A  64      -2.048   2.912 -12.018  1.00 98.08           O  
ATOM    980  CG1 VAL A  64      -4.741   4.603 -10.224  1.00 98.08           C  
ATOM    981 HG11 VAL A  64      -3.679   4.648  -9.983  1.00 98.08           H  
ATOM    982 HG12 VAL A  64      -5.066   5.550 -10.656  1.00 98.08           H  
ATOM    983 HG13 VAL A  64      -5.283   4.429  -9.295  1.00 98.08           H  
ATOM    984  CG2 VAL A  64      -6.541   3.392 -11.417  1.00 98.08           C  
ATOM    985 HG21 VAL A  64      -6.883   4.285 -11.940  1.00 98.08           H  
ATOM    986 HG22 VAL A  64      -7.059   3.321 -10.461  1.00 98.08           H  
ATOM    987 HG23 VAL A  64      -6.801   2.514 -12.008  1.00 98.08           H  
ATOM    988  N   SER A  65      -2.315   5.044 -12.663  1.00 97.47           N  
ATOM    989  H   SER A  65      -2.957   5.735 -13.026  1.00 97.47           H  
ATOM    990  CA  SER A  65      -0.926   5.424 -12.383  1.00 97.47           C  
ATOM    991  HA  SER A  65      -0.272   4.640 -12.763  1.00 97.47           H  
ATOM    992  C   SER A  65      -0.698   5.572 -10.879  1.00 97.47           C  
ATOM    993  CB  SER A  65      -0.536   6.728 -13.081  1.00 97.47           C  
ATOM    994  HB2 SER A  65      -0.659   6.623 -14.159  1.00 97.47           H  
ATOM    995  HB3 SER A  65      -1.168   7.540 -12.723  1.00 97.47           H  
ATOM    996  O   SER A  65      -1.410   6.333 -10.223  1.00 97.47           O  
ATOM    997  OG  SER A  65       0.820   7.013 -12.780  1.00 97.47           O  
ATOM    998  HG  SER A  65       0.987   7.944 -12.947  1.00 97.47           H  
ATOM    999  N   PHE A  66       0.330   4.890 -10.367  1.00 98.37           N  
ATOM   1000  H   PHE A  66       0.833   4.273 -10.989  1.00 98.37           H  
ATOM   1001  CA  PHE A  66       0.813   4.985  -8.981  1.00 98.37           C  
ATOM   1002  HA  PHE A  66       0.039   5.439  -8.362  1.00 98.37           H  
ATOM   1003  C   PHE A  66       2.041   5.900  -8.841  1.00 98.37           C  
ATOM   1004  CB  PHE A  66       1.079   3.574  -8.431  1.00 98.37           C  
ATOM   1005  HB2 PHE A  66       1.821   3.638  -7.635  1.00 98.37           H  
ATOM   1006  HB3 PHE A  66       1.508   2.945  -9.211  1.00 98.37           H  
ATOM   1007  O   PHE A  66       2.527   6.131  -7.733  1.00 98.37           O  
ATOM   1008  CG  PHE A  66      -0.156   2.908  -7.860  1.00 98.37           C  
ATOM   1009  CD1 PHE A  66      -0.211   2.591  -6.491  1.00 98.37           C  
ATOM   1010  HD1 PHE A  66       0.625   2.811  -5.844  1.00 98.37           H  
ATOM   1011  CD2 PHE A  66      -1.274   2.653  -8.677  1.00 98.37           C  
ATOM   1012  HD2 PHE A  66      -1.248   2.897  -9.729  1.00 98.37           H  
ATOM   1013  CE1 PHE A  66      -1.375   2.023  -5.949  1.00 98.37           C  
ATOM   1014  HE1 PHE A  66      -1.422   1.810  -4.891  1.00 98.37           H  
ATOM   1015  CE2 PHE A  66      -2.438   2.087  -8.136  1.00 98.37           C  
ATOM   1016  HE2 PHE A  66      -3.294   1.896  -8.767  1.00 98.37           H  
ATOM   1017  CZ  PHE A  66      -2.483   1.763  -6.773  1.00 98.37           C  
ATOM   1018  HZ  PHE A  66      -3.371   1.301  -6.367  1.00 98.37           H  
ATOM   1019  N   TYR A  67       2.537   6.476  -9.938  1.00 98.14           N  
ATOM   1020  H   TYR A  67       2.074   6.322 -10.822  1.00 98.14           H  
ATOM   1021  CA  TYR A  67       3.555   7.522  -9.873  1.00 98.14           C  
ATOM   1022  HA  TYR A  67       4.224   7.307  -9.040  1.00 98.14           H  
ATOM   1023  C   TYR A  67       2.875   8.868  -9.584  1.00 98.14           C  
ATOM   1024  CB  TYR A  67       4.398   7.501 -11.153  1.00 98.14           C  
ATOM   1025  HB2 TYR A  67       3.770   7.765 -12.005  1.00 98.14           H  
ATOM   1026  HB3 TYR A  67       4.762   6.486 -11.313  1.00 98.14           H  
ATOM   1027  O   TYR A  67       2.535   9.609 -10.504  1.00 98.14           O  
ATOM   1028  CG  TYR A  67       5.603   8.418 -11.092  1.00 98.14           C  
ATOM   1029  CD1 TYR A  67       5.769   9.444 -12.042  1.00 98.14           C  
ATOM   1030  HD1 TYR A  67       5.018   9.603 -12.802  1.00 98.14           H  
ATOM   1031  CD2 TYR A  67       6.557   8.248 -10.072  1.00 98.14           C  
ATOM   1032  HD2 TYR A  67       6.426   7.479  -9.325  1.00 98.14           H  
ATOM   1033  CE1 TYR A  67       6.894  10.290 -11.981  1.00 98.14           C  
ATOM   1034  HE1 TYR A  67       7.007  11.090 -12.698  1.00 98.14           H  
ATOM   1035  CE2 TYR A  67       7.685   9.084 -10.015  1.00 98.14           C  
ATOM   1036  HE2 TYR A  67       8.418   8.968  -9.231  1.00 98.14           H  
ATOM   1037  OH  TYR A  67       8.954  10.903 -10.903  1.00 98.14           O  
ATOM   1038  HH  TYR A  67       8.896  11.645 -11.509  1.00 98.14           H  
ATOM   1039  CZ  TYR A  67       7.857  10.106 -10.967  1.00 98.14           C  
ATOM   1040  N   ARG A  68       2.587   9.106  -8.299  1.00 98.61           N  
ATOM   1041  H   ARG A  68       2.913   8.428  -7.625  1.00 98.61           H  
ATOM   1042  CA  ARG A  68       1.770  10.212  -7.768  1.00 98.61           C  
ATOM   1043  HA  ARG A  68       1.542  10.925  -8.561  1.00 98.61           H  
ATOM   1044  C   ARG A  68       2.507  10.999  -6.681  1.00 98.61           C  
ATOM   1045  CB  ARG A  68       0.436   9.674  -7.217  1.00 98.61           C  
ATOM   1046  HB2 ARG A  68      -0.140  10.507  -6.815  1.00 98.61           H  
ATOM   1047  HB3 ARG A  68       0.632   8.998  -6.385  1.00 98.61           H  
ATOM   1048  O   ARG A  68       3.479  10.493  -6.110  1.00 98.61           O  
ATOM   1049  CG  ARG A  68      -0.452   8.935  -8.222  1.00 98.61           C  
ATOM   1050  HG2 ARG A  68       0.048   8.031  -8.570  1.00 98.61           H  
ATOM   1051  HG3 ARG A  68      -1.364   8.641  -7.703  1.00 98.61           H  
ATOM   1052  CD  ARG A  68      -0.830   9.806  -9.421  1.00 98.61           C  
ATOM   1053  HD2 ARG A  68      -1.136  10.786  -9.055  1.00 98.61           H  
ATOM   1054  HD3 ARG A  68       0.041   9.946 -10.062  1.00 98.61           H  
ATOM   1055  NE  ARG A  68      -1.915   9.180 -10.191  1.00 98.61           N  
ATOM   1056  HE  ARG A  68      -1.919   8.170 -10.191  1.00 98.61           H  
ATOM   1057  NH1 ARG A  68      -3.041  11.106 -10.775  1.00 98.61           N  
ATOM   1058 HH11 ARG A  68      -2.657  11.573  -9.966  1.00 98.61           H  
ATOM   1059 HH12 ARG A  68      -3.836  11.573 -11.187  1.00 98.61           H  
ATOM   1060  NH2 ARG A  68      -3.736   9.128 -11.530  1.00 98.61           N  
ATOM   1061 HH21 ARG A  68      -3.719   8.121 -11.449  1.00 98.61           H  
ATOM   1062 HH22 ARG A  68      -4.509   9.612 -11.963  1.00 98.61           H  
ATOM   1063  CZ  ARG A  68      -2.882   9.816 -10.824  1.00 98.61           C  
ATOM   1064  N   GLY A  69       2.054  12.229  -6.441  1.00 98.74           N  
ATOM   1065  H   GLY A  69       1.210  12.527  -6.909  1.00 98.74           H  
ATOM   1066  CA  GLY A  69       2.665  13.157  -5.484  1.00 98.74           C  
ATOM   1067  HA2 GLY A  69       3.751  13.078  -5.542  1.00 98.74           H  
ATOM   1068  HA3 GLY A  69       2.399  14.180  -5.751  1.00 98.74           H  
ATOM   1069  C   GLY A  69       2.240  12.916  -4.032  1.00 98.74           C  
ATOM   1070  O   GLY A  69       1.420  12.038  -3.741  1.00 98.74           O  
ATOM   1071  N   TRP A  70       2.789  13.712  -3.112  1.00 98.86           N  
ATOM   1072  H   TRP A  70       3.452  14.402  -3.436  1.00 98.86           H  
ATOM   1073  CA  TRP A  70       2.543  13.600  -1.669  1.00 98.86           C  
ATOM   1074  HA  TRP A  70       2.861  12.619  -1.316  1.00 98.86           H  
ATOM   1075  C   TRP A  70       1.066  13.722  -1.310  1.00 98.86           C  
ATOM   1076  CB  TRP A  70       3.350  14.656  -0.909  1.00 98.86           C  
ATOM   1077  HB2 TRP A  70       3.047  15.651  -1.236  1.00 98.86           H  
ATOM   1078  HB3 TRP A  70       4.405  14.536  -1.157  1.00 98.86           H  
ATOM   1079  O   TRP A  70       0.542  12.892  -0.569  1.00 98.86           O  
ATOM   1080  CG  TRP A  70       3.207  14.561   0.582  1.00 98.86           C  
ATOM   1081  CD1 TRP A  70       2.408  15.320   1.371  1.00 98.86           C  
ATOM   1082  HD1 TRP A  70       1.758  16.105   1.013  1.00 98.86           H  
ATOM   1083  CD2 TRP A  70       3.853  13.613   1.476  1.00 98.86           C  
ATOM   1084  CE2 TRP A  70       3.449  13.900   2.817  1.00 98.86           C  
ATOM   1085  CE3 TRP A  70       4.774  12.561   1.283  1.00 98.86           C  
ATOM   1086  HE3 TRP A  70       5.095  12.324   0.279  1.00 98.86           H  
ATOM   1087  NE1 TRP A  70       2.537  14.930   2.696  1.00 98.86           N  
ATOM   1088  HE1 TRP A  70       1.993  15.333   3.446  1.00 98.86           H  
ATOM   1089  CH2 TRP A  70       4.928  12.190   3.689  1.00 98.86           C  
ATOM   1090  HH2 TRP A  70       5.345  11.635   4.516  1.00 98.86           H  
ATOM   1091  CZ2 TRP A  70       3.982  13.204   3.914  1.00 98.86           C  
ATOM   1092  HZ2 TRP A  70       3.655  13.428   4.919  1.00 98.86           H  
ATOM   1093  CZ3 TRP A  70       5.312  11.866   2.379  1.00 98.86           C  
ATOM   1094  HZ3 TRP A  70       6.028  11.076   2.207  1.00 98.86           H  
ATOM   1095  N   GLU A  71       0.392  14.738  -1.846  1.00 98.75           N  
ATOM   1096  H   GLU A  71       0.883  15.365  -2.468  1.00 98.75           H  
ATOM   1097  CA  GLU A  71      -1.006  15.025  -1.522  1.00 98.75           C  
ATOM   1098  HA  GLU A  71      -1.101  15.124  -0.441  1.00 98.75           H  
ATOM   1099  C   GLU A  71      -1.944  13.888  -1.958  1.00 98.75           C  
ATOM   1100  CB  GLU A  71      -1.386  16.367  -2.160  1.00 98.75           C  
ATOM   1101  HB2 GLU A  71      -0.665  17.120  -1.843  1.00 98.75           H  
ATOM   1102  HB3 GLU A  71      -1.350  16.279  -3.246  1.00 98.75           H  
ATOM   1103  O   GLU A  71      -2.801  13.453  -1.189  1.00 98.75           O  
ATOM   1104  CG  GLU A  71      -2.784  16.805  -1.715  1.00 98.75           C  
ATOM   1105  HG2 GLU A  71      -2.820  16.739  -0.628  1.00 98.75           H  
ATOM   1106  HG3 GLU A  71      -3.526  16.122  -2.127  1.00 98.75           H  
ATOM   1107  CD  GLU A  71      -3.123  18.235  -2.149  1.00 98.75           C  
ATOM   1108  OE1 GLU A  71      -3.751  18.935  -1.322  1.00 98.75           O  
ATOM   1109  OE2 GLU A  71      -2.748  18.611  -3.282  1.00 98.75           O  
ATOM   1110  N   GLU A  72      -1.725  13.331  -3.150  1.00 98.85           N  
ATOM   1111  H   GLU A  72      -0.995  13.713  -3.734  1.00 98.85           H  
ATOM   1112  CA  GLU A  72      -2.503  12.197  -3.656  1.00 98.85           C  
ATOM   1113  HA  GLU A  72      -3.567  12.431  -3.603  1.00 98.85           H  
ATOM   1114  C   GLU A  72      -2.266  10.938  -2.810  1.00 98.85           C  
ATOM   1115  CB  GLU A  72      -2.128  11.923  -5.119  1.00 98.85           C  
ATOM   1116  HB2 GLU A  72      -2.641  11.020  -5.451  1.00 98.85           H  
ATOM   1117  HB3 GLU A  72      -1.054  11.743  -5.169  1.00 98.85           H  
ATOM   1118  O   GLU A  72      -3.211  10.237  -2.460  1.00 98.85           O  
ATOM   1119  CG  GLU A  72      -2.488  13.064  -6.083  1.00 98.85           C  
ATOM   1120  HG2 GLU A  72      -3.569  13.209  -6.080  1.00 98.85           H  
ATOM   1121  HG3 GLU A  72      -2.014  13.987  -5.751  1.00 98.85           H  
ATOM   1122  CD  GLU A  72      -2.003  12.734  -7.500  1.00 98.85           C  
ATOM   1123  OE1 GLU A  72      -2.829  12.313  -8.350  1.00 98.85           O  
ATOM   1124  OE2 GLU A  72      -0.774  12.811  -7.738  1.00 98.85           O  
ATOM   1125  N   TYR A  73      -1.023  10.650  -2.410  1.00 98.86           N  
ATOM   1126  H   TYR A  73      -0.264  11.246  -2.709  1.00 98.86           H  
ATOM   1127  CA  TYR A  73      -0.741   9.522  -1.511  1.00 98.86           C  
ATOM   1128  HA  TYR A  73      -1.265   8.644  -1.889  1.00 98.86           H  
ATOM   1129  C   TYR A  73      -1.254   9.738  -0.086  1.00 98.86           C  
ATOM   1130  CB  TYR A  73       0.759   9.215  -1.497  1.00 98.86           C  
ATOM   1131  HB2 TYR A  73       1.037   8.827  -0.517  1.00 98.86           H  
ATOM   1132  HB3 TYR A  73       1.334  10.128  -1.652  1.00 98.86           H  
ATOM   1133  O   TYR A  73      -1.554   8.764   0.608  1.00 98.86           O  
ATOM   1134  CG  TYR A  73       1.136   8.170  -2.521  1.00 98.86           C  
ATOM   1135  CD1 TYR A  73       0.861   6.817  -2.254  1.00 98.86           C  
ATOM   1136  HD1 TYR A  73       0.398   6.538  -1.319  1.00 98.86           H  
ATOM   1137  CD2 TYR A  73       1.727   8.544  -3.740  1.00 98.86           C  
ATOM   1138  HD2 TYR A  73       1.930   9.584  -3.946  1.00 98.86           H  
ATOM   1139  CE1 TYR A  73       1.177   5.830  -3.203  1.00 98.86           C  
ATOM   1140  HE1 TYR A  73       0.955   4.791  -3.009  1.00 98.86           H  
ATOM   1141  CE2 TYR A  73       2.044   7.559  -4.694  1.00 98.86           C  
ATOM   1142  HE2 TYR A  73       2.515   7.846  -5.623  1.00 98.86           H  
ATOM   1143  OH  TYR A  73       2.088   5.239  -5.321  1.00 98.86           O  
ATOM   1144  HH  TYR A  73       2.340   5.621  -6.165  1.00 98.86           H  
ATOM   1145  CZ  TYR A  73       1.767   6.202  -4.424  1.00 98.86           C  
ATOM   1146  N   LYS A  74      -1.367  10.989   0.364  1.00 98.83           N  
ATOM   1147  H   LYS A  74      -1.042  11.735  -0.234  1.00 98.83           H  
ATOM   1148  CA  LYS A  74      -1.943  11.346   1.661  1.00 98.83           C  
ATOM   1149  HA  LYS A  74      -1.483  10.737   2.440  1.00 98.83           H  
ATOM   1150  C   LYS A  74      -3.439  11.041   1.710  1.00 98.83           C  
ATOM   1151  CB  LYS A  74      -1.611  12.815   1.959  1.00 98.83           C  
ATOM   1152  HB2 LYS A  74      -0.545  12.888   2.173  1.00 98.83           H  
ATOM   1153  HB3 LYS A  74      -1.826  13.436   1.090  1.00 98.83           H  
ATOM   1154  O   LYS A  74      -3.872  10.362   2.641  1.00 98.83           O  
ATOM   1155  CG  LYS A  74      -2.412  13.361   3.142  1.00 98.83           C  
ATOM   1156  HG2 LYS A  74      -2.363  12.659   3.975  1.00 98.83           H  
ATOM   1157  HG3 LYS A  74      -3.456  13.475   2.852  1.00 98.83           H  
ATOM   1158  CD  LYS A  74      -1.872  14.725   3.565  1.00 98.83           C  
ATOM   1159  HD2 LYS A  74      -1.983  15.428   2.740  1.00 98.83           H  
ATOM   1160  HD3 LYS A  74      -0.817  14.632   3.826  1.00 98.83           H  
ATOM   1161  CE  LYS A  74      -2.655  15.215   4.781  1.00 98.83           C  
ATOM   1162  HE2 LYS A  74      -2.483  14.525   5.608  1.00 98.83           H  
ATOM   1163  HE3 LYS A  74      -3.718  15.211   4.543  1.00 98.83           H  
ATOM   1164  NZ  LYS A  74      -2.223  16.574   5.162  1.00 98.83           N  
ATOM   1165  HZ1 LYS A  74      -2.741  16.903   5.965  1.00 98.83           H  
ATOM   1166  HZ2 LYS A  74      -1.265  16.533   5.479  1.00 98.83           H  
ATOM   1167  HZ3 LYS A  74      -2.289  17.221   4.389  1.00 98.83           H  
ATOM   1168  N   TYR A  75      -4.198  11.499   0.716  1.00 98.62           N  
ATOM   1169  H   TYR A  75      -3.761  12.067   0.005  1.00 98.62           H  
ATOM   1170  CA  TYR A  75      -5.664  11.399   0.715  1.00 98.62           C  
ATOM   1171  HA  TYR A  75      -6.005  11.258   1.740  1.00 98.62           H  
ATOM   1172  C   TYR A  75      -6.226  10.202  -0.060  1.00 98.62           C  
ATOM   1173  CB  TYR A  75      -6.255  12.720   0.217  1.00 98.62           C  
ATOM   1174  HB2 TYR A  75      -5.918  12.894  -0.805  1.00 98.62           H  
ATOM   1175  HB3 TYR A  75      -7.341  12.633   0.194  1.00 98.62           H  
ATOM   1176  O   TYR A  75      -7.393   9.867   0.117  1.00 98.62           O  
ATOM   1177  CG  TYR A  75      -5.903  13.914   1.086  1.00 98.62           C  
ATOM   1178  CD1 TYR A  75      -6.268  13.933   2.448  1.00 98.62           C  
ATOM   1179  HD1 TYR A  75      -6.803  13.098   2.875  1.00 98.62           H  
ATOM   1180  CD2 TYR A  75      -5.227  15.014   0.528  1.00 98.62           C  
ATOM   1181  HD2 TYR A  75      -4.956  15.007  -0.518  1.00 98.62           H  
ATOM   1182  CE1 TYR A  75      -5.945  15.044   3.252  1.00 98.62           C  
ATOM   1183  HE1 TYR A  75      -6.229  15.068   4.293  1.00 98.62           H  
ATOM   1184  CE2 TYR A  75      -4.931  16.140   1.317  1.00 98.62           C  
ATOM   1185  HE2 TYR A  75      -4.453  16.996   0.866  1.00 98.62           H  
ATOM   1186  OH  TYR A  75      -4.970  17.236   3.439  1.00 98.62           O  
ATOM   1187  HH  TYR A  75      -4.721  17.961   2.860  1.00 98.62           H  
ATOM   1188  CZ  TYR A  75      -5.283  16.152   2.681  1.00 98.62           C  
ATOM   1189  N   GLY A  76      -5.400   9.530  -0.859  1.00 98.67           N  
ATOM   1190  H   GLY A  76      -4.504   9.946  -1.072  1.00 98.67           H  
ATOM   1191  CA  GLY A  76      -5.791   8.383  -1.669  1.00 98.67           C  
ATOM   1192  HA2 GLY A  76      -4.955   7.685  -1.692  1.00 98.67           H  
ATOM   1193  HA3 GLY A  76      -6.647   7.875  -1.225  1.00 98.67           H  
ATOM   1194  C   GLY A  76      -6.143   8.755  -3.110  1.00 98.67           C  
ATOM   1195  O   GLY A  76      -6.405   9.908  -3.447  1.00 98.67           O  
ATOM   1196  N   PHE A  77      -6.113   7.751  -3.984  1.00 98.71           N  
ATOM   1197  H   PHE A  77      -5.943   6.823  -3.625  1.00 98.71           H  
ATOM   1198  CA  PHE A  77      -6.416   7.883  -5.409  1.00 98.71           C  
ATOM   1199  HA  PHE A  77      -7.253   8.571  -5.523  1.00 98.71           H  
ATOM   1200  C   PHE A  77      -6.822   6.537  -6.021  1.00 98.71           C  
ATOM   1201  CB  PHE A  77      -5.199   8.464  -6.156  1.00 98.71           C  
ATOM   1202  HB2 PHE A  77      -5.462   8.618  -7.203  1.00 98.71           H  
ATOM   1203  HB3 PHE A  77      -4.975   9.449  -5.747  1.00 98.71           H  
ATOM   1204  O   PHE A  77      -6.605   5.474  -5.436  1.00 98.71           O  
ATOM   1205  CG  PHE A  77      -3.944   7.611  -6.090  1.00 98.71           C  
ATOM   1206  CD1 PHE A  77      -2.975   7.874  -5.107  1.00 98.71           C  
ATOM   1207  HD1 PHE A  77      -3.129   8.682  -4.407  1.00 98.71           H  
ATOM   1208  CD2 PHE A  77      -3.745   6.551  -6.995  1.00 98.71           C  
ATOM   1209  HD2 PHE A  77      -4.487   6.337  -7.750  1.00 98.71           H  
ATOM   1210  CE1 PHE A  77      -1.815   7.088  -5.025  1.00 98.71           C  
ATOM   1211  HE1 PHE A  77      -1.078   7.299  -4.264  1.00 98.71           H  
ATOM   1212  CE2 PHE A  77      -2.590   5.754  -6.906  1.00 98.71           C  
ATOM   1213  HE2 PHE A  77      -2.450   4.930  -7.590  1.00 98.71           H  
ATOM   1214  CZ  PHE A  77      -1.624   6.022  -5.921  1.00 98.71           C  
ATOM   1215  HZ  PHE A  77      -0.741   5.405  -5.843  1.00 98.71           H  
ATOM   1216  N   GLY A  78      -7.342   6.583  -7.248  1.00 98.07           N  
ATOM   1217  H   GLY A  78      -7.580   7.493  -7.616  1.00 98.07           H  
ATOM   1218  CA  GLY A  78      -7.842   5.419  -7.979  1.00 98.07           C  
ATOM   1219  HA2 GLY A  78      -7.378   4.506  -7.606  1.00 98.07           H  
ATOM   1220  HA3 GLY A  78      -7.595   5.514  -9.036  1.00 98.07           H  
ATOM   1221  C   GLY A  78      -9.355   5.276  -7.859  1.00 98.07           C  
ATOM   1222  O   GLY A  78     -10.044   6.224  -7.492  1.00 98.07           O  
ATOM   1223  N   ASP A  79      -9.872   4.104  -8.217  1.00 95.84           N  
ATOM   1224  H   ASP A  79      -9.250   3.347  -8.463  1.00 95.84           H  
ATOM   1225  CA  ASP A  79     -11.314   3.841  -8.242  1.00 95.84           C  
ATOM   1226  HA  ASP A  79     -11.800   4.431  -7.465  1.00 95.84           H  
ATOM   1227  C   ASP A  79     -11.581   2.358  -7.959  1.00 95.84           C  
ATOM   1228  CB  ASP A  79     -11.889   4.287  -9.602  1.00 95.84           C  
ATOM   1229  HB2 ASP A  79     -11.598   5.323  -9.778  1.00 95.84           H  
ATOM   1230  HB3 ASP A  79     -11.440   3.681 -10.389  1.00 95.84           H  
ATOM   1231  O   ASP A  79     -11.011   1.466  -8.599  1.00 95.84           O  
ATOM   1232  CG  ASP A  79     -13.419   4.197  -9.718  1.00 95.84           C  
ATOM   1233  OD1 ASP A  79     -14.054   3.452  -8.939  1.00 95.84           O  
ATOM   1234  OD2 ASP A  79     -13.974   4.812 -10.647  1.00 95.84           O  
ATOM   1235  N   PHE A  80     -12.480   2.077  -7.013  1.00 97.00           N  
ATOM   1236  H   PHE A  80     -12.977   2.847  -6.588  1.00 97.00           H  
ATOM   1237  CA  PHE A  80     -12.888   0.714  -6.688  1.00 97.00           C  
ATOM   1238  HA  PHE A  80     -11.997   0.143  -6.427  1.00 97.00           H  
ATOM   1239  C   PHE A  80     -13.551  -0.019  -7.864  1.00 97.00           C  
ATOM   1240  CB  PHE A  80     -13.842   0.728  -5.490  1.00 97.00           C  
ATOM   1241  HB2 PHE A  80     -14.739   1.287  -5.759  1.00 97.00           H  
ATOM   1242  HB3 PHE A  80     -14.134  -0.308  -5.313  1.00 97.00           H  
ATOM   1243  O   PHE A  80     -13.404  -1.237  -7.962  1.00 97.00           O  
ATOM   1244  CG  PHE A  80     -13.285   1.261  -4.182  1.00 97.00           C  
ATOM   1245  CD1 PHE A  80     -12.053   0.793  -3.691  1.00 97.00           C  
ATOM   1246  HD1 PHE A  80     -11.473   0.081  -4.259  1.00 97.00           H  
ATOM   1247  CD2 PHE A  80     -14.013   2.202  -3.428  1.00 97.00           C  
ATOM   1248  HD2 PHE A  80     -14.950   2.594  -3.796  1.00 97.00           H  
ATOM   1249  CE1 PHE A  80     -11.562   1.251  -2.457  1.00 97.00           C  
ATOM   1250  HE1 PHE A  80     -10.615   0.896  -2.077  1.00 97.00           H  
ATOM   1251  CE2 PHE A  80     -13.506   2.671  -2.202  1.00 97.00           C  
ATOM   1252  HE2 PHE A  80     -14.035   3.436  -1.654  1.00 97.00           H  
ATOM   1253  CZ  PHE A  80     -12.285   2.191  -1.711  1.00 97.00           C  
ATOM   1254  HZ  PHE A  80     -11.894   2.572  -0.779  1.00 97.00           H  
ATOM   1255  N   ASN A  81     -14.231   0.695  -8.768  1.00 95.44           N  
ATOM   1256  H   ASN A  81     -14.271   1.697  -8.651  1.00 95.44           H  
ATOM   1257  CA  ASN A  81     -14.847   0.127  -9.971  1.00 95.44           C  
ATOM   1258  HA  ASN A  81     -15.416  -0.761  -9.696  1.00 95.44           H  
ATOM   1259  C   ASN A  81     -13.798  -0.296 -11.008  1.00 95.44           C  
ATOM   1260  CB  ASN A  81     -15.802   1.155 -10.594  1.00 95.44           C  
ATOM   1261  HB2 ASN A  81     -15.241   2.040 -10.894  1.00 95.44           H  
ATOM   1262  HB3 ASN A  81     -16.255   0.728 -11.489  1.00 95.44           H  
ATOM   1263  O   ASN A  81     -13.975  -1.304 -11.688  1.00 95.44           O  
ATOM   1264  CG  ASN A  81     -16.924   1.559  -9.663  1.00 95.44           C  
ATOM   1265  ND2 ASN A  81     -17.039   2.832  -9.379  1.00 95.44           N  
ATOM   1266 HD21 ASN A  81     -16.263   3.437  -9.606  1.00 95.44           H  
ATOM   1267 HD22 ASN A  81     -17.744   3.103  -8.708  1.00 95.44           H  
ATOM   1268  OD1 ASN A  81     -17.691   0.739  -9.180  1.00 95.44           O  
ATOM   1269  N   VAL A  82     -12.693   0.451 -11.108  1.00 95.55           N  
ATOM   1270  H   VAL A  82     -12.624   1.270 -10.520  1.00 95.55           H  
ATOM   1271  CA  VAL A  82     -11.528   0.077 -11.934  1.00 95.55           C  
ATOM   1272  HA  VAL A  82     -11.883  -0.307 -12.890  1.00 95.55           H  
ATOM   1273  C   VAL A  82     -10.730  -1.050 -11.265  1.00 95.55           C  
ATOM   1274  CB  VAL A  82     -10.646   1.313 -12.207  1.00 95.55           C  
ATOM   1275  HB  VAL A  82     -10.325   1.744 -11.258  1.00 95.55           H  
ATOM   1276  O   VAL A  82     -10.075  -1.848 -11.941  1.00 95.55           O  
ATOM   1277  CG1 VAL A  82      -9.393   0.974 -13.024  1.00 95.55           C  
ATOM   1278 HG11 VAL A  82      -8.713   0.356 -12.438  1.00 95.55           H  
ATOM   1279 HG12 VAL A  82      -8.864   1.892 -13.284  1.00 95.55           H  
ATOM   1280 HG13 VAL A  82      -9.670   0.446 -13.937  1.00 95.55           H  
ATOM   1281  CG2 VAL A  82     -11.429   2.373 -12.995  1.00 95.55           C  
ATOM   1282 HG21 VAL A  82     -12.306   2.698 -12.436  1.00 95.55           H  
ATOM   1283 HG22 VAL A  82     -10.801   3.247 -13.165  1.00 95.55           H  
ATOM   1284 HG23 VAL A  82     -11.752   1.969 -13.955  1.00 95.55           H  
ATOM   1285  N   GLY A  83     -10.816  -1.139  -9.936  1.00 96.29           N  
ATOM   1286  H   GLY A  83     -11.334  -0.415  -9.458  1.00 96.29           H  
ATOM   1287  CA  GLY A  83     -10.197  -2.178  -9.120  1.00 96.29           C  
ATOM   1288  HA2 GLY A  83     -10.251  -3.129  -9.650  1.00 96.29           H  
ATOM   1289  HA3 GLY A  83     -10.761  -2.266  -8.192  1.00 96.29           H  
ATOM   1290  C   GLY A  83      -8.736  -1.903  -8.763  1.00 96.29           C  
ATOM   1291  O   GLY A  83      -8.094  -2.780  -8.185  1.00 96.29           O  
ATOM   1292  N   GLU A  84      -8.223  -0.710  -9.074  1.00 98.50           N  
ATOM   1293  H   GLU A  84      -8.839  -0.027  -9.491  1.00 98.50           H  
ATOM   1294  CA  GLU A  84      -6.892  -0.241  -8.685  1.00 98.50           C  
ATOM   1295  HA  GLU A  84      -6.433  -0.985  -8.034  1.00 98.50           H  
ATOM   1296  C   GLU A  84      -6.993   1.067  -7.909  1.00 98.50           C  
ATOM   1297  CB  GLU A  84      -5.974  -0.027  -9.893  1.00 98.50           C  
ATOM   1298  HB2 GLU A  84      -6.446   0.663 -10.592  1.00 98.50           H  
ATOM   1299  HB3 GLU A  84      -5.046   0.415  -9.532  1.00 98.50           H  
ATOM   1300  O   GLU A  84      -7.609   2.031  -8.366  1.00 98.50           O  
ATOM   1301  CG  GLU A  84      -5.632  -1.320 -10.625  1.00 98.50           C  
ATOM   1302  HG2 GLU A  84      -6.502  -1.666 -11.182  1.00 98.50           H  
ATOM   1303  HG3 GLU A  84      -5.376  -2.077  -9.883  1.00 98.50           H  
ATOM   1304  CD  GLU A  84      -4.440  -1.130 -11.569  1.00 98.50           C  
ATOM   1305  OE1 GLU A  84      -3.565  -2.032 -11.567  1.00 98.50           O  
ATOM   1306  OE2 GLU A  84      -4.346  -0.101 -12.270  1.00 98.50           O  
ATOM   1307  N   PHE A  85      -6.383   1.101  -6.728  1.00 98.72           N  
ATOM   1308  H   PHE A  85      -5.866   0.293  -6.411  1.00 98.72           H  
ATOM   1309  CA  PHE A  85      -6.432   2.264  -5.851  1.00 98.72           C  
ATOM   1310  HA  PHE A  85      -6.238   3.158  -6.444  1.00 98.72           H  
ATOM   1311  C   PHE A  85      -5.363   2.194  -4.762  1.00 98.72           C  
ATOM   1312  CB  PHE A  85      -7.832   2.384  -5.217  1.00 98.72           C  
ATOM   1313  HB2 PHE A  85      -7.890   3.319  -4.658  1.00 98.72           H  
ATOM   1314  HB3 PHE A  85      -8.590   2.446  -5.997  1.00 98.72           H  
ATOM   1315  O   PHE A  85      -4.832   1.122  -4.443  1.00 98.72           O  
ATOM   1316  CG  PHE A  85      -8.179   1.246  -4.284  1.00 98.72           C  
ATOM   1317  CD1 PHE A  85      -8.750   0.062  -4.787  1.00 98.72           C  
ATOM   1318  HD1 PHE A  85      -8.974  -0.022  -5.840  1.00 98.72           H  
ATOM   1319  CD2 PHE A  85      -7.889   1.361  -2.913  1.00 98.72           C  
ATOM   1320  HD2 PHE A  85      -7.462   2.273  -2.523  1.00 98.72           H  
ATOM   1321  CE1 PHE A  85      -9.032  -1.006  -3.917  1.00 98.72           C  
ATOM   1322  HE1 PHE A  85      -9.478  -1.913  -4.297  1.00 98.72           H  
ATOM   1323  CE2 PHE A  85      -8.158   0.291  -2.047  1.00 98.72           C  
ATOM   1324  HE2 PHE A  85      -7.947   0.392  -0.993  1.00 98.72           H  
ATOM   1325  CZ  PHE A  85      -8.740  -0.886  -2.547  1.00 98.72           C  
ATOM   1326  HZ  PHE A  85      -8.976  -1.693  -1.869  1.00 98.72           H  
ATOM   1327  N   TYR A  86      -5.094   3.352  -4.174  1.00 98.83           N  
ATOM   1328  H   TYR A  86      -5.580   4.170  -4.514  1.00 98.83           H  
ATOM   1329  CA  TYR A  86      -4.394   3.505  -2.910  1.00 98.83           C  
ATOM   1330  HA  TYR A  86      -4.190   2.522  -2.485  1.00 98.83           H  
ATOM   1331  C   TYR A  86      -5.303   4.288  -1.960  1.00 98.83           C  
ATOM   1332  CB  TYR A  86      -3.060   4.217  -3.146  1.00 98.83           C  
ATOM   1333  HB2 TYR A  86      -2.560   3.767  -4.003  1.00 98.83           H  
ATOM   1334  HB3 TYR A  86      -3.247   5.263  -3.391  1.00 98.83           H  
ATOM   1335  O   TYR A  86      -5.760   5.371  -2.310  1.00 98.83           O  
ATOM   1336  CG  TYR A  86      -2.135   4.132  -1.953  1.00 98.83           C  
ATOM   1337  CD1 TYR A  86      -2.138   5.146  -0.976  1.00 98.83           C  
ATOM   1338  HD1 TYR A  86      -2.773   6.011  -1.099  1.00 98.83           H  
ATOM   1339  CD2 TYR A  86      -1.288   3.018  -1.811  1.00 98.83           C  
ATOM   1340  HD2 TYR A  86      -1.299   2.239  -2.560  1.00 98.83           H  
ATOM   1341  CE1 TYR A  86      -1.292   5.043   0.145  1.00 98.83           C  
ATOM   1342  HE1 TYR A  86      -1.283   5.827   0.888  1.00 98.83           H  
ATOM   1343  CE2 TYR A  86      -0.436   2.914  -0.698  1.00 98.83           C  
ATOM   1344  HE2 TYR A  86       0.212   2.059  -0.575  1.00 98.83           H  
ATOM   1345  OH  TYR A  86       0.413   3.823   1.337  1.00 98.83           O  
ATOM   1346  HH  TYR A  86       0.371   4.597   1.903  1.00 98.83           H  
ATOM   1347  CZ  TYR A  86      -0.433   3.928   0.281  1.00 98.83           C  
ATOM   1348  N   LEU A  87      -5.590   3.746  -0.776  1.00 98.48           N  
ATOM   1349  H   LEU A  87      -5.172   2.854  -0.555  1.00 98.48           H  
ATOM   1350  CA  LEU A  87      -6.617   4.278   0.131  1.00 98.48           C  
ATOM   1351  HA  LEU A  87      -7.527   4.440  -0.446  1.00 98.48           H  
ATOM   1352  C   LEU A  87      -6.239   5.631   0.746  1.00 98.48           C  
ATOM   1353  CB  LEU A  87      -6.888   3.213   1.205  1.00 98.48           C  
ATOM   1354  HB2 LEU A  87      -7.138   2.293   0.676  1.00 98.48           H  
ATOM   1355  HB3 LEU A  87      -5.972   3.069   1.777  1.00 98.48           H  
ATOM   1356  O   LEU A  87      -7.118   6.399   1.102  1.00 98.48           O  
ATOM   1357  CG  LEU A  87      -8.037   3.497   2.189  1.00 98.48           C  
ATOM   1358  HG  LEU A  87      -7.855   4.438   2.708  1.00 98.48           H  
ATOM   1359  CD1 LEU A  87      -9.389   3.551   1.476  1.00 98.48           C  
ATOM   1360 HD11 LEU A  87      -9.567   2.630   0.920  1.00 98.48           H  
ATOM   1361 HD12 LEU A  87     -10.188   3.692   2.203  1.00 98.48           H  
ATOM   1362 HD13 LEU A  87      -9.413   4.401   0.794  1.00 98.48           H  
ATOM   1363  CD2 LEU A  87      -8.095   2.381   3.237  1.00 98.48           C  
ATOM   1364 HD21 LEU A  87      -8.274   1.420   2.753  1.00 98.48           H  
ATOM   1365 HD22 LEU A  87      -7.156   2.345   3.789  1.00 98.48           H  
ATOM   1366 HD23 LEU A  87      -8.905   2.581   3.938  1.00 98.48           H  
ATOM   1367  N   GLY A  88      -4.944   5.930   0.847  1.00 98.72           N  
ATOM   1368  H   GLY A  88      -4.278   5.246   0.517  1.00 98.72           H  
ATOM   1369  CA  GLY A  88      -4.439   7.174   1.424  1.00 98.72           C  
ATOM   1370  HA2 GLY A  88      -3.727   7.616   0.728  1.00 98.72           H  
ATOM   1371  HA3 GLY A  88      -5.246   7.893   1.564  1.00 98.72           H  
ATOM   1372  C   GLY A  88      -3.768   6.954   2.776  1.00 98.72           C  
ATOM   1373  O   GLY A  88      -4.290   6.268   3.658  1.00 98.72           O  
ATOM   1374  N   ASN A  89      -2.585   7.539   2.945  1.00 98.86           N  
ATOM   1375  H   ASN A  89      -2.221   8.099   2.187  1.00 98.86           H  
ATOM   1376  CA  ASN A  89      -1.780   7.385   4.151  1.00 98.86           C  
ATOM   1377  HA  ASN A  89      -1.641   6.323   4.352  1.00 98.86           H  
ATOM   1378  C   ASN A  89      -2.462   7.972   5.390  1.00 98.86           C  
ATOM   1379  CB  ASN A  89      -0.405   8.023   3.927  1.00 98.86           C  
ATOM   1380  HB2 ASN A  89      -0.520   9.045   3.565  1.00 98.86           H  
ATOM   1381  HB3 ASN A  89       0.108   8.057   4.889  1.00 98.86           H  
ATOM   1382  O   ASN A  89      -2.310   7.416   6.473  1.00 98.86           O  
ATOM   1383  CG  ASN A  89       0.495   7.241   2.995  1.00 98.86           C  
ATOM   1384  ND2 ASN A  89       1.457   7.892   2.386  1.00 98.86           N  
ATOM   1385 HD21 ASN A  89       1.550   8.890   2.515  1.00 98.86           H  
ATOM   1386 HD22 ASN A  89       2.071   7.363   1.784  1.00 98.86           H  
ATOM   1387  OD1 ASN A  89       0.375   6.037   2.827  1.00 98.86           O  
ATOM   1388  N   GLU A  90      -3.256   9.036   5.258  1.00 98.48           N  
ATOM   1389  H   GLU A  90      -3.383   9.467   4.353  1.00 98.48           H  
ATOM   1390  CA  GLU A  90      -3.986   9.566   6.410  1.00 98.48           C  
ATOM   1391  HA  GLU A  90      -3.267   9.719   7.215  1.00 98.48           H  
ATOM   1392  C   GLU A  90      -5.017   8.551   6.917  1.00 98.48           C  
ATOM   1393  CB  GLU A  90      -4.628  10.915   6.049  1.00 98.48           C  
ATOM   1394  HB2 GLU A  90      -5.446  10.753   5.347  1.00 98.48           H  
ATOM   1395  HB3 GLU A  90      -3.886  11.543   5.558  1.00 98.48           H  
ATOM   1396  O   GLU A  90      -5.090   8.270   8.110  1.00 98.48           O  
ATOM   1397  CG  GLU A  90      -5.160  11.658   7.286  1.00 98.48           C  
ATOM   1398  HG2 GLU A  90      -5.532  12.633   6.970  1.00 98.48           H  
ATOM   1399  HG3 GLU A  90      -6.001  11.100   7.696  1.00 98.48           H  
ATOM   1400  CD  GLU A  90      -4.081  11.851   8.366  1.00 98.48           C  
ATOM   1401  OE1 GLU A  90      -4.432  11.714   9.565  1.00 98.48           O  
ATOM   1402  OE2 GLU A  90      -2.904  12.074   7.979  1.00 98.48           O  
ATOM   1403  N   ILE A  91      -5.739   7.898   6.006  1.00 97.67           N  
ATOM   1404  H   ILE A  91      -5.587   8.114   5.032  1.00 97.67           H  
ATOM   1405  CA  ILE A  91      -6.732   6.875   6.350  1.00 97.67           C  
ATOM   1406  HA  ILE A  91      -7.417   7.294   7.087  1.00 97.67           H  
ATOM   1407  C   ILE A  91      -6.055   5.662   7.003  1.00 97.67           C  
ATOM   1408  CB  ILE A  91      -7.548   6.494   5.094  1.00 97.67           C  
ATOM   1409  HB  ILE A  91      -6.876   6.093   4.336  1.00 97.67           H  
ATOM   1410  O   ILE A  91      -6.477   5.199   8.065  1.00 97.67           O  
ATOM   1411  CG1 ILE A  91      -8.237   7.755   4.516  1.00 97.67           C  
ATOM   1412 HG12 ILE A  91      -8.830   8.235   5.294  1.00 97.67           H  
ATOM   1413 HG13 ILE A  91      -7.466   8.462   4.207  1.00 97.67           H  
ATOM   1414  CG2 ILE A  91      -8.562   5.403   5.460  1.00 97.67           C  
ATOM   1415 HG21 ILE A  91      -9.168   5.149   4.590  1.00 97.67           H  
ATOM   1416 HG22 ILE A  91      -8.059   4.493   5.786  1.00 97.67           H  
ATOM   1417 HG23 ILE A  91      -9.213   5.763   6.256  1.00 97.67           H  
ATOM   1418  CD1 ILE A  91      -9.132   7.535   3.291  1.00 97.67           C  
ATOM   1419 HD11 ILE A  91     -10.179   7.571   3.592  1.00 97.67           H  
ATOM   1420 HD12 ILE A  91      -8.925   6.576   2.815  1.00 97.67           H  
ATOM   1421 HD13 ILE A  91      -8.962   8.333   2.567  1.00 97.67           H  
ATOM   1422  N   ILE A  92      -4.958   5.176   6.412  1.00 98.36           N  
ATOM   1423  H   ILE A  92      -4.664   5.606   5.547  1.00 98.36           H  
ATOM   1424  CA  ILE A  92      -4.174   4.055   6.954  1.00 98.36           C  
ATOM   1425  HA  ILE A  92      -4.832   3.193   7.067  1.00 98.36           H  
ATOM   1426  C   ILE A  92      -3.623   4.399   8.350  1.00 98.36           C  
ATOM   1427  CB  ILE A  92      -3.045   3.685   5.966  1.00 98.36           C  
ATOM   1428  HB  ILE A  92      -2.454   4.584   5.788  1.00 98.36           H  
ATOM   1429  O   ILE A  92      -3.667   3.562   9.259  1.00 98.36           O  
ATOM   1430  CG1 ILE A  92      -3.594   3.200   4.604  1.00 98.36           C  
ATOM   1431 HG12 ILE A  92      -4.439   3.814   4.294  1.00 98.36           H  
ATOM   1432 HG13 ILE A  92      -3.959   2.177   4.697  1.00 98.36           H  
ATOM   1433  CG2 ILE A  92      -2.129   2.593   6.548  1.00 98.36           C  
ATOM   1434 HG21 ILE A  92      -2.709   1.689   6.732  1.00 98.36           H  
ATOM   1435 HG22 ILE A  92      -1.681   2.914   7.489  1.00 98.36           H  
ATOM   1436 HG23 ILE A  92      -1.318   2.366   5.855  1.00 98.36           H  
ATOM   1437  CD1 ILE A  92      -2.543   3.266   3.487  1.00 98.36           C  
ATOM   1438 HD11 ILE A  92      -3.023   3.061   2.530  1.00 98.36           H  
ATOM   1439 HD12 ILE A  92      -1.753   2.533   3.652  1.00 98.36           H  
ATOM   1440 HD13 ILE A  92      -2.106   4.263   3.439  1.00 98.36           H  
ATOM   1441  N   HIS A  93      -3.132   5.625   8.553  1.00 98.41           N  
ATOM   1442  H   HIS A  93      -3.111   6.278   7.783  1.00 98.41           H  
ATOM   1443  CA  HIS A  93      -2.672   6.098   9.856  1.00 98.41           C  
ATOM   1444  HA  HIS A  93      -1.897   5.426  10.223  1.00 98.41           H  
ATOM   1445  C   HIS A  93      -3.810   6.091  10.885  1.00 98.41           C  
ATOM   1446  CB  HIS A  93      -2.063   7.501   9.726  1.00 98.41           C  
ATOM   1447  HB2 HIS A  93      -2.773   8.168   9.237  1.00 98.41           H  
ATOM   1448  HB3 HIS A  93      -1.164   7.460   9.110  1.00 98.41           H  
ATOM   1449  O   HIS A  93      -3.664   5.480  11.944  1.00 98.41           O  
ATOM   1450  CG  HIS A  93      -1.712   8.082  11.069  1.00 98.41           C  
ATOM   1451  CD2 HIS A  93      -2.232   9.218  11.632  1.00 98.41           C  
ATOM   1452  HD2 HIS A  93      -2.939   9.890  11.169  1.00 98.41           H  
ATOM   1453  ND1 HIS A  93      -0.878   7.505  11.997  1.00 98.41           N  
ATOM   1454  HD1 HIS A  93      -0.337   6.664  11.854  1.00 98.41           H  
ATOM   1455  CE1 HIS A  93      -0.887   8.280  13.093  1.00 98.41           C  
ATOM   1456  HE1 HIS A  93      -0.318   8.096  13.993  1.00 98.41           H  
ATOM   1457  NE2 HIS A  93      -1.697   9.334  12.921  1.00 98.41           N  
ATOM   1458  N   GLN A  94      -4.962   6.687  10.566  1.00 96.63           N  
ATOM   1459  H   GLN A  94      -5.028   7.166   9.679  1.00 96.63           H  
ATOM   1460  CA  GLN A  94      -6.103   6.762  11.484  1.00 96.63           C  
ATOM   1461  HA  GLN A  94      -5.777   7.263  12.396  1.00 96.63           H  
ATOM   1462  C   GLN A  94      -6.618   5.378  11.906  1.00 96.63           C  
ATOM   1463  CB  GLN A  94      -7.240   7.576  10.841  1.00 96.63           C  
ATOM   1464  HB2 GLN A  94      -7.468   7.163   9.858  1.00 96.63           H  
ATOM   1465  HB3 GLN A  94      -8.134   7.479  11.457  1.00 96.63           H  
ATOM   1466  O   GLN A  94      -6.960   5.182  13.077  1.00 96.63           O  
ATOM   1467  CG  GLN A  94      -6.919   9.073  10.690  1.00 96.63           C  
ATOM   1468  HG2 GLN A  94      -6.059   9.206  10.033  1.00 96.63           H  
ATOM   1469  HG3 GLN A  94      -7.766   9.577  10.226  1.00 96.63           H  
ATOM   1470  CD  GLN A  94      -6.599   9.771  12.004  1.00 96.63           C  
ATOM   1471  NE2 GLN A  94      -5.740  10.767  11.970  1.00 96.63           N  
ATOM   1472 HE21 GLN A  94      -5.478  11.218  12.835  1.00 96.63           H  
ATOM   1473 HE22 GLN A  94      -5.320  11.056  11.097  1.00 96.63           H  
ATOM   1474  OE1 GLN A  94      -7.116   9.424  13.065  1.00 96.63           O  
ATOM   1475  N   LEU A  95      -6.630   4.408  10.985  1.00 95.21           N  
ATOM   1476  H   LEU A  95      -6.398   4.655  10.033  1.00 95.21           H  
ATOM   1477  CA  LEU A  95      -6.980   3.017  11.285  1.00 95.21           C  
ATOM   1478  HA  LEU A  95      -7.943   2.994  11.796  1.00 95.21           H  
ATOM   1479  C   LEU A  95      -5.956   2.378  12.238  1.00 95.21           C  
ATOM   1480  CB  LEU A  95      -7.088   2.221   9.966  1.00 95.21           C  
ATOM   1481  HB2 LEU A  95      -7.138   1.158  10.201  1.00 95.21           H  
ATOM   1482  HB3 LEU A  95      -6.179   2.386   9.388  1.00 95.21           H  
ATOM   1483  O   LEU A  95      -6.319   1.847  13.289  1.00 95.21           O  
ATOM   1484  CG  LEU A  95      -8.305   2.579   9.087  1.00 95.21           C  
ATOM   1485  HG  LEU A  95      -8.361   3.659   8.949  1.00 95.21           H  
ATOM   1486  CD1 LEU A  95      -8.160   1.919   7.715  1.00 95.21           C  
ATOM   1487 HD11 LEU A  95      -7.258   2.288   7.226  1.00 95.21           H  
ATOM   1488 HD12 LEU A  95      -9.017   2.179   7.094  1.00 95.21           H  
ATOM   1489 HD13 LEU A  95      -8.105   0.835   7.820  1.00 95.21           H  
ATOM   1490  CD2 LEU A  95      -9.617   2.102   9.711  1.00 95.21           C  
ATOM   1491 HD21 LEU A  95     -10.444   2.331   9.039  1.00 95.21           H  
ATOM   1492 HD22 LEU A  95      -9.588   1.026   9.884  1.00 95.21           H  
ATOM   1493 HD23 LEU A  95      -9.801   2.621  10.652  1.00 95.21           H  
ATOM   1494  N   THR A  96      -4.668   2.465  11.900  1.00 97.02           N  
ATOM   1495  H   THR A  96      -4.443   2.974  11.058  1.00 97.02           H  
ATOM   1496  CA  THR A  96      -3.590   1.725  12.586  1.00 97.02           C  
ATOM   1497  HA  THR A  96      -3.999   0.776  12.932  1.00 97.02           H  
ATOM   1498  C   THR A  96      -3.034   2.412  13.838  1.00 97.02           C  
ATOM   1499  CB  THR A  96      -2.445   1.392  11.623  1.00 97.02           C  
ATOM   1500  HB  THR A  96      -1.699   0.817  12.173  1.00 97.02           H  
ATOM   1501  O   THR A  96      -2.292   1.800  14.608  1.00 97.02           O  
ATOM   1502  CG2 THR A  96      -2.896   0.545  10.436  1.00 97.02           C  
ATOM   1503 HG21 THR A  96      -2.048   0.367   9.774  1.00 97.02           H  
ATOM   1504 HG22 THR A  96      -3.682   1.048   9.871  1.00 97.02           H  
ATOM   1505 HG23 THR A  96      -3.278  -0.411  10.794  1.00 97.02           H  
ATOM   1506  OG1 THR A  96      -1.829   2.551  11.102  1.00 97.02           O  
ATOM   1507  HG1 THR A  96      -2.459   2.953  10.500  1.00 97.02           H  
ATOM   1508  N   PHE A  97      -3.384   3.677  14.074  1.00 94.25           N  
ATOM   1509  H   PHE A  97      -3.853   4.184  13.336  1.00 94.25           H  
ATOM   1510  CA  PHE A  97      -3.034   4.404  15.293  1.00 94.25           C  
ATOM   1511  HA  PHE A  97      -2.002   4.178  15.560  1.00 94.25           H  
ATOM   1512  C   PHE A  97      -3.913   3.991  16.477  1.00 94.25           C  
ATOM   1513  CB  PHE A  97      -3.149   5.911  15.034  1.00 94.25           C  
ATOM   1514  HB2 PHE A  97      -4.153   6.142  14.676  1.00 94.25           H  
ATOM   1515  HB3 PHE A  97      -2.449   6.187  14.245  1.00 94.25           H  
ATOM   1516  O   PHE A  97      -3.416   3.818  17.588  1.00 94.25           O  
ATOM   1517  CG  PHE A  97      -2.852   6.753  16.259  1.00 94.25           C  
ATOM   1518  CD1 PHE A  97      -3.900   7.349  16.985  1.00 94.25           C  
ATOM   1519  HD1 PHE A  97      -4.922   7.235  16.654  1.00 94.25           H  
ATOM   1520  CD2 PHE A  97      -1.522   6.914  16.690  1.00 94.25           C  
ATOM   1521  HD2 PHE A  97      -0.717   6.470  16.122  1.00 94.25           H  
ATOM   1522  CE1 PHE A  97      -3.618   8.101  18.140  1.00 94.25           C  
ATOM   1523  HE1 PHE A  97      -4.422   8.566  18.691  1.00 94.25           H  
ATOM   1524  CE2 PHE A  97      -1.240   7.667  17.843  1.00 94.25           C  
ATOM   1525  HE2 PHE A  97      -0.220   7.812  18.165  1.00 94.25           H  
ATOM   1526  CZ  PHE A  97      -2.289   8.259  18.568  1.00 94.25           C  
ATOM   1527  HZ  PHE A  97      -2.074   8.849  19.447  1.00 94.25           H  
ATOM   1528  N   LYS A  98      -5.219   3.824  16.238  1.00 88.02           N  
ATOM   1529  H   LYS A  98      -5.540   3.961  15.290  1.00 88.02           H  
ATOM   1530  CA  LYS A  98      -6.212   3.579  17.295  1.00 88.02           C  
ATOM   1531  HA  LYS A  98      -5.979   4.203  18.158  1.00 88.02           H  
ATOM   1532  C   LYS A  98      -6.203   2.140  17.801  1.00 88.02           C  
ATOM   1533  CB  LYS A  98      -7.609   3.943  16.768  1.00 88.02           C  
ATOM   1534  HB2 LYS A  98      -7.802   3.382  15.854  1.00 88.02           H  
ATOM   1535  HB3 LYS A  98      -8.355   3.658  17.511  1.00 88.02           H  
ATOM   1536  O   LYS A  98      -6.628   1.889  18.925  1.00 88.02           O  
ATOM   1537  CG  LYS A  98      -7.753   5.446  16.486  1.00 88.02           C  
ATOM   1538  HG2 LYS A  98      -6.974   5.765  15.794  1.00 88.02           H  
ATOM   1539  HG3 LYS A  98      -7.642   6.003  17.417  1.00 88.02           H  
ATOM   1540  CD  LYS A  98      -9.119   5.760  15.860  1.00 88.02           C  
ATOM   1541  HD2 LYS A  98      -9.239   5.151  14.964  1.00 88.02           H  
ATOM   1542  HD3 LYS A  98      -9.914   5.526  16.568  1.00 88.02           H  
ATOM   1543  CE  LYS A  98      -9.177   7.243  15.469  1.00 88.02           C  
ATOM   1544  HE2 LYS A  98      -9.132   7.857  16.368  1.00 88.02           H  
ATOM   1545  HE3 LYS A  98      -8.294   7.469  14.872  1.00 88.02           H  
ATOM   1546  NZ  LYS A  98     -10.390   7.563  14.673  1.00 88.02           N  
ATOM   1547  HZ1 LYS A  98     -10.418   6.995  13.839  1.00 88.02           H  
ATOM   1548  HZ2 LYS A  98     -11.242   7.416  15.195  1.00 88.02           H  
ATOM   1549  HZ3 LYS A  98     -10.351   8.523  14.359  1.00 88.02           H  
ATOM   1550  N   ARG A  99      -5.802   1.191  16.953  1.00 92.15           N  
ATOM   1551  H   ARG A  99      -5.429   1.482  16.061  1.00 92.15           H  
ATOM   1552  CA  ARG A  99      -5.922  -0.249  17.206  1.00 92.15           C  
ATOM   1553  HA  ARG A  99      -5.889  -0.427  18.281  1.00 92.15           H  
ATOM   1554  C   ARG A  99      -4.762  -1.013  16.584  1.00 92.15           C  
ATOM   1555  CB  ARG A  99      -7.259  -0.768  16.655  1.00 92.15           C  
ATOM   1556  HB2 ARG A  99      -7.254  -0.684  15.568  1.00 92.15           H  
ATOM   1557  HB3 ARG A  99      -7.355  -1.824  16.911  1.00 92.15           H  
ATOM   1558  O   ARG A  99      -4.048  -0.499  15.728  1.00 92.15           O  
ATOM   1559  CG  ARG A  99      -8.479  -0.013  17.204  1.00 92.15           C  
ATOM   1560  HG2 ARG A  99      -8.479   1.021  16.858  1.00 92.15           H  
ATOM   1561  HG3 ARG A  99      -8.464  -0.040  18.293  1.00 92.15           H  
ATOM   1562  CD  ARG A  99      -9.746  -0.683  16.704  1.00 92.15           C  
ATOM   1563  HD2 ARG A  99      -9.654  -1.728  16.998  1.00 92.15           H  
ATOM   1564  HD3 ARG A  99      -9.790  -0.619  15.617  1.00 92.15           H  
ATOM   1565  NE  ARG A  99     -10.960  -0.093  17.291  1.00 92.15           N  
ATOM   1566  HE  ARG A  99     -11.195   0.845  16.999  1.00 92.15           H  
ATOM   1567  NH1 ARG A  99     -11.642  -1.952  18.473  1.00 92.15           N  
ATOM   1568 HH11 ARG A  99     -12.259  -2.409  19.129  1.00 92.15           H  
ATOM   1569 HH12 ARG A  99     -11.092  -2.543  17.866  1.00 92.15           H  
ATOM   1570  NH2 ARG A  99     -12.753  -0.032  18.678  1.00 92.15           N  
ATOM   1571 HH21 ARG A  99     -12.910   0.930  18.415  1.00 92.15           H  
ATOM   1572 HH22 ARG A  99     -13.377  -0.508  19.314  1.00 92.15           H  
ATOM   1573  CZ  ARG A  99     -11.770  -0.699  18.140  1.00 92.15           C  
ATOM   1574  N   HIS A 100      -4.586  -2.258  17.009  1.00 95.86           N  
ATOM   1575  H   HIS A 100      -5.256  -2.652  17.654  1.00 95.86           H  
ATOM   1576  CA  HIS A 100      -3.576  -3.142  16.445  1.00 95.86           C  
ATOM   1577  HA  HIS A 100      -2.702  -2.549  16.176  1.00 95.86           H  
ATOM   1578  C   HIS A 100      -4.093  -3.804  15.173  1.00 95.86           C  
ATOM   1579  CB  HIS A 100      -3.143  -4.164  17.499  1.00 95.86           C  
ATOM   1580  HB2 HIS A 100      -4.014  -4.718  17.851  1.00 95.86           H  
ATOM   1581  HB3 HIS A 100      -2.452  -4.875  17.046  1.00 95.86           H  
ATOM   1582  O   HIS A 100      -5.188  -4.357  15.161  1.00 95.86           O  
ATOM   1583  CG  HIS A 100      -2.457  -3.497  18.661  1.00 95.86           C  
ATOM   1584  CD2 HIS A 100      -2.921  -3.391  19.944  1.00 95.86           C  
ATOM   1585  HD2 HIS A 100      -3.848  -3.793  20.325  1.00 95.86           H  
ATOM   1586  ND1 HIS A 100      -1.277  -2.794  18.595  1.00 95.86           N  
ATOM   1587  HD1 HIS A 100      -0.736  -2.633  17.757  1.00 95.86           H  
ATOM   1588  CE1 HIS A 100      -1.029  -2.286  19.813  1.00 95.86           C  
ATOM   1589  HE1 HIS A 100      -0.184  -1.667  20.076  1.00 95.86           H  
ATOM   1590  NE2 HIS A 100      -1.997  -2.632  20.668  1.00 95.86           N  
ATOM   1591  N   TYR A 101      -3.288  -3.760  14.117  1.00 97.98           N  
ATOM   1592  H   TYR A 101      -2.401  -3.281  14.184  1.00 97.98           H  
ATOM   1593  CA  TYR A 101      -3.601  -4.367  12.833  1.00 97.98           C  
ATOM   1594  HA  TYR A 101      -4.504  -4.972  12.921  1.00 97.98           H  
ATOM   1595  C   TYR A 101      -2.473  -5.300  12.397  1.00 97.98           C  
ATOM   1596  CB  TYR A 101      -3.868  -3.269  11.795  1.00 97.98           C  
ATOM   1597  HB2 TYR A 101      -3.696  -3.685  10.802  1.00 97.98           H  
ATOM   1598  HB3 TYR A 101      -3.149  -2.461  11.928  1.00 97.98           H  
ATOM   1599  O   TYR A 101      -1.289  -4.983  12.561  1.00 97.98           O  
ATOM   1600  CG  TYR A 101      -5.281  -2.712  11.833  1.00 97.98           C  
ATOM   1601  CD1 TYR A 101      -6.233  -3.214  10.931  1.00 97.98           C  
ATOM   1602  HD1 TYR A 101      -5.951  -4.008  10.256  1.00 97.98           H  
ATOM   1603  CD2 TYR A 101      -5.657  -1.713  12.750  1.00 97.98           C  
ATOM   1604  HD2 TYR A 101      -4.933  -1.316  13.446  1.00 97.98           H  
ATOM   1605  CE1 TYR A 101      -7.548  -2.718  10.916  1.00 97.98           C  
ATOM   1606  HE1 TYR A 101      -8.281  -3.105  10.224  1.00 97.98           H  
ATOM   1607  CE2 TYR A 101      -6.983  -1.231  12.760  1.00 97.98           C  
ATOM   1608  HE2 TYR A 101      -7.275  -0.448  13.444  1.00 97.98           H  
ATOM   1609  OH  TYR A 101      -9.215  -1.296  11.854  1.00 97.98           O  
ATOM   1610  HH  TYR A 101      -9.428  -0.780  12.635  1.00 97.98           H  
ATOM   1611  CZ  TYR A 101      -7.931  -1.734  11.844  1.00 97.98           C  
ATOM   1612  N   GLU A 102      -2.853  -6.430  11.805  1.00 98.17           N  
ATOM   1613  H   GLU A 102      -3.844  -6.609  11.718  1.00 98.17           H  
ATOM   1614  CA  GLU A 102      -1.970  -7.206  10.939  1.00 98.17           C  
ATOM   1615  HA  GLU A 102      -0.942  -7.043  11.264  1.00 98.17           H  
ATOM   1616  C   GLU A 102      -2.077  -6.692   9.500  1.00 98.17           C  
ATOM   1617  CB  GLU A 102      -2.218  -8.727  11.035  1.00 98.17           C  
ATOM   1618  HB2 GLU A 102      -1.975  -9.067  12.042  1.00 98.17           H  
ATOM   1619  HB3 GLU A 102      -1.523  -9.214  10.352  1.00 98.17           H  
ATOM   1620  O   GLU A 102      -3.126  -6.195   9.076  1.00 98.17           O  
ATOM   1621  CG  GLU A 102      -3.643  -9.189  10.691  1.00 98.17           C  
ATOM   1622  HG2 GLU A 102      -3.923  -8.769   9.725  1.00 98.17           H  
ATOM   1623  HG3 GLU A 102      -4.325  -8.791  11.442  1.00 98.17           H  
ATOM   1624  CD  GLU A 102      -3.807 -10.723  10.629  1.00 98.17           C  
ATOM   1625  OE1 GLU A 102      -4.948 -11.202  10.822  1.00 98.17           O  
ATOM   1626  OE2 GLU A 102      -2.850 -11.468  10.293  1.00 98.17           O  
ATOM   1627  N   MET A 103      -0.988  -6.832   8.744  1.00 98.62           N  
ATOM   1628  H   MET A 103      -0.189  -7.293   9.155  1.00 98.62           H  
ATOM   1629  CA  MET A 103      -0.976  -6.592   7.304  1.00 98.62           C  
ATOM   1630  HA  MET A 103      -1.954  -6.211   7.009  1.00 98.62           H  
ATOM   1631  C   MET A 103      -0.736  -7.899   6.558  1.00 98.62           C  
ATOM   1632  CB  MET A 103       0.057  -5.522   6.921  1.00 98.62           C  
ATOM   1633  HB2 MET A 103       1.051  -5.854   7.222  1.00 98.62           H  
ATOM   1634  HB3 MET A 103      -0.189  -4.602   7.451  1.00 98.62           H  
ATOM   1635  O   MET A 103       0.133  -8.689   6.932  1.00 98.62           O  
ATOM   1636  CG  MET A 103       0.050  -5.216   5.416  1.00 98.62           C  
ATOM   1637  HG2 MET A 103      -0.941  -4.848   5.151  1.00 98.62           H  
ATOM   1638  HG3 MET A 103       0.230  -6.131   4.851  1.00 98.62           H  
ATOM   1639  SD  MET A 103       1.267  -3.997   4.858  1.00 98.62           S  
ATOM   1640  CE  MET A 103       2.791  -4.965   4.954  1.00 98.62           C  
ATOM   1641  HE1 MET A 103       2.731  -5.821   4.281  1.00 98.62           H  
ATOM   1642  HE2 MET A 103       2.934  -5.318   5.975  1.00 98.62           H  
ATOM   1643  HE3 MET A 103       3.637  -4.344   4.661  1.00 98.62           H  
ATOM   1644  N   ARG A 104      -1.454  -8.083   5.453  1.00 98.72           N  
ATOM   1645  H   ARG A 104      -2.152  -7.387   5.230  1.00 98.72           H  
ATOM   1646  CA  ARG A 104      -1.184  -9.118   4.458  1.00 98.72           C  
ATOM   1647  HA  ARG A 104      -0.280  -9.656   4.741  1.00 98.72           H  
ATOM   1648  C   ARG A 104      -0.914  -8.475   3.101  1.00 98.72           C  
ATOM   1649  CB  ARG A 104      -2.344 -10.122   4.449  1.00 98.72           C  
ATOM   1650  HB2 ARG A 104      -3.278  -9.603   4.234  1.00 98.72           H  
ATOM   1651  HB3 ARG A 104      -2.419 -10.571   5.439  1.00 98.72           H  
ATOM   1652  O   ARG A 104      -1.591  -7.523   2.717  1.00 98.72           O  
ATOM   1653  CG  ARG A 104      -2.136 -11.231   3.414  1.00 98.72           C  
ATOM   1654  HG2 ARG A 104      -2.209 -10.805   2.413  1.00 98.72           H  
ATOM   1655  HG3 ARG A 104      -1.147 -11.672   3.537  1.00 98.72           H  
ATOM   1656  CD  ARG A 104      -3.191 -12.330   3.558  1.00 98.72           C  
ATOM   1657  HD2 ARG A 104      -3.044 -12.854   4.503  1.00 98.72           H  
ATOM   1658  HD3 ARG A 104      -4.186 -11.885   3.561  1.00 98.72           H  
ATOM   1659  NE  ARG A 104      -3.077 -13.248   2.420  1.00 98.72           N  
ATOM   1660  HE  ARG A 104      -3.071 -12.839   1.497  1.00 98.72           H  
ATOM   1661  NH1 ARG A 104      -2.629 -15.257   3.473  1.00 98.72           N  
ATOM   1662 HH11 ARG A 104      -3.117 -14.970   4.310  1.00 98.72           H  
ATOM   1663 HH12 ARG A 104      -2.529 -16.257   3.368  1.00 98.72           H  
ATOM   1664  NH2 ARG A 104      -2.584 -15.097   1.265  1.00 98.72           N  
ATOM   1665 HH21 ARG A 104      -2.271 -16.054   1.196  1.00 98.72           H  
ATOM   1666 HH22 ARG A 104      -2.543 -14.466   0.477  1.00 98.72           H  
ATOM   1667  CZ  ARG A 104      -2.769 -14.527   2.410  1.00 98.72           C  
ATOM   1668  N   VAL A 105       0.067  -9.016   2.392  1.00 98.80           N  
ATOM   1669  H   VAL A 105       0.585  -9.775   2.812  1.00 98.80           H  
ATOM   1670  CA  VAL A 105       0.405  -8.679   1.010  1.00 98.80           C  
ATOM   1671  HA  VAL A 105      -0.262  -7.893   0.655  1.00 98.80           H  
ATOM   1672  C   VAL A 105       0.215  -9.930   0.170  1.00 98.80           C  
ATOM   1673  CB  VAL A 105       1.848  -8.165   0.881  1.00 98.80           C  
ATOM   1674  HB  VAL A 105       2.543  -8.972   1.115  1.00 98.80           H  
ATOM   1675  O   VAL A 105       0.872 -10.930   0.443  1.00 98.80           O  
ATOM   1676  CG1 VAL A 105       2.132  -7.689  -0.545  1.00 98.80           C  
ATOM   1677 HG11 VAL A 105       3.171  -7.367  -0.615  1.00 98.80           H  
ATOM   1678 HG12 VAL A 105       1.980  -8.503  -1.254  1.00 98.80           H  
ATOM   1679 HG13 VAL A 105       1.471  -6.865  -0.812  1.00 98.80           H  
ATOM   1680  CG2 VAL A 105       2.127  -7.010   1.849  1.00 98.80           C  
ATOM   1681 HG21 VAL A 105       1.379  -6.227   1.727  1.00 98.80           H  
ATOM   1682 HG22 VAL A 105       2.094  -7.384   2.872  1.00 98.80           H  
ATOM   1683 HG23 VAL A 105       3.120  -6.600   1.663  1.00 98.80           H  
ATOM   1684  N   ASP A 106      -0.653  -9.878  -0.835  1.00 98.70           N  
ATOM   1685  H   ASP A 106      -1.133  -9.004  -0.998  1.00 98.70           H  
ATOM   1686  CA  ASP A 106      -0.822 -10.944  -1.826  1.00 98.70           C  
ATOM   1687  HA  ASP A 106      -0.337 -11.854  -1.474  1.00 98.70           H  
ATOM   1688  C   ASP A 106      -0.172 -10.548  -3.149  1.00 98.70           C  
ATOM   1689  CB  ASP A 106      -2.303 -11.261  -2.050  1.00 98.70           C  
ATOM   1690  HB2 ASP A 106      -2.838 -10.337  -2.268  1.00 98.70           H  
ATOM   1691  HB3 ASP A 106      -2.395 -11.919  -2.914  1.00 98.70           H  
ATOM   1692  O   ASP A 106      -0.340  -9.423  -3.621  1.00 98.70           O  
ATOM   1693  CG  ASP A 106      -2.951 -11.957  -0.860  1.00 98.70           C  
ATOM   1694  OD1 ASP A 106      -2.309 -12.793  -0.190  1.00 98.70           O  
ATOM   1695  OD2 ASP A 106      -4.136 -11.684  -0.595  1.00 98.70           O  
ATOM   1696  N   LEU A 107       0.548 -11.486  -3.761  1.00 98.52           N  
ATOM   1697  H   LEU A 107       0.604 -12.394  -3.323  1.00 98.52           H  
ATOM   1698  CA  LEU A 107       1.348 -11.281  -4.965  1.00 98.52           C  
ATOM   1699  HA  LEU A 107       1.082 -10.325  -5.417  1.00 98.52           H  
ATOM   1700  C   LEU A 107       1.073 -12.394  -5.979  1.00 98.52           C  
ATOM   1701  CB  LEU A 107       2.843 -11.261  -4.591  1.00 98.52           C  
ATOM   1702  HB2 LEU A 107       3.089 -12.242  -4.184  1.00 98.52           H  
ATOM   1703  HB3 LEU A 107       3.436 -11.117  -5.494  1.00 98.52           H  
ATOM   1704  O   LEU A 107       0.897 -13.555  -5.609  1.00 98.52           O  
ATOM   1705  CG  LEU A 107       3.254 -10.204  -3.549  1.00 98.52           C  
ATOM   1706  HG  LEU A 107       2.602 -10.270  -2.678  1.00 98.52           H  
ATOM   1707  CD1 LEU A 107       4.680 -10.465  -3.070  1.00 98.52           C  
ATOM   1708 HD11 LEU A 107       4.929  -9.757  -2.280  1.00 98.52           H  
ATOM   1709 HD12 LEU A 107       5.387 -10.347  -3.891  1.00 98.52           H  
ATOM   1710 HD13 LEU A 107       4.759 -11.473  -2.662  1.00 98.52           H  
ATOM   1711  CD2 LEU A 107       3.191  -8.791  -4.121  1.00 98.52           C  
ATOM   1712 HD21 LEU A 107       2.178  -8.564  -4.453  1.00 98.52           H  
ATOM   1713 HD22 LEU A 107       3.886  -8.690  -4.955  1.00 98.52           H  
ATOM   1714 HD23 LEU A 107       3.458  -8.078  -3.341  1.00 98.52           H  
ATOM   1715  N   LYS A 108       1.119 -12.066  -7.274  1.00 98.24           N  
ATOM   1716  H   LYS A 108       1.232 -11.089  -7.500  1.00 98.24           H  
ATOM   1717  CA  LYS A 108       1.166 -13.071  -8.350  1.00 98.24           C  
ATOM   1718  HA  LYS A 108       1.270 -14.057  -7.897  1.00 98.24           H  
ATOM   1719  C   LYS A 108       2.381 -12.848  -9.237  1.00 98.24           C  
ATOM   1720  CB  LYS A 108      -0.140 -13.076  -9.155  1.00 98.24           C  
ATOM   1721  HB2 LYS A 108      -0.187 -12.168  -9.756  1.00 98.24           H  
ATOM   1722  HB3 LYS A 108      -0.982 -13.096  -8.463  1.00 98.24           H  
ATOM   1723  O   LYS A 108       2.503 -11.797  -9.870  1.00 98.24           O  
ATOM   1724  CG  LYS A 108      -0.255 -14.276 -10.105  1.00 98.24           C  
ATOM   1725  HG2 LYS A 108      -0.209 -15.202  -9.533  1.00 98.24           H  
ATOM   1726  HG3 LYS A 108       0.569 -14.257 -10.819  1.00 98.24           H  
ATOM   1727  CD  LYS A 108      -1.585 -14.210 -10.869  1.00 98.24           C  
ATOM   1728  HD2 LYS A 108      -1.653 -13.253 -11.385  1.00 98.24           H  
ATOM   1729  HD3 LYS A 108      -2.409 -14.293 -10.160  1.00 98.24           H  
ATOM   1730  CE  LYS A 108      -1.661 -15.348 -11.894  1.00 98.24           C  
ATOM   1731  HE2 LYS A 108      -1.544 -16.299 -11.376  1.00 98.24           H  
ATOM   1732  HE3 LYS A 108      -0.828 -15.235 -12.588  1.00 98.24           H  
ATOM   1733  NZ  LYS A 108      -2.934 -15.330 -12.655  1.00 98.24           N  
ATOM   1734  HZ1 LYS A 108      -2.925 -16.058 -13.355  1.00 98.24           H  
ATOM   1735  HZ2 LYS A 108      -3.041 -14.446 -13.132  1.00 98.24           H  
ATOM   1736  HZ3 LYS A 108      -3.724 -15.471 -12.042  1.00 98.24           H  
ATOM   1737  N   PHE A 109       3.240 -13.854  -9.345  1.00 96.67           N  
ATOM   1738  H   PHE A 109       3.046 -14.706  -8.838  1.00 96.67           H  
ATOM   1739  CA  PHE A 109       4.437 -13.828 -10.183  1.00 96.67           C  
ATOM   1740  HA  PHE A 109       4.366 -13.015 -10.905  1.00 96.67           H  
ATOM   1741  C   PHE A 109       4.565 -15.140 -10.956  1.00 96.67           C  
ATOM   1742  CB  PHE A 109       5.664 -13.585  -9.305  1.00 96.67           C  
ATOM   1743  HB2 PHE A 109       5.522 -12.666  -8.736  1.00 96.67           H  
ATOM   1744  HB3 PHE A 109       5.755 -14.404  -8.592  1.00 96.67           H  
ATOM   1745  O   PHE A 109       4.395 -16.207 -10.374  1.00 96.67           O  
ATOM   1746  CG  PHE A 109       6.939 -13.466 -10.108  1.00 96.67           C  
ATOM   1747  CD1 PHE A 109       7.935 -14.454 -10.011  1.00 96.67           C  
ATOM   1748  HD1 PHE A 109       7.816 -15.289  -9.336  1.00 96.67           H  
ATOM   1749  CD2 PHE A 109       7.117 -12.377 -10.982  1.00 96.67           C  
ATOM   1750  HD2 PHE A 109       6.364 -11.607 -11.064  1.00 96.67           H  
ATOM   1751  CE1 PHE A 109       9.110 -14.343 -10.774  1.00 96.67           C  
ATOM   1752  HE1 PHE A 109       9.894 -15.078 -10.665  1.00 96.67           H  
ATOM   1753  CE2 PHE A 109       8.290 -12.271 -11.747  1.00 96.67           C  
ATOM   1754  HE2 PHE A 109       8.426 -11.426 -12.405  1.00 96.67           H  
ATOM   1755  CZ  PHE A 109       9.290 -13.250 -11.640  1.00 96.67           C  
ATOM   1756  HZ  PHE A 109      10.202 -13.153 -12.209  1.00 96.67           H  
ATOM   1757  N   ASN A 110       4.818 -15.067 -12.268  1.00 93.84           N  
ATOM   1758  H   ASN A 110       5.088 -14.177 -12.661  1.00 93.84           H  
ATOM   1759  CA  ASN A 110       4.893 -16.236 -13.158  1.00 93.84           C  
ATOM   1760  HA  ASN A 110       4.784 -15.876 -14.181  1.00 93.84           H  
ATOM   1761  C   ASN A 110       3.734 -17.236 -12.966  1.00 93.84           C  
ATOM   1762  CB  ASN A 110       6.290 -16.874 -13.048  1.00 93.84           C  
ATOM   1763  HB2 ASN A 110       6.308 -17.813 -13.601  1.00 93.84           H  
ATOM   1764  HB3 ASN A 110       6.515 -17.093 -12.004  1.00 93.84           H  
ATOM   1765  O   ASN A 110       3.939 -18.442 -12.905  1.00 93.84           O  
ATOM   1766  CG  ASN A 110       7.378 -15.999 -13.631  1.00 93.84           C  
ATOM   1767  ND2 ASN A 110       8.622 -16.323 -13.376  1.00 93.84           N  
ATOM   1768 HD21 ASN A 110       9.324 -15.699 -13.746  1.00 93.84           H  
ATOM   1769 HD22 ASN A 110       8.839 -17.103 -12.772  1.00 93.84           H  
ATOM   1770  OD1 ASN A 110       7.130 -15.036 -14.335  1.00 93.84           O  
ATOM   1771  N   ASN A 111       2.504 -16.722 -12.850  1.00 94.23           N  
ATOM   1772  H   ASN A 111       2.423 -15.719 -12.934  1.00 94.23           H  
ATOM   1773  CA  ASN A 111       1.280 -17.489 -12.576  1.00 94.23           C  
ATOM   1774  HA  ASN A 111       0.477 -16.753 -12.535  1.00 94.23           H  
ATOM   1775  C   ASN A 111       1.190 -18.190 -11.208  1.00 94.23           C  
ATOM   1776  CB  ASN A 111       0.948 -18.419 -13.757  1.00 94.23           C  
ATOM   1777  HB2 ASN A 111       1.747 -19.146 -13.904  1.00 94.23           H  
ATOM   1778  HB3 ASN A 111       0.038 -18.978 -13.540  1.00 94.23           H  
ATOM   1779  O   ASN A 111       0.145 -18.767 -10.912  1.00 94.23           O  
ATOM   1780  CG  ASN A 111       0.708 -17.638 -15.027  1.00 94.23           C  
ATOM   1781  ND2 ASN A 111       1.276 -18.056 -16.133  1.00 94.23           N  
ATOM   1782 HD21 ASN A 111       1.108 -17.520 -16.972  1.00 94.23           H  
ATOM   1783 HD22 ASN A 111       1.870 -18.873 -16.123  1.00 94.23           H  
ATOM   1784  OD1 ASN A 111       0.004 -16.638 -15.022  1.00 94.23           O  
ATOM   1785  N   THR A 112       2.193 -18.054 -10.345  1.00 98.05           N  
ATOM   1786  H   THR A 112       3.041 -17.597 -10.648  1.00 98.05           H  
ATOM   1787  CA  THR A 112       2.179 -18.560  -8.968  1.00 98.05           C  
ATOM   1788  HA  THR A 112       1.458 -19.376  -8.904  1.00 98.05           H  
ATOM   1789  C   THR A 112       1.753 -17.463  -7.995  1.00 98.05           C  
ATOM   1790  CB  THR A 112       3.545 -19.147  -8.597  1.00 98.05           C  
ATOM   1791  HB  THR A 112       4.307 -18.368  -8.642  1.00 98.05           H  
ATOM   1792  O   THR A 112       2.120 -16.295  -8.150  1.00 98.05           O  
ATOM   1793  CG2 THR A 112       3.556 -19.813  -7.222  1.00 98.05           C  
ATOM   1794 HG21 THR A 112       4.522 -20.290  -7.055  1.00 98.05           H  
ATOM   1795 HG22 THR A 112       3.408 -19.070  -6.438  1.00 98.05           H  
ATOM   1796 HG23 THR A 112       2.771 -20.568  -7.163  1.00 98.05           H  
ATOM   1797  OG1 THR A 112       3.873 -20.153  -9.524  1.00 98.05           O  
ATOM   1798  HG1 THR A 112       4.821 -20.295  -9.473  1.00 98.05           H  
ATOM   1799  N   GLN A 113       0.949 -17.836  -6.998  1.00 98.15           N  
ATOM   1800  H   GLN A 113       0.749 -18.820  -6.885  1.00 98.15           H  
ATOM   1801  CA  GLN A 113       0.479 -16.936  -5.946  1.00 98.15           C  
ATOM   1802  HA  GLN A 113       0.505 -15.910  -6.313  1.00 98.15           H  
ATOM   1803  C   GLN A 113       1.388 -17.021  -4.717  1.00 98.15           C  
ATOM   1804  CB  GLN A 113      -0.974 -17.254  -5.568  1.00 98.15           C  
ATOM   1805  HB2 GLN A 113      -1.041 -18.286  -5.224  1.00 98.15           H  
ATOM   1806  HB3 GLN A 113      -1.267 -16.600  -4.747  1.00 98.15           H  
ATOM   1807  O   GLN A 113       1.728 -18.113  -4.258  1.00 98.15           O  
ATOM   1808  CG  GLN A 113      -1.950 -17.046  -6.736  1.00 98.15           C  
ATOM   1809  HG2 GLN A 113      -1.670 -17.694  -7.566  1.00 98.15           H  
ATOM   1810  HG3 GLN A 113      -1.897 -16.011  -7.073  1.00 98.15           H  
ATOM   1811  CD  GLN A 113      -3.386 -17.350  -6.326  1.00 98.15           C  
ATOM   1812  NE2 GLN A 113      -4.107 -18.160  -7.071  1.00 98.15           N  
ATOM   1813 HE21 GLN A 113      -3.706 -18.655  -7.855  1.00 98.15           H  
ATOM   1814 HE22 GLN A 113      -5.037 -18.340  -6.721  1.00 98.15           H  
ATOM   1815  OE1 GLN A 113      -3.895 -16.866  -5.335  1.00 98.15           O  
ATOM   1816  N   TYR A 114       1.734 -15.864  -4.168  1.00 98.53           N  
ATOM   1817  H   TYR A 114       1.362 -15.014  -4.569  1.00 98.53           H  
ATOM   1818  CA  TYR A 114       2.550 -15.716  -2.970  1.00 98.53           C  
ATOM   1819  HA  TYR A 114       2.654 -16.681  -2.474  1.00 98.53           H  
ATOM   1820  C   TYR A 114       1.878 -14.752  -2.004  1.00 98.53           C  
ATOM   1821  CB  TYR A 114       3.950 -15.204  -3.326  1.00 98.53           C  
ATOM   1822  HB2 TYR A 114       3.872 -14.217  -3.781  1.00 98.53           H  
ATOM   1823  HB3 TYR A 114       4.525 -15.094  -2.406  1.00 98.53           H  
ATOM   1824  O   TYR A 114       1.064 -13.919  -2.406  1.00 98.53           O  
ATOM   1825  CG  TYR A 114       4.724 -16.100  -4.259  1.00 98.53           C  
ATOM   1826  CD1 TYR A 114       5.609 -17.059  -3.734  1.00 98.53           C  
ATOM   1827  HD1 TYR A 114       5.736 -17.155  -2.666  1.00 98.53           H  
ATOM   1828  CD2 TYR A 114       4.558 -15.971  -5.651  1.00 98.53           C  
ATOM   1829  HD2 TYR A 114       3.876 -15.234  -6.049  1.00 98.53           H  
ATOM   1830  CE1 TYR A 114       6.336 -17.893  -4.602  1.00 98.53           C  
ATOM   1831  HE1 TYR A 114       7.021 -18.621  -4.195  1.00 98.53           H  
ATOM   1832  CE2 TYR A 114       5.275 -16.809  -6.521  1.00 98.53           C  
ATOM   1833  HE2 TYR A 114       5.171 -16.704  -7.591  1.00 98.53           H  
ATOM   1834  OH  TYR A 114       6.869 -18.565  -6.844  1.00 98.53           O  
ATOM   1835  HH  TYR A 114       7.481 -19.128  -6.364  1.00 98.53           H  
ATOM   1836  CZ  TYR A 114       6.168 -17.767  -5.998  1.00 98.53           C  
ATOM   1837  N   PHE A 115       2.253 -14.835  -0.736  1.00 98.63           N  
ATOM   1838  H   PHE A 115       2.885 -15.570  -0.452  1.00 98.63           H  
ATOM   1839  CA  PHE A 115       1.833 -13.885   0.267  1.00 98.63           C  
ATOM   1840  HA  PHE A 115       1.687 -12.935  -0.249  1.00 98.63           H  
ATOM   1841  C   PHE A 115       2.893 -13.666   1.345  1.00 98.63           C  
ATOM   1842  CB  PHE A 115       0.492 -14.319   0.864  1.00 98.63           C  
ATOM   1843  HB2 PHE A 115       0.061 -13.467   1.388  1.00 98.63           H  
ATOM   1844  HB3 PHE A 115      -0.190 -14.568   0.051  1.00 98.63           H  
ATOM   1845  O   PHE A 115       3.668 -14.563   1.691  1.00 98.63           O  
ATOM   1846  CG  PHE A 115       0.575 -15.487   1.828  1.00 98.63           C  
ATOM   1847  CD1 PHE A 115       0.486 -16.815   1.373  1.00 98.63           C  
ATOM   1848  HD1 PHE A 115       0.383 -17.017   0.317  1.00 98.63           H  
ATOM   1849  CD2 PHE A 115       0.756 -15.234   3.196  1.00 98.63           C  
ATOM   1850  HD2 PHE A 115       0.880 -14.211   3.521  1.00 98.63           H  
ATOM   1851  CE1 PHE A 115       0.559 -17.878   2.291  1.00 98.63           C  
ATOM   1852  HE1 PHE A 115       0.501 -18.898   1.939  1.00 98.63           H  
ATOM   1853  CE2 PHE A 115       0.812 -16.291   4.119  1.00 98.63           C  
ATOM   1854  HE2 PHE A 115       0.963 -16.090   5.169  1.00 98.63           H  
ATOM   1855  CZ  PHE A 115       0.712 -17.617   3.664  1.00 98.63           C  
ATOM   1856  HZ  PHE A 115       0.768 -18.436   4.366  1.00 98.63           H  
ATOM   1857  N   ALA A 116       2.867 -12.464   1.908  1.00 98.55           N  
ATOM   1858  H   ALA A 116       2.198 -11.802   1.540  1.00 98.55           H  
ATOM   1859  CA  ALA A 116       3.603 -12.064   3.097  1.00 98.55           C  
ATOM   1860  HA  ALA A 116       4.131 -12.919   3.518  1.00 98.55           H  
ATOM   1861  C   ALA A 116       2.608 -11.543   4.140  1.00 98.55           C  
ATOM   1862  CB  ALA A 116       4.631 -10.996   2.710  1.00 98.55           C  
ATOM   1863  HB1 ALA A 116       5.401 -11.434   2.074  1.00 98.55           H  
ATOM   1864  HB2 ALA A 116       5.096 -10.586   3.606  1.00 98.55           H  
ATOM   1865  HB3 ALA A 116       4.146 -10.182   2.172  1.00 98.55           H  
ATOM   1866  O   ALA A 116       1.707 -10.768   3.819  1.00 98.55           O  
ATOM   1867  N   ARG A 117       2.759 -11.961   5.393  1.00 98.53           N  
ATOM   1868  H   ARG A 117       3.523 -12.592   5.590  1.00 98.53           H  
ATOM   1869  CA  ARG A 117       1.950 -11.526   6.534  1.00 98.53           C  
ATOM   1870  HA  ARG A 117       1.264 -10.740   6.217  1.00 98.53           H  
ATOM   1871  C   ARG A 117       2.843 -10.926   7.600  1.00 98.53           C  
ATOM   1872  CB  ARG A 117       1.135 -12.693   7.107  1.00 98.53           C  
ATOM   1873  HB2 ARG A 117       0.779 -12.430   8.103  1.00 98.53           H  
ATOM   1874  HB3 ARG A 117       1.771 -13.576   7.186  1.00 98.53           H  
ATOM   1875  O   ARG A 117       3.937 -11.419   7.846  1.00 98.53           O  
ATOM   1876  CG  ARG A 117      -0.073 -13.007   6.222  1.00 98.53           C  
ATOM   1877  HG2 ARG A 117       0.273 -13.222   5.211  1.00 98.53           H  
ATOM   1878  HG3 ARG A 117      -0.722 -12.133   6.172  1.00 98.53           H  
ATOM   1879  CD  ARG A 117      -0.876 -14.203   6.738  1.00 98.53           C  
ATOM   1880  HD2 ARG A 117      -1.554 -14.525   5.948  1.00 98.53           H  
ATOM   1881  HD3 ARG A 117      -0.199 -15.026   6.972  1.00 98.53           H  
ATOM   1882  NE  ARG A 117      -1.663 -13.843   7.930  1.00 98.53           N  
ATOM   1883  HE  ARG A 117      -1.504 -12.941   8.356  1.00 98.53           H  
ATOM   1884  NH1 ARG A 117      -2.879 -15.783   8.104  1.00 98.53           N  
ATOM   1885 HH11 ARG A 117      -2.922 -15.838   7.097  1.00 98.53           H  
ATOM   1886 HH12 ARG A 117      -3.538 -16.348   8.621  1.00 98.53           H  
ATOM   1887  NH2 ARG A 117      -3.053 -14.194   9.672  1.00 98.53           N  
ATOM   1888 HH21 ARG A 117      -3.661 -14.776  10.231  1.00 98.53           H  
ATOM   1889 HH22 ARG A 117      -2.900 -13.238   9.961  1.00 98.53           H  
ATOM   1890  CZ  ARG A 117      -2.522 -14.616   8.562  1.00 98.53           C  
ATOM   1891  N   TYR A 118       2.335  -9.895   8.256  1.00 98.62           N  
ATOM   1892  H   TYR A 118       1.434  -9.547   7.961  1.00 98.62           H  
ATOM   1893  CA  TYR A 118       3.017  -9.168   9.315  1.00 98.62           C  
ATOM   1894  HA  TYR A 118       3.887  -9.728   9.661  1.00 98.62           H  
ATOM   1895  C   TYR A 118       2.048  -8.992  10.475  1.00 98.62           C  
ATOM   1896  CB  TYR A 118       3.494  -7.820   8.766  1.00 98.62           C  
ATOM   1897  HB2 TYR A 118       2.632  -7.225   8.461  1.00 98.62           H  
ATOM   1898  HB3 TYR A 118       4.001  -7.278   9.564  1.00 98.62           H  
ATOM   1899  O   TYR A 118       1.048  -8.286  10.341  1.00 98.62           O  
ATOM   1900  CG  TYR A 118       4.434  -7.961   7.588  1.00 98.62           C  
ATOM   1901  CD1 TYR A 118       5.800  -8.186   7.825  1.00 98.62           C  
ATOM   1902  HD1 TYR A 118       6.172  -8.268   8.836  1.00 98.62           H  
ATOM   1903  CD2 TYR A 118       3.944  -7.920   6.264  1.00 98.62           C  
ATOM   1904  HD2 TYR A 118       2.887  -7.787   6.086  1.00 98.62           H  
ATOM   1905  CE1 TYR A 118       6.674  -8.354   6.740  1.00 98.62           C  
ATOM   1906  HE1 TYR A 118       7.710  -8.612   6.903  1.00 98.62           H  
ATOM   1907  CE2 TYR A 118       4.829  -8.072   5.176  1.00 98.62           C  
ATOM   1908  HE2 TYR A 118       4.468  -8.050   4.158  1.00 98.62           H  
ATOM   1909  OH  TYR A 118       7.087  -8.506   4.410  1.00 98.62           O  
ATOM   1910  HH  TYR A 118       7.965  -8.654   4.770  1.00 98.62           H  
ATOM   1911  CZ  TYR A 118       6.202  -8.294   5.418  1.00 98.62           C  
ATOM   1912  N   SER A 119       2.335  -9.628  11.612  1.00 98.05           N  
ATOM   1913  H   SER A 119       3.170 -10.195  11.659  1.00 98.05           H  
ATOM   1914  CA  SER A 119       1.444  -9.603  12.782  1.00 98.05           C  
ATOM   1915  HA  SER A 119       0.439  -9.862  12.447  1.00 98.05           H  
ATOM   1916  C   SER A 119       1.344  -8.233  13.455  1.00 98.05           C  
ATOM   1917  CB  SER A 119       1.871 -10.653  13.806  1.00 98.05           C  
ATOM   1918  HB2 SER A 119       1.121 -10.703  14.595  1.00 98.05           H  
ATOM   1919  HB3 SER A 119       1.932 -11.627  13.321  1.00 98.05           H  
ATOM   1920  O   SER A 119       0.481  -8.023  14.301  1.00 98.05           O  
ATOM   1921  OG  SER A 119       3.125 -10.329  14.377  1.00 98.05           O  
ATOM   1922  HG  SER A 119       3.314 -10.996  15.041  1.00 98.05           H  
ATOM   1923  N   ARG A 120       2.206  -7.280  13.090  1.00 97.92           N  
ATOM   1924  H   ARG A 120       2.934  -7.535  12.438  1.00 97.92           H  
ATOM   1925  CA  ARG A 120       2.078  -5.882  13.497  1.00 97.92           C  
ATOM   1926  HA  ARG A 120       1.047  -5.699  13.799  1.00 97.92           H  
ATOM   1927  C   ARG A 120       2.394  -4.973  12.326  1.00 97.92           C  
ATOM   1928  CB  ARG A 120       3.003  -5.628  14.689  1.00 97.92           C  
ATOM   1929  HB2 ARG A 120       2.751  -6.329  15.485  1.00 97.92           H  
ATOM   1930  HB3 ARG A 120       4.027  -5.818  14.369  1.00 97.92           H  
ATOM   1931  O   ARG A 120       3.509  -4.997  11.806  1.00 97.92           O  
ATOM   1932  CG  ARG A 120       2.903  -4.198  15.235  1.00 97.92           C  
ATOM   1933  HG2 ARG A 120       1.891  -4.020  15.599  1.00 97.92           H  
ATOM   1934  HG3 ARG A 120       3.139  -3.479  14.451  1.00 97.92           H  
ATOM   1935  CD  ARG A 120       3.904  -4.030  16.381  1.00 97.92           C  
ATOM   1936  HD2 ARG A 120       4.907  -4.199  15.988  1.00 97.92           H  
ATOM   1937  HD3 ARG A 120       3.695  -4.782  17.141  1.00 97.92           H  
ATOM   1938  NE  ARG A 120       3.823  -2.685  16.982  1.00 97.92           N  
ATOM   1939  HE  ARG A 120       3.080  -2.088  16.648  1.00 97.92           H  
ATOM   1940  NH1 ARG A 120       5.620  -2.912  18.387  1.00 97.92           N  
ATOM   1941 HH11 ARG A 120       5.782  -3.831  18.001  1.00 97.92           H  
ATOM   1942 HH12 ARG A 120       6.204  -2.571  19.137  1.00 97.92           H  
ATOM   1943  NH2 ARG A 120       4.414  -1.035  18.436  1.00 97.92           N  
ATOM   1944 HH21 ARG A 120       3.615  -0.491  18.144  1.00 97.92           H  
ATOM   1945 HH22 ARG A 120       5.006  -0.707  19.186  1.00 97.92           H  
ATOM   1946  CZ  ARG A 120       4.618  -2.217  17.926  1.00 97.92           C  
ATOM   1947  N   PHE A 121       1.439  -4.120  11.993  1.00 98.43           N  
ATOM   1948  H   PHE A 121       0.516  -4.252  12.382  1.00 98.43           H  
ATOM   1949  CA  PHE A 121       1.596  -3.058  11.016  1.00 98.43           C  
ATOM   1950  HA  PHE A 121       2.654  -2.877  10.827  1.00 98.43           H  
ATOM   1951  C   PHE A 121       0.968  -1.766  11.528  1.00 98.43           C  
ATOM   1952  CB  PHE A 121       0.947  -3.492   9.703  1.00 98.43           C  
ATOM   1953  HB2 PHE A 121      -0.089  -3.773   9.890  1.00 98.43           H  
ATOM   1954  HB3 PHE A 121       1.468  -4.375   9.331  1.00 98.43           H  
ATOM   1955  O   PHE A 121      -0.164  -1.757  12.012  1.00 98.43           O  
ATOM   1956  CG  PHE A 121       0.976  -2.413   8.642  1.00 98.43           C  
ATOM   1957  CD1 PHE A 121      -0.067  -1.477   8.555  1.00 98.43           C  
ATOM   1958  HD1 PHE A 121      -0.893  -1.531   9.249  1.00 98.43           H  
ATOM   1959  CD2 PHE A 121       2.053  -2.332   7.748  1.00 98.43           C  
ATOM   1960  HD2 PHE A 121       2.858  -3.048   7.826  1.00 98.43           H  
ATOM   1961  CE1 PHE A 121      -0.049  -0.486   7.558  1.00 98.43           C  
ATOM   1962  HE1 PHE A 121      -0.863   0.220   7.483  1.00 98.43           H  
ATOM   1963  CE2 PHE A 121       2.066  -1.354   6.738  1.00 98.43           C  
ATOM   1964  HE2 PHE A 121       2.873  -1.321   6.021  1.00 98.43           H  
ATOM   1965  CZ  PHE A 121       1.011  -0.433   6.638  1.00 98.43           C  
ATOM   1966  HZ  PHE A 121       1.014   0.312   5.857  1.00 98.43           H  
ATOM   1967  N   ARG A 122       1.702  -0.665  11.388  1.00 98.28           N  
ATOM   1968  H   ARG A 122       2.648  -0.764  11.046  1.00 98.28           H  
ATOM   1969  CA  ARG A 122       1.146   0.685  11.435  1.00 98.28           C  
ATOM   1970  HA  ARG A 122       0.186   0.677  10.918  1.00 98.28           H  
ATOM   1971  C   ARG A 122       2.036   1.661  10.689  1.00 98.28           C  
ATOM   1972  CB  ARG A 122       0.909   1.140  12.886  1.00 98.28           C  
ATOM   1973  HB2 ARG A 122       0.382   2.093  12.864  1.00 98.28           H  
ATOM   1974  HB3 ARG A 122       0.261   0.422  13.389  1.00 98.28           H  
ATOM   1975  O   ARG A 122       3.236   1.423  10.534  1.00 98.28           O  
ATOM   1976  CG  ARG A 122       2.195   1.310  13.702  1.00 98.28           C  
ATOM   1977  HG2 ARG A 122       2.723   0.359  13.767  1.00 98.28           H  
ATOM   1978  HG3 ARG A 122       2.832   2.058  13.230  1.00 98.28           H  
ATOM   1979  CD  ARG A 122       1.828   1.790  15.106  1.00 98.28           C  
ATOM   1980  HD2 ARG A 122       1.292   0.996  15.626  1.00 98.28           H  
ATOM   1981  HD3 ARG A 122       1.152   2.638  15.003  1.00 98.28           H  
ATOM   1982  NE  ARG A 122       3.029   2.176  15.869  1.00 98.28           N  
ATOM   1983  HE  ARG A 122       3.878   1.661  15.686  1.00 98.28           H  
ATOM   1984  NH1 ARG A 122       2.223   4.107  16.821  1.00 98.28           N  
ATOM   1985 HH11 ARG A 122       1.335   3.961  16.363  1.00 98.28           H  
ATOM   1986 HH12 ARG A 122       2.354   4.928  17.395  1.00 98.28           H  
ATOM   1987  NH2 ARG A 122       4.303   3.454  17.244  1.00 98.28           N  
ATOM   1988 HH21 ARG A 122       4.432   4.282  17.807  1.00 98.28           H  
ATOM   1989 HH22 ARG A 122       5.066   2.843  16.992  1.00 98.28           H  
ATOM   1990  CZ  ARG A 122       3.174   3.241  16.636  1.00 98.28           C  
ATOM   1991  N   ILE A 123       1.461   2.800  10.339  1.00 98.61           N  
ATOM   1992  H   ILE A 123       0.478   2.925  10.533  1.00 98.61           H  
ATOM   1993  CA  ILE A 123       2.227   3.976   9.935  1.00 98.61           C  
ATOM   1994  HA  ILE A 123       3.290   3.739   9.999  1.00 98.61           H  
ATOM   1995  C   ILE A 123       1.985   5.113  10.924  1.00 98.61           C  
ATOM   1996  CB  ILE A 123       1.968   4.358   8.469  1.00 98.61           C  
ATOM   1997  HB  ILE A 123       2.638   5.182   8.221  1.00 98.61           H  
ATOM   1998  O   ILE A 123       0.906   5.232  11.512  1.00 98.61           O  
ATOM   1999  CG1 ILE A 123       0.525   4.843   8.256  1.00 98.61           C  
ATOM   2000 HG12 ILE A 123      -0.176   4.072   8.576  1.00 98.61           H  
ATOM   2001 HG13 ILE A 123       0.357   5.728   8.870  1.00 98.61           H  
ATOM   2002  CG2 ILE A 123       2.329   3.169   7.562  1.00 98.61           C  
ATOM   2003 HG21 ILE A 123       2.379   3.511   6.528  1.00 98.61           H  
ATOM   2004 HG22 ILE A 123       3.309   2.771   7.828  1.00 98.61           H  
ATOM   2005 HG23 ILE A 123       1.582   2.379   7.644  1.00 98.61           H  
ATOM   2006  CD1 ILE A 123       0.230   5.228   6.807  1.00 98.61           C  
ATOM   2007 HD11 ILE A 123       0.921   6.003   6.475  1.00 98.61           H  
ATOM   2008 HD12 ILE A 123       0.299   4.363   6.148  1.00 98.61           H  
ATOM   2009 HD13 ILE A 123      -0.787   5.615   6.760  1.00 98.61           H  
ATOM   2010  N   LEU A 124       3.019   5.913  11.161  1.00 98.56           N  
ATOM   2011  H   LEU A 124       3.877   5.741  10.657  1.00 98.56           H  
ATOM   2012  CA  LEU A 124       2.916   7.118  11.984  1.00 98.56           C  
ATOM   2013  HA  LEU A 124       2.273   6.912  12.840  1.00 98.56           H  
ATOM   2014  C   LEU A 124       2.219   8.249  11.213  1.00 98.56           C  
ATOM   2015  CB  LEU A 124       4.306   7.498  12.514  1.00 98.56           C  
ATOM   2016  HB2 LEU A 124       4.202   8.377  13.150  1.00 98.56           H  
ATOM   2017  HB3 LEU A 124       4.937   7.763  11.666  1.00 98.56           H  
ATOM   2018  O   LEU A 124       1.833   8.056  10.062  1.00 98.56           O  
ATOM   2019  CG  LEU A 124       5.013   6.393  13.321  1.00 98.56           C  
ATOM   2020  HG  LEU A 124       5.324   5.593  12.649  1.00 98.56           H  
ATOM   2021  CD1 LEU A 124       6.266   6.962  13.989  1.00 98.56           C  
ATOM   2022 HD11 LEU A 124       6.827   6.164  14.475  1.00 98.56           H  
ATOM   2023 HD12 LEU A 124       6.895   7.444  13.241  1.00 98.56           H  
ATOM   2024 HD13 LEU A 124       5.979   7.710  14.728  1.00 98.56           H  
ATOM   2025  CD2 LEU A 124       4.143   5.779  14.422  1.00 98.56           C  
ATOM   2026 HD21 LEU A 124       4.743   5.082  15.007  1.00 98.56           H  
ATOM   2027 HD22 LEU A 124       3.311   5.236  13.974  1.00 98.56           H  
ATOM   2028 HD23 LEU A 124       3.757   6.571  15.065  1.00 98.56           H  
ATOM   2029  N   GLY A 125       2.010   9.393  11.863  1.00 98.31           N  
ATOM   2030  H   GLY A 125       2.498   9.589  12.725  1.00 98.31           H  
ATOM   2031  CA  GLY A 125       1.285  10.505  11.264  1.00 98.31           C  
ATOM   2032  HA2 GLY A 125       0.372  10.140  10.793  1.00 98.31           H  
ATOM   2033  HA3 GLY A 125       1.003  11.211  12.045  1.00 98.31           H  
ATOM   2034  C   GLY A 125       2.111  11.244  10.215  1.00 98.31           C  
ATOM   2035  O   GLY A 125       3.288  10.951   9.970  1.00 98.31           O  
ATOM   2036  N   GLU A 126       1.490  12.251   9.605  1.00 98.56           N  
ATOM   2037  H   GLU A 126       0.510  12.411   9.792  1.00 98.56           H  
ATOM   2038  CA  GLU A 126       2.174  13.155   8.683  1.00 98.56           C  
ATOM   2039  HA  GLU A 126       2.538  12.552   7.851  1.00 98.56           H  
ATOM   2040  C   GLU A 126       3.404  13.863   9.294  1.00 98.56           C  
ATOM   2041  CB  GLU A 126       1.177  14.172   8.113  1.00 98.56           C  
ATOM   2042  HB2 GLU A 126       0.873  14.875   8.889  1.00 98.56           H  
ATOM   2043  HB3 GLU A 126       0.293  13.641   7.759  1.00 98.56           H  
ATOM   2044  O   GLU A 126       4.404  13.967   8.580  1.00 98.56           O  
ATOM   2045  CG  GLU A 126       1.806  14.934   6.940  1.00 98.56           C  
ATOM   2046  HG2 GLU A 126       2.202  14.201   6.238  1.00 98.56           H  
ATOM   2047  HG3 GLU A 126       2.631  15.550   7.299  1.00 98.56           H  
ATOM   2048  CD  GLU A 126       0.818  15.830   6.198  1.00 98.56           C  
ATOM   2049  OE1 GLU A 126       1.043  16.080   4.990  1.00 98.56           O  
ATOM   2050  OE2 GLU A 126      -0.182  16.273   6.801  1.00 98.56           O  
ATOM   2051  N   PRO A 127       3.419  14.289  10.581  1.00 98.46           N  
ATOM   2052  CA  PRO A 127       4.610  14.886  11.197  1.00 98.46           C  
ATOM   2053  HA  PRO A 127       4.864  15.797  10.654  1.00 98.46           H  
ATOM   2054  C   PRO A 127       5.834  13.961  11.199  1.00 98.46           C  
ATOM   2055  CB  PRO A 127       4.201  15.248  12.629  1.00 98.46           C  
ATOM   2056  HB2 PRO A 127       4.408  14.417  13.303  1.00 98.46           H  
ATOM   2057  HB3 PRO A 127       4.703  16.152  12.975  1.00 98.46           H  
ATOM   2058  O   PRO A 127       6.971  14.425  11.137  1.00 98.46           O  
ATOM   2059  CG  PRO A 127       2.691  15.443  12.526  1.00 98.46           C  
ATOM   2060  HG2 PRO A 127       2.196  15.296  13.486  1.00 98.46           H  
ATOM   2061  HG3 PRO A 127       2.471  16.430  12.120  1.00 98.46           H  
ATOM   2062  CD  PRO A 127       2.301  14.369  11.517  1.00 98.46           C  
ATOM   2063  HD2 PRO A 127       2.194  13.416  12.034  1.00 98.46           H  
ATOM   2064  HD3 PRO A 127       1.368  14.643  11.025  1.00 98.46           H  
ATOM   2065  N   GLU A 128       5.620  12.644  11.225  1.00 98.70           N  
ATOM   2066  H   GLU A 128       4.677  12.315  11.373  1.00 98.70           H  
ATOM   2067  CA  GLU A 128       6.674  11.638  11.095  1.00 98.70           C  
ATOM   2068  HA  GLU A 128       7.622  12.104  11.365  1.00 98.70           H  
ATOM   2069  C   GLU A 128       6.848  11.130   9.654  1.00 98.70           C  
ATOM   2070  CB  GLU A 128       6.441  10.474  12.069  1.00 98.70           C  
ATOM   2071  HB2 GLU A 128       5.531   9.945  11.789  1.00 98.70           H  
ATOM   2072  HB3 GLU A 128       7.271   9.775  11.964  1.00 98.70           H  
ATOM   2073  O   GLU A 128       7.496  10.099   9.447  1.00 98.70           O  
ATOM   2074  CG  GLU A 128       6.400  10.886  13.548  1.00 98.70           C  
ATOM   2075  HG2 GLU A 128       7.212  11.587  13.740  1.00 98.70           H  
ATOM   2076  HG3 GLU A 128       6.601   9.995  14.142  1.00 98.70           H  
ATOM   2077  CD  GLU A 128       5.061  11.478  14.017  1.00 98.70           C  
ATOM   2078  OE1 GLU A 128       5.074  12.064  15.119  1.00 98.70           O  
ATOM   2079  OE2 GLU A 128       4.035  11.271  13.326  1.00 98.70           O  
ATOM   2080  N   ASN A 129       6.282  11.828   8.665  1.00 98.77           N  
ATOM   2081  H   ASN A 129       5.770  12.661   8.919  1.00 98.77           H  
ATOM   2082  CA  ASN A 129       6.275  11.468   7.246  1.00 98.77           C  
ATOM   2083  HA  ASN A 129       5.540  12.115   6.767  1.00 98.77           H  
ATOM   2084  C   ASN A 129       5.786  10.029   6.999  1.00 98.77           C  
ATOM   2085  CB  ASN A 129       7.646  11.774   6.615  1.00 98.77           C  
ATOM   2086  HB2 ASN A 129       8.416  11.226   7.157  1.00 98.77           H  
ATOM   2087  HB3 ASN A 129       7.656  11.435   5.579  1.00 98.77           H  
ATOM   2088  O   ASN A 129       6.416   9.263   6.263  1.00 98.77           O  
ATOM   2089  CG  ASN A 129       7.990  13.249   6.593  1.00 98.77           C  
ATOM   2090  ND2 ASN A 129       9.204  13.588   6.955  1.00 98.77           N  
ATOM   2091 HD21 ASN A 129       9.472  14.546   6.781  1.00 98.77           H  
ATOM   2092 HD22 ASN A 129       9.898  12.874   7.122  1.00 98.77           H  
ATOM   2093  OD1 ASN A 129       7.197  14.100   6.204  1.00 98.77           O  
ATOM   2094  N   TYR A 130       4.682   9.642   7.650  1.00 98.84           N  
ATOM   2095  H   TYR A 130       4.233  10.301   8.270  1.00 98.84           H  
ATOM   2096  CA  TYR A 130       4.049   8.328   7.491  1.00 98.84           C  
ATOM   2097  HA  TYR A 130       3.312   8.248   8.290  1.00 98.84           H  
ATOM   2098  C   TYR A 130       5.005   7.148   7.714  1.00 98.84           C  
ATOM   2099  CB  TYR A 130       3.271   8.265   6.170  1.00 98.84           C  
ATOM   2100  HB2 TYR A 130       2.808   7.282   6.075  1.00 98.84           H  
ATOM   2101  HB3 TYR A 130       3.965   8.380   5.337  1.00 98.84           H  
ATOM   2102  O   TYR A 130       4.954   6.132   7.015  1.00 98.84           O  
ATOM   2103  CG  TYR A 130       2.175   9.305   6.067  1.00 98.84           C  
ATOM   2104  CD1 TYR A 130       1.102   9.277   6.981  1.00 98.84           C  
ATOM   2105  HD1 TYR A 130       1.052   8.514   7.743  1.00 98.84           H  
ATOM   2106  CD2 TYR A 130       2.213  10.290   5.061  1.00 98.84           C  
ATOM   2107  HD2 TYR A 130       3.028  10.314   4.352  1.00 98.84           H  
ATOM   2108  CE1 TYR A 130       0.077  10.235   6.903  1.00 98.84           C  
ATOM   2109  HE1 TYR A 130      -0.742  10.218   7.607  1.00 98.84           H  
ATOM   2110  CE2 TYR A 130       1.184  11.251   4.979  1.00 98.84           C  
ATOM   2111  HE2 TYR A 130       1.203  12.021   4.222  1.00 98.84           H  
ATOM   2112  OH  TYR A 130      -0.862  12.166   5.865  1.00 98.84           O  
ATOM   2113  HH  TYR A 130      -1.488  12.082   6.588  1.00 98.84           H  
ATOM   2114  CZ  TYR A 130       0.118  11.229   5.908  1.00 98.84           C  
ATOM   2115  N   ARG A 131       5.913   7.288   8.689  1.00 98.81           N  
ATOM   2116  H   ARG A 131       5.947   8.184   9.153  1.00 98.81           H  
ATOM   2117  CA  ARG A 131       6.948   6.292   8.982  1.00 98.81           C  
ATOM   2118  HA  ARG A 131       7.579   6.222   8.096  1.00 98.81           H  
ATOM   2119  C   ARG A 131       6.358   4.909   9.249  1.00 98.81           C  
ATOM   2120  CB  ARG A 131       7.789   6.757  10.172  1.00 98.81           C  
ATOM   2121  HB2 ARG A 131       8.070   7.799  10.022  1.00 98.81           H  
ATOM   2122  HB3 ARG A 131       7.199   6.677  11.085  1.00 98.81           H  
ATOM   2123  O   ARG A 131       5.501   4.758  10.120  1.00 98.81           O  
ATOM   2124  CG  ARG A 131       9.068   5.926  10.300  1.00 98.81           C  
ATOM   2125  HG2 ARG A 131       8.829   4.863  10.329  1.00 98.81           H  
ATOM   2126  HG3 ARG A 131       9.700   6.118   9.433  1.00 98.81           H  
ATOM   2127  CD  ARG A 131       9.855   6.263  11.561  1.00 98.81           C  
ATOM   2128  HD2 ARG A 131      10.800   5.725  11.482  1.00 98.81           H  
ATOM   2129  HD3 ARG A 131       9.300   5.914  12.432  1.00 98.81           H  
ATOM   2130  NE  ARG A 131      10.167   7.694  11.692  1.00 98.81           N  
ATOM   2131  HE  ARG A 131       9.781   8.316  10.997  1.00 98.81           H  
ATOM   2132  NH1 ARG A 131      11.347   7.494  13.643  1.00 98.81           N  
ATOM   2133 HH11 ARG A 131      11.193   6.497  13.597  1.00 98.81           H  
ATOM   2134 HH12 ARG A 131      11.837   7.922  14.416  1.00 98.81           H  
ATOM   2135  NH2 ARG A 131      11.112   9.505  12.689  1.00 98.81           N  
ATOM   2136 HH21 ARG A 131      11.598   9.933  13.464  1.00 98.81           H  
ATOM   2137 HH22 ARG A 131      10.668  10.103  12.007  1.00 98.81           H  
ATOM   2138  CZ  ARG A 131      10.874   8.226  12.670  1.00 98.81           C  
ATOM   2139  N   LEU A 132       6.888   3.900   8.565  1.00 98.78           N  
ATOM   2140  H   LEU A 132       7.591   4.114   7.872  1.00 98.78           H  
ATOM   2141  CA  LEU A 132       6.462   2.512   8.709  1.00 98.78           C  
ATOM   2142  HA  LEU A 132       5.372   2.493   8.704  1.00 98.78           H  
ATOM   2143  C   LEU A 132       6.949   1.894  10.021  1.00 98.78           C  
ATOM   2144  CB  LEU A 132       6.974   1.718   7.497  1.00 98.78           C  
ATOM   2145  HB2 LEU A 132       8.060   1.792   7.458  1.00 98.78           H  
ATOM   2146  HB3 LEU A 132       6.568   2.176   6.595  1.00 98.78           H  
ATOM   2147  O   LEU A 132       8.122   2.010  10.377  1.00 98.78           O  
ATOM   2148  CG  LEU A 132       6.579   0.235   7.479  1.00 98.78           C  
ATOM   2149  HG  LEU A 132       6.966  -0.263   8.368  1.00 98.78           H  
ATOM   2150  CD1 LEU A 132       5.065   0.041   7.416  1.00 98.78           C  
ATOM   2151 HD11 LEU A 132       4.584   0.415   8.320  1.00 98.78           H  
ATOM   2152 HD12 LEU A 132       4.837  -1.021   7.328  1.00 98.78           H  
ATOM   2153 HD13 LEU A 132       4.657   0.565   6.552  1.00 98.78           H  
ATOM   2154  CD2 LEU A 132       7.187  -0.436   6.254  1.00 98.78           C  
ATOM   2155 HD21 LEU A 132       6.863   0.077   5.348  1.00 98.78           H  
ATOM   2156 HD22 LEU A 132       6.849  -1.471   6.212  1.00 98.78           H  
ATOM   2157 HD23 LEU A 132       8.275  -0.407   6.313  1.00 98.78           H  
ATOM   2158  N   GLN A 133       6.070   1.161  10.698  1.00 98.60           N  
ATOM   2159  H   GLN A 133       5.106   1.162  10.396  1.00 98.60           H  
ATOM   2160  CA  GLN A 133       6.433   0.216  11.748  1.00 98.60           C  
ATOM   2161  HA  GLN A 133       7.515   0.095  11.773  1.00 98.60           H  
ATOM   2162  C   GLN A 133       5.815  -1.144  11.449  1.00 98.60           C  
ATOM   2163  CB  GLN A 133       5.985   0.723  13.117  1.00 98.60           C  
ATOM   2164  HB2 GLN A 133       6.233  -0.042  13.853  1.00 98.60           H  
ATOM   2165  HB3 GLN A 133       4.906   0.877  13.117  1.00 98.60           H  
ATOM   2166  O   GLN A 133       4.592  -1.295  11.435  1.00 98.60           O  
ATOM   2167  CG  GLN A 133       6.685   2.032  13.498  1.00 98.60           C  
ATOM   2168  HG2 GLN A 133       6.288   2.853  12.901  1.00 98.60           H  
ATOM   2169  HG3 GLN A 133       7.752   1.940  13.293  1.00 98.60           H  
ATOM   2170  CD  GLN A 133       6.511   2.360  14.970  1.00 98.60           C  
ATOM   2171  NE2 GLN A 133       7.252   3.313  15.488  1.00 98.60           N  
ATOM   2172 HE21 GLN A 133       7.240   3.470  16.485  1.00 98.60           H  
ATOM   2173 HE22 GLN A 133       7.912   3.790  14.890  1.00 98.60           H  
ATOM   2174  OE1 GLN A 133       5.729   1.764  15.698  1.00 98.60           O  
ATOM   2175  N   ILE A 134       6.673  -2.131  11.216  1.00 98.57           N  
ATOM   2176  H   ILE A 134       7.664  -1.937  11.260  1.00 98.57           H  
ATOM   2177  CA  ILE A 134       6.278  -3.447  10.720  1.00 98.57           C  
ATOM   2178  HA  ILE A 134       5.241  -3.621  11.006  1.00 98.57           H  
ATOM   2179  C   ILE A 134       7.129  -4.544  11.363  1.00 98.57           C  
ATOM   2180  CB  ILE A 134       6.335  -3.447   9.178  1.00 98.57           C  
ATOM   2181  HB  ILE A 134       5.716  -2.617   8.839  1.00 98.57           H  
ATOM   2182  O   ILE A 134       8.345  -4.397  11.496  1.00 98.57           O  
ATOM   2183  CG1 ILE A 134       5.732  -4.737   8.598  1.00 98.57           C  
ATOM   2184 HG12 ILE A 134       4.819  -4.993   9.135  1.00 98.57           H  
ATOM   2185 HG13 ILE A 134       6.444  -5.554   8.718  1.00 98.57           H  
ATOM   2186  CG2 ILE A 134       7.769  -3.216   8.657  1.00 98.57           C  
ATOM   2187 HG21 ILE A 134       8.198  -2.322   9.110  1.00 98.57           H  
ATOM   2188 HG22 ILE A 134       7.774  -3.065   7.577  1.00 98.57           H  
ATOM   2189 HG23 ILE A 134       8.401  -4.073   8.889  1.00 98.57           H  
ATOM   2190  CD1 ILE A 134       5.386  -4.589   7.113  1.00 98.57           C  
ATOM   2191 HD11 ILE A 134       5.172  -5.564   6.677  1.00 98.57           H  
ATOM   2192 HD12 ILE A 134       4.522  -3.937   6.989  1.00 98.57           H  
ATOM   2193 HD13 ILE A 134       6.209  -4.145   6.552  1.00 98.57           H  
ATOM   2194  N   SER A 135       6.495  -5.635  11.795  1.00 98.40           N  
ATOM   2195  H   SER A 135       5.492  -5.689  11.685  1.00 98.40           H  
ATOM   2196  CA  SER A 135       7.184  -6.778  12.409  1.00 98.40           C  
ATOM   2197  HA  SER A 135       8.099  -6.975  11.850  1.00 98.40           H  
ATOM   2198  C   SER A 135       6.339  -8.055  12.377  1.00 98.40           C  
ATOM   2199  CB  SER A 135       7.582  -6.448  13.858  1.00 98.40           C  
ATOM   2200  HB2 SER A 135       8.226  -5.569  13.866  1.00 98.40           H  
ATOM   2201  HB3 SER A 135       8.154  -7.279  14.272  1.00 98.40           H  
ATOM   2202  O   SER A 135       5.150  -8.014  12.062  1.00 98.40           O  
ATOM   2203  OG  SER A 135       6.459  -6.205  14.687  1.00 98.40           O  
ATOM   2204  HG  SER A 135       5.783  -6.854  14.477  1.00 98.40           H  
ATOM   2205  N   GLY A 136       6.949  -9.176  12.776  1.00 98.14           N  
ATOM   2206  H   GLY A 136       7.932  -9.141  13.005  1.00 98.14           H  
ATOM   2207  CA  GLY A 136       6.258 -10.458  12.937  1.00 98.14           C  
ATOM   2208  HA2 GLY A 136       6.896 -11.147  13.491  1.00 98.14           H  
ATOM   2209  HA3 GLY A 136       5.339 -10.306  13.502  1.00 98.14           H  
ATOM   2210  C   GLY A 136       5.911 -11.104  11.601  1.00 98.14           C  
ATOM   2211  O   GLY A 136       4.756 -11.449  11.358  1.00 98.14           O  
ATOM   2212  N   TYR A 137       6.913 -11.187  10.727  1.00 98.55           N  
ATOM   2213  H   TYR A 137       7.842 -10.913  11.015  1.00 98.55           H  
ATOM   2214  CA  TYR A 137       6.782 -11.756   9.396  1.00 98.55           C  
ATOM   2215  HA  TYR A 137       5.993 -11.213   8.877  1.00 98.55           H  
ATOM   2216  C   TYR A 137       6.420 -13.249   9.421  1.00 98.55           C  
ATOM   2217  CB  TYR A 137       8.077 -11.528   8.614  1.00 98.55           C  
ATOM   2218  HB2 TYR A 137       8.196 -10.457   8.447  1.00 98.55           H  
ATOM   2219  HB3 TYR A 137       8.925 -11.874   9.205  1.00 98.55           H  
ATOM   2220  O   TYR A 137       6.925 -14.017  10.238  1.00 98.55           O  
ATOM   2221  CG  TYR A 137       8.078 -12.244   7.282  1.00 98.55           C  
ATOM   2222  CD1 TYR A 137       8.802 -13.445   7.120  1.00 98.55           C  
ATOM   2223  HD1 TYR A 137       9.418 -13.814   7.927  1.00 98.55           H  
ATOM   2224  CD2 TYR A 137       7.263 -11.763   6.245  1.00 98.55           C  
ATOM   2225  HD2 TYR A 137       6.664 -10.876   6.390  1.00 98.55           H  
ATOM   2226  CE1 TYR A 137       8.711 -14.165   5.912  1.00 98.55           C  
ATOM   2227  HE1 TYR A 137       9.248 -15.093   5.783  1.00 98.55           H  
ATOM   2228  CE2 TYR A 137       7.183 -12.468   5.040  1.00 98.55           C  
ATOM   2229  HE2 TYR A 137       6.557 -12.122   4.230  1.00 98.55           H  
ATOM   2230  OH  TYR A 137       7.681 -14.336   3.731  1.00 98.55           O  
ATOM   2231  HH  TYR A 137       8.218 -15.121   3.593  1.00 98.55           H  
ATOM   2232  CZ  TYR A 137       7.887 -13.669   4.881  1.00 98.55           C  
ATOM   2233  N   SER A 138       5.575 -13.656   8.477  1.00 98.41           N  
ATOM   2234  H   SER A 138       5.189 -12.945   7.873  1.00 98.41           H  
ATOM   2235  CA  SER A 138       5.312 -15.043   8.086  1.00 98.41           C  
ATOM   2236  HA  SER A 138       6.240 -15.612   8.142  1.00 98.41           H  
ATOM   2237  C   SER A 138       4.804 -15.086   6.638  1.00 98.41           C  
ATOM   2238  CB  SER A 138       4.286 -15.671   9.037  1.00 98.41           C  
ATOM   2239  HB2 SER A 138       4.702 -15.698  10.044  1.00 98.41           H  
ATOM   2240  HB3 SER A 138       4.070 -16.693   8.724  1.00 98.41           H  
ATOM   2241  O   SER A 138       4.383 -14.067   6.097  1.00 98.41           O  
ATOM   2242  OG  SER A 138       3.090 -14.919   9.047  1.00 98.41           O  
ATOM   2243  HG  SER A 138       3.340 -14.017   9.264  1.00 98.41           H  
ATOM   2244  N   GLY A 139       4.806 -16.255   5.998  1.00 97.77           N  
ATOM   2245  H   GLY A 139       5.267 -17.048   6.420  1.00 97.77           H  
ATOM   2246  CA  GLY A 139       4.265 -16.431   4.646  1.00 97.77           C  
ATOM   2247  HA2 GLY A 139       4.090 -15.467   4.167  1.00 97.77           H  
ATOM   2248  HA3 GLY A 139       3.311 -16.955   4.713  1.00 97.77           H  
ATOM   2249  C   GLY A 139       5.180 -17.239   3.738  1.00 97.77           C  
ATOM   2250  O   GLY A 139       6.189 -17.780   4.187  1.00 97.77           O  
ATOM   2251  N   ASN A 140       4.797 -17.350   2.467  1.00 97.45           N  
ATOM   2252  H   ASN A 140       3.990 -16.825   2.160  1.00 97.45           H  
ATOM   2253  CA  ASN A 140       5.547 -18.093   1.449  1.00 97.45           C  
ATOM   2254  HA  ASN A 140       6.335 -18.661   1.943  1.00 97.45           H  
ATOM   2255  C   ASN A 140       6.277 -17.185   0.440  1.00 97.45           C  
ATOM   2256  CB  ASN A 140       4.614 -19.108   0.761  1.00 97.45           C  
ATOM   2257  HB2 ASN A 140       4.094 -19.699   1.515  1.00 97.45           H  
ATOM   2258  HB3 ASN A 140       5.227 -19.783   0.163  1.00 97.45           H  
ATOM   2259  O   ASN A 140       6.990 -17.694  -0.423  1.00 97.45           O  
ATOM   2260  CG  ASN A 140       3.589 -18.466  -0.155  1.00 97.45           C  
ATOM   2261  ND2 ASN A 140       2.926 -19.237  -0.985  1.00 97.45           N  
ATOM   2262 HD21 ASN A 140       2.337 -18.785  -1.670  1.00 97.45           H  
ATOM   2263 HD22 ASN A 140       3.135 -20.223  -1.038  1.00 97.45           H  
ATOM   2264  OD1 ASN A 140       3.365 -17.272  -0.147  1.00 97.45           O  
ATOM   2265  N   ALA A 141       6.102 -15.863   0.523  1.00 97.24           N  
ATOM   2266  H   ALA A 141       5.450 -15.507   1.207  1.00 97.24           H  
ATOM   2267  CA  ALA A 141       6.996 -14.906  -0.117  1.00 97.24           C  
ATOM   2268  HA  ALA A 141       7.249 -15.263  -1.115  1.00 97.24           H  
ATOM   2269  C   ALA A 141       8.309 -14.787   0.687  1.00 97.24           C  
ATOM   2270  CB  ALA A 141       6.248 -13.572  -0.258  1.00 97.24           C  
ATOM   2271  HB1 ALA A 141       6.835 -12.870  -0.851  1.00 97.24           H  
ATOM   2272  HB2 ALA A 141       6.078 -13.146   0.731  1.00 97.24           H  
ATOM   2273  HB3 ALA A 141       5.286 -13.725  -0.746  1.00 97.24           H  
ATOM   2274  O   ALA A 141       8.573 -15.549   1.616  1.00 97.24           O  
ATOM   2275  N   THR A 142       9.156 -13.832   0.331  1.00 96.56           N  
ATOM   2276  H   THR A 142       8.942 -13.262  -0.475  1.00 96.56           H  
ATOM   2277  CA  THR A 142      10.292 -13.400   1.158  1.00 96.56           C  
ATOM   2278  HA  THR A 142      10.589 -14.197   1.840  1.00 96.56           H  
ATOM   2279  C   THR A 142       9.912 -12.192   2.000  1.00 96.56           C  
ATOM   2280  CB  THR A 142      11.485 -13.052   0.271  1.00 96.56           C  
ATOM   2281  HB  THR A 142      12.278 -12.609   0.874  1.00 96.56           H  
ATOM   2282  O   THR A 142       9.049 -11.408   1.601  1.00 96.56           O  
ATOM   2283  CG2 THR A 142      12.006 -14.322  -0.407  1.00 96.56           C  
ATOM   2284 HG21 THR A 142      11.590 -14.423  -1.410  1.00 96.56           H  
ATOM   2285 HG22 THR A 142      13.095 -14.292  -0.445  1.00 96.56           H  
ATOM   2286 HG23 THR A 142      11.736 -15.206   0.171  1.00 96.56           H  
ATOM   2287  OG1 THR A 142      11.013 -12.123  -0.682  1.00 96.56           O  
ATOM   2288  HG1 THR A 142      11.690 -11.914  -1.330  1.00 96.56           H  
ATOM   2289  N   ASP A 143      10.578 -11.988   3.137  1.00 97.30           N  
ATOM   2290  H   ASP A 143      11.289 -12.635   3.446  1.00 97.30           H  
ATOM   2291  CA  ASP A 143      10.378 -10.766   3.910  1.00 97.30           C  
ATOM   2292  HA  ASP A 143       9.309 -10.556   3.939  1.00 97.30           H  
ATOM   2293  C   ASP A 143      11.083  -9.578   3.248  1.00 97.30           C  
ATOM   2294  CB  ASP A 143      10.831 -10.928   5.358  1.00 97.30           C  
ATOM   2295  HB2 ASP A 143      11.917 -11.003   5.413  1.00 97.30           H  
ATOM   2296  HB3 ASP A 143      10.414 -11.851   5.760  1.00 97.30           H  
ATOM   2297  O   ASP A 143      12.266  -9.326   3.463  1.00 97.30           O  
ATOM   2298  CG  ASP A 143      10.346  -9.747   6.207  1.00 97.30           C  
ATOM   2299  OD1 ASP A 143       9.804  -8.740   5.669  1.00 97.30           O  
ATOM   2300  OD2 ASP A 143      10.457  -9.845   7.441  1.00 97.30           O  
ATOM   2301  N   SER A 144      10.339  -8.825   2.441  1.00 95.36           N  
ATOM   2302  H   SER A 144       9.396  -9.130   2.246  1.00 95.36           H  
ATOM   2303  CA  SER A 144      10.850  -7.611   1.798  1.00 95.36           C  
ATOM   2304  HA  SER A 144      11.939  -7.654   1.791  1.00 95.36           H  
ATOM   2305  C   SER A 144      10.494  -6.332   2.558  1.00 95.36           C  
ATOM   2306  CB  SER A 144      10.422  -7.533   0.334  1.00 95.36           C  
ATOM   2307  HB2 SER A 144      10.822  -6.612  -0.091  1.00 95.36           H  
ATOM   2308  HB3 SER A 144       9.335  -7.522   0.256  1.00 95.36           H  
ATOM   2309  O   SER A 144      10.505  -5.262   1.950  1.00 95.36           O  
ATOM   2310  OG  SER A 144      10.964  -8.601  -0.413  1.00 95.36           O  
ATOM   2311  HG  SER A 144      10.502  -9.411  -0.186  1.00 95.36           H  
ATOM   2312  N   PHE A 145      10.169  -6.409   3.855  1.00 97.05           N  
ATOM   2313  H   PHE A 145      10.175  -7.316   4.301  1.00 97.05           H  
ATOM   2314  CA  PHE A 145       9.838  -5.237   4.669  1.00 97.05           C  
ATOM   2315  HA  PHE A 145      10.060  -4.334   4.100  1.00 97.05           H  
ATOM   2316  C   PHE A 145      10.637  -5.121   5.965  1.00 97.05           C  
ATOM   2317  CB  PHE A 145       8.347  -5.201   5.002  1.00 97.05           C  
ATOM   2318  HB2 PHE A 145       8.001  -6.207   5.241  1.00 97.05           H  
ATOM   2319  HB3 PHE A 145       8.230  -4.613   5.911  1.00 97.05           H  
ATOM   2320  O   PHE A 145      11.225  -4.059   6.191  1.00 97.05           O  
ATOM   2321  CG  PHE A 145       7.457  -4.576   3.950  1.00 97.05           C  
ATOM   2322  CD1 PHE A 145       7.287  -3.180   3.922  1.00 97.05           C  
ATOM   2323  HD1 PHE A 145       7.864  -2.556   4.589  1.00 97.05           H  
ATOM   2324  CD2 PHE A 145       6.744  -5.380   3.047  1.00 97.05           C  
ATOM   2325  HD2 PHE A 145       6.887  -6.450   3.048  1.00 97.05           H  
ATOM   2326  CE1 PHE A 145       6.368  -2.594   3.037  1.00 97.05           C  
ATOM   2327  HE1 PHE A 145       6.228  -1.523   3.024  1.00 97.05           H  
ATOM   2328  CE2 PHE A 145       5.820  -4.797   2.166  1.00 97.05           C  
ATOM   2329  HE2 PHE A 145       5.234  -5.416   1.504  1.00 97.05           H  
ATOM   2330  CZ  PHE A 145       5.622  -3.409   2.173  1.00 97.05           C  
ATOM   2331  HZ  PHE A 145       4.900  -2.965   1.503  1.00 97.05           H  
ATOM   2332  N   THR A 146      10.626  -6.133   6.845  1.00 97.12           N  
ATOM   2333  H   THR A 146      10.239  -7.028   6.583  1.00 97.12           H  
ATOM   2334  CA  THR A 146      11.033  -5.905   8.249  1.00 97.12           C  
ATOM   2335  HA  THR A 146      10.467  -5.050   8.620  1.00 97.12           H  
ATOM   2336  C   THR A 146      12.506  -5.541   8.389  1.00 97.12           C  
ATOM   2337  CB  THR A 146      10.734  -7.062   9.206  1.00 97.12           C  
ATOM   2338  HB  THR A 146      10.985  -6.719  10.210  1.00 97.12           H  
ATOM   2339  O   THR A 146      12.838  -4.658   9.179  1.00 97.12           O  
ATOM   2340  CG2 THR A 146       9.268  -7.469   9.231  1.00 97.12           C  
ATOM   2341 HG21 THR A 146       8.984  -7.781   8.226  1.00 97.12           H  
ATOM   2342 HG22 THR A 146       8.654  -6.622   9.538  1.00 97.12           H  
ATOM   2343 HG23 THR A 146       9.131  -8.303   9.919  1.00 97.12           H  
ATOM   2344  OG1 THR A 146      11.555  -8.161   8.947  1.00 97.12           O  
ATOM   2345  HG1 THR A 146      11.106  -8.794   8.381  1.00 97.12           H  
ATOM   2346  N   GLU A 147      13.372  -6.148   7.581  1.00 95.29           N  
ATOM   2347  H   GLU A 147      13.049  -6.959   7.074  1.00 95.29           H  
ATOM   2348  CA  GLU A 147      14.815  -5.914   7.649  1.00 95.29           C  
ATOM   2349  HA  GLU A 147      15.125  -5.882   8.694  1.00 95.29           H  
ATOM   2350  C   GLU A 147      15.228  -4.576   7.017  1.00 95.29           C  
ATOM   2351  CB  GLU A 147      15.555  -7.079   6.978  1.00 95.29           C  
ATOM   2352  HB2 GLU A 147      15.239  -7.155   5.938  1.00 95.29           H  
ATOM   2353  HB3 GLU A 147      16.622  -6.856   7.004  1.00 95.29           H  
ATOM   2354  O   GLU A 147      16.153  -3.921   7.497  1.00 95.29           O  
ATOM   2355  CG  GLU A 147      15.311  -8.419   7.695  1.00 95.29           C  
ATOM   2356  HG2 GLU A 147      14.268  -8.707   7.565  1.00 95.29           H  
ATOM   2357  HG3 GLU A 147      15.494  -8.277   8.760  1.00 95.29           H  
ATOM   2358  CD  GLU A 147      16.213  -9.550   7.176  1.00 95.29           C  
ATOM   2359  OE1 GLU A 147      16.298 -10.579   7.883  1.00 95.29           O  
ATOM   2360  OE2 GLU A 147      16.826  -9.371   6.098  1.00 95.29           O  
ATOM   2361  N   TYR A 148      14.533  -4.131   5.963  1.00 97.44           N  
ATOM   2362  H   TYR A 148      13.769  -4.709   5.643  1.00 97.44           H  
ATOM   2363  CA  TYR A 148      15.014  -3.028   5.117  1.00 97.44           C  
ATOM   2364  HA  TYR A 148      16.005  -2.731   5.458  1.00 97.44           H  
ATOM   2365  C   TYR A 148      14.147  -1.766   5.162  1.00 97.44           C  
ATOM   2366  CB  TYR A 148      15.180  -3.553   3.691  1.00 97.44           C  
ATOM   2367  HB2 TYR A 148      14.211  -3.615   3.195  1.00 97.44           H  
ATOM   2368  HB3 TYR A 148      15.582  -4.564   3.761  1.00 97.44           H  
ATOM   2369  O   TYR A 148      14.665  -0.649   5.274  1.00 97.44           O  
ATOM   2370  CG  TYR A 148      16.143  -2.731   2.861  1.00 97.44           C  
ATOM   2371  CD1 TYR A 148      15.675  -1.800   1.915  1.00 97.44           C  
ATOM   2372  HD1 TYR A 148      14.614  -1.659   1.771  1.00 97.44           H  
ATOM   2373  CD2 TYR A 148      17.527  -2.922   3.040  1.00 97.44           C  
ATOM   2374  HD2 TYR A 148      17.880  -3.669   3.735  1.00 97.44           H  
ATOM   2375  CE1 TYR A 148      16.597  -1.066   1.144  1.00 97.44           C  
ATOM   2376  HE1 TYR A 148      16.260  -0.357   0.402  1.00 97.44           H  
ATOM   2377  CE2 TYR A 148      18.449  -2.192   2.271  1.00 97.44           C  
ATOM   2378  HE2 TYR A 148      19.507  -2.370   2.391  1.00 97.44           H  
ATOM   2379  OH  TYR A 148      18.865  -0.519   0.612  1.00 97.44           O  
ATOM   2380  HH  TYR A 148      19.761  -0.859   0.677  1.00 97.44           H  
ATOM   2381  CZ  TYR A 148      17.982  -1.261   1.322  1.00 97.44           C  
ATOM   2382  N   HIS A 149      12.825  -1.932   5.118  1.00 98.34           N  
ATOM   2383  H   HIS A 149      12.462  -2.874   5.140  1.00 98.34           H  
ATOM   2384  CA  HIS A 149      11.853  -0.838   5.024  1.00 98.34           C  
ATOM   2385  HA  HIS A 149      12.343   0.046   4.614  1.00 98.34           H  
ATOM   2386  C   HIS A 149      11.269  -0.429   6.381  1.00 98.34           C  
ATOM   2387  CB  HIS A 149      10.750  -1.240   4.043  1.00 98.34           C  
ATOM   2388  HB2 HIS A 149      10.296  -2.179   4.362  1.00 98.34           H  
ATOM   2389  HB3 HIS A 149       9.973  -0.476   4.055  1.00 98.34           H  
ATOM   2390  O   HIS A 149      10.702   0.656   6.514  1.00 98.34           O  
ATOM   2391  CG  HIS A 149      11.248  -1.368   2.629  1.00 98.34           C  
ATOM   2392  CD2 HIS A 149      11.707  -2.486   1.990  1.00 98.34           C  
ATOM   2393  HD2 HIS A 149      11.822  -3.459   2.442  1.00 98.34           H  
ATOM   2394  ND1 HIS A 149      11.382  -0.332   1.749  1.00 98.34           N  
ATOM   2395  HD1 HIS A 149      11.157   0.633   1.948  1.00 98.34           H  
ATOM   2396  CE1 HIS A 149      11.862  -0.804   0.597  1.00 98.34           C  
ATOM   2397  HE1 HIS A 149      12.026  -0.197  -0.282  1.00 98.34           H  
ATOM   2398  NE2 HIS A 149      12.090  -2.123   0.690  1.00 98.34           N  
ATOM   2399  N   ASN A 150      11.426  -1.252   7.420  1.00 98.51           N  
ATOM   2400  H   ASN A 150      11.837  -2.162   7.265  1.00 98.51           H  
ATOM   2401  CA  ASN A 150      10.967  -0.897   8.758  1.00 98.51           C  
ATOM   2402  HA  ASN A 150       9.892  -0.725   8.699  1.00 98.51           H  
ATOM   2403  C   ASN A 150      11.626   0.404   9.257  1.00 98.51           C  
ATOM   2404  CB  ASN A 150      11.215  -2.072   9.708  1.00 98.51           C  
ATOM   2405  HB2 ASN A 150      10.806  -2.981   9.268  1.00 98.51           H  
ATOM   2406  HB3 ASN A 150      12.289  -2.204   9.836  1.00 98.51           H  
ATOM   2407  O   ASN A 150      12.820   0.660   9.040  1.00 98.51           O  
ATOM   2408  CG  ASN A 150      10.564  -1.898  11.065  1.00 98.51           C  
ATOM   2409  ND2 ASN A 150      11.124  -2.508  12.080  1.00 98.51           N  
ATOM   2410 HD21 ASN A 150      11.870  -3.161  11.891  1.00 98.51           H  
ATOM   2411 HD22 ASN A 150      10.598  -2.534  12.942  1.00 98.51           H  
ATOM   2412  OD1 ASN A 150       9.562  -1.217  11.232  1.00 98.51           O  
ATOM   2413  N   ASN A 151      10.835   1.231   9.944  1.00 98.50           N  
ATOM   2414  H   ASN A 151       9.876   0.951  10.096  1.00 98.50           H  
ATOM   2415  CA  ASN A 151      11.218   2.537  10.482  1.00 98.50           C  
ATOM   2416  HA  ASN A 151      10.311   2.972  10.902  1.00 98.50           H  
ATOM   2417  C   ASN A 151      11.694   3.549   9.416  1.00 98.50           C  
ATOM   2418  CB  ASN A 151      12.189   2.305  11.656  1.00 98.50           C  
ATOM   2419  HB2 ASN A 151      13.165   2.028  11.259  1.00 98.50           H  
ATOM   2420  HB3 ASN A 151      11.827   1.473  12.261  1.00 98.50           H  
ATOM   2421  O   ASN A 151      12.399   4.503   9.751  1.00 98.50           O  
ATOM   2422  CG  ASN A 151      12.342   3.491  12.591  1.00 98.50           C  
ATOM   2423  ND2 ASN A 151      13.554   3.798  12.990  1.00 98.50           N  
ATOM   2424 HD21 ASN A 151      13.636   4.527  13.685  1.00 98.50           H  
ATOM   2425 HD22 ASN A 151      14.333   3.218  12.714  1.00 98.50           H  
ATOM   2426  OD1 ASN A 151      11.394   4.121  13.034  1.00 98.50           O  
ATOM   2427  N   LYS A 152      11.340   3.351   8.139  1.00 98.76           N  
ATOM   2428  H   LYS A 152      10.782   2.541   7.910  1.00 98.76           H  
ATOM   2429  CA  LYS A 152      11.606   4.306   7.052  1.00 98.76           C  
ATOM   2430  HA  LYS A 152      12.416   4.973   7.349  1.00 98.76           H  
ATOM   2431  C   LYS A 152      10.407   5.213   6.805  1.00 98.76           C  
ATOM   2432  CB  LYS A 152      12.037   3.582   5.768  1.00 98.76           C  
ATOM   2433  HB2 LYS A 152      11.205   2.984   5.396  1.00 98.76           H  
ATOM   2434  HB3 LYS A 152      12.265   4.331   5.010  1.00 98.76           H  
ATOM   2435  O   LYS A 152       9.265   4.825   7.054  1.00 98.76           O  
ATOM   2436  CG  LYS A 152      13.255   2.666   5.945  1.00 98.76           C  
ATOM   2437  HG2 LYS A 152      12.993   1.859   6.629  1.00 98.76           H  
ATOM   2438  HG3 LYS A 152      13.482   2.216   4.978  1.00 98.76           H  
ATOM   2439  CD  LYS A 152      14.510   3.382   6.468  1.00 98.76           C  
ATOM   2440  HD2 LYS A 152      14.856   4.079   5.705  1.00 98.76           H  
ATOM   2441  HD3 LYS A 152      14.299   3.935   7.383  1.00 98.76           H  
ATOM   2442  CE  LYS A 152      15.607   2.352   6.749  1.00 98.76           C  
ATOM   2443  HE2 LYS A 152      15.664   1.681   5.892  1.00 98.76           H  
ATOM   2444  HE3 LYS A 152      16.567   2.862   6.834  1.00 98.76           H  
ATOM   2445  NZ  LYS A 152      15.326   1.554   7.967  1.00 98.76           N  
ATOM   2446  HZ1 LYS A 152      15.349   2.110   8.809  1.00 98.76           H  
ATOM   2447  HZ2 LYS A 152      14.400   1.154   7.910  1.00 98.76           H  
ATOM   2448  HZ3 LYS A 152      15.954   0.766   8.028  1.00 98.76           H  
ATOM   2449  N   MET A 153      10.694   6.439   6.380  1.00 98.83           N  
ATOM   2450  H   MET A 153      11.636   6.631   6.071  1.00 98.83           H  
ATOM   2451  CA  MET A 153       9.685   7.438   6.031  1.00 98.83           C  
ATOM   2452  HA  MET A 153       8.833   7.364   6.707  1.00 98.83           H  
ATOM   2453  C   MET A 153       9.175   7.182   4.614  1.00 98.83           C  
ATOM   2454  CB  MET A 153      10.270   8.847   6.162  1.00 98.83           C  
ATOM   2455  HB2 MET A 153      11.171   8.918   5.552  1.00 98.83           H  
ATOM   2456  HB3 MET A 153       9.545   9.572   5.792  1.00 98.83           H  
ATOM   2457  O   MET A 153       9.882   6.604   3.788  1.00 98.83           O  
ATOM   2458  CG  MET A 153      10.616   9.191   7.615  1.00 98.83           C  
ATOM   2459  HG2 MET A 153       9.704   9.158   8.211  1.00 98.83           H  
ATOM   2460  HG3 MET A 153      11.315   8.448   8.000  1.00 98.83           H  
ATOM   2461  SD  MET A 153      11.374  10.826   7.796  1.00 98.83           S  
ATOM   2462  CE  MET A 153      11.772  10.820   9.557  1.00 98.83           C  
ATOM   2463  HE1 MET A 153      12.293  11.745   9.805  1.00 98.83           H  
ATOM   2464  HE2 MET A 153      10.843  10.767  10.125  1.00 98.83           H  
ATOM   2465  HE3 MET A 153      12.413   9.969   9.786  1.00 98.83           H  
ATOM   2466  N   PHE A 154       7.936   7.578   4.350  1.00 98.90           N  
ATOM   2467  H   PHE A 154       7.423   8.110   5.039  1.00 98.90           H  
ATOM   2468  CA  PHE A 154       7.359   7.478   3.017  1.00 98.90           C  
ATOM   2469  HA  PHE A 154       7.626   6.513   2.585  1.00 98.90           H  
ATOM   2470  C   PHE A 154       7.921   8.590   2.128  1.00 98.90           C  
ATOM   2471  CB  PHE A 154       5.835   7.550   3.135  1.00 98.90           C  
ATOM   2472  HB2 PHE A 154       5.518   6.945   3.985  1.00 98.90           H  
ATOM   2473  HB3 PHE A 154       5.534   8.577   3.338  1.00 98.90           H  
ATOM   2474  O   PHE A 154       8.024   9.728   2.583  1.00 98.90           O  
ATOM   2475  CG  PHE A 154       5.115   7.033   1.912  1.00 98.90           C  
ATOM   2476  CD1 PHE A 154       4.582   7.919   0.960  1.00 98.90           C  
ATOM   2477  HD1 PHE A 154       4.701   8.986   1.078  1.00 98.90           H  
ATOM   2478  CD2 PHE A 154       4.968   5.646   1.736  1.00 98.90           C  
ATOM   2479  HD2 PHE A 154       5.393   4.963   2.457  1.00 98.90           H  
ATOM   2480  CE1 PHE A 154       3.883   7.412  -0.149  1.00 98.90           C  
ATOM   2481  HE1 PHE A 154       3.471   8.091  -0.881  1.00 98.90           H  
ATOM   2482  CE2 PHE A 154       4.263   5.139   0.633  1.00 98.90           C  
ATOM   2483  HE2 PHE A 154       4.130   4.073   0.518  1.00 98.90           H  
ATOM   2484  CZ  PHE A 154       3.721   6.025  -0.311  1.00 98.90           C  
ATOM   2485  HZ  PHE A 154       3.178   5.640  -1.162  1.00 98.90           H  
ATOM   2486  N   SER A 155       8.263   8.288   0.879  1.00 98.89           N  
ATOM   2487  H   SER A 155       8.174   7.333   0.564  1.00 98.89           H  
ATOM   2488  CA  SER A 155       8.780   9.280  -0.073  1.00 98.89           C  
ATOM   2489  HA  SER A 155       8.653  10.281   0.338  1.00 98.89           H  
ATOM   2490  C   SER A 155       8.017   9.230  -1.387  1.00 98.89           C  
ATOM   2491  CB  SER A 155      10.275   9.099  -0.334  1.00 98.89           C  
ATOM   2492  HB2 SER A 155      10.447   8.171  -0.881  1.00 98.89           H  
ATOM   2493  HB3 SER A 155      10.639   9.932  -0.935  1.00 98.89           H  
ATOM   2494  O   SER A 155       7.658   8.150  -1.865  1.00 98.89           O  
ATOM   2495  OG  SER A 155      10.977   9.067   0.888  1.00 98.89           O  
ATOM   2496  HG  SER A 155      11.013   8.167   1.218  1.00 98.89           H  
ATOM   2497  N   THR A 156       7.803  10.401  -1.975  1.00 98.85           N  
ATOM   2498  H   THR A 156       8.177  11.226  -1.528  1.00 98.85           H  
ATOM   2499  CA  THR A 156       7.155  10.621  -3.275  1.00 98.85           C  
ATOM   2500  HA  THR A 156       6.962   9.663  -3.757  1.00 98.85           H  
ATOM   2501  C   THR A 156       8.096  11.407  -4.186  1.00 98.85           C  
ATOM   2502  CB  THR A 156       5.809  11.351  -3.114  1.00 98.85           C  
ATOM   2503  HB  THR A 156       5.424  11.637  -4.093  1.00 98.85           H  
ATOM   2504  O   THR A 156       9.144  11.895  -3.756  1.00 98.85           O  
ATOM   2505  CG2 THR A 156       4.768  10.468  -2.430  1.00 98.85           C  
ATOM   2506 HG21 THR A 156       4.345   9.788  -3.170  1.00 98.85           H  
ATOM   2507 HG22 THR A 156       5.208   9.900  -1.610  1.00 98.85           H  
ATOM   2508 HG23 THR A 156       3.949  11.073  -2.041  1.00 98.85           H  
ATOM   2509  OG1 THR A 156       5.969  12.507  -2.338  1.00 98.85           O  
ATOM   2510  HG1 THR A 156       5.715  13.250  -2.891  1.00 98.85           H  
ATOM   2511  N   PHE A 157       7.760  11.527  -5.473  1.00 98.42           N  
ATOM   2512  H   PHE A 157       6.867  11.185  -5.799  1.00 98.42           H  
ATOM   2513  CA  PHE A 157       8.634  12.235  -6.416  1.00 98.42           C  
ATOM   2514  HA  PHE A 157       9.624  11.781  -6.365  1.00 98.42           H  
ATOM   2515  C   PHE A 157       8.818  13.722  -6.063  1.00 98.42           C  
ATOM   2516  CB  PHE A 157       8.107  12.057  -7.845  1.00 98.42           C  
ATOM   2517  HB2 PHE A 157       8.014  10.990  -8.044  1.00 98.42           H  
ATOM   2518  HB3 PHE A 157       8.853  12.454  -8.534  1.00 98.42           H  
ATOM   2519  O   PHE A 157       9.817  14.324  -6.441  1.00 98.42           O  
ATOM   2520  CG  PHE A 157       6.792  12.747  -8.156  1.00 98.42           C  
ATOM   2521  CD1 PHE A 157       5.621  11.993  -8.359  1.00 98.42           C  
ATOM   2522  HD1 PHE A 157       5.645  10.916  -8.296  1.00 98.42           H  
ATOM   2523  CD2 PHE A 157       6.745  14.149  -8.297  1.00 98.42           C  
ATOM   2524  HD2 PHE A 157       7.641  14.743  -8.185  1.00 98.42           H  
ATOM   2525  CE1 PHE A 157       4.418  12.644  -8.683  1.00 98.42           C  
ATOM   2526  HE1 PHE A 157       3.530  12.069  -8.901  1.00 98.42           H  
ATOM   2527  CE2 PHE A 157       5.528  14.798  -8.558  1.00 98.42           C  
ATOM   2528  HE2 PHE A 157       5.489  15.876  -8.621  1.00 98.42           H  
ATOM   2529  CZ  PHE A 157       4.360  14.045  -8.742  1.00 98.42           C  
ATOM   2530  HZ  PHE A 157       3.424  14.541  -8.954  1.00 98.42           H  
ATOM   2531  N   ASP A 158       7.855  14.304  -5.347  1.00 98.65           N  
ATOM   2532  H   ASP A 158       7.045  13.755  -5.096  1.00 98.65           H  
ATOM   2533  CA  ASP A 158       7.787  15.704  -4.918  1.00 98.65           C  
ATOM   2534  HA  ASP A 158       8.510  16.287  -5.488  1.00 98.65           H  
ATOM   2535  C   ASP A 158       8.134  15.906  -3.432  1.00 98.65           C  
ATOM   2536  CB  ASP A 158       6.382  16.256  -5.236  1.00 98.65           C  
ATOM   2537  HB2 ASP A 158       6.345  17.307  -4.951  1.00 98.65           H  
ATOM   2538  HB3 ASP A 158       6.223  16.208  -6.314  1.00 98.65           H  
ATOM   2539  O   ASP A 158       8.214  17.047  -2.976  1.00 98.65           O  
ATOM   2540  CG  ASP A 158       5.233  15.512  -4.536  1.00 98.65           C  
ATOM   2541  OD1 ASP A 158       5.445  14.382  -4.033  1.00 98.65           O  
ATOM   2542  OD2 ASP A 158       4.095  16.019  -4.527  1.00 98.65           O  
ATOM   2543  N   LYS A 159       8.365  14.826  -2.670  1.00 98.60           N  
ATOM   2544  H   LYS A 159       8.287  13.919  -3.106  1.00 98.60           H  
ATOM   2545  CA  LYS A 159       8.773  14.885  -1.261  1.00 98.60           C  
ATOM   2546  HA  LYS A 159       9.330  15.809  -1.111  1.00 98.60           H  
ATOM   2547  C   LYS A 159       9.700  13.721  -0.916  1.00 98.60           C  
ATOM   2548  CB  LYS A 159       7.527  14.938  -0.364  1.00 98.60           C  
ATOM   2549  HB2 LYS A 159       6.810  15.639  -0.791  1.00 98.60           H  
ATOM   2550  HB3 LYS A 159       7.058  13.955  -0.314  1.00 98.60           H  
ATOM   2551  O   LYS A 159       9.256  12.606  -0.633  1.00 98.60           O  
ATOM   2552  CG  LYS A 159       7.899  15.423   1.045  1.00 98.60           C  
ATOM   2553  HG2 LYS A 159       8.657  14.767   1.474  1.00 98.60           H  
ATOM   2554  HG3 LYS A 159       8.303  16.433   0.982  1.00 98.60           H  
ATOM   2555  CD  LYS A 159       6.665  15.428   1.947  1.00 98.60           C  
ATOM   2556  HD2 LYS A 159       5.887  16.052   1.507  1.00 98.60           H  
ATOM   2557  HD3 LYS A 159       6.319  14.397   2.017  1.00 98.60           H  
ATOM   2558  CE  LYS A 159       6.987  15.904   3.363  1.00 98.60           C  
ATOM   2559  HE2 LYS A 159       7.801  15.290   3.750  1.00 98.60           H  
ATOM   2560  HE3 LYS A 159       7.333  16.938   3.332  1.00 98.60           H  
ATOM   2561  NZ  LYS A 159       5.804  15.769   4.246  1.00 98.60           N  
ATOM   2562  HZ1 LYS A 159       6.096  15.756   5.213  1.00 98.60           H  
ATOM   2563  HZ2 LYS A 159       5.369  14.871   4.087  1.00 98.60           H  
ATOM   2564  HZ3 LYS A 159       5.117  16.490   4.082  1.00 98.60           H  
ATOM   2565  N   ASP A 160      10.994  14.011  -0.949  1.00 98.73           N  
ATOM   2566  H   ASP A 160      11.273  14.959  -1.159  1.00 98.73           H  
ATOM   2567  CA  ASP A 160      12.061  13.058  -0.660  1.00 98.73           C  
ATOM   2568  HA  ASP A 160      11.771  12.075  -1.031  1.00 98.73           H  
ATOM   2569  C   ASP A 160      12.313  12.957   0.852  1.00 98.73           C  
ATOM   2570  CB  ASP A 160      13.323  13.487  -1.420  1.00 98.73           C  
ATOM   2571  HB2 ASP A 160      13.059  13.679  -2.460  1.00 98.73           H  
ATOM   2572  HB3 ASP A 160      13.706  14.416  -0.997  1.00 98.73           H  
ATOM   2573  O   ASP A 160      12.681  13.939   1.496  1.00 98.73           O  
ATOM   2574  CG  ASP A 160      14.421  12.425  -1.390  1.00 98.73           C  
ATOM   2575  OD1 ASP A 160      14.205  11.392  -0.715  1.00 98.73           O  
ATOM   2576  OD2 ASP A 160      15.424  12.664  -2.099  1.00 98.73           O  
ATOM   2577  N   ASN A 161      12.083  11.774   1.421  1.00 98.69           N  
ATOM   2578  H   ASN A 161      11.844  11.000   0.817  1.00 98.69           H  
ATOM   2579  CA  ASN A 161      12.361  11.454   2.822  1.00 98.69           C  
ATOM   2580  HA  ASN A 161      12.950  12.262   3.256  1.00 98.69           H  
ATOM   2581  C   ASN A 161      13.213  10.176   2.943  1.00 98.69           C  
ATOM   2582  CB  ASN A 161      11.041  11.324   3.605  1.00 98.69           C  
ATOM   2583  HB2 ASN A 161      10.520  10.429   3.264  1.00 98.69           H  
ATOM   2584  HB3 ASN A 161      11.277  11.203   4.663  1.00 98.69           H  
ATOM   2585  O   ASN A 161      13.226   9.538   4.005  1.00 98.69           O  
ATOM   2586  CG  ASN A 161      10.119  12.521   3.485  1.00 98.69           C  
ATOM   2587  ND2 ASN A 161       8.944  12.335   2.938  1.00 98.69           N  
ATOM   2588 HD21 ASN A 161       8.395  13.155   2.723  1.00 98.69           H  
ATOM   2589 HD22 ASN A 161       8.712  11.420   2.577  1.00 98.69           H  
ATOM   2590  OD1 ASN A 161      10.388  13.614   3.952  1.00 98.69           O  
ATOM   2591  N   ASP A 162      13.854   9.750   1.852  1.00 98.57           N  
ATOM   2592  H   ASP A 162      13.901  10.346   1.038  1.00 98.57           H  
ATOM   2593  CA  ASP A 162      14.629   8.519   1.821  1.00 98.57           C  
ATOM   2594  HA  ASP A 162      14.181   7.839   2.545  1.00 98.57           H  
ATOM   2595  C   ASP A 162      16.069   8.735   2.324  1.00 98.57           C  
ATOM   2596  CB  ASP A 162      14.432   7.814   0.471  1.00 98.57           C  
ATOM   2597  HB2 ASP A 162      13.363   7.804   0.257  1.00 98.57           H  
ATOM   2598  HB3 ASP A 162      14.748   6.777   0.585  1.00 98.57           H  
ATOM   2599  O   ASP A 162      16.419   9.793   2.851  1.00 98.57           O  
ATOM   2600  CG  ASP A 162      15.161   8.393  -0.737  1.00 98.57           C  
ATOM   2601  OD1 ASP A 162      16.399   8.503  -0.612  1.00 98.57           O  
ATOM   2602  OD2 ASP A 162      14.516   8.436  -1.813  1.00 98.57           O  
ATOM   2603  N   ARG A 163      16.881   7.672   2.332  1.00 97.82           N  
ATOM   2604  H   ARG A 163      16.579   6.866   1.804  1.00 97.82           H  
ATOM   2605  CA  ARG A 163      18.266   7.708   2.840  1.00 97.82           C  
ATOM   2606  HA  ARG A 163      18.445   8.683   3.294  1.00 97.82           H  
ATOM   2607  C   ARG A 163      19.310   7.633   1.730  1.00 97.82           C  
ATOM   2608  CB  ARG A 163      18.495   6.626   3.902  1.00 97.82           C  
ATOM   2609  HB2 ARG A 163      18.327   5.642   3.465  1.00 97.82           H  
ATOM   2610  HB3 ARG A 163      19.534   6.683   4.226  1.00 97.82           H  
ATOM   2611  O   ARG A 163      20.484   7.401   2.026  1.00 97.82           O  
ATOM   2612  CG  ARG A 163      17.601   6.807   5.130  1.00 97.82           C  
ATOM   2613  HG2 ARG A 163      16.576   6.527   4.888  1.00 97.82           H  
ATOM   2614  HG3 ARG A 163      17.628   7.848   5.452  1.00 97.82           H  
ATOM   2615  CD  ARG A 163      18.149   5.914   6.243  1.00 97.82           C  
ATOM   2616  HD2 ARG A 163      19.181   6.208   6.438  1.00 97.82           H  
ATOM   2617  HD3 ARG A 163      18.142   4.880   5.898  1.00 97.82           H  
ATOM   2618  NE  ARG A 163      17.370   6.034   7.485  1.00 97.82           N  
ATOM   2619  HE  ARG A 163      16.655   6.747   7.483  1.00 97.82           H  
ATOM   2620  NH1 ARG A 163      18.560   4.474   8.665  1.00 97.82           N  
ATOM   2621 HH11 ARG A 163      18.855   4.073   9.544  1.00 97.82           H  
ATOM   2622 HH12 ARG A 163      19.112   4.324   7.833  1.00 97.82           H  
ATOM   2623  NH2 ARG A 163      16.952   5.646   9.685  1.00 97.82           N  
ATOM   2624 HH21 ARG A 163      17.231   5.240  10.567  1.00 97.82           H  
ATOM   2625 HH22 ARG A 163      16.266   6.387   9.662  1.00 97.82           H  
ATOM   2626  CZ  ARG A 163      17.629   5.387   8.603  1.00 97.82           C  
ATOM   2627  N   SER A 164      18.892   7.747   0.477  1.00 97.41           N  
ATOM   2628  H   SER A 164      17.944   8.051   0.304  1.00 97.41           H  
ATOM   2629  CA  SER A 164      19.797   7.806  -0.658  1.00 97.41           C  
ATOM   2630  HA  SER A 164      20.656   7.166  -0.460  1.00 97.41           H  
ATOM   2631  C   SER A 164      20.306   9.234  -0.870  1.00 97.41           C  
ATOM   2632  CB  SER A 164      19.089   7.271  -1.897  1.00 97.41           C  
ATOM   2633  HB2 SER A 164      18.402   8.024  -2.285  1.00 97.41           H  
ATOM   2634  HB3 SER A 164      18.518   6.380  -1.634  1.00 97.41           H  
ATOM   2635  O   SER A 164      19.836  10.190  -0.261  1.00 97.41           O  
ATOM   2636  OG  SER A 164      20.064   6.921  -2.860  1.00 97.41           O  
ATOM   2637  HG  SER A 164      20.343   6.033  -2.625  1.00 97.41           H  
ATOM   2638  N   SER A 165      21.314   9.391  -1.726  1.00 96.75           N  
ATOM   2639  H   SER A 165      21.625   8.584  -2.248  1.00 96.75           H  
ATOM   2640  CA  SER A 165      21.817  10.713  -2.119  1.00 96.75           C  
ATOM   2641  HA  SER A 165      21.857  11.351  -1.236  1.00 96.75           H  
ATOM   2642  C   SER A 165      20.918  11.423  -3.136  1.00 96.75           C  
ATOM   2643  CB  SER A 165      23.237  10.584  -2.674  1.00 96.75           C  
ATOM   2644  HB2 SER A 165      23.891  10.207  -1.888  1.00 96.75           H  
ATOM   2645  HB3 SER A 165      23.599  11.563  -2.986  1.00 96.75           H  
ATOM   2646  O   SER A 165      21.158  12.584  -3.456  1.00 96.75           O  
ATOM   2647  OG  SER A 165      23.273   9.687  -3.772  1.00 96.75           O  
ATOM   2648  HG  SER A 165      22.731  10.051  -4.476  1.00 96.75           H  
ATOM   2649  N   GLY A 166      19.931  10.726  -3.697  1.00 97.32           N  
ATOM   2650  H   GLY A 166      19.711   9.817  -3.316  1.00 97.32           H  
ATOM   2651  CA  GLY A 166      18.938  11.292  -4.601  1.00 97.32           C  
ATOM   2652  HA2 GLY A 166      18.814  12.354  -4.393  1.00 97.32           H  
ATOM   2653  HA3 GLY A 166      19.259  11.165  -5.635  1.00 97.32           H  
ATOM   2654  C   GLY A 166      17.589  10.615  -4.408  1.00 97.32           C  
ATOM   2655  O   GLY A 166      17.497   9.605  -3.729  1.00 97.32           O  
ATOM   2656  N   ASN A 167      16.557  11.137  -5.061  1.00 98.41           N  
ATOM   2657  H   ASN A 167      16.689  12.011  -5.550  1.00 98.41           H  
ATOM   2658  CA  ASN A 167      15.191  10.696  -4.807  1.00 98.41           C  
ATOM   2659  HA  ASN A 167      15.069  10.595  -3.728  1.00 98.41           H  
ATOM   2660  C   ASN A 167      14.904   9.313  -5.434  1.00 98.41           C  
ATOM   2661  CB  ASN A 167      14.257  11.828  -5.272  1.00 98.41           C  
ATOM   2662  HB2 ASN A 167      14.345  11.972  -6.349  1.00 98.41           H  
ATOM   2663  HB3 ASN A 167      14.560  12.745  -4.767  1.00 98.41           H  
ATOM   2664  O   ASN A 167      14.795   9.158  -6.663  1.00 98.41           O  
ATOM   2665  CG  ASN A 167      12.802  11.573  -4.937  1.00 98.41           C  
ATOM   2666  ND2 ASN A 167      12.008  12.597  -4.745  1.00 98.41           N  
ATOM   2667 HD21 ASN A 167      11.075  12.392  -4.417  1.00 98.41           H  
ATOM   2668 HD22 ASN A 167      12.376  13.537  -4.719  1.00 98.41           H  
ATOM   2669  OD1 ASN A 167      12.329  10.452  -4.934  1.00 98.41           O  
ATOM   2670  N   CYS A 168      14.733   8.295  -4.591  1.00 98.65           N  
ATOM   2671  H   CYS A 168      14.856   8.470  -3.604  1.00 98.65           H  
ATOM   2672  CA  CYS A 168      14.408   6.933  -5.008  1.00 98.65           C  
ATOM   2673  HA  CYS A 168      15.134   6.613  -5.756  1.00 98.65           H  
ATOM   2674  C   CYS A 168      13.012   6.829  -5.624  1.00 98.65           C  
ATOM   2675  CB  CYS A 168      14.519   5.996  -3.808  1.00 98.65           C  
ATOM   2676  HB2 CYS A 168      14.118   5.017  -4.067  1.00 98.65           H  
ATOM   2677  HB3 CYS A 168      13.912   6.400  -2.998  1.00 98.65           H  
ATOM   2678  O   CYS A 168      12.819   6.026  -6.536  1.00 98.65           O  
ATOM   2679  SG  CYS A 168      16.211   5.795  -3.209  1.00 98.65           S  
ATOM   2680  N   ALA A 169      12.050   7.653  -5.202  1.00 98.62           N  
ATOM   2681  H   ALA A 169      12.285   8.370  -4.530  1.00 98.62           H  
ATOM   2682  CA  ALA A 169      10.716   7.661  -5.795  1.00 98.62           C  
ATOM   2683  HA  ALA A 169      10.347   6.635  -5.784  1.00 98.62           H  
ATOM   2684  C   ALA A 169      10.743   8.110  -7.265  1.00 98.62           C  
ATOM   2685  CB  ALA A 169       9.774   8.521  -4.944  1.00 98.62           C  
ATOM   2686  HB1 ALA A 169       9.852   8.245  -3.892  1.00 98.62           H  
ATOM   2687  HB2 ALA A 169       8.747   8.372  -5.275  1.00 98.62           H  
ATOM   2688  HB3 ALA A 169      10.027   9.576  -5.051  1.00 98.62           H  
ATOM   2689  O   ALA A 169      10.032   7.535  -8.091  1.00 98.62           O  
ATOM   2690  N   VAL A 170      11.616   9.062  -7.621  1.00 98.41           N  
ATOM   2691  H   VAL A 170      12.141   9.504  -6.881  1.00 98.41           H  
ATOM   2692  CA  VAL A 170      11.883   9.451  -9.022  1.00 98.41           C  
ATOM   2693  HA  VAL A 170      10.934   9.604  -9.536  1.00 98.41           H  
ATOM   2694  C   VAL A 170      12.636   8.336  -9.755  1.00 98.41           C  
ATOM   2695  CB  VAL A 170      12.685  10.770  -9.087  1.00 98.41           C  
ATOM   2696  HB  VAL A 170      13.608  10.659  -8.516  1.00 98.41           H  
ATOM   2697  O   VAL A 170      12.234   7.889 -10.837  1.00 98.41           O  
ATOM   2698  CG1 VAL A 170      13.052  11.152 -10.527  1.00 98.41           C  
ATOM   2699 HG11 VAL A 170      13.743  10.424 -10.952  1.00 98.41           H  
ATOM   2700 HG12 VAL A 170      12.152  11.205 -11.140  1.00 98.41           H  
ATOM   2701 HG13 VAL A 170      13.546  12.124 -10.533  1.00 98.41           H  
ATOM   2702  CG2 VAL A 170      11.890  11.937  -8.497  1.00 98.41           C  
ATOM   2703 HG21 VAL A 170      12.504  12.837  -8.482  1.00 98.41           H  
ATOM   2704 HG22 VAL A 170      11.001  12.123  -9.100  1.00 98.41           H  
ATOM   2705 HG23 VAL A 170      11.591  11.718  -7.472  1.00 98.41           H  
ATOM   2706  N   THR A 171      13.716   7.840  -9.147  1.00 97.93           N  
ATOM   2707  H   THR A 171      13.995   8.255  -8.269  1.00 97.93           H  
ATOM   2708  CA  THR A 171      14.596   6.824  -9.747  1.00 97.93           C  
ATOM   2709  HA  THR A 171      14.956   7.206 -10.703  1.00 97.93           H  
ATOM   2710  C   THR A 171      13.865   5.511 -10.018  1.00 97.93           C  
ATOM   2711  CB  THR A 171      15.828   6.578  -8.866  1.00 97.93           C  
ATOM   2712  HB  THR A 171      15.525   6.171  -7.901  1.00 97.93           H  
ATOM   2713  O   THR A 171      14.133   4.870 -11.031  1.00 97.93           O  
ATOM   2714  CG2 THR A 171      16.836   5.633  -9.524  1.00 97.93           C  
ATOM   2715 HG21 THR A 171      17.731   5.582  -8.904  1.00 97.93           H  
ATOM   2716 HG22 THR A 171      16.418   4.630  -9.602  1.00 97.93           H  
ATOM   2717 HG23 THR A 171      17.105   6.001 -10.514  1.00 97.93           H  
ATOM   2718  OG1 THR A 171      16.491   7.806  -8.677  1.00 97.93           O  
ATOM   2719  HG1 THR A 171      16.117   8.241  -7.908  1.00 97.93           H  
ATOM   2720  N   HIS A 172      12.863   5.165  -9.212  1.00 97.56           N  
ATOM   2721  H   HIS A 172      12.738   5.707  -8.369  1.00 97.56           H  
ATOM   2722  CA  HIS A 172      12.135   3.893  -9.279  1.00 97.56           C  
ATOM   2723  HA  HIS A 172      12.546   3.295 -10.092  1.00 97.56           H  
ATOM   2724  C   HIS A 172      10.643   4.030  -9.599  1.00 97.56           C  
ATOM   2725  CB  HIS A 172      12.415   3.122  -7.995  1.00 97.56           C  
ATOM   2726  HB2 HIS A 172      12.024   3.663  -7.133  1.00 97.56           H  
ATOM   2727  HB3 HIS A 172      11.915   2.155  -8.046  1.00 97.56           H  
ATOM   2728  O   HIS A 172       9.917   3.040  -9.622  1.00 97.56           O  
ATOM   2729  CG  HIS A 172      13.895   2.899  -7.845  1.00 97.56           C  
ATOM   2730  CD2 HIS A 172      14.698   3.283  -6.811  1.00 97.56           C  
ATOM   2731  HD2 HIS A 172      14.389   3.848  -5.945  1.00 97.56           H  
ATOM   2732  ND1 HIS A 172      14.675   2.196  -8.730  1.00 97.56           N  
ATOM   2733  HD1 HIS A 172      14.318   1.715  -9.544  1.00 97.56           H  
ATOM   2734  CE1 HIS A 172      15.914   2.116  -8.225  1.00 97.56           C  
ATOM   2735  HE1 HIS A 172      16.741   1.586  -8.673  1.00 97.56           H  
ATOM   2736  NE2 HIS A 172      15.977   2.771  -7.059  1.00 97.56           N  
ATOM   2737  N   SER A 173      10.199   5.248  -9.924  1.00 97.28           N  
ATOM   2738  H   SER A 173      10.823   6.029  -9.783  1.00 97.28           H  
ATOM   2739  CA  SER A 173       8.874   5.546 -10.481  1.00 97.28           C  
ATOM   2740  HA  SER A 173       8.776   6.631 -10.464  1.00 97.28           H  
ATOM   2741  C   SER A 173       7.695   5.031  -9.646  1.00 97.28           C  
ATOM   2742  CB  SER A 173       8.801   5.116 -11.949  1.00 97.28           C  
ATOM   2743  HB2 SER A 173       9.004   4.048 -12.034  1.00 97.28           H  
ATOM   2744  HB3 SER A 173       7.804   5.320 -12.340  1.00 97.28           H  
ATOM   2745  O   SER A 173       6.719   4.510 -10.183  1.00 97.28           O  
ATOM   2746  OG  SER A 173       9.750   5.862 -12.703  1.00 97.28           O  
ATOM   2747  HG  SER A 173       9.498   6.782 -12.597  1.00 97.28           H  
ATOM   2748  N   GLY A 174       7.765   5.219  -8.332  1.00 97.79           N  
ATOM   2749  H   GLY A 174       8.587   5.670  -7.956  1.00 97.79           H  
ATOM   2750  CA  GLY A 174       6.689   4.883  -7.400  1.00 97.79           C  
ATOM   2751  HA2 GLY A 174       5.746   5.293  -7.762  1.00 97.79           H  
ATOM   2752  HA3 GLY A 174       6.586   3.801  -7.329  1.00 97.79           H  
ATOM   2753  C   GLY A 174       6.981   5.438  -6.013  1.00 97.79           C  
ATOM   2754  O   GLY A 174       8.145   5.598  -5.654  1.00 97.79           O  
ATOM   2755  N   ALA A 175       5.949   5.745  -5.232  1.00 98.75           N  
ATOM   2756  H   ALA A 175       5.008   5.563  -5.550  1.00 98.75           H  
ATOM   2757  CA  ALA A 175       6.134   6.187  -3.854  1.00 98.75           C  
ATOM   2758  HA  ALA A 175       7.062   6.755  -3.786  1.00 98.75           H  
ATOM   2759  C   ALA A 175       6.223   4.993  -2.901  1.00 98.75           C  
ATOM   2760  CB  ALA A 175       4.994   7.111  -3.463  1.00 98.75           C  
ATOM   2761  HB1 ALA A 175       4.843   7.864  -4.236  1.00 98.75           H  
ATOM   2762  HB2 ALA A 175       5.239   7.602  -2.521  1.00 98.75           H  
ATOM   2763  HB3 ALA A 175       4.088   6.524  -3.316  1.00 98.75           H  
ATOM   2764  O   ALA A 175       5.480   4.020  -3.058  1.00 98.75           O  
ATOM   2765  N   TRP A 176       7.110   5.058  -1.910  1.00 98.67           N  
ATOM   2766  H   TRP A 176       7.630   5.913  -1.772  1.00 98.67           H  
ATOM   2767  CA  TRP A 176       7.340   3.938  -0.998  1.00 98.67           C  
ATOM   2768  HA  TRP A 176       6.375   3.511  -0.724  1.00 98.67           H  
ATOM   2769  C   TRP A 176       8.045   4.356   0.294  1.00 98.67           C  
ATOM   2770  CB  TRP A 176       8.173   2.870  -1.722  1.00 98.67           C  
ATOM   2771  HB2 TRP A 176       7.879   2.809  -2.770  1.00 98.67           H  
ATOM   2772  HB3 TRP A 176       9.223   3.164  -1.689  1.00 98.67           H  
ATOM   2773  O   TRP A 176       8.546   5.473   0.418  1.00 98.67           O  
ATOM   2774  CG  TRP A 176       8.041   1.498  -1.157  1.00 98.67           C  
ATOM   2775  CD1 TRP A 176       9.051   0.746  -0.673  1.00 98.67           C  
ATOM   2776  HD1 TRP A 176      10.087   1.051  -0.662  1.00 98.67           H  
ATOM   2777  CD2 TRP A 176       6.845   0.672  -1.066  1.00 98.67           C  
ATOM   2778  CE2 TRP A 176       7.221  -0.600  -0.551  1.00 98.67           C  
ATOM   2779  CE3 TRP A 176       5.490   0.851  -1.411  1.00 98.67           C  
ATOM   2780  HE3 TRP A 176       5.176   1.802  -1.815  1.00 98.67           H  
ATOM   2781  NE1 TRP A 176       8.564  -0.485  -0.280  1.00 98.67           N  
ATOM   2782  HE1 TRP A 176       9.162  -1.271  -0.070  1.00 98.67           H  
ATOM   2783  CH2 TRP A 176       4.972  -1.450  -0.791  1.00 98.67           C  
ATOM   2784  HH2 TRP A 176       4.260  -2.258  -0.716  1.00 98.67           H  
ATOM   2785  CZ2 TRP A 176       6.318  -1.661  -0.445  1.00 98.67           C  
ATOM   2786  HZ2 TRP A 176       6.669  -2.626  -0.110  1.00 98.67           H  
ATOM   2787  CZ3 TRP A 176       4.557  -0.192  -1.260  1.00 98.67           C  
ATOM   2788  HZ3 TRP A 176       3.524  -0.036  -1.534  1.00 98.67           H  
ATOM   2789  N   TRP A 177       8.144   3.427   1.247  1.00 98.74           N  
ATOM   2790  H   TRP A 177       7.716   2.529   1.069  1.00 98.74           H  
ATOM   2791  CA  TRP A 177       8.981   3.560   2.445  1.00 98.74           C  
ATOM   2792  HA  TRP A 177       8.933   4.592   2.793  1.00 98.74           H  
ATOM   2793  C   TRP A 177      10.451   3.262   2.132  1.00 98.74           C  
ATOM   2794  CB  TRP A 177       8.437   2.668   3.566  1.00 98.74           C  
ATOM   2795  HB2 TRP A 177       8.446   1.629   3.237  1.00 98.74           H  
ATOM   2796  HB3 TRP A 177       9.094   2.747   4.432  1.00 98.74           H  
ATOM   2797  O   TRP A 177      10.996   2.247   2.567  1.00 98.74           O  
ATOM   2798  CG  TRP A 177       7.058   3.018   4.009  1.00 98.74           C  
ATOM   2799  CD1 TRP A 177       6.735   4.040   4.832  1.00 98.74           C  
ATOM   2800  HD1 TRP A 177       7.440   4.724   5.280  1.00 98.74           H  
ATOM   2801  CD2 TRP A 177       5.798   2.403   3.611  1.00 98.74           C  
ATOM   2802  CE2 TRP A 177       4.735   3.109   4.252  1.00 98.74           C  
ATOM   2803  CE3 TRP A 177       5.449   1.357   2.729  1.00 98.74           C  
ATOM   2804  HE3 TRP A 177       6.227   0.818   2.208  1.00 98.74           H  
ATOM   2805  NE1 TRP A 177       5.367   4.075   5.011  1.00 98.74           N  
ATOM   2806  HE1 TRP A 177       4.911   4.770   5.584  1.00 98.74           H  
ATOM   2807  CH2 TRP A 177       3.073   1.755   3.125  1.00 98.74           C  
ATOM   2808  HH2 TRP A 177       2.040   1.535   2.901  1.00 98.74           H  
ATOM   2809  CZ2 TRP A 177       3.390   2.806   4.000  1.00 98.74           C  
ATOM   2810  HZ2 TRP A 177       2.599   3.412   4.419  1.00 98.74           H  
ATOM   2811  CZ3 TRP A 177       4.101   1.031   2.495  1.00 98.74           C  
ATOM   2812  HZ3 TRP A 177       3.853   0.248   1.794  1.00 98.74           H  
ATOM   2813  N   TYR A 178      11.089   4.094   1.313  1.00 98.58           N  
ATOM   2814  H   TYR A 178      10.596   4.910   0.978  1.00 98.58           H  
ATOM   2815  CA  TYR A 178      12.454   3.858   0.842  1.00 98.58           C  
ATOM   2816  HA  TYR A 178      12.505   2.831   0.479  1.00 98.58           H  
ATOM   2817  C   TYR A 178      13.513   3.988   1.955  1.00 98.58           C  
ATOM   2818  CB  TYR A 178      12.756   4.778  -0.346  1.00 98.58           C  
ATOM   2819  HB2 TYR A 178      13.815   4.703  -0.593  1.00 98.58           H  
ATOM   2820  HB3 TYR A 178      12.559   5.804  -0.035  1.00 98.58           H  
ATOM   2821  O   TYR A 178      13.422   4.821   2.855  1.00 98.58           O  
ATOM   2822  CG  TYR A 178      11.957   4.484  -1.602  1.00 98.58           C  
ATOM   2823  CD1 TYR A 178      12.107   3.255  -2.267  1.00 98.58           C  
ATOM   2824  HD1 TYR A 178      12.762   2.501  -1.856  1.00 98.58           H  
ATOM   2825  CD2 TYR A 178      11.069   5.443  -2.118  1.00 98.58           C  
ATOM   2826  HD2 TYR A 178      10.960   6.394  -1.619  1.00 98.58           H  
ATOM   2827  CE1 TYR A 178      11.400   2.993  -3.454  1.00 98.58           C  
ATOM   2828  HE1 TYR A 178      11.487   2.049  -3.971  1.00 98.58           H  
ATOM   2829  CE2 TYR A 178      10.341   5.182  -3.291  1.00 98.58           C  
ATOM   2830  HE2 TYR A 178       9.652   5.921  -3.672  1.00 98.58           H  
ATOM   2831  OH  TYR A 178       9.850   3.692  -5.114  1.00 98.58           O  
ATOM   2832  HH  TYR A 178       9.252   4.412  -5.329  1.00 98.58           H  
ATOM   2833  CZ  TYR A 178      10.525   3.962  -3.973  1.00 98.58           C  
ATOM   2834  N   ASN A 179      14.539   3.137   1.882  1.00 98.36           N  
ATOM   2835  H   ASN A 179      14.541   2.504   1.095  1.00 98.36           H  
ATOM   2836  CA  ASN A 179      15.791   3.269   2.631  1.00 98.36           C  
ATOM   2837  HA  ASN A 179      15.646   3.958   3.462  1.00 98.36           H  
ATOM   2838  C   ASN A 179      16.841   3.917   1.709  1.00 98.36           C  
ATOM   2839  CB  ASN A 179      16.176   1.889   3.191  1.00 98.36           C  
ATOM   2840  HB2 ASN A 179      15.343   1.480   3.763  1.00 98.36           H  
ATOM   2841  HB3 ASN A 179      16.356   1.213   2.355  1.00 98.36           H  
ATOM   2842  O   ASN A 179      16.607   5.018   1.230  1.00 98.36           O  
ATOM   2843  CG  ASN A 179      17.406   1.918   4.079  1.00 98.36           C  
ATOM   2844  ND2 ASN A 179      18.065   0.799   4.241  1.00 98.36           N  
ATOM   2845 HD21 ASN A 179      17.751  -0.040   3.774  1.00 98.36           H  
ATOM   2846 HD22 ASN A 179      18.929   0.822   4.763  1.00 98.36           H  
ATOM   2847  OD1 ASN A 179      17.768   2.924   4.667  1.00 98.36           O  
ATOM   2848  N   ASN A 180      17.946   3.235   1.377  1.00 97.59           N  
ATOM   2849  H   ASN A 180      18.098   2.320   1.777  1.00 97.59           H  
ATOM   2850  CA  ASN A 180      18.690   3.544   0.155  1.00 97.59           C  
ATOM   2851  HA  ASN A 180      18.663   4.618  -0.024  1.00 97.59           H  
ATOM   2852  C   ASN A 180      17.973   2.859  -1.018  1.00 97.59           C  
ATOM   2853  CB  ASN A 180      20.163   3.131   0.298  1.00 97.59           C  
ATOM   2854  HB2 ASN A 180      20.232   2.047   0.398  1.00 97.59           H  
ATOM   2855  HB3 ASN A 180      20.591   3.603   1.182  1.00 97.59           H  
ATOM   2856  O   ASN A 180      18.392   1.813  -1.508  1.00 97.59           O  
ATOM   2857  CG  ASN A 180      20.972   3.582  -0.907  1.00 97.59           C  
ATOM   2858  ND2 ASN A 180      22.032   2.889  -1.245  1.00 97.59           N  
ATOM   2859 HD21 ASN A 180      22.277   2.040  -0.755  1.00 97.59           H  
ATOM   2860 HD22 ASN A 180      22.525   3.219  -2.062  1.00 97.59           H  
ATOM   2861  OD1 ASN A 180      20.684   4.573  -1.555  1.00 97.59           O  
ATOM   2862  N   CYS A 181      16.813   3.404  -1.369  1.00 97.24           N  
ATOM   2863  H   CYS A 181      16.578   4.296  -0.958  1.00 97.24           H  
ATOM   2864  CA  CYS A 181      15.837   2.812  -2.274  1.00 97.24           C  
ATOM   2865  HA  CYS A 181      15.008   3.517  -2.331  1.00 97.24           H  
ATOM   2866  C   CYS A 181      15.200   1.546  -1.686  1.00 97.24           C  
ATOM   2867  CB  CYS A 181      16.402   2.736  -3.698  1.00 97.24           C  
ATOM   2868  HB2 CYS A 181      15.606   2.411  -4.368  1.00 97.24           H  
ATOM   2869  HB3 CYS A 181      17.198   1.993  -3.744  1.00 97.24           H  
ATOM   2870  O   CYS A 181      14.617   1.644  -0.599  1.00 97.24           O  
ATOM   2871  SG  CYS A 181      17.064   4.309  -4.337  1.00 97.24           S  
ATOM   2872  N   TYR A 182      15.194   0.394  -2.367  1.00 96.78           N  
ATOM   2873  H   TYR A 182      15.718   0.300  -3.226  1.00 96.78           H  
ATOM   2874  CA  TYR A 182      14.285  -0.687  -1.976  1.00 96.78           C  
ATOM   2875  HA  TYR A 182      14.060  -0.571  -0.916  1.00 96.78           H  
ATOM   2876  C   TYR A 182      14.784  -2.127  -2.096  1.00 96.78           C  
ATOM   2877  CB  TYR A 182      12.966  -0.543  -2.738  1.00 96.78           C  
ATOM   2878  HB2 TYR A 182      12.546   0.451  -2.583  1.00 96.78           H  
ATOM   2879  HB3 TYR A 182      12.290  -1.255  -2.265  1.00 96.78           H  
ATOM   2880  O   TYR A 182      15.626  -2.472  -2.920  1.00 96.78           O  
ATOM   2881  CG  TYR A 182      13.005  -0.853  -4.219  1.00 96.78           C  
ATOM   2882  CD1 TYR A 182      13.238   0.171  -5.150  1.00 96.78           C  
ATOM   2883  HD1 TYR A 182      13.404   1.189  -4.830  1.00 96.78           H  
ATOM   2884  CD2 TYR A 182      12.817  -2.176  -4.669  1.00 96.78           C  
ATOM   2885  HD2 TYR A 182      12.664  -2.977  -3.961  1.00 96.78           H  
ATOM   2886  CE1 TYR A 182      13.271  -0.145  -6.515  1.00 96.78           C  
ATOM   2887  HE1 TYR A 182      13.443   0.612  -7.266  1.00 96.78           H  
ATOM   2888  CE2 TYR A 182      12.869  -2.487  -6.038  1.00 96.78           C  
ATOM   2889  HE2 TYR A 182      12.785  -3.511  -6.372  1.00 96.78           H  
ATOM   2890  OH  TYR A 182      13.125  -1.674  -8.301  1.00 96.78           O  
ATOM   2891  HH  TYR A 182      12.716  -2.496  -8.580  1.00 96.78           H  
ATOM   2892  CZ  TYR A 182      13.088  -1.456  -6.967  1.00 96.78           C  
ATOM   2893  N   HIS A 183      14.140  -2.986  -1.303  1.00 96.27           N  
ATOM   2894  H   HIS A 183      13.538  -2.597  -0.591  1.00 96.27           H  
ATOM   2895  CA  HIS A 183      13.986  -4.418  -1.557  1.00 96.27           C  
ATOM   2896  HA  HIS A 183      14.666  -4.723  -2.352  1.00 96.27           H  
ATOM   2897  C   HIS A 183      12.576  -4.764  -2.070  1.00 96.27           C  
ATOM   2898  CB  HIS A 183      14.350  -5.188  -0.281  1.00 96.27           C  
ATOM   2899  HB2 HIS A 183      13.826  -4.753   0.571  1.00 96.27           H  
ATOM   2900  HB3 HIS A 183      14.019  -6.222  -0.378  1.00 96.27           H  
ATOM   2901  O   HIS A 183      12.408  -5.732  -2.801  1.00 96.27           O  
ATOM   2902  CG  HIS A 183      15.833  -5.202  -0.006  1.00 96.27           C  
ATOM   2903  CD2 HIS A 183      16.440  -5.489   1.184  1.00 96.27           C  
ATOM   2904  HD2 HIS A 183      15.936  -5.779   2.094  1.00 96.27           H  
ATOM   2905  ND1 HIS A 183      16.840  -5.016  -0.926  1.00 96.27           N  
ATOM   2906  HD1 HIS A 183      16.724  -4.710  -1.882  1.00 96.27           H  
ATOM   2907  CE1 HIS A 183      18.016  -5.167  -0.300  1.00 96.27           C  
ATOM   2908  HE1 HIS A 183      18.985  -5.047  -0.762  1.00 96.27           H  
ATOM   2909  NE2 HIS A 183      17.823  -5.443   0.995  1.00 96.27           N  
ATOM   2910  N   SER A 184      11.560  -3.944  -1.808  1.00 97.01           N  
ATOM   2911  H   SER A 184      11.684  -3.181  -1.158  1.00 97.01           H  
ATOM   2912  CA  SER A 184      10.262  -4.033  -2.491  1.00 97.01           C  
ATOM   2913  HA  SER A 184      10.356  -4.662  -3.377  1.00 97.01           H  
ATOM   2914  C   SER A 184       9.771  -2.670  -2.971  1.00 97.01           C  
ATOM   2915  CB  SER A 184       9.217  -4.682  -1.582  1.00 97.01           C  
ATOM   2916  HB2 SER A 184       9.468  -5.731  -1.424  1.00 97.01           H  
ATOM   2917  HB3 SER A 184       8.246  -4.645  -2.077  1.00 97.01           H  
ATOM   2918  O   SER A 184      10.040  -1.657  -2.340  1.00 97.01           O  
ATOM   2919  OG  SER A 184       9.121  -4.004  -0.341  1.00 97.01           O  
ATOM   2920  HG  SER A 184       9.688  -4.425   0.310  1.00 97.01           H  
ATOM   2921  N   ASN A 185       9.036  -2.635  -4.081  1.00 97.34           N  
ATOM   2922  H   ASN A 185       8.872  -3.502  -4.571  1.00 97.34           H  
ATOM   2923  CA  ASN A 185       8.333  -1.441  -4.550  1.00 97.34           C  
ATOM   2924  HA  ASN A 185       8.026  -0.842  -3.693  1.00 97.34           H  
ATOM   2925  C   ASN A 185       7.067  -1.860  -5.307  1.00 97.34           C  
ATOM   2926  CB  ASN A 185       9.269  -0.580  -5.422  1.00 97.34           C  
ATOM   2927  HB2 ASN A 185      10.122  -0.251  -4.829  1.00 97.34           H  
ATOM   2928  HB3 ASN A 185       9.636  -1.172  -6.260  1.00 97.34           H  
ATOM   2929  O   ASN A 185       7.066  -1.965  -6.531  1.00 97.34           O  
ATOM   2930  CG  ASN A 185       8.564   0.655  -5.965  1.00 97.34           C  
ATOM   2931  ND2 ASN A 185       9.109   1.254  -6.997  1.00 97.34           N  
ATOM   2932 HD21 ASN A 185       8.677   2.100  -7.341  1.00 97.34           H  
ATOM   2933 HD22 ASN A 185       9.952   0.890  -7.418  1.00 97.34           H  
ATOM   2934  OD1 ASN A 185       7.511   1.067  -5.493  1.00 97.34           O  
ATOM   2935  N   LEU A 186       5.973  -2.113  -4.586  1.00 98.29           N  
ATOM   2936  H   LEU A 186       6.021  -2.006  -3.583  1.00 98.29           H  
ATOM   2937  CA  LEU A 186       4.697  -2.533  -5.192  1.00 98.29           C  
ATOM   2938  HA  LEU A 186       4.909  -3.202  -6.026  1.00 98.29           H  
ATOM   2939  C   LEU A 186       3.901  -1.368  -5.805  1.00 98.29           C  
ATOM   2940  CB  LEU A 186       3.875  -3.306  -4.149  1.00 98.29           C  
ATOM   2941  HB2 LEU A 186       3.686  -2.653  -3.297  1.00 98.29           H  
ATOM   2942  HB3 LEU A 186       2.912  -3.567  -4.587  1.00 98.29           H  
ATOM   2943  O   LEU A 186       2.895  -1.576  -6.487  1.00 98.29           O  
ATOM   2944  CG  LEU A 186       4.554  -4.598  -3.661  1.00 98.29           C  
ATOM   2945  HG  LEU A 186       5.532  -4.363  -3.241  1.00 98.29           H  
ATOM   2946  CD1 LEU A 186       3.717  -5.225  -2.554  1.00 98.29           C  
ATOM   2947 HD11 LEU A 186       4.201  -6.142  -2.217  1.00 98.29           H  
ATOM   2948 HD12 LEU A 186       3.624  -4.535  -1.716  1.00 98.29           H  
ATOM   2949 HD13 LEU A 186       2.722  -5.478  -2.922  1.00 98.29           H  
ATOM   2950  CD2 LEU A 186       4.741  -5.619  -4.788  1.00 98.29           C  
ATOM   2951 HD21 LEU A 186       5.137  -6.550  -4.381  1.00 98.29           H  
ATOM   2952 HD22 LEU A 186       5.456  -5.248  -5.523  1.00 98.29           H  
ATOM   2953 HD23 LEU A 186       3.784  -5.819  -5.269  1.00 98.29           H  
ATOM   2954  N   ASN A 187       4.375  -0.140  -5.598  1.00 98.46           N  
ATOM   2955  H   ASN A 187       5.212  -0.042  -5.043  1.00 98.46           H  
ATOM   2956  CA  ASN A 187       3.831   1.076  -6.194  1.00 98.46           C  
ATOM   2957  HA  ASN A 187       2.802   0.902  -6.510  1.00 98.46           H  
ATOM   2958  C   ASN A 187       4.592   1.509  -7.455  1.00 98.46           C  
ATOM   2959  CB  ASN A 187       3.814   2.160  -5.117  1.00 98.46           C  
ATOM   2960  HB2 ASN A 187       4.809   2.232  -4.677  1.00 98.46           H  
ATOM   2961  HB3 ASN A 187       3.578   3.122  -5.572  1.00 98.46           H  
ATOM   2962  O   ASN A 187       4.259   2.537  -8.044  1.00 98.46           O  
ATOM   2963  CG  ASN A 187       2.793   1.907  -4.023  1.00 98.46           C  
ATOM   2964  ND2 ASN A 187       2.917   2.628  -2.936  1.00 98.46           N  
ATOM   2965 HD21 ASN A 187       2.226   2.526  -2.207  1.00 98.46           H  
ATOM   2966 HD22 ASN A 187       3.681   3.287  -2.884  1.00 98.46           H  
ATOM   2967  OD1 ASN A 187       1.889   1.083  -4.125  1.00 98.46           O  
ATOM   2968  N   GLY A 188       5.574   0.716  -7.896  1.00 97.57           N  
ATOM   2969  H   GLY A 188       5.863  -0.066  -7.326  1.00 97.57           H  
ATOM   2970  CA  GLY A 188       6.222   0.888  -9.189  1.00 97.57           C  
ATOM   2971  HA2 GLY A 188       6.675   1.879  -9.237  1.00 97.57           H  
ATOM   2972  HA3 GLY A 188       7.017   0.150  -9.297  1.00 97.57           H  
ATOM   2973  C   GLY A 188       5.247   0.743 -10.361  1.00 97.57           C  
ATOM   2974  O   GLY A 188       4.044   0.469 -10.217  1.00 97.57           O  
ATOM   2975  N   LEU A 189       5.774   0.933 -11.564  1.00 97.31           N  
ATOM   2976  H   LEU A 189       6.774   1.056 -11.634  1.00 97.31           H  
ATOM   2977  CA  LEU A 189       4.989   0.892 -12.788  1.00 97.31           C  
ATOM   2978  HA  LEU A 189       4.127   1.547 -12.661  1.00 97.31           H  
ATOM   2979  C   LEU A 189       4.472  -0.530 -13.049  1.00 97.31           C  
ATOM   2980  CB  LEU A 189       5.833   1.419 -13.954  1.00 97.31           C  
ATOM   2981  HB2 LEU A 189       5.210   1.397 -14.849  1.00 97.31           H  
ATOM   2982  HB3 LEU A 189       6.672   0.736 -14.087  1.00 97.31           H  
ATOM   2983  O   LEU A 189       5.226  -1.503 -13.036  1.00 97.31           O  
ATOM   2984  CG  LEU A 189       6.397   2.841 -13.791  1.00 97.31           C  
ATOM   2985  HG  LEU A 189       7.045   2.885 -12.916  1.00 97.31           H  
ATOM   2986  CD1 LEU A 189       7.232   3.199 -15.024  1.00 97.31           C  
ATOM   2987 HD11 LEU A 189       7.687   4.178 -14.878  1.00 97.31           H  
ATOM   2988 HD12 LEU A 189       8.027   2.464 -15.152  1.00 97.31           H  
ATOM   2989 HD13 LEU A 189       6.603   3.222 -15.914  1.00 97.31           H  
ATOM   2990  CD2 LEU A 189       5.288   3.885 -13.646  1.00 97.31           C  
ATOM   2991 HD21 LEU A 189       5.724   4.884 -13.629  1.00 97.31           H  
ATOM   2992 HD22 LEU A 189       4.772   3.738 -12.698  1.00 97.31           H  
ATOM   2993 HD23 LEU A 189       4.579   3.812 -14.471  1.00 97.31           H  
ATOM   2994  N   TRP A 190       3.171  -0.651 -13.313  1.00 96.15           N  
ATOM   2995  H   TRP A 190       2.603   0.180 -13.392  1.00 96.15           H  
ATOM   2996  CA  TRP A 190       2.545  -1.946 -13.574  1.00 96.15           C  
ATOM   2997  HA  TRP A 190       2.831  -2.632 -12.776  1.00 96.15           H  
ATOM   2998  C   TRP A 190       3.029  -2.531 -14.904  1.00 96.15           C  
ATOM   2999  CB  TRP A 190       1.021  -1.808 -13.551  1.00 96.15           C  
ATOM   3000  HB2 TRP A 190       0.721  -1.349 -12.609  1.00 96.15           H  
ATOM   3001  HB3 TRP A 190       0.709  -1.152 -14.363  1.00 96.15           H  
ATOM   3002  O   TRP A 190       3.162  -1.807 -15.892  1.00 96.15           O  
ATOM   3003  CG  TRP A 190       0.286  -3.102 -13.672  1.00 96.15           C  
ATOM   3004  CD1 TRP A 190      -0.199  -3.834 -12.644  1.00 96.15           C  
ATOM   3005  HD1 TRP A 190      -0.134  -3.553 -11.603  1.00 96.15           H  
ATOM   3006  CD2 TRP A 190      -0.068  -3.832 -14.884  1.00 96.15           C  
ATOM   3007  CE2 TRP A 190      -0.747  -5.027 -14.503  1.00 96.15           C  
ATOM   3008  CE3 TRP A 190       0.111  -3.602 -16.264  1.00 96.15           C  
ATOM   3009  HE3 TRP A 190       0.604  -2.698 -16.594  1.00 96.15           H  
ATOM   3010  NE1 TRP A 190      -0.777  -4.993 -13.127  1.00 96.15           N  
ATOM   3011  HE1 TRP A 190      -1.171  -5.721 -12.549  1.00 96.15           H  
ATOM   3012  CH2 TRP A 190      -1.040  -5.687 -16.808  1.00 96.15           C  
ATOM   3013  HH2 TRP A 190      -1.423  -6.373 -17.548  1.00 96.15           H  
ATOM   3014  CZ2 TRP A 190      -1.230  -5.948 -15.441  1.00 96.15           C  
ATOM   3015  HZ2 TRP A 190      -1.760  -6.829 -15.112  1.00 96.15           H  
ATOM   3016  CZ3 TRP A 190      -0.368  -4.521 -17.216  1.00 96.15           C  
ATOM   3017  HZ3 TRP A 190      -0.243  -4.318 -18.269  1.00 96.15           H  
ATOM   3018  N   GLY A 191       3.296  -3.840 -14.924  1.00 90.31           N  
ATOM   3019  H   GLY A 191       3.133  -4.374 -14.082  1.00 90.31           H  
ATOM   3020  CA  GLY A 191       3.664  -4.578 -16.137  1.00 90.31           C  
ATOM   3021  HA2 GLY A 191       3.765  -5.635 -15.889  1.00 90.31           H  
ATOM   3022  HA3 GLY A 191       2.863  -4.477 -16.869  1.00 90.31           H  
ATOM   3023  C   GLY A 191       4.969  -4.128 -16.803  1.00 90.31           C  
ATOM   3024  O   GLY A 191       5.230  -4.521 -17.935  1.00 90.31           O  
ATOM   3025  N   ARG A 192       5.782  -3.289 -16.145  1.00 87.81           N  
ATOM   3026  H   ARG A 192       5.522  -3.001 -15.212  1.00 87.81           H  
ATOM   3027  CA  ARG A 192       7.066  -2.838 -16.692  1.00 87.81           C  
ATOM   3028  HA  ARG A 192       6.991  -2.833 -17.779  1.00 87.81           H  
ATOM   3029  C   ARG A 192       8.181  -3.827 -16.374  1.00 87.81           C  
ATOM   3030  CB  ARG A 192       7.415  -1.419 -16.215  1.00 87.81           C  
ATOM   3031  HB2 ARG A 192       7.438  -1.405 -15.126  1.00 87.81           H  
ATOM   3032  HB3 ARG A 192       8.415  -1.171 -16.569  1.00 87.81           H  
ATOM   3033  O   ARG A 192       8.292  -4.323 -15.254  1.00 87.81           O  
ATOM   3034  CG  ARG A 192       6.451  -0.328 -16.707  1.00 87.81           C  
ATOM   3035  HG2 ARG A 192       5.471  -0.484 -16.257  1.00 87.81           H  
ATOM   3036  HG3 ARG A 192       6.850   0.632 -16.379  1.00 87.81           H  
ATOM   3037  CD  ARG A 192       6.300  -0.263 -18.227  1.00 87.81           C  
ATOM   3038  HD2 ARG A 192       7.288  -0.193 -18.683  1.00 87.81           H  
ATOM   3039  HD3 ARG A 192       5.821  -1.184 -18.560  1.00 87.81           H  
ATOM   3040  NE  ARG A 192       5.482   0.897 -18.634  1.00 87.81           N  
ATOM   3041  HE  ARG A 192       5.372   1.638 -17.956  1.00 87.81           H  
ATOM   3042  NH1 ARG A 192       4.888   0.100 -20.701  1.00 87.81           N  
ATOM   3043 HH11 ARG A 192       4.370   0.186 -21.564  1.00 87.81           H  
ATOM   3044 HH12 ARG A 192       5.431  -0.733 -20.527  1.00 87.81           H  
ATOM   3045  NH2 ARG A 192       4.101   2.071 -20.015  1.00 87.81           N  
ATOM   3046 HH21 ARG A 192       3.585   2.138 -20.881  1.00 87.81           H  
ATOM   3047 HH22 ARG A 192       4.001   2.793 -19.315  1.00 87.81           H  
ATOM   3048  CZ  ARG A 192       4.831   1.018 -19.776  1.00 87.81           C  
ATOM   3049  N   ASP A 193       9.023  -4.046 -17.371  1.00 85.26           N  
ATOM   3050  H   ASP A 193       8.805  -3.685 -18.289  1.00 85.26           H  
ATOM   3051  CA  ASP A 193      10.256  -4.838 -17.351  1.00 85.26           C  
ATOM   3052  HA  ASP A 193      10.303  -5.406 -16.422  1.00 85.26           H  
ATOM   3053  C   ASP A 193      11.520  -3.956 -17.408  1.00 85.26           C  
ATOM   3054  CB  ASP A 193      10.203  -5.836 -18.520  1.00 85.26           C  
ATOM   3055  HB2 ASP A 193      11.108  -6.444 -18.508  1.00 85.26           H  
ATOM   3056  HB3 ASP A 193       9.355  -6.503 -18.367  1.00 85.26           H  
ATOM   3057  O   ASP A 193      12.649  -4.444 -17.360  1.00 85.26           O  
ATOM   3058  CG  ASP A 193      10.070  -5.181 -19.905  1.00 85.26           C  
ATOM   3059  OD1 ASP A 193       9.839  -3.945 -19.969  1.00 85.26           O  
ATOM   3060  OD2 ASP A 193      10.141  -5.938 -20.894  1.00 85.26           O  
ATOM   3061  N   VAL A 194      11.347  -2.630 -17.457  1.00 90.11           N  
ATOM   3062  H   VAL A 194      10.402  -2.296 -17.582  1.00 90.11           H  
ATOM   3063  CA  VAL A 194      12.450  -1.672 -17.348  1.00 90.11           C  
ATOM   3064  HA  VAL A 194      13.179  -1.925 -18.117  1.00 90.11           H  
ATOM   3065  C   VAL A 194      13.117  -1.818 -15.982  1.00 90.11           C  
ATOM   3066  CB  VAL A 194      11.990  -0.222 -17.583  1.00 90.11           C  
ATOM   3067  HB  VAL A 194      11.252   0.050 -16.828  1.00 90.11           H  
ATOM   3068  O   VAL A 194      12.445  -1.825 -14.946  1.00 90.11           O  
ATOM   3069  CG1 VAL A 194      13.165   0.765 -17.502  1.00 90.11           C  
ATOM   3070 HG11 VAL A 194      12.816   1.774 -17.720  1.00 90.11           H  
ATOM   3071 HG12 VAL A 194      13.933   0.492 -18.227  1.00 90.11           H  
ATOM   3072 HG13 VAL A 194      13.597   0.764 -16.502  1.00 90.11           H  
ATOM   3073  CG2 VAL A 194      11.340  -0.058 -18.962  1.00 90.11           C  
ATOM   3074 HG21 VAL A 194      12.045  -0.343 -19.743  1.00 90.11           H  
ATOM   3075 HG22 VAL A 194      10.459  -0.695 -19.046  1.00 90.11           H  
ATOM   3076 HG23 VAL A 194      11.035   0.977 -19.113  1.00 90.11           H  
ATOM   3077  N   LEU A 195      14.452  -1.889 -15.999  1.00 92.76           N  
ATOM   3078  H   LEU A 195      14.903  -1.898 -16.902  1.00 92.76           H  
ATOM   3079  CA  LEU A 195      15.291  -2.071 -14.819  1.00 92.76           C  
ATOM   3080  HA  LEU A 195      15.186  -3.107 -14.497  1.00 92.76           H  
ATOM   3081  C   LEU A 195      14.857  -1.164 -13.657  1.00 92.76           C  
ATOM   3082  CB  LEU A 195      16.760  -1.805 -15.214  1.00 92.76           C  
ATOM   3083  HB2 LEU A 195      16.819  -0.803 -15.640  1.00 92.76           H  
ATOM   3084  HB3 LEU A 195      17.061  -2.517 -15.983  1.00 92.76           H  
ATOM   3085  O   LEU A 195      14.919   0.060 -13.757  1.00 92.76           O  
ATOM   3086  CG  LEU A 195      17.747  -1.883 -14.035  1.00 92.76           C  
ATOM   3087  HG  LEU A 195      17.389  -1.251 -13.223  1.00 92.76           H  
ATOM   3088  CD1 LEU A 195      17.929  -3.305 -13.522  1.00 92.76           C  
ATOM   3089 HD11 LEU A 195      16.968  -3.814 -13.453  1.00 92.76           H  
ATOM   3090 HD12 LEU A 195      18.383  -3.271 -12.532  1.00 92.76           H  
ATOM   3091 HD13 LEU A 195      18.604  -3.846 -14.186  1.00 92.76           H  
ATOM   3092  CD2 LEU A 195      19.127  -1.367 -14.437  1.00 92.76           C  
ATOM   3093 HD21 LEU A 195      19.522  -1.944 -15.272  1.00 92.76           H  
ATOM   3094 HD22 LEU A 195      19.810  -1.439 -13.591  1.00 92.76           H  
ATOM   3095 HD23 LEU A 195      19.050  -0.320 -14.733  1.00 92.76           H  
ATOM   3096  N   ASN A 196      14.489  -1.786 -12.539  1.00 93.03           N  
ATOM   3097  H   ASN A 196      14.409  -2.792 -12.575  1.00 93.03           H  
ATOM   3098  CA  ASN A 196      14.138  -1.155 -11.270  1.00 93.03           C  
ATOM   3099  HA  ASN A 196      13.776  -1.963 -10.634  1.00 93.03           H  
ATOM   3100  C   ASN A 196      12.981  -0.138 -11.337  1.00 93.03           C  
ATOM   3101  CB  ASN A 196      15.394  -0.568 -10.602  1.00 93.03           C  
ATOM   3102  HB2 ASN A 196      15.113  -0.214  -9.610  1.00 93.03           H  
ATOM   3103  HB3 ASN A 196      15.763   0.272 -11.190  1.00 93.03           H  
ATOM   3104  O   ASN A 196      12.939   0.801 -10.539  1.00 93.03           O  
ATOM   3105  CG  ASN A 196      16.500  -1.564 -10.363  1.00 93.03           C  
ATOM   3106  ND2 ASN A 196      17.735  -1.189 -10.603  1.00 93.03           N  
ATOM   3107 HD21 ASN A 196      17.931  -0.261 -10.951  1.00 93.03           H  
ATOM   3108 HD22 ASN A 196      18.454  -1.852 -10.352  1.00 93.03           H  
ATOM   3109  OD1 ASN A 196      16.285  -2.672  -9.918  1.00 93.03           O  
ATOM   3110  N   LYS A 197      12.071  -0.271 -12.309  1.00 95.46           N  
ATOM   3111  H   LYS A 197      12.240  -0.978 -13.010  1.00 95.46           H  
ATOM   3112  CA  LYS A 197      10.891   0.606 -12.460  1.00 95.46           C  
ATOM   3113  HA  LYS A 197      10.928   1.415 -11.730  1.00 95.46           H  
ATOM   3114  C   LYS A 197       9.566  -0.102 -12.188  1.00 95.46           C  
ATOM   3115  CB  LYS A 197      10.888   1.193 -13.880  1.00 95.46           C  
ATOM   3116  HB2 LYS A 197      10.897   0.368 -14.593  1.00 95.46           H  
ATOM   3117  HB3 LYS A 197       9.959   1.742 -14.031  1.00 95.46           H  
ATOM   3118  O   LYS A 197       8.528   0.554 -12.123  1.00 95.46           O  
ATOM   3119  CG  LYS A 197      12.057   2.136 -14.202  1.00 95.46           C  
ATOM   3120  HG2 LYS A 197      13.011   1.628 -14.063  1.00 95.46           H  
ATOM   3121  HG3 LYS A 197      11.972   2.427 -15.249  1.00 95.46           H  
ATOM   3122  CD  LYS A 197      12.014   3.395 -13.337  1.00 95.46           C  
ATOM   3123  HD2 LYS A 197      10.992   3.772 -13.350  1.00 95.46           H  
ATOM   3124  HD3 LYS A 197      12.290   3.143 -12.313  1.00 95.46           H  
ATOM   3125  CE  LYS A 197      12.955   4.478 -13.870  1.00 95.46           C  
ATOM   3126  HE2 LYS A 197      12.766   4.610 -14.936  1.00 95.46           H  
ATOM   3127  HE3 LYS A 197      13.985   4.150 -13.733  1.00 95.46           H  
ATOM   3128  NZ  LYS A 197      12.717   5.751 -13.151  1.00 95.46           N  
ATOM   3129  HZ1 LYS A 197      11.729   5.948 -13.078  1.00 95.46           H  
ATOM   3130  HZ2 LYS A 197      13.059   5.650 -12.206  1.00 95.46           H  
ATOM   3131  HZ3 LYS A 197      13.204   6.532 -13.567  1.00 95.46           H  
ATOM   3132  N   GLY A 198       9.597  -1.428 -12.116  1.00 96.33           N  
ATOM   3133  H   GLY A 198      10.504  -1.872 -12.108  1.00 96.33           H  
ATOM   3134  CA  GLY A 198       8.426  -2.288 -12.030  1.00 96.33           C  
ATOM   3135  HA2 GLY A 198       7.632  -1.903 -12.669  1.00 96.33           H  
ATOM   3136  HA3 GLY A 198       8.726  -3.266 -12.407  1.00 96.33           H  
ATOM   3137  C   GLY A 198       7.880  -2.478 -10.615  1.00 96.33           C  
ATOM   3138  O   GLY A 198       8.418  -1.952  -9.642  1.00 96.33           O  
ATOM   3139  N   MET A 199       6.823  -3.285 -10.496  1.00 97.61           N  
ATOM   3140  H   MET A 199       6.492  -3.734 -11.338  1.00 97.61           H  
ATOM   3141  CA  MET A 199       6.341  -3.773  -9.202  1.00 97.61           C  
ATOM   3142  HA  MET A 199       6.396  -2.952  -8.487  1.00 97.61           H  
ATOM   3143  C   MET A 199       7.245  -4.907  -8.709  1.00 97.61           C  
ATOM   3144  CB  MET A 199       4.874  -4.212  -9.266  1.00 97.61           C  
ATOM   3145  HB2 MET A 199       4.592  -4.606  -8.290  1.00 97.61           H  
ATOM   3146  HB3 MET A 199       4.763  -4.999 -10.011  1.00 97.61           H  
ATOM   3147  O   MET A 199       7.007  -6.079  -9.007  1.00 97.61           O  
ATOM   3148  CG  MET A 199       3.929  -3.055  -9.596  1.00 97.61           C  
ATOM   3149  HG2 MET A 199       4.166  -2.214  -8.946  1.00 97.61           H  
ATOM   3150  HG3 MET A 199       4.099  -2.742 -10.626  1.00 97.61           H  
ATOM   3151  SD  MET A 199       2.168  -3.442  -9.386  1.00 97.61           S  
ATOM   3152  CE  MET A 199       1.989  -4.918 -10.411  1.00 97.61           C  
ATOM   3153  HE1 MET A 199       2.585  -5.719  -9.973  1.00 97.61           H  
ATOM   3154  HE2 MET A 199       2.330  -4.718 -11.426  1.00 97.61           H  
ATOM   3155  HE3 MET A 199       0.945  -5.233 -10.427  1.00 97.61           H  
ATOM   3156  N   ASN A 200       8.310  -4.558  -7.991  1.00 96.53           N  
ATOM   3157  H   ASN A 200       8.447  -3.574  -7.804  1.00 96.53           H  
ATOM   3158  CA  ASN A 200       9.340  -5.510  -7.578  1.00 96.53           C  
ATOM   3159  HA  ASN A 200       9.284  -6.387  -8.223  1.00 96.53           H  
ATOM   3160  C   ASN A 200       9.153  -6.005  -6.137  1.00 96.53           C  
ATOM   3161  CB  ASN A 200      10.730  -4.891  -7.765  1.00 96.53           C  
ATOM   3162  HB2 ASN A 200      10.772  -3.977  -7.172  1.00 96.53           H  
ATOM   3163  HB3 ASN A 200      11.483  -5.589  -7.399  1.00 96.53           H  
ATOM   3164  O   ASN A 200       8.737  -5.259  -5.247  1.00 96.53           O  
ATOM   3165  CG  ASN A 200      11.093  -4.540  -9.195  1.00 96.53           C  
ATOM   3166  ND2 ASN A 200      10.930  -5.411 -10.147  1.00 96.53           N  
ATOM   3167 HD21 ASN A 200      10.555  -6.339 -10.010  1.00 96.53           H  
ATOM   3168 HD22 ASN A 200      11.260  -5.157 -11.067  1.00 96.53           H  
ATOM   3169  OD1 ASN A 200      11.607  -3.475  -9.476  1.00 96.53           O  
ATOM   3170  N   TRP A 201       9.553  -7.254  -5.904  1.00 97.09           N  
ATOM   3171  H   TRP A 201       9.899  -7.788  -6.688  1.00 97.09           H  
ATOM   3172  CA  TRP A 201       9.654  -7.887  -4.592  1.00 97.09           C  
ATOM   3173  HA  TRP A 201       9.707  -7.125  -3.814  1.00 97.09           H  
ATOM   3174  C   TRP A 201      10.927  -8.736  -4.535  1.00 97.09           C  
ATOM   3175  CB  TRP A 201       8.408  -8.743  -4.355  1.00 97.09           C  
ATOM   3176  HB2 TRP A 201       7.526  -8.137  -4.566  1.00 97.09           H  
ATOM   3177  HB3 TRP A 201       8.395  -9.578  -5.056  1.00 97.09           H  
ATOM   3178  O   TRP A 201      11.084  -9.663  -5.334  1.00 97.09           O  
ATOM   3179  CG  TRP A 201       8.277  -9.260  -2.960  1.00 97.09           C  
ATOM   3180  CD1 TRP A 201       8.878 -10.354  -2.439  1.00 97.09           C  
ATOM   3181  HD1 TRP A 201       9.560 -11.005  -2.966  1.00 97.09           H  
ATOM   3182  CD2 TRP A 201       7.532  -8.659  -1.865  1.00 97.09           C  
ATOM   3183  CE2 TRP A 201       7.672  -9.482  -0.710  1.00 97.09           C  
ATOM   3184  CE3 TRP A 201       6.765  -7.484  -1.731  1.00 97.09           C  
ATOM   3185  HE3 TRP A 201       6.662  -6.825  -2.580  1.00 97.09           H  
ATOM   3186  NE1 TRP A 201       8.525 -10.484  -1.109  1.00 97.09           N  
ATOM   3187  HE1 TRP A 201       8.935 -11.164  -0.484  1.00 97.09           H  
ATOM   3188  CH2 TRP A 201       6.265  -8.020   0.599  1.00 97.09           C  
ATOM   3189  HH2 TRP A 201       5.764  -7.787   1.528  1.00 97.09           H  
ATOM   3190  CZ2 TRP A 201       7.048  -9.179   0.507  1.00 97.09           C  
ATOM   3191  HZ2 TRP A 201       7.163  -9.831   1.361  1.00 97.09           H  
ATOM   3192  CZ3 TRP A 201       6.142  -7.168  -0.512  1.00 97.09           C  
ATOM   3193  HZ3 TRP A 201       5.560  -6.261  -0.437  1.00 97.09           H  
ATOM   3194  N   ASN A 202      11.851  -8.414  -3.626  1.00 94.02           N  
ATOM   3195  H   ASN A 202      11.682  -7.637  -3.003  1.00 94.02           H  
ATOM   3196  CA  ASN A 202      13.173  -9.039  -3.573  1.00 94.02           C  
ATOM   3197  HA  ASN A 202      13.687  -8.793  -4.503  1.00 94.02           H  
ATOM   3198  C   ASN A 202      13.081 -10.566  -3.474  1.00 94.02           C  
ATOM   3199  CB  ASN A 202      13.987  -8.474  -2.396  1.00 94.02           C  
ATOM   3200  HB2 ASN A 202      13.977  -7.384  -2.416  1.00 94.02           H  
ATOM   3201  HB3 ASN A 202      13.561  -8.820  -1.455  1.00 94.02           H  
ATOM   3202  O   ASN A 202      12.190 -11.096  -2.815  1.00 94.02           O  
ATOM   3203  CG  ASN A 202      15.450  -8.842  -2.468  1.00 94.02           C  
ATOM   3204  ND2 ASN A 202      16.152  -8.772  -1.365  1.00 94.02           N  
ATOM   3205 HD21 ASN A 202      17.111  -9.084  -1.422  1.00 94.02           H  
ATOM   3206 HD22 ASN A 202      15.727  -8.508  -0.488  1.00 94.02           H  
ATOM   3207  OD1 ASN A 202      15.982  -9.157  -3.519  1.00 94.02           O  
ATOM   3208  N   PHE A 203      14.007 -11.274  -4.121  1.00 90.83           N  
ATOM   3209  H   PHE A 203      14.767 -10.754  -4.535  1.00 90.83           H  
ATOM   3210  CA  PHE A 203      14.056 -12.742  -4.230  1.00 90.83           C  
ATOM   3211  HA  PHE A 203      14.908 -12.988  -4.864  1.00 90.83           H  
ATOM   3212  C   PHE A 203      12.846 -13.425  -4.891  1.00 90.83           C  
ATOM   3213  CB  PHE A 203      14.322 -13.357  -2.854  1.00 90.83           C  
ATOM   3214  HB2 PHE A 203      14.407 -14.439  -2.958  1.00 90.83           H  
ATOM   3215  HB3 PHE A 203      13.450 -13.153  -2.233  1.00 90.83           H  
ATOM   3216  O   PHE A 203      12.915 -14.620  -5.163  1.00 90.83           O  
ATOM   3217  CG  PHE A 203      15.556 -12.858  -2.141  1.00 90.83           C  
ATOM   3218  CD1 PHE A 203      16.825 -13.198  -2.641  1.00 90.83           C  
ATOM   3219  HD1 PHE A 203      16.913 -13.795  -3.537  1.00 90.83           H  
ATOM   3220  CD2 PHE A 203      15.445 -12.095  -0.963  1.00 90.83           C  
ATOM   3221  HD2 PHE A 203      14.473 -11.838  -0.568  1.00 90.83           H  
ATOM   3222  CE1 PHE A 203      17.983 -12.773  -1.969  1.00 90.83           C  
ATOM   3223  HE1 PHE A 203      18.958 -13.038  -2.350  1.00 90.83           H  
ATOM   3224  CE2 PHE A 203      16.604 -11.685  -0.282  1.00 90.83           C  
ATOM   3225  HE2 PHE A 203      16.521 -11.122   0.636  1.00 90.83           H  
ATOM   3226  CZ  PHE A 203      17.872 -12.018  -0.789  1.00 90.83           C  
ATOM   3227  HZ  PHE A 203      18.761 -11.707  -0.260  1.00 90.83           H  
ATOM   3228  N   LEU A 204      11.763 -12.698  -5.181  1.00 94.35           N  
ATOM   3229  H   LEU A 204      11.738 -11.738  -4.870  1.00 94.35           H  
ATOM   3230  CA  LEU A 204      10.654 -13.188  -5.994  1.00 94.35           C  
ATOM   3231  HA  LEU A 204      10.683 -14.277  -6.011  1.00 94.35           H  
ATOM   3232  C   LEU A 204      10.800 -12.712  -7.442  1.00 94.35           C  
ATOM   3233  CB  LEU A 204       9.329 -12.746  -5.349  1.00 94.35           C  
ATOM   3234  HB2 LEU A 204       9.279 -13.158  -4.341  1.00 94.35           H  
ATOM   3235  HB3 LEU A 204       9.322 -11.659  -5.274  1.00 94.35           H  
ATOM   3236  O   LEU A 204      10.730 -13.514  -8.366  1.00 94.35           O  
ATOM   3237  CG  LEU A 204       8.082 -13.185  -6.133  1.00 94.35           C  
ATOM   3238  HG  LEU A 204       8.100 -12.742  -7.128  1.00 94.35           H  
ATOM   3239  CD1 LEU A 204       8.000 -14.703  -6.268  1.00 94.35           C  
ATOM   3240 HD11 LEU A 204       7.080 -14.964  -6.792  1.00 94.35           H  
ATOM   3241 HD12 LEU A 204       8.835 -15.081  -6.858  1.00 94.35           H  
ATOM   3242 HD13 LEU A 204       8.002 -15.174  -5.285  1.00 94.35           H  
ATOM   3243  CD2 LEU A 204       6.821 -12.693  -5.422  1.00 94.35           C  
ATOM   3244 HD21 LEU A 204       6.849 -11.606  -5.344  1.00 94.35           H  
ATOM   3245 HD22 LEU A 204       6.763 -13.124  -4.422  1.00 94.35           H  
ATOM   3246 HD23 LEU A 204       5.938 -12.986  -5.990  1.00 94.35           H  
ATOM   3247  N   THR A 205      11.039 -11.414  -7.635  1.00 95.03           N  
ATOM   3248  H   THR A 205      11.104 -10.819  -6.822  1.00 95.03           H  
ATOM   3249  CA  THR A 205      11.260 -10.793  -8.947  1.00 95.03           C  
ATOM   3250  HA  THR A 205      10.933 -11.474  -9.732  1.00 95.03           H  
ATOM   3251  C   THR A 205      12.735 -10.480  -9.170  1.00 95.03           C  
ATOM   3252  CB  THR A 205      10.459  -9.492  -9.102  1.00 95.03           C  
ATOM   3253  HB  THR A 205      10.642  -9.102 -10.103  1.00 95.03           H  
ATOM   3254  O   THR A 205      13.452 -10.135  -8.232  1.00 95.03           O  
ATOM   3255  CG2 THR A 205       8.956  -9.684  -8.916  1.00 95.03           C  
ATOM   3256 HG21 THR A 205       8.450  -8.740  -9.118  1.00 95.03           H  
ATOM   3257 HG22 THR A 205       8.597 -10.437  -9.617  1.00 95.03           H  
ATOM   3258 HG23 THR A 205       8.735 -10.000  -7.896  1.00 95.03           H  
ATOM   3259  OG1 THR A 205      10.876  -8.527  -8.158  1.00 95.03           O  
ATOM   3260  HG1 THR A 205      11.801  -8.705  -7.974  1.00 95.03           H  
ATOM   3261  N   THR A 206      13.171 -10.481 -10.427  1.00 93.57           N  
ATOM   3262  H   THR A 206      12.521 -10.752 -11.151  1.00 93.57           H  
ATOM   3263  CA  THR A 206      14.415  -9.813 -10.840  1.00 93.57           C  
ATOM   3264  HA  THR A 206      15.167  -9.996 -10.073  1.00 93.57           H  
ATOM   3265  C   THR A 206      14.206  -8.295 -10.979  1.00 93.57           C  
ATOM   3266  CB  THR A 206      14.952 -10.371 -12.168  1.00 93.57           C  
ATOM   3267  HB  THR A 206      15.946  -9.961 -12.350  1.00 93.57           H  
ATOM   3268  O   THR A 206      13.069  -7.855 -11.162  1.00 93.57           O  
ATOM   3269  CG2 THR A 206      15.057 -11.896 -12.171  1.00 93.57           C  
ATOM   3270 HG21 THR A 206      15.627 -12.226 -11.302  1.00 93.57           H  
ATOM   3271 HG22 THR A 206      14.065 -12.348 -12.141  1.00 93.57           H  
ATOM   3272 HG23 THR A 206      15.571 -12.225 -13.073  1.00 93.57           H  
ATOM   3273  OG1 THR A 206      14.113  -9.990 -13.233  1.00 93.57           O  
ATOM   3274  HG1 THR A 206      14.502 -10.327 -14.043  1.00 93.57           H  
ATOM   3275  N   PRO A 207      15.280  -7.484 -10.987  1.00 90.93           N  
ATOM   3276  CA  PRO A 207      15.213  -6.049 -11.284  1.00 90.93           C  
ATOM   3277  HA  PRO A 207      14.743  -5.536 -10.445  1.00 90.93           H  
ATOM   3278  C   PRO A 207      14.466  -5.664 -12.576  1.00 90.93           C  
ATOM   3279  CB  PRO A 207      16.685  -5.640 -11.367  1.00 90.93           C  
ATOM   3280  HB2 PRO A 207      17.087  -5.881 -12.350  1.00 90.93           H  
ATOM   3281  HB3 PRO A 207      16.841  -4.582 -11.153  1.00 90.93           H  
ATOM   3282  O   PRO A 207      13.968  -4.547 -12.682  1.00 90.93           O  
ATOM   3283  CG  PRO A 207      17.356  -6.531 -10.334  1.00 90.93           C  
ATOM   3284  HG2 PRO A 207      18.430  -6.614 -10.500  1.00 90.93           H  
ATOM   3285  HG3 PRO A 207      17.140  -6.169  -9.329  1.00 90.93           H  
ATOM   3286  CD  PRO A 207      16.636  -7.851 -10.586  1.00 90.93           C  
ATOM   3287  HD2 PRO A 207      17.131  -8.381 -11.400  1.00 90.93           H  
ATOM   3288  HD3 PRO A 207      16.642  -8.452  -9.677  1.00 90.93           H  
ATOM   3289  N   GLN A 208      14.378  -6.564 -13.560  1.00 93.36           N  
ATOM   3290  H   GLN A 208      14.882  -7.431 -13.441  1.00 93.36           H  
ATOM   3291  CA  GLN A 208      13.710  -6.364 -14.855  1.00 93.36           C  
ATOM   3292  HA  GLN A 208      13.476  -5.306 -14.978  1.00 93.36           H  
ATOM   3293  C   GLN A 208      12.370  -7.109 -14.968  1.00 93.36           C  
ATOM   3294  CB  GLN A 208      14.643  -6.771 -16.011  1.00 93.36           C  
ATOM   3295  HB2 GLN A 208      14.847  -7.840 -15.963  1.00 93.36           H  
ATOM   3296  HB3 GLN A 208      14.123  -6.587 -16.951  1.00 93.36           H  
ATOM   3297  O   GLN A 208      11.866  -7.321 -16.065  1.00 93.36           O  
ATOM   3298  CG  GLN A 208      15.960  -5.988 -16.075  1.00 93.36           C  
ATOM   3299  HG2 GLN A 208      16.316  -6.019 -17.105  1.00 93.36           H  
ATOM   3300  HG3 GLN A 208      15.780  -4.944 -15.820  1.00 93.36           H  
ATOM   3301  CD  GLN A 208      17.068  -6.550 -15.191  1.00 93.36           C  
ATOM   3302  NE2 GLN A 208      18.260  -6.015 -15.295  1.00 93.36           N  
ATOM   3303 HE21 GLN A 208      18.436  -5.285 -15.970  1.00 93.36           H  
ATOM   3304 HE22 GLN A 208      18.985  -6.436 -14.732  1.00 93.36           H  
ATOM   3305  OE1 GLN A 208      16.921  -7.478 -14.410  1.00 93.36           O  
ATOM   3306  N   SER A 209      11.785  -7.571 -13.863  1.00 94.26           N  
ATOM   3307  H   SER A 209      12.204  -7.383 -12.963  1.00 94.26           H  
ATOM   3308  CA  SER A 209      10.490  -8.262 -13.890  1.00 94.26           C  
ATOM   3309  HA  SER A 209       9.995  -8.064 -14.840  1.00 94.26           H  
ATOM   3310  C   SER A 209       9.567  -7.741 -12.802  1.00 94.26           C  
ATOM   3311  CB  SER A 209      10.673  -9.778 -13.788  1.00 94.26           C  
ATOM   3312  HB2 SER A 209      11.299 -10.118 -14.613  1.00 94.26           H  
ATOM   3313  HB3 SER A 209       9.702 -10.269 -13.862  1.00 94.26           H  
ATOM   3314  O   SER A 209      10.014  -7.376 -11.722  1.00 94.26           O  
ATOM   3315  OG  SER A 209      11.287 -10.120 -12.567  1.00 94.26           O  
ATOM   3316  HG  SER A 209      12.110  -9.627 -12.556  1.00 94.26           H  
ATOM   3317  N   SER A 210       8.268  -7.715 -13.074  1.00 95.72           N  
ATOM   3318  H   SER A 210       7.948  -8.066 -13.965  1.00 95.72           H  
ATOM   3319  CA  SER A 210       7.260  -7.253 -12.119  1.00 95.72           C  
ATOM   3320  HA  SER A 210       7.743  -6.832 -11.237  1.00 95.72           H  
ATOM   3321  C   SER A 210       6.371  -8.400 -11.668  1.00 95.72           C  
ATOM   3322  CB  SER A 210       6.395  -6.155 -12.739  1.00 95.72           C  
ATOM   3323  HB2 SER A 210       5.562  -5.942 -12.069  1.00 95.72           H  
ATOM   3324  HB3 SER A 210       5.995  -6.488 -13.697  1.00 95.72           H  
ATOM   3325  O   SER A 210       6.057  -9.299 -12.452  1.00 95.72           O  
ATOM   3326  OG  SER A 210       7.128  -4.965 -12.906  1.00 95.72           O  
ATOM   3327  HG  SER A 210       7.605  -4.978 -13.739  1.00 95.72           H  
ATOM   3328  N   VAL A 211       5.870  -8.328 -10.434  1.00 96.96           N  
ATOM   3329  H   VAL A 211       6.171  -7.573  -9.834  1.00 96.96           H  
ATOM   3330  CA  VAL A 211       4.637  -9.048 -10.104  1.00 96.96           C  
ATOM   3331  HA  VAL A 211       4.784 -10.095 -10.370  1.00 96.96           H  
ATOM   3332  C   VAL A 211       3.503  -8.517 -10.990  1.00 96.96           C  
ATOM   3333  CB  VAL A 211       4.290  -9.023  -8.602  1.00 96.96           C  
ATOM   3334  HB  VAL A 211       3.428  -9.673  -8.451  1.00 96.96           H  
ATOM   3335  O   VAL A 211       3.501  -7.364 -11.416  1.00 96.96           O  
ATOM   3336  CG1 VAL A 211       5.444  -9.582  -7.762  1.00 96.96           C  
ATOM   3337 HG11 VAL A 211       5.112  -9.741  -6.736  1.00 96.96           H  
ATOM   3338 HG12 VAL A 211       5.788 -10.530  -8.174  1.00 96.96           H  
ATOM   3339 HG13 VAL A 211       6.277  -8.879  -7.752  1.00 96.96           H  
ATOM   3340  CG2 VAL A 211       3.924  -7.639  -8.068  1.00 96.96           C  
ATOM   3341 HG21 VAL A 211       3.042  -7.260  -8.585  1.00 96.96           H  
ATOM   3342 HG22 VAL A 211       3.678  -7.707  -7.009  1.00 96.96           H  
ATOM   3343 HG23 VAL A 211       4.759  -6.949  -8.193  1.00 96.96           H  
ATOM   3344  N   THR A 212       2.539  -9.373 -11.301  1.00 96.86           N  
ATOM   3345  H   THR A 212       2.594 -10.295 -10.891  1.00 96.86           H  
ATOM   3346  CA  THR A 212       1.386  -9.042 -12.167  1.00 96.86           C  
ATOM   3347  HA  THR A 212       1.635  -8.185 -12.792  1.00 96.86           H  
ATOM   3348  C   THR A 212       0.150  -8.641 -11.364  1.00 96.86           C  
ATOM   3349  CB  THR A 212       1.054 -10.210 -13.106  1.00 96.86           C  
ATOM   3350  HB  THR A 212       0.143  -9.981 -13.659  1.00 96.86           H  
ATOM   3351  O   THR A 212      -0.781  -8.046 -11.901  1.00 96.86           O  
ATOM   3352  CG2 THR A 212       2.181 -10.454 -14.110  1.00 96.86           C  
ATOM   3353 HG21 THR A 212       1.917 -11.291 -14.757  1.00 96.86           H  
ATOM   3354 HG22 THR A 212       2.317  -9.566 -14.727  1.00 96.86           H  
ATOM   3355 HG23 THR A 212       3.118 -10.677 -13.599  1.00 96.86           H  
ATOM   3356  OG1 THR A 212       0.861 -11.409 -12.376  1.00 96.86           O  
ATOM   3357  HG1 THR A 212       1.635 -11.537 -11.823  1.00 96.86           H  
ATOM   3358  N   TYR A 213       0.165  -8.938 -10.066  1.00 97.98           N  
ATOM   3359  H   TYR A 213       0.993  -9.382  -9.696  1.00 97.98           H  
ATOM   3360  CA  TYR A 213      -0.879  -8.625  -9.101  1.00 97.98           C  
ATOM   3361  HA  TYR A 213      -1.484  -7.793  -9.460  1.00 97.98           H  
ATOM   3362  C   TYR A 213      -0.229  -8.252  -7.771  1.00 97.98           C  
ATOM   3363  CB  TYR A 213      -1.771  -9.855  -8.916  1.00 97.98           C  
ATOM   3364  HB2 TYR A 213      -1.139 -10.675  -8.576  1.00 97.98           H  
ATOM   3365  HB3 TYR A 213      -2.209 -10.130  -9.876  1.00 97.98           H  
ATOM   3366  O   TYR A 213       0.729  -8.914  -7.358  1.00 97.98           O  
ATOM   3367  CG  TYR A 213      -2.868  -9.708  -7.886  1.00 97.98           C  
ATOM   3368  CD1 TYR A 213      -2.609  -9.994  -6.530  1.00 97.98           C  
ATOM   3369  HD1 TYR A 213      -1.623 -10.296  -6.209  1.00 97.98           H  
ATOM   3370  CD2 TYR A 213      -4.152  -9.305  -8.287  1.00 97.98           C  
ATOM   3371  HD2 TYR A 213      -4.350  -9.098  -9.328  1.00 97.98           H  
ATOM   3372  CE1 TYR A 213      -3.630  -9.855  -5.572  1.00 97.98           C  
ATOM   3373  HE1 TYR A 213      -3.422 -10.054  -4.531  1.00 97.98           H  
ATOM   3374  CE2 TYR A 213      -5.177  -9.172  -7.331  1.00 97.98           C  
ATOM   3375  HE2 TYR A 213      -6.170  -8.864  -7.624  1.00 97.98           H  
ATOM   3376  OH  TYR A 213      -5.922  -9.320  -5.067  1.00 97.98           O  
ATOM   3377  HH  TYR A 213      -5.607  -9.464  -4.171  1.00 97.98           H  
ATOM   3378  CZ  TYR A 213      -4.918  -9.443  -5.973  1.00 97.98           C  
ATOM   3379  N   SER A 214      -0.780  -7.239  -7.109  1.00 98.38           N  
ATOM   3380  H   SER A 214      -1.567  -6.769  -7.532  1.00 98.38           H  
ATOM   3381  CA  SER A 214      -0.460  -6.873  -5.732  1.00 98.38           C  
ATOM   3382  HA  SER A 214      -0.032  -7.733  -5.217  1.00 98.38           H  
ATOM   3383  C   SER A 214      -1.727  -6.437  -5.010  1.00 98.38           C  
ATOM   3384  CB  SER A 214       0.579  -5.749  -5.701  1.00 98.38           C  
ATOM   3385  HB2 SER A 214       0.263  -4.937  -6.356  1.00 98.38           H  
ATOM   3386  HB3 SER A 214       1.532  -6.138  -6.061  1.00 98.38           H  
ATOM   3387  O   SER A 214      -2.500  -5.637  -5.539  1.00 98.38           O  
ATOM   3388  OG  SER A 214       0.746  -5.233  -4.396  1.00 98.38           O  
ATOM   3389  HG  SER A 214      -0.009  -4.683  -4.172  1.00 98.38           H  
ATOM   3390  N   GLU A 215      -1.909  -6.905  -3.783  1.00 98.73           N  
ATOM   3391  H   GLU A 215      -1.265  -7.602  -3.436  1.00 98.73           H  
ATOM   3392  CA  GLU A 215      -2.899  -6.365  -2.857  1.00 98.73           C  
ATOM   3393  HA  GLU A 215      -3.183  -5.365  -3.185  1.00 98.73           H  
ATOM   3394  C   GLU A 215      -2.294  -6.256  -1.461  1.00 98.73           C  
ATOM   3395  CB  GLU A 215      -4.154  -7.248  -2.868  1.00 98.73           C  
ATOM   3396  HB2 GLU A 215      -3.913  -8.244  -2.497  1.00 98.73           H  
ATOM   3397  HB3 GLU A 215      -4.501  -7.333  -3.898  1.00 98.73           H  
ATOM   3398  O   GLU A 215      -1.804  -7.250  -0.930  1.00 98.73           O  
ATOM   3399  CG  GLU A 215      -5.284  -6.650  -2.031  1.00 98.73           C  
ATOM   3400  HG2 GLU A 215      -4.986  -6.589  -0.984  1.00 98.73           H  
ATOM   3401  HG3 GLU A 215      -5.479  -5.644  -2.404  1.00 98.73           H  
ATOM   3402  CD  GLU A 215      -6.553  -7.490  -2.157  1.00 98.73           C  
ATOM   3403  OE1 GLU A 215      -6.739  -8.463  -1.396  1.00 98.73           O  
ATOM   3404  OE2 GLU A 215      -7.375  -7.239  -3.059  1.00 98.73           O  
ATOM   3405  N   MET A 216      -2.348  -5.068  -0.859  1.00 98.87           N  
ATOM   3406  H   MET A 216      -2.802  -4.310  -1.348  1.00 98.87           H  
ATOM   3407  CA  MET A 216      -1.968  -4.850   0.537  1.00 98.87           C  
ATOM   3408  HA  MET A 216      -1.532  -5.766   0.935  1.00 98.87           H  
ATOM   3409  C   MET A 216      -3.219  -4.526   1.347  1.00 98.87           C  
ATOM   3410  CB  MET A 216      -0.916  -3.746   0.694  1.00 98.87           C  
ATOM   3411  HB2 MET A 216      -0.563  -3.768   1.725  1.00 98.87           H  
ATOM   3412  HB3 MET A 216      -1.383  -2.777   0.518  1.00 98.87           H  
ATOM   3413  O   MET A 216      -4.033  -3.680   0.956  1.00 98.87           O  
ATOM   3414  CG  MET A 216       0.296  -3.900  -0.233  1.00 98.87           C  
ATOM   3415  HG2 MET A 216      -0.054  -3.996  -1.260  1.00 98.87           H  
ATOM   3416  HG3 MET A 216       0.831  -4.814   0.025  1.00 98.87           H  
ATOM   3417  SD  MET A 216       1.455  -2.504  -0.196  1.00 98.87           S  
ATOM   3418  CE  MET A 216       2.129  -2.646   1.476  1.00 98.87           C  
ATOM   3419  HE1 MET A 216       2.913  -1.901   1.614  1.00 98.87           H  
ATOM   3420  HE2 MET A 216       2.538  -3.645   1.631  1.00 98.87           H  
ATOM   3421  HE3 MET A 216       1.340  -2.466   2.206  1.00 98.87           H  
ATOM   3422  N   LYS A 217      -3.389  -5.215   2.474  1.00 98.82           N  
ATOM   3423  H   LYS A 217      -2.702  -5.916   2.712  1.00 98.82           H  
ATOM   3424  CA  LYS A 217      -4.619  -5.159   3.264  1.00 98.82           C  
ATOM   3425  HA  LYS A 217      -5.061  -4.171   3.134  1.00 98.82           H  
ATOM   3426  C   LYS A 217      -4.375  -5.318   4.756  1.00 98.82           C  
ATOM   3427  CB  LYS A 217      -5.617  -6.182   2.712  1.00 98.82           C  
ATOM   3428  HB2 LYS A 217      -6.560  -6.093   3.250  1.00 98.82           H  
ATOM   3429  HB3 LYS A 217      -5.808  -5.917   1.672  1.00 98.82           H  
ATOM   3430  O   LYS A 217      -3.387  -5.922   5.170  1.00 98.82           O  
ATOM   3431  CG  LYS A 217      -5.117  -7.633   2.751  1.00 98.82           C  
ATOM   3432  HG2 LYS A 217      -5.000  -7.975   3.779  1.00 98.82           H  
ATOM   3433  HG3 LYS A 217      -4.153  -7.692   2.245  1.00 98.82           H  
ATOM   3434  CD  LYS A 217      -6.103  -8.528   2.003  1.00 98.82           C  
ATOM   3435  HD2 LYS A 217      -6.967  -8.764   2.624  1.00 98.82           H  
ATOM   3436  HD3 LYS A 217      -6.452  -8.000   1.116  1.00 98.82           H  
ATOM   3437  CE  LYS A 217      -5.422  -9.817   1.561  1.00 98.82           C  
ATOM   3438  HE2 LYS A 217      -4.413  -9.587   1.220  1.00 98.82           H  
ATOM   3439  HE3 LYS A 217      -5.363 -10.514   2.397  1.00 98.82           H  
ATOM   3440  NZ  LYS A 217      -6.168 -10.407   0.439  1.00 98.82           N  
ATOM   3441  HZ1 LYS A 217      -6.307  -9.711  -0.281  1.00 98.82           H  
ATOM   3442  HZ2 LYS A 217      -5.626 -11.146   0.014  1.00 98.82           H  
ATOM   3443  HZ3 LYS A 217      -7.092 -10.739   0.674  1.00 98.82           H  
ATOM   3444  N   LEU A 218      -5.287  -4.760   5.543  1.00 98.42           N  
ATOM   3445  H   LEU A 218      -6.076  -4.325   5.087  1.00 98.42           H  
ATOM   3446  CA  LEU A 218      -5.230  -4.646   6.995  1.00 98.42           C  
ATOM   3447  HA  LEU A 218      -4.291  -5.063   7.360  1.00 98.42           H  
ATOM   3448  C   LEU A 218      -6.378  -5.412   7.637  1.00 98.42           C  
ATOM   3449  CB  LEU A 218      -5.327  -3.163   7.392  1.00 98.42           C  
ATOM   3450  HB2 LEU A 218      -6.285  -2.773   7.046  1.00 98.42           H  
ATOM   3451  HB3 LEU A 218      -5.302  -3.080   8.478  1.00 98.42           H  
ATOM   3452  O   LEU A 218      -7.512  -5.304   7.179  1.00 98.42           O  
ATOM   3453  CG  LEU A 218      -4.214  -2.276   6.844  1.00 98.42           C  
ATOM   3454  HG  LEU A 218      -4.204  -2.349   5.757  1.00 98.42           H  
ATOM   3455  CD1 LEU A 218      -4.486  -0.824   7.220  1.00 98.42           C  
ATOM   3456 HD11 LEU A 218      -4.498  -0.709   8.304  1.00 98.42           H  
ATOM   3457 HD12 LEU A 218      -3.705  -0.200   6.786  1.00 98.42           H  
ATOM   3458 HD13 LEU A 218      -5.447  -0.510   6.814  1.00 98.42           H  
ATOM   3459  CD2 LEU A 218      -2.846  -2.691   7.371  1.00 98.42           C  
ATOM   3460 HD21 LEU A 218      -2.093  -2.047   6.918  1.00 98.42           H  
ATOM   3461 HD22 LEU A 218      -2.618  -3.716   7.080  1.00 98.42           H  
ATOM   3462 HD23 LEU A 218      -2.821  -2.610   8.458  1.00 98.42           H  
ATOM   3463  N   ARG A 219      -6.109  -6.128   8.725  1.00 97.21           N  
ATOM   3464  H   ARG A 219      -5.149  -6.209   9.027  1.00 97.21           H  
ATOM   3465  CA  ARG A 219      -7.154  -6.709   9.574  1.00 97.21           C  
ATOM   3466  HA  ARG A 219      -8.113  -6.253   9.325  1.00 97.21           H  
ATOM   3467  C   ARG A 219      -6.875  -6.402  11.034  1.00 97.21           C  
ATOM   3468  CB  ARG A 219      -7.276  -8.205   9.285  1.00 97.21           C  
ATOM   3469  HB2 ARG A 219      -7.533  -8.317   8.232  1.00 97.21           H  
ATOM   3470  HB3 ARG A 219      -6.324  -8.701   9.477  1.00 97.21           H  
ATOM   3471  O   ARG A 219      -5.742  -6.532  11.492  1.00 97.21           O  
ATOM   3472  CG  ARG A 219      -8.380  -8.873  10.110  1.00 97.21           C  
ATOM   3473  HG2 ARG A 219      -8.078  -8.951  11.154  1.00 97.21           H  
ATOM   3474  HG3 ARG A 219      -9.291  -8.278  10.048  1.00 97.21           H  
ATOM   3475  CD  ARG A 219      -8.676 -10.264   9.555  1.00 97.21           C  
ATOM   3476  HD2 ARG A 219      -9.556 -10.660  10.063  1.00 97.21           H  
ATOM   3477  HD3 ARG A 219      -8.901 -10.179   8.492  1.00 97.21           H  
ATOM   3478  NE  ARG A 219      -7.547 -11.186   9.753  1.00 97.21           N  
ATOM   3479  HE  ARG A 219      -6.728 -10.863  10.249  1.00 97.21           H  
ATOM   3480  NH1 ARG A 219      -8.483 -12.983   8.691  1.00 97.21           N  
ATOM   3481 HH11 ARG A 219      -9.257 -12.409   8.391  1.00 97.21           H  
ATOM   3482 HH12 ARG A 219      -8.486 -13.961   8.439  1.00 97.21           H  
ATOM   3483  NH2 ARG A 219      -6.483 -13.162   9.689  1.00 97.21           N  
ATOM   3484 HH21 ARG A 219      -6.455 -14.140   9.439  1.00 97.21           H  
ATOM   3485 HH22 ARG A 219      -5.757 -12.664  10.184  1.00 97.21           H  
ATOM   3486  CZ  ARG A 219      -7.514 -12.441   9.373  1.00 97.21           C  
ATOM   3487  N   GLU A 220      -7.900  -5.933  11.737  1.00 95.47           N  
ATOM   3488  H   GLU A 220      -8.809  -5.872  11.303  1.00 95.47           H  
ATOM   3489  CA  GLU A 220      -7.786  -5.600  13.154  1.00 95.47           C  
ATOM   3490  HA  GLU A 220      -6.938  -4.928  13.289  1.00 95.47           H  
ATOM   3491  C   GLU A 220      -7.541  -6.872  13.969  1.00 95.47           C  
ATOM   3492  CB  GLU A 220      -9.050  -4.872  13.627  1.00 95.47           C  
ATOM   3493  HB2 GLU A 220      -9.902  -5.550  13.573  1.00 95.47           H  
ATOM   3494  HB3 GLU A 220      -9.239  -4.034  12.956  1.00 95.47           H  
ATOM   3495  O   GLU A 220      -8.220  -7.881  13.778  1.00 95.47           O  
ATOM   3496  CG  GLU A 220      -8.911  -4.344  15.063  1.00 95.47           C  
ATOM   3497  HG2 GLU A 220      -8.735  -5.178  15.743  1.00 95.47           H  
ATOM   3498  HG3 GLU A 220      -8.058  -3.668  15.117  1.00 95.47           H  
ATOM   3499  CD  GLU A 220     -10.169  -3.598  15.504  1.00 95.47           C  
ATOM   3500  OE1 GLU A 220     -10.681  -3.811  16.632  1.00 95.47           O  
ATOM   3501  OE2 GLU A 220     -10.693  -2.772  14.733  1.00 95.47           O  
ATOM   3502  N   ILE A 221      -6.588  -6.810  14.894  1.00 93.08           N  
ATOM   3503  H   ILE A 221      -6.107  -5.932  15.024  1.00 93.08           H  
ATOM   3504  CA  ILE A 221      -6.307  -7.877  15.851  1.00 93.08           C  
ATOM   3505  HA  ILE A 221      -6.616  -8.831  15.423  1.00 93.08           H  
ATOM   3506  C   ILE A 221      -7.137  -7.608  17.102  1.00 93.08           C  
ATOM   3507  CB  ILE A 221      -4.799  -7.968  16.163  1.00 93.08           C  
ATOM   3508  HB  ILE A 221      -4.484  -7.029  16.617  1.00 93.08           H  
ATOM   3509  O   ILE A 221      -6.972  -6.578  17.759  1.00 93.08           O  
ATOM   3510  CG1 ILE A 221      -3.997  -8.176  14.859  1.00 93.08           C  
ATOM   3511 HG12 ILE A 221      -4.270  -9.129  14.405  1.00 93.08           H  
ATOM   3512 HG13 ILE A 221      -4.239  -7.384  14.149  1.00 93.08           H  
ATOM   3513  CG2 ILE A 221      -4.529  -9.109  17.164  1.00 93.08           C  
ATOM   3514 HG21 ILE A 221      -5.103  -8.967  18.080  1.00 93.08           H  
ATOM   3515 HG22 ILE A 221      -4.801 -10.069  16.724  1.00 93.08           H  
ATOM   3516 HG23 ILE A 221      -3.477  -9.129  17.448  1.00 93.08           H  
ATOM   3517  CD1 ILE A 221      -2.485  -8.130  15.064  1.00 93.08           C  
ATOM   3518 HD11 ILE A 221      -2.204  -7.220  15.593  1.00 93.08           H  
ATOM   3519 HD12 ILE A 221      -2.142  -9.004  15.619  1.00 93.08           H  
ATOM   3520 HD13 ILE A 221      -2.008  -8.129  14.084  1.00 93.08           H  
ATOM   3521  N   ILE A 222      -8.020  -8.547  17.425  1.00 84.64           N  
ATOM   3522  H   ILE A 222      -8.061  -9.379  16.855  1.00 84.64           H  
ATOM   3523  CA  ILE A 222      -8.837  -8.533  18.638  1.00 84.64           C  
ATOM   3524  HA  ILE A 222      -8.838  -7.532  19.069  1.00 84.64           H  
ATOM   3525  C   ILE A 222      -8.182  -9.502  19.621  1.00 84.64           C  
ATOM   3526  CB  ILE A 222     -10.294  -8.941  18.338  1.00 84.64           C  
ATOM   3527  HB  ILE A 222     -10.295 -10.010  18.128  1.00 84.64           H  
ATOM   3528  O   ILE A 222      -7.962 -10.661  19.268  1.00 84.64           O  
ATOM   3529  CG1 ILE A 222     -10.894  -8.217  17.109  1.00 84.64           C  
ATOM   3530 HG12 ILE A 222     -10.201  -8.257  16.269  1.00 84.64           H  
ATOM   3531 HG13 ILE A 222     -11.088  -7.169  17.340  1.00 84.64           H  
ATOM   3532  CG2 ILE A 222     -11.169  -8.695  19.582  1.00 84.64           C  
ATOM   3533 HG21 ILE A 222     -10.766  -9.238  20.437  1.00 84.64           H  
ATOM   3534 HG22 ILE A 222     -11.194  -7.633  19.827  1.00 84.64           H  
ATOM   3535 HG23 ILE A 222     -12.183  -9.059  19.418  1.00 84.64           H  
ATOM   3536  CD1 ILE A 222     -12.178  -8.910  16.637  1.00 84.64           C  
ATOM   3537 HD11 ILE A 222     -13.015  -8.660  17.289  1.00 84.64           H  
ATOM   3538 HD12 ILE A 222     -12.039  -9.991  16.636  1.00 84.64           H  
ATOM   3539 HD13 ILE A 222     -12.396  -8.618  15.609  1.00 84.64           H  
ATOM   3540  N   TYR A 223      -7.852  -9.012  20.813  1.00 75.99           N  
ATOM   3541  H   TYR A 223      -8.168  -8.083  21.054  1.00 75.99           H  
ATOM   3542  CA  TYR A 223      -7.374  -9.835  21.925  1.00 75.99           C  
ATOM   3543  HA  TYR A 223      -6.928 -10.752  21.538  1.00 75.99           H  
ATOM   3544  C   TYR A 223      -8.538 -10.275  22.808  1.00 75.99           C  
ATOM   3545  CB  TYR A 223      -6.309  -9.084  22.731  1.00 75.99           C  
ATOM   3546  HB2 TYR A 223      -6.020  -9.709  23.576  1.00 75.99           H  
ATOM   3547  HB3 TYR A 223      -6.753  -8.177  23.141  1.00 75.99           H  
ATOM   3548  O   TYR A 223      -9.483  -9.466  22.962  1.00 75.99           O  
ATOM   3549  CG  TYR A 223      -5.060  -8.735  21.948  1.00 75.99           C  
ATOM   3550  CD1 TYR A 223      -4.106  -9.732  21.668  1.00 75.99           C  
ATOM   3551  HD1 TYR A 223      -4.288 -10.744  21.999  1.00 75.99           H  
ATOM   3552  CD2 TYR A 223      -4.854  -7.418  21.497  1.00 75.99           C  
ATOM   3553  HD2 TYR A 223      -5.603  -6.666  21.699  1.00 75.99           H  
ATOM   3554  CE1 TYR A 223      -2.935  -9.410  20.953  1.00 75.99           C  
ATOM   3555  HE1 TYR A 223      -2.202 -10.170  20.730  1.00 75.99           H  
ATOM   3556  CE2 TYR A 223      -3.688  -7.091  20.780  1.00 75.99           C  
ATOM   3557  HE2 TYR A 223      -3.537  -6.081  20.429  1.00 75.99           H  
ATOM   3558  OH  TYR A 223      -1.599  -7.763  19.826  1.00 75.99           O  
ATOM   3559  HH  TYR A 223      -1.611  -6.836  19.575  1.00 75.99           H  
ATOM   3560  CZ  TYR A 223      -2.726  -8.087  20.512  1.00 75.99           C  
ATOM   3561  OXT TYR A 223      -8.427 -11.406  23.321  1.00 75.99           O  
TER    3562      TYR A 223                                                       
END   
