# Supplementary material for: Nuclear genome of Bulinus truncatus, an intermediate host of the carcinogenic human blood fluke Schistosoma haematobium
Source: Nat Commun. 2022 Feb 21;13:977. doi: 10.1038/s41467-022-28634-9 (PMC8861042; doi:10.1038/s41467-022-28634-9)
Supplement: Supplementary file 6 — Supplementary Data 3 [file 41467_2022_28634_MOESM6_ESM.zip › Supplementary_Data_3/btru_048572-t1.mature.pep.pdb]

ATOM      1  N   MET A   1     -37.487  -2.622  53.869  1.00 44.37           N  
ATOM      2  H   MET A   1     -38.223  -3.160  53.434  1.00 44.37           H  
ATOM      3  H2  MET A   1     -37.172  -1.922  53.212  1.00 44.37           H  
ATOM      4  H3  MET A   1     -37.861  -2.168  54.690  1.00 44.37           H  
ATOM      5  CA  MET A   1     -36.382  -3.531  54.241  1.00 44.37           C  
ATOM      6  HA  MET A   1     -35.567  -2.958  54.682  1.00 44.37           H  
ATOM      7  C   MET A   1     -35.882  -4.182  52.954  1.00 44.37           C  
ATOM      8  CB  MET A   1     -36.901  -4.532  55.293  1.00 44.37           C  
ATOM      9  HB2 MET A   1     -37.630  -5.204  54.841  1.00 44.37           H  
ATOM     10  HB3 MET A   1     -37.413  -3.965  56.071  1.00 44.37           H  
ATOM     11  O   MET A   1     -36.506  -5.115  52.476  1.00 44.37           O  
ATOM     12  CG  MET A   1     -35.813  -5.361  55.977  1.00 44.37           C  
ATOM     13  HG2 MET A   1     -35.349  -6.007  55.230  1.00 44.37           H  
ATOM     14  HG3 MET A   1     -35.047  -4.702  56.384  1.00 44.37           H  
ATOM     15  SD  MET A   1     -36.456  -6.408  57.313  1.00 44.37           S  
ATOM     16  CE  MET A   1     -36.602  -5.233  58.691  1.00 44.37           C  
ATOM     17  HE1 MET A   1     -35.629  -4.792  58.906  1.00 44.37           H  
ATOM     18  HE2 MET A   1     -37.317  -4.449  58.443  1.00 44.37           H  
ATOM     19  HE3 MET A   1     -36.953  -5.763  59.577  1.00 44.37           H  
ATOM     20  N   TYR A   2     -34.877  -3.595  52.297  1.00 41.47           N  
ATOM     21  H   TYR A   2     -34.330  -2.868  52.736  1.00 41.47           H  
ATOM     22  CA  TYR A   2     -34.349  -4.136  51.034  1.00 41.47           C  
ATOM     23  HA  TYR A   2     -35.193  -4.482  50.437  1.00 41.47           H  
ATOM     24  C   TYR A   2     -33.422  -5.329  51.339  1.00 41.47           C  
ATOM     25  CB  TYR A   2     -33.633  -3.042  50.221  1.00 41.47           C  
ATOM     26  HB2 TYR A   2     -32.670  -3.424  49.882  1.00 41.47           H  
ATOM     27  HB3 TYR A   2     -33.416  -2.182  50.856  1.00 41.47           H  
ATOM     28  O   TYR A   2     -32.599  -5.215  52.249  1.00 41.47           O  
ATOM     29  CG  TYR A   2     -34.406  -2.580  48.999  1.00 41.47           C  
ATOM     30  CD1 TYR A   2     -34.177  -3.200  47.754  1.00 41.47           C  
ATOM     31  HD1 TYR A   2     -33.453  -3.996  47.665  1.00 41.47           H  
ATOM     32  CD2 TYR A   2     -35.348  -1.536  49.098  1.00 41.47           C  
ATOM     33  HD2 TYR A   2     -35.516  -1.044  50.045  1.00 41.47           H  
ATOM     34  CE1 TYR A   2     -34.883  -2.775  46.613  1.00 41.47           C  
ATOM     35  HE1 TYR A   2     -34.715  -3.239  45.652  1.00 41.47           H  
ATOM     36  CE2 TYR A   2     -36.058  -1.110  47.957  1.00 41.47           C  
ATOM     37  HE2 TYR A   2     -36.773  -0.304  48.028  1.00 41.47           H  
ATOM     38  OH  TYR A   2     -36.490  -1.325  45.598  1.00 41.47           O  
ATOM     39  HH  TYR A   2     -37.111  -0.613  45.766  1.00 41.47           H  
ATOM     40  CZ  TYR A   2     -35.823  -1.729  46.709  1.00 41.47           C  
ATOM     41  N   PRO A   3     -33.552  -6.470  50.639  1.00 49.38           N  
ATOM     42  CA  PRO A   3     -32.878  -7.707  51.024  1.00 49.38           C  
ATOM     43  HA  PRO A   3     -33.050  -7.882  52.086  1.00 49.38           H  
ATOM     44  C   PRO A   3     -31.362  -7.645  50.782  1.00 49.38           C  
ATOM     45  CB  PRO A   3     -33.578  -8.821  50.235  1.00 49.38           C  
ATOM     46  HB2 PRO A   3     -34.398  -9.223  50.831  1.00 49.38           H  
ATOM     47  HB3 PRO A   3     -32.893  -9.618  49.948  1.00 49.38           H  
ATOM     48  O   PRO A   3     -30.899  -7.246  49.713  1.00 49.38           O  
ATOM     49  CG  PRO A   3     -34.153  -8.100  49.017  1.00 49.38           C  
ATOM     50  HG2 PRO A   3     -33.384  -8.021  48.248  1.00 49.38           H  
ATOM     51  HG3 PRO A   3     -35.035  -8.605  48.622  1.00 49.38           H  
ATOM     52  CD  PRO A   3     -34.482  -6.709  49.547  1.00 49.38           C  
ATOM     53  HD2 PRO A   3     -34.373  -5.969  48.754  1.00 49.38           H  
ATOM     54  HD3 PRO A   3     -35.503  -6.702  49.930  1.00 49.38           H  
ATOM     55  N   GLN A   4     -30.587  -8.092  51.777  1.00 53.22           N  
ATOM     56  H   GLN A   4     -31.052  -8.392  52.622  1.00 53.22           H  
ATOM     57  CA  GLN A   4     -29.113  -8.107  51.794  1.00 53.22           C  
ATOM     58  HA  GLN A   4     -28.748  -7.080  51.795  1.00 53.22           H  
ATOM     59  C   GLN A   4     -28.469  -8.815  50.580  1.00 53.22           C  
ATOM     60  CB  GLN A   4     -28.652  -8.801  53.090  1.00 53.22           C  
ATOM     61  HB2 GLN A   4     -29.198  -9.738  53.200  1.00 53.22           H  
ATOM     62  HB3 GLN A   4     -27.593  -9.041  52.998  1.00 53.22           H  
ATOM     63  O   GLN A   4     -27.324  -8.519  50.226  1.00 53.22           O  
ATOM     64  CG  GLN A   4     -28.824  -7.945  54.360  1.00 53.22           C  
ATOM     65  HG2 GLN A   4     -29.865  -7.637  54.459  1.00 53.22           H  
ATOM     66  HG3 GLN A   4     -28.208  -7.050  54.270  1.00 53.22           H  
ATOM     67  CD  GLN A   4     -28.425  -8.700  55.630  1.00 53.22           C  
ATOM     68  NE2 GLN A   4     -28.226  -8.025  56.740  1.00 53.22           N  
ATOM     69 HE21 GLN A   4     -28.328  -7.020  56.774  1.00 53.22           H  
ATOM     70 HE22 GLN A   4     -27.992  -8.579  57.551  1.00 53.22           H  
ATOM     71  OE1 GLN A   4     -28.291  -9.909  55.650  1.00 53.22           O  
ATOM     72  N   SER A   5     -29.195  -9.704  49.892  1.00 50.44           N  
ATOM     73  H   SER A   5     -30.147  -9.880  50.180  1.00 50.44           H  
ATOM     74  CA  SER A   5     -28.744 -10.354  48.652  1.00 50.44           C  
ATOM     75  HA  SER A   5     -27.783 -10.831  48.840  1.00 50.44           H  
ATOM     76  C   SER A   5     -28.539  -9.359  47.500  1.00 50.44           C  
ATOM     77  CB  SER A   5     -29.738 -11.449  48.244  1.00 50.44           C  
ATOM     78  HB2 SER A   5     -29.747 -12.229  49.005  1.00 50.44           H  
ATOM     79  HB3 SER A   5     -29.423 -11.885  47.296  1.00 50.44           H  
ATOM     80  O   SER A   5     -27.558  -9.472  46.762  1.00 50.44           O  
ATOM     81  OG  SER A   5     -31.043 -10.915  48.114  1.00 50.44           O  
ATOM     82  HG  SER A   5     -31.622 -11.598  47.768  1.00 50.44           H  
ATOM     83  N   ALA A   6     -29.386  -8.331  47.390  1.00 47.97           N  
ATOM     84  H   ALA A   6     -30.148  -8.265  48.050  1.00 47.97           H  
ATOM     85  CA  ALA A   6     -29.278  -7.300  46.357  1.00 47.97           C  
ATOM     86  HA  ALA A   6     -29.152  -7.787  45.390  1.00 47.97           H  
ATOM     87  C   ALA A   6     -28.060  -6.386  46.578  1.00 47.97           C  
ATOM     88  CB  ALA A   6     -30.589  -6.506  46.326  1.00 47.97           C  
ATOM     89  HB1 ALA A   6     -30.747  -6.001  47.279  1.00 47.97           H  
ATOM     90  HB2 ALA A   6     -31.425  -7.179  46.135  1.00 47.97           H  
ATOM     91  HB3 ALA A   6     -30.548  -5.762  45.531  1.00 47.97           H  
ATOM     92  O   ALA A   6     -27.401  -5.975  45.620  1.00 47.97           O  
ATOM     93  N   GLN A   7     -27.699  -6.115  47.839  1.00 47.58           N  
ATOM     94  H   GLN A   7     -28.257  -6.499  48.588  1.00 47.58           H  
ATOM     95  CA  GLN A   7     -26.497  -5.342  48.169  1.00 47.58           C  
ATOM     96  HA  GLN A   7     -26.502  -4.425  47.580  1.00 47.58           H  
ATOM     97  C   GLN A   7     -25.212  -6.087  47.784  1.00 47.58           C  
ATOM     98  CB  GLN A   7     -26.491  -4.958  49.656  1.00 47.58           C  
ATOM     99  HB2 GLN A   7     -26.932  -5.762  50.246  1.00 47.58           H  
ATOM    100  HB3 GLN A   7     -25.461  -4.820  49.985  1.00 47.58           H  
ATOM    101  O   GLN A   7     -24.331  -5.477  47.179  1.00 47.58           O  
ATOM    102  CG  GLN A   7     -27.242  -3.638  49.904  1.00 47.58           C  
ATOM    103  HG2 GLN A   7     -28.263  -3.725  49.535  1.00 47.58           H  
ATOM    104  HG3 GLN A   7     -26.742  -2.839  49.357  1.00 47.58           H  
ATOM    105  CD  GLN A   7     -27.299  -3.262  51.382  1.00 47.58           C  
ATOM    106  NE2 GLN A   7     -27.509  -2.005  51.709  1.00 47.58           N  
ATOM    107 HE21 GLN A   7     -27.627  -1.290  51.006  1.00 47.58           H  
ATOM    108 HE22 GLN A   7     -27.528  -1.810  52.700  1.00 47.58           H  
ATOM    109  OE1 GLN A   7     -27.171  -4.086  52.270  1.00 47.58           O  
ATOM    110  N   ARG A   8     -25.115  -7.402  48.041  1.00 48.42           N  
ATOM    111  H   ARG A   8     -25.869  -7.850  48.542  1.00 48.42           H  
ATOM    112  CA  ARG A   8     -23.949  -8.202  47.612  1.00 48.42           C  
ATOM    113  HA  ARG A   8     -23.042  -7.713  47.969  1.00 48.42           H  
ATOM    114  C   ARG A   8     -23.796  -8.237  46.090  1.00 48.42           C  
ATOM    115  CB  ARG A   8     -23.998  -9.626  48.189  1.00 48.42           C  
ATOM    116  HB2 ARG A   8     -23.355 -10.263  47.582  1.00 48.42           H  
ATOM    117  HB3 ARG A   8     -25.013 -10.020  48.135  1.00 48.42           H  
ATOM    118  O   ARG A   8     -22.691  -8.021  45.599  1.00 48.42           O  
ATOM    119  CG  ARG A   8     -23.484  -9.686  49.636  1.00 48.42           C  
ATOM    120  HG2 ARG A   8     -24.168  -9.146  50.290  1.00 48.42           H  
ATOM    121  HG3 ARG A   8     -22.500  -9.220  49.686  1.00 48.42           H  
ATOM    122  CD  ARG A   8     -23.367 -11.145  50.101  1.00 48.42           C  
ATOM    123  HD2 ARG A   8     -24.360 -11.593  50.099  1.00 48.42           H  
ATOM    124  HD3 ARG A   8     -22.738 -11.684  49.393  1.00 48.42           H  
ATOM    125  NE  ARG A   8     -22.778 -11.250  51.451  1.00 48.42           N  
ATOM    126  HE  ARG A   8     -22.604 -10.386  51.944  1.00 48.42           H  
ATOM    127  NH1 ARG A   8     -22.653 -13.546  51.547  1.00 48.42           N  
ATOM    128 HH11 ARG A   8     -23.053 -13.610  50.622  1.00 48.42           H  
ATOM    129 HH12 ARG A   8     -22.401 -14.387  52.048  1.00 48.42           H  
ATOM    130  NH2 ARG A   8     -21.942 -12.334  53.276  1.00 48.42           N  
ATOM    131 HH21 ARG A   8     -21.711 -13.191  53.757  1.00 48.42           H  
ATOM    132 HH22 ARG A   8     -21.776 -11.452  53.740  1.00 48.42           H  
ATOM    133  CZ  ARG A   8     -22.462 -12.371  52.082  1.00 48.42           C  
ATOM    134  N   ALA A   9     -24.889  -8.426  45.348  1.00 45.06           N  
ATOM    135  H   ALA A   9     -25.765  -8.632  45.808  1.00 45.06           H  
ATOM    136  CA  ALA A   9     -24.856  -8.388  43.884  1.00 45.06           C  
ATOM    137  HA  ALA A   9     -24.128  -9.118  43.530  1.00 45.06           H  
ATOM    138  C   ALA A   9     -24.418  -7.009  43.349  1.00 45.06           C  
ATOM    139  CB  ALA A   9     -26.237  -8.793  43.358  1.00 45.06           C  
ATOM    140  HB1 ALA A   9     -26.224  -8.805  42.268  1.00 45.06           H  
ATOM    141  HB2 ALA A   9     -26.994  -8.085  43.696  1.00 45.06           H  
ATOM    142  HB3 ALA A   9     -26.494  -9.790  43.716  1.00 45.06           H  
ATOM    143  O   ALA A   9     -23.595  -6.924  42.440  1.00 45.06           O  
ATOM    144  N   THR A  10     -24.893  -5.922  43.966  1.00 46.24           N  
ATOM    145  H   THR A  10     -25.582  -6.052  44.693  1.00 46.24           H  
ATOM    146  CA  THR A  10     -24.537  -4.550  43.566  1.00 46.24           C  
ATOM    147  HA  THR A  10     -24.724  -4.446  42.497  1.00 46.24           H  
ATOM    148  C   THR A  10     -23.056  -4.236  43.806  1.00 46.24           C  
ATOM    149  CB  THR A  10     -25.411  -3.520  44.299  1.00 46.24           C  
ATOM    150  HB  THR A  10     -25.184  -3.534  45.365  1.00 46.24           H  
ATOM    151  O   THR A  10     -22.433  -3.562  42.986  1.00 46.24           O  
ATOM    152  CG2 THR A  10     -25.218  -2.102  43.758  1.00 46.24           C  
ATOM    153 HG21 THR A  10     -25.930  -1.432  44.241  1.00 46.24           H  
ATOM    154 HG22 THR A  10     -25.392  -2.091  42.682  1.00 46.24           H  
ATOM    155 HG23 THR A  10     -24.208  -1.752  43.968  1.00 46.24           H  
ATOM    156  OG1 THR A  10     -26.777  -3.806  44.122  1.00 46.24           O  
ATOM    157  HG1 THR A  10     -26.998  -4.610  44.597  1.00 46.24           H  
ATOM    158  N   ILE A  11     -22.468  -4.732  44.901  1.00 40.00           N  
ATOM    159  H   ILE A  11     -23.028  -5.261  45.555  1.00 40.00           H  
ATOM    160  CA  ILE A  11     -21.038  -4.543  45.199  1.00 40.00           C  
ATOM    161  HA  ILE A  11     -20.796  -3.485  45.088  1.00 40.00           H  
ATOM    162  C   ILE A  11     -20.173  -5.288  44.176  1.00 40.00           C  
ATOM    163  CB  ILE A  11     -20.723  -4.945  46.659  1.00 40.00           C  
ATOM    164  HB  ILE A  11     -21.126  -5.942  46.839  1.00 40.00           H  
ATOM    165  O   ILE A  11     -19.261  -4.688  43.610  1.00 40.00           O  
ATOM    166  CG1 ILE A  11     -21.395  -3.944  47.630  1.00 40.00           C  
ATOM    167 HG12 ILE A  11     -22.425  -3.764  47.325  1.00 40.00           H  
ATOM    168 HG13 ILE A  11     -20.872  -2.988  47.585  1.00 40.00           H  
ATOM    169  CG2 ILE A  11     -19.204  -4.980  46.918  1.00 40.00           C  
ATOM    170 HG21 ILE A  11     -18.992  -5.236  47.956  1.00 40.00           H  
ATOM    171 HG22 ILE A  11     -18.721  -5.737  46.300  1.00 40.00           H  
ATOM    172 HG23 ILE A  11     -18.755  -4.012  46.692  1.00 40.00           H  
ATOM    173  CD1 ILE A  11     -21.429  -4.422  49.087  1.00 40.00           C  
ATOM    174 HD11 ILE A  11     -20.422  -4.477  49.501  1.00 40.00           H  
ATOM    175 HD12 ILE A  11     -22.009  -3.717  49.683  1.00 40.00           H  
ATOM    176 HD13 ILE A  11     -21.902  -5.403  49.144  1.00 40.00           H  
ATOM    177  N   ILE A  12     -20.506  -6.545  43.861  1.00 43.01           N  
ATOM    178  H   ILE A  12     -21.272  -6.983  44.352  1.00 43.01           H  
ATOM    179  CA  ILE A  12     -19.765  -7.337  42.865  1.00 43.01           C  
ATOM    180  HA  ILE A  12     -18.711  -7.330  43.142  1.00 43.01           H  
ATOM    181  C   ILE A  12     -19.852  -6.686  41.475  1.00 43.01           C  
ATOM    182  CB  ILE A  12     -20.244  -8.809  42.873  1.00 43.01           C  
ATOM    183  HB  ILE A  12     -21.324  -8.825  42.725  1.00 43.01           H  
ATOM    184  O   ILE A  12     -18.839  -6.580  40.785  1.00 43.01           O  
ATOM    185  CG1 ILE A  12     -19.911  -9.466  44.236  1.00 43.01           C  
ATOM    186 HG12 ILE A  12     -18.829  -9.523  44.352  1.00 43.01           H  
ATOM    187 HG13 ILE A  12     -20.291  -8.844  45.046  1.00 43.01           H  
ATOM    188  CG2 ILE A  12     -19.584  -9.608  41.732  1.00 43.01           C  
ATOM    189 HG21 ILE A  12     -19.932 -10.641  41.731  1.00 43.01           H  
ATOM    190 HG22 ILE A  12     -19.848  -9.185  40.763  1.00 43.01           H  
ATOM    191 HG23 ILE A  12     -18.500  -9.594  41.843  1.00 43.01           H  
ATOM    192  CD1 ILE A  12     -20.502 -10.868  44.430  1.00 43.01           C  
ATOM    193 HD11 ILE A  12     -20.310 -11.199  45.451  1.00 43.01           H  
ATOM    194 HD12 ILE A  12     -20.039 -11.581  43.748  1.00 43.01           H  
ATOM    195 HD13 ILE A  12     -21.579 -10.845  44.263  1.00 43.01           H  
ATOM    196  N   ILE A  13     -21.020  -6.164  41.081  1.00 44.63           N  
ATOM    197  H   ILE A  13     -21.834  -6.311  41.660  1.00 44.63           H  
ATOM    198  CA  ILE A  13     -21.177  -5.447  39.804  1.00 44.63           C  
ATOM    199  HA  ILE A  13     -20.773  -6.076  39.011  1.00 44.63           H  
ATOM    200  C   ILE A  13     -20.351  -4.153  39.784  1.00 44.63           C  
ATOM    201  CB  ILE A  13     -22.672  -5.209  39.490  1.00 44.63           C  
ATOM    202  HB  ILE A  13     -23.146  -4.767  40.367  1.00 44.63           H  
ATOM    203  O   ILE A  13     -19.688  -3.880  38.786  1.00 44.63           O  
ATOM    204  CG1 ILE A  13     -23.356  -6.561  39.173  1.00 44.63           C  
ATOM    205 HG12 ILE A  13     -23.096  -7.294  39.937  1.00 44.63           H  
ATOM    206 HG13 ILE A  13     -22.984  -6.940  38.221  1.00 44.63           H  
ATOM    207  CG2 ILE A  13     -22.852  -4.243  38.302  1.00 44.63           C  
ATOM    208 HG21 ILE A  13     -22.464  -3.255  38.551  1.00 44.63           H  
ATOM    209 HG22 ILE A  13     -23.907  -4.119  38.060  1.00 44.63           H  
ATOM    210 HG23 ILE A  13     -22.328  -4.625  37.425  1.00 44.63           H  
ATOM    211  CD1 ILE A  13     -24.887  -6.486  39.112  1.00 44.63           C  
ATOM    212 HD11 ILE A  13     -25.290  -7.494  39.018  1.00 44.63           H  
ATOM    213 HD12 ILE A  13     -25.214  -5.904  38.250  1.00 44.63           H  
ATOM    214 HD13 ILE A  13     -25.274  -6.037  40.027  1.00 44.63           H  
ATOM    215  N   LYS A  14     -20.312  -3.374  40.874  1.00 39.55           N  
ATOM    216  H   LYS A  14     -20.862  -3.640  41.678  1.00 39.55           H  
ATOM    217  CA  LYS A  14     -19.457  -2.173  40.947  1.00 39.55           C  
ATOM    218  HA  LYS A  14     -19.671  -1.542  40.084  1.00 39.55           H  
ATOM    219  C   LYS A  14     -17.967  -2.508  40.833  1.00 39.55           C  
ATOM    220  CB  LYS A  14     -19.745  -1.373  42.226  1.00 39.55           C  
ATOM    221  HB2 LYS A  14     -19.822  -2.049  43.078  1.00 39.55           H  
ATOM    222  HB3 LYS A  14     -18.911  -0.695  42.405  1.00 39.55           H  
ATOM    223  O   LYS A  14     -17.243  -1.756  40.188  1.00 39.55           O  
ATOM    224  CG  LYS A  14     -21.025  -0.534  42.096  1.00 39.55           C  
ATOM    225  HG2 LYS A  14     -20.931   0.121  41.230  1.00 39.55           H  
ATOM    226  HG3 LYS A  14     -21.884  -1.188  41.948  1.00 39.55           H  
ATOM    227  CD  LYS A  14     -21.241   0.324  43.349  1.00 39.55           C  
ATOM    228  HD2 LYS A  14     -20.359   0.944  43.509  1.00 39.55           H  
ATOM    229  HD3 LYS A  14     -21.378  -0.331  44.209  1.00 39.55           H  
ATOM    230  CE  LYS A  14     -22.473   1.218  43.171  1.00 39.55           C  
ATOM    231  HE2 LYS A  14     -23.350   0.582  43.052  1.00 39.55           H  
ATOM    232  HE3 LYS A  14     -22.353   1.790  42.251  1.00 39.55           H  
ATOM    233  NZ  LYS A  14     -22.653   2.140  44.322  1.00 39.55           N  
ATOM    234  HZ1 LYS A  14     -23.463   2.727  44.182  1.00 39.55           H  
ATOM    235  HZ2 LYS A  14     -22.776   1.621  45.179  1.00 39.55           H  
ATOM    236  HZ3 LYS A  14     -21.845   2.738  44.424  1.00 39.55           H  
ATOM    237  N   GLN A  15     -17.523  -3.634  41.387  1.00 36.31           N  
ATOM    238  H   GLN A  15     -18.170  -4.182  41.937  1.00 36.31           H  
ATOM    239  CA  GLN A  15     -16.127  -4.080  41.313  1.00 36.31           C  
ATOM    240  HA  GLN A  15     -15.495  -3.204  41.458  1.00 36.31           H  
ATOM    241  C   GLN A  15     -15.754  -4.652  39.934  1.00 36.31           C  
ATOM    242  CB  GLN A  15     -15.875  -5.079  42.460  1.00 36.31           C  
ATOM    243  HB2 GLN A  15     -16.748  -5.086  43.112  1.00 36.31           H  
ATOM    244  HB3 GLN A  15     -15.760  -6.090  42.069  1.00 36.31           H  
ATOM    245  O   GLN A  15     -14.646  -4.434  39.445  1.00 36.31           O  
ATOM    246  CG  GLN A  15     -14.637  -4.702  43.295  1.00 36.31           C  
ATOM    247  HG2 GLN A  15     -13.747  -5.110  42.816  1.00 36.31           H  
ATOM    248  HG3 GLN A  15     -14.532  -3.618  43.331  1.00 36.31           H  
ATOM    249  CD  GLN A  15     -14.705  -5.177  44.748  1.00 36.31           C  
ATOM    250  NE2 GLN A  15     -13.602  -5.153  45.461  1.00 36.31           N  
ATOM    251 HE21 GLN A  15     -13.690  -5.461  46.419  1.00 36.31           H  
ATOM    252 HE22 GLN A  15     -12.726  -4.850  45.059  1.00 36.31           H  
ATOM    253  OE1 GLN A  15     -15.738  -5.535  45.289  1.00 36.31           O  
ATOM    254  N   LEU A  16     -16.693  -5.315  39.253  1.00 36.70           N  
ATOM    255  H   LEU A  16     -17.561  -5.538  39.719  1.00 36.70           H  
ATOM    256  CA  LEU A  16     -16.510  -5.747  37.863  1.00 36.70           C  
ATOM    257  HA  LEU A  16     -15.523  -6.201  37.764  1.00 36.70           H  
ATOM    258  C   LEU A  16     -16.523  -4.560  36.889  1.00 36.70           C  
ATOM    259  CB  LEU A  16     -17.578  -6.797  37.511  1.00 36.70           C  
ATOM    260  HB2 LEU A  16     -18.554  -6.412  37.807  1.00 36.70           H  
ATOM    261  HB3 LEU A  16     -17.593  -6.938  36.430  1.00 36.70           H  
ATOM    262  O   LEU A  16     -15.734  -4.533  35.946  1.00 36.70           O  
ATOM    263  CG  LEU A  16     -17.341  -8.166  38.178  1.00 36.70           C  
ATOM    264  HG  LEU A  16     -17.166  -8.035  39.246  1.00 36.70           H  
ATOM    265  CD1 LEU A  16     -18.577  -9.046  37.997  1.00 36.70           C  
ATOM    266 HD11 LEU A  16     -19.443  -8.553  38.440  1.00 36.70           H  
ATOM    267 HD12 LEU A  16     -18.425 -10.002  38.499  1.00 36.70           H  
ATOM    268 HD13 LEU A  16     -18.764  -9.221  36.938  1.00 36.70           H  
ATOM    269  CD2 LEU A  16     -16.143  -8.903  37.570  1.00 36.70           C  
ATOM    270 HD21 LEU A  16     -15.221  -8.352  37.758  1.00 36.70           H  
ATOM    271 HD22 LEU A  16     -16.281  -9.026  36.496  1.00 36.70           H  
ATOM    272 HD23 LEU A  16     -16.048  -9.887  38.030  1.00 36.70           H  
ATOM    273  N   LEU A  17     -17.346  -3.539  37.146  1.00 40.31           N  
ATOM    274  H   LEU A  17     -18.014  -3.637  37.897  1.00 40.31           H  
ATOM    275  CA  LEU A  17     -17.354  -2.310  36.352  1.00 40.31           C  
ATOM    276  HA  LEU A  17     -17.297  -2.589  35.299  1.00 40.31           H  
ATOM    277  C   LEU A  17     -16.115  -1.440  36.614  1.00 40.31           C  
ATOM    278  CB  LEU A  17     -18.669  -1.544  36.573  1.00 40.31           C  
ATOM    279  HB2 LEU A  17     -18.817  -1.414  37.645  1.00 40.31           H  
ATOM    280  HB3 LEU A  17     -18.574  -0.554  36.128  1.00 40.31           H  
ATOM    281  O   LEU A  17     -15.580  -0.883  35.655  1.00 40.31           O  
ATOM    282  CG  LEU A  17     -19.911  -2.231  35.964  1.00 40.31           C  
ATOM    283  HG  LEU A  17     -19.989  -3.256  36.329  1.00 40.31           H  
ATOM    284  CD1 LEU A  17     -21.167  -1.469  36.389  1.00 40.31           C  
ATOM    285 HD11 LEU A  17     -21.139  -0.452  35.999  1.00 40.31           H  
ATOM    286 HD12 LEU A  17     -22.051  -1.979  36.006  1.00 40.31           H  
ATOM    287 HD13 LEU A  17     -21.224  -1.441  37.477  1.00 40.31           H  
ATOM    288  CD2 LEU A  17     -19.878  -2.270  34.434  1.00 40.31           C  
ATOM    289 HD21 LEU A  17     -19.057  -2.899  34.089  1.00 40.31           H  
ATOM    290 HD22 LEU A  17     -20.808  -2.694  34.058  1.00 40.31           H  
ATOM    291 HD23 LEU A  17     -19.752  -1.263  34.034  1.00 40.31           H  
ATOM    292  N   SER A  18     -15.586  -1.380  37.845  1.00 40.33           N  
ATOM    293  H   SER A  18     -16.064  -1.824  38.616  1.00 40.33           H  
ATOM    294  CA  SER A  18     -14.344  -0.636  38.126  1.00 40.33           C  
ATOM    295  HA  SER A  18     -14.455   0.357  37.692  1.00 40.33           H  
ATOM    296  C   SER A  18     -13.111  -1.260  37.468  1.00 40.33           C  
ATOM    297  CB  SER A  18     -14.111  -0.437  39.631  1.00 40.33           C  
ATOM    298  HB2 SER A  18     -15.037  -0.098  40.095  1.00 40.33           H  
ATOM    299  HB3 SER A  18     -13.360   0.341  39.765  1.00 40.33           H  
ATOM    300  O   SER A  18     -12.176  -0.539  37.133  1.00 40.33           O  
ATOM    301  OG  SER A  18     -13.662  -1.608  40.284  1.00 40.33           O  
ATOM    302  HG  SER A  18     -12.786  -1.844  39.969  1.00 40.33           H  
ATOM    303  N   ASN A  19     -13.119  -2.575  37.223  1.00 39.70           N  
ATOM    304  H   ASN A  19     -13.883  -3.123  37.592  1.00 39.70           H  
ATOM    305  CA  ASN A  19     -12.046  -3.268  36.502  1.00 39.70           C  
ATOM    306  HA  ASN A  19     -11.126  -2.695  36.617  1.00 39.70           H  
ATOM    307  C   ASN A  19     -12.264  -3.337  34.980  1.00 39.70           C  
ATOM    308  CB  ASN A  19     -11.815  -4.641  37.151  1.00 39.70           C  
ATOM    309  HB2 ASN A  19     -11.199  -5.254  36.492  1.00 39.70           H  
ATOM    310  HB3 ASN A  19     -12.769  -5.147  37.298  1.00 39.70           H  
ATOM    311  O   ASN A  19     -11.379  -3.781  34.246  1.00 39.70           O  
ATOM    312  CG  ASN A  19     -11.081  -4.536  38.478  1.00 39.70           C  
ATOM    313  ND2 ASN A  19     -11.066  -5.592  39.254  1.00 39.70           N  
ATOM    314 HD21 ASN A  19     -10.557  -5.498  40.122  1.00 39.70           H  
ATOM    315 HD22 ASN A  19     -11.570  -6.428  38.996  1.00 39.70           H  
ATOM    316  OD1 ASN A  19     -10.494  -3.528  38.832  1.00 39.70           O  
ATOM    317  N   SER A  20     -13.395  -2.844  34.469  1.00 43.35           N  
ATOM    318  H   SER A  20     -14.092  -2.485  35.105  1.00 43.35           H  
ATOM    319  CA  SER A  20     -13.633  -2.742  33.030  1.00 43.35           C  
ATOM    320  HA  SER A  20     -13.110  -3.567  32.547  1.00 43.35           H  
ATOM    321  C   SER A  20     -13.019  -1.449  32.470  1.00 43.35           C  
ATOM    322  CB  SER A  20     -15.116  -2.975  32.704  1.00 43.35           C  
ATOM    323  HB2 SER A  20     -15.223  -3.105  31.627  1.00 43.35           H  
ATOM    324  HB3 SER A  20     -15.439  -3.897  33.188  1.00 43.35           H  
ATOM    325  O   SER A  20     -13.686  -0.450  32.226  1.00 43.35           O  
ATOM    326  OG  SER A  20     -15.975  -1.929  33.108  1.00 43.35           O  
ATOM    327  HG  SER A  20     -15.670  -1.544  33.933  1.00 43.35           H  
ATOM    328  N   VAL A  21     -11.703  -1.452  32.229  1.00 52.07           N  
ATOM    329  H   VAL A  21     -11.196  -2.264  32.551  1.00 52.07           H  
ATOM    330  CA  VAL A  21     -10.924  -0.296  31.708  1.00 52.07           C  
ATOM    331  HA  VAL A  21     -11.175   0.560  32.335  1.00 52.07           H  
ATOM    332  C   VAL A  21     -11.322   0.119  30.267  1.00 52.07           C  
ATOM    333  CB  VAL A  21      -9.404  -0.557  31.887  1.00 52.07           C  
ATOM    334  HB  VAL A  21      -9.129  -1.439  31.308  1.00 52.07           H  
ATOM    335  O   VAL A  21     -10.710   0.997  29.662  1.00 52.07           O  
ATOM    336  CG1 VAL A  21      -8.476   0.597  31.463  1.00 52.07           C  
ATOM    337 HG11 VAL A  21      -8.834   1.534  31.890  1.00 52.07           H  
ATOM    338 HG12 VAL A  21      -7.460   0.413  31.811  1.00 52.07           H  
ATOM    339 HG13 VAL A  21      -8.435   0.677  30.377  1.00 52.07           H  
ATOM    340  CG2 VAL A  21      -9.076  -0.832  33.365  1.00 52.07           C  
ATOM    341 HG21 VAL A  21      -9.379   0.014  33.982  1.00 52.07           H  
ATOM    342 HG22 VAL A  21      -9.592  -1.725  33.719  1.00 52.07           H  
ATOM    343 HG23 VAL A  21      -8.008  -1.004  33.496  1.00 52.07           H  
ATOM    344  N   CYS A  22     -12.386  -0.453  29.699  1.00 47.60           N  
ATOM    345  H   CYS A  22     -12.934  -1.069  30.283  1.00 47.60           H  
ATOM    346  CA  CYS A  22     -12.975  -0.034  28.426  1.00 47.60           C  
ATOM    347  HA  CYS A  22     -12.522   0.902  28.099  1.00 47.60           H  
ATOM    348  C   CYS A  22     -14.477   0.225  28.574  1.00 47.60           C  
ATOM    349  CB  CYS A  22     -12.647  -1.060  27.340  1.00 47.60           C  
ATOM    350  HB2 CYS A  22     -12.840  -2.062  27.722  1.00 47.60           H  
ATOM    351  HB3 CYS A  22     -13.272  -0.893  26.462  1.00 47.60           H  
ATOM    352  O   CYS A  22     -15.275  -0.638  28.208  1.00 47.60           O  
ATOM    353  SG  CYS A  22     -10.917  -0.906  26.871  1.00 47.60           S  
ATOM    354  N   PRO A  23     -14.885   1.413  29.059  1.00 41.47           N  
ATOM    355  CA  PRO A  23     -16.294   1.769  29.149  1.00 41.47           C  
ATOM    356  HA  PRO A  23     -16.802   1.059  29.801  1.00 41.47           H  
ATOM    357  C   PRO A  23     -16.942   1.735  27.764  1.00 41.47           C  
ATOM    358  CB  PRO A  23     -16.344   3.155  29.800  1.00 41.47           C  
ATOM    359  HB2 PRO A  23     -17.126   3.785  29.376  1.00 41.47           H  
ATOM    360  HB3 PRO A  23     -16.497   3.041  30.874  1.00 41.47           H  
ATOM    361  O   PRO A  23     -16.499   2.409  26.828  1.00 41.47           O  
ATOM    362  CG  PRO A  23     -14.952   3.734  29.552  1.00 41.47           C  
ATOM    363  HG2 PRO A  23     -14.922   4.204  28.569  1.00 41.47           H  
ATOM    364  HG3 PRO A  23     -14.664   4.445  30.327  1.00 41.47           H  
ATOM    365  CD  PRO A  23     -14.057   2.499  29.557  1.00 41.47           C  
ATOM    366  HD2 PRO A  23     -13.746   2.273  30.576  1.00 41.47           H  
ATOM    367  HD3 PRO A  23     -13.184   2.677  28.929  1.00 41.47           H  
ATOM    368  N   VAL A  24     -17.982   0.915  27.631  1.00 39.33           N  
ATOM    369  H   VAL A  24     -18.250   0.371  28.439  1.00 39.33           H  
ATOM    370  CA  VAL A  24     -18.841   0.816  26.450  1.00 39.33           C  
ATOM    371  HA  VAL A  24     -18.222   0.709  25.559  1.00 39.33           H  
ATOM    372  C   VAL A  24     -19.645   2.112  26.362  1.00 39.33           C  
ATOM    373  CB  VAL A  24     -19.779  -0.415  26.556  1.00 39.33           C  
ATOM    374  HB  VAL A  24     -20.553  -0.228  27.300  1.00 39.33           H  
ATOM    375  O   VAL A  24     -20.532   2.342  27.174  1.00 39.33           O  
ATOM    376  CG1 VAL A  24     -20.451  -0.696  25.206  1.00 39.33           C  
ATOM    377 HG11 VAL A  24     -21.034   0.169  24.892  1.00 39.33           H  
ATOM    378 HG12 VAL A  24     -19.702  -0.930  24.449  1.00 39.33           H  
ATOM    379 HG13 VAL A  24     -21.132  -1.542  25.307  1.00 39.33           H  
ATOM    380  CG2 VAL A  24     -19.031  -1.688  26.980  1.00 39.33           C  
ATOM    381 HG21 VAL A  24     -18.665  -1.597  28.003  1.00 39.33           H  
ATOM    382 HG22 VAL A  24     -18.192  -1.878  26.311  1.00 39.33           H  
ATOM    383 HG23 VAL A  24     -19.711  -2.540  26.951  1.00 39.33           H  
ATOM    384  N   THR A  25     -19.351   2.996  25.407  1.00 41.40           N  
ATOM    385  H   THR A  25     -18.560   2.852  24.796  1.00 41.40           H  
ATOM    386  CA  THR A  25     -20.260   4.116  25.124  1.00 41.40           C  
ATOM    387  HA  THR A  25     -20.677   4.494  26.057  1.00 41.40           H  
ATOM    388  C   THR A  25     -21.419   3.577  24.292  1.00 41.40           C  
ATOM    389  CB  THR A  25     -19.559   5.303  24.446  1.00 41.40           C  
ATOM    390  HB  THR A  25     -20.306   6.050  24.179  1.00 41.40           H  
ATOM    391  O   THR A  25     -21.380   3.607  23.061  1.00 41.40           O  
ATOM    392  CG2 THR A  25     -18.524   5.954  25.363  1.00 41.40           C  
ATOM    393 HG21 THR A  25     -17.742   5.240  25.620  1.00 41.40           H  
ATOM    394 HG22 THR A  25     -18.080   6.809  24.853  1.00 41.40           H  
ATOM    395 HG23 THR A  25     -19.010   6.300  26.275  1.00 41.40           H  
ATOM    396  OG1 THR A  25     -18.904   4.869  23.276  1.00 41.40           O  
ATOM    397  HG1 THR A  25     -19.606   4.511  22.729  1.00 41.40           H  
ATOM    398  N   SER A  26     -22.428   3.018  24.958  1.00 33.86           N  
ATOM    399  H   SER A  26     -22.355   2.912  25.959  1.00 33.86           H  
ATOM    400  CA  SER A  26     -23.740   2.793  24.362  1.00 33.86           C  
ATOM    401  HA  SER A  26     -23.628   2.508  23.316  1.00 33.86           H  
ATOM    402  C   SER A  26     -24.522   4.102  24.431  1.00 33.86           C  
ATOM    403  CB  SER A  26     -24.486   1.655  25.073  1.00 33.86           C  
ATOM    404  HB2 SER A  26     -23.934   0.724  24.947  1.00 33.86           H  
ATOM    405  HB3 SER A  26     -25.475   1.538  24.629  1.00 33.86           H  
ATOM    406  O   SER A  26     -25.184   4.390  25.421  1.00 33.86           O  
ATOM    407  OG  SER A  26     -24.621   1.929  26.451  1.00 33.86           O  
ATOM    408  HG  SER A  26     -25.095   2.759  26.538  1.00 33.86           H  
ATOM    409  N   SER A  27     -24.437   4.920  23.392  1.00 36.33           N  
ATOM    410  H   SER A  27     -23.752   4.746  22.670  1.00 36.33           H  
ATOM    411  CA  SER A  27     -25.442   5.956  23.168  1.00 36.33           C  
ATOM    412  HA  SER A  27     -26.405   5.572  23.503  1.00 36.33           H  
ATOM    413  C   SER A  27     -25.573   6.218  21.674  1.00 36.33           C  
ATOM    414  CB  SER A  27     -25.203   7.224  24.002  1.00 36.33           C  
ATOM    415  HB2 SER A  27     -25.396   7.001  25.051  1.00 36.33           H  
ATOM    416  HB3 SER A  27     -25.906   7.993  23.681  1.00 36.33           H  
ATOM    417  O   SER A  27     -24.876   7.029  21.070  1.00 36.33           O  
ATOM    418  OG  SER A  27     -23.886   7.721  23.883  1.00 36.33           O  
ATOM    419  HG  SER A  27     -23.877   8.618  24.223  1.00 36.33           H  
ATOM    420  N   LEU A  28     -26.504   5.483  21.067  1.00 33.76           N  
ATOM    421  H   LEU A  28     -26.988   4.802  21.634  1.00 33.76           H  
ATOM    422  CA  LEU A  28     -27.244   5.960  19.907  1.00 33.76           C  
ATOM    423  HA  LEU A  28     -26.572   6.404  19.172  1.00 33.76           H  
ATOM    424  C   LEU A  28     -28.195   7.046  20.418  1.00 33.76           C  
ATOM    425  CB  LEU A  28     -28.025   4.785  19.281  1.00 33.76           C  
ATOM    426  HB2 LEU A  28     -28.534   4.250  20.083  1.00 33.76           H  
ATOM    427  HB3 LEU A  28     -28.800   5.182  18.625  1.00 33.76           H  
ATOM    428  O   LEU A  28     -29.367   6.780  20.655  1.00 33.76           O  
ATOM    429  CG  LEU A  28     -27.176   3.794  18.474  1.00 33.76           C  
ATOM    430  HG  LEU A  28     -26.252   3.575  19.009  1.00 33.76           H  
ATOM    431  CD1 LEU A  28     -27.946   2.487  18.287  1.00 33.76           C  
ATOM    432 HD11 LEU A  28     -27.352   1.781  17.707  1.00 33.76           H  
ATOM    433 HD12 LEU A  28     -28.887   2.676  17.771  1.00 33.76           H  
ATOM    434 HD13 LEU A  28     -28.161   2.043  19.259  1.00 33.76           H  
ATOM    435  CD2 LEU A  28     -26.838   4.355  17.090  1.00 33.76           C  
ATOM    436 HD21 LEU A  28     -27.755   4.565  16.540  1.00 33.76           H  
ATOM    437 HD22 LEU A  28     -26.263   5.275  17.193  1.00 33.76           H  
ATOM    438 HD23 LEU A  28     -26.247   3.627  16.534  1.00 33.76           H  
ATOM    439  N   HIS A  29     -27.686   8.250  20.654  1.00 30.87           N  
ATOM    440  H   HIS A  29     -26.701   8.414  20.499  1.00 30.87           H  
ATOM    441  CA  HIS A  29     -28.541   9.408  20.871  1.00 30.87           C  
ATOM    442  HA  HIS A  29     -29.566   9.128  20.625  1.00 30.87           H  
ATOM    443  C   HIS A  29     -28.175  10.498  19.878  1.00 30.87           C  
ATOM    444  CB  HIS A  29     -28.566   9.847  22.340  1.00 30.87           C  
ATOM    445  HB2 HIS A  29     -28.956  10.863  22.400  1.00 30.87           H  
ATOM    446  HB3 HIS A  29     -27.555   9.847  22.747  1.00 30.87           H  
ATOM    447  O   HIS A  29     -27.002  10.773  19.627  1.00 30.87           O  
ATOM    448  CG  HIS A  29     -29.467   8.956  23.163  1.00 30.87           C  
ATOM    449  CD2 HIS A  29     -29.097   8.132  24.191  1.00 30.87           C  
ATOM    450  HD2 HIS A  29     -28.101   8.025  24.594  1.00 30.87           H  
ATOM    451  ND1 HIS A  29     -30.822   8.774  22.975  1.00 30.87           N  
ATOM    452  HD1 HIS A  29     -31.409   9.251  22.306  1.00 30.87           H  
ATOM    453  CE1 HIS A  29     -31.247   7.853  23.854  1.00 30.87           C  
ATOM    454  HE1 HIS A  29     -32.265   7.504  23.948  1.00 30.87           H  
ATOM    455  NE2 HIS A  29     -30.228   7.432  24.618  1.00 30.87           N  
ATOM    456  N   SER A  30     -29.232  11.031  19.269  1.00 33.71           N  
ATOM    457  H   SER A  30     -30.141  10.757  19.612  1.00 33.71           H  
ATOM    458  CA  SER A  30     -29.249  12.156  18.346  1.00 33.71           C  
ATOM    459  HA  SER A  30     -28.987  11.815  17.345  1.00 33.71           H  
ATOM    460  C   SER A  30     -28.280  13.243  18.788  1.00 33.71           C  
ATOM    461  CB  SER A  30     -30.669  12.735  18.330  1.00 33.71           C  
ATOM    462  HB2 SER A  30     -31.349  12.020  17.867  1.00 33.71           H  
ATOM    463  HB3 SER A  30     -30.685  13.657  17.749  1.00 33.71           H  
ATOM    464  O   SER A  30     -28.300  13.651  19.948  1.00 33.71           O  
ATOM    465  OG  SER A  30     -31.108  12.997  19.651  1.00 33.71           O  
ATOM    466  HG  SER A  30     -30.461  13.560  20.081  1.00 33.71           H  
ATOM    467  N   PHE A  31     -27.458  13.714  17.855  1.00 31.88           N  
ATOM    468  H   PHE A  31     -27.492  13.316  16.927  1.00 31.88           H  
ATOM    469  CA  PHE A  31     -26.555  14.836  18.064  1.00 31.88           C  
ATOM    470  HA  PHE A  31     -25.908  14.628  18.915  1.00 31.88           H  
ATOM    471  C   PHE A  31     -27.370  16.099  18.380  1.00 31.88           C  
ATOM    472  CB  PHE A  31     -25.682  15.017  16.809  1.00 31.88           C  
ATOM    473  HB2 PHE A  31     -25.111  15.938  16.920  1.00 31.88           H  
ATOM    474  HB3 PHE A  31     -26.325  15.144  15.938  1.00 31.88           H  
ATOM    475  O   PHE A  31     -27.784  16.822  17.481  1.00 31.88           O  
ATOM    476  CG  PHE A  31     -24.705  13.885  16.541  1.00 31.88           C  
ATOM    477  CD1 PHE A  31     -23.444  13.890  17.166  1.00 31.88           C  
ATOM    478  HD1 PHE A  31     -23.180  14.692  17.839  1.00 31.88           H  
ATOM    479  CD2 PHE A  31     -25.037  12.844  15.652  1.00 31.88           C  
ATOM    480  HD2 PHE A  31     -25.993  12.848  15.150  1.00 31.88           H  
ATOM    481  CE1 PHE A  31     -22.521  12.861  16.906  1.00 31.88           C  
ATOM    482  HE1 PHE A  31     -21.551  12.879  17.381  1.00 31.88           H  
ATOM    483  CE2 PHE A  31     -24.116  11.811  15.396  1.00 31.88           C  
ATOM    484  HE2 PHE A  31     -24.371  11.022  14.704  1.00 31.88           H  
ATOM    485  CZ  PHE A  31     -22.857  11.821  16.023  1.00 31.88           C  
ATOM    486  HZ  PHE A  31     -22.143  11.037  15.816  1.00 31.88           H  
ATOM    487  N   SER A  32     -27.624  16.359  19.659  1.00 27.37           N  
ATOM    488  H   SER A  32     -27.424  15.652  20.352  1.00 27.37           H  
ATOM    489  CA  SER A  32     -27.946  17.696  20.140  1.00 27.37           C  
ATOM    490  HA  SER A  32     -28.558  18.212  19.400  1.00 27.37           H  
ATOM    491  C   SER A  32     -26.632  18.447  20.310  1.00 27.37           C  
ATOM    492  CB  SER A  32     -28.747  17.645  21.444  1.00 27.37           C  
ATOM    493  HB2 SER A  32     -28.882  18.656  21.829  1.00 27.37           H  
ATOM    494  HB3 SER A  32     -29.727  17.210  21.247  1.00 27.37           H  
ATOM    495  O   SER A  32     -25.733  17.979  21.014  1.00 27.37           O  
ATOM    496  OG  SER A  32     -28.078  16.854  22.405  1.00 27.37           O  
ATOM    497  HG  SER A  32     -27.188  17.199  22.500  1.00 27.37           H  
ATOM    498  N   VAL A  33     -26.525  19.587  19.631  1.00 27.51           N  
ATOM    499  H   VAL A  33     -27.309  19.872  19.062  1.00 27.51           H  
ATOM    500  CA  VAL A  33     -25.399  20.519  19.713  1.00 27.51           C  
ATOM    501  HA  VAL A  33     -24.478  20.007  19.434  1.00 27.51           H  
ATOM    502  C   VAL A  33     -25.279  20.994  21.159  1.00 27.51           C  
ATOM    503  CB  VAL A  33     -25.620  21.698  18.740  1.00 27.51           C  
ATOM    504  HB  VAL A  33     -26.556  22.201  18.983  1.00 27.51           H  
ATOM    505  O   VAL A  33     -26.043  21.839  21.612  1.00 27.51           O  
ATOM    506  CG1 VAL A  33     -24.485  22.727  18.805  1.00 27.51           C  
ATOM    507 HG11 VAL A  33     -24.443  23.177  19.797  1.00 27.51           H  
ATOM    508 HG12 VAL A  33     -24.667  23.525  18.085  1.00 27.51           H  
ATOM    509 HG13 VAL A  33     -23.528  22.253  18.585  1.00 27.51           H  
ATOM    510  CG2 VAL A  33     -25.717  21.188  17.293  1.00 27.51           C  
ATOM    511 HG21 VAL A  33     -24.831  20.606  17.040  1.00 27.51           H  
ATOM    512 HG22 VAL A  33     -26.605  20.570  17.162  1.00 27.51           H  
ATOM    513 HG23 VAL A  33     -25.793  22.033  16.608  1.00 27.51           H  
ATOM    514  N   ILE A  34     -24.346  20.404  21.899  1.00 28.74           N  
ATOM    515  H   ILE A  34     -23.817  19.646  21.494  1.00 28.74           H  
ATOM    516  CA  ILE A  34     -23.939  20.910  23.205  1.00 28.74           C  
ATOM    517  HA  ILE A  34     -24.816  21.337  23.690  1.00 28.74           H  
ATOM    518  C   ILE A  34     -22.965  22.061  22.979  1.00 28.74           C  
ATOM    519  CB  ILE A  34     -23.390  19.812  24.148  1.00 28.74           C  
ATOM    520  HB  ILE A  34     -22.667  20.277  24.819  1.00 28.74           H  
ATOM    521  O   ILE A  34     -21.898  21.899  22.384  1.00 28.74           O  
ATOM    522  CG1 ILE A  34     -22.684  18.660  23.393  1.00 28.74           C  
ATOM    523 HG12 ILE A  34     -21.923  19.090  22.742  1.00 28.74           H  
ATOM    524 HG13 ILE A  34     -23.404  18.125  22.774  1.00 28.74           H  
ATOM    525  CG2 ILE A  34     -24.548  19.292  25.019  1.00 28.74           C  
ATOM    526 HG21 ILE A  34     -25.018  20.123  25.544  1.00 28.74           H  
ATOM    527 HG22 ILE A  34     -25.293  18.799  24.394  1.00 28.74           H  
ATOM    528 HG23 ILE A  34     -24.179  18.595  25.771  1.00 28.74           H  
ATOM    529  CD1 ILE A  34     -21.999  17.637  24.305  1.00 28.74           C  
ATOM    530 HD11 ILE A  34     -21.323  18.147  24.990  1.00 28.74           H  
ATOM    531 HD12 ILE A  34     -21.426  16.939  23.694  1.00 28.74           H  
ATOM    532 HD13 ILE A  34     -22.740  17.074  24.872  1.00 28.74           H  
ATOM    533  N   SER A  35     -23.401  23.231  23.431  1.00 31.11           N  
ATOM    534  H   SER A  35     -24.316  23.254  23.857  1.00 31.11           H  
ATOM    535  CA  SER A  35     -22.601  24.423  23.652  1.00 31.11           C  
ATOM    536  HA  SER A  35     -22.128  24.715  22.714  1.00 31.11           H  
ATOM    537  C   SER A  35     -21.515  24.170  24.701  1.00 31.11           C  
ATOM    538  CB  SER A  35     -23.539  25.547  24.115  1.00 31.11           C  
ATOM    539  HB2 SER A  35     -22.957  26.411  24.437  1.00 31.11           H  
ATOM    540  HB3 SER A  35     -24.173  25.845  23.281  1.00 31.11           H  
ATOM    541  O   SER A  35     -21.674  23.325  25.575  1.00 31.11           O  
ATOM    542  OG  SER A  35     -24.368  25.103  25.175  1.00 31.11           O  
ATOM    543  HG  SER A  35     -23.826  24.957  25.954  1.00 31.11           H  
ATOM    544  N   GLU A  36     -20.457  24.974  24.613  1.00 28.27           N  
ATOM    545  H   GLU A  36     -20.497  25.666  23.878  1.00 28.27           H  
ATOM    546  CA  GLU A  36     -19.270  25.037  25.480  1.00 28.27           C  
ATOM    547  HA  GLU A  36     -18.878  26.030  25.258  1.00 28.27           H  
ATOM    548  C   GLU A  36     -18.080  24.127  25.118  1.00 28.27           C  
ATOM    549  CB  GLU A  36     -19.585  25.161  26.980  1.00 28.27           C  
ATOM    550  HB2 GLU A  36     -20.130  24.287  27.336  1.00 28.27           H  
ATOM    551  HB3 GLU A  36     -18.641  25.222  27.522  1.00 28.27           H  
ATOM    552  O   GLU A  36     -17.836  23.052  25.658  1.00 28.27           O  
ATOM    553  CG  GLU A  36     -20.377  26.452  27.247  1.00 28.27           C  
ATOM    554  HG2 GLU A  36     -21.348  26.384  26.757  1.00 28.27           H  
ATOM    555  HG3 GLU A  36     -19.843  27.292  26.803  1.00 28.27           H  
ATOM    556  CD  GLU A  36     -20.599  26.723  28.736  1.00 28.27           C  
ATOM    557  OE1 GLU A  36     -20.543  27.918  29.099  1.00 28.27           O  
ATOM    558  OE2 GLU A  36     -20.835  25.747  29.480  1.00 28.27           O  
ATOM    559  N   TRP A  37     -17.292  24.672  24.184  1.00 25.52           N  
ATOM    560  H   TRP A  37     -17.713  25.453  23.702  1.00 25.52           H  
ATOM    561  CA  TRP A  37     -15.830  24.764  24.226  1.00 25.52           C  
ATOM    562  HA  TRP A  37     -15.520  25.017  23.212  1.00 25.52           H  
ATOM    563  C   TRP A  37     -15.046  23.491  24.575  1.00 25.52           C  
ATOM    564  CB  TRP A  37     -15.424  25.974  25.083  1.00 25.52           C  
ATOM    565  HB2 TRP A  37     -15.668  25.764  26.124  1.00 25.52           H  
ATOM    566  HB3 TRP A  37     -14.344  26.103  25.020  1.00 25.52           H  
ATOM    567  O   TRP A  37     -14.347  23.390  25.577  1.00 25.52           O  
ATOM    568  CG  TRP A  37     -16.072  27.269  24.688  1.00 25.52           C  
ATOM    569  CD1 TRP A  37     -17.104  27.852  25.338  1.00 25.52           C  
ATOM    570  HD1 TRP A  37     -17.558  27.477  26.243  1.00 25.52           H  
ATOM    571  CD2 TRP A  37     -15.724  28.186  23.602  1.00 25.52           C  
ATOM    572  CE2 TRP A  37     -16.644  29.278  23.624  1.00 25.52           C  
ATOM    573  CE3 TRP A  37     -14.703  28.227  22.625  1.00 25.52           C  
ATOM    574  HE3 TRP A  37     -13.968  27.436  22.596  1.00 25.52           H  
ATOM    575  NE1 TRP A  37     -17.476  29.010  24.688  1.00 25.52           N  
ATOM    576  HE1 TRP A  37     -18.198  29.626  25.033  1.00 25.52           H  
ATOM    577  CH2 TRP A  37     -15.544  30.355  21.759  1.00 25.52           C  
ATOM    578  HH2 TRP A  37     -15.464  31.176  21.063  1.00 25.52           H  
ATOM    579  CZ2 TRP A  37     -16.571  30.344  22.717  1.00 25.52           C  
ATOM    580  HZ2 TRP A  37     -17.281  31.156  22.771  1.00 25.52           H  
ATOM    581  CZ3 TRP A  37     -14.612  29.301  21.717  1.00 25.52           C  
ATOM    582  HZ3 TRP A  37     -13.817  29.325  20.987  1.00 25.52           H  
ATOM    583  N   SER A  38     -14.975  22.588  23.606  1.00 28.36           N  
ATOM    584  H   SER A  38     -15.684  22.639  22.889  1.00 28.36           H  
ATOM    585  CA  SER A  38     -13.653  22.152  23.155  1.00 28.36           C  
ATOM    586  HA  SER A  38     -12.897  22.831  23.549  1.00 28.36           H  
ATOM    587  C   SER A  38     -13.656  22.285  21.643  1.00 28.36           C  
ATOM    588  CB  SER A  38     -13.297  20.747  23.661  1.00 28.36           C  
ATOM    589  HB2 SER A  38     -13.191  20.788  24.745  1.00 28.36           H  
ATOM    590  HB3 SER A  38     -12.344  20.437  23.232  1.00 28.36           H  
ATOM    591  O   SER A  38     -14.573  21.773  21.005  1.00 28.36           O  
ATOM    592  OG  SER A  38     -14.291  19.794  23.339  1.00 28.36           O  
ATOM    593  HG  SER A  38     -15.130  20.253  23.416  1.00 28.36           H  
ATOM    594  N   LEU A  39     -12.714  23.051  21.081  1.00 27.30           N  
ATOM    595  H   LEU A  39     -12.013  23.477  21.670  1.00 27.30           H  
ATOM    596  CA  LEU A  39     -12.559  23.188  19.635  1.00 27.30           C  
ATOM    597  HA  LEU A  39     -13.424  23.700  19.214  1.00 27.30           H  
ATOM    598  C   LEU A  39     -12.488  21.781  19.029  1.00 27.30           C  
ATOM    599  CB  LEU A  39     -11.272  23.968  19.277  1.00 27.30           C  
ATOM    600  HB2 LEU A  39     -10.472  23.723  19.975  1.00 27.30           H  
ATOM    601  HB3 LEU A  39     -10.952  23.595  18.304  1.00 27.30           H  
ATOM    602  O   LEU A  39     -11.442  21.132  19.064  1.00 27.30           O  
ATOM    603  CG  LEU A  39     -11.403  25.495  19.130  1.00 27.30           C  
ATOM    604  HG  LEU A  39     -12.388  25.739  18.730  1.00 27.30           H  
ATOM    605  CD1 LEU A  39     -11.200  26.227  20.456  1.00 27.30           C  
ATOM    606 HD11 LEU A  39     -10.207  26.022  20.856  1.00 27.30           H  
ATOM    607 HD12 LEU A  39     -11.957  25.909  21.173  1.00 27.30           H  
ATOM    608 HD13 LEU A  39     -11.305  27.301  20.300  1.00 27.30           H  
ATOM    609  CD2 LEU A  39     -10.346  25.995  18.142  1.00 27.30           C  
ATOM    610 HD21 LEU A  39      -9.347  25.740  18.495  1.00 27.30           H  
ATOM    611 HD22 LEU A  39     -10.423  27.078  18.041  1.00 27.30           H  
ATOM    612 HD23 LEU A  39     -10.513  25.551  17.161  1.00 27.30           H  
ATOM    613  N   ILE A  40     -13.597  21.307  18.464  1.00 34.82           N  
ATOM    614  H   ILE A  40     -14.456  21.822  18.595  1.00 34.82           H  
ATOM    615  CA  ILE A  40     -13.557  20.272  17.445  1.00 34.82           C  
ATOM    616  HA  ILE A  40     -12.934  19.442  17.777  1.00 34.82           H  
ATOM    617  C   ILE A  40     -12.878  20.986  16.286  1.00 34.82           C  
ATOM    618  CB  ILE A  40     -14.971  19.741  17.100  1.00 34.82           C  
ATOM    619  HB  ILE A  40     -15.579  20.571  16.739  1.00 34.82           H  
ATOM    620  O   ILE A  40     -13.528  21.712  15.540  1.00 34.82           O  
ATOM    621  CG1 ILE A  40     -15.654  19.149  18.356  1.00 34.82           C  
ATOM    622 HG12 ILE A  40     -15.082  18.292  18.712  1.00 34.82           H  
ATOM    623 HG13 ILE A  40     -15.663  19.898  19.148  1.00 34.82           H  
ATOM    624  CG2 ILE A  40     -14.872  18.683  15.983  1.00 34.82           C  
ATOM    625 HG21 ILE A  40     -14.309  17.817  16.330  1.00 34.82           H  
ATOM    626 HG22 ILE A  40     -14.374  19.102  15.108  1.00 34.82           H  
ATOM    627 HG23 ILE A  40     -15.867  18.371  15.666  1.00 34.82           H  
ATOM    628  CD1 ILE A  40     -17.111  18.722  18.134  1.00 34.82           C  
ATOM    629 HD11 ILE A  40     -17.554  18.448  19.092  1.00 34.82           H  
ATOM    630 HD12 ILE A  40     -17.680  19.547  17.705  1.00 34.82           H  
ATOM    631 HD13 ILE A  40     -17.160  17.858  17.471  1.00 34.82           H  
ATOM    632  N   GLN A  41     -11.549  20.885  16.213  1.00 34.99           N  
ATOM    633  H   GLN A  41     -11.058  20.398  16.949  1.00 34.99           H  
ATOM    634  CA  GLN A  41     -10.827  21.269  15.015  1.00 34.99           C  
ATOM    635  HA  GLN A  41     -10.993  22.325  14.798  1.00 34.99           H  
ATOM    636  C   GLN A  41     -11.447  20.436  13.901  1.00 34.99           C  
ATOM    637  CB  GLN A  41      -9.319  21.007  15.158  1.00 34.99           C  
ATOM    638  HB2 GLN A  41      -8.866  21.077  14.169  1.00 34.99           H  
ATOM    639  HB3 GLN A  41      -9.152  20.000  15.540  1.00 34.99           H  
ATOM    640  O   GLN A  41     -11.280  19.216  13.861  1.00 34.99           O  
ATOM    641  CG  GLN A  41      -8.632  22.034  16.073  1.00 34.99           C  
ATOM    642  HG2 GLN A  41      -8.998  21.922  17.094  1.00 34.99           H  
ATOM    643  HG3 GLN A  41      -8.885  23.035  15.726  1.00 34.99           H  
ATOM    644  CD  GLN A  41      -7.111  21.887  16.076  1.00 34.99           C  
ATOM    645  NE2 GLN A  41      -6.376  22.964  16.255  1.00 34.99           N  
ATOM    646 HE21 GLN A  41      -5.377  22.825  16.208  1.00 34.99           H  
ATOM    647 HE22 GLN A  41      -6.800  23.877  16.336  1.00 34.99           H  
ATOM    648  OE1 GLN A  41      -6.550  20.813  15.935  1.00 34.99           O  
ATOM    649  N   THR A  42     -12.258  21.080  13.069  1.00 38.44           N  
ATOM    650  H   THR A  42     -12.435  22.065  13.204  1.00 38.44           H  
ATOM    651  CA  THR A  42     -12.676  20.518  11.800  1.00 38.44           C  
ATOM    652  HA  THR A  42     -13.189  19.569  11.956  1.00 38.44           H  
ATOM    653  C   THR A  42     -11.381  20.263  11.048  1.00 38.44           C  
ATOM    654  CB  THR A  42     -13.613  21.487  11.057  1.00 38.44           C  
ATOM    655  HB  THR A  42     -13.667  21.207  10.005  1.00 38.44           H  
ATOM    656  O   THR A  42     -10.684  21.195  10.654  1.00 38.44           O  
ATOM    657  CG2 THR A  42     -15.018  21.447  11.660  1.00 38.44           C  
ATOM    658 HG21 THR A  42     -15.666  22.137  11.120  1.00 38.44           H  
ATOM    659 HG22 THR A  42     -15.425  20.439  11.577  1.00 38.44           H  
ATOM    660 HG23 THR A  42     -14.983  21.738  12.710  1.00 38.44           H  
ATOM    661  OG1 THR A  42     -13.197  22.830  11.177  1.00 38.44           O  
ATOM    662  HG1 THR A  42     -13.104  23.191  10.292  1.00 38.44           H  
ATOM    663  N   GLU A  43     -10.977  18.996  10.965  1.00 47.36           N  
ATOM    664  H   GLU A  43     -11.531  18.263  11.384  1.00 47.36           H  
ATOM    665  CA  GLU A  43      -9.806  18.644  10.174  1.00 47.36           C  
ATOM    666  HA  GLU A  43      -8.962  19.223  10.548  1.00 47.36           H  
ATOM    667  C   GLU A  43     -10.047  19.074   8.717  1.00 47.36           C  
ATOM    668  CB  GLU A  43      -9.470  17.146  10.304  1.00 47.36           C  
ATOM    669  HB2 GLU A  43      -8.744  16.903   9.529  1.00 47.36           H  
ATOM    670  HB3 GLU A  43     -10.358  16.541  10.126  1.00 47.36           H  
ATOM    671  O   GLU A  43     -11.204  19.158   8.291  1.00 47.36           O  
ATOM    672  CG  GLU A  43      -8.886  16.829  11.697  1.00 47.36           C  
ATOM    673  HG2 GLU A  43      -8.412  17.726  12.097  1.00 47.36           H  
ATOM    674  HG3 GLU A  43      -9.708  16.573  12.366  1.00 47.36           H  
ATOM    675  CD  GLU A  43      -7.828  15.710  11.733  1.00 47.36           C  
ATOM    676  OE1 GLU A  43      -7.443  15.322  12.867  1.00 47.36           O  
ATOM    677  OE2 GLU A  43      -7.358  15.252  10.672  1.00 47.36           O  
ATOM    678  N   PRO A  44      -8.988  19.343   7.930  1.00 48.80           N  
ATOM    679  CA  PRO A  44      -9.111  19.824   6.548  1.00 48.80           C  
ATOM    680  HA  PRO A  44      -9.595  20.801   6.563  1.00 48.80           H  
ATOM    681  C   PRO A  44      -9.954  18.920   5.630  1.00 48.80           C  
ATOM    682  CB  PRO A  44      -7.674  19.999   6.040  1.00 48.80           C  
ATOM    683  HB2 PRO A  44      -7.415  21.057   6.063  1.00 48.80           H  
ATOM    684  HB3 PRO A  44      -7.543  19.610   5.030  1.00 48.80           H  
ATOM    685  O   PRO A  44     -10.377  19.340   4.557  1.00 48.80           O  
ATOM    686  CG  PRO A  44      -6.801  19.242   7.040  1.00 48.80           C  
ATOM    687  HG2 PRO A  44      -6.714  18.203   6.722  1.00 48.80           H  
ATOM    688  HG3 PRO A  44      -5.816  19.696   7.144  1.00 48.80           H  
ATOM    689  CD  PRO A  44      -7.593  19.313   8.337  1.00 48.80           C  
ATOM    690  HD2 PRO A  44      -7.355  20.239   8.861  1.00 48.80           H  
ATOM    691  HD3 PRO A  44      -7.349  18.457   8.966  1.00 48.80           H  
ATOM    692  N   CYS A  45     -10.263  17.701   6.066  1.00 61.04           N  
ATOM    693  H   CYS A  45      -9.890  17.428   6.964  1.00 61.04           H  
ATOM    694  CA  CYS A  45     -11.366  16.906   5.557  1.00 61.04           C  
ATOM    695  HA  CYS A  45     -11.279  16.774   4.479  1.00 61.04           H  
ATOM    696  C   CYS A  45     -12.712  17.585   5.895  1.00 61.04           C  
ATOM    697  CB  CYS A  45     -11.341  15.548   6.259  1.00 61.04           C  
ATOM    698  HB2 CYS A  45     -12.231  15.033   5.897  1.00 61.04           H  
ATOM    699  HB3 CYS A  45     -11.458  15.734   7.327  1.00 61.04           H  
ATOM    700  O   CYS A  45     -13.364  17.191   6.863  1.00 61.04           O  
ATOM    701  SG  CYS A  45      -9.985  14.376   6.113  1.00 61.04           S  
ATOM    702  N   GLY A  46     -13.125  18.616   5.153  1.00 55.29           N  
ATOM    703  H   GLY A  46     -12.493  18.956   4.442  1.00 55.29           H  
ATOM    704  CA  GLY A  46     -14.357  19.373   5.416  1.00 55.29           C  
ATOM    705  HA2 GLY A  46     -14.159  20.102   6.203  1.00 55.29           H  
ATOM    706  HA3 GLY A  46     -14.641  19.916   4.515  1.00 55.29           H  
ATOM    707  C   GLY A  46     -15.543  18.486   5.830  1.00 55.29           C  
ATOM    708  O   GLY A  46     -16.084  17.742   5.019  1.00 55.29           O  
ATOM    709  N   GLY A  47     -15.925  18.549   7.112  1.00 55.37           N  
ATOM    710  H   GLY A  47     -15.367  19.116   7.733  1.00 55.37           H  
ATOM    711  CA  GLY A  47     -17.045  17.788   7.685  1.00 55.37           C  
ATOM    712  HA2 GLY A  47     -17.748  17.534   6.891  1.00 55.37           H  
ATOM    713  HA3 GLY A  47     -17.568  18.428   8.395  1.00 55.37           H  
ATOM    714  C   GLY A  47     -16.695  16.482   8.417  1.00 55.37           C  
ATOM    715  O   GLY A  47     -17.599  15.848   8.962  1.00 55.37           O  
ATOM    716  N   ILE A  48     -15.422  16.076   8.491  1.00 56.85           N  
ATOM    717  H   ILE A  48     -14.713  16.603   8.003  1.00 56.85           H  
ATOM    718  CA  ILE A  48     -15.021  14.861   9.212  1.00 56.85           C  
ATOM    719  HA  ILE A  48     -15.839  14.147   9.118  1.00 56.85           H  
ATOM    720  C   ILE A  48     -14.839  15.122  10.713  1.00 56.85           C  
ATOM    721  CB  ILE A  48     -13.796  14.181   8.571  1.00 56.85           C  
ATOM    722  HB  ILE A  48     -12.983  14.904   8.512  1.00 56.85           H  
ATOM    723  O   ILE A  48     -14.055  15.967  11.142  1.00 56.85           O  
ATOM    724  CG1 ILE A  48     -14.170  13.716   7.142  1.00 56.85           C  
ATOM    725 HG12 ILE A  48     -15.139  13.217   7.162  1.00 56.85           H  
ATOM    726 HG13 ILE A  48     -14.286  14.596   6.510  1.00 56.85           H  
ATOM    727  CG2 ILE A  48     -13.336  13.039   9.491  1.00 56.85           C  
ATOM    728 HG21 ILE A  48     -12.746  13.451  10.310  1.00 56.85           H  
ATOM    729 HG22 ILE A  48     -12.726  12.316   8.950  1.00 56.85           H  
ATOM    730 HG23 ILE A  48     -14.209  12.547   9.921  1.00 56.85           H  
ATOM    731  CD1 ILE A  48     -13.170  12.766   6.470  1.00 56.85           C  
ATOM    732 HD11 ILE A  48     -13.225  12.874   5.386  1.00 56.85           H  
ATOM    733 HD12 ILE A  48     -13.422  11.740   6.738  1.00 56.85           H  
ATOM    734 HD13 ILE A  48     -12.154  12.959   6.813  1.00 56.85           H  
ATOM    735  N   VAL A  49     -15.539  14.325  11.524  1.00 57.48           N  
ATOM    736  H   VAL A  49     -16.168  13.666  11.088  1.00 57.48           H  
ATOM    737  CA  VAL A  49     -15.461  14.342  12.989  1.00 57.48           C  
ATOM    738  HA  VAL A  49     -15.190  15.349  13.306  1.00 57.48           H  
ATOM    739  C   VAL A  49     -14.374  13.377  13.473  1.00 57.48           C  
ATOM    740  CB  VAL A  49     -16.832  14.010  13.611  1.00 57.48           C  
ATOM    741  HB  VAL A  49     -17.118  12.997  13.328  1.00 57.48           H  
ATOM    742  O   VAL A  49     -14.374  12.197  13.114  1.00 57.48           O  
ATOM    743  CG1 VAL A  49     -16.800  14.094  15.144  1.00 57.48           C  
ATOM    744 HG11 VAL A  49     -16.488  15.091  15.456  1.00 57.48           H  
ATOM    745 HG12 VAL A  49     -17.793  13.891  15.545  1.00 57.48           H  
ATOM    746 HG13 VAL A  49     -16.109  13.356  15.550  1.00 57.48           H  
ATOM    747  CG2 VAL A  49     -17.920  14.974  13.115  1.00 57.48           C  
ATOM    748 HG21 VAL A  49     -18.872  14.745  13.594  1.00 57.48           H  
ATOM    749 HG22 VAL A  49     -17.642  16.002  13.346  1.00 57.48           H  
ATOM    750 HG23 VAL A  49     -18.053  14.881  12.038  1.00 57.48           H  
ATOM    751  N   SER A  50     -13.473  13.869  14.325  1.00 57.10           N  
ATOM    752  H   SER A  50     -13.523  14.853  14.548  1.00 57.10           H  
ATOM    753  CA  SER A  50     -12.455  13.062  15.007  1.00 57.10           C  
ATOM    754  HA  SER A  50     -12.152  12.250  14.345  1.00 57.10           H  
ATOM    755  C   SER A  50     -13.006  12.454  16.302  1.00 57.10           C  
ATOM    756  CB  SER A  50     -11.216  13.921  15.275  1.00 57.10           C  
ATOM    757  HB2 SER A  50     -11.454  14.702  15.997  1.00 57.10           H  
ATOM    758  HB3 SER A  50     -10.902  14.388  14.341  1.00 57.10           H  
ATOM    759  O   SER A  50     -13.652  13.134  17.104  1.00 57.10           O  
ATOM    760  OG  SER A  50     -10.158  13.124  15.764  1.00 57.10           O  
ATOM    761  HG  SER A  50      -9.356  13.439  15.339  1.00 57.10           H  
ATOM    762  N   SER A  51     -12.776  11.159  16.529  1.00 57.31           N  
ATOM    763  H   SER A  51     -12.282  10.640  15.817  1.00 57.31           H  
ATOM    764  CA  SER A  51     -13.211  10.477  17.757  1.00 57.31           C  
ATOM    765  HA  SER A  51     -14.188  10.872  18.033  1.00 57.31           H  
ATOM    766  C   SER A  51     -12.255  10.707  18.940  1.00 57.31           C  
ATOM    767  CB  SER A  51     -13.383   8.979  17.493  1.00 57.31           C  
ATOM    768  HB2 SER A  51     -14.026   8.833  16.625  1.00 57.31           H  
ATOM    769  HB3 SER A  51     -13.851   8.514  18.360  1.00 57.31           H  
ATOM    770  O   SER A  51     -11.039  10.708  18.758  1.00 57.31           O  
ATOM    771  OG  SER A  51     -12.131   8.364  17.261  1.00 57.31           O  
ATOM    772  HG  SER A  51     -11.456   9.016  17.464  1.00 57.31           H  
ATOM    773  N   LYS A  52     -12.782  10.791  20.174  1.00 55.98           N  
ATOM    774  H   LYS A  52     -13.789  10.787  20.255  1.00 55.98           H  
ATOM    775  CA  LYS A  52     -11.970  10.856  21.410  1.00 55.98           C  
ATOM    776  HA  LYS A  52     -11.313  11.721  21.319  1.00 55.98           H  
ATOM    777  C   LYS A  52     -11.054   9.629  21.576  1.00 55.98           C  
ATOM    778  CB  LYS A  52     -12.860  11.042  22.660  1.00 55.98           C  
ATOM    779  HB2 LYS A  52     -12.251  10.867  23.547  1.00 55.98           H  
ATOM    780  HB3 LYS A  52     -13.659  10.301  22.651  1.00 55.98           H  
ATOM    781  O   LYS A  52     -11.423   8.509  21.225  1.00 55.98           O  
ATOM    782  CG  LYS A  52     -13.459  12.456  22.771  1.00 55.98           C  
ATOM    783  HG2 LYS A  52     -12.649  13.185  22.732  1.00 55.98           H  
ATOM    784  HG3 LYS A  52     -14.121  12.630  21.924  1.00 55.98           H  
ATOM    785  CD  LYS A  52     -14.248  12.661  24.079  1.00 55.98           C  
ATOM    786  HD2 LYS A  52     -13.586  12.491  24.928  1.00 55.98           H  
ATOM    787  HD3 LYS A  52     -15.072  11.949  24.117  1.00 55.98           H  
ATOM    788  CE  LYS A  52     -14.800  14.097  24.136  1.00 55.98           C  
ATOM    789  HE2 LYS A  52     -13.965  14.793  24.060  1.00 55.98           H  
ATOM    790  HE3 LYS A  52     -15.432  14.262  23.263  1.00 55.98           H  
ATOM    791  NZ  LYS A  52     -15.574  14.382  25.376  1.00 55.98           N  
ATOM    792  HZ1 LYS A  52     -14.998  14.280  26.199  1.00 55.98           H  
ATOM    793  HZ2 LYS A  52     -16.383  13.781  25.453  1.00 55.98           H  
ATOM    794  HZ3 LYS A  52     -15.905  15.336  25.360  1.00 55.98           H  
ATOM    795  N   ILE A  53      -9.879   9.860  22.172  1.00 54.19           N  
ATOM    796  H   ILE A  53      -9.676  10.818  22.421  1.00 54.19           H  
ATOM    797  CA  ILE A  53      -8.835   8.858  22.455  1.00 54.19           C  
ATOM    798  HA  ILE A  53      -8.466   8.474  21.504  1.00 54.19           H  
ATOM    799  C   ILE A  53      -9.421   7.686  23.258  1.00 54.19           C  
ATOM    800  CB  ILE A  53      -7.649   9.516  23.210  1.00 54.19           C  
ATOM    801  HB  ILE A  53      -8.035   9.945  24.134  1.00 54.19           H  
ATOM    802  O   ILE A  53     -10.003   7.880  24.325  1.00 54.19           O  
ATOM    803  CG1 ILE A  53      -7.016  10.655  22.371  1.00 54.19           C  
ATOM    804 HG12 ILE A  53      -6.521  10.232  21.497  1.00 54.19           H  
ATOM    805 HG13 ILE A  53      -7.796  11.328  22.014  1.00 54.19           H  
ATOM    806  CG2 ILE A  53      -6.572   8.474  23.581  1.00 54.19           C  
ATOM    807 HG21 ILE A  53      -6.171   8.013  22.678  1.00 54.19           H  
ATOM    808 HG22 ILE A  53      -5.759   8.946  24.132  1.00 54.19           H  
ATOM    809 HG23 ILE A  53      -6.990   7.701  24.226  1.00 54.19           H  
ATOM    810  CD1 ILE A  53      -6.014  11.523  23.143  1.00 54.19           C  
ATOM    811 HD11 ILE A  53      -5.728  12.374  22.525  1.00 54.19           H  
ATOM    812 HD12 ILE A  53      -5.114  10.955  23.380  1.00 54.19           H  
ATOM    813 HD13 ILE A  53      -6.469  11.893  24.062  1.00 54.19           H  
ATOM    814  N   SER A  54      -9.246   6.459  22.760  1.00 53.82           N  
ATOM    815  H   SER A  54      -8.759   6.366  21.881  1.00 53.82           H  
ATOM    816  CA  SER A  54      -9.719   5.252  23.449  1.00 53.82           C  
ATOM    817  HA  SER A  54     -10.691   5.497  23.877  1.00 53.82           H  
ATOM    818  C   SER A  54      -8.737   4.818  24.554  1.00 53.82           C  
ATOM    819  CB  SER A  54      -9.936   4.118  22.450  1.00 53.82           C  
ATOM    820  HB2 SER A  54     -10.414   4.513  21.554  1.00 53.82           H  
ATOM    821  HB3 SER A  54      -8.956   3.712  22.196  1.00 53.82           H  
ATOM    822  O   SER A  54      -7.522   4.917  24.357  1.00 53.82           O  
ATOM    823  OG  SER A  54     -10.752   3.085  22.983  1.00 53.82           O  
ATOM    824  HG  SER A  54     -10.202   2.566  23.576  1.00 53.82           H  
ATOM    825  N   PRO A  55      -9.223   4.280  25.691  1.00 55.47           N  
ATOM    826  CA  PRO A  55      -8.380   3.839  26.804  1.00 55.47           C  
ATOM    827  HA  PRO A  55      -7.891   4.720  27.219  1.00 55.47           H  
ATOM    828  C   PRO A  55      -7.313   2.803  26.427  1.00 55.47           C  
ATOM    829  CB  PRO A  55      -9.337   3.269  27.853  1.00 55.47           C  
ATOM    830  HB2 PRO A  55      -9.486   2.204  27.675  1.00 55.47           H  
ATOM    831  HB3 PRO A  55      -8.982   3.440  28.869  1.00 55.47           H  
ATOM    832  O   PRO A  55      -7.496   1.986  25.518  1.00 55.47           O  
ATOM    833  CG  PRO A  55     -10.642   4.005  27.577  1.00 55.47           C  
ATOM    834  HG2 PRO A  55     -10.626   4.977  28.070  1.00 55.47           H  
ATOM    835  HG3 PRO A  55     -11.505   3.421  27.898  1.00 55.47           H  
ATOM    836  CD  PRO A  55     -10.626   4.193  26.067  1.00 55.47           C  
ATOM    837  HD2 PRO A  55     -11.174   5.103  25.823  1.00 55.47           H  
ATOM    838  HD3 PRO A  55     -11.086   3.328  25.589  1.00 55.47           H  
ATOM    839  N   LYS A  56      -6.210   2.809  27.189  1.00 57.77           N  
ATOM    840  H   LYS A  56      -6.191   3.478  27.946  1.00 57.77           H  
ATOM    841  CA  LYS A  56      -4.979   2.037  26.941  1.00 57.77           C  
ATOM    842  HA  LYS A  56      -4.556   2.352  25.987  1.00 57.77           H  
ATOM    843  C   LYS A  56      -5.159   0.522  26.834  1.00 57.77           C  
ATOM    844  CB  LYS A  56      -3.945   2.302  28.053  1.00 57.77           C  
ATOM    845  HB2 LYS A  56      -3.152   1.558  27.976  1.00 57.77           H  
ATOM    846  HB3 LYS A  56      -4.421   2.167  29.025  1.00 57.77           H  
ATOM    847  O   LYS A  56      -4.277  -0.092  26.253  1.00 57.77           O  
ATOM    848  CG  LYS A  56      -3.285   3.688  27.987  1.00 57.77           C  
ATOM    849  HG2 LYS A  56      -2.821   3.821  27.010  1.00 57.77           H  
ATOM    850  HG3 LYS A  56      -4.038   4.462  28.136  1.00 57.77           H  
ATOM    851  CD  LYS A  56      -2.208   3.798  29.081  1.00 57.77           C  
ATOM    852  HD2 LYS A  56      -1.470   3.010  28.934  1.00 57.77           H  
ATOM    853  HD3 LYS A  56      -2.678   3.653  30.054  1.00 57.77           H  
ATOM    854  CE  LYS A  56      -1.501   5.161  29.061  1.00 57.77           C  
ATOM    855  HE2 LYS A  56      -2.247   5.945  29.192  1.00 57.77           H  
ATOM    856  HE3 LYS A  56      -1.034   5.296  28.085  1.00 57.77           H  
ATOM    857  NZ  LYS A  56      -0.470   5.258  30.131  1.00 57.77           N  
ATOM    858  HZ1 LYS A  56      -0.884   5.153  31.047  1.00 57.77           H  
ATOM    859  HZ2 LYS A  56       0.003   6.150  30.108  1.00 57.77           H  
ATOM    860  HZ3 LYS A  56       0.231   4.539  30.028  1.00 57.77           H  
ATOM    861  N   ASN A  57      -6.248  -0.066  27.328  1.00 63.88           N  
ATOM    862  H   ASN A  57      -6.943   0.515  27.774  1.00 63.88           H  
ATOM    863  CA  ASN A  57      -6.411  -1.525  27.404  1.00 63.88           C  
ATOM    864  HA  ASN A  57      -5.508  -2.005  27.026  1.00 63.88           H  
ATOM    865  C   ASN A  57      -7.527  -2.073  26.503  1.00 63.88           C  
ATOM    866  CB  ASN A  57      -6.541  -1.952  28.879  1.00 63.88           C  
ATOM    867  HB2 ASN A  57      -6.798  -3.010  28.930  1.00 63.88           H  
ATOM    868  HB3 ASN A  57      -7.338  -1.389  29.365  1.00 63.88           H  
ATOM    869  O   ASN A  57      -7.983  -3.194  26.710  1.00 63.88           O  
ATOM    870  CG  ASN A  57      -5.247  -1.783  29.658  1.00 63.88           C  
ATOM    871  ND2 ASN A  57      -5.277  -2.003  30.949  1.00 63.88           N  
ATOM    872 HD21 ASN A  57      -6.107  -2.364  31.397  1.00 63.88           H  
ATOM    873 HD22 ASN A  57      -4.390  -1.965  31.430  1.00 63.88           H  
ATOM    874  OD1 ASN A  57      -4.205  -1.434  29.130  1.00 63.88           O  
ATOM    875  N   CYS A  58      -7.979  -1.315  25.496  1.00 65.99           N  
ATOM    876  H   CYS A  58      -7.655  -0.365  25.389  1.00 65.99           H  
ATOM    877  CA  CYS A  58      -9.028  -1.836  24.624  1.00 65.99           C  
ATOM    878  HA  CYS A  58      -9.706  -2.388  25.275  1.00 65.99           H  
ATOM    879  C   CYS A  58      -8.509  -2.868  23.613  1.00 65.99           C  
ATOM    880  CB  CYS A  58      -9.873  -0.721  24.003  1.00 65.99           C  
ATOM    881  HB2 CYS A  58      -9.243  -0.091  23.375  1.00 65.99           H  
ATOM    882  HB3 CYS A  58     -10.614  -1.206  23.367  1.00 65.99           H  
ATOM    883  O   CYS A  58      -7.421  -2.672  23.049  1.00 65.99           O  
ATOM    884  SG  CYS A  58     -10.748   0.313  25.224  1.00 65.99           S  
ATOM    885  N   PRO A  59      -9.294  -3.937  23.361  1.00 73.32           N  
ATOM    886  CA  PRO A  59      -9.011  -4.903  22.309  1.00 73.32           C  
ATOM    887  HA  PRO A  59      -8.110  -5.460  22.567  1.00 73.32           H  
ATOM    888  C   PRO A  59      -8.849  -4.230  20.944  1.00 73.32           C  
ATOM    889  CB  PRO A  59     -10.214  -5.842  22.286  1.00 73.32           C  
ATOM    890  HB2 PRO A  59      -9.937  -6.859  22.006  1.00 73.32           H  
ATOM    891  HB3 PRO A  59     -10.956  -5.433  21.601  1.00 73.32           H  
ATOM    892  O   PRO A  59      -9.533  -3.244  20.650  1.00 73.32           O  
ATOM    893  CG  PRO A  59     -10.781  -5.773  23.697  1.00 73.32           C  
ATOM    894  HG2 PRO A  59     -11.845  -6.010  23.724  1.00 73.32           H  
ATOM    895  HG3 PRO A  59     -10.219  -6.436  24.354  1.00 73.32           H  
ATOM    896  CD  PRO A  59     -10.512  -4.323  24.075  1.00 73.32           C  
ATOM    897  HD2 PRO A  59     -10.388  -4.270  25.157  1.00 73.32           H  
ATOM    898  HD3 PRO A  59     -11.343  -3.696  23.752  1.00 73.32           H  
ATOM    899  N   LEU A  60      -7.988  -4.786  20.086  1.00 73.82           N  
ATOM    900  H   LEU A  60      -7.467  -5.603  20.372  1.00 73.82           H  
ATOM    901  CA  LEU A  60      -7.676  -4.179  18.789  1.00 73.82           C  
ATOM    902  HA  LEU A  60      -7.322  -3.167  18.985  1.00 73.82           H  
ATOM    903  C   LEU A  60      -8.897  -4.053  17.860  1.00 73.82           C  
ATOM    904  CB  LEU A  60      -6.539  -4.938  18.086  1.00 73.82           C  
ATOM    905  HB2 LEU A  60      -6.801  -5.993  18.011  1.00 73.82           H  
ATOM    906  HB3 LEU A  60      -6.457  -4.537  17.075  1.00 73.82           H  
ATOM    907  O   LEU A  60      -8.966  -3.097  17.092  1.00 73.82           O  
ATOM    908  CG  LEU A  60      -5.152  -4.790  18.732  1.00 73.82           C  
ATOM    909  HG  LEU A  60      -5.212  -5.116  19.771  1.00 73.82           H  
ATOM    910  CD1 LEU A  60      -4.153  -5.690  18.010  1.00 73.82           C  
ATOM    911 HD11 LEU A  60      -3.171  -5.610  18.475  1.00 73.82           H  
ATOM    912 HD12 LEU A  60      -4.475  -6.729  18.075  1.00 73.82           H  
ATOM    913 HD13 LEU A  60      -4.069  -5.413  16.959  1.00 73.82           H  
ATOM    914  CD2 LEU A  60      -4.645  -3.343  18.701  1.00 73.82           C  
ATOM    915 HD21 LEU A  60      -3.705  -3.275  18.154  1.00 73.82           H  
ATOM    916 HD22 LEU A  60      -4.466  -3.009  19.723  1.00 73.82           H  
ATOM    917 HD23 LEU A  60      -5.371  -2.676  18.236  1.00 73.82           H  
ATOM    918  N   HIS A  61      -9.881  -4.951  17.960  1.00 75.95           N  
ATOM    919  H   HIS A  61      -9.763  -5.736  18.584  1.00 75.95           H  
ATOM    920  CA  HIS A  61     -11.107  -4.896  17.149  1.00 75.95           C  
ATOM    921  HA  HIS A  61     -10.831  -4.844  16.095  1.00 75.95           H  
ATOM    922  C   HIS A  61     -11.973  -3.658  17.443  1.00 75.95           C  
ATOM    923  CB  HIS A  61     -11.912  -6.187  17.343  1.00 75.95           C  
ATOM    924  HB2 HIS A  61     -12.723  -6.198  16.615  1.00 75.95           H  
ATOM    925  HB3 HIS A  61     -11.275  -7.045  17.131  1.00 75.95           H  
ATOM    926  O   HIS A  61     -12.732  -3.206  16.594  1.00 75.95           O  
ATOM    927  CG  HIS A  61     -12.506  -6.328  18.723  1.00 75.95           C  
ATOM    928  CD2 HIS A  61     -13.644  -5.720  19.183  1.00 75.95           C  
ATOM    929  HD2 HIS A  61     -14.277  -5.053  18.618  1.00 75.95           H  
ATOM    930  ND1 HIS A  61     -12.023  -7.110  19.745  1.00 75.95           N  
ATOM    931  HD1 HIS A  61     -11.320  -7.829  19.654  1.00 75.95           H  
ATOM    932  CE1 HIS A  61     -12.854  -6.975  20.794  1.00 75.95           C  
ATOM    933  HE1 HIS A  61     -12.779  -7.525  21.720  1.00 75.95           H  
ATOM    934  NE2 HIS A  61     -13.829  -6.099  20.515  1.00 75.95           N  
ATOM    935  N   ARG A  62     -11.843  -3.027  18.622  1.00 77.34           N  
ATOM    936  H   ARG A  62     -11.189  -3.397  19.297  1.00 77.34           H  
ATOM    937  CA  ARG A  62     -12.559  -1.770  18.926  1.00 77.34           C  
ATOM    938  HA  ARG A  62     -13.621  -1.931  18.739  1.00 77.34           H  
ATOM    939  C   ARG A  62     -12.107  -0.617  18.022  1.00 77.34           C  
ATOM    940  CB  ARG A  62     -12.330  -1.398  20.394  1.00 77.34           C  
ATOM    941  HB2 ARG A  62     -11.377  -0.876  20.481  1.00 77.34           H  
ATOM    942  HB3 ARG A  62     -12.279  -2.299  21.005  1.00 77.34           H  
ATOM    943  O   ARG A  62     -12.797   0.395  17.860  1.00 77.34           O  
ATOM    944  CG  ARG A  62     -13.475  -0.525  20.925  1.00 77.34           C  
ATOM    945  HG2 ARG A  62     -13.895   0.103  20.139  1.00 77.34           H  
ATOM    946  HG3 ARG A  62     -14.262  -1.189  21.281  1.00 77.34           H  
ATOM    947  CD  ARG A  62     -12.992   0.386  22.055  1.00 77.34           C  
ATOM    948  HD2 ARG A  62     -12.173  -0.103  22.584  1.00 77.34           H  
ATOM    949  HD3 ARG A  62     -12.621   1.316  21.626  1.00 77.34           H  
ATOM    950  NE  ARG A  62     -14.073   0.627  23.016  1.00 77.34           N  
ATOM    951  HE  ARG A  62     -14.705  -0.146  23.170  1.00 77.34           H  
ATOM    952  NH1 ARG A  62     -13.607   2.808  23.630  1.00 77.34           N  
ATOM    953 HH11 ARG A  62     -13.890   3.628  24.147  1.00 77.34           H  
ATOM    954 HH12 ARG A  62     -12.757   2.822  23.084  1.00 77.34           H  
ATOM    955  NH2 ARG A  62     -15.322   1.690  24.529  1.00 77.34           N  
ATOM    956 HH21 ARG A  62     -15.842   0.837  24.676  1.00 77.34           H  
ATOM    957 HH22 ARG A  62     -15.512   2.433  25.187  1.00 77.34           H  
ATOM    958  CZ  ARG A  62     -14.318   1.718  23.710  1.00 77.34           C  
ATOM    959  N   PHE A  63     -10.916  -0.755  17.456  1.00 81.38           N  
ATOM    960  H   PHE A  63     -10.409  -1.615  17.609  1.00 81.38           H  
ATOM    961  CA  PHE A  63     -10.334   0.200  16.534  1.00 81.38           C  
ATOM    962  HA  PHE A  63     -10.700   1.195  16.789  1.00 81.38           H  
ATOM    963  C   PHE A  63     -10.744  -0.068  15.086  1.00 81.38           C  
ATOM    964  CB  PHE A  63      -8.834   0.267  16.756  1.00 81.38           C  
ATOM    965  HB2 PHE A  63      -8.401   0.993  16.067  1.00 81.38           H  
ATOM    966  HB3 PHE A  63      -8.408  -0.710  16.529  1.00 81.38           H  
ATOM    967  O   PHE A  63     -10.569   0.820  14.264  1.00 81.38           O  
ATOM    968  CG  PHE A  63      -8.516   0.663  18.182  1.00 81.38           C  
ATOM    969  CD1 PHE A  63      -8.633   2.001  18.590  1.00 81.38           C  
ATOM    970  HD1 PHE A  63      -8.845   2.777  17.869  1.00 81.38           H  
ATOM    971  CD2 PHE A  63      -8.226  -0.330  19.129  1.00 81.38           C  
ATOM    972  HD2 PHE A  63      -8.168  -1.360  18.809  1.00 81.38           H  
ATOM    973  CE1 PHE A  63      -8.480   2.331  19.943  1.00 81.38           C  
ATOM    974  HE1 PHE A  63      -8.535   3.374  20.221  1.00 81.38           H  
ATOM    975  CE2 PHE A  63      -8.075  -0.009  20.485  1.00 81.38           C  
ATOM    976  HE2 PHE A  63      -7.873  -0.791  21.201  1.00 81.38           H  
ATOM    977  CZ  PHE A  63      -8.231   1.324  20.898  1.00 81.38           C  
ATOM    978  HZ  PHE A  63      -8.133   1.574  21.944  1.00 81.38           H  
ATOM    979  N   ASP A  64     -11.464  -1.152  14.801  1.00 87.97           N  
ATOM    980  H   ASP A  64     -11.642  -1.861  15.498  1.00 87.97           H  
ATOM    981  CA  ASP A  64     -12.054  -1.353  13.481  1.00 87.97           C  
ATOM    982  HA  ASP A  64     -11.247  -1.328  12.748  1.00 87.97           H  
ATOM    983  C   ASP A  64     -13.025  -0.222  13.131  1.00 87.97           C  
ATOM    984  CB  ASP A  64     -12.732  -2.728  13.368  1.00 87.97           C  
ATOM    985  HB2 ASP A  64     -13.200  -2.805  12.387  1.00 87.97           H  
ATOM    986  HB3 ASP A  64     -13.516  -2.810  14.120  1.00 87.97           H  
ATOM    987  O   ASP A  64     -13.727   0.351  13.983  1.00 87.97           O  
ATOM    988  CG  ASP A  64     -11.737  -3.882  13.513  1.00 87.97           C  
ATOM    989  OD1 ASP A  64     -10.533  -3.661  13.272  1.00 87.97           O  
ATOM    990  OD2 ASP A  64     -12.144  -4.996  13.899  1.00 87.97           O  
ATOM    991  N   CYS A  65     -13.036   0.140  11.856  1.00 90.98           N  
ATOM    992  H   CYS A  65     -12.435  -0.341  11.202  1.00 90.98           H  
ATOM    993  CA  CYS A  65     -14.034   1.043  11.321  1.00 90.98           C  
ATOM    994  HA  CYS A  65     -14.090   1.920  11.965  1.00 90.98           H  
ATOM    995  C   CYS A  65     -15.403   0.350  11.338  1.00 90.98           C  
ATOM    996  CB  CYS A  65     -13.574   1.513   9.946  1.00 90.98           C  
ATOM    997  HB2 CYS A  65     -14.345   2.122   9.473  1.00 90.98           H  
ATOM    998  HB3 CYS A  65     -13.393   0.640   9.318  1.00 90.98           H  
ATOM    999  O   CYS A  65     -15.523  -0.870  11.201  1.00 90.98           O  
ATOM   1000  SG  CYS A  65     -12.032   2.454  10.016  1.00 90.98           S  
ATOM   1001  N   LYS A  66     -16.462   1.125  11.566  1.00 87.84           N  
ATOM   1002  H   LYS A  66     -16.336   2.127  11.566  1.00 87.84           H  
ATOM   1003  CA  LYS A  66     -17.818   0.589  11.670  1.00 87.84           C  
ATOM   1004  HA  LYS A  66     -17.792  -0.319  12.272  1.00 87.84           H  
ATOM   1005  C   LYS A  66     -18.330   0.213  10.279  1.00 87.84           C  
ATOM   1006  CB  LYS A  66     -18.739   1.610  12.340  1.00 87.84           C  
ATOM   1007  HB2 LYS A  66     -18.626   2.553  11.805  1.00 87.84           H  
ATOM   1008  HB3 LYS A  66     -19.770   1.272  12.239  1.00 87.84           H  
ATOM   1009  O   LYS A  66     -18.184   0.980   9.333  1.00 87.84           O  
ATOM   1010  CG  LYS A  66     -18.433   1.842  13.827  1.00 87.84           C  
ATOM   1011  HG2 LYS A  66     -17.411   2.201  13.945  1.00 87.84           H  
ATOM   1012  HG3 LYS A  66     -18.547   0.903  14.370  1.00 87.84           H  
ATOM   1013  CD  LYS A  66     -19.408   2.884  14.393  1.00 87.84           C  
ATOM   1014  HD2 LYS A  66     -20.427   2.523  14.258  1.00 87.84           H  
ATOM   1015  HD3 LYS A  66     -19.288   3.814  13.838  1.00 87.84           H  
ATOM   1016  CE  LYS A  66     -19.145   3.139  15.881  1.00 87.84           C  
ATOM   1017  HE2 LYS A  66     -19.229   2.192  16.414  1.00 87.84           H  
ATOM   1018  HE3 LYS A  66     -18.124   3.502  15.994  1.00 87.84           H  
ATOM   1019  NZ  LYS A  66     -20.107   4.126  16.434  1.00 87.84           N  
ATOM   1020  HZ1 LYS A  66     -19.931   4.298  17.414  1.00 87.84           H  
ATOM   1021  HZ2 LYS A  66     -20.035   5.003  15.938  1.00 87.84           H  
ATOM   1022  HZ3 LYS A  66     -21.054   3.790  16.336  1.00 87.84           H  
ATOM   1023  N   ARG A  67     -18.970  -0.952  10.188  1.00 87.81           N  
ATOM   1024  H   ARG A  67     -19.062  -1.493  11.036  1.00 87.81           H  
ATOM   1025  CA  ARG A  67     -19.699  -1.420   9.001  1.00 87.81           C  
ATOM   1026  HA  ARG A  67     -19.255  -1.000   8.098  1.00 87.81           H  
ATOM   1027  C   ARG A  67     -21.155  -0.956   9.043  1.00 87.81           C  
ATOM   1028  CB  ARG A  67     -19.626  -2.949   8.921  1.00 87.81           C  
ATOM   1029  HB2 ARG A  67     -19.960  -3.374   9.868  1.00 87.81           H  
ATOM   1030  HB3 ARG A  67     -20.304  -3.289   8.137  1.00 87.81           H  
ATOM   1031  O   ARG A  67     -21.699  -0.781  10.134  1.00 87.81           O  
ATOM   1032  CG  ARG A  67     -18.218  -3.461   8.588  1.00 87.81           C  
ATOM   1033  HG2 ARG A  67     -17.488  -3.085   9.304  1.00 87.81           H  
ATOM   1034  HG3 ARG A  67     -17.957  -3.120   7.586  1.00 87.81           H  
ATOM   1035  CD  ARG A  67     -18.220  -4.991   8.618  1.00 87.81           C  
ATOM   1036  HD2 ARG A  67     -18.261  -5.331   9.653  1.00 87.81           H  
ATOM   1037  HD3 ARG A  67     -19.118  -5.341   8.108  1.00 87.81           H  
ATOM   1038  NE  ARG A  67     -17.068  -5.578   7.920  1.00 87.81           N  
ATOM   1039  HE  ARG A  67     -17.120  -5.607   6.911  1.00 87.81           H  
ATOM   1040  NH1 ARG A  67     -15.708  -6.168   9.700  1.00 87.81           N  
ATOM   1041 HH11 ARG A  67     -14.855  -6.649   9.948  1.00 87.81           H  
ATOM   1042 HH12 ARG A  67     -16.084  -5.445  10.296  1.00 87.81           H  
ATOM   1043  NH2 ARG A  67     -15.314  -6.975   7.679  1.00 87.81           N  
ATOM   1044 HH21 ARG A  67     -14.478  -7.397   8.056  1.00 87.81           H  
ATOM   1045 HH22 ARG A  67     -15.422  -7.025   6.676  1.00 87.81           H  
ATOM   1046  CZ  ARG A  67     -16.040  -6.221   8.439  1.00 87.81           C  
ATOM   1047  N   GLY A  68     -21.785  -0.814   7.878  1.00 80.46           N  
ATOM   1048  H   GLY A  68     -21.260  -0.973   7.030  1.00 80.46           H  
ATOM   1049  CA  GLY A  68     -23.229  -0.572   7.755  1.00 80.46           C  
ATOM   1050  HA2 GLY A  68     -23.482  -0.515   6.697  1.00 80.46           H  
ATOM   1051  HA3 GLY A  68     -23.776  -1.405   8.196  1.00 80.46           H  
ATOM   1052  C   GLY A  68     -23.707   0.723   8.418  1.00 80.46           C  
ATOM   1053  O   GLY A  68     -24.817   0.776   8.950  1.00 80.46           O  
ATOM   1054  N   MET A  69     -22.862   1.756   8.457  1.00 77.73           N  
ATOM   1055  H   MET A  69     -22.004   1.693   7.927  1.00 77.73           H  
ATOM   1056  CA  MET A  69     -23.280   3.061   8.964  1.00 77.73           C  
ATOM   1057  HA  MET A  69     -23.775   2.914   9.923  1.00 77.73           H  
ATOM   1058  C   MET A  69     -24.294   3.696   8.009  1.00 77.73           C  
ATOM   1059  CB  MET A  69     -22.075   3.989   9.176  1.00 77.73           C  
ATOM   1060  HB2 MET A  69     -21.459   4.016   8.277  1.00 77.73           H  
ATOM   1061  HB3 MET A  69     -22.447   4.996   9.365  1.00 77.73           H  
ATOM   1062  O   MET A  69     -24.138   3.632   6.797  1.00 77.73           O  
ATOM   1063  CG  MET A  69     -21.231   3.539  10.374  1.00 77.73           C  
ATOM   1064  HG2 MET A  69     -21.890   3.376  11.227  1.00 77.73           H  
ATOM   1065  HG3 MET A  69     -20.765   2.587  10.124  1.00 77.73           H  
ATOM   1066  SD  MET A  69     -19.922   4.690  10.887  1.00 77.73           S  
ATOM   1067  CE  MET A  69     -20.854   6.154  11.399  1.00 77.73           C  
ATOM   1068  HE1 MET A  69     -21.337   6.602  10.530  1.00 77.73           H  
ATOM   1069  HE2 MET A  69     -21.606   5.880  12.139  1.00 77.73           H  
ATOM   1070  HE3 MET A  69     -20.166   6.884  11.824  1.00 77.73           H  
ATOM   1071  N   ARG A  70     -25.315   4.364   8.564  1.00 73.25           N  
ATOM   1072  H   ARG A  70     -25.439   4.306   9.565  1.00 73.25           H  
ATOM   1073  CA  ARG A  70     -26.266   5.159   7.763  1.00 73.25           C  
ATOM   1074  HA  ARG A  70     -26.627   4.555   6.930  1.00 73.25           H  
ATOM   1075  C   ARG A  70     -25.612   6.382   7.114  1.00 73.25           C  
ATOM   1076  CB  ARG A  70     -27.459   5.614   8.619  1.00 73.25           C  
ATOM   1077  HB2 ARG A  70     -27.095   6.145   9.498  1.00 73.25           H  
ATOM   1078  HB3 ARG A  70     -28.052   6.312   8.027  1.00 73.25           H  
ATOM   1079  O   ARG A  70     -26.090   6.854   6.093  1.00 73.25           O  
ATOM   1080  CG  ARG A  70     -28.378   4.465   9.054  1.00 73.25           C  
ATOM   1081  HG2 ARG A  70     -27.839   3.789   9.718  1.00 73.25           H  
ATOM   1082  HG3 ARG A  70     -28.709   3.915   8.173  1.00 73.25           H  
ATOM   1083  CD  ARG A  70     -29.601   5.040   9.781  1.00 73.25           C  
ATOM   1084  HD2 ARG A  70     -30.115   5.723   9.105  1.00 73.25           H  
ATOM   1085  HD3 ARG A  70     -29.262   5.600  10.653  1.00 73.25           H  
ATOM   1086  NE  ARG A  70     -30.538   3.983  10.207  1.00 73.25           N  
ATOM   1087  HE  ARG A  70     -30.295   3.033   9.964  1.00 73.25           H  
ATOM   1088  NH1 ARG A  70     -32.139   5.362  11.116  1.00 73.25           N  
ATOM   1089 HH11 ARG A  70     -33.053   5.482  11.530  1.00 73.25           H  
ATOM   1090 HH12 ARG A  70     -31.603   6.170  10.835  1.00 73.25           H  
ATOM   1091  NH2 ARG A  70     -32.454   3.153  11.118  1.00 73.25           N  
ATOM   1092 HH21 ARG A  70     -32.183   2.216  10.859  1.00 73.25           H  
ATOM   1093 HH22 ARG A  70     -33.357   3.301  11.546  1.00 73.25           H  
ATOM   1094  CZ  ARG A  70     -31.700   4.171  10.811  1.00 73.25           C  
ATOM   1095  N   SER A  71     -24.556   6.912   7.736  1.00 69.55           N  
ATOM   1096  H   SER A  71     -24.163   6.396   8.510  1.00 69.55           H  
ATOM   1097  CA  SER A  71     -23.781   8.023   7.182  1.00 69.55           C  
ATOM   1098  HA  SER A  71     -24.459   8.748   6.732  1.00 69.55           H  
ATOM   1099  C   SER A  71     -22.830   7.505   6.111  1.00 69.55           C  
ATOM   1100  CB  SER A  71     -22.975   8.738   8.269  1.00 69.55           C  
ATOM   1101  HB2 SER A  71     -22.269   8.040   8.718  1.00 69.55           H  
ATOM   1102  HB3 SER A  71     -23.648   9.118   9.037  1.00 69.55           H  
ATOM   1103  O   SER A  71     -22.029   6.614   6.390  1.00 69.55           O  
ATOM   1104  OG  SER A  71     -22.268   9.814   7.687  1.00 69.55           O  
ATOM   1105  HG  SER A  71     -21.583  10.120   8.286  1.00 69.55           H  
ATOM   1106  N   SER A  72     -22.887   8.110   4.927  1.00 70.11           N  
ATOM   1107  H   SER A  72     -23.590   8.817   4.767  1.00 70.11           H  
ATOM   1108  CA  SER A  72     -21.965   7.849   3.819  1.00 70.11           C  
ATOM   1109  HA  SER A  72     -21.751   6.781   3.776  1.00 70.11           H  
ATOM   1110  C   SER A  72     -20.628   8.578   3.956  1.00 70.11           C  
ATOM   1111  CB  SER A  72     -22.641   8.263   2.508  1.00 70.11           C  
ATOM   1112  HB2 SER A  72     -21.985   8.044   1.666  1.00 70.11           H  
ATOM   1113  HB3 SER A  72     -23.562   7.694   2.389  1.00 70.11           H  
ATOM   1114  O   SER A  72     -19.773   8.429   3.088  1.00 70.11           O  
ATOM   1115  OG  SER A  72     -22.950   9.647   2.534  1.00 70.11           O  
ATOM   1116  HG  SER A  72     -22.215  10.127   2.144  1.00 70.11           H  
ATOM   1117  N   GLN A  73     -20.460   9.410   4.990  1.00 79.27           N  
ATOM   1118  H   GLN A  73     -21.184   9.476   5.691  1.00 79.27           H  
ATOM   1119  CA  GLN A  73     -19.244  10.198   5.158  1.00 79.27           C  
ATOM   1120  HA  GLN A  73     -18.904  10.471   4.159  1.00 79.27           H  
ATOM   1121  C   GLN A  73     -18.144   9.367   5.826  1.00 79.27           C  
ATOM   1122  CB  GLN A  73     -19.518  11.498   5.934  1.00 79.27           C  
ATOM   1123  HB2 GLN A  73     -18.571  12.006   6.117  1.00 79.27           H  
ATOM   1124  HB3 GLN A  73     -19.954  11.251   6.902  1.00 79.27           H  
ATOM   1125  O   GLN A  73     -18.421   8.694   6.833  1.00 79.27           O  
ATOM   1126  CG  GLN A  73     -20.457  12.467   5.192  1.00 79.27           C  
ATOM   1127  HG2 GLN A  73     -20.660  13.317   5.844  1.00 79.27           H  
ATOM   1128  HG3 GLN A  73     -21.407  11.972   4.989  1.00 79.27           H  
ATOM   1129  CD  GLN A  73     -19.888  13.008   3.879  1.00 79.27           C  
ATOM   1130  NE2 GLN A  73     -20.661  13.746   3.115  1.00 79.27           N  
ATOM   1131 HE21 GLN A  73     -20.215  14.117   2.288  1.00 79.27           H  
ATOM   1132 HE22 GLN A  73     -21.594  14.008   3.400  1.00 79.27           H  
ATOM   1133  OE1 GLN A  73     -18.754  12.779   3.503  1.00 79.27           O  
ATOM   1134  N   PRO A  74     -16.902   9.418   5.309  1.00 87.05           N  
ATOM   1135  CA  PRO A  74     -15.765   8.846   6.003  1.00 87.05           C  
ATOM   1136  HA  PRO A  74     -15.975   7.801   6.233  1.00 87.05           H  
ATOM   1137  C   PRO A  74     -15.515   9.606   7.311  1.00 87.05           C  
ATOM   1138  CB  PRO A  74     -14.600   8.934   5.017  1.00 87.05           C  
ATOM   1139  HB2 PRO A  74     -14.608   8.056   4.371  1.00 87.05           H  
ATOM   1140  HB3 PRO A  74     -13.639   9.015   5.525  1.00 87.05           H  
ATOM   1141  O   PRO A  74     -15.930  10.755   7.476  1.00 87.05           O  
ATOM   1142  CG  PRO A  74     -14.931  10.175   4.191  1.00 87.05           C  
ATOM   1143  HG2 PRO A  74     -14.611  11.072   4.723  1.00 87.05           H  
ATOM   1144  HG3 PRO A  74     -14.481  10.135   3.200  1.00 87.05           H  
ATOM   1145  CD  PRO A  74     -16.457  10.147   4.124  1.00 87.05           C  
ATOM   1146  HD2 PRO A  74     -16.780   9.615   3.229  1.00 87.05           H  
ATOM   1147  HD3 PRO A  74     -16.836  11.169   4.115  1.00 87.05           H  
ATOM   1148  N   TYR A  75     -14.853   8.967   8.270  1.00 86.50           N  
ATOM   1149  H   TYR A  75     -14.502   8.040   8.079  1.00 86.50           H  
ATOM   1150  CA  TYR A  75     -14.540   9.604   9.551  1.00 86.50           C  
ATOM   1151  HA  TYR A  75     -14.528  10.679   9.373  1.00 86.50           H  
ATOM   1152  C   TYR A  75     -13.153   9.235  10.063  1.00 86.50           C  
ATOM   1153  CB  TYR A  75     -15.641   9.332  10.582  1.00 86.50           C  
ATOM   1154  HB2 TYR A  75     -15.462   9.962  11.454  1.00 86.50           H  
ATOM   1155  HB3 TYR A  75     -16.599   9.636  10.161  1.00 86.50           H  
ATOM   1156  O   TYR A  75     -12.606   8.206   9.679  1.00 86.50           O  
ATOM   1157  CG  TYR A  75     -15.736   7.889  11.026  1.00 86.50           C  
ATOM   1158  CD1 TYR A  75     -16.463   6.958  10.260  1.00 86.50           C  
ATOM   1159  HD1 TYR A  75     -16.944   7.277   9.347  1.00 86.50           H  
ATOM   1160  CD2 TYR A  75     -15.094   7.481  12.208  1.00 86.50           C  
ATOM   1161  HD2 TYR A  75     -14.538   8.202  12.790  1.00 86.50           H  
ATOM   1162  CE1 TYR A  75     -16.526   5.611  10.665  1.00 86.50           C  
ATOM   1163  HE1 TYR A  75     -17.054   4.876  10.074  1.00 86.50           H  
ATOM   1164  CE2 TYR A  75     -15.187   6.144  12.627  1.00 86.50           C  
ATOM   1165  HE2 TYR A  75     -14.737   5.859  13.567  1.00 86.50           H  
ATOM   1166  OH  TYR A  75     -15.902   3.902  12.231  1.00 86.50           O  
ATOM   1167  HH  TYR A  75     -15.283   3.781  12.955  1.00 86.50           H  
ATOM   1168  CZ  TYR A  75     -15.875   5.202  11.839  1.00 86.50           C  
ATOM   1169  N   ILE A  76     -12.575  10.061  10.936  1.00 88.84           N  
ATOM   1170  H   ILE A  76     -13.082  10.870  11.264  1.00 88.84           H  
ATOM   1171  CA  ILE A  76     -11.230   9.824  11.468  1.00 88.84           C  
ATOM   1172  HA  ILE A  76     -10.718   9.121  10.810  1.00 88.84           H  
ATOM   1173  C   ILE A  76     -11.320   9.168  12.842  1.00 88.84           C  
ATOM   1174  CB  ILE A  76     -10.378  11.110  11.451  1.00 88.84           C  
ATOM   1175  HB  ILE A  76     -10.950  11.908  11.924  1.00 88.84           H  
ATOM   1176  O   ILE A  76     -12.049   9.613  13.736  1.00 88.84           O  
ATOM   1177  CG1 ILE A  76     -10.056  11.500   9.991  1.00 88.84           C  
ATOM   1178 HG12 ILE A  76     -10.906  11.296   9.341  1.00 88.84           H  
ATOM   1179 HG13 ILE A  76      -9.233  10.889   9.621  1.00 88.84           H  
ATOM   1180  CG2 ILE A  76      -9.053  10.929  12.220  1.00 88.84           C  
ATOM   1181 HG21 ILE A  76      -8.494  10.086  11.812  1.00 88.84           H  
ATOM   1182 HG22 ILE A  76      -8.444  11.829  12.137  1.00 88.84           H  
ATOM   1183 HG23 ILE A  76      -9.243  10.761  13.280  1.00 88.84           H  
ATOM   1184  CD1 ILE A  76      -9.687  12.979   9.847  1.00 88.84           C  
ATOM   1185 HD11 ILE A  76      -8.773  13.192  10.401  1.00 88.84           H  
ATOM   1186 HD12 ILE A  76     -10.486  13.615  10.229  1.00 88.84           H  
ATOM   1187 HD13 ILE A  76      -9.524  13.209   8.794  1.00 88.84           H  
ATOM   1188  N   LYS A  77     -10.528   8.116  13.027  1.00 88.87           N  
ATOM   1189  H   LYS A  77      -9.954   7.829  12.247  1.00 88.87           H  
ATOM   1190  CA  LYS A  77     -10.253   7.525  14.336  1.00 88.87           C  
ATOM   1191  HA  LYS A  77     -10.818   8.056  15.102  1.00 88.87           H  
ATOM   1192  C   LYS A  77      -8.779   7.679  14.675  1.00 88.87           C  
ATOM   1193  CB  LYS A  77     -10.653   6.053  14.350  1.00 88.87           C  
ATOM   1194  HB2 LYS A  77     -10.168   5.590  13.490  1.00 88.87           H  
ATOM   1195  HB3 LYS A  77     -10.291   5.596  15.271  1.00 88.87           H  
ATOM   1196  O   LYS A  77      -7.936   7.828  13.797  1.00 88.87           O  
ATOM   1197  CG  LYS A  77     -12.156   5.806  14.232  1.00 88.87           C  
ATOM   1198  HG2 LYS A  77     -12.485   6.203  13.272  1.00 88.87           H  
ATOM   1199  HG3 LYS A  77     -12.689   6.325  15.030  1.00 88.87           H  
ATOM   1200  CD  LYS A  77     -12.469   4.302  14.276  1.00 88.87           C  
ATOM   1201  HD2 LYS A  77     -11.751   3.774  13.649  1.00 88.87           H  
ATOM   1202  HD3 LYS A  77     -13.457   4.125  13.852  1.00 88.87           H  
ATOM   1203  CE  LYS A  77     -12.436   3.724  15.692  1.00 88.87           C  
ATOM   1204  HE2 LYS A  77     -11.462   3.941  16.131  1.00 88.87           H  
ATOM   1205  HE3 LYS A  77     -13.207   4.203  16.295  1.00 88.87           H  
ATOM   1206  NZ  LYS A  77     -12.645   2.260  15.632  1.00 88.87           N  
ATOM   1207  HZ1 LYS A  77     -13.453   1.972  15.100  1.00 88.87           H  
ATOM   1208  HZ2 LYS A  77     -12.686   1.807  16.533  1.00 88.87           H  
ATOM   1209  HZ3 LYS A  77     -11.888   1.851  15.103  1.00 88.87           H  
ATOM   1210  N   THR A  78      -8.483   7.565  15.963  1.00 85.55           N  
ATOM   1211  H   THR A  78      -9.243   7.471  16.623  1.00 85.55           H  
ATOM   1212  CA  THR A  78      -7.116   7.593  16.487  1.00 85.55           C  
ATOM   1213  HA  THR A  78      -6.409   7.686  15.662  1.00 85.55           H  
ATOM   1214  C   THR A  78      -6.833   6.289  17.211  1.00 85.55           C  
ATOM   1215  CB  THR A  78      -6.897   8.798  17.409  1.00 85.55           C  
ATOM   1216  HB  THR A  78      -7.446   8.651  18.339  1.00 85.55           H  
ATOM   1217  O   THR A  78      -7.646   5.812  18.013  1.00 85.55           O  
ATOM   1218  CG2 THR A  78      -5.424   9.034  17.724  1.00 85.55           C  
ATOM   1219 HG21 THR A  78      -5.010   8.188  18.273  1.00 85.55           H  
ATOM   1220 HG22 THR A  78      -5.307   9.930  18.334  1.00 85.55           H  
ATOM   1221 HG23 THR A  78      -4.860   9.160  16.799  1.00 85.55           H  
ATOM   1222  OG1 THR A  78      -7.373   9.966  16.785  1.00 85.55           O  
ATOM   1223  HG1 THR A  78      -7.100  10.720  17.313  1.00 85.55           H  
ATOM   1224  N   PHE A  79      -5.690   5.680  16.917  1.00 80.87           N  
ATOM   1225  H   PHE A  79      -5.072   6.107  16.242  1.00 80.87           H  
ATOM   1226  CA  PHE A  79      -5.245   4.471  17.595  1.00 80.87           C  
ATOM   1227  HA  PHE A  79      -6.120   3.839  17.746  1.00 80.87           H  
ATOM   1228  C   PHE A  79      -4.646   4.804  18.980  1.00 80.87           C  
ATOM   1229  CB  PHE A  79      -4.275   3.737  16.668  1.00 80.87           C  
ATOM   1230  HB2 PHE A  79      -3.268   4.099  16.876  1.00 80.87           H  
ATOM   1231  HB3 PHE A  79      -4.503   3.989  15.632  1.00 80.87           H  
ATOM   1232  O   PHE A  79      -4.318   5.959  19.251  1.00 80.87           O  
ATOM   1233  CG  PHE A  79      -4.313   2.230  16.771  1.00 80.87           C  
ATOM   1234  CD1 PHE A  79      -3.128   1.527  17.014  1.00 80.87           C  
ATOM   1235  HD1 PHE A  79      -2.204   2.083  17.066  1.00 80.87           H  
ATOM   1236  CD2 PHE A  79      -5.487   1.519  16.469  1.00 80.87           C  
ATOM   1237  HD2 PHE A  79      -6.382   2.053  16.184  1.00 80.87           H  
ATOM   1238  CE1 PHE A  79      -3.116   0.123  17.029  1.00 80.87           C  
ATOM   1239  HE1 PHE A  79      -2.187  -0.414  17.147  1.00 80.87           H  
ATOM   1240  CE2 PHE A  79      -5.467   0.115  16.442  1.00 80.87           C  
ATOM   1241  HE2 PHE A  79      -6.336  -0.441  16.121  1.00 80.87           H  
ATOM   1242  CZ  PHE A  79      -4.287  -0.582  16.734  1.00 80.87           C  
ATOM   1243  HZ  PHE A  79      -4.246  -1.655  16.621  1.00 80.87           H  
ATOM   1244  N   PRO A  80      -4.516   3.848  19.917  1.00 75.13           N  
ATOM   1245  CA  PRO A  80      -3.949   4.140  21.232  1.00 75.13           C  
ATOM   1246  HA  PRO A  80      -4.541   4.930  21.694  1.00 75.13           H  
ATOM   1247  C   PRO A  80      -2.480   4.572  21.167  1.00 75.13           C  
ATOM   1248  CB  PRO A  80      -4.100   2.853  22.048  1.00 75.13           C  
ATOM   1249  HB2 PRO A  80      -3.219   2.223  21.929  1.00 75.13           H  
ATOM   1250  HB3 PRO A  80      -4.295   3.057  23.100  1.00 75.13           H  
ATOM   1251  O   PRO A  80      -1.694   3.994  20.420  1.00 75.13           O  
ATOM   1252  CG  PRO A  80      -5.282   2.175  21.374  1.00 75.13           C  
ATOM   1253  HG2 PRO A  80      -5.300   1.100  21.554  1.00 75.13           H  
ATOM   1254  HG3 PRO A  80      -6.187   2.662  21.736  1.00 75.13           H  
ATOM   1255  CD  PRO A  80      -5.066   2.506  19.901  1.00 75.13           C  
ATOM   1256  HD2 PRO A  80      -4.342   1.815  19.468  1.00 75.13           H  
ATOM   1257  HD3 PRO A  80      -6.004   2.449  19.348  1.00 75.13           H  
ATOM   1258  N   LYS A  81      -2.073   5.481  22.065  1.00 74.25           N  
ATOM   1259  H   LYS A  81      -2.793   5.978  22.569  1.00 74.25           H  
ATOM   1260  CA  LYS A  81      -0.682   5.969  22.196  1.00 74.25           C  
ATOM   1261  HA  LYS A  81      -0.409   6.525  21.300  1.00 74.25           H  
ATOM   1262  C   LYS A  81       0.385   4.878  22.304  1.00 74.25           C  
ATOM   1263  CB  LYS A  81      -0.557   6.912  23.404  1.00 74.25           C  
ATOM   1264  HB2 LYS A  81       0.504   7.063  23.608  1.00 74.25           H  
ATOM   1265  HB3 LYS A  81      -1.014   6.462  24.286  1.00 74.25           H  
ATOM   1266  O   LYS A  81       1.502   5.085  21.855  1.00 74.25           O  
ATOM   1267  CG  LYS A  81      -1.178   8.285  23.127  1.00 74.25           C  
ATOM   1268  HG2 LYS A  81      -0.780   8.655  22.182  1.00 74.25           H  
ATOM   1269  HG3 LYS A  81      -2.261   8.194  23.042  1.00 74.25           H  
ATOM   1270  CD  LYS A  81      -0.822   9.299  24.222  1.00 74.25           C  
ATOM   1271  HD2 LYS A  81       0.261   9.325  24.337  1.00 74.25           H  
ATOM   1272  HD3 LYS A  81      -1.289   9.014  25.165  1.00 74.25           H  
ATOM   1273  CE  LYS A  81      -1.313  10.681  23.777  1.00 74.25           C  
ATOM   1274  HE2 LYS A  81      -2.402  10.686  23.739  1.00 74.25           H  
ATOM   1275  HE3 LYS A  81      -0.963  10.846  22.758  1.00 74.25           H  
ATOM   1276  NZ  LYS A  81      -0.807  11.767  24.654  1.00 74.25           N  
ATOM   1277  HZ1 LYS A  81      -1.127  11.673  25.607  1.00 74.25           H  
ATOM   1278  HZ2 LYS A  81       0.203  11.777  24.628  1.00 74.25           H  
ATOM   1279  HZ3 LYS A  81      -1.106  12.658  24.285  1.00 74.25           H  
ATOM   1280  N   ARG A  82       0.057   3.701  22.855  1.00 77.24           N  
ATOM   1281  H   ARG A  82      -0.901   3.576  23.151  1.00 77.24           H  
ATOM   1282  CA  ARG A  82       1.002   2.566  22.947  1.00 77.24           C  
ATOM   1283  HA  ARG A  82       1.915   2.926  23.420  1.00 77.24           H  
ATOM   1284  C   ARG A  82       1.472   2.042  21.580  1.00 77.24           C  
ATOM   1285  CB  ARG A  82       0.427   1.443  23.832  1.00 77.24           C  
ATOM   1286  HB2 ARG A  82       0.004   1.884  24.734  1.00 77.24           H  
ATOM   1287  HB3 ARG A  82       1.252   0.798  24.135  1.00 77.24           H  
ATOM   1288  O   ARG A  82       2.438   1.300  21.519  1.00 77.24           O  
ATOM   1289  CG  ARG A  82      -0.632   0.563  23.142  1.00 77.24           C  
ATOM   1290  HG2 ARG A  82      -1.419   1.190  22.723  1.00 77.24           H  
ATOM   1291  HG3 ARG A  82      -0.158   0.006  22.334  1.00 77.24           H  
ATOM   1292  CD  ARG A  82      -1.253  -0.439  24.129  1.00 77.24           C  
ATOM   1293  HD2 ARG A  82      -0.446  -0.942  24.660  1.00 77.24           H  
ATOM   1294  HD3 ARG A  82      -1.850   0.097  24.867  1.00 77.24           H  
ATOM   1295  NE  ARG A  82      -2.065  -1.475  23.452  1.00 77.24           N  
ATOM   1296  HE  ARG A  82      -1.545  -2.232  23.032  1.00 77.24           H  
ATOM   1297  NH1 ARG A  82      -4.197  -0.629  23.708  1.00 77.24           N  
ATOM   1298 HH11 ARG A  82      -3.880  -0.109  24.514  1.00 77.24           H  
ATOM   1299 HH12 ARG A  82      -5.187  -0.801  23.605  1.00 77.24           H  
ATOM   1300  NH2 ARG A  82      -3.946  -2.557  22.718  1.00 77.24           N  
ATOM   1301 HH21 ARG A  82      -3.353  -3.230  22.253  1.00 77.24           H  
ATOM   1302 HH22 ARG A  82      -4.950  -2.655  22.680  1.00 77.24           H  
ATOM   1303  CZ  ARG A  82      -3.380  -1.546  23.307  1.00 77.24           C  
ATOM   1304  N   TYR A  83       0.781   2.430  20.512  1.00 72.33           N  
ATOM   1305  H   TYR A  83      -0.019   3.029  20.652  1.00 72.33           H  
ATOM   1306  CA  TYR A  83       1.101   2.110  19.125  1.00 72.33           C  
ATOM   1307  HA  TYR A  83       1.961   1.442  19.080  1.00 72.33           H  
ATOM   1308  C   TYR A  83       1.451   3.368  18.308  1.00 72.33           C  
ATOM   1309  CB  TYR A  83      -0.110   1.406  18.530  1.00 72.33           C  
ATOM   1310  HB2 TYR A  83      -0.920   2.131  18.605  1.00 72.33           H  
ATOM   1311  HB3 TYR A  83       0.073   1.183  17.479  1.00 72.33           H  
ATOM   1312  O   TYR A  83       1.331   3.347  17.088  1.00 72.33           O  
ATOM   1313  CG  TYR A  83      -0.548   0.127  19.207  1.00 72.33           C  
ATOM   1314  CD1 TYR A  83       0.222  -1.043  19.083  1.00 72.33           C  
ATOM   1315  HD1 TYR A  83       1.160  -1.018  18.549  1.00 72.33           H  
ATOM   1316  CD2 TYR A  83      -1.785   0.089  19.867  1.00 72.33           C  
ATOM   1317  HD2 TYR A  83      -2.394   0.980  19.902  1.00 72.33           H  
ATOM   1318  CE1 TYR A  83      -0.226  -2.250  19.652  1.00 72.33           C  
ATOM   1319  HE1 TYR A  83       0.384  -3.137  19.563  1.00 72.33           H  
ATOM   1320  CE2 TYR A  83      -2.266  -1.125  20.375  1.00 72.33           C  
ATOM   1321  HE2 TYR A  83      -3.273  -1.159  20.762  1.00 72.33           H  
ATOM   1322  OH  TYR A  83      -1.891  -3.448  20.895  1.00 72.33           O  
ATOM   1323  HH  TYR A  83      -1.289  -4.161  20.671  1.00 72.33           H  
ATOM   1324  CZ  TYR A  83      -1.470  -2.291  20.312  1.00 72.33           C  
ATOM   1325  N   GLY A  84       1.821   4.471  18.971  1.00 73.80           N  
ATOM   1326  H   GLY A  84       1.923   4.432  19.976  1.00 73.80           H  
ATOM   1327  CA  GLY A  84       2.204   5.730  18.319  1.00 73.80           C  
ATOM   1328  HA2 GLY A  84       2.792   6.324  19.019  1.00 73.80           H  
ATOM   1329  HA3 GLY A  84       2.827   5.516  17.451  1.00 73.80           H  
ATOM   1330  C   GLY A  84       1.042   6.607  17.853  1.00 73.80           C  
ATOM   1331  O   GLY A  84       1.244   7.418  16.961  1.00 73.80           O  
ATOM   1332  N   ASP A  85      -0.170   6.384  18.387  1.00 81.77           N  
ATOM   1333  H   ASP A  85      -0.234   5.635  19.062  1.00 81.77           H  
ATOM   1334  CA  ASP A  85      -1.377   7.194  18.137  1.00 81.77           C  
ATOM   1335  HA  ASP A  85      -2.196   6.494  18.306  1.00 81.77           H  
ATOM   1336  C   ASP A  85      -1.655   7.657  16.689  1.00 81.77           C  
ATOM   1337  CB  ASP A  85      -1.584   8.295  19.204  1.00 81.77           C  
ATOM   1338  HB2 ASP A  85      -2.535   8.791  19.007  1.00 81.77           H  
ATOM   1339  HB3 ASP A  85      -1.723   7.794  20.162  1.00 81.77           H  
ATOM   1340  O   ASP A  85      -2.135   8.780  16.495  1.00 81.77           O  
ATOM   1341  CG  ASP A  85      -0.502   9.375  19.394  1.00 81.77           C  
ATOM   1342  OD1 ASP A  85       0.681   9.133  19.104  1.00 81.77           O  
ATOM   1343  OD2 ASP A  85      -0.841  10.369  20.083  1.00 81.77           O  
ATOM   1344  N   PRO A  86      -1.469   6.798  15.662  1.00 84.20           N  
ATOM   1345  CA  PRO A  86      -1.798   7.180  14.299  1.00 84.20           C  
ATOM   1346  HA  PRO A  86      -1.215   8.059  14.024  1.00 84.20           H  
ATOM   1347  C   PRO A  86      -3.289   7.502  14.173  1.00 84.20           C  
ATOM   1348  CB  PRO A  86      -1.376   6.008  13.408  1.00 84.20           C  
ATOM   1349  HB2 PRO A  86      -2.029   5.885  12.544  1.00 84.20           H  
ATOM   1350  HB3 PRO A  86      -0.345   6.152  13.083  1.00 84.20           H  
ATOM   1351  O   PRO A  86      -4.163   6.771  14.665  1.00 84.20           O  
ATOM   1352  CG  PRO A  86      -1.447   4.809  14.350  1.00 84.20           C  
ATOM   1353  HG2 PRO A  86      -0.779   4.011  14.028  1.00 84.20           H  
ATOM   1354  HG3 PRO A  86      -2.476   4.458  14.423  1.00 84.20           H  
ATOM   1355  CD  PRO A  86      -0.996   5.418  15.674  1.00 84.20           C  
ATOM   1356  HD2 PRO A  86      -1.373   4.850  16.524  1.00 84.20           H  
ATOM   1357  HD3 PRO A  86       0.094   5.418  15.690  1.00 84.20           H  
ATOM   1358  N   LYS A  87      -3.571   8.606  13.481  1.00 90.23           N  
ATOM   1359  H   LYS A  87      -2.789   9.130  13.115  1.00 90.23           H  
ATOM   1360  CA  LYS A  87      -4.900   8.908  12.952  1.00 90.23           C  
ATOM   1361  HA  LYS A  87      -5.656   8.580  13.666  1.00 90.23           H  
ATOM   1362  C   LYS A  87      -5.100   8.129  11.657  1.00 90.23           C  
ATOM   1363  CB  LYS A  87      -5.069  10.413  12.714  1.00 90.23           C  
ATOM   1364  HB2 LYS A  87      -4.275  10.760  12.052  1.00 90.23           H  
ATOM   1365  HB3 LYS A  87      -6.023  10.580  12.213  1.00 90.23           H  
ATOM   1366  O   LYS A  87      -4.162   7.972  10.881  1.00 90.23           O  
ATOM   1367  CG  LYS A  87      -5.049  11.229  14.014  1.00 90.23           C  
ATOM   1368  HG2 LYS A  87      -5.850  10.890  14.670  1.00 90.23           H  
ATOM   1369  HG3 LYS A  87      -4.091  11.102  14.518  1.00 90.23           H  
ATOM   1370  CD  LYS A  87      -5.254  12.709  13.676  1.00 90.23           C  
ATOM   1371  HD2 LYS A  87      -4.483  13.022  12.972  1.00 90.23           H  
ATOM   1372  HD3 LYS A  87      -6.224  12.836  13.196  1.00 90.23           H  
ATOM   1373  CE  LYS A  87      -5.186  13.601  14.918  1.00 90.23           C  
ATOM   1374  HE2 LYS A  87      -4.216  13.467  15.398  1.00 90.23           H  
ATOM   1375  HE3 LYS A  87      -5.969  13.294  15.611  1.00 90.23           H  
ATOM   1376  NZ  LYS A  87      -5.377  15.018  14.524  1.00 90.23           N  
ATOM   1377  HZ1 LYS A  87      -4.672  15.318  13.867  1.00 90.23           H  
ATOM   1378  HZ2 LYS A  87      -6.233  15.113  13.996  1.00 90.23           H  
ATOM   1379  HZ3 LYS A  87      -5.421  15.659  15.303  1.00 90.23           H  
ATOM   1380  N   TYR A  88      -6.317   7.664  11.415  1.00 92.06           N  
ATOM   1381  H   TYR A  88      -7.037   7.794  12.111  1.00 92.06           H  
ATOM   1382  CA  TYR A  88      -6.659   6.929  10.202  1.00 92.06           C  
ATOM   1383  HA  TYR A  88      -5.988   7.241   9.402  1.00 92.06           H  
ATOM   1384  C   TYR A  88      -8.072   7.226   9.736  1.00 92.06           C  
ATOM   1385  CB  TYR A  88      -6.445   5.431  10.417  1.00 92.06           C  
ATOM   1386  HB2 TYR A  88      -6.644   4.893   9.490  1.00 92.06           H  
ATOM   1387  HB3 TYR A  88      -5.387   5.332  10.658  1.00 92.06           H  
ATOM   1388  O   TYR A  88      -8.967   7.492  10.546  1.00 92.06           O  
ATOM   1389  CG  TYR A  88      -7.203   4.788  11.558  1.00 92.06           C  
ATOM   1390  CD1 TYR A  88      -6.622   4.798  12.839  1.00 92.06           C  
ATOM   1391  HD1 TYR A  88      -5.664   5.274  12.988  1.00 92.06           H  
ATOM   1392  CD2 TYR A  88      -8.445   4.155  11.350  1.00 92.06           C  
ATOM   1393  HD2 TYR A  88      -8.889   4.149  10.365  1.00 92.06           H  
ATOM   1394  CE1 TYR A  88      -7.294   4.222  13.924  1.00 92.06           C  
ATOM   1395  HE1 TYR A  88      -6.851   4.277  14.907  1.00 92.06           H  
ATOM   1396  CE2 TYR A  88      -9.105   3.534  12.430  1.00 92.06           C  
ATOM   1397  HE2 TYR A  88     -10.050   3.036  12.274  1.00 92.06           H  
ATOM   1398  OH  TYR A  88      -9.211   3.181  14.827  1.00 92.06           O  
ATOM   1399  HH  TYR A  88      -8.638   3.311  15.586  1.00 92.06           H  
ATOM   1400  CZ  TYR A  88      -8.542   3.605  13.724  1.00 92.06           C  
ATOM   1401  N   LEU A  89      -8.252   7.169   8.419  1.00 92.51           N  
ATOM   1402  H   LEU A  89      -7.471   6.930   7.824  1.00 92.51           H  
ATOM   1403  CA  LEU A  89      -9.530   7.386   7.768  1.00 92.51           C  
ATOM   1404  HA  LEU A  89     -10.094   8.105   8.362  1.00 92.51           H  
ATOM   1405  C   LEU A  89     -10.319   6.073   7.709  1.00 92.51           C  
ATOM   1406  CB  LEU A  89      -9.267   8.000   6.382  1.00 92.51           C  
ATOM   1407  HB2 LEU A  89      -8.547   8.812   6.478  1.00 92.51           H  
ATOM   1408  HB3 LEU A  89      -8.815   7.240   5.744  1.00 92.51           H  
ATOM   1409  O   LEU A  89      -9.813   5.036   7.279  1.00 92.51           O  
ATOM   1410  CG  LEU A  89     -10.520   8.544   5.680  1.00 92.51           C  
ATOM   1411  HG  LEU A  89     -11.290   7.774   5.642  1.00 92.51           H  
ATOM   1412  CD1 LEU A  89     -11.066   9.772   6.416  1.00 92.51           C  
ATOM   1413 HD11 LEU A  89     -11.811  10.267   5.794  1.00 92.51           H  
ATOM   1414 HD12 LEU A  89     -10.260  10.481   6.604  1.00 92.51           H  
ATOM   1415 HD13 LEU A  89     -11.528   9.477   7.358  1.00 92.51           H  
ATOM   1416  CD2 LEU A  89     -10.170   8.952   4.250  1.00 92.51           C  
ATOM   1417 HD21 LEU A  89     -11.058   9.322   3.738  1.00 92.51           H  
ATOM   1418 HD22 LEU A  89      -9.795   8.091   3.697  1.00 92.51           H  
ATOM   1419 HD23 LEU A  89      -9.405   9.729   4.255  1.00 92.51           H  
ATOM   1420  N   CYS A  90     -11.568   6.135   8.155  1.00 92.90           N  
ATOM   1421  H   CYS A  90     -11.888   7.010   8.546  1.00 92.90           H  
ATOM   1422  CA  CYS A  90     -12.543   5.067   8.045  1.00 92.90           C  
ATOM   1423  HA  CYS A  90     -12.026   4.118   7.899  1.00 92.90           H  
ATOM   1424  C   CYS A  90     -13.453   5.305   6.847  1.00 92.90           C  
ATOM   1425  CB  CYS A  90     -13.381   4.993   9.327  1.00 92.90           C  
ATOM   1426  HB2 CYS A  90     -13.728   5.994   9.585  1.00 92.90           H  
ATOM   1427  HB3 CYS A  90     -14.264   4.392   9.113  1.00 92.90           H  
ATOM   1428  O   CYS A  90     -14.226   6.264   6.853  1.00 92.90           O  
ATOM   1429  SG  CYS A  90     -12.550   4.268  10.756  1.00 92.90           S  
ATOM   1430  N   ASP A  91     -13.419   4.399   5.875  1.00 92.79           N  
ATOM   1431  H   ASP A  91     -12.780   3.621   5.964  1.00 92.79           H  
ATOM   1432  CA  ASP A  91     -14.377   4.365   4.773  1.00 92.79           C  
ATOM   1433  HA  ASP A  91     -14.719   5.382   4.580  1.00 92.79           H  
ATOM   1434  C   ASP A  91     -15.610   3.539   5.180  1.00 92.79           C  
ATOM   1435  CB  ASP A  91     -13.671   3.923   3.486  1.00 92.79           C  
ATOM   1436  HB2 ASP A  91     -12.973   4.710   3.201  1.00 92.79           H  
ATOM   1437  HB3 ASP A  91     -13.070   3.035   3.683  1.00 92.79           H  
ATOM   1438  O   ASP A  91     -15.540   2.361   5.558  1.00 92.79           O  
ATOM   1439  CG  ASP A  91     -14.590   3.649   2.290  1.00 92.79           C  
ATOM   1440  OD1 ASP A  91     -15.831   3.807   2.391  1.00 92.79           O  
ATOM   1441  OD2 ASP A  91     -14.028   3.251   1.249  1.00 92.79           O  
ATOM   1442  N   THR A  92     -16.754   4.220   5.164  1.00 89.03           N  
ATOM   1443  H   THR A  92     -16.725   5.173   4.833  1.00 89.03           H  
ATOM   1444  CA  THR A  92     -18.071   3.732   5.589  1.00 89.03           C  
ATOM   1445  HA  THR A  92     -17.953   2.863   6.236  1.00 89.03           H  
ATOM   1446  C   THR A  92     -18.966   3.317   4.429  1.00 89.03           C  
ATOM   1447  CB  THR A  92     -18.801   4.833   6.370  1.00 89.03           C  
ATOM   1448  HB  THR A  92     -19.836   4.542   6.548  1.00 89.03           H  
ATOM   1449  O   THR A  92     -19.973   2.650   4.671  1.00 89.03           O  
ATOM   1450  CG2 THR A  92     -18.127   5.082   7.710  1.00 89.03           C  
ATOM   1451 HG21 THR A  92     -18.123   4.149   8.274  1.00 89.03           H  
ATOM   1452 HG22 THR A  92     -17.104   5.428   7.560  1.00 89.03           H  
ATOM   1453 HG23 THR A  92     -18.689   5.837   8.259  1.00 89.03           H  
ATOM   1454  OG1 THR A  92     -18.767   6.042   5.649  1.00 89.03           O  
ATOM   1455  HG1 THR A  92     -18.968   6.772   6.240  1.00 89.03           H  
ATOM   1456  N   LYS A  93     -18.621   3.699   3.195  1.00 88.01           N  
ATOM   1457  H   LYS A  93     -17.699   4.090   3.065  1.00 88.01           H  
ATOM   1458  CA  LYS A  93     -19.475   3.561   2.011  1.00 88.01           C  
ATOM   1459  HA  LYS A  93     -20.512   3.439   2.324  1.00 88.01           H  
ATOM   1460  C   LYS A  93     -19.110   2.318   1.211  1.00 88.01           C  
ATOM   1461  CB  LYS A  93     -19.356   4.845   1.169  1.00 88.01           C  
ATOM   1462  HB2 LYS A  93     -18.317   4.966   0.862  1.00 88.01           H  
ATOM   1463  HB3 LYS A  93     -19.628   5.703   1.784  1.00 88.01           H  
ATOM   1464  O   LYS A  93     -19.996   1.555   0.832  1.00 88.01           O  
ATOM   1465  CG  LYS A  93     -20.252   4.827  -0.083  1.00 88.01           C  
ATOM   1466  HG2 LYS A  93     -20.067   3.916  -0.652  1.00 88.01           H  
ATOM   1467  HG3 LYS A  93     -21.300   4.844   0.219  1.00 88.01           H  
ATOM   1468  CD  LYS A  93     -19.958   6.023  -1.001  1.00 88.01           C  
ATOM   1469  HD2 LYS A  93     -20.214   6.952  -0.492  1.00 88.01           H  
ATOM   1470  HD3 LYS A  93     -18.892   6.026  -1.228  1.00 88.01           H  
ATOM   1471  CE  LYS A  93     -20.751   5.898  -2.312  1.00 88.01           C  
ATOM   1472  HE2 LYS A  93     -20.645   4.876  -2.675  1.00 88.01           H  
ATOM   1473  HE3 LYS A  93     -21.808   6.071  -2.108  1.00 88.01           H  
ATOM   1474  NZ  LYS A  93     -20.256   6.835  -3.356  1.00 88.01           N  
ATOM   1475  HZ1 LYS A  93     -20.321   7.799  -3.063  1.00 88.01           H  
ATOM   1476  HZ2 LYS A  93     -19.290   6.637  -3.574  1.00 88.01           H  
ATOM   1477  HZ3 LYS A  93     -20.764   6.718  -4.221  1.00 88.01           H  
ATOM   1478  N   THR A  94     -17.824   2.123   0.944  1.00 92.27           N  
ATOM   1479  H   THR A  94     -17.142   2.778   1.301  1.00 92.27           H  
ATOM   1480  CA  THR A  94     -17.363   1.117  -0.015  1.00 92.27           C  
ATOM   1481  HA  THR A  94     -17.907   1.254  -0.950  1.00 92.27           H  
ATOM   1482  C   THR A  94     -17.625  -0.286   0.505  1.00 92.27           C  
ATOM   1483  CB  THR A  94     -15.878   1.303  -0.316  1.00 92.27           C  
ATOM   1484  HB  THR A  94     -15.293   1.123   0.586  1.00 92.27           H  
ATOM   1485  O   THR A  94     -17.196  -0.620   1.607  1.00 92.27           O  
ATOM   1486  CG2 THR A  94     -15.403   0.358  -1.413  1.00 92.27           C  
ATOM   1487 HG21 THR A  94     -15.241  -0.636  -0.996  1.00 92.27           H  
ATOM   1488 HG22 THR A  94     -16.133   0.304  -2.221  1.00 92.27           H  
ATOM   1489 HG23 THR A  94     -14.462   0.726  -1.822  1.00 92.27           H  
ATOM   1490  OG1 THR A  94     -15.677   2.627  -0.739  1.00 92.27           O  
ATOM   1491  HG1 THR A  94     -15.057   2.996  -0.105  1.00 92.27           H  
ATOM   1492  N   ASP A  95     -18.335  -1.109  -0.270  1.00 92.05           N  
ATOM   1493  H   ASP A  95     -18.636  -0.776  -1.175  1.00 92.05           H  
ATOM   1494  CA  ASP A  95     -18.607  -2.515   0.059  1.00 92.05           C  
ATOM   1495  HA  ASP A  95     -19.410  -2.854  -0.596  1.00 92.05           H  
ATOM   1496  C   ASP A  95     -19.130  -2.719   1.504  1.00 92.05           C  
ATOM   1497  CB  ASP A  95     -17.371  -3.356  -0.299  1.00 92.05           C  
ATOM   1498  HB2 ASP A  95     -16.526  -3.038   0.311  1.00 92.05           H  
ATOM   1499  HB3 ASP A  95     -17.115  -3.194  -1.347  1.00 92.05           H  
ATOM   1500  O   ASP A  95     -18.603  -3.495   2.300  1.00 92.05           O  
ATOM   1501  CG  ASP A  95     -17.640  -4.841  -0.078  1.00 92.05           C  
ATOM   1502  OD1 ASP A  95     -18.705  -5.297  -0.544  1.00 92.05           O  
ATOM   1503  OD2 ASP A  95     -16.821  -5.466   0.636  1.00 92.05           O  
ATOM   1504  N   GLY A  96     -20.120  -1.919   1.916  1.00 90.80           N  
ATOM   1505  H   GLY A  96     -20.468  -1.230   1.264  1.00 90.80           H  
ATOM   1506  CA  GLY A  96     -20.687  -1.967   3.274  1.00 90.80           C  
ATOM   1507  HA2 GLY A  96     -20.871  -3.008   3.540  1.00 90.80           H  
ATOM   1508  HA3 GLY A  96     -21.640  -1.438   3.268  1.00 90.80           H  
ATOM   1509  C   GLY A  96     -19.808  -1.342   4.371  1.00 90.80           C  
ATOM   1510  O   GLY A  96     -20.156  -1.404   5.559  1.00 90.80           O  
ATOM   1511  N   GLY A  97     -18.691  -0.724   3.990  1.00 92.71           N  
ATOM   1512  H   GLY A  97     -18.433  -0.788   3.015  1.00 92.71           H  
ATOM   1513  CA  GLY A  97     -17.797   0.031   4.854  1.00 92.71           C  
ATOM   1514  HA2 GLY A  97     -18.396   0.714   5.457  1.00 92.71           H  
ATOM   1515  HA3 GLY A  97     -17.126   0.628   4.236  1.00 92.71           H  
ATOM   1516  C   GLY A  97     -16.959  -0.831   5.793  1.00 92.71           C  
ATOM   1517  O   GLY A  97     -16.783  -2.039   5.620  1.00 92.71           O  
ATOM   1518  N   GLY A  98     -16.442  -0.190   6.839  1.00 93.04           N  
ATOM   1519  H   GLY A  98     -16.543   0.814   6.862  1.00 93.04           H  
ATOM   1520  CA  GLY A  98     -15.579  -0.825   7.832  1.00 93.04           C  
ATOM   1521  HA2 GLY A  98     -15.927  -1.837   8.039  1.00 93.04           H  
ATOM   1522  HA3 GLY A  98     -15.635  -0.239   8.749  1.00 93.04           H  
ATOM   1523  C   GLY A  98     -14.113  -0.906   7.417  1.00 93.04           C  
ATOM   1524  O   GLY A  98     -13.338  -1.590   8.082  1.00 93.04           O  
ATOM   1525  N   TRP A  99     -13.731  -0.198   6.359  1.00 96.13           N  
ATOM   1526  H   TRP A  99     -14.404   0.389   5.888  1.00 96.13           H  
ATOM   1527  CA  TRP A  99     -12.367  -0.176   5.852  1.00 96.13           C  
ATOM   1528  HA  TRP A  99     -11.910  -1.155   5.996  1.00 96.13           H  
ATOM   1529  C   TRP A  99     -11.522   0.865   6.579  1.00 96.13           C  
ATOM   1530  CB  TRP A  99     -12.400   0.110   4.359  1.00 96.13           C  
ATOM   1531  HB2 TRP A  99     -12.855   1.089   4.207  1.00 96.13           H  
ATOM   1532  HB3 TRP A  99     -11.371   0.143   3.999  1.00 96.13           H  
ATOM   1533  O   TRP A  99     -11.944   2.008   6.756  1.00 96.13           O  
ATOM   1534  CG  TRP A  99     -13.148  -0.876   3.533  1.00 96.13           C  
ATOM   1535  CD1 TRP A  99     -14.405  -0.726   3.062  1.00 96.13           C  
ATOM   1536  HD1 TRP A  99     -15.025   0.148   3.197  1.00 96.13           H  
ATOM   1537  CD2 TRP A  99     -12.683  -2.163   3.038  1.00 96.13           C  
ATOM   1538  CE2 TRP A  99     -13.740  -2.770   2.299  1.00 96.13           C  
ATOM   1539  CE3 TRP A  99     -11.465  -2.866   3.130  1.00 96.13           C  
ATOM   1540  HE3 TRP A  99     -10.633  -2.423   3.657  1.00 96.13           H  
ATOM   1541  NE1 TRP A  99     -14.766  -1.853   2.354  1.00 96.13           N  
ATOM   1542  HE1 TRP A  99     -15.656  -1.934   1.885  1.00 96.13           H  
ATOM   1543  CH2 TRP A  99     -12.387  -4.717   1.833  1.00 96.13           C  
ATOM   1544  HH2 TRP A  99     -12.276  -5.695   1.389  1.00 96.13           H  
ATOM   1545  CZ2 TRP A  99     -13.604  -4.029   1.702  1.00 96.13           C  
ATOM   1546  HZ2 TRP A  99     -14.422  -4.473   1.153  1.00 96.13           H  
ATOM   1547  CZ3 TRP A  99     -11.317  -4.128   2.532  1.00 96.13           C  
ATOM   1548  HZ3 TRP A  99     -10.377  -4.656   2.606  1.00 96.13           H  
ATOM   1549  N   ILE A 100     -10.315   0.468   6.968  1.00 95.70           N  
ATOM   1550  H   ILE A 100     -10.053  -0.487   6.771  1.00 95.70           H  
ATOM   1551  CA  ILE A 100      -9.251   1.349   7.442  1.00 95.70           C  
ATOM   1552  HA  ILE A 100      -9.674   2.272   7.840  1.00 95.70           H  
ATOM   1553  C   ILE A 100      -8.383   1.680   6.234  1.00 95.70           C  
ATOM   1554  CB  ILE A 100      -8.420   0.655   8.545  1.00 95.70           C  
ATOM   1555  HB  ILE A 100      -7.997  -0.261   8.133  1.00 95.70           H  
ATOM   1556  O   ILE A 100      -7.735   0.787   5.688  1.00 95.70           O  
ATOM   1557  CG1 ILE A 100      -9.287   0.271   9.766  1.00 95.70           C  
ATOM   1558 HG12 ILE A 100     -10.181  -0.254   9.431  1.00 95.70           H  
ATOM   1559 HG13 ILE A 100      -9.592   1.179  10.287  1.00 95.70           H  
ATOM   1560  CG2 ILE A 100      -7.260   1.576   8.967  1.00 95.70           C  
ATOM   1561 HG21 ILE A 100      -6.706   1.143   9.801  1.00 95.70           H  
ATOM   1562 HG22 ILE A 100      -6.560   1.710   8.143  1.00 95.70           H  
ATOM   1563 HG23 ILE A 100      -7.642   2.554   9.260  1.00 95.70           H  
ATOM   1564  CD1 ILE A 100      -8.582  -0.646  10.774  1.00 95.70           C  
ATOM   1565 HD11 ILE A 100      -7.781  -0.112  11.286  1.00 95.70           H  
ATOM   1566 HD12 ILE A 100      -9.302  -0.983  11.520  1.00 95.70           H  
ATOM   1567 HD13 ILE A 100      -8.172  -1.516  10.261  1.00 95.70           H  
ATOM   1568  N   VAL A 101      -8.349   2.941   5.816  1.00 96.96           N  
ATOM   1569  H   VAL A 101      -8.896   3.639   6.298  1.00 96.96           H  
ATOM   1570  CA  VAL A 101      -7.444   3.380   4.748  1.00 96.96           C  
ATOM   1571  HA  VAL A 101      -7.491   2.661   3.930  1.00 96.96           H  
ATOM   1572  C   VAL A 101      -6.008   3.372   5.289  1.00 96.96           C  
ATOM   1573  CB  VAL A 101      -7.885   4.740   4.179  1.00 96.96           C  
ATOM   1574  HB  VAL A 101      -7.860   5.476   4.982  1.00 96.96           H  
ATOM   1575  O   VAL A 101      -5.735   3.901   6.370  1.00 96.96           O  
ATOM   1576  CG1 VAL A 101      -6.968   5.201   3.044  1.00 96.96           C  
ATOM   1577 HG11 VAL A 101      -5.952   5.358   3.406  1.00 96.96           H  
ATOM   1578 HG12 VAL A 101      -6.954   4.463   2.241  1.00 96.96           H  
ATOM   1579 HG13 VAL A 101      -7.336   6.146   2.643  1.00 96.96           H  
ATOM   1580  CG2 VAL A 101      -9.323   4.685   3.641  1.00 96.96           C  
ATOM   1581 HG21 VAL A 101     -10.028   4.454   4.440  1.00 96.96           H  
ATOM   1582 HG22 VAL A 101      -9.404   3.936   2.853  1.00 96.96           H  
ATOM   1583 HG23 VAL A 101      -9.595   5.653   3.220  1.00 96.96           H  
ATOM   1584  N   ILE A 102      -5.091   2.729   4.566  1.00 97.63           N  
ATOM   1585  H   ILE A 102      -5.384   2.320   3.690  1.00 97.63           H  
ATOM   1586  CA  ILE A 102      -3.685   2.547   4.969  1.00 97.63           C  
ATOM   1587  HA  ILE A 102      -3.542   3.019   5.941  1.00 97.63           H  
ATOM   1588  C   ILE A 102      -2.701   3.258   4.036  1.00 97.63           C  
ATOM   1589  CB  ILE A 102      -3.332   1.053   5.147  1.00 97.63           C  
ATOM   1590  HB  ILE A 102      -2.280   1.001   5.426  1.00 97.63           H  
ATOM   1591  O   ILE A 102      -1.631   3.670   4.484  1.00 97.63           O  
ATOM   1592  CG1 ILE A 102      -3.524   0.201   3.873  1.00 97.63           C  
ATOM   1593 HG12 ILE A 102      -3.148   0.740   3.003  1.00 97.63           H  
ATOM   1594 HG13 ILE A 102      -4.586   0.006   3.722  1.00 97.63           H  
ATOM   1595  CG2 ILE A 102      -4.164   0.475   6.306  1.00 97.63           C  
ATOM   1596 HG21 ILE A 102      -4.124   1.131   7.175  1.00 97.63           H  
ATOM   1597 HG22 ILE A 102      -3.788  -0.508   6.590  1.00 97.63           H  
ATOM   1598 HG23 ILE A 102      -5.206   0.388   5.998  1.00 97.63           H  
ATOM   1599  CD1 ILE A 102      -2.786  -1.141   3.928  1.00 97.63           C  
ATOM   1600 HD11 ILE A 102      -3.037  -1.734   3.048  1.00 97.63           H  
ATOM   1601 HD12 ILE A 102      -3.062  -1.705   4.819  1.00 97.63           H  
ATOM   1602 HD13 ILE A 102      -1.710  -0.966   3.933  1.00 97.63           H  
ATOM   1603  N   ILE A 103      -3.087   3.462   2.776  1.00 97.77           N  
ATOM   1604  H   ILE A 103      -3.973   3.080   2.481  1.00 97.77           H  
ATOM   1605  CA  ILE A 103      -2.413   4.349   1.826  1.00 97.77           C  
ATOM   1606  HA  ILE A 103      -1.750   5.021   2.370  1.00 97.77           H  
ATOM   1607  C   ILE A 103      -3.493   5.172   1.140  1.00 97.77           C  
ATOM   1608  CB  ILE A 103      -1.582   3.579   0.771  1.00 97.77           C  
ATOM   1609  HB  ILE A 103      -2.267   3.048   0.110  1.00 97.77           H  
ATOM   1610  O   ILE A 103      -4.499   4.611   0.704  1.00 97.77           O  
ATOM   1611  CG1 ILE A 103      -0.652   2.538   1.433  1.00 97.77           C  
ATOM   1612 HG12 ILE A 103      -0.020   3.032   2.172  1.00 97.77           H  
ATOM   1613 HG13 ILE A 103      -1.259   1.797   1.953  1.00 97.77           H  
ATOM   1614  CG2 ILE A 103      -0.796   4.576  -0.104  1.00 97.77           C  
ATOM   1615 HG21 ILE A 103      -1.480   5.235  -0.640  1.00 97.77           H  
ATOM   1616 HG22 ILE A 103      -0.131   5.177   0.516  1.00 97.77           H  
ATOM   1617 HG23 ILE A 103      -0.212   4.053  -0.861  1.00 97.77           H  
ATOM   1618  CD1 ILE A 103       0.227   1.773   0.441  1.00 97.77           C  
ATOM   1619 HD11 ILE A 103      -0.370   1.439  -0.408  1.00 97.77           H  
ATOM   1620 HD12 ILE A 103       1.031   2.414   0.079  1.00 97.77           H  
ATOM   1621 HD13 ILE A 103       0.663   0.905   0.936  1.00 97.77           H  
ATOM   1622  N   ARG A 104      -3.273   6.476   1.008  1.00 97.21           N  
ATOM   1623  H   ARG A 104      -2.435   6.862   1.417  1.00 97.21           H  
ATOM   1624  CA  ARG A 104      -4.127   7.370   0.222  1.00 97.21           C  
ATOM   1625  HA  ARG A 104      -4.769   6.785  -0.436  1.00 97.21           H  
ATOM   1626  C   ARG A 104      -3.252   8.260  -0.642  1.00 97.21           C  
ATOM   1627  CB  ARG A 104      -5.012   8.175   1.179  1.00 97.21           C  
ATOM   1628  HB2 ARG A 104      -5.566   7.481   1.810  1.00 97.21           H  
ATOM   1629  HB3 ARG A 104      -4.372   8.791   1.811  1.00 97.21           H  
ATOM   1630  O   ARG A 104      -2.299   8.838  -0.125  1.00 97.21           O  
ATOM   1631  CG  ARG A 104      -6.005   9.090   0.457  1.00 97.21           C  
ATOM   1632  HG2 ARG A 104      -6.577   8.515  -0.271  1.00 97.21           H  
ATOM   1633  HG3 ARG A 104      -5.456   9.875  -0.063  1.00 97.21           H  
ATOM   1634  CD  ARG A 104      -6.966   9.728   1.466  1.00 97.21           C  
ATOM   1635  HD2 ARG A 104      -6.385  10.168   2.277  1.00 97.21           H  
ATOM   1636  HD3 ARG A 104      -7.613   8.960   1.890  1.00 97.21           H  
ATOM   1637  NE  ARG A 104      -7.761  10.794   0.830  1.00 97.21           N  
ATOM   1638  HE  ARG A 104      -7.335  11.709   0.839  1.00 97.21           H  
ATOM   1639  NH1 ARG A 104      -9.570   9.550   0.100  1.00 97.21           N  
ATOM   1640 HH11 ARG A 104     -10.422   9.454  -0.433  1.00 97.21           H  
ATOM   1641 HH12 ARG A 104      -9.237   8.718   0.566  1.00 97.21           H  
ATOM   1642  NH2 ARG A 104      -9.443  11.671  -0.423  1.00 97.21           N  
ATOM   1643 HH21 ARG A 104      -8.962  12.559  -0.429  1.00 97.21           H  
ATOM   1644 HH22 ARG A 104     -10.302  11.545  -0.939  1.00 97.21           H  
ATOM   1645  CZ  ARG A 104      -8.908  10.656   0.188  1.00 97.21           C  
ATOM   1646  N   ARG A 105      -3.580   8.354  -1.930  1.00 96.06           N  
ATOM   1647  H   ARG A 105      -4.335   7.768  -2.258  1.00 96.06           H  
ATOM   1648  CA  ARG A 105      -2.962   9.239  -2.923  1.00 96.06           C  
ATOM   1649  HA  ARG A 105      -2.337   9.983  -2.428  1.00 96.06           H  
ATOM   1650  C   ARG A 105      -4.072   9.963  -3.679  1.00 96.06           C  
ATOM   1651  CB  ARG A 105      -2.095   8.440  -3.904  1.00 96.06           C  
ATOM   1652  HB2 ARG A 105      -2.763   7.838  -4.520  1.00 96.06           H  
ATOM   1653  HB3 ARG A 105      -1.593   9.140  -4.572  1.00 96.06           H  
ATOM   1654  O   ARG A 105      -4.846   9.340  -4.401  1.00 96.06           O  
ATOM   1655  CG  ARG A 105      -1.040   7.511  -3.293  1.00 96.06           C  
ATOM   1656  HG2 ARG A 105      -1.527   6.759  -2.672  1.00 96.06           H  
ATOM   1657  HG3 ARG A 105      -0.540   6.990  -4.110  1.00 96.06           H  
ATOM   1658  CD  ARG A 105       0.009   8.245  -2.453  1.00 96.06           C  
ATOM   1659  HD2 ARG A 105      -0.472   8.735  -1.606  1.00 96.06           H  
ATOM   1660  HD3 ARG A 105       0.711   7.511  -2.058  1.00 96.06           H  
ATOM   1661  NE  ARG A 105       0.736   9.268  -3.218  1.00 96.06           N  
ATOM   1662  HE  ARG A 105       0.458  10.228  -3.072  1.00 96.06           H  
ATOM   1663  NH1 ARG A 105       2.275   7.879  -4.225  1.00 96.06           N  
ATOM   1664 HH11 ARG A 105       1.730   7.054  -4.019  1.00 96.06           H  
ATOM   1665 HH12 ARG A 105       3.079   7.826  -4.834  1.00 96.06           H  
ATOM   1666  NH2 ARG A 105       2.426  10.057  -4.505  1.00 96.06           N  
ATOM   1667 HH21 ARG A 105       3.236   9.855  -5.073  1.00 96.06           H  
ATOM   1668 HH22 ARG A 105       2.082  10.988  -4.319  1.00 96.06           H  
ATOM   1669  CZ  ARG A 105       1.795   9.060  -3.970  1.00 96.06           C  
ATOM   1670  N   VAL A 106      -4.178  11.264  -3.471  1.00 92.54           N  
ATOM   1671  H   VAL A 106      -3.475  11.683  -2.879  1.00 92.54           H  
ATOM   1672  CA  VAL A 106      -5.219  12.144  -4.018  1.00 92.54           C  
ATOM   1673  HA  VAL A 106      -5.716  11.636  -4.846  1.00 92.54           H  
ATOM   1674  C   VAL A 106      -4.634  13.430  -4.598  1.00 92.54           C  
ATOM   1675  CB  VAL A 106      -6.269  12.438  -2.926  1.00 92.54           C  
ATOM   1676  HB  VAL A 106      -6.663  11.480  -2.585  1.00 92.54           H  
ATOM   1677  O   VAL A 106      -5.247  14.054  -5.459  1.00 92.54           O  
ATOM   1678  CG1 VAL A 106      -5.699  13.156  -1.692  1.00 92.54           C  
ATOM   1679 HG11 VAL A 106      -6.482  13.306  -0.949  1.00 92.54           H  
ATOM   1680 HG12 VAL A 106      -4.901  12.561  -1.247  1.00 92.54           H  
ATOM   1681 HG13 VAL A 106      -5.293  14.127  -1.975  1.00 92.54           H  
ATOM   1682  CG2 VAL A 106      -7.459  13.247  -3.454  1.00 92.54           C  
ATOM   1683 HG21 VAL A 106      -7.844  12.788  -4.364  1.00 92.54           H  
ATOM   1684 HG22 VAL A 106      -8.253  13.277  -2.707  1.00 92.54           H  
ATOM   1685 HG23 VAL A 106      -7.152  14.268  -3.683  1.00 92.54           H  
ATOM   1686  N   ASN A 107      -3.457  13.846  -4.142  1.00 86.77           N  
ATOM   1687  H   ASN A 107      -2.964  13.287  -3.460  1.00 86.77           H  
ATOM   1688  CA  ASN A 107      -2.773  15.040  -4.616  1.00 86.77           C  
ATOM   1689  HA  ASN A 107      -3.054  15.221  -5.653  1.00 86.77           H  
ATOM   1690  C   ASN A 107      -1.256  14.809  -4.613  1.00 86.77           C  
ATOM   1691  CB  ASN A 107      -3.251  16.238  -3.776  1.00 86.77           C  
ATOM   1692  HB2 ASN A 107      -2.784  17.162  -4.116  1.00 86.77           H  
ATOM   1693  HB3 ASN A 107      -4.326  16.345  -3.921  1.00 86.77           H  
ATOM   1694  O   ASN A 107      -0.798  13.680  -4.692  1.00 86.77           O  
ATOM   1695  CG  ASN A 107      -2.968  16.082  -2.297  1.00 86.77           C  
ATOM   1696  ND2 ASN A 107      -3.899  16.488  -1.474  1.00 86.77           N  
ATOM   1697 HD21 ASN A 107      -4.653  17.068  -1.814  1.00 86.77           H  
ATOM   1698 HD22 ASN A 107      -3.602  16.493  -0.509  1.00 86.77           H  
ATOM   1699  OD1 ASN A 107      -1.920  15.613  -1.878  1.00 86.77           O  
ATOM   1700  N   ARG A 108      -0.450  15.872  -4.625  1.00 88.63           N  
ATOM   1701  H   ARG A 108      -0.857  16.782  -4.466  1.00 88.63           H  
ATOM   1702  CA  ARG A 108       1.017  15.773  -4.732  1.00 88.63           C  
ATOM   1703  HA  ARG A 108       1.303  14.721  -4.736  1.00 88.63           H  
ATOM   1704  C   ARG A 108       1.720  16.346  -3.503  1.00 88.63           C  
ATOM   1705  CB  ARG A 108       1.500  16.394  -6.053  1.00 88.63           C  
ATOM   1706  HB2 ARG A 108       1.393  17.477  -6.000  1.00 88.63           H  
ATOM   1707  HB3 ARG A 108       2.557  16.158  -6.179  1.00 88.63           H  
ATOM   1708  O   ARG A 108       2.907  16.651  -3.564  1.00 88.63           O  
ATOM   1709  CG  ARG A 108       0.722  15.873  -7.271  1.00 88.63           C  
ATOM   1710  HG2 ARG A 108       0.705  14.783  -7.256  1.00 88.63           H  
ATOM   1711  HG3 ARG A 108      -0.306  16.234  -7.228  1.00 88.63           H  
ATOM   1712  CD  ARG A 108       1.352  16.372  -8.573  1.00 88.63           C  
ATOM   1713  HD2 ARG A 108       1.394  17.460  -8.545  1.00 88.63           H  
ATOM   1714  HD3 ARG A 108       2.368  15.981  -8.642  1.00 88.63           H  
ATOM   1715  NE  ARG A 108       0.571  15.939  -9.748  1.00 88.63           N  
ATOM   1716  HE  ARG A 108      -0.260  15.396  -9.560  1.00 88.63           H  
ATOM   1717  NH1 ARG A 108       1.915  16.871 -11.359  1.00 88.63           N  
ATOM   1718 HH11 ARG A 108       2.142  17.012 -12.333  1.00 88.63           H  
ATOM   1719 HH12 ARG A 108       2.515  17.238 -10.634  1.00 88.63           H  
ATOM   1720  NH2 ARG A 108       0.105  15.713 -11.964  1.00 88.63           N  
ATOM   1721 HH21 ARG A 108      -0.729  15.190 -11.738  1.00 88.63           H  
ATOM   1722 HH22 ARG A 108       0.340  15.884 -12.932  1.00 88.63           H  
ATOM   1723  CZ  ARG A 108       0.867  16.174 -11.014  1.00 88.63           C  
ATOM   1724  N   ASP A 109       0.995  16.497  -2.398  1.00 87.79           N  
ATOM   1725  H   ASP A 109       0.026  16.211  -2.418  1.00 87.79           H  
ATOM   1726  CA  ASP A 109       1.430  17.317  -1.264  1.00 87.79           C  
ATOM   1727  HA  ASP A 109       1.930  18.208  -1.645  1.00 87.79           H  
ATOM   1728  C   ASP A 109       2.422  16.588  -0.349  1.00 87.79           C  
ATOM   1729  CB  ASP A 109       0.206  17.772  -0.454  1.00 87.79           C  
ATOM   1730  HB2 ASP A 109       0.553  18.360   0.395  1.00 87.79           H  
ATOM   1731  HB3 ASP A 109      -0.300  16.891  -0.059  1.00 87.79           H  
ATOM   1732  O   ASP A 109       3.102  17.209   0.470  1.00 87.79           O  
ATOM   1733  CG  ASP A 109      -0.800  18.625  -1.236  1.00 87.79           C  
ATOM   1734  OD1 ASP A 109      -0.475  19.076  -2.359  1.00 87.79           O  
ATOM   1735  OD2 ASP A 109      -1.911  18.802  -0.686  1.00 87.79           O  
ATOM   1736  N   THR A 110       2.523  15.261  -0.475  1.00 93.47           N  
ATOM   1737  H   THR A 110       1.974  14.817  -1.196  1.00 93.47           H  
ATOM   1738  CA  THR A 110       3.397  14.436   0.361  1.00 93.47           C  
ATOM   1739  HA  THR A 110       3.947  15.083   1.044  1.00 93.47           H  
ATOM   1740  C   THR A 110       4.413  13.681  -0.483  1.00 93.47           C  
ATOM   1741  CB  THR A 110       2.584  13.477   1.238  1.00 93.47           C  
ATOM   1742  HB  THR A 110       1.980  12.823   0.609  1.00 93.47           H  
ATOM   1743  O   THR A 110       4.066  12.892  -1.356  1.00 93.47           O  
ATOM   1744  CG2 THR A 110       3.454  12.617   2.153  1.00 93.47           C  
ATOM   1745 HG21 THR A 110       4.081  13.251   2.780  1.00 93.47           H  
ATOM   1746 HG22 THR A 110       2.800  12.014   2.783  1.00 93.47           H  
ATOM   1747 HG23 THR A 110       4.069  11.941   1.559  1.00 93.47           H  
ATOM   1748  OG1 THR A 110       1.756  14.215   2.105  1.00 93.47           O  
ATOM   1749  HG1 THR A 110       0.946  14.410   1.627  1.00 93.47           H  
ATOM   1750  N   LEU A 111       5.694  13.862  -0.157  1.00 94.05           N  
ATOM   1751  H   LEU A 111       5.917  14.603   0.492  1.00 94.05           H  
ATOM   1752  CA  LEU A 111       6.781  13.063  -0.724  1.00 94.05           C  
ATOM   1753  HA  LEU A 111       6.591  12.927  -1.788  1.00 94.05           H  
ATOM   1754  C   LEU A 111       6.834  11.672  -0.079  1.00 94.05           C  
ATOM   1755  CB  LEU A 111       8.121  13.799  -0.551  1.00 94.05           C  
ATOM   1756  HB2 LEU A 111       8.281  13.982   0.512  1.00 94.05           H  
ATOM   1757  HB3 LEU A 111       8.922  13.146  -0.898  1.00 94.05           H  
ATOM   1758  O   LEU A 111       6.873  11.561   1.150  1.00 94.05           O  
ATOM   1759  CG  LEU A 111       8.221  15.136  -1.307  1.00 94.05           C  
ATOM   1760  HG  LEU A 111       7.412  15.796  -0.995  1.00 94.05           H  
ATOM   1761  CD1 LEU A 111       9.548  15.808  -0.954  1.00 94.05           C  
ATOM   1762 HD11 LEU A 111       9.613  16.768  -1.466  1.00 94.05           H  
ATOM   1763 HD12 LEU A 111       9.603  15.985   0.120  1.00 94.05           H  
ATOM   1764 HD13 LEU A 111      10.383  15.181  -1.267  1.00 94.05           H  
ATOM   1765  CD2 LEU A 111       8.160  14.949  -2.823  1.00 94.05           C  
ATOM   1766 HD21 LEU A 111       7.176  14.588  -3.123  1.00 94.05           H  
ATOM   1767 HD22 LEU A 111       8.317  15.906  -3.319  1.00 94.05           H  
ATOM   1768 HD23 LEU A 111       8.922  14.246  -3.160  1.00 94.05           H  
ATOM   1769  N   PHE A 112       6.917  10.635  -0.914  1.00 96.95           N  
ATOM   1770  H   PHE A 112       6.802  10.816  -1.901  1.00 96.95           H  
ATOM   1771  CA  PHE A 112       7.054   9.227  -0.509  1.00 96.95           C  
ATOM   1772  HA  PHE A 112       6.721   9.124   0.523  1.00 96.95           H  
ATOM   1773  C   PHE A 112       8.515   8.731  -0.513  1.00 96.95           C  
ATOM   1774  CB  PHE A 112       6.113   8.360  -1.362  1.00 96.95           C  
ATOM   1775  HB2 PHE A 112       6.463   7.328  -1.342  1.00 96.95           H  
ATOM   1776  HB3 PHE A 112       6.150   8.685  -2.402  1.00 96.95           H  
ATOM   1777  O   PHE A 112       8.792   7.607  -0.093  1.00 96.95           O  
ATOM   1778  CG  PHE A 112       4.673   8.378  -0.878  1.00 96.95           C  
ATOM   1779  CD1 PHE A 112       4.112   7.239  -0.268  1.00 96.95           C  
ATOM   1780  HD1 PHE A 112       4.701   6.340  -0.159  1.00 96.95           H  
ATOM   1781  CD2 PHE A 112       3.894   9.541  -1.011  1.00 96.95           C  
ATOM   1782  HD2 PHE A 112       4.293  10.409  -1.515  1.00 96.95           H  
ATOM   1783  CE1 PHE A 112       2.790   7.271   0.213  1.00 96.95           C  
ATOM   1784  HE1 PHE A 112       2.358   6.393   0.671  1.00 96.95           H  
ATOM   1785  CE2 PHE A 112       2.586   9.582  -0.507  1.00 96.95           C  
ATOM   1786  HE2 PHE A 112       1.999  10.480  -0.630  1.00 96.95           H  
ATOM   1787  CZ  PHE A 112       2.032   8.449   0.113  1.00 96.95           C  
ATOM   1788  HZ  PHE A 112       1.020   8.478   0.488  1.00 96.95           H  
ATOM   1789  N   ASN A 113       9.472   9.591  -0.881  1.00 97.20           N  
ATOM   1790  H   ASN A 113       9.188  10.483  -1.260  1.00 97.20           H  
ATOM   1791  CA  ASN A 113      10.905   9.350  -0.689  1.00 97.20           C  
ATOM   1792  HA  ASN A 113      11.129   8.326  -0.986  1.00 97.20           H  
ATOM   1793  C   ASN A 113      11.278   9.493   0.796  1.00 97.20           C  
ATOM   1794  CB  ASN A 113      11.710  10.301  -1.592  1.00 97.20           C  
ATOM   1795  HB2 ASN A 113      11.354  10.225  -2.619  1.00 97.20           H  
ATOM   1796  HB3 ASN A 113      11.574  11.328  -1.255  1.00 97.20           H  
ATOM   1797  O   ASN A 113      11.690  10.563   1.252  1.00 97.20           O  
ATOM   1798  CG  ASN A 113      13.192   9.965  -1.579  1.00 97.20           C  
ATOM   1799  ND2 ASN A 113      14.030  10.860  -2.047  1.00 97.20           N  
ATOM   1800 HD21 ASN A 113      13.688  11.768  -2.330  1.00 97.20           H  
ATOM   1801 HD22 ASN A 113      15.007  10.626  -1.948  1.00 97.20           H  
ATOM   1802  OD1 ASN A 113      13.634   8.911  -1.162  1.00 97.20           O  
ATOM   1803  N   ARG A 114      11.040   8.431   1.569  1.00 98.10           N  
ATOM   1804  H   ARG A 114      10.687   7.604   1.111  1.00 98.10           H  
ATOM   1805  CA  ARG A 114      11.143   8.402   3.033  1.00 98.10           C  
ATOM   1806  HA  ARG A 114      11.636   9.309   3.385  1.00 98.10           H  
ATOM   1807  C   ARG A 114      12.000   7.233   3.495  1.00 98.10           C  
ATOM   1808  CB  ARG A 114       9.741   8.312   3.656  1.00 98.10           C  
ATOM   1809  HB2 ARG A 114       9.834   8.266   4.741  1.00 98.10           H  
ATOM   1810  HB3 ARG A 114       9.265   7.386   3.335  1.00 98.10           H  
ATOM   1811  O   ARG A 114      12.071   6.212   2.818  1.00 98.10           O  
ATOM   1812  CG  ARG A 114       8.795   9.462   3.304  1.00 98.10           C  
ATOM   1813  HG2 ARG A 114       8.674   9.532   2.223  1.00 98.10           H  
ATOM   1814  HG3 ARG A 114       7.819   9.244   3.737  1.00 98.10           H  
ATOM   1815  CD  ARG A 114       9.273  10.803   3.856  1.00 98.10           C  
ATOM   1816  HD2 ARG A 114       9.384  10.717   4.937  1.00 98.10           H  
ATOM   1817  HD3 ARG A 114      10.233  11.059   3.408  1.00 98.10           H  
ATOM   1818  NE  ARG A 114       8.286  11.844   3.547  1.00 98.10           N  
ATOM   1819  HE  ARG A 114       7.563  11.579   2.894  1.00 98.10           H  
ATOM   1820  NH1 ARG A 114       9.291  13.586   4.630  1.00 98.10           N  
ATOM   1821 HH11 ARG A 114      10.063  12.965   4.827  1.00 98.10           H  
ATOM   1822 HH12 ARG A 114       9.312  14.564   4.881  1.00 98.10           H  
ATOM   1823  NH2 ARG A 114       7.322  13.883   3.592  1.00 98.10           N  
ATOM   1824 HH21 ARG A 114       7.296  14.850   3.882  1.00 98.10           H  
ATOM   1825 HH22 ARG A 114       6.587  13.495   3.019  1.00 98.10           H  
ATOM   1826  CZ  ARG A 114       8.305  13.100   3.929  1.00 98.10           C  
ATOM   1827  N   ASN A 115      12.625   7.388   4.656  1.00 98.62           N  
ATOM   1828  H   ASN A 115      12.428   8.220   5.193  1.00 98.62           H  
ATOM   1829  CA  ASN A 115      13.486   6.360   5.238  1.00 98.62           C  
ATOM   1830  HA  ASN A 115      14.024   5.875   4.424  1.00 98.62           H  
ATOM   1831  C   ASN A 115      12.682   5.244   5.940  1.00 98.62           C  
ATOM   1832  CB  ASN A 115      14.536   7.060   6.121  1.00 98.62           C  
ATOM   1833  HB2 ASN A 115      15.014   7.843   5.533  1.00 98.62           H  
ATOM   1834  HB3 ASN A 115      15.317   6.350   6.394  1.00 98.62           H  
ATOM   1835  O   ASN A 115      11.461   5.346   6.105  1.00 98.62           O  
ATOM   1836  CG  ASN A 115      14.019   7.655   7.416  1.00 98.62           C  
ATOM   1837  ND2 ASN A 115      14.710   8.641   7.936  1.00 98.62           N  
ATOM   1838 HD21 ASN A 115      15.570   8.934   7.494  1.00 98.62           H  
ATOM   1839 HD22 ASN A 115      14.395   9.009   8.823  1.00 98.62           H  
ATOM   1840  OD1 ASN A 115      13.029   7.251   8.002  1.00 98.62           O  
ATOM   1841  N   TRP A 116      13.366   4.191   6.393  1.00 98.69           N  
ATOM   1842  H   TRP A 116      14.349   4.133   6.167  1.00 98.69           H  
ATOM   1843  CA  TRP A 116      12.756   3.036   7.057  1.00 98.69           C  
ATOM   1844  HA  TRP A 116      12.100   2.517   6.358  1.00 98.69           H  
ATOM   1845  C   TRP A 116      11.921   3.435   8.272  1.00 98.69           C  
ATOM   1846  CB  TRP A 116      13.854   2.064   7.493  1.00 98.69           C  
ATOM   1847  HB2 TRP A 116      14.530   2.561   8.189  1.00 98.69           H  
ATOM   1848  HB3 TRP A 116      14.440   1.778   6.620  1.00 98.69           H  
ATOM   1849  O   TRP A 116      10.779   3.005   8.424  1.00 98.69           O  
ATOM   1850  CG  TRP A 116      13.325   0.816   8.128  1.00 98.69           C  
ATOM   1851  CD1 TRP A 116      13.212   0.568   9.453  1.00 98.69           C  
ATOM   1852  HD1 TRP A 116      13.499   1.250  10.240  1.00 98.69           H  
ATOM   1853  CD2 TRP A 116      12.803  -0.364   7.457  1.00 98.69           C  
ATOM   1854  CE2 TRP A 116      12.462  -1.337   8.445  1.00 98.69           C  
ATOM   1855  CE3 TRP A 116      12.625  -0.717   6.105  1.00 98.69           C  
ATOM   1856  HE3 TRP A 116      12.878  -0.005   5.333  1.00 98.69           H  
ATOM   1857  NE1 TRP A 116      12.686  -0.695   9.647  1.00 98.69           N  
ATOM   1858  HE1 TRP A 116      12.491  -1.072  10.564  1.00 98.69           H  
ATOM   1859  CH2 TRP A 116      11.892  -2.957   6.738  1.00 98.69           C  
ATOM   1860  HH2 TRP A 116      11.569  -3.944   6.442  1.00 98.69           H  
ATOM   1861  CZ2 TRP A 116      12.033  -2.627   8.097  1.00 98.69           C  
ATOM   1862  HZ2 TRP A 116      11.824  -3.367   8.856  1.00 98.69           H  
ATOM   1863  CZ3 TRP A 116      12.172  -1.998   5.751  1.00 98.69           C  
ATOM   1864  HZ3 TRP A 116      12.062  -2.252   4.707  1.00 98.69           H  
ATOM   1865  N   SER A 117      12.469   4.302   9.128  1.00 98.14           N  
ATOM   1866  H   SER A 117      13.382   4.668   8.896  1.00 98.14           H  
ATOM   1867  CA  SER A 117      11.790   4.758  10.345  1.00 98.14           C  
ATOM   1868  HA  SER A 117      11.540   3.887  10.951  1.00 98.14           H  
ATOM   1869  C   SER A 117      10.487   5.502  10.032  1.00 98.14           C  
ATOM   1870  CB  SER A 117      12.727   5.653  11.155  1.00 98.14           C  
ATOM   1871  HB2 SER A 117      12.931   6.570  10.603  1.00 98.14           H  
ATOM   1872  HB3 SER A 117      13.666   5.128  11.331  1.00 98.14           H  
ATOM   1873  O   SER A 117       9.482   5.316  10.719  1.00 98.14           O  
ATOM   1874  OG  SER A 117      12.130   5.967  12.399  1.00 98.14           O  
ATOM   1875  HG  SER A 117      12.722   6.549  12.882  1.00 98.14           H  
ATOM   1876  N   GLN A 118      10.464   6.302   8.968  1.00 98.18           N  
ATOM   1877  H   GLN A 118      11.308   6.403   8.423  1.00 98.18           H  
ATOM   1878  CA  GLN A 118       9.266   7.009   8.521  1.00 98.18           C  
ATOM   1879  HA  GLN A 118       8.799   7.503   9.373  1.00 98.18           H  
ATOM   1880  C   GLN A 118       8.221   6.046   7.944  1.00 98.18           C  
ATOM   1881  CB  GLN A 118       9.674   8.076   7.502  1.00 98.18           C  
ATOM   1882  HB2 GLN A 118       8.786   8.447   6.989  1.00 98.18           H  
ATOM   1883  HB3 GLN A 118      10.339   7.616   6.771  1.00 98.18           H  
ATOM   1884  O   GLN A 118       7.056   6.142   8.309  1.00 98.18           O  
ATOM   1885  CG  GLN A 118      10.384   9.260   8.172  1.00 98.18           C  
ATOM   1886  HG2 GLN A 118      11.176   8.904   8.830  1.00 98.18           H  
ATOM   1887  HG3 GLN A 118       9.658   9.795   8.784  1.00 98.18           H  
ATOM   1888  CD  GLN A 118      11.008  10.227   7.171  1.00 98.18           C  
ATOM   1889  NE2 GLN A 118      11.038  11.505   7.480  1.00 98.18           N  
ATOM   1890 HE21 GLN A 118      10.680  11.812   8.374  1.00 98.18           H  
ATOM   1891 HE22 GLN A 118      11.623  12.087   6.897  1.00 98.18           H  
ATOM   1892  OE1 GLN A 118      11.498   9.877   6.107  1.00 98.18           O  
ATOM   1893  N   TYR A 119       8.608   5.067   7.121  1.00 98.38           N  
ATOM   1894  H   TYR A 119       9.574   5.023   6.830  1.00 98.38           H  
ATOM   1895  CA  TYR A 119       7.673   4.036   6.640  1.00 98.38           C  
ATOM   1896  HA  TYR A 119       6.790   4.528   6.231  1.00 98.38           H  
ATOM   1897  C   TYR A 119       7.169   3.109   7.749  1.00 98.38           C  
ATOM   1898  CB  TYR A 119       8.322   3.214   5.524  1.00 98.38           C  
ATOM   1899  HB2 TYR A 119       7.902   2.208   5.529  1.00 98.38           H  
ATOM   1900  HB3 TYR A 119       9.393   3.116   5.701  1.00 98.38           H  
ATOM   1901  O   TYR A 119       6.035   2.637   7.695  1.00 98.38           O  
ATOM   1902  CG  TYR A 119       8.063   3.802   4.158  1.00 98.38           C  
ATOM   1903  CD1 TYR A 119       6.805   3.607   3.557  1.00 98.38           C  
ATOM   1904  HD1 TYR A 119       6.047   3.024   4.058  1.00 98.38           H  
ATOM   1905  CD2 TYR A 119       9.054   4.550   3.498  1.00 98.38           C  
ATOM   1906  HD2 TYR A 119      10.022   4.696   3.954  1.00 98.38           H  
ATOM   1907  CE1 TYR A 119       6.533   4.163   2.296  1.00 98.38           C  
ATOM   1908  HE1 TYR A 119       5.571   4.016   1.827  1.00 98.38           H  
ATOM   1909  CE2 TYR A 119       8.784   5.105   2.233  1.00 98.38           C  
ATOM   1910  HE2 TYR A 119       9.548   5.665   1.714  1.00 98.38           H  
ATOM   1911  OH  TYR A 119       7.220   5.496   0.449  1.00 98.38           O  
ATOM   1912  HH  TYR A 119       7.890   6.116   0.152  1.00 98.38           H  
ATOM   1913  CZ  TYR A 119       7.517   4.925   1.640  1.00 98.38           C  
ATOM   1914  N   LYS A 120       7.973   2.871   8.786  1.00 97.38           N  
ATOM   1915  H   LYS A 120       8.929   3.190   8.716  1.00 97.38           H  
ATOM   1916  CA  LYS A 120       7.571   2.124   9.981  1.00 97.38           C  
ATOM   1917  HA  LYS A 120       7.188   1.148   9.681  1.00 97.38           H  
ATOM   1918  C   LYS A 120       6.440   2.824  10.735  1.00 97.38           C  
ATOM   1919  CB  LYS A 120       8.817   1.908  10.847  1.00 97.38           C  
ATOM   1920  HB2 LYS A 120       9.361   2.847  10.944  1.00 97.38           H  
ATOM   1921  HB3 LYS A 120       9.467   1.196  10.338  1.00 97.38           H  
ATOM   1922  O   LYS A 120       5.458   2.167  11.079  1.00 97.38           O  
ATOM   1923  CG  LYS A 120       8.508   1.397  12.258  1.00 97.38           C  
ATOM   1924  HG2 LYS A 120       7.922   0.480  12.202  1.00 97.38           H  
ATOM   1925  HG3 LYS A 120       7.942   2.145  12.815  1.00 97.38           H  
ATOM   1926  CD  LYS A 120       9.826   1.135  12.983  1.00 97.38           C  
ATOM   1927  HD2 LYS A 120      10.381   0.387  12.416  1.00 97.38           H  
ATOM   1928  HD3 LYS A 120      10.416   2.051  13.026  1.00 97.38           H  
ATOM   1929  CE  LYS A 120       9.569   0.620  14.395  1.00 97.38           C  
ATOM   1930  HE2 LYS A 120       9.117   1.411  14.993  1.00 97.38           H  
ATOM   1931  HE3 LYS A 120       8.878  -0.219  14.311  1.00 97.38           H  
ATOM   1932  NZ  LYS A 120      10.819   0.126  15.008  1.00 97.38           N  
ATOM   1933  HZ1 LYS A 120      10.680  -0.218  15.948  1.00 97.38           H  
ATOM   1934  HZ2 LYS A 120      11.095  -0.689  14.479  1.00 97.38           H  
ATOM   1935  HZ3 LYS A 120      11.578   0.790  14.951  1.00 97.38           H  
ATOM   1936  N   HIS A 121       6.576   4.126  10.986  1.00 95.34           N  
ATOM   1937  H   HIS A 121       7.421   4.582  10.675  1.00 95.34           H  
ATOM   1938  CA  HIS A 121       5.649   4.889  11.834  1.00 95.34           C  
ATOM   1939  HA  HIS A 121       5.130   4.198  12.498  1.00 95.34           H  
ATOM   1940  C   HIS A 121       4.548   5.631  11.064  1.00 95.34           C  
ATOM   1941  CB  HIS A 121       6.451   5.851  12.717  1.00 95.34           C  
ATOM   1942  HB2 HIS A 121       5.760   6.417  13.343  1.00 95.34           H  
ATOM   1943  HB3 HIS A 121       6.983   6.560  12.083  1.00 95.34           H  
ATOM   1944  O   HIS A 121       3.569   6.047  11.674  1.00 95.34           O  
ATOM   1945  CG  HIS A 121       7.439   5.151  13.616  1.00 95.34           C  
ATOM   1946  CD2 HIS A 121       7.167   4.453  14.761  1.00 95.34           C  
ATOM   1947  HD2 HIS A 121       6.189   4.315  15.197  1.00 95.34           H  
ATOM   1948  ND1 HIS A 121       8.795   5.079  13.415  1.00 95.34           N  
ATOM   1949  HD1 HIS A 121       9.286   5.438  12.609  1.00 95.34           H  
ATOM   1950  CE1 HIS A 121       9.333   4.374  14.418  1.00 95.34           C  
ATOM   1951  HE1 HIS A 121      10.388   4.162  14.520  1.00 95.34           H  
ATOM   1952  NE2 HIS A 121       8.376   3.939  15.256  1.00 95.34           N  
ATOM   1953  N   GLY A 122       4.686   5.766   9.746  1.00 96.16           N  
ATOM   1954  H   GLY A 122       5.573   5.514   9.333  1.00 96.16           H  
ATOM   1955  CA  GLY A 122       3.762   6.506   8.895  1.00 96.16           C  
ATOM   1956  HA2 GLY A 122       3.747   6.035   7.912  1.00 96.16           H  
ATOM   1957  HA3 GLY A 122       2.753   6.460   9.305  1.00 96.16           H  
ATOM   1958  C   GLY A 122       4.144   7.976   8.715  1.00 96.16           C  
ATOM   1959  O   GLY A 122       5.002   8.525   9.409  1.00 96.16           O  
ATOM   1960  N   PHE A 123       3.520   8.611   7.726  1.00 96.10           N  
ATOM   1961  H   PHE A 123       2.808   8.104   7.220  1.00 96.10           H  
ATOM   1962  CA  PHE A 123       3.725  10.013   7.361  1.00 96.10           C  
ATOM   1963  HA  PHE A 123       3.754  10.610   8.272  1.00 96.10           H  
ATOM   1964  C   PHE A 123       2.566  10.529   6.494  1.00 96.10           C  
ATOM   1965  CB  PHE A 123       5.069  10.171   6.622  1.00 96.10           C  
ATOM   1966  HB2 PHE A 123       5.197  11.213   6.329  1.00 96.10           H  
ATOM   1967  HB3 PHE A 123       5.877   9.944   7.316  1.00 96.10           H  
ATOM   1968  O   PHE A 123       1.762   9.752   5.981  1.00 96.10           O  
ATOM   1969  CG  PHE A 123       5.229   9.294   5.393  1.00 96.10           C  
ATOM   1970  CD1 PHE A 123       5.858   8.040   5.503  1.00 96.10           C  
ATOM   1971  HD1 PHE A 123       6.220   7.701   6.462  1.00 96.10           H  
ATOM   1972  CD2 PHE A 123       4.736   9.719   4.145  1.00 96.10           C  
ATOM   1973  HD2 PHE A 123       4.230  10.669   4.057  1.00 96.10           H  
ATOM   1974  CE1 PHE A 123       5.996   7.217   4.372  1.00 96.10           C  
ATOM   1975  HE1 PHE A 123       6.471   6.251   4.457  1.00 96.10           H  
ATOM   1976  CE2 PHE A 123       4.870   8.895   3.014  1.00 96.10           C  
ATOM   1977  HE2 PHE A 123       4.470   9.211   2.062  1.00 96.10           H  
ATOM   1978  CZ  PHE A 123       5.501   7.645   3.128  1.00 96.10           C  
ATOM   1979  HZ  PHE A 123       5.592   7.006   2.262  1.00 96.10           H  
ATOM   1980  N   GLY A 124       2.515  11.848   6.291  1.00 94.80           N  
ATOM   1981  H   GLY A 124       3.166  12.434   6.794  1.00 94.80           H  
ATOM   1982  CA  GLY A 124       1.460  12.518   5.526  1.00 94.80           C  
ATOM   1983  HA2 GLY A 124       1.096  11.859   4.738  1.00 94.80           H  
ATOM   1984  HA3 GLY A 124       1.862  13.409   5.042  1.00 94.80           H  
ATOM   1985  C   GLY A 124       0.275  12.937   6.397  1.00 94.80           C  
ATOM   1986  O   GLY A 124       0.381  12.987   7.624  1.00 94.80           O  
ATOM   1987  N   HIS A 125      -0.849  13.268   5.762  1.00 91.75           N  
ATOM   1988  H   HIS A 125      -0.888  13.141   4.761  1.00 91.75           H  
ATOM   1989  CA  HIS A 125      -2.059  13.727   6.447  1.00 91.75           C  
ATOM   1990  HA  HIS A 125      -1.944  13.571   7.519  1.00 91.75           H  
ATOM   1991  C   HIS A 125      -3.275  12.921   5.985  1.00 91.75           C  
ATOM   1992  CB  HIS A 125      -2.246  15.235   6.210  1.00 91.75           C  
ATOM   1993  HB2 HIS A 125      -2.535  15.413   5.174  1.00 91.75           H  
ATOM   1994  HB3 HIS A 125      -1.296  15.740   6.382  1.00 91.75           H  
ATOM   1995  O   HIS A 125      -3.505  12.789   4.791  1.00 91.75           O  
ATOM   1996  CG  HIS A 125      -3.275  15.847   7.128  1.00 91.75           C  
ATOM   1997  CD2 HIS A 125      -3.020  16.521   8.290  1.00 91.75           C  
ATOM   1998  HD2 HIS A 125      -2.044  16.742   8.694  1.00 91.75           H  
ATOM   1999  ND1 HIS A 125      -4.643  15.764   7.003  1.00 91.75           N  
ATOM   2000  HD1 HIS A 125      -5.144  15.471   6.176  1.00 91.75           H  
ATOM   2001  CE1 HIS A 125      -5.197  16.320   8.096  1.00 91.75           C  
ATOM   2002  HE1 HIS A 125      -6.254  16.382   8.310  1.00 91.75           H  
ATOM   2003  NE2 HIS A 125      -4.244  16.820   8.893  1.00 91.75           N  
ATOM   2004  N   VAL A 126      -4.105  12.440   6.917  1.00 89.07           N  
ATOM   2005  H   VAL A 126      -3.872  12.603   7.886  1.00 89.07           H  
ATOM   2006  CA  VAL A 126      -5.250  11.542   6.629  1.00 89.07           C  
ATOM   2007  HA  VAL A 126      -4.860  10.634   6.169  1.00 89.07           H  
ATOM   2008  C   VAL A 126      -6.282  12.106   5.641  1.00 89.07           C  
ATOM   2009  CB  VAL A 126      -5.961  11.130   7.930  1.00 89.07           C  
ATOM   2010  HB  VAL A 126      -6.837  10.532   7.678  1.00 89.07           H  
ATOM   2011  O   VAL A 126      -7.008  11.355   5.000  1.00 89.07           O  
ATOM   2012  CG1 VAL A 126      -5.049  10.264   8.799  1.00 89.07           C  
ATOM   2013 HG11 VAL A 126      -4.174  10.823   9.132  1.00 89.07           H  
ATOM   2014 HG12 VAL A 126      -5.611   9.925   9.669  1.00 89.07           H  
ATOM   2015 HG13 VAL A 126      -4.719   9.392   8.233  1.00 89.07           H  
ATOM   2016  CG2 VAL A 126      -6.420  12.328   8.772  1.00 89.07           C  
ATOM   2017 HG21 VAL A 126      -5.582  12.959   9.067  1.00 89.07           H  
ATOM   2018 HG22 VAL A 126      -6.909  11.969   9.678  1.00 89.07           H  
ATOM   2019 HG23 VAL A 126      -7.138  12.929   8.214  1.00 89.07           H  
ATOM   2020  N   CYS A 127      -6.329  13.433   5.510  1.00 87.64           N  
ATOM   2021  H   CYS A 127      -5.738  13.947   6.148  1.00 87.64           H  
ATOM   2022  CA  CYS A 127      -7.177  14.171   4.562  1.00 87.64           C  
ATOM   2023  HA  CYS A 127      -8.085  13.594   4.388  1.00 87.64           H  
ATOM   2024  C   CYS A 127      -6.558  14.398   3.178  1.00 87.64           C  
ATOM   2025  CB  CYS A 127      -7.552  15.524   5.182  1.00 87.64           C  
ATOM   2026  HB2 CYS A 127      -6.667  16.152   5.282  1.00 87.64           H  
ATOM   2027  HB3 CYS A 127      -8.240  16.036   4.511  1.00 87.64           H  
ATOM   2028  O   CYS A 127      -7.192  14.991   2.312  1.00 87.64           O  
ATOM   2029  SG  CYS A 127      -8.355  15.334   6.778  1.00 87.64           S  
ATOM   2030  N   SER A 128      -5.315  13.982   2.993  1.00 91.62           N  
ATOM   2031  H   SER A 128      -4.896  13.392   3.698  1.00 91.62           H  
ATOM   2032  CA  SER A 128      -4.486  14.229   1.821  1.00 91.62           C  
ATOM   2033  HA  SER A 128      -5.092  14.539   0.970  1.00 91.62           H  
ATOM   2034  C   SER A 128      -3.782  12.916   1.459  1.00 91.62           C  
ATOM   2035  CB  SER A 128      -3.514  15.369   2.179  1.00 91.62           C  
ATOM   2036  HB2 SER A 128      -4.082  16.203   2.592  1.00 91.62           H  
ATOM   2037  HB3 SER A 128      -2.803  15.019   2.927  1.00 91.62           H  
ATOM   2038  O   SER A 128      -4.299  11.827   1.729  1.00 91.62           O  
ATOM   2039  OG  SER A 128      -2.815  15.824   1.044  1.00 91.62           O  
ATOM   2040  HG  SER A 128      -2.350  16.646   1.218  1.00 91.62           H  
ATOM   2041  N   ASP A 129      -2.603  13.017   0.866  1.00 94.83           N  
ATOM   2042  H   ASP A 129      -2.308  13.933   0.559  1.00 94.83           H  
ATOM   2043  CA  ASP A 129      -1.686  11.908   0.696  1.00 94.83           C  
ATOM   2044  HA  ASP A 129      -2.237  11.090   0.235  1.00 94.83           H  
ATOM   2045  C   ASP A 129      -1.122  11.444   2.047  1.00 94.83           C  
ATOM   2046  CB  ASP A 129      -0.557  12.329  -0.247  1.00 94.83           C  
ATOM   2047  HB2 ASP A 129      -0.227  13.340  -0.012  1.00 94.83           H  
ATOM   2048  HB3 ASP A 129       0.277  11.648  -0.077  1.00 94.83           H  
ATOM   2049  O   ASP A 129      -0.590  12.247   2.824  1.00 94.83           O  
ATOM   2050  CG  ASP A 129      -0.938  12.242  -1.720  1.00 94.83           C  
ATOM   2051  OD1 ASP A 129      -2.139  12.369  -2.045  1.00 94.83           O  
ATOM   2052  OD2 ASP A 129      -0.020  11.916  -2.507  1.00 94.83           O  
ATOM   2053  N   TYR A 130      -1.202  10.143   2.332  1.00 95.70           N  
ATOM   2054  H   TYR A 130      -1.635   9.523   1.661  1.00 95.70           H  
ATOM   2055  CA  TYR A 130      -0.573   9.572   3.522  1.00 95.70           C  
ATOM   2056  HA  TYR A 130       0.385  10.076   3.651  1.00 95.70           H  
ATOM   2057  C   TYR A 130      -0.263   8.082   3.403  1.00 95.70           C  
ATOM   2058  CB  TYR A 130      -1.413   9.852   4.781  1.00 95.70           C  
ATOM   2059  HB2 TYR A 130      -0.753   9.828   5.649  1.00 95.70           H  
ATOM   2060  HB3 TYR A 130      -1.810  10.865   4.728  1.00 95.70           H  
ATOM   2061  O   TYR A 130      -0.833   7.350   2.589  1.00 95.70           O  
ATOM   2062  CG  TYR A 130      -2.557   8.898   5.045  1.00 95.70           C  
ATOM   2063  CD1 TYR A 130      -3.792   9.101   4.407  1.00 95.70           C  
ATOM   2064  HD1 TYR A 130      -3.909   9.926   3.720  1.00 95.70           H  
ATOM   2065  CD2 TYR A 130      -2.399   7.844   5.968  1.00 95.70           C  
ATOM   2066  HD2 TYR A 130      -1.453   7.704   6.469  1.00 95.70           H  
ATOM   2067  CE1 TYR A 130      -4.882   8.267   4.712  1.00 95.70           C  
ATOM   2068  HE1 TYR A 130      -5.848   8.441   4.260  1.00 95.70           H  
ATOM   2069  CE2 TYR A 130      -3.482   6.994   6.258  1.00 95.70           C  
ATOM   2070  HE2 TYR A 130      -3.379   6.206   6.989  1.00 95.70           H  
ATOM   2071  OH  TYR A 130      -5.810   6.489   5.990  1.00 95.70           O  
ATOM   2072  HH  TYR A 130      -5.579   5.633   6.358  1.00 95.70           H  
ATOM   2073  CZ  TYR A 130      -4.728   7.222   5.641  1.00 95.70           C  
ATOM   2074  N   TYR A 131       0.636   7.650   4.281  1.00 97.55           N  
ATOM   2075  H   TYR A 131       1.047   8.333   4.901  1.00 97.55           H  
ATOM   2076  CA  TYR A 131       0.978   6.260   4.531  1.00 97.55           C  
ATOM   2077  HA  TYR A 131       0.286   5.606   4.001  1.00 97.55           H  
ATOM   2078  C   TYR A 131       0.871   5.999   6.032  1.00 97.55           C  
ATOM   2079  CB  TYR A 131       2.398   6.002   4.023  1.00 97.55           C  
ATOM   2080  HB2 TYR A 131       2.505   6.440   3.030  1.00 97.55           H  
ATOM   2081  HB3 TYR A 131       3.118   6.498   4.673  1.00 97.55           H  
ATOM   2082  O   TYR A 131       1.505   6.692   6.827  1.00 97.55           O  
ATOM   2083  CG  TYR A 131       2.724   4.530   3.936  1.00 97.55           C  
ATOM   2084  CD1 TYR A 131       3.195   3.830   5.064  1.00 97.55           C  
ATOM   2085  HD1 TYR A 131       3.390   4.363   5.982  1.00 97.55           H  
ATOM   2086  CD2 TYR A 131       2.534   3.858   2.716  1.00 97.55           C  
ATOM   2087  HD2 TYR A 131       2.176   4.392   1.848  1.00 97.55           H  
ATOM   2088  CE1 TYR A 131       3.437   2.444   4.979  1.00 97.55           C  
ATOM   2089  HE1 TYR A 131       3.806   1.898   5.835  1.00 97.55           H  
ATOM   2090  CE2 TYR A 131       2.804   2.485   2.622  1.00 97.55           C  
ATOM   2091  HE2 TYR A 131       2.687   1.955   1.688  1.00 97.55           H  
ATOM   2092  OH  TYR A 131       3.467   0.445   3.617  1.00 97.55           O  
ATOM   2093  HH  TYR A 131       3.852   0.056   4.405  1.00 97.55           H  
ATOM   2094  CZ  TYR A 131       3.234   1.771   3.752  1.00 97.55           C  
ATOM   2095  N   ILE A 132       0.073   5.017   6.446  1.00 96.21           N  
ATOM   2096  H   ILE A 132      -0.443   4.489   5.756  1.00 96.21           H  
ATOM   2097  CA  ILE A 132      -0.257   4.842   7.870  1.00 96.21           C  
ATOM   2098  HA  ILE A 132      -0.492   5.830   8.265  1.00 96.21           H  
ATOM   2099  C   ILE A 132       0.886   4.292   8.729  1.00 96.21           C  
ATOM   2100  CB  ILE A 132      -1.506   3.966   8.007  1.00 96.21           C  
ATOM   2101  HB  ILE A 132      -2.244   4.334   7.293  1.00 96.21           H  
ATOM   2102  O   ILE A 132       0.888   4.469   9.944  1.00 96.21           O  
ATOM   2103  CG1 ILE A 132      -2.078   4.110   9.426  1.00 96.21           C  
ATOM   2104 HG12 ILE A 132      -1.645   3.355  10.083  1.00 96.21           H  
ATOM   2105 HG13 ILE A 132      -1.843   5.090   9.840  1.00 96.21           H  
ATOM   2106  CG2 ILE A 132      -1.218   2.490   7.687  1.00 96.21           C  
ATOM   2107 HG21 ILE A 132      -0.808   2.396   6.682  1.00 96.21           H  
ATOM   2108 HG22 ILE A 132      -2.139   1.910   7.755  1.00 96.21           H  
ATOM   2109 HG23 ILE A 132      -0.508   2.074   8.402  1.00 96.21           H  
ATOM   2110  CD1 ILE A 132      -3.589   3.974   9.420  1.00 96.21           C  
ATOM   2111 HD11 ILE A 132      -4.030   4.857   8.957  1.00 96.21           H  
ATOM   2112 HD12 ILE A 132      -3.892   3.088   8.862  1.00 96.21           H  
ATOM   2113 HD13 ILE A 132      -3.918   3.856  10.452  1.00 96.21           H  
ATOM   2114  N   GLY A 133       1.843   3.612   8.103  1.00 96.82           N  
ATOM   2115  H   GLY A 133       1.750   3.489   7.104  1.00 96.82           H  
ATOM   2116  CA  GLY A 133       2.978   2.994   8.775  1.00 96.82           C  
ATOM   2117  HA2 GLY A 133       3.877   3.283   8.231  1.00 96.82           H  
ATOM   2118  HA3 GLY A 133       3.078   3.374   9.792  1.00 96.82           H  
ATOM   2119  C   GLY A 133       2.885   1.470   8.852  1.00 96.82           C  
ATOM   2120  O   GLY A 133       1.857   0.898   9.221  1.00 96.82           O  
ATOM   2121  N   ASN A 134       3.993   0.798   8.544  1.00 97.90           N  
ATOM   2122  H   ASN A 134       4.791   1.330   8.230  1.00 97.90           H  
ATOM   2123  CA  ASN A 134       4.066  -0.664   8.484  1.00 97.90           C  
ATOM   2124  HA  ASN A 134       3.285  -1.029   7.817  1.00 97.90           H  
ATOM   2125  C   ASN A 134       3.815  -1.327   9.842  1.00 97.90           C  
ATOM   2126  CB  ASN A 134       5.431  -1.075   7.907  1.00 97.90           C  
ATOM   2127  HB2 ASN A 134       6.240  -0.614   8.474  1.00 97.90           H  
ATOM   2128  HB3 ASN A 134       5.525  -2.158   7.984  1.00 97.90           H  
ATOM   2129  O   ASN A 134       3.158  -2.364   9.908  1.00 97.90           O  
ATOM   2130  CG  ASN A 134       5.577  -0.739   6.438  1.00 97.90           C  
ATOM   2131  ND2 ASN A 134       6.776  -0.742   5.909  1.00 97.90           N  
ATOM   2132 HD21 ASN A 134       7.567  -1.074   6.443  1.00 97.90           H  
ATOM   2133 HD22 ASN A 134       6.833  -0.626   4.908  1.00 97.90           H  
ATOM   2134  OD1 ASN A 134       4.608  -0.478   5.753  1.00 97.90           O  
ATOM   2135  N   ASN A 135       4.239  -0.703  10.946  1.00 95.30           N  
ATOM   2136  H   ASN A 135       4.751   0.163  10.857  1.00 95.30           H  
ATOM   2137  CA  ASN A 135       3.952  -1.235  12.279  1.00 95.30           C  
ATOM   2138  HA  ASN A 135       4.313  -2.262  12.333  1.00 95.30           H  
ATOM   2139  C   ASN A 135       2.450  -1.304  12.561  1.00 95.30           C  
ATOM   2140  CB  ASN A 135       4.652  -0.371  13.344  1.00 95.30           C  
ATOM   2141  HB2 ASN A 135       4.022  -0.318  14.232  1.00 95.30           H  
ATOM   2142  HB3 ASN A 135       4.801   0.648  12.987  1.00 95.30           H  
ATOM   2143  O   ASN A 135       1.975  -2.251  13.188  1.00 95.30           O  
ATOM   2144  CG  ASN A 135       5.976  -0.945  13.794  1.00 95.30           C  
ATOM   2145  ND2 ASN A 135       6.586  -0.351  14.789  1.00 95.30           N  
ATOM   2146 HD21 ASN A 135       6.214   0.494  15.199  1.00 95.30           H  
ATOM   2147 HD22 ASN A 135       7.370  -0.871  15.156  1.00 95.30           H  
ATOM   2148  OD1 ASN A 135       6.448  -1.965  13.342  1.00 95.30           O  
ATOM   2149  N   PHE A 136       1.689  -0.307  12.110  1.00 93.46           N  
ATOM   2150  H   PHE A 136       2.107   0.412  11.538  1.00 93.46           H  
ATOM   2151  CA  PHE A 136       0.242  -0.316  12.271  1.00 93.46           C  
ATOM   2152  HA  PHE A 136      -0.001  -0.516  13.315  1.00 93.46           H  
ATOM   2153  C   PHE A 136      -0.389  -1.437  11.438  1.00 93.46           C  
ATOM   2154  CB  PHE A 136      -0.319   1.062  11.912  1.00 93.46           C  
ATOM   2155  HB2 PHE A 136      -0.051   1.314  10.886  1.00 93.46           H  
ATOM   2156  HB3 PHE A 136       0.133   1.812  12.561  1.00 93.46           H  
ATOM   2157  O   PHE A 136      -1.152  -2.239  11.976  1.00 93.46           O  
ATOM   2158  CG  PHE A 136      -1.823   1.131  12.047  1.00 93.46           C  
ATOM   2159  CD1 PHE A 136      -2.640   0.722  10.977  1.00 93.46           C  
ATOM   2160  HD1 PHE A 136      -2.196   0.378  10.054  1.00 93.46           H  
ATOM   2161  CD2 PHE A 136      -2.409   1.587  13.239  1.00 93.46           C  
ATOM   2162  HD2 PHE A 136      -1.785   1.896  14.065  1.00 93.46           H  
ATOM   2163  CE1 PHE A 136      -4.037   0.767  11.098  1.00 93.46           C  
ATOM   2164  HE1 PHE A 136      -4.650   0.447  10.268  1.00 93.46           H  
ATOM   2165  CE2 PHE A 136      -3.807   1.667  13.341  1.00 93.46           C  
ATOM   2166  HE2 PHE A 136      -4.264   2.074  14.230  1.00 93.46           H  
ATOM   2167  CZ  PHE A 136      -4.624   1.251  12.278  1.00 93.46           C  
ATOM   2168  HZ  PHE A 136      -5.699   1.321  12.356  1.00 93.46           H  
ATOM   2169  N   ILE A 137      -0.029  -1.533  10.153  1.00 96.56           N  
ATOM   2170  H   ILE A 137       0.635  -0.863   9.792  1.00 96.56           H  
ATOM   2171  CA  ILE A 137      -0.580  -2.538   9.230  1.00 96.56           C  
ATOM   2172  HA  ILE A 137      -1.664  -2.422   9.194  1.00 96.56           H  
ATOM   2173  C   ILE A 137      -0.287  -3.949   9.750  1.00 96.56           C  
ATOM   2174  CB  ILE A 137      -0.025  -2.339   7.801  1.00 96.56           C  
ATOM   2175  HB  ILE A 137       1.059  -2.453   7.842  1.00 96.56           H  
ATOM   2176  O   ILE A 137      -1.202  -4.768   9.853  1.00 96.56           O  
ATOM   2177  CG1 ILE A 137      -0.341  -0.931   7.249  1.00 96.56           C  
ATOM   2178 HG12 ILE A 137      -0.134  -0.180   8.011  1.00 96.56           H  
ATOM   2179 HG13 ILE A 137      -1.401  -0.867   7.002  1.00 96.56           H  
ATOM   2180  CG2 ILE A 137      -0.611  -3.401   6.848  1.00 96.56           C  
ATOM   2181 HG21 ILE A 137      -0.191  -3.293   5.848  1.00 96.56           H  
ATOM   2182 HG22 ILE A 137      -0.375  -4.411   7.182  1.00 96.56           H  
ATOM   2183 HG23 ILE A 137      -1.694  -3.295   6.788  1.00 96.56           H  
ATOM   2184  CD1 ILE A 137       0.491  -0.553   6.016  1.00 96.56           C  
ATOM   2185 HD11 ILE A 137       1.554  -0.594   6.256  1.00 96.56           H  
ATOM   2186 HD12 ILE A 137       0.244   0.463   5.708  1.00 96.56           H  
ATOM   2187 HD13 ILE A 137       0.287  -1.225   5.183  1.00 96.56           H  
ATOM   2188  N   SER A 138       0.956  -4.212  10.160  1.00 96.40           N  
ATOM   2189  H   SER A 138       1.665  -3.504  10.029  1.00 96.40           H  
ATOM   2190  CA  SER A 138       1.371  -5.501  10.715  1.00 96.40           C  
ATOM   2191  HA  SER A 138       1.198  -6.274   9.966  1.00 96.40           H  
ATOM   2192  C   SER A 138       0.567  -5.867  11.969  1.00 96.40           C  
ATOM   2193  CB  SER A 138       2.870  -5.464  11.019  1.00 96.40           C  
ATOM   2194  HB2 SER A 138       3.070  -4.761  11.828  1.00 96.40           H  
ATOM   2195  HB3 SER A 138       3.423  -5.151  10.133  1.00 96.40           H  
ATOM   2196  O   SER A 138      -0.046  -6.932  12.024  1.00 96.40           O  
ATOM   2197  OG  SER A 138       3.290  -6.749  11.401  1.00 96.40           O  
ATOM   2198  HG  SER A 138       3.477  -7.233  10.593  1.00 96.40           H  
ATOM   2199  N   ASN A 139       0.449  -4.961  12.945  1.00 92.72           N  
ATOM   2200  H   ASN A 139       0.953  -4.090  12.858  1.00 92.72           H  
ATOM   2201  CA  ASN A 139      -0.325  -5.216  14.167  1.00 92.72           C  
ATOM   2202  HA  ASN A 139       0.088  -6.090  14.671  1.00 92.72           H  
ATOM   2203  C   ASN A 139      -1.808  -5.523  13.890  1.00 92.72           C  
ATOM   2204  CB  ASN A 139      -0.205  -3.990  15.088  1.00 92.72           C  
ATOM   2205  HB2 ASN A 139      -0.342  -3.079  14.506  1.00 92.72           H  
ATOM   2206  HB3 ASN A 139      -0.989  -4.030  15.844  1.00 92.72           H  
ATOM   2207  O   ASN A 139      -2.411  -6.375  14.552  1.00 92.72           O  
ATOM   2208  CG  ASN A 139       1.114  -3.938  15.836  1.00 92.72           C  
ATOM   2209  ND2 ASN A 139       1.703  -2.779  15.985  1.00 92.72           N  
ATOM   2210 HD21 ASN A 139       1.499  -2.090  15.275  1.00 92.72           H  
ATOM   2211 HD22 ASN A 139       2.630  -2.851  16.379  1.00 92.72           H  
ATOM   2212  OD1 ASN A 139       1.606  -4.919  16.353  1.00 92.72           O  
ATOM   2213  N   ILE A 140      -2.428  -4.822  12.936  1.00 92.47           N  
ATOM   2214  H   ILE A 140      -1.898  -4.138  12.416  1.00 92.47           H  
ATOM   2215  CA  ILE A 140      -3.843  -5.031  12.610  1.00 92.47           C  
ATOM   2216  HA  ILE A 140      -4.392  -5.113  13.548  1.00 92.47           H  
ATOM   2217  C   ILE A 140      -4.058  -6.357  11.881  1.00 92.47           C  
ATOM   2218  CB  ILE A 140      -4.421  -3.836  11.822  1.00 92.47           C  
ATOM   2219  HB  ILE A 140      -3.782  -3.655  10.958  1.00 92.47           H  
ATOM   2220  O   ILE A 140      -4.947  -7.114  12.272  1.00 92.47           O  
ATOM   2221  CG1 ILE A 140      -4.449  -2.540  12.662  1.00 92.47           C  
ATOM   2222 HG12 ILE A 140      -3.433  -2.255  12.933  1.00 92.47           H  
ATOM   2223 HG13 ILE A 140      -4.846  -1.742  12.034  1.00 92.47           H  
ATOM   2224  CG2 ILE A 140      -5.839  -4.129  11.293  1.00 92.47           C  
ATOM   2225 HG21 ILE A 140      -6.259  -3.233  10.836  1.00 92.47           H  
ATOM   2226 HG22 ILE A 140      -5.802  -4.898  10.521  1.00 92.47           H  
ATOM   2227 HG23 ILE A 140      -6.499  -4.470  12.091  1.00 92.47           H  
ATOM   2228  CD1 ILE A 140      -5.277  -2.581  13.950  1.00 92.47           C  
ATOM   2229 HD11 ILE A 140      -5.305  -1.570  14.357  1.00 92.47           H  
ATOM   2230 HD12 ILE A 140      -6.302  -2.888  13.742  1.00 92.47           H  
ATOM   2231 HD13 ILE A 140      -4.817  -3.247  14.680  1.00 92.47           H  
ATOM   2232  N   THR A 141      -3.239  -6.640  10.871  1.00 96.04           N  
ATOM   2233  H   THR A 141      -2.504  -5.984  10.645  1.00 96.04           H  
ATOM   2234  CA  THR A 141      -3.404  -7.802   9.987  1.00 96.04           C  
ATOM   2235  HA  THR A 141      -4.464  -7.926   9.764  1.00 96.04           H  
ATOM   2236  C   THR A 141      -2.971  -9.123  10.622  1.00 96.04           C  
ATOM   2237  CB  THR A 141      -2.693  -7.591   8.648  1.00 96.04           C  
ATOM   2238  HB  THR A 141      -2.808  -8.503   8.061  1.00 96.04           H  
ATOM   2239  O   THR A 141      -3.539 -10.158  10.302  1.00 96.04           O  
ATOM   2240  CG2 THR A 141      -3.270  -6.422   7.849  1.00 96.04           C  
ATOM   2241 HG21 THR A 141      -2.668  -6.276   6.953  1.00 96.04           H  
ATOM   2242 HG22 THR A 141      -3.270  -5.503   8.436  1.00 96.04           H  
ATOM   2243 HG23 THR A 141      -4.291  -6.658   7.548  1.00 96.04           H  
ATOM   2244  OG1 THR A 141      -1.321  -7.321   8.834  1.00 96.04           O  
ATOM   2245  HG1 THR A 141      -1.242  -6.408   9.118  1.00 96.04           H  
ATOM   2246  N   ASN A 142      -2.060  -9.100  11.601  1.00 94.45           N  
ATOM   2247  H   ASN A 142      -1.541  -8.246  11.748  1.00 94.45           H  
ATOM   2248  CA  ASN A 142      -1.647 -10.304  12.339  1.00 94.45           C  
ATOM   2249  HA  ASN A 142      -1.759 -11.170  11.687  1.00 94.45           H  
ATOM   2250  C   ASN A 142      -2.502 -10.604  13.580  1.00 94.45           C  
ATOM   2251  CB  ASN A 142      -0.162 -10.207  12.706  1.00 94.45           C  
ATOM   2252  HB2 ASN A 142       0.048  -9.275  13.231  1.00 94.45           H  
ATOM   2253  HB3 ASN A 142       0.102 -11.036  13.363  1.00 94.45           H  
ATOM   2254  O   ASN A 142      -2.322 -11.634  14.221  1.00 94.45           O  
ATOM   2255  CG  ASN A 142       0.711 -10.332  11.479  1.00 94.45           C  
ATOM   2256  ND2 ASN A 142       1.130  -9.228  10.929  1.00 94.45           N  
ATOM   2257 HD21 ASN A 142       0.839  -8.334  11.297  1.00 94.45           H  
ATOM   2258 HD22 ASN A 142       1.635  -9.297  10.057  1.00 94.45           H  
ATOM   2259  OD1 ASN A 142       0.995 -11.414  11.008  1.00 94.45           O  
ATOM   2260  N   SER A 143      -3.440  -9.728  13.952  1.00 90.72           N  
ATOM   2261  H   SER A 143      -3.590  -8.919  13.366  1.00 90.72           H  
ATOM   2262  CA  SER A 143      -4.361  -9.986  15.076  1.00 90.72           C  
ATOM   2263  HA  SER A 143      -3.895 -10.710  15.744  1.00 90.72           H  
ATOM   2264  C   SER A 143      -5.679 -10.640  14.652  1.00 90.72           C  
ATOM   2265  CB  SER A 143      -4.581  -8.732  15.918  1.00 90.72           C  
ATOM   2266  HB2 SER A 143      -3.679  -8.544  16.500  1.00 90.72           H  
ATOM   2267  HB3 SER A 143      -5.410  -8.886  16.608  1.00 90.72           H  
ATOM   2268  O   SER A 143      -6.552 -10.874  15.487  1.00 90.72           O  
ATOM   2269  OG  SER A 143      -4.833  -7.608  15.111  1.00 90.72           O  
ATOM   2270  HG  SER A 143      -3.975  -7.349  14.767  1.00 90.72           H  
ATOM   2271  N   GLY A 144      -5.832 -10.934  13.363  1.00 91.02           N  
ATOM   2272  H   GLY A 144      -5.092 -10.686  12.722  1.00 91.02           H  
ATOM   2273  CA  GLY A 144      -6.967 -11.645  12.793  1.00 91.02           C  
ATOM   2274  HA2 GLY A 144      -7.900 -11.252  13.199  1.00 91.02           H  
ATOM   2275  HA3 GLY A 144      -6.888 -12.702  13.047  1.00 91.02           H  
ATOM   2276  C   GLY A 144      -6.990 -11.494  11.278  1.00 91.02           C  
ATOM   2277  O   GLY A 144      -6.441 -10.531  10.745  1.00 91.02           O  
ATOM   2278  N   LYS A 145      -7.661 -12.425  10.594  1.00 94.86           N  
ATOM   2279  H   LYS A 145      -8.091 -13.187  11.099  1.00 94.86           H  
ATOM   2280  CA  LYS A 145      -7.728 -12.439   9.131  1.00 94.86           C  
ATOM   2281  HA  LYS A 145      -6.711 -12.557   8.756  1.00 94.86           H  
ATOM   2282  C   LYS A 145      -8.263 -11.111   8.589  1.00 94.86           C  
ATOM   2283  CB  LYS A 145      -8.551 -13.647   8.657  1.00 94.86           C  
ATOM   2284  HB2 LYS A 145      -9.601 -13.518   8.921  1.00 94.86           H  
ATOM   2285  HB3 LYS A 145      -8.170 -14.544   9.145  1.00 94.86           H  
ATOM   2286  O   LYS A 145      -9.337 -10.653   8.995  1.00 94.86           O  
ATOM   2287  CG  LYS A 145      -8.415 -13.819   7.140  1.00 94.86           C  
ATOM   2288  HG2 LYS A 145      -7.360 -13.763   6.872  1.00 94.86           H  
ATOM   2289  HG3 LYS A 145      -8.942 -13.009   6.636  1.00 94.86           H  
ATOM   2290  CD  LYS A 145      -8.962 -15.164   6.653  1.00 94.86           C  
ATOM   2291  HD2 LYS A 145      -8.409 -15.975   7.127  1.00 94.86           H  
ATOM   2292  HD3 LYS A 145     -10.023 -15.249   6.887  1.00 94.86           H  
ATOM   2293  CE  LYS A 145      -8.738 -15.203   5.139  1.00 94.86           C  
ATOM   2294  HE2 LYS A 145      -7.679 -15.034   4.944  1.00 94.86           H  
ATOM   2295  HE3 LYS A 145      -9.278 -14.372   4.683  1.00 94.86           H  
ATOM   2296  NZ  LYS A 145      -9.159 -16.483   4.528  1.00 94.86           N  
ATOM   2297  HZ1 LYS A 145      -8.610 -17.243   4.904  1.00 94.86           H  
ATOM   2298  HZ2 LYS A 145     -10.148 -16.635   4.663  1.00 94.86           H  
ATOM   2299  HZ3 LYS A 145      -8.964 -16.439   3.538  1.00 94.86           H  
ATOM   2300  N   CYS A 146      -7.506 -10.498   7.687  1.00 97.41           N  
ATOM   2301  H   CYS A 146      -6.664 -10.952   7.365  1.00 97.41           H  
ATOM   2302  CA  CYS A 146      -7.868  -9.248   7.036  1.00 97.41           C  
ATOM   2303  HA  CYS A 146      -8.829  -8.902   7.416  1.00 97.41           H  
ATOM   2304  C   CYS A 146      -8.040  -9.462   5.537  1.00 97.41           C  
ATOM   2305  CB  CYS A 146      -6.829  -8.163   7.336  1.00 97.41           C  
ATOM   2306  HB2 CYS A 146      -6.999  -7.314   6.674  1.00 97.41           H  
ATOM   2307  HB3 CYS A 146      -5.829  -8.552   7.147  1.00 97.41           H  
ATOM   2308  O   CYS A 146      -7.294 -10.204   4.912  1.00 97.41           O  
ATOM   2309  SG  CYS A 146      -6.991  -7.621   9.061  1.00 97.41           S  
ATOM   2310  HG  CYS A 146      -6.637  -8.790   9.603  1.00 97.41           H  
ATOM   2311  N   GLU A 147      -9.026  -8.776   4.982  1.00 97.97           N  
ATOM   2312  H   GLU A 147      -9.560  -8.157   5.576  1.00 97.97           H  
ATOM   2313  CA  GLU A 147      -9.144  -8.528   3.550  1.00 97.97           C  
ATOM   2314  HA  GLU A 147      -8.569  -9.274   3.001  1.00 97.97           H  
ATOM   2315  C   GLU A 147      -8.541  -7.154   3.236  1.00 97.97           C  
ATOM   2316  CB  GLU A 147     -10.616  -8.649   3.101  1.00 97.97           C  
ATOM   2317  HB2 GLU A 147     -10.683  -8.478   2.027  1.00 97.97           H  
ATOM   2318  HB3 GLU A 147     -10.963  -9.661   3.309  1.00 97.97           H  
ATOM   2319  O   GLU A 147      -8.491  -6.261   4.097  1.00 97.97           O  
ATOM   2320  CG  GLU A 147     -11.522  -7.651   3.833  1.00 97.97           C  
ATOM   2321  HG2 GLU A 147     -11.304  -7.709   4.900  1.00 97.97           H  
ATOM   2322  HG3 GLU A 147     -11.281  -6.640   3.503  1.00 97.97           H  
ATOM   2323  CD  GLU A 147     -13.027  -7.885   3.715  1.00 97.97           C  
ATOM   2324  OE1 GLU A 147     -13.708  -7.793   4.771  1.00 97.97           O  
ATOM   2325  OE2 GLU A 147     -13.576  -8.010   2.610  1.00 97.97           O  
ATOM   2326  N   MET A 148      -8.105  -6.980   1.994  1.00 98.65           N  
ATOM   2327  H   MET A 148      -8.206  -7.744   1.341  1.00 98.65           H  
ATOM   2328  CA  MET A 148      -7.586  -5.719   1.483  1.00 98.65           C  
ATOM   2329  HA  MET A 148      -7.770  -4.932   2.214  1.00 98.65           H  
ATOM   2330  C   MET A 148      -8.294  -5.342   0.191  1.00 98.65           C  
ATOM   2331  CB  MET A 148      -6.078  -5.822   1.272  1.00 98.65           C  
ATOM   2332  HB2 MET A 148      -5.881  -6.585   0.519  1.00 98.65           H  
ATOM   2333  HB3 MET A 148      -5.617  -6.125   2.212  1.00 98.65           H  
ATOM   2334  O   MET A 148      -8.568  -6.183  -0.662  1.00 98.65           O  
ATOM   2335  CG  MET A 148      -5.456  -4.490   0.847  1.00 98.65           C  
ATOM   2336  HG2 MET A 148      -5.350  -3.855   1.726  1.00 98.65           H  
ATOM   2337  HG3 MET A 148      -6.088  -3.966   0.129  1.00 98.65           H  
ATOM   2338  SD  MET A 148      -3.858  -4.663   0.062  1.00 98.65           S  
ATOM   2339  CE  MET A 148      -4.292  -5.455  -1.493  1.00 98.65           C  
ATOM   2340  HE1 MET A 148      -5.179  -4.984  -1.915  1.00 98.65           H  
ATOM   2341  HE2 MET A 148      -4.475  -6.512  -1.301  1.00 98.65           H  
ATOM   2342  HE3 MET A 148      -3.461  -5.365  -2.193  1.00 98.65           H  
ATOM   2343  N   ARG A 149      -8.537  -4.048   0.028  1.00 98.57           N  
ATOM   2344  H   ARG A 149      -8.263  -3.419   0.769  1.00 98.57           H  
ATOM   2345  CA  ARG A 149      -9.069  -3.454  -1.187  1.00 98.57           C  
ATOM   2346  HA  ARG A 149      -9.073  -4.201  -1.981  1.00 98.57           H  
ATOM   2347  C   ARG A 149      -8.179  -2.304  -1.644  1.00 98.57           C  
ATOM   2348  CB  ARG A 149     -10.514  -3.048  -0.898  1.00 98.57           C  
ATOM   2349  HB2 ARG A 149     -11.055  -3.926  -0.543  1.00 98.57           H  
ATOM   2350  HB3 ARG A 149     -10.532  -2.293  -0.112  1.00 98.57           H  
ATOM   2351  O   ARG A 149      -7.697  -1.526  -0.822  1.00 98.57           O  
ATOM   2352  CG  ARG A 149     -11.226  -2.509  -2.133  1.00 98.57           C  
ATOM   2353  HG2 ARG A 149     -10.768  -1.571  -2.445  1.00 98.57           H  
ATOM   2354  HG3 ARG A 149     -11.160  -3.233  -2.945  1.00 98.57           H  
ATOM   2355  CD  ARG A 149     -12.692  -2.263  -1.783  1.00 98.57           C  
ATOM   2356  HD2 ARG A 149     -13.179  -3.200  -1.515  1.00 98.57           H  
ATOM   2357  HD3 ARG A 149     -12.747  -1.587  -0.930  1.00 98.57           H  
ATOM   2358  NE  ARG A 149     -13.357  -1.633  -2.920  1.00 98.57           N  
ATOM   2359  HE  ARG A 149     -13.127  -0.663  -3.081  1.00 98.57           H  
ATOM   2360  NH1 ARG A 149     -14.172  -3.481  -4.013  1.00 98.57           N  
ATOM   2361 HH11 ARG A 149     -13.928  -4.066  -3.227  1.00 98.57           H  
ATOM   2362 HH12 ARG A 149     -14.499  -3.877  -4.883  1.00 98.57           H  
ATOM   2363  NH2 ARG A 149     -14.273  -1.448  -4.950  1.00 98.57           N  
ATOM   2364 HH21 ARG A 149     -14.580  -1.848  -5.825  1.00 98.57           H  
ATOM   2365 HH22 ARG A 149     -13.830  -0.541  -4.952  1.00 98.57           H  
ATOM   2366  CZ  ARG A 149     -13.940  -2.200  -3.950  1.00 98.57           C  
ATOM   2367  N   VAL A 150      -7.973  -2.203  -2.949  1.00 98.79           N  
ATOM   2368  H   VAL A 150      -8.377  -2.910  -3.546  1.00 98.79           H  
ATOM   2369  CA  VAL A 150      -7.352  -1.059  -3.613  1.00 98.79           C  
ATOM   2370  HA  VAL A 150      -7.042  -0.340  -2.855  1.00 98.79           H  
ATOM   2371  C   VAL A 150      -8.414  -0.434  -4.506  1.00 98.79           C  
ATOM   2372  CB  VAL A 150      -6.098  -1.447  -4.419  1.00 98.79           C  
ATOM   2373  HB  VAL A 150      -6.391  -2.014  -5.303  1.00 98.79           H  
ATOM   2374  O   VAL A 150      -8.846  -1.076  -5.456  1.00 98.79           O  
ATOM   2375  CG1 VAL A 150      -5.349  -0.190  -4.869  1.00 98.79           C  
ATOM   2376 HG11 VAL A 150      -6.015   0.451  -5.447  1.00 98.79           H  
ATOM   2377 HG12 VAL A 150      -4.512  -0.470  -5.509  1.00 98.79           H  
ATOM   2378 HG13 VAL A 150      -4.984   0.366  -4.006  1.00 98.79           H  
ATOM   2379  CG2 VAL A 150      -5.123  -2.303  -3.601  1.00 98.79           C  
ATOM   2380 HG21 VAL A 150      -4.865  -1.787  -2.676  1.00 98.79           H  
ATOM   2381 HG22 VAL A 150      -4.219  -2.485  -4.182  1.00 98.79           H  
ATOM   2382 HG23 VAL A 150      -5.580  -3.266  -3.373  1.00 98.79           H  
ATOM   2383  N   ASP A 151      -8.853   0.779  -4.183  1.00 98.48           N  
ATOM   2384  H   ASP A 151      -8.380   1.263  -3.433  1.00 98.48           H  
ATOM   2385  CA  ASP A 151      -9.771   1.564  -5.012  1.00 98.48           C  
ATOM   2386  HA  ASP A 151     -10.294   0.912  -5.712  1.00 98.48           H  
ATOM   2387  C   ASP A 151      -8.970   2.579  -5.816  1.00 98.48           C  
ATOM   2388  CB  ASP A 151     -10.820   2.284  -4.158  1.00 98.48           C  
ATOM   2389  HB2 ASP A 151     -10.321   2.839  -3.362  1.00 98.48           H  
ATOM   2390  HB3 ASP A 151     -11.354   2.998  -4.784  1.00 98.48           H  
ATOM   2391  O   ASP A 151      -8.115   3.275  -5.264  1.00 98.48           O  
ATOM   2392  CG  ASP A 151     -11.842   1.325  -3.560  1.00 98.48           C  
ATOM   2393  OD1 ASP A 151     -12.405   0.487  -4.295  1.00 98.48           O  
ATOM   2394  OD2 ASP A 151     -12.097   1.413  -2.338  1.00 98.48           O  
ATOM   2395  N   MET A 152      -9.238   2.664  -7.112  1.00 98.26           N  
ATOM   2396  H   MET A 152      -9.968   2.082  -7.497  1.00 98.26           H  
ATOM   2397  CA  MET A 152      -8.470   3.470  -8.054  1.00 98.26           C  
ATOM   2398  HA  MET A 152      -7.838   4.173  -7.513  1.00 98.26           H  
ATOM   2399  C   MET A 152      -9.401   4.274  -8.948  1.00 98.26           C  
ATOM   2400  CB  MET A 152      -7.573   2.551  -8.893  1.00 98.26           C  
ATOM   2401  HB2 MET A 152      -7.138   3.116  -9.718  1.00 98.26           H  
ATOM   2402  HB3 MET A 152      -8.174   1.741  -9.308  1.00 98.26           H  
ATOM   2403  O   MET A 152     -10.468   3.801  -9.333  1.00 98.26           O  
ATOM   2404  CG  MET A 152      -6.445   1.973  -8.037  1.00 98.26           C  
ATOM   2405  HG2 MET A 152      -5.793   2.793  -7.735  1.00 98.26           H  
ATOM   2406  HG3 MET A 152      -6.870   1.538  -7.133  1.00 98.26           H  
ATOM   2407  SD  MET A 152      -5.448   0.700  -8.840  1.00 98.26           S  
ATOM   2408  CE  MET A 152      -6.564  -0.712  -8.623  1.00 98.26           C  
ATOM   2409  HE1 MET A 152      -6.809  -0.833  -7.568  1.00 98.26           H  
ATOM   2410  HE2 MET A 152      -6.069  -1.616  -8.977  1.00 98.26           H  
ATOM   2411  HE3 MET A 152      -7.481  -0.546  -9.189  1.00 98.26           H  
ATOM   2412  N   VAL A 153      -8.968   5.474  -9.324  1.00 98.04           N  
ATOM   2413  H   VAL A 153      -8.080   5.795  -8.965  1.00 98.04           H  
ATOM   2414  CA  VAL A 153      -9.577   6.228 -10.423  1.00 98.04           C  
ATOM   2415  HA  VAL A 153     -10.390   5.637 -10.843  1.00 98.04           H  
ATOM   2416  C   VAL A 153      -8.529   6.421 -11.502  1.00 98.04           C  
ATOM   2417  CB  VAL A 153     -10.182   7.571  -9.981  1.00 98.04           C  
ATOM   2418  HB  VAL A 153      -9.382   8.236  -9.654  1.00 98.04           H  
ATOM   2419  O   VAL A 153      -7.405   6.839 -11.216  1.00 98.04           O  
ATOM   2420  CG1 VAL A 153     -10.916   8.267 -11.135  1.00 98.04           C  
ATOM   2421 HG11 VAL A 153     -11.704   7.620 -11.520  1.00 98.04           H  
ATOM   2422 HG12 VAL A 153     -11.359   9.197 -10.780  1.00 98.04           H  
ATOM   2423 HG13 VAL A 153     -10.218   8.510 -11.936  1.00 98.04           H  
ATOM   2424  CG2 VAL A 153     -11.185   7.375  -8.838  1.00 98.04           C  
ATOM   2425 HG21 VAL A 153     -11.957   6.671  -9.148  1.00 98.04           H  
ATOM   2426 HG22 VAL A 153     -11.648   8.327  -8.575  1.00 98.04           H  
ATOM   2427 HG23 VAL A 153     -10.684   6.978  -7.955  1.00 98.04           H  
ATOM   2428  N   TYR A 154      -8.896   6.117 -12.740  1.00 96.64           N  
ATOM   2429  H   TYR A 154      -9.823   5.745 -12.888  1.00 96.64           H  
ATOM   2430  CA  TYR A 154      -8.058   6.358 -13.904  1.00 96.64           C  
ATOM   2431  HA  TYR A 154      -7.372   7.177 -13.689  1.00 96.64           H  
ATOM   2432  C   TYR A 154      -8.914   6.763 -15.099  1.00 96.64           C  
ATOM   2433  CB  TYR A 154      -7.237   5.104 -14.213  1.00 96.64           C  
ATOM   2434  HB2 TYR A 154      -7.912   4.258 -14.339  1.00 96.64           H  
ATOM   2435  HB3 TYR A 154      -6.597   4.886 -13.357  1.00 96.64           H  
ATOM   2436  O   TYR A 154      -9.860   6.061 -15.461  1.00 96.64           O  
ATOM   2437  CG  TYR A 154      -6.369   5.246 -15.446  1.00 96.64           C  
ATOM   2438  CD1 TYR A 154      -6.633   4.454 -16.577  1.00 96.64           C  
ATOM   2439  HD1 TYR A 154      -7.438   3.734 -16.559  1.00 96.64           H  
ATOM   2440  CD2 TYR A 154      -5.319   6.186 -15.473  1.00 96.64           C  
ATOM   2441  HD2 TYR A 154      -5.116   6.803 -14.611  1.00 96.64           H  
ATOM   2442  CE1 TYR A 154      -5.839   4.584 -17.728  1.00 96.64           C  
ATOM   2443  HE1 TYR A 154      -6.039   3.957 -18.585  1.00 96.64           H  
ATOM   2444  CE2 TYR A 154      -4.517   6.317 -16.624  1.00 96.64           C  
ATOM   2445  HE2 TYR A 154      -3.703   7.026 -16.634  1.00 96.64           H  
ATOM   2446  OH  TYR A 154      -4.014   5.599 -18.872  1.00 96.64           O  
ATOM   2447  HH  TYR A 154      -4.261   4.871 -19.445  1.00 96.64           H  
ATOM   2448  CZ  TYR A 154      -4.776   5.509 -17.751  1.00 96.64           C  
ATOM   2449  N   GLN A 155      -8.583   7.903 -15.707  1.00 94.97           N  
ATOM   2450  H   GLN A 155      -7.935   8.506 -15.221  1.00 94.97           H  
ATOM   2451  CA  GLN A 155      -9.325   8.482 -16.830  1.00 94.97           C  
ATOM   2452  HA  GLN A 155      -8.969   9.504 -16.952  1.00 94.97           H  
ATOM   2453  C   GLN A 155     -10.823   8.598 -16.519  1.00 94.97           C  
ATOM   2454  CB  GLN A 155      -9.030   7.726 -18.137  1.00 94.97           C  
ATOM   2455  HB2 GLN A 155      -9.585   8.202 -18.946  1.00 94.97           H  
ATOM   2456  HB3 GLN A 155      -9.366   6.693 -18.052  1.00 94.97           H  
ATOM   2457  O   GLN A 155     -11.679   8.211 -17.316  1.00 94.97           O  
ATOM   2458  CG  GLN A 155      -7.541   7.750 -18.497  1.00 94.97           C  
ATOM   2459  HG2 GLN A 155      -6.978   7.180 -17.758  1.00 94.97           H  
ATOM   2460  HG3 GLN A 155      -7.187   8.780 -18.475  1.00 94.97           H  
ATOM   2461  CD  GLN A 155      -7.290   7.154 -19.875  1.00 94.97           C  
ATOM   2462  NE2 GLN A 155      -6.647   7.879 -20.766  1.00 94.97           N  
ATOM   2463 HE21 GLN A 155      -6.470   8.850 -20.548  1.00 94.97           H  
ATOM   2464 HE22 GLN A 155      -6.692   7.499 -21.701  1.00 94.97           H  
ATOM   2465  OE1 GLN A 155      -7.696   6.060 -20.221  1.00 94.97           O  
ATOM   2466  N   SER A 156     -11.126   9.098 -15.316  1.00 93.47           N  
ATOM   2467  H   SER A 156     -10.352   9.373 -14.728  1.00 93.47           H  
ATOM   2468  CA  SER A 156     -12.494   9.290 -14.809  1.00 93.47           C  
ATOM   2469  HA  SER A 156     -12.400   9.687 -13.798  1.00 93.47           H  
ATOM   2470  C   SER A 156     -13.331   8.010 -14.666  1.00 93.47           C  
ATOM   2471  CB  SER A 156     -13.246  10.343 -15.639  1.00 93.47           C  
ATOM   2472  HB2 SER A 156     -13.513   9.923 -16.609  1.00 93.47           H  
ATOM   2473  HB3 SER A 156     -14.165  10.618 -15.121  1.00 93.47           H  
ATOM   2474  O   SER A 156     -14.548   8.096 -14.508  1.00 93.47           O  
ATOM   2475  OG  SER A 156     -12.462  11.505 -15.841  1.00 93.47           O  
ATOM   2476  HG  SER A 156     -12.078  11.768 -15.001  1.00 93.47           H  
ATOM   2477  N   ARG A 157     -12.710   6.826 -14.701  1.00 98.04           N  
ATOM   2478  H   ARG A 157     -11.714   6.810 -14.873  1.00 98.04           H  
ATOM   2479  CA  ARG A 157     -13.354   5.547 -14.381  1.00 98.04           C  
ATOM   2480  HA  ARG A 157     -14.427   5.699 -14.258  1.00 98.04           H  
ATOM   2481  C   ARG A 157     -12.834   5.011 -13.057  1.00 98.04           C  
ATOM   2482  CB  ARG A 157     -13.134   4.538 -15.510  1.00 98.04           C  
ATOM   2483  HB2 ARG A 157     -13.488   3.560 -15.184  1.00 98.04           H  
ATOM   2484  HB3 ARG A 157     -12.068   4.470 -15.727  1.00 98.04           H  
ATOM   2485  O   ARG A 157     -11.643   5.118 -12.772  1.00 98.04           O  
ATOM   2486  CG  ARG A 157     -13.881   4.943 -16.784  1.00 98.04           C  
ATOM   2487  HG2 ARG A 157     -14.945   5.035 -16.568  1.00 98.04           H  
ATOM   2488  HG3 ARG A 157     -13.502   5.897 -17.150  1.00 98.04           H  
ATOM   2489  CD  ARG A 157     -13.666   3.869 -17.850  1.00 98.04           C  
ATOM   2490  HD2 ARG A 157     -14.011   2.913 -17.456  1.00 98.04           H  
ATOM   2491  HD3 ARG A 157     -12.599   3.798 -18.060  1.00 98.04           H  
ATOM   2492  NE  ARG A 157     -14.386   4.192 -19.094  1.00 98.04           N  
ATOM   2493  HE  ARG A 157     -14.800   5.111 -19.145  1.00 98.04           H  
ATOM   2494  NH1 ARG A 157     -13.967   2.203 -20.156  1.00 98.04           N  
ATOM   2495 HH11 ARG A 157     -14.058   1.586 -20.950  1.00 98.04           H  
ATOM   2496 HH12 ARG A 157     -13.454   1.899 -19.340  1.00 98.04           H  
ATOM   2497  NH2 ARG A 157     -15.154   3.786 -21.197  1.00 98.04           N  
ATOM   2498 HH21 ARG A 157     -15.578   4.702 -21.213  1.00 98.04           H  
ATOM   2499 HH22 ARG A 157     -15.231   3.170 -21.994  1.00 98.04           H  
ATOM   2500  CZ  ARG A 157     -14.499   3.394 -20.140  1.00 98.04           C  
ATOM   2501  N   GLU A 158     -13.741   4.448 -12.271  1.00 98.03           N  
ATOM   2502  H   GLU A 158     -14.688   4.352 -12.608  1.00 98.03           H  
ATOM   2503  CA  GLU A 158     -13.429   3.784 -11.007  1.00 98.03           C  
ATOM   2504  HA  GLU A 158     -12.550   4.249 -10.561  1.00 98.03           H  
ATOM   2505  C   GLU A 158     -13.112   2.308 -11.270  1.00 98.03           C  
ATOM   2506  CB  GLU A 158     -14.597   3.936 -10.013  1.00 98.03           C  
ATOM   2507  HB2 GLU A 158     -15.491   3.484 -10.441  1.00 98.03           H  
ATOM   2508  HB3 GLU A 158     -14.338   3.399  -9.100  1.00 98.03           H  
ATOM   2509  O   GLU A 158     -13.812   1.656 -12.042  1.00 98.03           O  
ATOM   2510  CG  GLU A 158     -14.895   5.405  -9.657  1.00 98.03           C  
ATOM   2511  HG2 GLU A 158     -15.154   5.946 -10.567  1.00 98.03           H  
ATOM   2512  HG3 GLU A 158     -13.987   5.850  -9.251  1.00 98.03           H  
ATOM   2513  CD  GLU A 158     -16.032   5.596  -8.633  1.00 98.03           C  
ATOM   2514  OE1 GLU A 158     -16.385   6.772  -8.375  1.00 98.03           O  
ATOM   2515  OE2 GLU A 158     -16.556   4.595  -8.093  1.00 98.03           O  
ATOM   2516  N   TYR A 159     -12.070   1.800 -10.619  1.00 98.65           N  
ATOM   2517  H   TYR A 159     -11.556   2.408  -9.998  1.00 98.65           H  
ATOM   2518  CA  TYR A 159     -11.635   0.404 -10.672  1.00 98.65           C  
ATOM   2519  HA  TYR A 159     -12.434  -0.225 -11.065  1.00 98.65           H  
ATOM   2520  C   TYR A 159     -11.279  -0.074  -9.272  1.00 98.65           C  
ATOM   2521  CB  TYR A 159     -10.397   0.252 -11.562  1.00 98.65           C  
ATOM   2522  HB2 TYR A 159     -10.106  -0.799 -11.572  1.00 98.65           H  
ATOM   2523  HB3 TYR A 159      -9.573   0.816 -11.124  1.00 98.65           H  
ATOM   2524  O   TYR A 159     -10.970   0.731  -8.384  1.00 98.65           O  
ATOM   2525  CG  TYR A 159     -10.582   0.691 -12.993  1.00 98.65           C  
ATOM   2526  CD1 TYR A 159     -11.071  -0.219 -13.949  1.00 98.65           C  
ATOM   2527  HD1 TYR A 159     -11.326  -1.225 -13.652  1.00 98.65           H  
ATOM   2528  CD2 TYR A 159     -10.261   2.009 -13.365  1.00 98.65           C  
ATOM   2529  HD2 TYR A 159      -9.907   2.706 -12.620  1.00 98.65           H  
ATOM   2530  CE1 TYR A 159     -11.243   0.192 -15.285  1.00 98.65           C  
ATOM   2531  HE1 TYR A 159     -11.618  -0.505 -16.020  1.00 98.65           H  
ATOM   2532  CE2 TYR A 159     -10.416   2.419 -14.699  1.00 98.65           C  
ATOM   2533  HE2 TYR A 159     -10.165   3.433 -14.972  1.00 98.65           H  
ATOM   2534  OH  TYR A 159     -11.068   1.930 -16.944  1.00 98.65           O  
ATOM   2535  HH  TYR A 159     -10.663   2.796 -17.036  1.00 98.65           H  
ATOM   2536  CZ  TYR A 159     -10.915   1.512 -15.658  1.00 98.65           C  
ATOM   2537  N   PHE A 160     -11.240  -1.389  -9.078  1.00 98.69           N  
ATOM   2538  H   PHE A 160     -11.537  -2.007  -9.820  1.00 98.69           H  
ATOM   2539  CA  PHE A 160     -10.733  -1.953  -7.841  1.00 98.69           C  
ATOM   2540  HA  PHE A 160      -9.997  -1.247  -7.457  1.00 98.69           H  
ATOM   2541  C   PHE A 160     -10.010  -3.289  -7.994  1.00 98.69           C  
ATOM   2542  CB  PHE A 160     -11.864  -2.053  -6.819  1.00 98.69           C  
ATOM   2543  HB2 PHE A 160     -11.423  -2.188  -5.831  1.00 98.69           H  
ATOM   2544  HB3 PHE A 160     -12.398  -1.103  -6.801  1.00 98.69           H  
ATOM   2545  O   PHE A 160     -10.276  -4.099  -8.882  1.00 98.69           O  
ATOM   2546  CG  PHE A 160     -12.843  -3.183  -7.076  1.00 98.69           C  
ATOM   2547  CD1 PHE A 160     -13.907  -3.013  -7.980  1.00 98.69           C  
ATOM   2548  HD1 PHE A 160     -13.998  -2.101  -8.550  1.00 98.69           H  
ATOM   2549  CD2 PHE A 160     -12.681  -4.414  -6.412  1.00 98.69           C  
ATOM   2550  HD2 PHE A 160     -11.839  -4.562  -5.752  1.00 98.69           H  
ATOM   2551  CE1 PHE A 160     -14.820  -4.060  -8.195  1.00 98.69           C  
ATOM   2552  HE1 PHE A 160     -15.604  -3.936  -8.927  1.00 98.69           H  
ATOM   2553  CE2 PHE A 160     -13.605  -5.454  -6.611  1.00 98.69           C  
ATOM   2554  HE2 PHE A 160     -13.466  -6.405  -6.118  1.00 98.69           H  
ATOM   2555  CZ  PHE A 160     -14.677  -5.275  -7.503  1.00 98.69           C  
ATOM   2556  HZ  PHE A 160     -15.367  -6.084  -7.691  1.00 98.69           H  
ATOM   2557  N   ALA A 161      -9.123  -3.536  -7.036  1.00 98.76           N  
ATOM   2558  H   ALA A 161      -8.955  -2.796  -6.369  1.00 98.76           H  
ATOM   2559  CA  ALA A 161      -8.542  -4.837  -6.747  1.00 98.76           C  
ATOM   2560  HA  ALA A 161      -8.950  -5.589  -7.421  1.00 98.76           H  
ATOM   2561  C   ALA A 161      -8.906  -5.229  -5.312  1.00 98.76           C  
ATOM   2562  CB  ALA A 161      -7.028  -4.762  -6.962  1.00 98.76           C  
ATOM   2563  HB1 ALA A 161      -6.600  -3.954  -6.370  1.00 98.76           H  
ATOM   2564  HB2 ALA A 161      -6.813  -4.583  -8.016  1.00 98.76           H  
ATOM   2565  HB3 ALA A 161      -6.563  -5.698  -6.652  1.00 98.76           H  
ATOM   2566  O   ALA A 161      -8.816  -4.414  -4.395  1.00 98.76           O  
ATOM   2567  N   HIS A 162      -9.328  -6.467  -5.098  1.00 98.71           N  
ATOM   2568  H   HIS A 162      -9.410  -7.097  -5.883  1.00 98.71           H  
ATOM   2569  CA  HIS A 162      -9.736  -6.982  -3.799  1.00 98.71           C  
ATOM   2570  HA  HIS A 162      -9.427  -6.290  -3.015  1.00 98.71           H  
ATOM   2571  C   HIS A 162      -9.059  -8.321  -3.519  1.00 98.71           C  
ATOM   2572  CB  HIS A 162     -11.263  -7.091  -3.756  1.00 98.71           C  
ATOM   2573  HB2 HIS A 162     -11.693  -6.091  -3.816  1.00 98.71           H  
ATOM   2574  HB3 HIS A 162     -11.610  -7.662  -4.617  1.00 98.71           H  
ATOM   2575  O   HIS A 162      -9.039  -9.196  -4.377  1.00 98.71           O  
ATOM   2576  CG  HIS A 162     -11.752  -7.753  -2.500  1.00 98.71           C  
ATOM   2577  CD2 HIS A 162     -11.690  -7.240  -1.234  1.00 98.71           C  
ATOM   2578  HD2 HIS A 162     -11.293  -6.274  -0.956  1.00 98.71           H  
ATOM   2579  ND1 HIS A 162     -12.265  -9.024  -2.404  1.00 98.71           N  
ATOM   2580  HD1 HIS A 162     -12.446  -9.644  -3.181  1.00 98.71           H  
ATOM   2581  CE1 HIS A 162     -12.527  -9.262  -1.108  1.00 98.71           C  
ATOM   2582  HE1 HIS A 162     -12.980 -10.162  -0.718  1.00 98.71           H  
ATOM   2583  NE2 HIS A 162     -12.184  -8.205  -0.360  1.00 98.71           N  
ATOM   2584  N   TYR A 163      -8.543  -8.481  -2.305  1.00 98.70           N  
ATOM   2585  H   TYR A 163      -8.645  -7.727  -1.641  1.00 98.70           H  
ATOM   2586  CA  TYR A 163      -7.820  -9.659  -1.843  1.00 98.70           C  
ATOM   2587  HA  TYR A 163      -7.874 -10.450  -2.592  1.00 98.70           H  
ATOM   2588  C   TYR A 163      -8.468 -10.157  -0.557  1.00 98.70           C  
ATOM   2589  CB  TYR A 163      -6.341  -9.315  -1.629  1.00 98.70           C  
ATOM   2590  HB2 TYR A 163      -5.827 -10.200  -1.253  1.00 98.70           H  
ATOM   2591  HB3 TYR A 163      -6.259  -8.545  -0.863  1.00 98.70           H  
ATOM   2592  O   TYR A 163      -8.529  -9.438   0.445  1.00 98.70           O  
ATOM   2593  CG  TYR A 163      -5.639  -8.832  -2.883  1.00 98.70           C  
ATOM   2594  CD1 TYR A 163      -4.912  -9.735  -3.677  1.00 98.70           C  
ATOM   2595  HD1 TYR A 163      -4.861 -10.779  -3.406  1.00 98.70           H  
ATOM   2596  CD2 TYR A 163      -5.743  -7.484  -3.273  1.00 98.70           C  
ATOM   2597  HD2 TYR A 163      -6.356  -6.809  -2.694  1.00 98.70           H  
ATOM   2598  CE1 TYR A 163      -4.270  -9.278  -4.844  1.00 98.70           C  
ATOM   2599  HE1 TYR A 163      -3.750  -9.976  -5.484  1.00 98.70           H  
ATOM   2600  CE2 TYR A 163      -5.054  -7.012  -4.405  1.00 98.70           C  
ATOM   2601  HE2 TYR A 163      -5.117  -5.977  -4.704  1.00 98.70           H  
ATOM   2602  OH  TYR A 163      -3.711  -7.472  -6.326  1.00 98.70           O  
ATOM   2603  HH  TYR A 163      -3.424  -8.222  -6.853  1.00 98.70           H  
ATOM   2604  CZ  TYR A 163      -4.313  -7.912  -5.194  1.00 98.70           C  
ATOM   2605  N   THR A 164      -8.968 -11.391  -0.587  1.00 97.90           N  
ATOM   2606  H   THR A 164      -8.894 -11.902  -1.455  1.00 97.90           H  
ATOM   2607  CA  THR A 164      -9.650 -12.005   0.566  1.00 97.90           C  
ATOM   2608  HA  THR A 164     -10.338 -11.269   0.982  1.00 97.90           H  
ATOM   2609  C   THR A 164      -8.704 -12.414   1.696  1.00 97.90           C  
ATOM   2610  CB  THR A 164     -10.469 -13.234   0.164  1.00 97.90           C  
ATOM   2611  HB  THR A 164     -10.977 -13.615   1.049  1.00 97.90           H  
ATOM   2612  O   THR A 164      -9.174 -12.731   2.789  1.00 97.90           O  
ATOM   2613  CG2 THR A 164     -11.540 -12.938  -0.882  1.00 97.90           C  
ATOM   2614 HG21 THR A 164     -12.275 -12.252  -0.462  1.00 97.90           H  
ATOM   2615 HG22 THR A 164     -12.042 -13.866  -1.156  1.00 97.90           H  
ATOM   2616 HG23 THR A 164     -11.100 -12.500  -1.778  1.00 97.90           H  
ATOM   2617  OG1 THR A 164      -9.631 -14.252  -0.319  1.00 97.90           O  
ATOM   2618  HG1 THR A 164      -8.943 -13.852  -0.857  1.00 97.90           H  
ATOM   2619  N   ASP A 165      -7.396 -12.429   1.461  1.00 98.15           N  
ATOM   2620  H   ASP A 165      -7.052 -12.241   0.530  1.00 98.15           H  
ATOM   2621  CA  ASP A 165      -6.397 -12.596   2.508  1.00 98.15           C  
ATOM   2622  HA  ASP A 165      -6.864 -12.373   3.468  1.00 98.15           H  
ATOM   2623  C   ASP A 165      -5.266 -11.597   2.299  1.00 98.15           C  
ATOM   2624  CB  ASP A 165      -5.887 -14.043   2.541  1.00 98.15           C  
ATOM   2625  HB2 ASP A 165      -5.180 -14.198   1.726  1.00 98.15           H  
ATOM   2626  HB3 ASP A 165      -6.731 -14.716   2.392  1.00 98.15           H  
ATOM   2627  O   ASP A 165      -4.744 -11.454   1.192  1.00 98.15           O  
ATOM   2628  CG  ASP A 165      -5.229 -14.417   3.874  1.00 98.15           C  
ATOM   2629  OD1 ASP A 165      -5.323 -13.621   4.839  1.00 98.15           O  
ATOM   2630  OD2 ASP A 165      -4.766 -15.570   3.979  1.00 98.15           O  
ATOM   2631  N   PHE A 166      -4.927 -10.870   3.357  1.00 98.67           N  
ATOM   2632  H   PHE A 166      -5.428 -11.031   4.219  1.00 98.67           H  
ATOM   2633  CA  PHE A 166      -3.880  -9.866   3.346  1.00 98.67           C  
ATOM   2634  HA  PHE A 166      -3.106 -10.176   2.644  1.00 98.67           H  
ATOM   2635  C   PHE A 166      -3.261  -9.719   4.729  1.00 98.67           C  
ATOM   2636  CB  PHE A 166      -4.439  -8.522   2.874  1.00 98.67           C  
ATOM   2637  HB2 PHE A 166      -5.314  -8.270   3.474  1.00 98.67           H  
ATOM   2638  HB3 PHE A 166      -4.765  -8.621   1.839  1.00 98.67           H  
ATOM   2639  O   PHE A 166      -3.949  -9.446   5.720  1.00 98.67           O  
ATOM   2640  CG  PHE A 166      -3.430  -7.392   2.969  1.00 98.67           C  
ATOM   2641  CD1 PHE A 166      -3.413  -6.551   4.098  1.00 98.67           C  
ATOM   2642  HD1 PHE A 166      -4.120  -6.720   4.897  1.00 98.67           H  
ATOM   2643  CD2 PHE A 166      -2.497  -7.187   1.938  1.00 98.67           C  
ATOM   2644  HD2 PHE A 166      -2.498  -7.833   1.072  1.00 98.67           H  
ATOM   2645  CE1 PHE A 166      -2.470  -5.510   4.194  1.00 98.67           C  
ATOM   2646  HE1 PHE A 166      -2.443  -4.874   5.066  1.00 98.67           H  
ATOM   2647  CE2 PHE A 166      -1.576  -6.128   2.024  1.00 98.67           C  
ATOM   2648  HE2 PHE A 166      -0.890  -5.942   1.211  1.00 98.67           H  
ATOM   2649  CZ  PHE A 166      -1.556  -5.294   3.152  1.00 98.67           C  
ATOM   2650  HZ  PHE A 166      -0.836  -4.491   3.212  1.00 98.67           H  
ATOM   2651  N   ASN A 167      -1.938  -9.811   4.783  1.00 98.55           N  
ATOM   2652  H   ASN A 167      -1.432 -10.016   3.934  1.00 98.55           H  
ATOM   2653  CA  ASN A 167      -1.164  -9.396   5.939  1.00 98.55           C  
ATOM   2654  HA  ASN A 167      -1.628  -8.495   6.340  1.00 98.55           H  
ATOM   2655  C   ASN A 167       0.254  -8.994   5.538  1.00 98.55           C  
ATOM   2656  CB  ASN A 167      -1.189 -10.497   7.019  1.00 98.55           C  
ATOM   2657  HB2 ASN A 167      -2.218 -10.777   7.247  1.00 98.55           H  
ATOM   2658  HB3 ASN A 167      -0.741 -10.115   7.936  1.00 98.55           H  
ATOM   2659  O   ASN A 167       0.716  -9.278   4.434  1.00 98.55           O  
ATOM   2660  CG  ASN A 167      -0.417 -11.733   6.614  1.00 98.55           C  
ATOM   2661  ND2 ASN A 167      -1.058 -12.713   6.018  1.00 98.55           N  
ATOM   2662 HD21 ASN A 167      -0.504 -13.509   5.736  1.00 98.55           H  
ATOM   2663 HD22 ASN A 167      -2.041 -12.643   5.799  1.00 98.55           H  
ATOM   2664  OD1 ASN A 167       0.777 -11.817   6.829  1.00 98.55           O  
ATOM   2665  N   ILE A 168       0.936  -8.321   6.460  1.00 98.76           N  
ATOM   2666  H   ILE A 168       0.503  -8.161   7.359  1.00 98.76           H  
ATOM   2667  CA  ILE A 168       2.378  -8.112   6.355  1.00 98.76           C  
ATOM   2668  HA  ILE A 168       2.742  -8.747   5.548  1.00 98.76           H  
ATOM   2669  C   ILE A 168       3.040  -8.606   7.635  1.00 98.76           C  
ATOM   2670  CB  ILE A 168       2.750  -6.658   5.986  1.00 98.76           C  
ATOM   2671  HB  ILE A 168       3.809  -6.653   5.731  1.00 98.76           H  
ATOM   2672  O   ILE A 168       2.505  -8.382   8.726  1.00 98.76           O  
ATOM   2673  CG1 ILE A 168       2.545  -5.678   7.161  1.00 98.76           C  
ATOM   2674 HG12 ILE A 168       1.503  -5.693   7.478  1.00 98.76           H  
ATOM   2675 HG13 ILE A 168       3.164  -6.002   7.998  1.00 98.76           H  
ATOM   2676  CG2 ILE A 168       1.967  -6.215   4.735  1.00 98.76           C  
ATOM   2677 HG21 ILE A 168       2.325  -5.253   4.368  1.00 98.76           H  
ATOM   2678 HG22 ILE A 168       0.902  -6.131   4.952  1.00 98.76           H  
ATOM   2679 HG23 ILE A 168       2.104  -6.948   3.939  1.00 98.76           H  
ATOM   2680  CD1 ILE A 168       2.965  -4.240   6.846  1.00 98.76           C  
ATOM   2681 HD11 ILE A 168       2.985  -3.663   7.771  1.00 98.76           H  
ATOM   2682 HD12 ILE A 168       2.265  -3.779   6.150  1.00 98.76           H  
ATOM   2683 HD13 ILE A 168       3.964  -4.227   6.409  1.00 98.76           H  
ATOM   2684  N   SER A 169       4.203  -9.244   7.535  1.00 98.62           N  
ATOM   2685  H   SER A 169       4.572  -9.429   6.613  1.00 98.62           H  
ATOM   2686  CA  SER A 169       4.938  -9.722   8.710  1.00 98.62           C  
ATOM   2687  HA  SER A 169       4.271 -10.371   9.277  1.00 98.62           H  
ATOM   2688  C   SER A 169       5.366  -8.566   9.625  1.00 98.62           C  
ATOM   2689  CB  SER A 169       6.142 -10.568   8.281  1.00 98.62           C  
ATOM   2690  HB2 SER A 169       5.851 -11.234   7.469  1.00 98.62           H  
ATOM   2691  HB3 SER A 169       6.478 -11.175   9.122  1.00 98.62           H  
ATOM   2692  O   SER A 169       5.192  -7.387   9.310  1.00 98.62           O  
ATOM   2693  OG  SER A 169       7.205  -9.737   7.860  1.00 98.62           O  
ATOM   2694  HG  SER A 169       7.575  -9.278   8.618  1.00 98.62           H  
ATOM   2695  N   ASN A 170       5.947  -8.882  10.779  1.00 98.18           N  
ATOM   2696  H   ASN A 170       6.115  -9.855  10.992  1.00 98.18           H  
ATOM   2697  CA  ASN A 170       6.542  -7.871  11.653  1.00 98.18           C  
ATOM   2698  HA  ASN A 170       5.851  -7.031  11.724  1.00 98.18           H  
ATOM   2699  C   ASN A 170       7.858  -7.301  11.073  1.00 98.18           C  
ATOM   2700  CB  ASN A 170       6.679  -8.469  13.069  1.00 98.18           C  
ATOM   2701  HB2 ASN A 170       5.713  -8.866  13.381  1.00 98.18           H  
ATOM   2702  HB3 ASN A 170       6.956  -7.683  13.771  1.00 98.18           H  
ATOM   2703  O   ASN A 170       8.354  -7.743  10.030  1.00 98.18           O  
ATOM   2704  CG  ASN A 170       7.718  -9.576  13.180  1.00 98.18           C  
ATOM   2705  ND2 ASN A 170       7.748 -10.278  14.286  1.00 98.18           N  
ATOM   2706 HD21 ASN A 170       7.125 -10.088  15.058  1.00 98.18           H  
ATOM   2707 HD22 ASN A 170       8.553 -10.873  14.421  1.00 98.18           H  
ATOM   2708  OD1 ASN A 170       8.527  -9.797  12.295  1.00 98.18           O  
ATOM   2709  N   GLU A 171       8.429  -6.318  11.775  1.00 98.27           N  
ATOM   2710  H   GLU A 171       7.963  -5.981  12.605  1.00 98.27           H  
ATOM   2711  CA  GLU A 171       9.676  -5.649  11.381  1.00 98.27           C  
ATOM   2712  HA  GLU A 171       9.557  -5.257  10.370  1.00 98.27           H  
ATOM   2713  C   GLU A 171      10.897  -6.581  11.375  1.00 98.27           C  
ATOM   2714  CB  GLU A 171       9.930  -4.478  12.342  1.00 98.27           C  
ATOM   2715  HB2 GLU A 171       9.022  -3.880  12.419  1.00 98.27           H  
ATOM   2716  HB3 GLU A 171      10.163  -4.871  13.332  1.00 98.27           H  
ATOM   2717  O   GLU A 171      11.775  -6.415  10.532  1.00 98.27           O  
ATOM   2718  CG  GLU A 171      11.084  -3.583  11.862  1.00 98.27           C  
ATOM   2719  HG2 GLU A 171      12.013  -4.153  11.842  1.00 98.27           H  
ATOM   2720  HG3 GLU A 171      10.860  -3.252  10.848  1.00 98.27           H  
ATOM   2721  CD  GLU A 171      11.305  -2.347  12.735  1.00 98.27           C  
ATOM   2722  OE1 GLU A 171      12.022  -1.424  12.283  1.00 98.27           O  
ATOM   2723  OE2 GLU A 171      10.742  -2.241  13.847  1.00 98.27           O  
ATOM   2724  N   GLU A 172      10.954  -7.564  12.281  1.00 98.33           N  
ATOM   2725  H   GLU A 172      10.183  -7.682  12.923  1.00 98.33           H  
ATOM   2726  CA  GLU A 172      12.057  -8.538  12.366  1.00 98.33           C  
ATOM   2727  HA  GLU A 172      13.002  -8.017  12.526  1.00 98.33           H  
ATOM   2728  C   GLU A 172      12.191  -9.348  11.074  1.00 98.33           C  
ATOM   2729  CB  GLU A 172      11.820  -9.510  13.533  1.00 98.33           C  
ATOM   2730  HB2 GLU A 172      10.873 -10.023  13.365  1.00 98.33           H  
ATOM   2731  HB3 GLU A 172      12.616 -10.254  13.538  1.00 98.33           H  
ATOM   2732  O   GLU A 172      13.295  -9.677  10.651  1.00 98.33           O  
ATOM   2733  CG  GLU A 172      11.793  -8.818  14.905  1.00 98.33           C  
ATOM   2734  HG2 GLU A 172      12.773  -8.380  15.093  1.00 98.33           H  
ATOM   2735  HG3 GLU A 172      11.062  -8.010  14.884  1.00 98.33           H  
ATOM   2736  CD  GLU A 172      11.416  -9.770  16.052  1.00 98.33           C  
ATOM   2737  OE1 GLU A 172      11.590  -9.343  17.215  1.00 98.33           O  
ATOM   2738  OE2 GLU A 172      10.879 -10.866  15.770  1.00 98.33           O  
ATOM   2739  N   SER A 173      11.060  -9.602  10.414  1.00 98.43           N  
ATOM   2740  H   SER A 173      10.195  -9.306  10.844  1.00 98.43           H  
ATOM   2741  CA  SER A 173      10.988 -10.259   9.109  1.00 98.43           C  
ATOM   2742  HA  SER A 173      11.894 -10.846   8.961  1.00 98.43           H  
ATOM   2743  C   SER A 173      10.922  -9.266   7.939  1.00 98.43           C  
ATOM   2744  CB  SER A 173       9.813 -11.239   9.104  1.00 98.43           C  
ATOM   2745  HB2 SER A 173       8.894 -10.688   9.306  1.00 98.43           H  
ATOM   2746  HB3 SER A 173       9.742 -11.737   8.138  1.00 98.43           H  
ATOM   2747  O   SER A 173      10.536  -9.647   6.844  1.00 98.43           O  
ATOM   2748  OG  SER A 173       9.975 -12.207  10.120  1.00 98.43           O  
ATOM   2749  HG  SER A 173      10.098 -11.748  10.954  1.00 98.43           H  
ATOM   2750  N   ASN A 174      11.279  -7.991   8.136  1.00 98.67           N  
ATOM   2751  H   ASN A 174      11.613  -7.736   9.054  1.00 98.67           H  
ATOM   2752  CA  ASN A 174      11.257  -6.936   7.109  1.00 98.67           C  
ATOM   2753  HA  ASN A 174      11.495  -6.006   7.625  1.00 98.67           H  
ATOM   2754  C   ASN A 174       9.883  -6.697   6.446  1.00 98.67           C  
ATOM   2755  CB  ASN A 174      12.364  -7.174   6.063  1.00 98.67           C  
ATOM   2756  HB2 ASN A 174      12.150  -8.095   5.520  1.00 98.67           H  
ATOM   2757  HB3 ASN A 174      12.363  -6.361   5.337  1.00 98.67           H  
ATOM   2758  O   ASN A 174       9.820  -6.321   5.274  1.00 98.67           O  
ATOM   2759  CG  ASN A 174      13.757  -7.242   6.640  1.00 98.67           C  
ATOM   2760  ND2 ASN A 174      14.547  -8.198   6.219  1.00 98.67           N  
ATOM   2761 HD21 ASN A 174      14.219  -8.836   5.508  1.00 98.67           H  
ATOM   2762 HD22 ASN A 174      15.499  -8.219   6.556  1.00 98.67           H  
ATOM   2763  OD1 ASN A 174      14.169  -6.413   7.435  1.00 98.67           O  
ATOM   2764  N   TYR A 175       8.786  -6.881   7.187  1.00 98.80           N  
ATOM   2765  H   TYR A 175       8.898  -7.200   8.139  1.00 98.80           H  
ATOM   2766  CA  TYR A 175       7.418  -6.652   6.703  1.00 98.80           C  
ATOM   2767  HA  TYR A 175       6.742  -7.057   7.456  1.00 98.80           H  
ATOM   2768  C   TYR A 175       7.076  -7.390   5.393  1.00 98.80           C  
ATOM   2769  CB  TYR A 175       7.126  -5.145   6.589  1.00 98.80           C  
ATOM   2770  HB2 TYR A 175       7.674  -4.748   5.735  1.00 98.80           H  
ATOM   2771  HB3 TYR A 175       6.066  -5.021   6.367  1.00 98.80           H  
ATOM   2772  O   TYR A 175       6.525  -6.775   4.483  1.00 98.80           O  
ATOM   2773  CG  TYR A 175       7.444  -4.295   7.798  1.00 98.80           C  
ATOM   2774  CD1 TYR A 175       6.643  -4.375   8.953  1.00 98.80           C  
ATOM   2775  HD1 TYR A 175       5.818  -5.072   8.984  1.00 98.80           H  
ATOM   2776  CD2 TYR A 175       8.506  -3.375   7.736  1.00 98.80           C  
ATOM   2777  HD2 TYR A 175       9.114  -3.319   6.846  1.00 98.80           H  
ATOM   2778  CE1 TYR A 175       6.902  -3.533  10.050  1.00 98.80           C  
ATOM   2779  HE1 TYR A 175       6.299  -3.581  10.945  1.00 98.80           H  
ATOM   2780  CE2 TYR A 175       8.768  -2.530   8.827  1.00 98.80           C  
ATOM   2781  HE2 TYR A 175       9.578  -1.818   8.775  1.00 98.80           H  
ATOM   2782  OH  TYR A 175       8.233  -1.782  11.016  1.00 98.80           O  
ATOM   2783  HH  TYR A 175       9.074  -1.335  10.895  1.00 98.80           H  
ATOM   2784  CZ  TYR A 175       7.968  -2.612   9.983  1.00 98.80           C  
ATOM   2785  N   ILE A 176       7.400  -8.681   5.274  1.00 98.82           N  
ATOM   2786  H   ILE A 176       7.800  -9.145   6.076  1.00 98.82           H  
ATOM   2787  CA  ILE A 176       7.044  -9.515   4.114  1.00 98.82           C  
ATOM   2788  HA  ILE A 176       7.602  -9.148   3.253  1.00 98.82           H  
ATOM   2789  C   ILE A 176       5.551  -9.389   3.808  1.00 98.82           C  
ATOM   2790  CB  ILE A 176       7.425 -10.997   4.342  1.00 98.82           C  
ATOM   2791  HB  ILE A 176       7.013 -11.318   5.298  1.00 98.82           H  
ATOM   2792  O   ILE A 176       4.724  -9.532   4.707  1.00 98.82           O  
ATOM   2793  CG1 ILE A 176       8.957 -11.154   4.361  1.00 98.82           C  
ATOM   2794 HG12 ILE A 176       9.399 -10.296   4.868  1.00 98.82           H  
ATOM   2795 HG13 ILE A 176       9.337 -11.149   3.339  1.00 98.82           H  
ATOM   2796  CG2 ILE A 176       6.867 -11.909   3.233  1.00 98.82           C  
ATOM   2797 HG21 ILE A 176       7.213 -11.568   2.258  1.00 98.82           H  
ATOM   2798 HG22 ILE A 176       5.777 -11.909   3.246  1.00 98.82           H  
ATOM   2799 HG23 ILE A 176       7.187 -12.940   3.388  1.00 98.82           H  
ATOM   2800  CD1 ILE A 176       9.432 -12.430   5.065  1.00 98.82           C  
ATOM   2801 HD11 ILE A 176       9.135 -13.313   4.499  1.00 98.82           H  
ATOM   2802 HD12 ILE A 176       9.004 -12.483   6.067  1.00 98.82           H  
ATOM   2803 HD13 ILE A 176      10.519 -12.415   5.146  1.00 98.82           H  
ATOM   2804  N   LEU A 177       5.222  -9.120   2.545  1.00 98.79           N  
ATOM   2805  H   LEU A 177       5.971  -9.029   1.873  1.00 98.79           H  
ATOM   2806  CA  LEU A 177       3.851  -9.022   2.053  1.00 98.79           C  
ATOM   2807  HA  LEU A 177       3.243  -8.526   2.810  1.00 98.79           H  
ATOM   2808  C   LEU A 177       3.259 -10.402   1.786  1.00 98.79           C  
ATOM   2809  CB  LEU A 177       3.853  -8.169   0.775  1.00 98.79           C  
ATOM   2810  HB2 LEU A 177       4.160  -7.161   1.052  1.00 98.79           H  
ATOM   2811  HB3 LEU A 177       4.591  -8.579   0.085  1.00 98.79           H  
ATOM   2812  O   LEU A 177       3.856 -11.200   1.067  1.00 98.79           O  
ATOM   2813  CG  LEU A 177       2.516  -8.039   0.032  1.00 98.79           C  
ATOM   2814  HG  LEU A 177       2.167  -9.020  -0.291  1.00 98.79           H  
ATOM   2815  CD1 LEU A 177       1.441  -7.374   0.886  1.00 98.79           C  
ATOM   2816 HD11 LEU A 177       0.534  -7.289   0.287  1.00 98.79           H  
ATOM   2817 HD12 LEU A 177       1.211  -7.987   1.758  1.00 98.79           H  
ATOM   2818 HD13 LEU A 177       1.770  -6.386   1.208  1.00 98.79           H  
ATOM   2819  CD2 LEU A 177       2.737  -7.168  -1.204  1.00 98.79           C  
ATOM   2820 HD21 LEU A 177       1.815  -7.063  -1.776  1.00 98.79           H  
ATOM   2821 HD22 LEU A 177       3.493  -7.634  -1.835  1.00 98.79           H  
ATOM   2822 HD23 LEU A 177       3.086  -6.178  -0.909  1.00 98.79           H  
ATOM   2823  N   HIS A 178       2.043 -10.629   2.268  1.00 98.73           N  
ATOM   2824  H   HIS A 178       1.631  -9.961   2.904  1.00 98.73           H  
ATOM   2825  CA  HIS A 178       1.223 -11.773   1.903  1.00 98.73           C  
ATOM   2826  HA  HIS A 178       1.705 -12.330   1.099  1.00 98.73           H  
ATOM   2827  C   HIS A 178      -0.140 -11.298   1.404  1.00 98.73           C  
ATOM   2828  CB  HIS A 178       1.090 -12.710   3.102  1.00 98.73           C  
ATOM   2829  HB2 HIS A 178       0.639 -12.161   3.929  1.00 98.73           H  
ATOM   2830  HB3 HIS A 178       0.428 -13.535   2.838  1.00 98.73           H  
ATOM   2831  O   HIS A 178      -0.835 -10.540   2.084  1.00 98.73           O  
ATOM   2832  CG  HIS A 178       2.409 -13.282   3.553  1.00 98.73           C  
ATOM   2833  CD2 HIS A 178       3.075 -12.985   4.712  1.00 98.73           C  
ATOM   2834  HD2 HIS A 178       2.748 -12.290   5.471  1.00 98.73           H  
ATOM   2835  ND1 HIS A 178       3.195 -14.170   2.854  1.00 98.73           N  
ATOM   2836  HD1 HIS A 178       3.084 -14.468   1.895  1.00 98.73           H  
ATOM   2837  CE1 HIS A 178       4.290 -14.419   3.586  1.00 98.73           C  
ATOM   2838  HE1 HIS A 178       5.108 -15.047   3.268  1.00 98.73           H  
ATOM   2839  NE2 HIS A 178       4.263 -13.725   4.734  1.00 98.73           N  
ATOM   2840  N   LEU A 179      -0.519 -11.760   0.215  1.00 98.24           N  
ATOM   2841  H   LEU A 179       0.129 -12.337  -0.300  1.00 98.24           H  
ATOM   2842  CA  LEU A 179      -1.830 -11.528  -0.387  1.00 98.24           C  
ATOM   2843  HA  LEU A 179      -2.534 -11.333   0.422  1.00 98.24           H  
ATOM   2844  C   LEU A 179      -2.325 -12.780  -1.115  1.00 98.24           C  
ATOM   2845  CB  LEU A 179      -1.796 -10.268  -1.276  1.00 98.24           C  
ATOM   2846  HB2 LEU A 179      -1.590  -9.431  -0.609  1.00 98.24           H  
ATOM   2847  HB3 LEU A 179      -2.786 -10.099  -1.701  1.00 98.24           H  
ATOM   2848  O   LEU A 179      -1.524 -13.509  -1.707  1.00 98.24           O  
ATOM   2849  CG  LEU A 179      -0.745 -10.267  -2.408  1.00 98.24           C  
ATOM   2850  HG  LEU A 179       0.158 -10.782  -2.080  1.00 98.24           H  
ATOM   2851  CD1 LEU A 179      -1.227 -10.893  -3.715  1.00 98.24           C  
ATOM   2852 HD11 LEU A 179      -2.000 -10.266  -4.161  1.00 98.24           H  
ATOM   2853 HD12 LEU A 179      -1.628 -11.894  -3.558  1.00 98.24           H  
ATOM   2854 HD13 LEU A 179      -0.390 -10.957  -4.411  1.00 98.24           H  
ATOM   2855  CD2 LEU A 179      -0.349  -8.831  -2.737  1.00 98.24           C  
ATOM   2856 HD21 LEU A 179      -1.207  -8.286  -3.130  1.00 98.24           H  
ATOM   2857 HD22 LEU A 179       0.003  -8.340  -1.830  1.00 98.24           H  
ATOM   2858 HD23 LEU A 179       0.457  -8.834  -3.472  1.00 98.24           H  
ATOM   2859  N   ASP A 180      -3.636 -13.017  -1.073  1.00 98.35           N  
ATOM   2860  H   ASP A 180      -4.214 -12.425  -0.495  1.00 98.35           H  
ATOM   2861  CA  ASP A 180      -4.294 -14.104  -1.805  1.00 98.35           C  
ATOM   2862  HA  ASP A 180      -3.805 -14.187  -2.776  1.00 98.35           H  
ATOM   2863  C   ASP A 180      -5.791 -13.826  -2.061  1.00 98.35           C  
ATOM   2864  CB  ASP A 180      -4.096 -15.441  -1.057  1.00 98.35           C  
ATOM   2865  HB2 ASP A 180      -4.778 -15.478  -0.206  1.00 98.35           H  
ATOM   2866  HB3 ASP A 180      -3.078 -15.495  -0.671  1.00 98.35           H  
ATOM   2867  O   ASP A 180      -6.406 -12.919  -1.485  1.00 98.35           O  
ATOM   2868  CG  ASP A 180      -4.321 -16.680  -1.939  1.00 98.35           C  
ATOM   2869  OD1 ASP A 180      -4.423 -16.519  -3.181  1.00 98.35           O  
ATOM   2870  OD2 ASP A 180      -4.431 -17.784  -1.369  1.00 98.35           O  
ATOM   2871  N   GLY A 181      -6.392 -14.626  -2.943  1.00 98.23           N  
ATOM   2872  H   GLY A 181      -5.830 -15.380  -3.312  1.00 98.23           H  
ATOM   2873  CA  GLY A 181      -7.808 -14.586  -3.295  1.00 98.23           C  
ATOM   2874  HA2 GLY A 181      -8.416 -14.717  -2.400  1.00 98.23           H  
ATOM   2875  HA3 GLY A 181      -8.021 -15.411  -3.974  1.00 98.23           H  
ATOM   2876  C   GLY A 181      -8.195 -13.287  -3.992  1.00 98.23           C  
ATOM   2877  O   GLY A 181      -9.115 -12.597  -3.547  1.00 98.23           O  
ATOM   2878  N   TYR A 182      -7.456 -12.950  -5.052  1.00 98.64           N  
ATOM   2879  H   TYR A 182      -6.698 -13.560  -5.321  1.00 98.64           H  
ATOM   2880  CA  TYR A 182      -7.726 -11.787  -5.889  1.00 98.64           C  
ATOM   2881  HA  TYR A 182      -7.702 -10.905  -5.248  1.00 98.64           H  
ATOM   2882  C   TYR A 182      -9.100 -11.872  -6.568  1.00 98.64           C  
ATOM   2883  CB  TYR A 182      -6.628 -11.601  -6.944  1.00 98.64           C  
ATOM   2884  HB2 TYR A 182      -6.494 -12.535  -7.490  1.00 98.64           H  
ATOM   2885  HB3 TYR A 182      -5.686 -11.371  -6.446  1.00 98.64           H  
ATOM   2886  O   TYR A 182      -9.486 -12.899  -7.128  1.00 98.64           O  
ATOM   2887  CG  TYR A 182      -6.952 -10.498  -7.937  1.00 98.64           C  
ATOM   2888  CD1 TYR A 182      -7.596 -10.809  -9.153  1.00 98.64           C  
ATOM   2889  HD1 TYR A 182      -7.829 -11.836  -9.390  1.00 98.64           H  
ATOM   2890  CD2 TYR A 182      -6.671  -9.158  -7.619  1.00 98.64           C  
ATOM   2891  HD2 TYR A 182      -6.188  -8.921  -6.683  1.00 98.64           H  
ATOM   2892  CE1 TYR A 182      -7.960  -9.781 -10.044  1.00 98.64           C  
ATOM   2893  HE1 TYR A 182      -8.470 -10.001 -10.970  1.00 98.64           H  
ATOM   2894  CE2 TYR A 182      -6.990  -8.134  -8.527  1.00 98.64           C  
ATOM   2895  HE2 TYR A 182      -6.717  -7.111  -8.316  1.00 98.64           H  
ATOM   2896  OH  TYR A 182      -7.983  -7.444 -10.583  1.00 98.64           O  
ATOM   2897  HH  TYR A 182      -7.564  -6.626 -10.306  1.00 98.64           H  
ATOM   2898  CZ  TYR A 182      -7.652  -8.443  -9.730  1.00 98.64           C  
ATOM   2899  N   THR A 183      -9.800 -10.743  -6.574  1.00 98.64           N  
ATOM   2900  H   THR A 183      -9.382  -9.962  -6.090  1.00 98.64           H  
ATOM   2901  CA  THR A 183     -11.005 -10.445  -7.352  1.00 98.64           C  
ATOM   2902  HA  THR A 183     -11.003 -11.033  -8.270  1.00 98.64           H  
ATOM   2903  C   THR A 183     -10.986  -8.960  -7.726  1.00 98.64           C  
ATOM   2904  CB  THR A 183     -12.281 -10.758  -6.548  1.00 98.64           C  
ATOM   2905  HB  THR A 183     -13.146 -10.356  -7.076  1.00 98.64           H  
ATOM   2906  O   THR A 183     -10.358  -8.160  -7.036  1.00 98.64           O  
ATOM   2907  CG2 THR A 183     -12.502 -12.253  -6.333  1.00 98.64           C  
ATOM   2908 HG21 THR A 183     -11.731 -12.662  -5.680  1.00 98.64           H  
ATOM   2909 HG22 THR A 183     -13.476 -12.412  -5.871  1.00 98.64           H  
ATOM   2910 HG23 THR A 183     -12.472 -12.773  -7.290  1.00 98.64           H  
ATOM   2911  OG1 THR A 183     -12.202 -10.172  -5.267  1.00 98.64           O  
ATOM   2912  HG1 THR A 183     -11.275 -10.244  -5.028  1.00 98.64           H  
ATOM   2913  N   GLY A 184     -11.680  -8.560  -8.789  1.00 98.27           N  
ATOM   2914  H   GLY A 184     -12.077  -9.244  -9.416  1.00 98.27           H  
ATOM   2915  CA  GLY A 184     -11.761  -7.156  -9.203  1.00 98.27           C  
ATOM   2916  HA2 GLY A 184     -10.984  -6.563  -8.720  1.00 98.27           H  
ATOM   2917  HA3 GLY A 184     -12.727  -6.745  -8.912  1.00 98.27           H  
ATOM   2918  C   GLY A 184     -11.605  -6.974 -10.706  1.00 98.27           C  
ATOM   2919  O   GLY A 184     -11.480  -7.946 -11.449  1.00 98.27           O  
ATOM   2920  N   ASP A 185     -11.643  -5.721 -11.140  1.00 98.30           N  
ATOM   2921  H   ASP A 185     -11.738  -4.971 -10.470  1.00 98.30           H  
ATOM   2922  CA  ASP A 185     -11.604  -5.300 -12.544  1.00 98.30           C  
ATOM   2923  HA  ASP A 185     -11.579  -6.186 -13.178  1.00 98.30           H  
ATOM   2924  C   ASP A 185     -10.343  -4.494 -12.901  1.00 98.30           C  
ATOM   2925  CB  ASP A 185     -12.898  -4.542 -12.878  1.00 98.30           C  
ATOM   2926  HB2 ASP A 185     -12.878  -4.249 -13.927  1.00 98.30           H  
ATOM   2927  HB3 ASP A 185     -13.737  -5.226 -12.748  1.00 98.30           H  
ATOM   2928  O   ASP A 185     -10.172  -4.091 -14.049  1.00 98.30           O  
ATOM   2929  CG  ASP A 185     -13.154  -3.294 -12.019  1.00 98.30           C  
ATOM   2930  OD1 ASP A 185     -12.307  -2.952 -11.158  1.00 98.30           O  
ATOM   2931  OD2 ASP A 185     -14.241  -2.708 -12.197  1.00 98.30           O  
ATOM   2932  N   ALA A 186      -9.431  -4.294 -11.945  1.00 97.98           N  
ATOM   2933  H   ALA A 186      -9.693  -4.535 -11.000  1.00 97.98           H  
ATOM   2934  CA  ALA A 186      -8.201  -3.534 -12.155  1.00 97.98           C  
ATOM   2935  HA  ALA A 186      -8.406  -2.753 -12.888  1.00 97.98           H  
ATOM   2936  C   ALA A 186      -7.009  -4.351 -12.698  1.00 97.98           C  
ATOM   2937  CB  ALA A 186      -7.844  -2.846 -10.838  1.00 97.98           C  
ATOM   2938  HB1 ALA A 186      -8.687  -2.250 -10.487  1.00 97.98           H  
ATOM   2939  HB2 ALA A 186      -7.588  -3.593 -10.086  1.00 97.98           H  
ATOM   2940  HB3 ALA A 186      -6.986  -2.195 -11.003  1.00 97.98           H  
ATOM   2941  O   ALA A 186      -5.978  -3.768 -13.017  1.00 97.98           O  
ATOM   2942  N   GLY A 187      -7.097  -5.684 -12.760  1.00 97.92           N  
ATOM   2943  H   GLY A 187      -7.979  -6.106 -12.509  1.00 97.92           H  
ATOM   2944  CA  GLY A 187      -5.928  -6.571 -12.909  1.00 97.92           C  
ATOM   2945  HA2 GLY A 187      -5.230  -6.155 -13.636  1.00 97.92           H  
ATOM   2946  HA3 GLY A 187      -6.267  -7.537 -13.283  1.00 97.92           H  
ATOM   2947  C   GLY A 187      -5.178  -6.797 -11.586  1.00 97.92           C  
ATOM   2948  O   GLY A 187      -5.359  -6.037 -10.636  1.00 97.92           O  
ATOM   2949  N   ASP A 188      -4.382  -7.868 -11.492  1.00 97.88           N  
ATOM   2950  H   ASP A 188      -4.232  -8.421 -12.324  1.00 97.88           H  
ATOM   2951  CA  ASP A 188      -3.712  -8.322 -10.256  1.00 97.88           C  
ATOM   2952  HA  ASP A 188      -4.163  -7.804  -9.409  1.00 97.88           H  
ATOM   2953  C   ASP A 188      -2.212  -7.962 -10.233  1.00 97.88           C  
ATOM   2954  CB  ASP A 188      -3.971  -9.825 -10.037  1.00 97.88           C  
ATOM   2955  HB2 ASP A 188      -3.479 -10.390 -10.828  1.00 97.88           H  
ATOM   2956  HB3 ASP A 188      -5.042 -10.012 -10.115  1.00 97.88           H  
ATOM   2957  O   ASP A 188      -1.331  -8.826 -10.202  1.00 97.88           O  
ATOM   2958  CG  ASP A 188      -3.484 -10.338  -8.672  1.00 97.88           C  
ATOM   2959  OD1 ASP A 188      -3.106  -9.506  -7.809  1.00 97.88           O  
ATOM   2960  OD2 ASP A 188      -3.473 -11.580  -8.496  1.00 97.88           O  
ATOM   2961  N   ASP A 189      -1.901  -6.663 -10.275  1.00 97.39           N  
ATOM   2962  H   ASP A 189      -2.652  -5.998 -10.396  1.00 97.39           H  
ATOM   2963  CA  ASP A 189      -0.515  -6.186 -10.414  1.00 97.39           C  
ATOM   2964  HA  ASP A 189      -0.040  -6.746 -11.220  1.00 97.39           H  
ATOM   2965  C   ASP A 189       0.337  -6.422  -9.153  1.00 97.39           C  
ATOM   2966  CB  ASP A 189      -0.502  -4.696 -10.804  1.00 97.39           C  
ATOM   2967  HB2 ASP A 189       0.520  -4.326 -10.720  1.00 97.39           H  
ATOM   2968  HB3 ASP A 189      -1.116  -4.133 -10.101  1.00 97.39           H  
ATOM   2969  O   ASP A 189       1.566  -6.516  -9.238  1.00 97.39           O  
ATOM   2970  CG  ASP A 189      -0.974  -4.423 -12.238  1.00 97.39           C  
ATOM   2971  OD1 ASP A 189      -1.307  -5.380 -12.966  1.00 97.39           O  
ATOM   2972  OD2 ASP A 189      -0.963  -3.246 -12.653  1.00 97.39           O  
ATOM   2973  N   LEU A 190      -0.288  -6.550  -7.975  1.00 97.89           N  
ATOM   2974  H   LEU A 190      -1.298  -6.510  -7.972  1.00 97.89           H  
ATOM   2975  CA  LEU A 190       0.428  -6.802  -6.717  1.00 97.89           C  
ATOM   2976  HA  LEU A 190       1.346  -6.216  -6.729  1.00 97.89           H  
ATOM   2977  C   LEU A 190       0.875  -8.255  -6.558  1.00 97.89           C  
ATOM   2978  CB  LEU A 190      -0.399  -6.372  -5.497  1.00 97.89           C  
ATOM   2979  HB2 LEU A 190       0.158  -6.631  -4.597  1.00 97.89           H  
ATOM   2980  HB3 LEU A 190      -1.329  -6.940  -5.486  1.00 97.89           H  
ATOM   2981  O   LEU A 190       1.782  -8.518  -5.768  1.00 97.89           O  
ATOM   2982  CG  LEU A 190      -0.716  -4.875  -5.438  1.00 97.89           C  
ATOM   2983  HG  LEU A 190      -1.252  -4.596  -6.345  1.00 97.89           H  
ATOM   2984  CD1 LEU A 190      -1.601  -4.585  -4.225  1.00 97.89           C  
ATOM   2985 HD11 LEU A 190      -1.852  -3.525  -4.192  1.00 97.89           H  
ATOM   2986 HD12 LEU A 190      -2.522  -5.162  -4.314  1.00 97.89           H  
ATOM   2987 HD13 LEU A 190      -1.085  -4.868  -3.308  1.00 97.89           H  
ATOM   2988  CD2 LEU A 190       0.532  -4.000  -5.334  1.00 97.89           C  
ATOM   2989 HD21 LEU A 190       0.215  -2.960  -5.264  1.00 97.89           H  
ATOM   2990 HD22 LEU A 190       1.114  -4.277  -4.455  1.00 97.89           H  
ATOM   2991 HD23 LEU A 190       1.142  -4.107  -6.231  1.00 97.89           H  
ATOM   2992  N   LYS A 191       0.328  -9.198  -7.334  1.00 98.03           N  
ATOM   2993  H   LYS A 191      -0.439  -8.946  -7.940  1.00 98.03           H  
ATOM   2994  CA  LYS A 191       0.782 -10.595  -7.320  1.00 98.03           C  
ATOM   2995  HA  LYS A 191       0.556 -11.028  -6.345  1.00 98.03           H  
ATOM   2996  C   LYS A 191       2.285 -10.731  -7.535  1.00 98.03           C  
ATOM   2997  CB  LYS A 191       0.008 -11.362  -8.388  1.00 98.03           C  
ATOM   2998  HB2 LYS A 191       0.223 -10.949  -9.373  1.00 98.03           H  
ATOM   2999  HB3 LYS A 191      -1.054 -11.233  -8.177  1.00 98.03           H  
ATOM   3000  O   LYS A 191       2.913 -11.591  -6.923  1.00 98.03           O  
ATOM   3001  CG  LYS A 191       0.328 -12.859  -8.372  1.00 98.03           C  
ATOM   3002  HG2 LYS A 191       0.157 -13.255  -7.371  1.00 98.03           H  
ATOM   3003  HG3 LYS A 191       1.367 -13.026  -8.656  1.00 98.03           H  
ATOM   3004  CD  LYS A 191      -0.581 -13.579  -9.364  1.00 98.03           C  
ATOM   3005  HD2 LYS A 191      -0.409 -13.187 -10.366  1.00 98.03           H  
ATOM   3006  HD3 LYS A 191      -1.619 -13.396  -9.085  1.00 98.03           H  
ATOM   3007  CE  LYS A 191      -0.296 -15.079  -9.327  1.00 98.03           C  
ATOM   3008  HE2 LYS A 191       0.731 -15.255  -9.646  1.00 98.03           H  
ATOM   3009  HE3 LYS A 191      -0.399 -15.420  -8.296  1.00 98.03           H  
ATOM   3010  NZ  LYS A 191      -1.253 -15.799 -10.197  1.00 98.03           N  
ATOM   3011  HZ1 LYS A 191      -1.111 -16.798 -10.145  1.00 98.03           H  
ATOM   3012  HZ2 LYS A 191      -2.192 -15.589  -9.891  1.00 98.03           H  
ATOM   3013  HZ3 LYS A 191      -1.164 -15.485 -11.152  1.00 98.03           H  
ATOM   3014  N   TYR A 192       2.869  -9.863  -8.363  1.00 97.93           N  
ATOM   3015  H   TYR A 192       2.282  -9.167  -8.798  1.00 97.93           H  
ATOM   3016  CA  TYR A 192       4.303  -9.864  -8.660  1.00 97.93           C  
ATOM   3017  HA  TYR A 192       4.581 -10.844  -9.047  1.00 97.93           H  
ATOM   3018  C   TYR A 192       5.192  -9.592  -7.434  1.00 97.93           C  
ATOM   3019  CB  TYR A 192       4.566  -8.815  -9.745  1.00 97.93           C  
ATOM   3020  HB2 TYR A 192       3.959  -9.046 -10.620  1.00 97.93           H  
ATOM   3021  HB3 TYR A 192       4.256  -7.836  -9.380  1.00 97.93           H  
ATOM   3022  O   TYR A 192       6.338 -10.045  -7.388  1.00 97.93           O  
ATOM   3023  CG  TYR A 192       6.019  -8.753 -10.172  1.00 97.93           C  
ATOM   3024  CD1 TYR A 192       6.840  -7.690  -9.746  1.00 97.93           C  
ATOM   3025  HD1 TYR A 192       6.432  -6.914  -9.116  1.00 97.93           H  
ATOM   3026  CD2 TYR A 192       6.557  -9.781 -10.969  1.00 97.93           C  
ATOM   3027  HD2 TYR A 192       5.932 -10.602 -11.288  1.00 97.93           H  
ATOM   3028  CE1 TYR A 192       8.186  -7.628 -10.153  1.00 97.93           C  
ATOM   3029  HE1 TYR A 192       8.810  -6.802  -9.846  1.00 97.93           H  
ATOM   3030  CE2 TYR A 192       7.912  -9.740 -11.351  1.00 97.93           C  
ATOM   3031  HE2 TYR A 192       8.336 -10.520 -11.966  1.00 97.93           H  
ATOM   3032  OH  TYR A 192      10.021  -8.590 -11.358  1.00 97.93           O  
ATOM   3033  HH  TYR A 192      10.403  -7.725 -11.191  1.00 97.93           H  
ATOM   3034  CZ  TYR A 192       8.724  -8.656 -10.956  1.00 97.93           C  
ATOM   3035  N   VAL A 193       4.670  -8.860  -6.445  1.00 98.01           N  
ATOM   3036  H   VAL A 193       3.703  -8.578  -6.514  1.00 98.01           H  
ATOM   3037  CA  VAL A 193       5.388  -8.485  -5.217  1.00 98.01           C  
ATOM   3038  HA  VAL A 193       6.441  -8.735  -5.350  1.00 98.01           H  
ATOM   3039  C   VAL A 193       4.945  -9.305  -3.999  1.00 98.01           C  
ATOM   3040  CB  VAL A 193       5.341  -6.963  -4.969  1.00 98.01           C  
ATOM   3041  HB  VAL A 193       5.924  -6.743  -4.075  1.00 98.01           H  
ATOM   3042  O   VAL A 193       5.384  -9.039  -2.882  1.00 98.01           O  
ATOM   3043  CG1 VAL A 193       5.971  -6.201  -6.147  1.00 98.01           C  
ATOM   3044 HG11 VAL A 193       5.970  -5.133  -5.932  1.00 98.01           H  
ATOM   3045 HG12 VAL A 193       7.001  -6.529  -6.284  1.00 98.01           H  
ATOM   3046 HG13 VAL A 193       5.403  -6.373  -7.061  1.00 98.01           H  
ATOM   3047  CG2 VAL A 193       3.924  -6.415  -4.771  1.00 98.01           C  
ATOM   3048 HG21 VAL A 193       3.377  -6.435  -5.713  1.00 98.01           H  
ATOM   3049 HG22 VAL A 193       3.980  -5.386  -4.415  1.00 98.01           H  
ATOM   3050 HG23 VAL A 193       3.385  -7.012  -4.035  1.00 98.01           H  
ATOM   3051  N   ASN A 194       4.103 -10.327  -4.193  1.00 98.43           N  
ATOM   3052  H   ASN A 194       3.794 -10.529  -5.133  1.00 98.43           H  
ATOM   3053  CA  ASN A 194       3.712 -11.246  -3.127  1.00 98.43           C  
ATOM   3054  HA  ASN A 194       3.293 -10.655  -2.313  1.00 98.43           H  
ATOM   3055  C   ASN A 194       4.935 -12.010  -2.584  1.00 98.43           C  
ATOM   3056  CB  ASN A 194       2.628 -12.203  -3.654  1.00 98.43           C  
ATOM   3057  HB2 ASN A 194       1.889 -11.630  -4.214  1.00 98.43           H  
ATOM   3058  HB3 ASN A 194       3.083 -12.928  -4.329  1.00 98.43           H  
ATOM   3059  O   ASN A 194       5.814 -12.411  -3.347  1.00 98.43           O  
ATOM   3060  CG  ASN A 194       1.888 -12.936  -2.547  1.00 98.43           C  
ATOM   3061  ND2 ASN A 194       1.133 -13.951  -2.888  1.00 98.43           N  
ATOM   3062 HD21 ASN A 194       0.428 -14.207  -2.211  1.00 98.43           H  
ATOM   3063 HD22 ASN A 194       1.002 -14.182  -3.862  1.00 98.43           H  
ATOM   3064  OD1 ASN A 194       1.926 -12.574  -1.383  1.00 98.43           O  
ATOM   3065  N   ASN A 195       4.978 -12.234  -1.271  1.00 98.46           N  
ATOM   3066  H   ASN A 195       4.198 -11.917  -0.714  1.00 98.46           H  
ATOM   3067  CA  ASN A 195       6.091 -12.821  -0.513  1.00 98.46           C  
ATOM   3068  HA  ASN A 195       5.784 -12.800   0.533  1.00 98.46           H  
ATOM   3069  C   ASN A 195       7.408 -12.026  -0.544  1.00 98.46           C  
ATOM   3070  CB  ASN A 195       6.276 -14.302  -0.884  1.00 98.46           C  
ATOM   3071  HB2 ASN A 195       7.038 -14.741  -0.239  1.00 98.46           H  
ATOM   3072  HB3 ASN A 195       6.625 -14.382  -1.914  1.00 98.46           H  
ATOM   3073  O   ASN A 195       8.438 -12.536  -0.101  1.00 98.46           O  
ATOM   3074  CG  ASN A 195       5.008 -15.103  -0.696  1.00 98.46           C  
ATOM   3075  ND2 ASN A 195       4.579 -15.822  -1.707  1.00 98.46           N  
ATOM   3076 HD21 ASN A 195       3.700 -16.298  -1.565  1.00 98.46           H  
ATOM   3077 HD22 ASN A 195       5.053 -15.769  -2.597  1.00 98.46           H  
ATOM   3078  OD1 ASN A 195       4.389 -15.107   0.355  1.00 98.46           O  
ATOM   3079  N   MET A 196       7.406 -10.789  -1.044  1.00 98.52           N  
ATOM   3080  H   MET A 196       6.541 -10.402  -1.394  1.00 98.52           H  
ATOM   3081  CA  MET A 196       8.597  -9.938  -1.040  1.00 98.52           C  
ATOM   3082  HA  MET A 196       9.482 -10.569  -1.125  1.00 98.52           H  
ATOM   3083  C   MET A 196       8.723  -9.164   0.268  1.00 98.52           C  
ATOM   3084  CB  MET A 196       8.598  -8.990  -2.240  1.00 98.52           C  
ATOM   3085  HB2 MET A 196       9.498  -8.376  -2.209  1.00 98.52           H  
ATOM   3086  HB3 MET A 196       7.737  -8.325  -2.177  1.00 98.52           H  
ATOM   3087  O   MET A 196       7.726  -8.846   0.917  1.00 98.52           O  
ATOM   3088  CG  MET A 196       8.566  -9.730  -3.578  1.00 98.52           C  
ATOM   3089  HG2 MET A 196       8.511  -8.956  -4.344  1.00 98.52           H  
ATOM   3090  HG3 MET A 196       7.658 -10.328  -3.653  1.00 98.52           H  
ATOM   3091  SD  MET A 196      10.006 -10.780  -3.939  1.00 98.52           S  
ATOM   3092  CE  MET A 196       9.387 -12.418  -3.471  1.00 98.52           C  
ATOM   3093  HE1 MET A 196       8.395 -12.575  -3.894  1.00 98.52           H  
ATOM   3094  HE2 MET A 196      10.066 -13.181  -3.853  1.00 98.52           H  
ATOM   3095  HE3 MET A 196       9.344 -12.501  -2.385  1.00 98.52           H  
ATOM   3096  N   MET A 197       9.961  -8.834   0.638  1.00 98.66           N  
ATOM   3097  H   MET A 197      10.722  -9.072   0.019  1.00 98.66           H  
ATOM   3098  CA  MET A 197      10.264  -7.952   1.767  1.00 98.66           C  
ATOM   3099  HA  MET A 197       9.591  -8.182   2.593  1.00 98.66           H  
ATOM   3100  C   MET A 197      10.048  -6.485   1.379  1.00 98.66           C  
ATOM   3101  CB  MET A 197      11.704  -8.180   2.245  1.00 98.66           C  
ATOM   3102  HB2 MET A 197      12.387  -7.991   1.416  1.00 98.66           H  
ATOM   3103  HB3 MET A 197      11.930  -7.475   3.046  1.00 98.66           H  
ATOM   3104  O   MET A 197      10.152  -6.112   0.208  1.00 98.66           O  
ATOM   3105  CG  MET A 197      11.932  -9.602   2.765  1.00 98.66           C  
ATOM   3106  HG2 MET A 197      11.696 -10.311   1.972  1.00 98.66           H  
ATOM   3107  HG3 MET A 197      11.254  -9.779   3.601  1.00 98.66           H  
ATOM   3108  SD  MET A 197      13.623  -9.930   3.332  1.00 98.66           S  
ATOM   3109  CE  MET A 197      13.494 -11.720   3.583  1.00 98.66           C  
ATOM   3110  HE1 MET A 197      14.450 -12.110   3.930  1.00 98.66           H  
ATOM   3111  HE2 MET A 197      12.726 -11.930   4.328  1.00 98.66           H  
ATOM   3112  HE3 MET A 197      13.226 -12.202   2.643  1.00 98.66           H  
ATOM   3113  N   PHE A 198       9.750  -5.641   2.365  1.00 98.79           N  
ATOM   3114  H   PHE A 198       9.698  -5.987   3.313  1.00 98.79           H  
ATOM   3115  CA  PHE A 198       9.665  -4.198   2.155  1.00 98.79           C  
ATOM   3116  HA  PHE A 198       9.161  -4.010   1.207  1.00 98.79           H  
ATOM   3117  C   PHE A 198      11.069  -3.592   2.098  1.00 98.79           C  
ATOM   3118  CB  PHE A 198       8.835  -3.567   3.278  1.00 98.79           C  
ATOM   3119  HB2 PHE A 198       7.982  -4.215   3.479  1.00 98.79           H  
ATOM   3120  HB3 PHE A 198       9.430  -3.521   4.191  1.00 98.79           H  
ATOM   3121  O   PHE A 198      11.904  -3.919   2.940  1.00 98.79           O  
ATOM   3122  CG  PHE A 198       8.293  -2.191   2.946  1.00 98.79           C  
ATOM   3123  CD1 PHE A 198       8.946  -1.016   3.359  1.00 98.79           C  
ATOM   3124  HD1 PHE A 198       9.881  -1.075   3.897  1.00 98.79           H  
ATOM   3125  CD2 PHE A 198       7.104  -2.094   2.211  1.00 98.79           C  
ATOM   3126  HD2 PHE A 198       6.640  -2.997   1.842  1.00 98.79           H  
ATOM   3127  CE1 PHE A 198       8.386   0.239   3.050  1.00 98.79           C  
ATOM   3128  HE1 PHE A 198       8.896   1.145   3.344  1.00 98.79           H  
ATOM   3129  CE2 PHE A 198       6.525  -0.850   1.929  1.00 98.79           C  
ATOM   3130  HE2 PHE A 198       5.596  -0.799   1.380  1.00 98.79           H  
ATOM   3131  CZ  PHE A 198       7.171   0.323   2.345  1.00 98.79           C  
ATOM   3132  HZ  PHE A 198       6.743   1.283   2.101  1.00 98.79           H  
ATOM   3133  N   SER A 199      11.314  -2.657   1.184  1.00 98.73           N  
ATOM   3134  H   SER A 199      10.593  -2.450   0.507  1.00 98.73           H  
ATOM   3135  CA  SER A 199      12.572  -1.901   1.097  1.00 98.73           C  
ATOM   3136  HA  SER A 199      13.203  -2.141   1.952  1.00 98.73           H  
ATOM   3137  C   SER A 199      12.306  -0.401   1.129  1.00 98.73           C  
ATOM   3138  CB  SER A 199      13.372  -2.253  -0.162  1.00 98.73           C  
ATOM   3139  HB2 SER A 199      14.357  -1.790  -0.105  1.00 98.73           H  
ATOM   3140  HB3 SER A 199      12.860  -1.855  -1.038  1.00 98.73           H  
ATOM   3141  O   SER A 199      11.246   0.064   0.712  1.00 98.73           O  
ATOM   3142  OG  SER A 199      13.525  -3.648  -0.288  1.00 98.73           O  
ATOM   3143  HG  SER A 199      13.901  -3.869  -1.142  1.00 98.73           H  
ATOM   3144  N   THR A 200      13.289   0.366   1.590  1.00 98.70           N  
ATOM   3145  H   THR A 200      14.143  -0.088   1.882  1.00 98.70           H  
ATOM   3146  CA  THR A 200      13.309   1.838   1.570  1.00 98.70           C  
ATOM   3147  HA  THR A 200      12.534   2.190   0.889  1.00 98.70           H  
ATOM   3148  C   THR A 200      14.657   2.331   1.038  1.00 98.70           C  
ATOM   3149  CB  THR A 200      13.029   2.433   2.962  1.00 98.70           C  
ATOM   3150  HB  THR A 200      13.126   3.518   2.925  1.00 98.70           H  
ATOM   3151  O   THR A 200      15.605   1.552   0.987  1.00 98.70           O  
ATOM   3152  CG2 THR A 200      11.613   2.111   3.427  1.00 98.70           C  
ATOM   3153 HG21 THR A 200      10.904   2.397   2.650  1.00 98.70           H  
ATOM   3154 HG22 THR A 200      11.512   1.044   3.626  1.00 98.70           H  
ATOM   3155 HG23 THR A 200      11.388   2.678   4.330  1.00 98.70           H  
ATOM   3156  OG1 THR A 200      13.923   1.937   3.928  1.00 98.70           O  
ATOM   3157  HG1 THR A 200      14.510   2.653   4.180  1.00 98.70           H  
ATOM   3158  N   PRO A 201      14.808   3.606   0.635  1.00 98.35           N  
ATOM   3159  CA  PRO A 201      16.070   4.120   0.088  1.00 98.35           C  
ATOM   3160  HA  PRO A 201      16.272   3.598  -0.847  1.00 98.35           H  
ATOM   3161  C   PRO A 201      17.297   3.965   1.011  1.00 98.35           C  
ATOM   3162  CB  PRO A 201      15.797   5.600  -0.203  1.00 98.35           C  
ATOM   3163  HB2 PRO A 201      16.061   6.206   0.663  1.00 98.35           H  
ATOM   3164  HB3 PRO A 201      16.340   5.943  -1.085  1.00 98.35           H  
ATOM   3165  O   PRO A 201      18.438   4.014   0.553  1.00 98.35           O  
ATOM   3166  CG  PRO A 201      14.286   5.666  -0.414  1.00 98.35           C  
ATOM   3167  HG2 PRO A 201      14.036   5.393  -1.439  1.00 98.35           H  
ATOM   3168  HG3 PRO A 201      13.884   6.648  -0.162  1.00 98.35           H  
ATOM   3169  CD  PRO A 201      13.764   4.612   0.547  1.00 98.35           C  
ATOM   3170  HD2 PRO A 201      12.819   4.207   0.185  1.00 98.35           H  
ATOM   3171  HD3 PRO A 201      13.646   5.062   1.533  1.00 98.35           H  
ATOM   3172  N   ASP A 202      17.086   3.816   2.316  1.00 98.37           N  
ATOM   3173  H   ASP A 202      16.135   3.828   2.658  1.00 98.37           H  
ATOM   3174  CA  ASP A 202      18.110   3.578   3.338  1.00 98.37           C  
ATOM   3175  HA  ASP A 202      19.083   3.863   2.938  1.00 98.37           H  
ATOM   3176  C   ASP A 202      18.233   2.104   3.767  1.00 98.37           C  
ATOM   3177  CB  ASP A 202      17.832   4.486   4.547  1.00 98.37           C  
ATOM   3178  HB2 ASP A 202      18.652   4.389   5.259  1.00 98.37           H  
ATOM   3179  HB3 ASP A 202      17.807   5.523   4.213  1.00 98.37           H  
ATOM   3180  O   ASP A 202      19.143   1.783   4.530  1.00 98.37           O  
ATOM   3181  CG  ASP A 202      16.509   4.166   5.253  1.00 98.37           C  
ATOM   3182  OD1 ASP A 202      15.495   3.937   4.551  1.00 98.37           O  
ATOM   3183  OD2 ASP A 202      16.438   4.247   6.497  1.00 98.37           O  
ATOM   3184  N   ARG A 203      17.361   1.208   3.284  1.00 98.25           N  
ATOM   3185  H   ARG A 203      16.686   1.515   2.599  1.00 98.25           H  
ATOM   3186  CA  ARG A 203      17.374  -0.221   3.620  1.00 98.25           C  
ATOM   3187  HA  ARG A 203      18.394  -0.501   3.884  1.00 98.25           H  
ATOM   3188  C   ARG A 203      16.949  -1.079   2.432  1.00 98.25           C  
ATOM   3189  CB  ARG A 203      16.483  -0.466   4.845  1.00 98.25           C  
ATOM   3190  HB2 ARG A 203      16.768   0.234   5.630  1.00 98.25           H  
ATOM   3191  HB3 ARG A 203      15.439  -0.290   4.588  1.00 98.25           H  
ATOM   3192  O   ARG A 203      15.768  -1.150   2.088  1.00 98.25           O  
ATOM   3193  CG  ARG A 203      16.654  -1.899   5.373  1.00 98.25           C  
ATOM   3194  HG2 ARG A 203      17.707  -2.091   5.578  1.00 98.25           H  
ATOM   3195  HG3 ARG A 203      16.298  -2.614   4.631  1.00 98.25           H  
ATOM   3196  CD  ARG A 203      15.854  -2.051   6.666  1.00 98.25           C  
ATOM   3197  HD2 ARG A 203      14.804  -1.866   6.437  1.00 98.25           H  
ATOM   3198  HD3 ARG A 203      16.200  -1.295   7.371  1.00 98.25           H  
ATOM   3199  NE  ARG A 203      15.968  -3.394   7.264  1.00 98.25           N  
ATOM   3200  HE  ARG A 203      16.257  -4.154   6.665  1.00 98.25           H  
ATOM   3201  NH1 ARG A 203      15.376  -2.780   9.402  1.00 98.25           N  
ATOM   3202 HH11 ARG A 203      15.127  -3.054  10.342  1.00 98.25           H  
ATOM   3203 HH12 ARG A 203      15.184  -1.847   9.065  1.00 98.25           H  
ATOM   3204  NH2 ARG A 203      15.794  -4.908   8.958  1.00 98.25           N  
ATOM   3205 HH21 ARG A 203      15.611  -5.625   8.271  1.00 98.25           H  
ATOM   3206 HH22 ARG A 203      15.533  -5.140   9.906  1.00 98.25           H  
ATOM   3207  CZ  ARG A 203      15.721  -3.687   8.530  1.00 98.25           C  
ATOM   3208  N   ASP A 204      17.930  -1.761   1.852  1.00 98.32           N  
ATOM   3209  H   ASP A 204      18.872  -1.663   2.201  1.00 98.32           H  
ATOM   3210  CA  ASP A 204      17.734  -2.652   0.718  1.00 98.32           C  
ATOM   3211  HA  ASP A 204      16.902  -2.270   0.125  1.00 98.32           H  
ATOM   3212  C   ASP A 204      17.391  -4.075   1.160  1.00 98.32           C  
ATOM   3213  CB  ASP A 204      18.989  -2.659  -0.164  1.00 98.32           C  
ATOM   3214  HB2 ASP A 204      19.782  -3.227   0.322  1.00 98.32           H  
ATOM   3215  HB3 ASP A 204      19.361  -1.642  -0.289  1.00 98.32           H  
ATOM   3216  O   ASP A 204      18.232  -4.775   1.725  1.00 98.32           O  
ATOM   3217  CG  ASP A 204      18.700  -3.256  -1.539  1.00 98.32           C  
ATOM   3218  OD1 ASP A 204      17.502  -3.529  -1.794  1.00 98.32           O  
ATOM   3219  OD2 ASP A 204      19.678  -3.354  -2.308  1.00 98.32           O  
ATOM   3220  N   ASN A 205      16.156  -4.495   0.907  1.00 98.13           N  
ATOM   3221  H   ASN A 205      15.520  -3.868   0.436  1.00 98.13           H  
ATOM   3222  CA  ASN A 205      15.704  -5.868   1.110  1.00 98.13           C  
ATOM   3223  HA  ASN A 205      16.555  -6.494   1.376  1.00 98.13           H  
ATOM   3224  C   ASN A 205      15.113  -6.456  -0.184  1.00 98.13           C  
ATOM   3225  CB  ASN A 205      14.685  -5.913   2.261  1.00 98.13           C  
ATOM   3226  HB2 ASN A 205      13.777  -5.410   1.929  1.00 98.13           H  
ATOM   3227  HB3 ASN A 205      14.432  -6.954   2.462  1.00 98.13           H  
ATOM   3228  O   ASN A 205      14.384  -7.447  -0.119  1.00 98.13           O  
ATOM   3229  CG  ASN A 205      15.151  -5.306   3.572  1.00 98.13           C  
ATOM   3230  ND2 ASN A 205      14.332  -4.473   4.167  1.00 98.13           N  
ATOM   3231 HD21 ASN A 205      13.463  -4.252   3.704  1.00 98.13           H  
ATOM   3232 HD22 ASN A 205      14.588  -4.093   5.067  1.00 98.13           H  
ATOM   3233  OD1 ASN A 205      16.194  -5.600   4.133  1.00 98.13           O  
ATOM   3234  N   ASP A 206      15.357  -5.832  -1.343  1.00 97.50           N  
ATOM   3235  H   ASP A 206      16.078  -5.127  -1.401  1.00 97.50           H  
ATOM   3236  CA  ASP A 206      14.736  -6.285  -2.581  1.00 97.50           C  
ATOM   3237  HA  ASP A 206      13.723  -6.594  -2.322  1.00 97.50           H  
ATOM   3238  C   ASP A 206      15.400  -7.559  -3.137  1.00 97.50           C  
ATOM   3239  CB  ASP A 206      14.529  -5.117  -3.555  1.00 97.50           C  
ATOM   3240  HB2 ASP A 206      13.797  -5.435  -4.297  1.00 97.50           H  
ATOM   3241  HB3 ASP A 206      14.093  -4.287  -2.999  1.00 97.50           H  
ATOM   3242  O   ASP A 206      16.491  -7.981  -2.725  1.00 97.50           O  
ATOM   3243  CG  ASP A 206      15.746  -4.606  -4.316  1.00 97.50           C  
ATOM   3244  OD1 ASP A 206      16.253  -5.425  -5.109  1.00 97.50           O  
ATOM   3245  OD2 ASP A 206      15.956  -3.364  -4.277  1.00 97.50           O  
ATOM   3246  N   ALA A 207      14.679  -8.265  -4.012  1.00 96.00           N  
ATOM   3247  H   ALA A 207      13.795  -7.892  -4.326  1.00 96.00           H  
ATOM   3248  CA  ALA A 207      15.148  -9.548  -4.532  1.00 96.00           C  
ATOM   3249  HA  ALA A 207      15.572 -10.115  -3.703  1.00 96.00           H  
ATOM   3250  C   ALA A 207      16.261  -9.386  -5.584  1.00 96.00           C  
ATOM   3251  CB  ALA A 207      13.954 -10.340  -5.071  1.00 96.00           C  
ATOM   3252  HB1 ALA A 207      13.562  -9.852  -5.964  1.00 96.00           H  
ATOM   3253  HB2 ALA A 207      14.271 -11.348  -5.337  1.00 96.00           H  
ATOM   3254  HB3 ALA A 207      13.171 -10.402  -4.315  1.00 96.00           H  
ATOM   3255  O   ALA A 207      16.983 -10.349  -5.874  1.00 96.00           O  
ATOM   3256  N   ARG A 208      16.428  -8.186  -6.155  1.00 94.44           N  
ATOM   3257  H   ARG A 208      15.974  -7.386  -5.738  1.00 94.44           H  
ATOM   3258  CA  ARG A 208      17.407  -7.902  -7.203  1.00 94.44           C  
ATOM   3259  HA  ARG A 208      17.495  -8.791  -7.827  1.00 94.44           H  
ATOM   3260  C   ARG A 208      18.765  -7.605  -6.569  1.00 94.44           C  
ATOM   3261  CB  ARG A 208      16.886  -6.738  -8.058  1.00 94.44           C  
ATOM   3262  HB2 ARG A 208      15.839  -6.924  -8.298  1.00 94.44           H  
ATOM   3263  HB3 ARG A 208      16.945  -5.804  -7.500  1.00 94.44           H  
ATOM   3264  O   ARG A 208      18.903  -6.791  -5.678  1.00 94.44           O  
ATOM   3265  CG  ARG A 208      17.679  -6.594  -9.357  1.00 94.44           C  
ATOM   3266  HG2 ARG A 208      17.751  -7.566  -9.845  1.00 94.44           H  
ATOM   3267  HG3 ARG A 208      18.682  -6.232  -9.131  1.00 94.44           H  
ATOM   3268  CD  ARG A 208      16.991  -5.616 -10.313  1.00 94.44           C  
ATOM   3269  HD2 ARG A 208      16.921  -4.634  -9.844  1.00 94.44           H  
ATOM   3270  HD3 ARG A 208      15.978  -5.965 -10.513  1.00 94.44           H  
ATOM   3271  NE  ARG A 208      17.738  -5.535 -11.581  1.00 94.44           N  
ATOM   3272  HE  ARG A 208      18.549  -6.132 -11.664  1.00 94.44           H  
ATOM   3273  NH1 ARG A 208      16.427  -3.954 -12.615  1.00 94.44           N  
ATOM   3274 HH11 ARG A 208      16.239  -3.384 -13.427  1.00 94.44           H  
ATOM   3275 HH12 ARG A 208      16.373  -3.418 -11.761  1.00 94.44           H  
ATOM   3276  NH2 ARG A 208      18.048  -4.952 -13.754  1.00 94.44           N  
ATOM   3277 HH21 ARG A 208      18.826  -5.595 -13.805  1.00 94.44           H  
ATOM   3278 HH22 ARG A 208      17.802  -4.367 -14.540  1.00 94.44           H  
ATOM   3279  CZ  ARG A 208      17.398  -4.814 -12.634  1.00 94.44           C  
ATOM   3280  N   LYS A 209      19.822  -8.278  -7.033  1.00 92.46           N  
ATOM   3281  H   LYS A 209      19.665  -8.975  -7.746  1.00 92.46           H  
ATOM   3282  CA  LYS A 209      21.167  -8.117  -6.436  1.00 92.46           C  
ATOM   3283  HA  LYS A 209      21.058  -7.753  -5.414  1.00 92.46           H  
ATOM   3284  C   LYS A 209      22.014  -7.019  -7.070  1.00 92.46           C  
ATOM   3285  CB  LYS A 209      21.903  -9.469  -6.393  1.00 92.46           C  
ATOM   3286  HB2 LYS A 209      22.893  -9.313  -5.965  1.00 92.46           H  
ATOM   3287  HB3 LYS A 209      22.035  -9.840  -7.409  1.00 92.46           H  
ATOM   3288  O   LYS A 209      23.006  -6.609  -6.481  1.00 92.46           O  
ATOM   3289  CG  LYS A 209      21.187 -10.551  -5.562  1.00 92.46           C  
ATOM   3290  HG2 LYS A 209      20.245 -10.813  -6.044  1.00 92.46           H  
ATOM   3291  HG3 LYS A 209      21.814 -11.441  -5.533  1.00 92.46           H  
ATOM   3292  CD  LYS A 209      20.904 -10.087  -4.125  1.00 92.46           C  
ATOM   3293  HD2 LYS A 209      21.837  -9.802  -3.638  1.00 92.46           H  
ATOM   3294  HD3 LYS A 209      20.245  -9.220  -4.159  1.00 92.46           H  
ATOM   3295  CE  LYS A 209      20.195 -11.163  -3.302  1.00 92.46           C  
ATOM   3296  HE2 LYS A 209      20.899 -11.957  -3.054  1.00 92.46           H  
ATOM   3297  HE3 LYS A 209      19.395 -11.584  -3.911  1.00 92.46           H  
ATOM   3298  NZ  LYS A 209      19.611 -10.557  -2.078  1.00 92.46           N  
ATOM   3299  HZ1 LYS A 209      19.099 -11.235  -1.531  1.00 92.46           H  
ATOM   3300  HZ2 LYS A 209      18.954  -9.834  -2.336  1.00 92.46           H  
ATOM   3301  HZ3 LYS A 209      20.316 -10.115  -1.506  1.00 92.46           H  
ATOM   3302  N   GLN A 210      21.668  -6.580  -8.279  1.00 92.65           N  
ATOM   3303  H   GLN A 210      20.834  -6.962  -8.701  1.00 92.65           H  
ATOM   3304  CA  GLN A 210      22.475  -5.631  -9.059  1.00 92.65           C  
ATOM   3305  HA  GLN A 210      23.488  -5.614  -8.658  1.00 92.65           H  
ATOM   3306  C   GLN A 210      21.964  -4.187  -8.978  1.00 92.65           C  
ATOM   3307  CB  GLN A 210      22.568  -6.079 -10.529  1.00 92.65           C  
ATOM   3308  HB2 GLN A 210      23.290  -5.433 -11.027  1.00 92.65           H  
ATOM   3309  HB3 GLN A 210      21.607  -5.929 -11.021  1.00 92.65           H  
ATOM   3310  O   GLN A 210      22.566  -3.291  -9.561  1.00 92.65           O  
ATOM   3311  CG  GLN A 210      23.035  -7.533 -10.721  1.00 92.65           C  
ATOM   3312  HG2 GLN A 210      23.859  -7.738 -10.037  1.00 92.65           H  
ATOM   3313  HG3 GLN A 210      23.413  -7.644 -11.738  1.00 92.65           H  
ATOM   3314  CD  GLN A 210      21.932  -8.571 -10.526  1.00 92.65           C  
ATOM   3315  NE2 GLN A 210      22.277  -9.801 -10.218  1.00 92.65           N  
ATOM   3316 HE21 GLN A 210      23.252 -10.057 -10.146  1.00 92.65           H  
ATOM   3317 HE22 GLN A 210      21.530 -10.478 -10.160  1.00 92.65           H  
ATOM   3318  OE1 GLN A 210      20.743  -8.305 -10.632  1.00 92.65           O  
ATOM   3319  N   GLU A 211      20.841  -3.957  -8.306  1.00 94.61           N  
ATOM   3320  H   GLU A 211      20.430  -4.686  -7.741  1.00 94.61           H  
ATOM   3321  CA  GLU A 211      20.197  -2.655  -8.197  1.00 94.61           C  
ATOM   3322  HA  GLU A 211      20.946  -1.864  -8.248  1.00 94.61           H  
ATOM   3323  C   GLU A 211      19.484  -2.574  -6.853  1.00 94.61           C  
ATOM   3324  CB  GLU A 211      19.196  -2.480  -9.349  1.00 94.61           C  
ATOM   3325  HB2 GLU A 211      19.734  -2.532 -10.296  1.00 94.61           H  
ATOM   3326  HB3 GLU A 211      18.475  -3.297  -9.310  1.00 94.61           H  
ATOM   3327  O   GLU A 211      18.975  -3.581  -6.389  1.00 94.61           O  
ATOM   3328  CG  GLU A 211      18.445  -1.143  -9.273  1.00 94.61           C  
ATOM   3329  HG2 GLU A 211      17.845  -1.113  -8.364  1.00 94.61           H  
ATOM   3330  HG3 GLU A 211      19.176  -0.336  -9.226  1.00 94.61           H  
ATOM   3331  CD  GLU A 211      17.494  -0.904 -10.445  1.00 94.61           C  
ATOM   3332  OE1 GLU A 211      17.117   0.277 -10.625  1.00 94.61           O  
ATOM   3333  OE2 GLU A 211      17.121  -1.878 -11.139  1.00 94.61           O  
ATOM   3334  N   HIS A 212      19.415  -1.371  -6.285  1.00 97.09           N  
ATOM   3335  H   HIS A 212      19.828  -0.586  -6.767  1.00 97.09           H  
ATOM   3336  CA  HIS A 212      18.593  -1.084  -5.119  1.00 97.09           C  
ATOM   3337  HA  HIS A 212      18.277  -2.016  -4.650  1.00 97.09           H  
ATOM   3338  C   HIS A 212      17.345  -0.314  -5.570  1.00 97.09           C  
ATOM   3339  CB  HIS A 212      19.458  -0.323  -4.112  1.00 97.09           C  
ATOM   3340  HB2 HIS A 212      19.823   0.597  -4.568  1.00 97.09           H  
ATOM   3341  HB3 HIS A 212      20.316  -0.947  -3.861  1.00 97.09           H  
ATOM   3342  O   HIS A 212      17.369   0.915  -5.729  1.00 97.09           O  
ATOM   3343  CG  HIS A 212      18.752   0.019  -2.831  1.00 97.09           C  
ATOM   3344  CD2 HIS A 212      19.323   0.650  -1.767  1.00 97.09           C  
ATOM   3345  HD2 HIS A 212      20.350   0.977  -1.712  1.00 97.09           H  
ATOM   3346  ND1 HIS A 212      17.484  -0.358  -2.452  1.00 97.09           N  
ATOM   3347  HD1 HIS A 212      17.036  -1.195  -2.798  1.00 97.09           H  
ATOM   3348  CE1 HIS A 212      17.286   0.112  -1.208  1.00 97.09           C  
ATOM   3349  HE1 HIS A 212      16.439  -0.139  -0.587  1.00 97.09           H  
ATOM   3350  NE2 HIS A 212      18.370   0.763  -0.757  1.00 97.09           N  
ATOM   3351  N   CYS A 213      16.244  -1.031  -5.790  1.00 97.84           N  
ATOM   3352  H   CYS A 213      16.271  -2.012  -5.552  1.00 97.84           H  
ATOM   3353  CA  CYS A 213      15.033  -0.503  -6.416  1.00 97.84           C  
ATOM   3354  HA  CYS A 213      15.278  -0.164  -7.423  1.00 97.84           H  
ATOM   3355  C   CYS A 213      14.468   0.690  -5.632  1.00 97.84           C  
ATOM   3356  CB  CYS A 213      14.006  -1.635  -6.518  1.00 97.84           C  
ATOM   3357  HB2 CYS A 213      13.066  -1.243  -6.907  1.00 97.84           H  
ATOM   3358  HB3 CYS A 213      13.823  -2.020  -5.514  1.00 97.84           H  
ATOM   3359  O   CYS A 213      14.161   1.733  -6.208  1.00 97.84           O  
ATOM   3360  SG  CYS A 213      14.526  -3.037  -7.544  1.00 97.84           S  
ATOM   3361  N   ALA A 214      14.415   0.601  -4.303  1.00 98.03           N  
ATOM   3362  H   ALA A 214      14.692  -0.269  -3.871  1.00 98.03           H  
ATOM   3363  CA  ALA A 214      13.895   1.686  -3.472  1.00 98.03           C  
ATOM   3364  HA  ALA A 214      12.861   1.876  -3.763  1.00 98.03           H  
ATOM   3365  C   ALA A 214      14.670   3.011  -3.649  1.00 98.03           C  
ATOM   3366  CB  ALA A 214      13.900   1.218  -2.019  1.00 98.03           C  
ATOM   3367  HB1 ALA A 214      13.380   0.264  -1.928  1.00 98.03           H  
ATOM   3368  HB2 ALA A 214      14.927   1.113  -1.668  1.00 98.03           H  
ATOM   3369  HB3 ALA A 214      13.390   1.957  -1.402  1.00 98.03           H  
ATOM   3370  O   ALA A 214      14.066   4.085  -3.622  1.00 98.03           O  
ATOM   3371  N   ARG A 215      15.989   2.965  -3.906  1.00 97.15           N  
ATOM   3372  H   ARG A 215      16.419   2.055  -3.995  1.00 97.15           H  
ATOM   3373  CA  ARG A 215      16.781   4.160  -4.260  1.00 97.15           C  
ATOM   3374  HA  ARG A 215      16.492   4.983  -3.607  1.00 97.15           H  
ATOM   3375  C   ARG A 215      16.499   4.641  -5.677  1.00 97.15           C  
ATOM   3376  CB  ARG A 215      18.285   3.899  -4.103  1.00 97.15           C  
ATOM   3377  HB2 ARG A 215      18.832   4.683  -4.627  1.00 97.15           H  
ATOM   3378  HB3 ARG A 215      18.548   2.942  -4.552  1.00 97.15           H  
ATOM   3379  O   ARG A 215      16.312   5.842  -5.869  1.00 97.15           O  
ATOM   3380  CG  ARG A 215      18.713   3.923  -2.638  1.00 97.15           C  
ATOM   3381  HG2 ARG A 215      18.208   3.116  -2.106  1.00 97.15           H  
ATOM   3382  HG3 ARG A 215      18.429   4.874  -2.189  1.00 97.15           H  
ATOM   3383  CD  ARG A 215      20.232   3.753  -2.532  1.00 97.15           C  
ATOM   3384  HD2 ARG A 215      20.722   4.609  -2.995  1.00 97.15           H  
ATOM   3385  HD3 ARG A 215      20.522   2.847  -3.064  1.00 97.15           H  
ATOM   3386  NE  ARG A 215      20.630   3.657  -1.122  1.00 97.15           N  
ATOM   3387  HE  ARG A 215      19.879   3.774  -0.457  1.00 97.15           H  
ATOM   3388  NH1 ARG A 215      22.801   2.975  -1.391  1.00 97.15           N  
ATOM   3389 HH11 ARG A 215      23.658   2.623  -0.989  1.00 97.15           H  
ATOM   3390 HH12 ARG A 215      22.674   3.003  -2.393  1.00 97.15           H  
ATOM   3391  NH2 ARG A 215      21.925   3.174   0.661  1.00 97.15           N  
ATOM   3392 HH21 ARG A 215      21.100   3.297   1.232  1.00 97.15           H  
ATOM   3393 HH22 ARG A 215      22.772   2.805   1.069  1.00 97.15           H  
ATOM   3394  CZ  ARG A 215      21.786   3.275  -0.628  1.00 97.15           C  
ATOM   3395  N   SER A 216      16.445   3.731  -6.649  1.00 95.76           N  
ATOM   3396  H   SER A 216      16.649   2.768  -6.424  1.00 95.76           H  
ATOM   3397  CA  SER A 216      16.182   4.061  -8.058  1.00 95.76           C  
ATOM   3398  HA  SER A 216      16.957   4.737  -8.418  1.00 95.76           H  
ATOM   3399  C   SER A 216      14.825   4.741  -8.263  1.00 95.76           C  
ATOM   3400  CB  SER A 216      16.222   2.790  -8.910  1.00 95.76           C  
ATOM   3401  HB2 SER A 216      15.532   2.047  -8.508  1.00 95.76           H  
ATOM   3402  HB3 SER A 216      15.919   3.028  -9.929  1.00 95.76           H  
ATOM   3403  O   SER A 216      14.729   5.733  -8.993  1.00 95.76           O  
ATOM   3404  OG  SER A 216      17.524   2.257  -8.938  1.00 95.76           O  
ATOM   3405  HG  SER A 216      17.476   1.519  -9.550  1.00 95.76           H  
ATOM   3406  N   TYR A 217      13.790   4.241  -7.583  1.00 95.62           N  
ATOM   3407  H   TYR A 217      13.941   3.390  -7.059  1.00 95.62           H  
ATOM   3408  CA  TYR A 217      12.419   4.761  -7.635  1.00 95.62           C  
ATOM   3409  HA  TYR A 217      12.287   5.293  -8.578  1.00 95.62           H  
ATOM   3410  C   TYR A 217      12.115   5.784  -6.531  1.00 95.62           C  
ATOM   3411  CB  TYR A 217      11.424   3.589  -7.647  1.00 95.62           C  
ATOM   3412  HB2 TYR A 217      10.408   3.983  -7.628  1.00 95.62           H  
ATOM   3413  HB3 TYR A 217      11.561   2.986  -6.750  1.00 95.62           H  
ATOM   3414  O   TYR A 217      11.033   6.365  -6.521  1.00 95.62           O  
ATOM   3415  CG  TYR A 217      11.569   2.715  -8.880  1.00 95.62           C  
ATOM   3416  CD1 TYR A 217      10.984   3.108 -10.098  1.00 95.62           C  
ATOM   3417  HD1 TYR A 217      10.343   3.976 -10.139  1.00 95.62           H  
ATOM   3418  CD2 TYR A 217      12.323   1.529  -8.826  1.00 95.62           C  
ATOM   3419  HD2 TYR A 217      12.724   1.179  -7.886  1.00 95.62           H  
ATOM   3420  CE1 TYR A 217      11.173   2.330 -11.257  1.00 95.62           C  
ATOM   3421  HE1 TYR A 217      10.689   2.600 -12.183  1.00 95.62           H  
ATOM   3422  CE2 TYR A 217      12.551   0.774  -9.986  1.00 95.62           C  
ATOM   3423  HE2 TYR A 217      13.183  -0.101  -9.948  1.00 95.62           H  
ATOM   3424  OH  TYR A 217      12.163   0.408 -12.315  1.00 95.62           O  
ATOM   3425  HH  TYR A 217      12.750  -0.329 -12.131  1.00 95.62           H  
ATOM   3426  CZ  TYR A 217      11.959   1.161 -11.203  1.00 95.62           C  
ATOM   3427  N   LYS A 218      13.079   6.050  -5.635  1.00 96.16           N  
ATOM   3428  H   LYS A 218      13.931   5.513  -5.708  1.00 96.16           H  
ATOM   3429  CA  LYS A 218      12.989   7.032  -4.539  1.00 96.16           C  
ATOM   3430  HA  LYS A 218      13.827   6.853  -3.865  1.00 96.16           H  
ATOM   3431  C   LYS A 218      11.735   6.852  -3.681  1.00 96.16           C  
ATOM   3432  CB  LYS A 218      13.108   8.461  -5.089  1.00 96.16           C  
ATOM   3433  HB2 LYS A 218      13.038   9.159  -4.255  1.00 96.16           H  
ATOM   3434  HB3 LYS A 218      12.272   8.656  -5.761  1.00 96.16           H  
ATOM   3435  O   LYS A 218      11.028   7.815  -3.394  1.00 96.16           O  
ATOM   3436  CG  LYS A 218      14.423   8.729  -5.824  1.00 96.16           C  
ATOM   3437  HG2 LYS A 218      14.506   8.079  -6.695  1.00 96.16           H  
ATOM   3438  HG3 LYS A 218      15.260   8.542  -5.151  1.00 96.16           H  
ATOM   3439  CD  LYS A 218      14.441  10.191  -6.278  1.00 96.16           C  
ATOM   3440  HD2 LYS A 218      13.598  10.363  -6.947  1.00 96.16           H  
ATOM   3441  HD3 LYS A 218      14.344  10.839  -5.407  1.00 96.16           H  
ATOM   3442  CE  LYS A 218      15.749  10.501  -7.008  1.00 96.16           C  
ATOM   3443  HE2 LYS A 218      15.846   9.811  -7.846  1.00 96.16           H  
ATOM   3444  HE3 LYS A 218      16.580  10.315  -6.328  1.00 96.16           H  
ATOM   3445  NZ  LYS A 218      15.770  11.907  -7.487  1.00 96.16           N  
ATOM   3446  HZ1 LYS A 218      14.999  12.074  -8.118  1.00 96.16           H  
ATOM   3447  HZ2 LYS A 218      15.680  12.548  -6.711  1.00 96.16           H  
ATOM   3448  HZ3 LYS A 218      16.632  12.107  -7.973  1.00 96.16           H  
ATOM   3449  N   THR A 219      11.439   5.620  -3.285  1.00 97.72           N  
ATOM   3450  H   THR A 219      12.081   4.871  -3.501  1.00 97.72           H  
ATOM   3451  CA  THR A 219      10.241   5.313  -2.501  1.00 97.72           C  
ATOM   3452  HA  THR A 219      10.094   6.110  -1.773  1.00 97.72           H  
ATOM   3453  C   THR A 219      10.385   4.014  -1.717  1.00 97.72           C  
ATOM   3454  CB  THR A 219       9.007   5.298  -3.410  1.00 97.72           C  
ATOM   3455  HB  THR A 219       9.019   6.188  -4.039  1.00 97.72           H  
ATOM   3456  O   THR A 219      11.313   3.243  -1.952  1.00 97.72           O  
ATOM   3457  CG2 THR A 219       8.885   4.072  -4.306  1.00 97.72           C  
ATOM   3458 HG21 THR A 219       8.766   3.169  -3.706  1.00 97.72           H  
ATOM   3459 HG22 THR A 219       9.765   3.986  -4.943  1.00 97.72           H  
ATOM   3460 HG23 THR A 219       8.000   4.199  -4.930  1.00 97.72           H  
ATOM   3461  OG1 THR A 219       7.876   5.367  -2.591  1.00 97.72           O  
ATOM   3462  HG1 THR A 219       7.161   5.685  -3.147  1.00 97.72           H  
ATOM   3463  N   GLY A 220       9.480   3.786  -0.767  1.00 98.45           N  
ATOM   3464  H   GLY A 220       8.671   4.390  -0.759  1.00 98.45           H  
ATOM   3465  CA  GLY A 220       9.359   2.522  -0.053  1.00 98.45           C  
ATOM   3466  HA2 GLY A 220       9.103   2.691   0.993  1.00 98.45           H  
ATOM   3467  HA3 GLY A 220      10.317   2.003  -0.095  1.00 98.45           H  
ATOM   3468  C   GLY A 220       8.281   1.646  -0.680  1.00 98.45           C  
ATOM   3469  O   GLY A 220       7.199   2.139  -1.013  1.00 98.45           O  
ATOM   3470  N   TRP A 221       8.573   0.360  -0.856  1.00 98.43           N  
ATOM   3471  H   TRP A 221       9.460   0.012  -0.522  1.00 98.43           H  
ATOM   3472  CA  TRP A 221       7.633  -0.620  -1.407  1.00 98.43           C  
ATOM   3473  HA  TRP A 221       6.672  -0.498  -0.908  1.00 98.43           H  
ATOM   3474  C   TRP A 221       8.108  -2.054  -1.161  1.00 98.43           C  
ATOM   3475  CB  TRP A 221       7.457  -0.387  -2.918  1.00 98.43           C  
ATOM   3476  HB2 TRP A 221       8.280  -0.876  -3.439  1.00 98.43           H  
ATOM   3477  HB3 TRP A 221       7.509   0.678  -3.144  1.00 98.43           H  
ATOM   3478  O   TRP A 221       9.249  -2.283  -0.758  1.00 98.43           O  
ATOM   3479  CG  TRP A 221       6.181  -0.892  -3.504  1.00 98.43           C  
ATOM   3480  CD1 TRP A 221       6.083  -1.705  -4.579  1.00 98.43           C  
ATOM   3481  HD1 TRP A 221       6.922  -2.100  -5.132  1.00 98.43           H  
ATOM   3482  CD2 TRP A 221       4.811  -0.623  -3.079  1.00 98.43           C  
ATOM   3483  CE2 TRP A 221       3.928  -1.318  -3.957  1.00 98.43           C  
ATOM   3484  CE3 TRP A 221       4.222   0.129  -2.039  1.00 98.43           C  
ATOM   3485  HE3 TRP A 221       4.857   0.688  -1.368  1.00 98.43           H  
ATOM   3486  NE1 TRP A 221       4.755  -1.932  -4.871  1.00 98.43           N  
ATOM   3487  HE1 TRP A 221       4.450  -2.434  -5.693  1.00 98.43           H  
ATOM   3488  CH2 TRP A 221       1.984  -0.556  -2.735  1.00 98.43           C  
ATOM   3489  HH2 TRP A 221       0.915  -0.549  -2.581  1.00 98.43           H  
ATOM   3490  CZ2 TRP A 221       2.538  -1.276  -3.805  1.00 98.43           C  
ATOM   3491  HZ2 TRP A 221       1.906  -1.814  -4.497  1.00 98.43           H  
ATOM   3492  CZ3 TRP A 221       2.826   0.150  -1.860  1.00 98.43           C  
ATOM   3493  HZ3 TRP A 221       2.401   0.703  -1.036  1.00 98.43           H  
ATOM   3494  N   TRP A 222       7.245  -3.023  -1.454  1.00 98.61           N  
ATOM   3495  H   TRP A 222       6.340  -2.761  -1.817  1.00 98.61           H  
ATOM   3496  CA  TRP A 222       7.643  -4.419  -1.617  1.00 98.61           C  
ATOM   3497  HA  TRP A 222       8.412  -4.674  -0.887  1.00 98.61           H  
ATOM   3498  C   TRP A 222       8.222  -4.599  -3.016  1.00 98.61           C  
ATOM   3499  CB  TRP A 222       6.438  -5.327  -1.370  1.00 98.61           C  
ATOM   3500  HB2 TRP A 222       5.648  -5.089  -2.083  1.00 98.61           H  
ATOM   3501  HB3 TRP A 222       6.733  -6.363  -1.534  1.00 98.61           H  
ATOM   3502  O   TRP A 222       7.498  -4.478  -4.002  1.00 98.61           O  
ATOM   3503  CG  TRP A 222       5.891  -5.204   0.011  1.00 98.61           C  
ATOM   3504  CD1 TRP A 222       6.377  -5.842   1.095  1.00 98.61           C  
ATOM   3505  HD1 TRP A 222       7.197  -6.545   1.084  1.00 98.61           H  
ATOM   3506  CD2 TRP A 222       4.827  -4.334   0.500  1.00 98.61           C  
ATOM   3507  CE2 TRP A 222       4.713  -4.517   1.911  1.00 98.61           C  
ATOM   3508  CE3 TRP A 222       3.989  -3.366  -0.095  1.00 98.61           C  
ATOM   3509  HE3 TRP A 222       4.040  -3.205  -1.162  1.00 98.61           H  
ATOM   3510  NE1 TRP A 222       5.664  -5.466   2.211  1.00 98.61           N  
ATOM   3511  HE1 TRP A 222       5.844  -5.862   3.122  1.00 98.61           H  
ATOM   3512  CH2 TRP A 222       3.031  -2.790   2.079  1.00 98.61           C  
ATOM   3513  HH2 TRP A 222       2.369  -2.176   2.671  1.00 98.61           H  
ATOM   3514  CZ2 TRP A 222       3.852  -3.745   2.699  1.00 98.61           C  
ATOM   3515  HZ2 TRP A 222       3.861  -3.855   3.774  1.00 98.61           H  
ATOM   3516  CZ3 TRP A 222       3.096  -2.608   0.685  1.00 98.61           C  
ATOM   3517  HZ3 TRP A 222       2.465  -1.871   0.211  1.00 98.61           H  
ATOM   3518  N   PHE A 223       9.526  -4.844  -3.112  1.00 98.27           N  
ATOM   3519  H   PHE A 223      10.064  -4.981  -2.268  1.00 98.27           H  
ATOM   3520  CA  PHE A 223      10.218  -4.952  -4.395  1.00 98.27           C  
ATOM   3521  HA  PHE A 223       9.517  -4.734  -5.201  1.00 98.27           H  
ATOM   3522  C   PHE A 223      10.738  -6.378  -4.616  1.00 98.27           C  
ATOM   3523  CB  PHE A 223      11.339  -3.911  -4.486  1.00 98.27           C  
ATOM   3524  HB2 PHE A 223      11.934  -4.118  -5.376  1.00 98.27           H  
ATOM   3525  HB3 PHE A 223      11.986  -4.057  -3.621  1.00 98.27           H  
ATOM   3526  O   PHE A 223      11.423  -6.946  -3.769  1.00 98.27           O  
ATOM   3527  CG  PHE A 223      10.919  -2.449  -4.525  1.00 98.27           C  
ATOM   3528  CD1 PHE A 223      10.333  -1.882  -5.672  1.00 98.27           C  
ATOM   3529  HD1 PHE A 223      10.096  -2.507  -6.521  1.00 98.27           H  
ATOM   3530  CD2 PHE A 223      11.158  -1.632  -3.408  1.00 98.27           C  
ATOM   3531  HD2 PHE A 223      11.535  -2.084  -2.502  1.00 98.27           H  
ATOM   3532  CE1 PHE A 223      10.034  -0.506  -5.709  1.00 98.27           C  
ATOM   3533  HE1 PHE A 223       9.558  -0.062  -6.570  1.00 98.27           H  
ATOM   3534  CE2 PHE A 223      10.882  -0.254  -3.448  1.00 98.27           C  
ATOM   3535  HE2 PHE A 223      11.061   0.362  -2.580  1.00 98.27           H  
ATOM   3536  CZ  PHE A 223      10.334   0.312  -4.609  1.00 98.27           C  
ATOM   3537  HZ  PHE A 223      10.103   1.367  -4.640  1.00 98.27           H  
ATOM   3538  N   ASN A 224      10.422  -6.937  -5.783  1.00 97.49           N  
ATOM   3539  H   ASN A 224       9.882  -6.374  -6.425  1.00 97.49           H  
ATOM   3540  CA  ASN A 224      11.012  -8.170  -6.302  1.00 97.49           C  
ATOM   3541  HA  ASN A 224      11.387  -8.770  -5.473  1.00 97.49           H  
ATOM   3542  C   ASN A 224      12.226  -7.800  -7.180  1.00 97.49           C  
ATOM   3543  CB  ASN A 224       9.900  -8.969  -7.013  1.00 97.49           C  
ATOM   3544  HB2 ASN A 224       9.574  -8.447  -7.912  1.00 97.49           H  
ATOM   3545  HB3 ASN A 224       9.029  -9.047  -6.361  1.00 97.49           H  
ATOM   3546  O   ASN A 224      13.125  -7.095  -6.727  1.00 97.49           O  
ATOM   3547  CG  ASN A 224      10.312 -10.381  -7.386  1.00 97.49           C  
ATOM   3548  ND2 ASN A 224       9.370 -11.180  -7.818  1.00 97.49           N  
ATOM   3549 HD21 ASN A 224       9.637 -12.130  -8.030  1.00 97.49           H  
ATOM   3550 HD22 ASN A 224       8.407 -10.877  -7.792  1.00 97.49           H  
ATOM   3551  OD1 ASN A 224      11.470 -10.759  -7.353  1.00 97.49           O  
ATOM   3552  N   GLY A 225      12.212  -8.153  -8.471  1.00 95.60           N  
ATOM   3553  H   GLY A 225      11.542  -8.854  -8.754  1.00 95.60           H  
ATOM   3554  CA  GLY A 225      12.939  -7.441  -9.521  1.00 95.60           C  
ATOM   3555  HA2 GLY A 225      12.885  -8.006 -10.452  1.00 95.60           H  
ATOM   3556  HA3 GLY A 225      13.985  -7.328  -9.236  1.00 95.60           H  
ATOM   3557  C   GLY A 225      12.326  -6.058  -9.741  1.00 95.60           C  
ATOM   3558  O   GLY A 225      11.709  -5.813 -10.775  1.00 95.60           O  
ATOM   3559  N   CYS A 226      12.410  -5.203  -8.726  1.00 95.81           N  
ATOM   3560  H   CYS A 226      12.935  -5.511  -7.920  1.00 95.81           H  
ATOM   3561  CA  CYS A 226      11.654  -3.966  -8.576  1.00 95.81           C  
ATOM   3562  HA  CYS A 226      11.878  -3.596  -7.576  1.00 95.81           H  
ATOM   3563  C   CYS A 226      10.136  -4.201  -8.548  1.00 95.81           C  
ATOM   3564  CB  CYS A 226      12.173  -2.890  -9.539  1.00 95.81           C  
ATOM   3565  HB2 CYS A 226      11.915  -3.163 -10.562  1.00 95.81           H  
ATOM   3566  HB3 CYS A 226      11.673  -1.951  -9.302  1.00 95.81           H  
ATOM   3567  O   CYS A 226       9.659  -4.896  -7.652  1.00 95.81           O  
ATOM   3568  SG  CYS A 226      13.969  -2.603  -9.464  1.00 95.81           S  
ATOM   3569  N   HIS A 227       9.351  -3.606  -9.442  1.00 95.55           N  
ATOM   3570  H   HIS A 227       9.750  -3.106 -10.224  1.00 95.55           H  
ATOM   3571  CA  HIS A 227       7.892  -3.639  -9.343  1.00 95.55           C  
ATOM   3572  HA  HIS A 227       7.584  -4.524  -8.786  1.00 95.55           H  
ATOM   3573  C   HIS A 227       7.219  -3.716 -10.713  1.00 95.55           C  
ATOM   3574  CB  HIS A 227       7.411  -2.405  -8.569  1.00 95.55           C  
ATOM   3575  HB2 HIS A 227       6.340  -2.500  -8.388  1.00 95.55           H  
ATOM   3576  HB3 HIS A 227       7.901  -2.373  -7.595  1.00 95.55           H  
ATOM   3577  O   HIS A 227       7.804  -3.351 -11.731  1.00 95.55           O  
ATOM   3578  CG  HIS A 227       7.667  -1.112  -9.297  1.00 95.55           C  
ATOM   3579  CD2 HIS A 227       8.787  -0.335  -9.195  1.00 95.55           C  
ATOM   3580  HD2 HIS A 227       9.661  -0.543  -8.595  1.00 95.55           H  
ATOM   3581  ND1 HIS A 227       6.858  -0.535 -10.251  1.00 95.55           N  
ATOM   3582  HD1 HIS A 227       5.988  -0.895 -10.616  1.00 95.55           H  
ATOM   3583  CE1 HIS A 227       7.458   0.590 -10.667  1.00 95.55           C  
ATOM   3584  HE1 HIS A 227       7.054   1.275 -11.398  1.00 95.55           H  
ATOM   3585  NE2 HIS A 227       8.638   0.745 -10.055  1.00 95.55           N  
ATOM   3586  N   VAL A 228       5.956  -4.143 -10.703  1.00 94.04           N  
ATOM   3587  H   VAL A 228       5.570  -4.448  -9.821  1.00 94.04           H  
ATOM   3588  CA  VAL A 228       5.021  -3.951 -11.819  1.00 94.04           C  
ATOM   3589  HA  VAL A 228       5.579  -3.704 -12.722  1.00 94.04           H  
ATOM   3590  C   VAL A 228       4.161  -2.726 -11.497  1.00 94.04           C  
ATOM   3591  CB  VAL A 228       4.233  -5.242 -12.115  1.00 94.04           C  
ATOM   3592  HB  VAL A 228       3.777  -5.602 -11.192  1.00 94.04           H  
ATOM   3593  O   VAL A 228       4.348  -1.681 -12.113  1.00 94.04           O  
ATOM   3594  CG1 VAL A 228       3.131  -5.030 -13.157  1.00 94.04           C  
ATOM   3595 HG11 VAL A 228       2.376  -4.339 -12.782  1.00 94.04           H  
ATOM   3596 HG12 VAL A 228       2.633  -5.976 -13.365  1.00 94.04           H  
ATOM   3597 HG13 VAL A 228       3.552  -4.639 -14.083  1.00 94.04           H  
ATOM   3598  CG2 VAL A 228       5.179  -6.324 -12.657  1.00 94.04           C  
ATOM   3599 HG21 VAL A 228       6.012  -6.487 -11.973  1.00 94.04           H  
ATOM   3600 HG22 VAL A 228       5.581  -6.019 -13.623  1.00 94.04           H  
ATOM   3601 HG23 VAL A 228       4.636  -7.261 -12.776  1.00 94.04           H  
ATOM   3602  N   GLY A 229       3.335  -2.783 -10.448  1.00 95.42           N  
ATOM   3603  H   GLY A 229       3.207  -3.669  -9.981  1.00 95.42           H  
ATOM   3604  CA  GLY A 229       2.606  -1.625  -9.906  1.00 95.42           C  
ATOM   3605  HA2 GLY A 229       1.632  -1.952  -9.540  1.00 95.42           H  
ATOM   3606  HA3 GLY A 229       2.426  -0.898 -10.698  1.00 95.42           H  
ATOM   3607  C   GLY A 229       3.337  -0.919  -8.758  1.00 95.42           C  
ATOM   3608  O   GLY A 229       4.033  -1.566  -7.973  1.00 95.42           O  
ATOM   3609  N   LEU A 230       3.162   0.402  -8.640  1.00 96.94           N  
ATOM   3610  H   LEU A 230       2.506   0.851  -9.263  1.00 96.94           H  
ATOM   3611  CA  LEU A 230       3.806   1.227  -7.612  1.00 96.94           C  
ATOM   3612  HA  LEU A 230       4.040   0.589  -6.760  1.00 96.94           H  
ATOM   3613  C   LEU A 230       2.866   2.336  -7.121  1.00 96.94           C  
ATOM   3614  CB  LEU A 230       5.126   1.795  -8.169  1.00 96.94           C  
ATOM   3615  HB2 LEU A 230       4.904   2.469  -8.996  1.00 96.94           H  
ATOM   3616  HB3 LEU A 230       5.717   0.964  -8.554  1.00 96.94           H  
ATOM   3617  O   LEU A 230       2.804   3.424  -7.689  1.00 96.94           O  
ATOM   3618  CG  LEU A 230       5.987   2.540  -7.135  1.00 96.94           C  
ATOM   3619  HG  LEU A 230       5.384   3.307  -6.649  1.00 96.94           H  
ATOM   3620  CD1 LEU A 230       6.510   1.587  -6.059  1.00 96.94           C  
ATOM   3621 HD11 LEU A 230       5.686   1.206  -5.456  1.00 96.94           H  
ATOM   3622 HD12 LEU A 230       7.036   0.753  -6.522  1.00 96.94           H  
ATOM   3623 HD13 LEU A 230       7.194   2.112  -5.392  1.00 96.94           H  
ATOM   3624  CD2 LEU A 230       7.169   3.223  -7.824  1.00 96.94           C  
ATOM   3625 HD21 LEU A 230       7.731   3.826  -7.111  1.00 96.94           H  
ATOM   3626 HD22 LEU A 230       7.833   2.476  -8.260  1.00 96.94           H  
ATOM   3627 HD23 LEU A 230       6.805   3.873  -8.620  1.00 96.94           H  
ATOM   3628  N   LEU A 231       2.158   2.080  -6.018  1.00 97.74           N  
ATOM   3629  H   LEU A 231       2.235   1.164  -5.600  1.00 97.74           H  
ATOM   3630  CA  LEU A 231       1.220   3.050  -5.432  1.00 97.74           C  
ATOM   3631  HA  LEU A 231       0.669   3.528  -6.242  1.00 97.74           H  
ATOM   3632  C   LEU A 231       1.922   4.175  -4.655  1.00 97.74           C  
ATOM   3633  CB  LEU A 231       0.215   2.319  -4.528  1.00 97.74           C  
ATOM   3634  HB2 LEU A 231      -0.487   3.060  -4.145  1.00 97.74           H  
ATOM   3635  HB3 LEU A 231       0.748   1.899  -3.675  1.00 97.74           H  
ATOM   3636  O   LEU A 231       1.340   5.228  -4.393  1.00 97.74           O  
ATOM   3637  CG  LEU A 231      -0.589   1.197  -5.210  1.00 97.74           C  
ATOM   3638  HG  LEU A 231       0.074   0.363  -5.441  1.00 97.74           H  
ATOM   3639  CD1 LEU A 231      -1.661   0.695  -4.242  1.00 97.74           C  
ATOM   3640 HD11 LEU A 231      -1.203   0.368  -3.309  1.00 97.74           H  
ATOM   3641 HD12 LEU A 231      -2.185  -0.151  -4.686  1.00 97.74           H  
ATOM   3642 HD13 LEU A 231      -2.381   1.487  -4.034  1.00 97.74           H  
ATOM   3643  CD2 LEU A 231      -1.251   1.671  -6.505  1.00 97.74           C  
ATOM   3644 HD21 LEU A 231      -1.655   2.676  -6.381  1.00 97.74           H  
ATOM   3645 HD22 LEU A 231      -0.522   1.683  -7.315  1.00 97.74           H  
ATOM   3646 HD23 LEU A 231      -2.067   1.003  -6.779  1.00 97.74           H  
ATOM   3647  N   THR A 232       3.185   3.971  -4.286  1.00 97.58           N  
ATOM   3648  H   THR A 232       3.601   3.071  -4.479  1.00 97.58           H  
ATOM   3649  CA  THR A 232       4.028   4.933  -3.560  1.00 97.58           C  
ATOM   3650  HA  THR A 232       3.392   5.670  -3.070  1.00 97.58           H  
ATOM   3651  C   THR A 232       4.953   5.723  -4.490  1.00 97.58           C  
ATOM   3652  CB  THR A 232       4.819   4.228  -2.451  1.00 97.58           C  
ATOM   3653  HB  THR A 232       5.489   4.938  -1.967  1.00 97.58           H  
ATOM   3654  O   THR A 232       5.857   6.410  -4.017  1.00 97.58           O  
ATOM   3655  CG2 THR A 232       3.890   3.654  -1.382  1.00 97.58           C  
ATOM   3656 HG21 THR A 232       3.280   4.450  -0.955  1.00 97.58           H  
ATOM   3657 HG22 THR A 232       3.234   2.900  -1.818  1.00 97.58           H  
ATOM   3658 HG23 THR A 232       4.487   3.199  -0.592  1.00 97.58           H  
ATOM   3659  OG1 THR A 232       5.557   3.170  -3.012  1.00 97.58           O  
ATOM   3660  HG1 THR A 232       6.146   2.837  -2.331  1.00 97.58           H  
ATOM   3661  N   GLY A 233       4.733   5.655  -5.807  1.00 95.77           N  
ATOM   3662  H   GLY A 233       4.006   5.043  -6.149  1.00 95.77           H  
ATOM   3663  CA  GLY A 233       5.504   6.404  -6.795  1.00 95.77           C  
ATOM   3664  HA2 GLY A 233       5.257   6.045  -7.794  1.00 95.77           H  
ATOM   3665  HA3 GLY A 233       6.567   6.226  -6.638  1.00 95.77           H  
ATOM   3666  C   GLY A 233       5.254   7.912  -6.736  1.00 95.77           C  
ATOM   3667  O   GLY A 233       4.490   8.423  -5.905  1.00 95.77           O  
ATOM   3668  N   ASP A 234       5.905   8.644  -7.629  1.00 93.36           N  
ATOM   3669  H   ASP A 234       6.432   8.171  -8.349  1.00 93.36           H  
ATOM   3670  CA  ASP A 234       5.891  10.104  -7.639  1.00 93.36           C  
ATOM   3671  HA  ASP A 234       5.496  10.473  -6.692  1.00 93.36           H  
ATOM   3672  C   ASP A 234       4.998  10.633  -8.764  1.00 93.36           C  
ATOM   3673  CB  ASP A 234       7.331  10.613  -7.740  1.00 93.36           C  
ATOM   3674  HB2 ASP A 234       7.736  10.361  -8.720  1.00 93.36           H  
ATOM   3675  HB3 ASP A 234       7.933  10.102  -6.988  1.00 93.36           H  
ATOM   3676  O   ASP A 234       5.295  10.457  -9.946  1.00 93.36           O  
ATOM   3677  CG  ASP A 234       7.454  12.120  -7.509  1.00 93.36           C  
ATOM   3678  OD1 ASP A 234       6.457  12.856  -7.714  1.00 93.36           O  
ATOM   3679  OD2 ASP A 234       8.570  12.537  -7.141  1.00 93.36           O  
ATOM   3680  N   PHE A 235       3.923  11.339  -8.404  1.00 90.70           N  
ATOM   3681  H   PHE A 235       3.756  11.500  -7.421  1.00 90.70           H  
ATOM   3682  CA  PHE A 235       3.014  11.942  -9.378  1.00 90.70           C  
ATOM   3683  HA  PHE A 235       2.563  11.141  -9.964  1.00 90.70           H  
ATOM   3684  C   PHE A 235       3.713  12.898 -10.357  1.00 90.70           C  
ATOM   3685  CB  PHE A 235       1.915  12.716  -8.645  1.00 90.70           C  
ATOM   3686  HB2 PHE A 235       1.446  13.394  -9.359  1.00 90.70           H  
ATOM   3687  HB3 PHE A 235       2.374  13.324  -7.865  1.00 90.70           H  
ATOM   3688  O   PHE A 235       3.231  13.081 -11.476  1.00 90.70           O  
ATOM   3689  CG  PHE A 235       0.802  11.875  -8.064  1.00 90.70           C  
ATOM   3690  CD1 PHE A 235      -0.055  11.166  -8.923  1.00 90.70           C  
ATOM   3691  HD1 PHE A 235       0.097  11.191  -9.992  1.00 90.70           H  
ATOM   3692  CD2 PHE A 235       0.559  11.862  -6.680  1.00 90.70           C  
ATOM   3693  HD2 PHE A 235       1.173  12.441  -6.007  1.00 90.70           H  
ATOM   3694  CE1 PHE A 235      -1.138  10.444  -8.401  1.00 90.70           C  
ATOM   3695  HE1 PHE A 235      -1.804   9.905  -9.059  1.00 90.70           H  
ATOM   3696  CE2 PHE A 235      -0.537  11.148  -6.163  1.00 90.70           C  
ATOM   3697  HE2 PHE A 235      -0.749  11.192  -5.105  1.00 90.70           H  
ATOM   3698  CZ  PHE A 235      -1.392  10.444  -7.025  1.00 90.70           C  
ATOM   3699  HZ  PHE A 235      -2.258   9.926  -6.640  1.00 90.70           H  
ATOM   3700  N   SER A 236       4.830  13.518  -9.968  1.00 87.87           N  
ATOM   3701  H   SER A 236       5.233  13.278  -9.074  1.00 87.87           H  
ATOM   3702  CA  SER A 236       5.594  14.420 -10.837  1.00 87.87           C  
ATOM   3703  HA  SER A 236       4.891  15.067 -11.361  1.00 87.87           H  
ATOM   3704  C   SER A 236       6.405  13.697 -11.918  1.00 87.87           C  
ATOM   3705  CB  SER A 236       6.499  15.323  -9.996  1.00 87.87           C  
ATOM   3706  HB2 SER A 236       5.912  15.819  -9.224  1.00 87.87           H  
ATOM   3707  HB3 SER A 236       6.933  16.084 -10.644  1.00 87.87           H  
ATOM   3708  O   SER A 236       6.836  14.328 -12.877  1.00 87.87           O  
ATOM   3709  OG  SER A 236       7.551  14.602  -9.398  1.00 87.87           O  
ATOM   3710  HG  SER A 236       7.220  14.047  -8.689  1.00 87.87           H  
ATOM   3711  N   HIS A 237       6.564  12.375 -11.819  1.00 87.04           N  
ATOM   3712  H   HIS A 237       6.171  11.904 -11.016  1.00 87.04           H  
ATOM   3713  CA  HIS A 237       7.358  11.568 -12.744  1.00 87.04           C  
ATOM   3714  HA  HIS A 237       7.886  12.232 -13.429  1.00 87.04           H  
ATOM   3715  C   HIS A 237       6.503  10.662 -13.641  1.00 87.04           C  
ATOM   3716  CB  HIS A 237       8.418  10.789 -11.958  1.00 87.04           C  
ATOM   3717  HB2 HIS A 237       7.913  10.132 -11.250  1.00 87.04           H  
ATOM   3718  HB3 HIS A 237       8.982  10.167 -12.654  1.00 87.04           H  
ATOM   3719  O   HIS A 237       6.970   9.603 -14.050  1.00 87.04           O  
ATOM   3720  CG  HIS A 237       9.425  11.631 -11.221  1.00 87.04           C  
ATOM   3721  CD2 HIS A 237       9.966  12.829 -11.609  1.00 87.04           C  
ATOM   3722  HD2 HIS A 237       9.725  13.376 -12.509  1.00 87.04           H  
ATOM   3723  ND1 HIS A 237       9.998  11.299 -10.018  1.00 87.04           N  
ATOM   3724  HD1 HIS A 237       9.620  10.626  -9.367  1.00 87.04           H  
ATOM   3725  CE1 HIS A 237      10.834  12.289  -9.675  1.00 87.04           C  
ATOM   3726  HE1 HIS A 237      11.302  12.387  -8.706  1.00 87.04           H  
ATOM   3727  NE2 HIS A 237      10.902  13.213 -10.642  1.00 87.04           N  
ATOM   3728  N   ALA A 238       5.271  11.075 -13.966  1.00 80.48           N  
ATOM   3729  H   ALA A 238       4.952  11.956 -13.588  1.00 80.48           H  
ATOM   3730  CA  ALA A 238       4.354  10.306 -14.816  1.00 80.48           C  
ATOM   3731  HA  ALA A 238       4.058   9.402 -14.284  1.00 80.48           H  
ATOM   3732  C   ALA A 238       4.994   9.891 -16.152  1.00 80.48           C  
ATOM   3733  CB  ALA A 238       3.111  11.160 -15.095  1.00 80.48           C  
ATOM   3734  HB1 ALA A 238       2.292  10.517 -15.417  1.00 80.48           H  
ATOM   3735  HB2 ALA A 238       3.321  11.881 -15.884  1.00 80.48           H  
ATOM   3736  HB3 ALA A 238       2.823  11.721 -14.206  1.00 80.48           H  
ATOM   3737  O   ALA A 238       4.843   8.759 -16.588  1.00 80.48           O  
ATOM   3738  N   GLU A 239       5.743  10.805 -16.772  1.00 81.55           N  
ATOM   3739  H   GLU A 239       5.797  11.729 -16.369  1.00 81.55           H  
ATOM   3740  CA  GLU A 239       6.351  10.616 -18.095  1.00 81.55           C  
ATOM   3741  HA  GLU A 239       5.648  10.089 -18.740  1.00 81.55           H  
ATOM   3742  C   GLU A 239       7.639   9.781 -18.058  1.00 81.55           C  
ATOM   3743  CB  GLU A 239       6.635  11.993 -18.712  1.00 81.55           C  
ATOM   3744  HB2 GLU A 239       7.074  11.847 -19.699  1.00 81.55           H  
ATOM   3745  HB3 GLU A 239       7.353  12.519 -18.082  1.00 81.55           H  
ATOM   3746  O   GLU A 239       8.129   9.338 -19.097  1.00 81.55           O  
ATOM   3747  CG  GLU A 239       5.363  12.847 -18.854  1.00 81.55           C  
ATOM   3748  HG2 GLU A 239       4.928  13.013 -17.869  1.00 81.55           H  
ATOM   3749  HG3 GLU A 239       4.639  12.292 -19.451  1.00 81.55           H  
ATOM   3750  CD  GLU A 239       5.612  14.214 -19.507  1.00 81.55           C  
ATOM   3751  OE1 GLU A 239       4.614  14.958 -19.632  1.00 81.55           O  
ATOM   3752  OE2 GLU A 239       6.779  14.515 -19.845  1.00 81.55           O  
ATOM   3753  N   ILE A 240       8.200   9.539 -16.868  1.00 89.44           N  
ATOM   3754  H   ILE A 240       7.671   9.774 -16.041  1.00 89.44           H  
ATOM   3755  CA  ILE A 240       9.381   8.694 -16.710  1.00 89.44           C  
ATOM   3756  HA  ILE A 240       9.957   8.735 -17.634  1.00 89.44           H  
ATOM   3757  C   ILE A 240       8.910   7.260 -16.500  1.00 89.44           C  
ATOM   3758  CB  ILE A 240      10.307   9.175 -15.573  1.00 89.44           C  
ATOM   3759  HB  ILE A 240       9.788   9.047 -14.623  1.00 89.44           H  
ATOM   3760  O   ILE A 240       8.144   6.984 -15.575  1.00 89.44           O  
ATOM   3761  CG1 ILE A 240      10.659  10.672 -15.731  1.00 89.44           C  
ATOM   3762 HG12 ILE A 240      11.153  10.833 -16.689  1.00 89.44           H  
ATOM   3763 HG13 ILE A 240       9.739  11.256 -15.726  1.00 89.44           H  
ATOM   3764  CG2 ILE A 240      11.576   8.296 -15.573  1.00 89.44           C  
ATOM   3765 HG21 ILE A 240      11.319   7.257 -15.371  1.00 89.44           H  
ATOM   3766 HG22 ILE A 240      12.067   8.356 -16.545  1.00 89.44           H  
ATOM   3767 HG23 ILE A 240      12.283   8.619 -14.808  1.00 89.44           H  
ATOM   3768  CD1 ILE A 240      11.544  11.236 -14.612  1.00 89.44           C  
ATOM   3769 HD11 ILE A 240      11.136  10.966 -13.638  1.00 89.44           H  
ATOM   3770 HD12 ILE A 240      11.573  12.323 -14.694  1.00 89.44           H  
ATOM   3771 HD13 ILE A 240      12.562  10.859 -14.708  1.00 89.44           H  
ATOM   3772  N   TYR A 241       9.420   6.349 -17.334  1.00 91.41           N  
ATOM   3773  H   TYR A 241      10.020   6.671 -18.081  1.00 91.41           H  
ATOM   3774  CA  TYR A 241       9.070   4.932 -17.286  1.00 91.41           C  
ATOM   3775  HA  TYR A 241       8.068   4.814 -17.699  1.00 91.41           H  
ATOM   3776  C   TYR A 241       9.070   4.397 -15.851  1.00 91.41           C  
ATOM   3777  CB  TYR A 241      10.044   4.107 -18.135  1.00 91.41           C  
ATOM   3778  HB2 TYR A 241      11.056   4.255 -17.758  1.00 91.41           H  
ATOM   3779  HB3 TYR A 241      10.026   4.467 -19.164  1.00 91.41           H  
ATOM   3780  O   TYR A 241      10.080   4.461 -15.146  1.00 91.41           O  
ATOM   3781  CG  TYR A 241       9.727   2.622 -18.135  1.00 91.41           C  
ATOM   3782  CD1 TYR A 241      10.480   1.729 -17.349  1.00 91.41           C  
ATOM   3783  HD1 TYR A 241      11.281   2.101 -16.726  1.00 91.41           H  
ATOM   3784  CD2 TYR A 241       8.648   2.133 -18.891  1.00 91.41           C  
ATOM   3785  HD2 TYR A 241       8.007   2.818 -19.426  1.00 91.41           H  
ATOM   3786  CE1 TYR A 241      10.174   0.353 -17.351  1.00 91.41           C  
ATOM   3787  HE1 TYR A 241      10.744  -0.327 -16.736  1.00 91.41           H  
ATOM   3788  CE2 TYR A 241       8.366   0.759 -18.936  1.00 91.41           C  
ATOM   3789  HE2 TYR A 241       7.555   0.376 -19.538  1.00 91.41           H  
ATOM   3790  OH  TYR A 241       8.822  -1.457 -18.186  1.00 91.41           O  
ATOM   3791  HH  TYR A 241       9.353  -1.970 -17.572  1.00 91.41           H  
ATOM   3792  CZ  TYR A 241       9.125  -0.135 -18.161  1.00 91.41           C  
ATOM   3793  N   ALA A 242       7.917   3.869 -15.448  1.00 91.21           N  
ATOM   3794  H   ALA A 242       7.125   3.969 -16.067  1.00 91.21           H  
ATOM   3795  CA  ALA A 242       7.686   3.174 -14.193  1.00 91.21           C  
ATOM   3796  HA  ALA A 242       6.621   2.941 -14.200  1.00 91.21           H  
ATOM   3797  C   ALA A 242       7.920   3.997 -12.903  1.00 91.21           C  
ATOM   3798  CB  ALA A 242       8.414   1.821 -14.239  1.00 91.21           C  
ATOM   3799  HB1 ALA A 242       9.493   1.973 -14.219  1.00 91.21           H  
ATOM   3800  HB2 ALA A 242       8.147   1.284 -15.150  1.00 91.21           H  
ATOM   3801  HB3 ALA A 242       8.134   1.212 -13.380  1.00 91.21           H  
ATOM   3802  O   ALA A 242       8.028   3.412 -11.833  1.00 91.21           O  
ATOM   3803  N   ARG A 243       7.977   5.339 -12.947  1.00 93.37           N  
ATOM   3804  H   ARG A 243       7.934   5.790 -13.850  1.00 93.37           H  
ATOM   3805  CA  ARG A 243       8.199   6.167 -11.734  1.00 93.37           C  
ATOM   3806  HA  ARG A 243       8.625   5.542 -10.949  1.00 93.37           H  
ATOM   3807  C   ARG A 243       6.944   6.750 -11.088  1.00 93.37           C  
ATOM   3808  CB  ARG A 243       9.185   7.291 -12.041  1.00 93.37           C  
ATOM   3809  HB2 ARG A 243       9.159   7.998 -11.212  1.00 93.37           H  
ATOM   3810  HB3 ARG A 243       8.880   7.811 -12.949  1.00 93.37           H  
ATOM   3811  O   ARG A 243       7.004   7.184  -9.936  1.00 93.37           O  
ATOM   3812  CG  ARG A 243      10.615   6.768 -12.182  1.00 93.37           C  
ATOM   3813  HG2 ARG A 243      10.808   6.018 -11.415  1.00 93.37           H  
ATOM   3814  HG3 ARG A 243      10.755   6.319 -13.165  1.00 93.37           H  
ATOM   3815  CD  ARG A 243      11.586   7.932 -11.978  1.00 93.37           C  
ATOM   3816  HD2 ARG A 243      11.375   8.403 -11.018  1.00 93.37           H  
ATOM   3817  HD3 ARG A 243      11.415   8.667 -12.764  1.00 93.37           H  
ATOM   3818  NE  ARG A 243      12.980   7.459 -11.976  1.00 93.37           N  
ATOM   3819  HE  ARG A 243      13.121   6.500 -11.691  1.00 93.37           H  
ATOM   3820  NH1 ARG A 243      13.979   9.407 -12.666  1.00 93.37           N  
ATOM   3821 HH11 ARG A 243      14.794   9.898 -13.003  1.00 93.37           H  
ATOM   3822 HH12 ARG A 243      13.065   9.835 -12.719  1.00 93.37           H  
ATOM   3823  NH2 ARG A 243      15.223   7.592 -12.254  1.00 93.37           N  
ATOM   3824 HH21 ARG A 243      16.052   8.077 -12.566  1.00 93.37           H  
ATOM   3825 HH22 ARG A 243      15.291   6.642 -11.919  1.00 93.37           H  
ATOM   3826  CZ  ARG A 243      14.050   8.155 -12.300  1.00 93.37           C  
ATOM   3827  N   GLY A 244       5.849   6.799 -11.835  1.00 94.69           N  
ATOM   3828  H   GLY A 244       5.911   6.445 -12.779  1.00 94.69           H  
ATOM   3829  CA  GLY A 244       4.584   7.372 -11.390  1.00 94.69           C  
ATOM   3830  HA2 GLY A 244       4.752   8.382 -11.017  1.00 94.69           H  
ATOM   3831  HA3 GLY A 244       3.922   7.441 -12.253  1.00 94.69           H  
ATOM   3832  C   GLY A 244       3.864   6.563 -10.308  1.00 94.69           C  
ATOM   3833  O   GLY A 244       4.300   5.487  -9.901  1.00 94.69           O  
ATOM   3834  N   VAL A 245       2.706   7.070  -9.887  1.00 96.21           N  
ATOM   3835  H   VAL A 245       2.395   7.917 -10.340  1.00 96.21           H  
ATOM   3836  CA  VAL A 245       1.718   6.306  -9.113  1.00 96.21           C  
ATOM   3837  HA  VAL A 245       2.238   5.669  -8.397  1.00 96.21           H  
ATOM   3838  C   VAL A 245       0.948   5.422 -10.086  1.00 96.21           C  
ATOM   3839  CB  VAL A 245       0.768   7.230  -8.329  1.00 96.21           C  
ATOM   3840  HB  VAL A 245       0.196   7.852  -9.017  1.00 96.21           H  
ATOM   3841  O   VAL A 245      -0.023   5.873 -10.691  1.00 96.21           O  
ATOM   3842  CG1 VAL A 245      -0.198   6.420  -7.455  1.00 96.21           C  
ATOM   3843 HG11 VAL A 245      -0.834   7.100  -6.889  1.00 96.21           H  
ATOM   3844 HG12 VAL A 245      -0.839   5.797  -8.079  1.00 96.21           H  
ATOM   3845 HG13 VAL A 245       0.360   5.787  -6.765  1.00 96.21           H  
ATOM   3846  CG2 VAL A 245       1.578   8.144  -7.411  1.00 96.21           C  
ATOM   3847 HG21 VAL A 245       2.162   8.850  -8.001  1.00 96.21           H  
ATOM   3848 HG22 VAL A 245       2.247   7.528  -6.810  1.00 96.21           H  
ATOM   3849 HG23 VAL A 245       0.905   8.710  -6.767  1.00 96.21           H  
ATOM   3850  N   ILE A 246       1.424   4.197 -10.297  1.00 96.07           N  
ATOM   3851  H   ILE A 246       2.208   3.891  -9.737  1.00 96.07           H  
ATOM   3852  CA  ILE A 246       1.004   3.368 -11.433  1.00 96.07           C  
ATOM   3853  HA  ILE A 246       0.230   3.903 -11.984  1.00 96.07           H  
ATOM   3854  C   ILE A 246       0.376   2.042 -11.017  1.00 96.07           C  
ATOM   3855  CB  ILE A 246       2.154   3.142 -12.437  1.00 96.07           C  
ATOM   3856  HB  ILE A 246       1.737   2.600 -13.285  1.00 96.07           H  
ATOM   3857  O   ILE A 246       0.762   1.424 -10.020  1.00 96.07           O  
ATOM   3858  CG1 ILE A 246       3.287   2.280 -11.840  1.00 96.07           C  
ATOM   3859 HG12 ILE A 246       2.889   1.318 -11.517  1.00 96.07           H  
ATOM   3860 HG13 ILE A 246       3.718   2.784 -10.974  1.00 96.07           H  
ATOM   3861  CG2 ILE A 246       2.691   4.480 -12.974  1.00 96.07           C  
ATOM   3862 HG21 ILE A 246       3.492   4.846 -12.331  1.00 96.07           H  
ATOM   3863 HG22 ILE A 246       1.894   5.223 -12.997  1.00 96.07           H  
ATOM   3864 HG23 ILE A 246       3.079   4.346 -13.983  1.00 96.07           H  
ATOM   3865  CD1 ILE A 246       4.397   1.994 -12.846  1.00 96.07           C  
ATOM   3866 HD11 ILE A 246       5.096   1.272 -12.422  1.00 96.07           H  
ATOM   3867 HD12 ILE A 246       4.922   2.925 -13.059  1.00 96.07           H  
ATOM   3868 HD13 ILE A 246       3.977   1.584 -13.764  1.00 96.07           H  
ATOM   3869  N   TRP A 247      -0.527   1.580 -11.874  1.00 97.20           N  
ATOM   3870  H   TRP A 247      -0.746   2.155 -12.675  1.00 97.20           H  
ATOM   3871  CA  TRP A 247      -1.092   0.237 -11.887  1.00 97.20           C  
ATOM   3872  HA  TRP A 247      -0.467  -0.456 -11.323  1.00 97.20           H  
ATOM   3873  C   TRP A 247      -1.145  -0.211 -13.353  1.00 97.20           C  
ATOM   3874  CB  TRP A 247      -2.467   0.272 -11.220  1.00 97.20           C  
ATOM   3875  HB2 TRP A 247      -3.174   0.836 -11.829  1.00 97.20           H  
ATOM   3876  HB3 TRP A 247      -2.365   0.791 -10.268  1.00 97.20           H  
ATOM   3877  O   TRP A 247      -2.127   0.093 -14.035  1.00 97.20           O  
ATOM   3878  CG  TRP A 247      -3.036  -1.071 -10.917  1.00 97.20           C  
ATOM   3879  CD1 TRP A 247      -3.700  -1.875 -11.773  1.00 97.20           C  
ATOM   3880  HD1 TRP A 247      -3.898  -1.653 -12.811  1.00 97.20           H  
ATOM   3881  CD2 TRP A 247      -2.997  -1.788  -9.651  1.00 97.20           C  
ATOM   3882  CE2 TRP A 247      -3.696  -3.020  -9.799  1.00 97.20           C  
ATOM   3883  CE3 TRP A 247      -2.449  -1.504  -8.384  1.00 97.20           C  
ATOM   3884  HE3 TRP A 247      -1.888  -0.588  -8.262  1.00 97.20           H  
ATOM   3885  NE1 TRP A 247      -4.080  -3.029 -11.120  1.00 97.20           N  
ATOM   3886  HE1 TRP A 247      -4.628  -3.745 -11.575  1.00 97.20           H  
ATOM   3887  CH2 TRP A 247      -3.362  -3.571  -7.469  1.00 97.20           C  
ATOM   3888  HH2 TRP A 247      -3.520  -4.241  -6.636  1.00 97.20           H  
ATOM   3889  CZ2 TRP A 247      -3.875  -3.906  -8.729  1.00 97.20           C  
ATOM   3890  HZ2 TRP A 247      -4.420  -4.830  -8.857  1.00 97.20           H  
ATOM   3891  CZ3 TRP A 247      -2.638  -2.378  -7.298  1.00 97.20           C  
ATOM   3892  HZ3 TRP A 247      -2.229  -2.131  -6.329  1.00 97.20           H  
ATOM   3893  N   PRO A 248      -0.056  -0.790 -13.900  1.00 95.90           N  
ATOM   3894  CA  PRO A 248       0.113  -1.015 -15.334  1.00 95.90           C  
ATOM   3895  HA  PRO A 248       0.272  -0.043 -15.801  1.00 95.90           H  
ATOM   3896  C   PRO A 248      -1.035  -1.695 -16.068  1.00 95.90           C  
ATOM   3897  CB  PRO A 248       1.379  -1.849 -15.477  1.00 95.90           C  
ATOM   3898  HB2 PRO A 248       1.152  -2.907 -15.345  1.00 95.90           H  
ATOM   3899  HB3 PRO A 248       1.874  -1.675 -16.432  1.00 95.90           H  
ATOM   3900  O   PRO A 248      -1.255  -1.345 -17.229  1.00 95.90           O  
ATOM   3901  CG  PRO A 248       2.218  -1.367 -14.308  1.00 95.90           C  
ATOM   3902  HG2 PRO A 248       2.933  -2.139 -14.028  1.00 95.90           H  
ATOM   3903  HG3 PRO A 248       2.723  -0.439 -14.577  1.00 95.90           H  
ATOM   3904  CD  PRO A 248       1.193  -1.093 -13.211  1.00 95.90           C  
ATOM   3905  HD2 PRO A 248       1.079  -1.979 -12.587  1.00 95.90           H  
ATOM   3906  HD3 PRO A 248       1.524  -0.248 -12.607  1.00 95.90           H  
ATOM   3907  N   SER A 249      -1.789  -2.586 -15.416  1.00 96.91           N  
ATOM   3908  H   SER A 249      -1.530  -2.851 -14.476  1.00 96.91           H  
ATOM   3909  CA  SER A 249      -3.002  -3.181 -16.000  1.00 96.91           C  
ATOM   3910  HA  SER A 249      -2.725  -3.737 -16.896  1.00 96.91           H  
ATOM   3911  C   SER A 249      -4.049  -2.136 -16.425  1.00 96.91           C  
ATOM   3912  CB  SER A 249      -3.628  -4.163 -15.008  1.00 96.91           C  
ATOM   3913  HB2 SER A 249      -3.656  -3.722 -14.012  1.00 96.91           H  
ATOM   3914  HB3 SER A 249      -4.646  -4.391 -15.327  1.00 96.91           H  
ATOM   3915  O   SER A 249      -4.856  -2.398 -17.312  1.00 96.91           O  
ATOM   3916  OG  SER A 249      -2.898  -5.372 -14.982  1.00 96.91           O  
ATOM   3917  HG  SER A 249      -2.281  -5.341 -14.247  1.00 96.91           H  
ATOM   3918  N   LEU A 250      -4.006  -0.933 -15.844  1.00 96.55           N  
ATOM   3919  H   LEU A 250      -3.309  -0.803 -15.124  1.00 96.55           H  
ATOM   3920  CA  LEU A 250      -4.833   0.225 -16.197  1.00 96.55           C  
ATOM   3921  HA  LEU A 250      -5.608  -0.074 -16.903  1.00 96.55           H  
ATOM   3922  C   LEU A 250      -4.014   1.334 -16.870  1.00 96.55           C  
ATOM   3923  CB  LEU A 250      -5.496   0.767 -14.914  1.00 96.55           C  
ATOM   3924  HB2 LEU A 250      -4.715   1.089 -14.226  1.00 96.55           H  
ATOM   3925  HB3 LEU A 250      -6.086   1.645 -15.178  1.00 96.55           H  
ATOM   3926  O   LEU A 250      -4.395   1.871 -17.911  1.00 96.55           O  
ATOM   3927  CG  LEU A 250      -6.403  -0.230 -14.172  1.00 96.55           C  
ATOM   3928  HG  LEU A 250      -5.832  -1.112 -13.883  1.00 96.55           H  
ATOM   3929  CD1 LEU A 250      -6.931   0.435 -12.901  1.00 96.55           C  
ATOM   3930 HD11 LEU A 250      -7.487   1.338 -13.151  1.00 96.55           H  
ATOM   3931 HD12 LEU A 250      -6.099   0.685 -12.243  1.00 96.55           H  
ATOM   3932 HD13 LEU A 250      -7.589  -0.258 -12.378  1.00 96.55           H  
ATOM   3933  CD2 LEU A 250      -7.577  -0.667 -15.046  1.00 96.55           C  
ATOM   3934 HD21 LEU A 250      -8.271  -1.276 -14.468  1.00 96.55           H  
ATOM   3935 HD22 LEU A 250      -8.112   0.205 -15.423  1.00 96.55           H  
ATOM   3936 HD23 LEU A 250      -7.217  -1.269 -15.880  1.00 96.55           H  
ATOM   3937  N   THR A 251      -2.887   1.708 -16.262  1.00 93.93           N  
ATOM   3938  H   THR A 251      -2.624   1.214 -15.421  1.00 93.93           H  
ATOM   3939  CA  THR A 251      -2.173   2.951 -16.572  1.00 93.93           C  
ATOM   3940  HA  THR A 251      -2.884   3.667 -16.985  1.00 93.93           H  
ATOM   3941  C   THR A 251      -1.063   2.803 -17.597  1.00 93.93           C  
ATOM   3942  CB  THR A 251      -1.572   3.587 -15.310  1.00 93.93           C  
ATOM   3943  HB  THR A 251      -1.112   4.532 -15.599  1.00 93.93           H  
ATOM   3944  O   THR A 251      -0.506   3.817 -18.018  1.00 93.93           O  
ATOM   3945  CG2 THR A 251      -2.625   3.877 -14.251  1.00 93.93           C  
ATOM   3946 HG21 THR A 251      -3.002   2.947 -13.825  1.00 93.93           H  
ATOM   3947 HG22 THR A 251      -3.450   4.435 -14.693  1.00 93.93           H  
ATOM   3948 HG23 THR A 251      -2.169   4.478 -13.464  1.00 93.93           H  
ATOM   3949  OG1 THR A 251      -0.604   2.755 -14.699  1.00 93.93           O  
ATOM   3950  HG1 THR A 251       0.138   2.648 -15.299  1.00 93.93           H  
ATOM   3951  N   THR A 252      -0.682   1.580 -17.985  1.00 89.78           N  
ATOM   3952  H   THR A 252      -1.216   0.793 -17.644  1.00 89.78           H  
ATOM   3953  CA  THR A 252       0.649   1.288 -18.557  1.00 89.78           C  
ATOM   3954  HA  THR A 252       0.734   0.204 -18.635  1.00 89.78           H  
ATOM   3955  C   THR A 252       1.776   1.744 -17.603  1.00 89.78           C  
ATOM   3956  CB  THR A 252       0.807   1.850 -19.991  1.00 89.78           C  
ATOM   3957  HB  THR A 252       1.669   1.364 -20.448  1.00 89.78           H  
ATOM   3958  O   THR A 252       1.553   1.889 -16.401  1.00 89.78           O  
ATOM   3959  CG2 THR A 252      -0.399   1.603 -20.896  1.00 89.78           C  
ATOM   3960 HG21 THR A 252      -1.267   2.155 -20.536  1.00 89.78           H  
ATOM   3961 HG22 THR A 252      -0.633   0.539 -20.908  1.00 89.78           H  
ATOM   3962 HG23 THR A 252      -0.163   1.927 -21.909  1.00 89.78           H  
ATOM   3963  OG1 THR A 252       1.060   3.237 -19.986  1.00 89.78           O  
ATOM   3964  HG1 THR A 252       0.417   3.603 -19.375  1.00 89.78           H  
ATOM   3965  N   HIS A 253       2.987   2.002 -18.108  1.00 91.28           N  
ATOM   3966  H   HIS A 253       3.122   1.889 -19.103  1.00 91.28           H  
ATOM   3967  CA  HIS A 253       4.139   2.437 -17.305  1.00 91.28           C  
ATOM   3968  HA  HIS A 253       3.939   2.218 -16.256  1.00 91.28           H  
ATOM   3969  C   HIS A 253       4.441   3.949 -17.357  1.00 91.28           C  
ATOM   3970  CB  HIS A 253       5.363   1.604 -17.707  1.00 91.28           C  
ATOM   3971  HB2 HIS A 253       5.566   1.755 -18.767  1.00 91.28           H  
ATOM   3972  HB3 HIS A 253       6.232   1.945 -17.145  1.00 91.28           H  
ATOM   3973  O   HIS A 253       5.444   4.369 -16.785  1.00 91.28           O  
ATOM   3974  CG  HIS A 253       5.194   0.134 -17.427  1.00 91.28           C  
ATOM   3975  CD2 HIS A 253       5.008  -0.862 -18.347  1.00 91.28           C  
ATOM   3976  HD2 HIS A 253       4.963  -0.741 -19.420  1.00 91.28           H  
ATOM   3977  ND1 HIS A 253       5.195  -0.458 -16.184  1.00 91.28           N  
ATOM   3978  HD1 HIS A 253       5.323   0.001 -15.293  1.00 91.28           H  
ATOM   3979  CE1 HIS A 253       5.018  -1.777 -16.353  1.00 91.28           C  
ATOM   3980  HE1 HIS A 253       4.981  -2.506 -15.557  1.00 91.28           H  
ATOM   3981  NE2 HIS A 253       4.888  -2.068 -17.656  1.00 91.28           N  
ATOM   3982  N   TYR A 254       3.615   4.760 -18.031  1.00 89.70           N  
ATOM   3983  H   TYR A 254       2.812   4.346 -18.483  1.00 89.70           H  
ATOM   3984  CA  TYR A 254       3.903   6.184 -18.310  1.00 89.70           C  
ATOM   3985  HA  TYR A 254       4.772   6.497 -17.730  1.00 89.70           H  
ATOM   3986  C   TYR A 254       2.770   7.149 -17.929  1.00 89.70           C  
ATOM   3987  CB  TYR A 254       4.249   6.355 -19.793  1.00 89.70           C  
ATOM   3988  HB2 TYR A 254       3.389   6.055 -20.393  1.00 89.70           H  
ATOM   3989  HB3 TYR A 254       4.432   7.410 -19.997  1.00 89.70           H  
ATOM   3990  O   TYR A 254       2.709   8.283 -18.408  1.00 89.70           O  
ATOM   3991  CG  TYR A 254       5.469   5.597 -20.255  1.00 89.70           C  
ATOM   3992  CD1 TYR A 254       6.745   6.160 -20.072  1.00 89.70           C  
ATOM   3993  HD1 TYR A 254       6.848   7.106 -19.561  1.00 89.70           H  
ATOM   3994  CD2 TYR A 254       5.321   4.371 -20.930  1.00 89.70           C  
ATOM   3995  HD2 TYR A 254       4.338   3.948 -21.075  1.00 89.70           H  
ATOM   3996  CE1 TYR A 254       7.877   5.523 -20.608  1.00 89.70           C  
ATOM   3997  HE1 TYR A 254       8.848   5.984 -20.505  1.00 89.70           H  
ATOM   3998  CE2 TYR A 254       6.453   3.722 -21.452  1.00 89.70           C  
ATOM   3999  HE2 TYR A 254       6.359   2.787 -21.984  1.00 89.70           H  
ATOM   4000  OH  TYR A 254       8.815   3.665 -21.808  1.00 89.70           O  
ATOM   4001  HH  TYR A 254       9.627   4.157 -21.667  1.00 89.70           H  
ATOM   4002  CZ  TYR A 254       7.728   4.310 -21.314  1.00 89.70           C  
ATOM   4003  N   LYS A 255       1.802   6.696 -17.130  1.00 93.45           N  
ATOM   4004  H   LYS A 255       1.889   5.770 -16.736  1.00 93.45           H  
ATOM   4005  CA  LYS A 255       0.692   7.533 -16.667  1.00 93.45           C  
ATOM   4006  HA  LYS A 255       0.987   8.580 -16.726  1.00 93.45           H  
ATOM   4007  C   LYS A 255       0.396   7.230 -15.216  1.00 93.45           C  
ATOM   4008  CB  LYS A 255      -0.560   7.327 -17.530  1.00 93.45           C  
ATOM   4009  HB2 LYS A 255      -0.845   6.275 -17.523  1.00 93.45           H  
ATOM   4010  HB3 LYS A 255      -1.378   7.901 -17.094  1.00 93.45           H  
ATOM   4011  O   LYS A 255       0.496   6.085 -14.794  1.00 93.45           O  
ATOM   4012  CG  LYS A 255      -0.342   7.802 -18.971  1.00 93.45           C  
ATOM   4013  HG2 LYS A 255       0.440   7.210 -19.446  1.00 93.45           H  
ATOM   4014  HG3 LYS A 255      -0.044   8.850 -18.961  1.00 93.45           H  
ATOM   4015  CD  LYS A 255      -1.621   7.648 -19.787  1.00 93.45           C  
ATOM   4016  HD2 LYS A 255      -1.847   6.585 -19.875  1.00 93.45           H  
ATOM   4017  HD3 LYS A 255      -2.441   8.155 -19.279  1.00 93.45           H  
ATOM   4018  CE  LYS A 255      -1.412   8.247 -21.177  1.00 93.45           C  
ATOM   4019  HE2 LYS A 255      -1.131   9.294 -21.065  1.00 93.45           H  
ATOM   4020  HE3 LYS A 255      -0.583   7.727 -21.658  1.00 93.45           H  
ATOM   4021  NZ  LYS A 255      -2.646   8.122 -21.985  1.00 93.45           N  
ATOM   4022  HZ1 LYS A 255      -2.514   8.530 -22.899  1.00 93.45           H  
ATOM   4023  HZ2 LYS A 255      -2.886   7.147 -22.088  1.00 93.45           H  
ATOM   4024  HZ3 LYS A 255      -3.411   8.585 -21.515  1.00 93.45           H  
ATOM   4025  N   ASN A 256       0.017   8.260 -14.473  1.00 94.67           N  
ATOM   4026  H   ASN A 256      -0.134   9.155 -14.917  1.00 94.67           H  
ATOM   4027  CA  ASN A 256      -0.450   8.074 -13.111  1.00 94.67           C  
ATOM   4028  HA  ASN A 256       0.139   7.287 -12.639  1.00 94.67           H  
ATOM   4029  C   ASN A 256      -1.917   7.645 -13.099  1.00 94.67           C  
ATOM   4030  CB  ASN A 256      -0.272   9.362 -12.305  1.00 94.67           C  
ATOM   4031  HB2 ASN A 256      -0.861  10.154 -12.767  1.00 94.67           H  
ATOM   4032  HB3 ASN A 256      -0.663   9.202 -11.301  1.00 94.67           H  
ATOM   4033  O   ASN A 256      -2.690   8.004 -13.988  1.00 94.67           O  
ATOM   4034  CG  ASN A 256       1.166   9.791 -12.154  1.00 94.67           C  
ATOM   4035  ND2 ASN A 256       1.402  11.072 -12.276  1.00 94.67           N  
ATOM   4036 HD21 ASN A 256       2.347  11.405 -12.154  1.00 94.67           H  
ATOM   4037 HD22 ASN A 256       0.645  11.698 -12.511  1.00 94.67           H  
ATOM   4038  OD1 ASN A 256       2.065   9.020 -11.881  1.00 94.67           O  
ATOM   4039  N   LEU A 257      -2.294   6.958 -12.030  1.00 96.22           N  
ATOM   4040  H   LEU A 257      -1.572   6.648 -11.396  1.00 96.22           H  
ATOM   4041  CA  LEU A 257      -3.660   6.976 -11.523  1.00 96.22           C  
ATOM   4042  HA  LEU A 257      -4.345   6.619 -12.292  1.00 96.22           H  
ATOM   4043  C   LEU A 257      -4.056   8.418 -11.165  1.00 96.22           C  
ATOM   4044  CB  LEU A 257      -3.725   6.056 -10.292  1.00 96.22           C  
ATOM   4045  HB2 LEU A 257      -4.710   6.143  -9.835  1.00 96.22           H  
ATOM   4046  HB3 LEU A 257      -2.991   6.404  -9.565  1.00 96.22           H  
ATOM   4047  O   LEU A 257      -3.210   9.212 -10.758  1.00 96.22           O  
ATOM   4048  CG  LEU A 257      -3.450   4.573 -10.612  1.00 96.22           C  
ATOM   4049  HG  LEU A 257      -2.517   4.469 -11.165  1.00 96.22           H  
ATOM   4050  CD1 LEU A 257      -3.303   3.786  -9.317  1.00 96.22           C  
ATOM   4051 HD11 LEU A 257      -2.480   4.186  -8.725  1.00 96.22           H  
ATOM   4052 HD12 LEU A 257      -3.101   2.739  -9.542  1.00 96.22           H  
ATOM   4053 HD13 LEU A 257      -4.237   3.852  -8.758  1.00 96.22           H  
ATOM   4054  CD2 LEU A 257      -4.592   3.964 -11.424  1.00 96.22           C  
ATOM   4055 HD21 LEU A 257      -4.614   4.410 -12.418  1.00 96.22           H  
ATOM   4056 HD22 LEU A 257      -4.443   2.889 -11.531  1.00 96.22           H  
ATOM   4057 HD23 LEU A 257      -5.545   4.149 -10.929  1.00 96.22           H  
ATOM   4058  N   ASP A 258      -5.337   8.753 -11.277  1.00 94.75           N  
ATOM   4059  H   ASP A 258      -6.001   8.056 -11.584  1.00 94.75           H  
ATOM   4060  CA  ASP A 258      -5.864  10.048 -10.826  1.00 94.75           C  
ATOM   4061  HA  ASP A 258      -5.158  10.839 -11.080  1.00 94.75           H  
ATOM   4062  C   ASP A 258      -6.064  10.057  -9.301  1.00 94.75           C  
ATOM   4063  CB  ASP A 258      -7.193  10.342 -11.542  1.00 94.75           C  
ATOM   4064  HB2 ASP A 258      -7.574  11.301 -11.191  1.00 94.75           H  
ATOM   4065  HB3 ASP A 258      -7.920   9.577 -11.267  1.00 94.75           H  
ATOM   4066  O   ASP A 258      -5.967  11.094  -8.646  1.00 94.75           O  
ATOM   4067  CG  ASP A 258      -7.069  10.402 -13.069  1.00 94.75           C  
ATOM   4068  OD1 ASP A 258      -6.136  11.070 -13.565  1.00 94.75           O  
ATOM   4069  OD2 ASP A 258      -7.931   9.788 -13.748  1.00 94.75           O  
ATOM   4070  N   PHE A 259      -6.335   8.880  -8.733  1.00 96.17           N  
ATOM   4071  H   PHE A 259      -6.411   8.081  -9.346  1.00 96.17           H  
ATOM   4072  CA  PHE A 259      -6.548   8.649  -7.309  1.00 96.17           C  
ATOM   4073  HA  PHE A 259      -5.879   9.283  -6.727  1.00 96.17           H  
ATOM   4074  C   PHE A 259      -6.276   7.182  -6.972  1.00 96.17           C  
ATOM   4075  CB  PHE A 259      -8.003   8.999  -6.978  1.00 96.17           C  
ATOM   4076  HB2 PHE A 259      -8.655   8.486  -7.685  1.00 96.17           H  
ATOM   4077  HB3 PHE A 259      -8.150  10.071  -7.116  1.00 96.17           H  
ATOM   4078  O   PHE A 259      -6.590   6.296  -7.772  1.00 96.17           O  
ATOM   4079  CG  PHE A 259      -8.464   8.614  -5.592  1.00 96.17           C  
ATOM   4080  CD1 PHE A 259      -9.103   7.378  -5.373  1.00 96.17           C  
ATOM   4081  HD1 PHE A 259      -9.230   6.678  -6.186  1.00 96.17           H  
ATOM   4082  CD2 PHE A 259      -8.259   9.498  -4.521  1.00 96.17           C  
ATOM   4083  HD2 PHE A 259      -7.734  10.426  -4.692  1.00 96.17           H  
ATOM   4084  CE1 PHE A 259      -9.583   7.053  -4.095  1.00 96.17           C  
ATOM   4085  HE1 PHE A 259     -10.079   6.108  -3.931  1.00 96.17           H  
ATOM   4086  CE2 PHE A 259      -8.735   9.171  -3.243  1.00 96.17           C  
ATOM   4087  HE2 PHE A 259      -8.560   9.851  -2.422  1.00 96.17           H  
ATOM   4088  CZ  PHE A 259      -9.427   7.964  -3.039  1.00 96.17           C  
ATOM   4089  HZ  PHE A 259      -9.823   7.715  -2.065  1.00 96.17           H  
ATOM   4090  N   VAL A 260      -5.757   6.913  -5.773  1.00 97.77           N  
ATOM   4091  H   VAL A 260      -5.523   7.683  -5.163  1.00 97.77           H  
ATOM   4092  CA  VAL A 260      -5.728   5.555  -5.221  1.00 97.77           C  
ATOM   4093  HA  VAL A 260      -6.615   5.050  -5.603  1.00 97.77           H  
ATOM   4094  C   VAL A 260      -5.840   5.532  -3.700  1.00 97.77           C  
ATOM   4095  CB  VAL A 260      -4.518   4.746  -5.732  1.00 97.77           C  
ATOM   4096  HB  VAL A 260      -4.610   4.695  -6.816  1.00 97.77           H  
ATOM   4097  O   VAL A 260      -5.222   6.326  -2.988  1.00 97.77           O  
ATOM   4098  CG1 VAL A 260      -3.161   5.380  -5.428  1.00 97.77           C  
ATOM   4099 HG11 VAL A 260      -3.050   5.542  -4.355  1.00 97.77           H  
ATOM   4100 HG12 VAL A 260      -2.358   4.730  -5.777  1.00 97.77           H  
ATOM   4101 HG13 VAL A 260      -3.087   6.318  -5.978  1.00 97.77           H  
ATOM   4102  CG2 VAL A 260      -4.513   3.306  -5.211  1.00 97.77           C  
ATOM   4103 HG21 VAL A 260      -5.510   2.876  -5.313  1.00 97.77           H  
ATOM   4104 HG22 VAL A 260      -4.213   3.272  -4.164  1.00 97.77           H  
ATOM   4105 HG23 VAL A 260      -3.830   2.701  -5.808  1.00 97.77           H  
ATOM   4106  N   GLU A 261      -6.584   4.555  -3.197  1.00 97.85           N  
ATOM   4107  H   GLU A 261      -7.099   3.977  -3.847  1.00 97.85           H  
ATOM   4108  CA  GLU A 261      -6.582   4.146  -1.800  1.00 97.85           C  
ATOM   4109  HA  GLU A 261      -5.793   4.677  -1.269  1.00 97.85           H  
ATOM   4110  C   GLU A 261      -6.328   2.654  -1.665  1.00 97.85           C  
ATOM   4111  CB  GLU A 261      -7.919   4.455  -1.133  1.00 97.85           C  
ATOM   4112  HB2 GLU A 261      -8.026   3.826  -0.249  1.00 97.85           H  
ATOM   4113  HB3 GLU A 261      -8.734   4.229  -1.820  1.00 97.85           H  
ATOM   4114  O   GLU A 261      -7.032   1.848  -2.260  1.00 97.85           O  
ATOM   4115  CG  GLU A 261      -7.990   5.904  -0.676  1.00 97.85           C  
ATOM   4116  HG2 GLU A 261      -7.153   6.092  -0.004  1.00 97.85           H  
ATOM   4117  HG3 GLU A 261      -7.882   6.571  -1.532  1.00 97.85           H  
ATOM   4118  CD  GLU A 261      -9.297   6.175   0.072  1.00 97.85           C  
ATOM   4119  OE1 GLU A 261      -9.268   7.096   0.916  1.00 97.85           O  
ATOM   4120  OE2 GLU A 261     -10.316   5.480  -0.159  1.00 97.85           O  
ATOM   4121  N   MET A 262      -5.398   2.288  -0.789  1.00 98.63           N  
ATOM   4122  H   MET A 262      -4.921   3.025  -0.290  1.00 98.63           H  
ATOM   4123  CA  MET A 262      -5.256   0.929  -0.272  1.00 98.63           C  
ATOM   4124  HA  MET A 262      -5.789   0.227  -0.913  1.00 98.63           H  
ATOM   4125  C   MET A 262      -5.863   0.907   1.127  1.00 98.63           C  
ATOM   4126  CB  MET A 262      -3.774   0.551  -0.267  1.00 98.63           C  
ATOM   4127  HB2 MET A 262      -3.272   1.151   0.492  1.00 98.63           H  
ATOM   4128  HB3 MET A 262      -3.348   0.804  -1.238  1.00 98.63           H  
ATOM   4129  O   MET A 262      -5.528   1.748   1.968  1.00 98.63           O  
ATOM   4130  CG  MET A 262      -3.447  -0.917   0.015  1.00 98.63           C  
ATOM   4131  HG2 MET A 262      -3.872  -1.225   0.970  1.00 98.63           H  
ATOM   4132  HG3 MET A 262      -3.857  -1.544  -0.777  1.00 98.63           H  
ATOM   4133  SD  MET A 262      -1.642  -1.102   0.056  1.00 98.63           S  
ATOM   4134  CE  MET A 262      -1.356  -2.876  -0.100  1.00 98.63           C  
ATOM   4135  HE1 MET A 262      -1.708  -3.379   0.801  1.00 98.63           H  
ATOM   4136  HE2 MET A 262      -0.285  -3.057  -0.192  1.00 98.63           H  
ATOM   4137  HE3 MET A 262      -1.849  -3.253  -0.996  1.00 98.63           H  
ATOM   4138  N   LYS A 263      -6.766  -0.032   1.391  1.00 98.30           N  
ATOM   4139  H   LYS A 263      -7.017  -0.671   0.650  1.00 98.30           H  
ATOM   4140  CA  LYS A 263      -7.521  -0.112   2.644  1.00 98.30           C  
ATOM   4141  HA  LYS A 263      -6.936   0.378   3.421  1.00 98.30           H  
ATOM   4142  C   LYS A 263      -7.693  -1.559   3.093  1.00 98.30           C  
ATOM   4143  CB  LYS A 263      -8.841   0.674   2.490  1.00 98.30           C  
ATOM   4144  HB2 LYS A 263      -8.589   1.688   2.178  1.00 98.30           H  
ATOM   4145  HB3 LYS A 263      -9.325   0.743   3.464  1.00 98.30           H  
ATOM   4146  O   LYS A 263      -7.779  -2.466   2.272  1.00 98.30           O  
ATOM   4147  CG  LYS A 263      -9.830   0.080   1.468  1.00 98.30           C  
ATOM   4148  HG2 LYS A 263     -10.217  -0.859   1.865  1.00 98.30           H  
ATOM   4149  HG3 LYS A 263      -9.307  -0.141   0.538  1.00 98.30           H  
ATOM   4150  CD  LYS A 263     -11.020   0.993   1.120  1.00 98.30           C  
ATOM   4151  HD2 LYS A 263     -11.752   0.411   0.559  1.00 98.30           H  
ATOM   4152  HD3 LYS A 263     -11.495   1.371   2.025  1.00 98.30           H  
ATOM   4153  CE  LYS A 263     -10.573   2.174   0.251  1.00 98.30           C  
ATOM   4154  HE2 LYS A 263     -10.040   1.796  -0.621  1.00 98.30           H  
ATOM   4155  HE3 LYS A 263      -9.886   2.797   0.824  1.00 98.30           H  
ATOM   4156  NZ  LYS A 263     -11.699   3.017  -0.213  1.00 98.30           N  
ATOM   4157  HZ1 LYS A 263     -12.451   3.101   0.455  1.00 98.30           H  
ATOM   4158  HZ2 LYS A 263     -11.363   3.945  -0.427  1.00 98.30           H  
ATOM   4159  HZ3 LYS A 263     -12.082   2.606  -1.053  1.00 98.30           H  
ATOM   4160  N   ILE A 264      -7.733  -1.776   4.404  1.00 98.21           N  
ATOM   4161  H   ILE A 264      -7.687  -0.970   5.010  1.00 98.21           H  
ATOM   4162  CA  ILE A 264      -7.849  -3.106   5.019  1.00 98.21           C  
ATOM   4163  HA  ILE A 264      -7.993  -3.844   4.230  1.00 98.21           H  
ATOM   4164  C   ILE A 264      -9.072  -3.189   5.913  1.00 98.21           C  
ATOM   4165  CB  ILE A 264      -6.581  -3.516   5.797  1.00 98.21           C  
ATOM   4166  HB  ILE A 264      -6.752  -4.510   6.210  1.00 98.21           H  
ATOM   4167  O   ILE A 264      -9.535  -2.186   6.463  1.00 98.21           O  
ATOM   4168  CG1 ILE A 264      -6.292  -2.561   6.979  1.00 98.21           C  
ATOM   4169 HG12 ILE A 264      -6.141  -1.550   6.601  1.00 98.21           H  
ATOM   4170 HG13 ILE A 264      -7.156  -2.545   7.642  1.00 98.21           H  
ATOM   4171  CG2 ILE A 264      -5.408  -3.637   4.818  1.00 98.21           C  
ATOM   4172 HG21 ILE A 264      -4.527  -4.018   5.334  1.00 98.21           H  
ATOM   4173 HG22 ILE A 264      -5.177  -2.671   4.368  1.00 98.21           H  
ATOM   4174 HG23 ILE A 264      -5.663  -4.343   4.028  1.00 98.21           H  
ATOM   4175  CD1 ILE A 264      -5.084  -2.955   7.835  1.00 98.21           C  
ATOM   4176 HD11 ILE A 264      -5.201  -3.979   8.189  1.00 98.21           H  
ATOM   4177 HD12 ILE A 264      -5.018  -2.286   8.694  1.00 98.21           H  
ATOM   4178 HD13 ILE A 264      -4.161  -2.869   7.261  1.00 98.21           H  
ATOM   4179  N   ARG A 265      -9.583  -4.400   6.101  1.00 96.05           N  
ATOM   4180  H   ARG A 265      -9.205  -5.164   5.560  1.00 96.05           H  
ATOM   4181  CA  ARG A 265     -10.729  -4.658   6.966  1.00 96.05           C  
ATOM   4182  HA  ARG A 265     -10.751  -3.914   7.763  1.00 96.05           H  
ATOM   4183  C   ARG A 265     -10.591  -6.041   7.594  1.00 96.05           C  
ATOM   4184  CB  ARG A 265     -11.977  -4.475   6.090  1.00 96.05           C  
ATOM   4185  HB2 ARG A 265     -11.963  -3.463   5.686  1.00 96.05           H  
ATOM   4186  HB3 ARG A 265     -11.946  -5.177   5.257  1.00 96.05           H  
ATOM   4187  O   ARG A 265     -10.305  -7.013   6.910  1.00 96.05           O  
ATOM   4188  CG  ARG A 265     -13.283  -4.654   6.845  1.00 96.05           C  
ATOM   4189  HG2 ARG A 265     -13.330  -5.698   7.154  1.00 96.05           H  
ATOM   4190  HG3 ARG A 265     -13.278  -4.029   7.738  1.00 96.05           H  
ATOM   4191  CD  ARG A 265     -14.485  -4.277   5.960  1.00 96.05           C  
ATOM   4192  HD2 ARG A 265     -14.265  -3.346   5.436  1.00 96.05           H  
ATOM   4193  HD3 ARG A 265     -15.352  -4.096   6.595  1.00 96.05           H  
ATOM   4194  NE  ARG A 265     -14.807  -5.325   4.971  1.00 96.05           N  
ATOM   4195  HE  ARG A 265     -14.182  -6.113   4.880  1.00 96.05           H  
ATOM   4196  NH1 ARG A 265     -16.565  -4.313   3.924  1.00 96.05           N  
ATOM   4197 HH11 ARG A 265     -17.184  -4.292   3.126  1.00 96.05           H  
ATOM   4198 HH12 ARG A 265     -16.465  -3.476   4.480  1.00 96.05           H  
ATOM   4199  NH2 ARG A 265     -15.766  -6.217   3.100  1.00 96.05           N  
ATOM   4200 HH21 ARG A 265     -15.040  -6.914   3.024  1.00 96.05           H  
ATOM   4201 HH22 ARG A 265     -16.266  -6.049   2.238  1.00 96.05           H  
ATOM   4202  CZ  ARG A 265     -15.698  -5.278   3.995  1.00 96.05           C  
ATOM   4203  N   ARG A 266     -10.802  -6.162   8.908  1.00 94.14           N  
ATOM   4204  H   ARG A 266     -10.988  -5.332   9.452  1.00 94.14           H  
ATOM   4205  CA  ARG A 266     -10.852  -7.485   9.556  1.00 94.14           C  
ATOM   4206  HA  ARG A 266      -9.997  -8.077   9.229  1.00 94.14           H  
ATOM   4207  C   ARG A 266     -12.100  -8.228   9.124  1.00 94.14           C  
ATOM   4208  CB  ARG A 266     -10.818  -7.382  11.082  1.00 94.14           C  
ATOM   4209  HB2 ARG A 266     -11.509  -6.612  11.424  1.00 94.14           H  
ATOM   4210  HB3 ARG A 266     -11.132  -8.339  11.500  1.00 94.14           H  
ATOM   4211  O   ARG A 266     -13.203  -7.677   9.225  1.00 94.14           O  
ATOM   4212  CG  ARG A 266      -9.408  -7.084  11.581  1.00 94.14           C  
ATOM   4213  HG2 ARG A 266      -9.100  -6.090  11.257  1.00 94.14           H  
ATOM   4214  HG3 ARG A 266      -8.719  -7.833  11.190  1.00 94.14           H  
ATOM   4215  CD  ARG A 266      -9.380  -7.171  13.103  1.00 94.14           C  
ATOM   4216  HD2 ARG A 266      -9.599  -8.196  13.401  1.00 94.14           H  
ATOM   4217  HD3 ARG A 266     -10.158  -6.527  13.512  1.00 94.14           H  
ATOM   4218  NE  ARG A 266      -8.055  -6.796  13.614  1.00 94.14           N  
ATOM   4219  HE  ARG A 266      -7.271  -7.361  13.319  1.00 94.14           H  
ATOM   4220  NH1 ARG A 266      -8.653  -4.845  14.691  1.00 94.14           N  
ATOM   4221 HH11 ARG A 266      -9.493  -4.778  14.134  1.00 94.14           H  
ATOM   4222 HH12 ARG A 266      -8.403  -4.002  15.188  1.00 94.14           H  
ATOM   4223  NH2 ARG A 266      -6.573  -5.539  14.744  1.00 94.14           N  
ATOM   4224 HH21 ARG A 266      -5.905  -6.275  14.570  1.00 94.14           H  
ATOM   4225 HH22 ARG A 266      -6.291  -4.658  15.151  1.00 94.14           H  
ATOM   4226  CZ  ARG A 266      -7.780  -5.736  14.341  1.00 94.14           C  
ATOM   4227  N   GLN A 267     -11.954  -9.475   8.701  1.00 91.42           N  
ATOM   4228  H   GLN A 267     -11.031  -9.884   8.697  1.00 91.42           H  
ATOM   4229  CA  GLN A 267     -13.089 -10.326   8.374  1.00 91.42           C  
ATOM   4230  HA  GLN A 267     -13.751  -9.777   7.705  1.00 91.42           H  
ATOM   4231  C   GLN A 267     -13.876 -10.666   9.638  1.00 91.42           C  
ATOM   4232  CB  GLN A 267     -12.623 -11.581   7.632  1.00 91.42           C  
ATOM   4233  HB2 GLN A 267     -11.834 -12.078   8.197  1.00 91.42           H  
ATOM   4234  HB3 GLN A 267     -13.465 -12.266   7.522  1.00 91.42           H  
ATOM   4235  O   GLN A 267     -13.325 -10.786  10.735  1.00 91.42           O  
ATOM   4236  CG  GLN A 267     -12.114 -11.195   6.238  1.00 91.42           C  
ATOM   4237  HG2 GLN A 267     -12.896 -10.653   5.707  1.00 91.42           H  
ATOM   4238  HG3 GLN A 267     -11.249 -10.538   6.327  1.00 91.42           H  
ATOM   4239  CD  GLN A 267     -11.706 -12.389   5.393  1.00 91.42           C  
ATOM   4240  NE2 GLN A 267     -11.433 -12.140   4.140  1.00 91.42           N  
ATOM   4241 HE21 GLN A 267     -10.854 -12.800   3.642  1.00 91.42           H  
ATOM   4242 HE22 GLN A 267     -11.497 -11.198   3.782  1.00 91.42           H  
ATOM   4243  OE1 GLN A 267     -11.610 -13.525   5.837  1.00 91.42           O  
ATOM   4244  N   LYS A 268     -15.197 -10.796   9.495  1.00 82.06           N  
ATOM   4245  H   LYS A 268     -15.569 -10.810   8.557  1.00 82.06           H  
ATOM   4246  CA  LYS A 268     -16.000 -11.367  10.576  1.00 82.06           C  
ATOM   4247  HA  LYS A 268     -15.730 -10.873  11.509  1.00 82.06           H  
ATOM   4248  C   LYS A 268     -15.643 -12.854  10.683  1.00 82.06           C  
ATOM   4249  CB  LYS A 268     -17.498 -11.177  10.322  1.00 82.06           C  
ATOM   4250  HB2 LYS A 268     -17.747 -11.561   9.332  1.00 82.06           H  
ATOM   4251  HB3 LYS A 268     -18.052 -11.758  11.059  1.00 82.06           H  
ATOM   4252  O   LYS A 268     -15.498 -13.491   9.639  1.00 82.06           O  
ATOM   4253  CG  LYS A 268     -17.918  -9.704  10.434  1.00 82.06           C  
ATOM   4254  HG2 LYS A 268     -17.383  -9.109   9.694  1.00 82.06           H  
ATOM   4255  HG3 LYS A 268     -17.683  -9.332  11.432  1.00 82.06           H  
ATOM   4256  CD  LYS A 268     -19.425  -9.585  10.185  1.00 82.06           C  
ATOM   4257  HD2 LYS A 268     -19.957 -10.184  10.924  1.00 82.06           H  
ATOM   4258  HD3 LYS A 268     -19.645  -9.981   9.194  1.00 82.06           H  
ATOM   4259  CE  LYS A 268     -19.895  -8.130  10.268  1.00 82.06           C  
ATOM   4260  HE2 LYS A 268     -19.711  -7.762  11.277  1.00 82.06           H  
ATOM   4261  HE3 LYS A 268     -19.304  -7.539   9.568  1.00 82.06           H  
ATOM   4262  NZ  LYS A 268     -21.339  -8.032   9.931  1.00 82.06           N  
ATOM   4263  HZ1 LYS A 268     -21.888  -8.609  10.552  1.00 82.06           H  
ATOM   4264  HZ2 LYS A 268     -21.503  -8.371   8.994  1.00 82.06           H  
ATOM   4265  HZ3 LYS A 268     -21.677  -7.082   9.988  1.00 82.06           H  
ATOM   4266  N   PRO A 269     -15.534 -13.419  11.898  1.00 70.23           N  
ATOM   4267  CA  PRO A 269     -15.487 -14.864  12.045  1.00 70.23           C  
ATOM   4268  HA  PRO A 269     -14.537 -15.220  11.647  1.00 70.23           H  
ATOM   4269  C   PRO A 269     -16.677 -15.475  11.294  1.00 70.23           C  
ATOM   4270  CB  PRO A 269     -15.573 -15.149  13.549  1.00 70.23           C  
ATOM   4271  HB2 PRO A 269     -14.913 -15.966  13.840  1.00 70.23           H  
ATOM   4272  HB3 PRO A 269     -16.601 -15.375  13.833  1.00 70.23           H  
ATOM   4273  O   PRO A 269     -17.765 -14.886  11.347  1.00 70.23           O  
ATOM   4274  CG  PRO A 269     -15.154 -13.829  14.195  1.00 70.23           C  
ATOM   4275  HG2 PRO A 269     -15.622 -13.689  15.169  1.00 70.23           H  
ATOM   4276  HG3 PRO A 269     -14.069 -13.799  14.285  1.00 70.23           H  
ATOM   4277  CD  PRO A 269     -15.606 -12.771  13.192  1.00 70.23           C  
ATOM   4278  HD2 PRO A 269     -16.638 -12.482  13.397  1.00 70.23           H  
ATOM   4279  HD3 PRO A 269     -14.945 -11.906  13.245  1.00 70.23           H  
ATOM   4280  N   PRO A 270     -16.502 -16.610  10.597  1.00 63.21           N  
ATOM   4281  CA  PRO A 270     -17.635 -17.308  10.011  1.00 63.21           C  
ATOM   4282  HA  PRO A 270     -18.071 -16.705   9.215  1.00 63.21           H  
ATOM   4283  C   PRO A 270     -18.680 -17.536  11.108  1.00 63.21           C  
ATOM   4284  CB  PRO A 270     -17.069 -18.603   9.414  1.00 63.21           C  
ATOM   4285  HB2 PRO A 270     -17.742 -19.449   9.556  1.00 63.21           H  
ATOM   4286  HB3 PRO A 270     -16.873 -18.453   8.353  1.00 63.21           H  
ATOM   4287  O   PRO A 270     -18.340 -17.973  12.212  1.00 63.21           O  
ATOM   4288  CG  PRO A 270     -15.742 -18.808  10.146  1.00 63.21           C  
ATOM   4289  HG2 PRO A 270     -15.922 -19.353  11.073  1.00 63.21           H  
ATOM   4290  HG3 PRO A 270     -15.015 -19.337   9.529  1.00 63.21           H  
ATOM   4291  CD  PRO A 270     -15.283 -17.391  10.475  1.00 63.21           C  
ATOM   4292  HD2 PRO A 270     -14.682 -16.996   9.656  1.00 63.21           H  
ATOM   4293  HD3 PRO A 270     -14.708 -17.399  11.401  1.00 63.21           H  
ATOM   4294  N   MET A 271     -19.937 -17.166  10.837  1.00 59.12           N  
ATOM   4295  H   MET A 271     -20.161 -16.839   9.908  1.00 59.12           H  
ATOM   4296  CA  MET A 271     -21.031 -17.498  11.748  1.00 59.12           C  
ATOM   4297  HA  MET A 271     -20.843 -17.046  12.722  1.00 59.12           H  
ATOM   4298  C   MET A 271     -21.023 -19.013  11.909  1.00 59.12           C  
ATOM   4299  CB  MET A 271     -22.393 -17.016  11.218  1.00 59.12           C  
ATOM   4300  HB2 MET A 271     -23.183 -17.559  11.737  1.00 59.12           H  
ATOM   4301  HB3 MET A 271     -22.471 -17.234  10.153  1.00 59.12           H  
ATOM   4302  O   MET A 271     -21.058 -19.730  10.910  1.00 59.12           O  
ATOM   4303  CG  MET A 271     -22.602 -15.520  11.477  1.00 59.12           C  
ATOM   4304  HG2 MET A 271     -22.478 -15.342  12.546  1.00 59.12           H  
ATOM   4305  HG3 MET A 271     -21.828 -14.962  10.951  1.00 59.12           H  
ATOM   4306  SD  MET A 271     -24.224 -14.859  10.996  1.00 59.12           S  
ATOM   4307  CE  MET A 271     -24.139 -15.022   9.192  1.00 59.12           C  
ATOM   4308  HE1 MET A 271     -25.038 -14.596   8.748  1.00 59.12           H  
ATOM   4309  HE2 MET A 271     -23.262 -14.498   8.811  1.00 59.12           H  
ATOM   4310  HE3 MET A 271     -24.081 -16.075   8.920  1.00 59.12           H  
ATOM   4311  N   LYS A 272     -20.927 -19.495  13.151  1.00 54.19           N  
ATOM   4312  H   LYS A 272     -20.901 -18.848  13.926  1.00 54.19           H  
ATOM   4313  CA  LYS A 272     -21.136 -20.913  13.426  1.00 54.19           C  
ATOM   4314  HA  LYS A 272     -20.462 -21.518  12.819  1.00 54.19           H  
ATOM   4315  C   LYS A 272     -22.567 -21.226  12.993  1.00 54.19           C  
ATOM   4316  CB  LYS A 272     -20.918 -21.231  14.913  1.00 54.19           C  
ATOM   4317  HB2 LYS A 272     -21.223 -22.265  15.080  1.00 54.19           H  
ATOM   4318  HB3 LYS A 272     -21.558 -20.591  15.521  1.00 54.19           H  
ATOM   4319  O   LYS A 272     -23.501 -20.696  13.585  1.00 54.19           O  
ATOM   4320  CG  LYS A 272     -19.455 -21.069  15.354  1.00 54.19           C  
ATOM   4321  HG2 LYS A 272     -19.162 -20.022  15.282  1.00 54.19           H  
ATOM   4322  HG3 LYS A 272     -18.814 -21.665  14.705  1.00 54.19           H  
ATOM   4323  CD  LYS A 272     -19.298 -21.549  16.803  1.00 54.19           C  
ATOM   4324  HD2 LYS A 272     -19.619 -22.589  16.857  1.00 54.19           H  
ATOM   4325  HD3 LYS A 272     -19.943 -20.952  17.448  1.00 54.19           H  
ATOM   4326  CE  LYS A 272     -17.846 -21.439  17.275  1.00 54.19           C  
ATOM   4327  HE2 LYS A 272     -17.214 -21.976  16.568  1.00 54.19           H  
ATOM   4328  HE3 LYS A 272     -17.550 -20.389  17.262  1.00 54.19           H  
ATOM   4329  NZ  LYS A 272     -17.695 -22.016  18.634  1.00 54.19           N  
ATOM   4330  HZ1 LYS A 272     -18.301 -21.539  19.286  1.00 54.19           H  
ATOM   4331  HZ2 LYS A 272     -17.968 -22.988  18.621  1.00 54.19           H  
ATOM   4332  HZ3 LYS A 272     -16.739 -21.955  18.953  1.00 54.19           H  
ATOM   4333  N   THR A 273     -22.722 -21.995  11.924  1.00 54.52           N  
ATOM   4334  H   THR A 273     -21.912 -22.304  11.406  1.00 54.52           H  
ATOM   4335  CA  THR A 273     -23.981 -22.669  11.620  1.00 54.52           C  
ATOM   4336  HA  THR A 273     -24.816 -21.971  11.680  1.00 54.52           H  
ATOM   4337  C   THR A 273     -24.162 -23.741  12.688  1.00 54.52           C  
ATOM   4338  CB  THR A 273     -23.943 -23.285  10.212  1.00 54.52           C  
ATOM   4339  HB  THR A 273     -24.759 -23.999  10.104  1.00 54.52           H  
ATOM   4340  O   THR A 273     -23.308 -24.624  12.794  1.00 54.52           O  
ATOM   4341  CG2 THR A 273     -24.080 -22.207   9.135  1.00 54.52           C  
ATOM   4342 HG21 THR A 273     -25.031 -21.689   9.254  1.00 54.52           H  
ATOM   4343 HG22 THR A 273     -23.260 -21.492   9.214  1.00 54.52           H  
ATOM   4344 HG23 THR A 273     -24.053 -22.679   8.153  1.00 54.52           H  
ATOM   4345  OG1 THR A 273     -22.707 -23.936   9.999  1.00 54.52           O  
ATOM   4346  HG1 THR A 273     -22.704 -24.661  10.628  1.00 54.52           H  
ATOM   4347  N   GLU A 274     -25.183 -23.579  13.529  1.00 49.18           N  
ATOM   4348  H   GLU A 274     -25.829 -22.819  13.370  1.00 49.18           H  
ATOM   4349  CA  GLU A 274     -25.674 -24.644  14.414  1.00 49.18           C  
ATOM   4350  HA  GLU A 274     -24.845 -25.070  14.979  1.00 49.18           H  
ATOM   4351  C   GLU A 274     -26.244 -25.809  13.598  1.00 49.18           C  
ATOM   4352  CB  GLU A 274     -26.721 -24.096  15.408  1.00 49.18           C  
ATOM   4353  HB2 GLU A 274     -27.505 -23.579  14.855  1.00 49.18           H  
ATOM   4354  HB3 GLU A 274     -27.169 -24.937  15.937  1.00 49.18           H  
ATOM   4355  O   GLU A 274     -26.812 -25.543  12.511  1.00 49.18           O  
ATOM   4356  CG  GLU A 274     -26.112 -23.145  16.456  1.00 49.18           C  
ATOM   4357  HG2 GLU A 274     -25.307 -23.671  16.970  1.00 49.18           H  
ATOM   4358  HG3 GLU A 274     -25.666 -22.293  15.942  1.00 49.18           H  
ATOM   4359  CD  GLU A 274     -27.114 -22.613  17.506  1.00 49.18           C  
ATOM   4360  OE1 GLU A 274     -26.625 -22.090  18.540  1.00 49.18           O  
ATOM   4361  OE2 GLU A 274     -28.344 -22.667  17.279  1.00 49.18           O  
ATOM   4362  OXT GLU A 274     -26.041 -26.944  14.075  1.00 49.18           O  
TER    4363      GLU A 274                                                       
END   
