# Supplementary material for: Nuclear genome of Bulinus truncatus, an intermediate host of the carcinogenic human blood fluke Schistosoma haematobium
Source: Nat Commun. 2022 Feb 21;13:977. doi: 10.1038/s41467-022-28634-9 (PMC8861042; doi:10.1038/s41467-022-28634-9)
Supplement: Supplementary file 6 — Supplementary Data 3 [file 41467_2022_28634_MOESM6_ESM.zip › Supplementary_Data_3/btru_037331-t1.mature.pep.pdb]

ATOM      1  N   GLY A   1     -10.173  24.382  -0.578  1.00 35.69           N  
ATOM      2  H   GLY A   1     -10.286  25.117  -1.262  1.00 35.69           H  
ATOM      3  H2  GLY A   1     -10.143  23.483  -1.037  1.00 35.69           H  
ATOM      4  H3  GLY A   1      -9.299  24.498  -0.085  1.00 35.69           H  
ATOM      5  CA  GLY A   1     -11.285  24.374   0.385  1.00 35.69           C  
ATOM      6  HA2 GLY A   1     -11.282  25.278   0.995  1.00 35.69           H  
ATOM      7  HA3 GLY A   1     -12.239  24.250  -0.129  1.00 35.69           H  
ATOM      8  C   GLY A   1     -11.045  23.176   1.249  1.00 35.69           C  
ATOM      9  O   GLY A   1     -10.803  22.128   0.677  1.00 35.69           O  
ATOM     10  N   ASP A   2     -10.979  23.345   2.563  1.00 48.47           N  
ATOM     11  H   ASP A   2     -11.128  24.246   2.994  1.00 48.47           H  
ATOM     12  CA  ASP A   2     -10.541  22.273   3.455  1.00 48.47           C  
ATOM     13  HA  ASP A   2      -9.534  21.970   3.169  1.00 48.47           H  
ATOM     14  C   ASP A   2     -11.467  21.059   3.295  1.00 48.47           C  
ATOM     15  CB  ASP A   2     -10.467  22.790   4.902  1.00 48.47           C  
ATOM     16  HB2 ASP A   2     -11.461  23.097   5.230  1.00 48.47           H  
ATOM     17  HB3 ASP A   2     -10.117  21.977   5.539  1.00 48.47           H  
ATOM     18  O   ASP A   2     -12.648  21.104   3.648  1.00 48.47           O  
ATOM     19  CG  ASP A   2      -9.483  23.948   5.075  1.00 48.47           C  
ATOM     20  OD1 ASP A   2      -8.493  23.981   4.313  1.00 48.47           O  
ATOM     21  OD2 ASP A   2      -9.773  24.832   5.909  1.00 48.47           O  
ATOM     22  N   HIS A   3     -10.943  19.995   2.682  1.00 53.78           N  
ATOM     23  H   HIS A   3      -9.992  20.063   2.348  1.00 53.78           H  
ATOM     24  CA  HIS A   3     -11.636  18.731   2.441  1.00 53.78           C  
ATOM     25  HA  HIS A   3     -12.664  18.943   2.147  1.00 53.78           H  
ATOM     26  C   HIS A   3     -11.690  17.948   3.757  1.00 53.78           C  
ATOM     27  CB  HIS A   3     -10.957  17.976   1.284  1.00 53.78           C  
ATOM     28  HB2 HIS A   3     -11.426  16.998   1.180  1.00 53.78           H  
ATOM     29  HB3 HIS A   3      -9.906  17.815   1.522  1.00 53.78           H  
ATOM     30  O   HIS A   3     -11.021  16.938   3.954  1.00 53.78           O  
ATOM     31  CG  HIS A   3     -11.067  18.696  -0.040  1.00 53.78           C  
ATOM     32  CD2 HIS A   3     -10.055  19.292  -0.747  1.00 53.78           C  
ATOM     33  HD2 HIS A   3      -9.014  19.321  -0.461  1.00 53.78           H  
ATOM     34  ND1 HIS A   3     -12.223  18.876  -0.764  1.00 53.78           N  
ATOM     35  HD1 HIS A   3     -13.126  18.482  -0.540  1.00 53.78           H  
ATOM     36  CE1 HIS A   3     -11.918  19.569  -1.872  1.00 53.78           C  
ATOM     37  HE1 HIS A   3     -12.620  19.831  -2.649  1.00 53.78           H  
ATOM     38  NE2 HIS A   3     -10.611  19.867  -1.901  1.00 53.78           N  
ATOM     39  N   LEU A   4     -12.434  18.496   4.714  1.00 58.72           N  
ATOM     40  H   LEU A   4     -12.893  19.369   4.498  1.00 58.72           H  
ATOM     41  CA  LEU A   4     -12.512  17.999   6.077  1.00 58.72           C  
ATOM     42  HA  LEU A   4     -11.525  17.666   6.397  1.00 58.72           H  
ATOM     43  C   LEU A   4     -13.444  16.789   6.107  1.00 58.72           C  
ATOM     44  CB  LEU A   4     -12.978  19.135   7.012  1.00 58.72           C  
ATOM     45  HB2 LEU A   4     -13.139  18.728   8.010  1.00 58.72           H  
ATOM     46  HB3 LEU A   4     -13.936  19.506   6.646  1.00 58.72           H  
ATOM     47  O   LEU A   4     -14.664  16.929   6.197  1.00 58.72           O  
ATOM     48  CG  LEU A   4     -11.995  20.316   7.107  1.00 58.72           C  
ATOM     49  HG  LEU A   4     -11.719  20.619   6.097  1.00 58.72           H  
ATOM     50  CD1 LEU A   4     -12.656  21.513   7.790  1.00 58.72           C  
ATOM     51 HD11 LEU A   4     -12.952  21.250   8.806  1.00 58.72           H  
ATOM     52 HD12 LEU A   4     -13.534  21.817   7.219  1.00 58.72           H  
ATOM     53 HD13 LEU A   4     -11.957  22.348   7.817  1.00 58.72           H  
ATOM     54  CD2 LEU A   4     -10.723  19.959   7.879  1.00 58.72           C  
ATOM     55 HD21 LEU A   4     -10.973  19.624   8.885  1.00 58.72           H  
ATOM     56 HD22 LEU A   4     -10.178  19.173   7.357  1.00 58.72           H  
ATOM     57 HD23 LEU A   4     -10.076  20.835   7.940  1.00 58.72           H  
ATOM     58  N   CYS A   5     -12.874  15.585   6.067  1.00 61.48           N  
ATOM     59  H   CYS A   5     -11.885  15.517   5.876  1.00 61.48           H  
ATOM     60  CA  CYS A   5     -13.575  14.444   6.640  1.00 61.48           C  
ATOM     61  HA  CYS A   5     -14.506  14.291   6.093  1.00 61.48           H  
ATOM     62  C   CYS A   5     -13.831  14.742   8.124  1.00 61.48           C  
ATOM     63  CB  CYS A   5     -12.736  13.180   6.569  1.00 61.48           C  
ATOM     64  HB2 CYS A   5     -11.776  13.396   7.039  1.00 61.48           H  
ATOM     65  HB3 CYS A   5     -13.221  12.405   7.162  1.00 61.48           H  
ATOM     66  O   CYS A   5     -12.888  15.106   8.836  1.00 61.48           O  
ATOM     67  SG  CYS A   5     -12.429  12.497   4.941  1.00 61.48           S  
ATOM     68  N   PRO A   6     -15.062  14.577   8.622  1.00 57.98           N  
ATOM     69  CA  PRO A   6     -15.331  14.741  10.040  1.00 57.98           C  
ATOM     70  HA  PRO A   6     -15.047  15.746  10.354  1.00 57.98           H  
ATOM     71  C   PRO A   6     -14.528  13.718  10.852  1.00 57.98           C  
ATOM     72  CB  PRO A   6     -16.844  14.573  10.192  1.00 57.98           C  
ATOM     73  HB2 PRO A   6     -17.114  14.098  11.135  1.00 57.98           H  
ATOM     74  HB3 PRO A   6     -17.325  15.548  10.107  1.00 57.98           H  
ATOM     75  O   PRO A   6     -14.356  12.570  10.432  1.00 57.98           O  
ATOM     76  CG  PRO A   6     -17.232  13.712   8.992  1.00 57.98           C  
ATOM     77  HG2 PRO A   6     -18.269  13.889   8.708  1.00 57.98           H  
ATOM     78  HG3 PRO A   6     -17.080  12.661   9.236  1.00 57.98           H  
ATOM     79  CD  PRO A   6     -16.243  14.130   7.908  1.00 57.98           C  
ATOM     80  HD2 PRO A   6     -16.029  13.280   7.260  1.00 57.98           H  
ATOM     81  HD3 PRO A   6     -16.645  14.963   7.331  1.00 57.98           H  
ATOM     82  N   ILE A   7     -14.044  14.146  12.020  1.00 57.38           N  
ATOM     83  H   ILE A   7     -14.224  15.101  12.296  1.00 57.38           H  
ATOM     84  CA  ILE A   7     -13.501  13.239  13.033  1.00 57.38           C  
ATOM     85  HA  ILE A   7     -12.835  12.518  12.560  1.00 57.38           H  
ATOM     86  C   ILE A   7     -14.702  12.498  13.617  1.00 57.38           C  
ATOM     87  CB  ILE A   7     -12.706  14.003  14.121  1.00 57.38           C  
ATOM     88  HB  ILE A   7     -13.380  14.703  14.615  1.00 57.38           H  
ATOM     89  O   ILE A   7     -15.538  13.111  14.282  1.00 57.38           O  
ATOM     90  CG1 ILE A   7     -11.543  14.809  13.495  1.00 57.38           C  
ATOM     91 HG12 ILE A   7     -10.819  14.121  13.059  1.00 57.38           H  
ATOM     92 HG13 ILE A   7     -11.926  15.441  12.693  1.00 57.38           H  
ATOM     93  CG2 ILE A   7     -12.173  13.013  15.175  1.00 57.38           C  
ATOM     94 HG21 ILE A   7     -11.481  12.308  14.714  1.00 57.38           H  
ATOM     95 HG22 ILE A   7     -11.664  13.545  15.979  1.00 57.38           H  
ATOM     96 HG23 ILE A   7     -12.993  12.454  15.627  1.00 57.38           H  
ATOM     97  CD1 ILE A   7     -10.821  15.736  14.482  1.00 57.38           C  
ATOM     98 HD11 ILE A   7     -11.542  16.385  14.979  1.00 57.38           H  
ATOM     99 HD12 ILE A   7     -10.277  15.154  15.227  1.00 57.38           H  
ATOM    100 HD13 ILE A   7     -10.106  16.352  13.938  1.00 57.38           H  
ATOM    101  N   ALA A   8     -14.823  11.204  13.339  1.00 55.13           N  
ATOM    102  H   ALA A   8     -14.095  10.745  12.810  1.00 55.13           H  
ATOM    103  CA  ALA A   8     -15.822  10.387  14.010  1.00 55.13           C  
ATOM    104  HA  ALA A   8     -16.720  10.984  14.172  1.00 55.13           H  
ATOM    105  C   ALA A   8     -15.277   9.975  15.388  1.00 55.13           C  
ATOM    106  CB  ALA A   8     -16.221   9.209  13.114  1.00 55.13           C  
ATOM    107  HB1 ALA A   8     -16.986   8.611  13.610  1.00 55.13           H  
ATOM    108  HB2 ALA A   8     -15.351   8.581  12.921  1.00 55.13           H  
ATOM    109  HB3 ALA A   8     -16.612   9.579  12.167  1.00 55.13           H  
ATOM    110  O   ALA A   8     -14.143   9.512  15.497  1.00 55.13           O  
ATOM    111  N   GLU A   9     -16.086  10.097  16.444  1.00 55.98           N  
ATOM    112  H   GLU A   9     -16.981  10.548  16.316  1.00 55.98           H  
ATOM    113  CA  GLU A   9     -15.780   9.589  17.799  1.00 55.98           C  
ATOM    114  HA  GLU A   9     -14.750   9.852  18.042  1.00 55.98           H  
ATOM    115  C   GLU A   9     -15.864   8.046  17.889  1.00 55.98           C  
ATOM    116  CB  GLU A   9     -16.699  10.243  18.849  1.00 55.98           C  
ATOM    117  HB2 GLU A   9     -16.501   9.782  19.817  1.00 55.98           H  
ATOM    118  HB3 GLU A   9     -17.736  10.046  18.575  1.00 55.98           H  
ATOM    119  O   GLU A   9     -16.205   7.478  18.925  1.00 55.98           O  
ATOM    120  CG  GLU A   9     -16.494  11.752  19.030  1.00 55.98           C  
ATOM    121  HG2 GLU A   9     -15.437  11.937  19.223  1.00 55.98           H  
ATOM    122  HG3 GLU A   9     -16.766  12.262  18.106  1.00 55.98           H  
ATOM    123  CD  GLU A   9     -17.334  12.319  20.192  1.00 55.98           C  
ATOM    124  OE1 GLU A   9     -16.981  13.422  20.668  1.00 55.98           O  
ATOM    125  OE2 GLU A   9     -18.313  11.658  20.609  1.00 55.98           O  
ATOM    126  N   ILE A  10     -15.597   7.347  16.787  1.00 57.14           N  
ATOM    127  H   ILE A  10     -15.163   7.848  16.024  1.00 57.14           H  
ATOM    128  CA  ILE A  10     -15.632   5.889  16.686  1.00 57.14           C  
ATOM    129  HA  ILE A  10     -16.116   5.478  17.572  1.00 57.14           H  
ATOM    130  C   ILE A  10     -14.182   5.407  16.674  1.00 57.14           C  
ATOM    131  CB  ILE A  10     -16.455   5.443  15.457  1.00 57.14           C  
ATOM    132  HB  ILE A  10     -15.981   5.840  14.560  1.00 57.14           H  
ATOM    133  O   ILE A  10     -13.335   5.989  16.004  1.00 57.14           O  
ATOM    134  CG1 ILE A  10     -17.898   6.001  15.558  1.00 57.14           C  
ATOM    135 HG12 ILE A  10     -17.872   7.075  15.743  1.00 57.14           H  
ATOM    136 HG13 ILE A  10     -18.413   5.532  16.396  1.00 57.14           H  
ATOM    137  CG2 ILE A  10     -16.494   3.907  15.358  1.00 57.14           C  
ATOM    138 HG21 ILE A  10     -15.484   3.499  15.324  1.00 57.14           H  
ATOM    139 HG22 ILE A  10     -16.980   3.601  14.432  1.00 57.14           H  
ATOM    140 HG23 ILE A  10     -17.031   3.479  16.205  1.00 57.14           H  
ATOM    141  CD1 ILE A  10     -18.724   5.806  14.290  1.00 57.14           C  
ATOM    142 HD11 ILE A  10     -18.191   6.259  13.453  1.00 57.14           H  
ATOM    143 HD12 ILE A  10     -19.689   6.300  14.406  1.00 57.14           H  
ATOM    144 HD13 ILE A  10     -18.895   4.746  14.105  1.00 57.14           H  
ATOM    145  N   TRP A  11     -13.878   4.369  17.454  1.00 67.97           N  
ATOM    146  H   TRP A  11     -14.615   3.963  18.011  1.00 67.97           H  
ATOM    147  CA  TRP A  11     -12.497   3.930  17.716  1.00 67.97           C  
ATOM    148  HA  TRP A  11     -11.850   4.808  17.701  1.00 67.97           H  
ATOM    149  C   TRP A  11     -11.938   2.964  16.664  1.00 67.97           C  
ATOM    150  CB  TRP A  11     -12.445   3.316  19.122  1.00 67.97           C  
ATOM    151  HB2 TRP A  11     -12.971   2.361  19.109  1.00 67.97           H  
ATOM    152  HB3 TRP A  11     -11.405   3.116  19.381  1.00 67.97           H  
ATOM    153  O   TRP A  11     -10.740   2.666  16.666  1.00 67.97           O  
ATOM    154  CG  TRP A  11     -13.044   4.184  20.187  1.00 67.97           C  
ATOM    155  CD1 TRP A  11     -14.231   3.975  20.800  1.00 67.97           C  
ATOM    156  HD1 TRP A  11     -14.872   3.125  20.623  1.00 67.97           H  
ATOM    157  CD2 TRP A  11     -12.573   5.480  20.662  1.00 67.97           C  
ATOM    158  CE2 TRP A  11     -13.542   6.008  21.566  1.00 67.97           C  
ATOM    159  CE3 TRP A  11     -11.473   6.303  20.343  1.00 67.97           C  
ATOM    160  HE3 TRP A  11     -10.763   5.966  19.602  1.00 67.97           H  
ATOM    161  NE1 TRP A  11     -14.521   5.043  21.628  1.00 67.97           N  
ATOM    162  HE1 TRP A  11     -15.418   5.160  22.078  1.00 67.97           H  
ATOM    163  CH2 TRP A  11     -12.385   8.120  21.699  1.00 67.97           C  
ATOM    164  HH2 TRP A  11     -12.389   9.166  21.967  1.00 67.97           H  
ATOM    165  CZ2 TRP A  11     -13.438   7.293  22.115  1.00 67.97           C  
ATOM    166  HZ2 TRP A  11     -14.240   7.681  22.725  1.00 67.97           H  
ATOM    167  CZ3 TRP A  11     -11.393   7.617  20.837  1.00 67.97           C  
ATOM    168  HZ3 TRP A  11     -10.618   8.272  20.467  1.00 67.97           H  
ATOM    169  N   GLU A  12     -12.806   2.480  15.777  1.00 82.12           N  
ATOM    170  H   GLU A  12     -13.747   2.845  15.785  1.00 82.12           H  
ATOM    171  CA  GLU A  12     -12.524   1.463  14.769  1.00 82.12           C  
ATOM    172  HA  GLU A  12     -11.447   1.383  14.626  1.00 82.12           H  
ATOM    173  C   GLU A  12     -13.149   1.863  13.430  1.00 82.12           C  
ATOM    174  CB  GLU A  12     -13.052   0.093  15.230  1.00 82.12           C  
ATOM    175  HB2 GLU A  12     -14.125   0.158  15.405  1.00 82.12           H  
ATOM    176  HB3 GLU A  12     -12.867  -0.628  14.434  1.00 82.12           H  
ATOM    177  O   GLU A  12     -14.184   2.525  13.386  1.00 82.12           O  
ATOM    178  CG  GLU A  12     -12.346  -0.387  16.511  1.00 82.12           C  
ATOM    179  HG2 GLU A  12     -11.269  -0.340  16.346  1.00 82.12           H  
ATOM    180  HG3 GLU A  12     -12.590   0.290  17.330  1.00 82.12           H  
ATOM    181  CD  GLU A  12     -12.719  -1.813  16.937  1.00 82.12           C  
ATOM    182  OE1 GLU A  12     -12.048  -2.306  17.874  1.00 82.12           O  
ATOM    183  OE2 GLU A  12     -13.644  -2.400  16.336  1.00 82.12           O  
ATOM    184  N   CYS A  13     -12.521   1.465  12.323  1.00 87.89           N  
ATOM    185  H   CYS A  13     -11.725   0.849  12.404  1.00 87.89           H  
ATOM    186  CA  CYS A  13     -13.116   1.655  11.006  1.00 87.89           C  
ATOM    187  HA  CYS A  13     -13.547   2.655  10.951  1.00 87.89           H  
ATOM    188  C   CYS A  13     -14.227   0.629  10.794  1.00 87.89           C  
ATOM    189  CB  CYS A  13     -12.043   1.521   9.921  1.00 87.89           C  
ATOM    190  HB2 CYS A  13     -11.574   0.541  10.005  1.00 87.89           H  
ATOM    191  HB3 CYS A  13     -11.277   2.281  10.077  1.00 87.89           H  
ATOM    192  O   CYS A  13     -13.939  -0.548  10.578  1.00 87.89           O  
ATOM    193  SG  CYS A  13     -12.645   1.704   8.226  1.00 87.89           S  
ATOM    194  N   THR A  14     -15.481   1.072  10.821  1.00 86.22           N  
ATOM    195  H   THR A  14     -15.654   2.038  11.060  1.00 86.22           H  
ATOM    196  CA  THR A  14     -16.638   0.210  10.551  1.00 86.22           C  
ATOM    197  HA  THR A  14     -16.264  -0.766  10.245  1.00 86.22           H  
ATOM    198  C   THR A  14     -17.486   0.763   9.403  1.00 86.22           C  
ATOM    199  CB  THR A  14     -17.505  -0.042  11.796  1.00 86.22           C  
ATOM    200  HB  THR A  14     -18.117  -0.922  11.597  1.00 86.22           H  
ATOM    201  O   THR A  14     -17.443   1.967   9.130  1.00 86.22           O  
ATOM    202  CG2 THR A  14     -16.700  -0.330  13.063  1.00 86.22           C  
ATOM    203 HG21 THR A  14     -15.980  -1.126  12.875  1.00 86.22           H  
ATOM    204 HG22 THR A  14     -16.175   0.567  13.390  1.00 86.22           H  
ATOM    205 HG23 THR A  14     -17.377  -0.649  13.855  1.00 86.22           H  
ATOM    206  OG1 THR A  14     -18.373   1.041  12.043  1.00 86.22           O  
ATOM    207  HG1 THR A  14     -19.237   0.627  12.108  1.00 86.22           H  
ATOM    208  N   PRO A  15     -18.284  -0.077   8.724  1.00 82.40           N  
ATOM    209  CA  PRO A  15     -19.231   0.385   7.706  1.00 82.40           C  
ATOM    210  HA  PRO A  15     -18.679   0.813   6.869  1.00 82.40           H  
ATOM    211  C   PRO A  15     -20.238   1.426   8.226  1.00 82.40           C  
ATOM    212  CB  PRO A  15     -19.955  -0.881   7.241  1.00 82.40           C  
ATOM    213  HB2 PRO A  15     -20.865  -1.030   7.822  1.00 82.40           H  
ATOM    214  HB3 PRO A  15     -20.195  -0.834   6.179  1.00 82.40           H  
ATOM    215  O   PRO A  15     -20.684   2.294   7.482  1.00 82.40           O  
ATOM    216  CG  PRO A  15     -18.974  -2.008   7.567  1.00 82.40           C  
ATOM    217  HG2 PRO A  15     -18.198  -2.073   6.804  1.00 82.40           H  
ATOM    218  HG3 PRO A  15     -19.479  -2.966   7.694  1.00 82.40           H  
ATOM    219  CD  PRO A  15     -18.338  -1.527   8.857  1.00 82.40           C  
ATOM    220  HD2 PRO A  15     -17.349  -1.975   8.960  1.00 82.40           H  
ATOM    221  HD3 PRO A  15     -18.972  -1.803   9.699  1.00 82.40           H  
ATOM    222  N   GLU A  16     -20.571   1.376   9.516  1.00 83.43           N  
ATOM    223  H   GLU A  16     -20.236   0.590  10.054  1.00 83.43           H  
ATOM    224  CA  GLU A  16     -21.523   2.271  10.185  1.00 83.43           C  
ATOM    225  HA  GLU A  16     -22.311   2.526   9.478  1.00 83.43           H  
ATOM    226  C   GLU A  16     -20.885   3.591  10.636  1.00 83.43           C  
ATOM    227  CB  GLU A  16     -22.179   1.577  11.397  1.00 83.43           C  
ATOM    228  HB2 GLU A  16     -21.447   1.472  12.198  1.00 83.43           H  
ATOM    229  HB3 GLU A  16     -22.966   2.232  11.770  1.00 83.43           H  
ATOM    230  O   GLU A  16     -21.568   4.444  11.207  1.00 83.43           O  
ATOM    231  CG  GLU A  16     -22.826   0.213  11.100  1.00 83.43           C  
ATOM    232  HG2 GLU A  16     -23.484   0.321  10.239  1.00 83.43           H  
ATOM    233  HG3 GLU A  16     -23.442  -0.062  11.956  1.00 83.43           H  
ATOM    234  CD  GLU A  16     -21.807  -0.911  10.852  1.00 83.43           C  
ATOM    235  OE1 GLU A  16     -22.181  -1.879  10.157  1.00 83.43           O  
ATOM    236  OE2 GLU A  16     -20.640  -0.760  11.299  1.00 83.43           O  
ATOM    237  N   SER A  17     -19.583   3.778  10.402  1.00 78.81           N  
ATOM    238  H   SER A  17     -19.073   3.061   9.904  1.00 78.81           H  
ATOM    239  CA  SER A  17     -18.887   4.984  10.834  1.00 78.81           C  
ATOM    240  HA  SER A  17     -19.067   5.070  11.906  1.00 78.81           H  
ATOM    241  C   SER A  17     -19.466   6.235  10.166  1.00 78.81           C  
ATOM    242  CB  SER A  17     -17.377   4.867  10.619  1.00 78.81           C  
ATOM    243  HB2 SER A  17     -16.900   5.818  10.855  1.00 78.81           H  
ATOM    244  HB3 SER A  17     -17.169   4.620   9.578  1.00 78.81           H  
ATOM    245  O   SER A  17     -19.620   6.301   8.940  1.00 78.81           O  
ATOM    246  OG  SER A  17     -16.842   3.863  11.459  1.00 78.81           O  
ATOM    247  HG  SER A  17     -17.424   3.100  11.442  1.00 78.81           H  
ATOM    248  N   THR A  18     -19.771   7.256  10.975  1.00 80.01           N  
ATOM    249  H   THR A  18     -19.736   7.111  11.974  1.00 80.01           H  
ATOM    250  CA  THR A  18     -20.272   8.547  10.486  1.00 80.01           C  
ATOM    251  HA  THR A  18     -21.232   8.379   9.999  1.00 80.01           H  
ATOM    252  C   THR A  18     -19.286   9.126   9.479  1.00 80.01           C  
ATOM    253  CB  THR A  18     -20.481   9.550  11.628  1.00 80.01           C  
ATOM    254  HB  THR A  18     -19.522   9.791  12.088  1.00 80.01           H  
ATOM    255  O   THR A  18     -18.155   9.459   9.826  1.00 80.01           O  
ATOM    256  CG2 THR A  18     -21.158  10.835  11.145  1.00 80.01           C  
ATOM    257 HG21 THR A  18     -22.106  10.597  10.662  1.00 80.01           H  
ATOM    258 HG22 THR A  18     -20.511  11.358  10.440  1.00 80.01           H  
ATOM    259 HG23 THR A  18     -21.341  11.492  11.995  1.00 80.01           H  
ATOM    260  OG1 THR A  18     -21.325   8.990  12.603  1.00 80.01           O  
ATOM    261  HG1 THR A  18     -21.299   9.551  13.382  1.00 80.01           H  
ATOM    262  N   SER A  19     -19.713   9.232   8.223  1.00 81.18           N  
ATOM    263  H   SER A  19     -20.661   8.961   8.005  1.00 81.18           H  
ATOM    264  CA  SER A  19     -18.833   9.524   7.092  1.00 81.18           C  
ATOM    265  HA  SER A  19     -17.892   9.930   7.464  1.00 81.18           H  
ATOM    266  C   SER A  19     -19.431  10.577   6.166  1.00 81.18           C  
ATOM    267  CB  SER A  19     -18.495   8.236   6.326  1.00 81.18           C  
ATOM    268  HB2 SER A  19     -17.776   7.657   6.906  1.00 81.18           H  
ATOM    269  HB3 SER A  19     -18.035   8.495   5.373  1.00 81.18           H  
ATOM    270  O   SER A  19     -20.648  10.666   5.991  1.00 81.18           O  
ATOM    271  OG  SER A  19     -19.637   7.431   6.093  1.00 81.18           O  
ATOM    272  HG  SER A  19     -19.863   7.036   6.939  1.00 81.18           H  
ATOM    273  N   VAL A  20     -18.559  11.365   5.537  1.00 78.80           N  
ATOM    274  H   VAL A  20     -17.576  11.186   5.684  1.00 78.80           H  
ATOM    275  CA  VAL A  20     -18.911  12.275   4.439  1.00 78.80           C  
ATOM    276  HA  VAL A  20     -19.995  12.386   4.394  1.00 78.80           H  
ATOM    277  C   VAL A  20     -18.452  11.625   3.147  1.00 78.80           C  
ATOM    278  CB  VAL A  20     -18.319  13.680   4.643  1.00 78.80           C  
ATOM    279  HB  VAL A  20     -17.258  13.599   4.879  1.00 78.80           H  
ATOM    280  O   VAL A  20     -17.331  11.139   3.047  1.00 78.80           O  
ATOM    281  CG1 VAL A  20     -18.493  14.576   3.411  1.00 78.80           C  
ATOM    282 HG11 VAL A  20     -17.884  14.202   2.589  1.00 78.80           H  
ATOM    283 HG12 VAL A  20     -18.147  15.584   3.641  1.00 78.80           H  
ATOM    284 HG13 VAL A  20     -19.538  14.618   3.106  1.00 78.80           H  
ATOM    285  CG2 VAL A  20     -19.047  14.367   5.803  1.00 78.80           C  
ATOM    286 HG21 VAL A  20     -20.086  14.557   5.536  1.00 78.80           H  
ATOM    287 HG22 VAL A  20     -18.559  15.314   6.035  1.00 78.80           H  
ATOM    288 HG23 VAL A  20     -19.031  13.726   6.684  1.00 78.80           H  
ATOM    289  N   GLU A  21     -19.367  11.519   2.185  1.00 84.15           N  
ATOM    290  H   GLU A  21     -20.238  12.011   2.323  1.00 84.15           H  
ATOM    291  CA  GLU A  21     -19.149  10.848   0.894  1.00 84.15           C  
ATOM    292  HA  GLU A  21     -20.120  10.813   0.399  1.00 84.15           H  
ATOM    293  C   GLU A  21     -18.708   9.371   0.972  1.00 84.15           C  
ATOM    294  CB  GLU A  21     -18.265  11.705  -0.025  1.00 84.15           C  
ATOM    295  HB2 GLU A  21     -18.113  11.171  -0.962  1.00 84.15           H  
ATOM    296  HB3 GLU A  21     -17.296  11.878   0.444  1.00 84.15           H  
ATOM    297  O   GLU A  21     -18.601   8.712  -0.056  1.00 84.15           O  
ATOM    298  CG  GLU A  21     -18.955  13.045  -0.333  1.00 84.15           C  
ATOM    299  HG2 GLU A  21     -19.956  12.834  -0.710  1.00 84.15           H  
ATOM    300  HG3 GLU A  21     -19.064  13.621   0.587  1.00 84.15           H  
ATOM    301  CD  GLU A  21     -18.206  13.896  -1.364  1.00 84.15           C  
ATOM    302  OE1 GLU A  21     -18.845  14.848  -1.864  1.00 84.15           O  
ATOM    303  OE2 GLU A  21     -17.035  13.578  -1.664  1.00 84.15           O  
ATOM    304  N   GLY A  22     -18.651   8.774   2.165  1.00 87.49           N  
ATOM    305  H   GLY A  22     -18.731   9.373   2.974  1.00 87.49           H  
ATOM    306  CA  GLY A  22     -18.174   7.406   2.396  1.00 87.49           C  
ATOM    307  HA2 GLY A  22     -18.865   6.903   3.073  1.00 87.49           H  
ATOM    308  HA3 GLY A  22     -18.124   6.849   1.460  1.00 87.49           H  
ATOM    309  C   GLY A  22     -16.788   7.322   3.026  1.00 87.49           C  
ATOM    310  O   GLY A  22     -16.261   6.223   3.150  1.00 87.49           O  
ATOM    311  N   TYR A  23     -16.212   8.456   3.430  1.00 90.32           N  
ATOM    312  H   TYR A  23     -16.662   9.341   3.246  1.00 90.32           H  
ATOM    313  CA  TYR A  23     -14.960   8.507   4.172  1.00 90.32           C  
ATOM    314  HA  TYR A  23     -14.614   7.485   4.327  1.00 90.32           H  
ATOM    315  C   TYR A  23     -15.153   9.145   5.550  1.00 90.32           C  
ATOM    316  CB  TYR A  23     -13.882   9.210   3.343  1.00 90.32           C  
ATOM    317  HB2 TYR A  23     -12.977   9.291   3.944  1.00 90.32           H  
ATOM    318  HB3 TYR A  23     -14.212  10.222   3.109  1.00 90.32           H  
ATOM    319  O   TYR A  23     -15.908  10.109   5.713  1.00 90.32           O  
ATOM    320  CG  TYR A  23     -13.543   8.474   2.059  1.00 90.32           C  
ATOM    321  CD1 TYR A  23     -12.646   7.387   2.084  1.00 90.32           C  
ATOM    322  HD1 TYR A  23     -12.209   7.069   3.019  1.00 90.32           H  
ATOM    323  CD2 TYR A  23     -14.145   8.859   0.846  1.00 90.32           C  
ATOM    324  HD2 TYR A  23     -14.839   9.687   0.832  1.00 90.32           H  
ATOM    325  CE1 TYR A  23     -12.328   6.707   0.893  1.00 90.32           C  
ATOM    326  HE1 TYR A  23     -11.621   5.891   0.885  1.00 90.32           H  
ATOM    327  CE2 TYR A  23     -13.854   8.161  -0.341  1.00 90.32           C  
ATOM    328  HE2 TYR A  23     -14.331   8.451  -1.266  1.00 90.32           H  
ATOM    329  OH  TYR A  23     -12.668   6.396  -1.452  1.00 90.32           O  
ATOM    330  HH  TYR A  23     -13.074   6.797  -2.224  1.00 90.32           H  
ATOM    331  CZ  TYR A  23     -12.945   7.081  -0.315  1.00 90.32           C  
ATOM    332  N   ALA A  24     -14.467   8.601   6.550  1.00 88.84           N  
ATOM    333  H   ALA A  24     -13.927   7.770   6.351  1.00 88.84           H  
ATOM    334  CA  ALA A  24     -14.398   9.136   7.907  1.00 88.84           C  
ATOM    335  HA  ALA A  24     -14.839  10.133   7.935  1.00 88.84           H  
ATOM    336  C   ALA A  24     -12.936   9.257   8.348  1.00 88.84           C  
ATOM    337  CB  ALA A  24     -15.200   8.232   8.850  1.00 88.84           C  
ATOM    338  HB1 ALA A  24     -14.771   7.230   8.871  1.00 88.84           H  
ATOM    339  HB2 ALA A  24     -16.235   8.168   8.515  1.00 88.84           H  
ATOM    340  HB3 ALA A  24     -15.184   8.646   9.859  1.00 88.84           H  
ATOM    341  O   ALA A  24     -12.116   8.408   7.999  1.00 88.84           O  
ATOM    342  N   ASN A  25     -12.605  10.287   9.127  1.00 89.25           N  
ATOM    343  H   ASN A  25     -13.326  10.918   9.444  1.00 89.25           H  
ATOM    344  CA  ASN A  25     -11.322  10.350   9.821  1.00 89.25           C  
ATOM    345  HA  ASN A  25     -10.569   9.788   9.268  1.00 89.25           H  
ATOM    346  C   ASN A  25     -11.485   9.693  11.195  1.00 89.25           C  
ATOM    347  CB  ASN A  25     -10.855  11.811   9.891  1.00 89.25           C  
ATOM    348  HB2 ASN A  25     -10.796  12.214   8.880  1.00 89.25           H  
ATOM    349  HB3 ASN A  25     -11.578  12.398  10.457  1.00 89.25           H  
ATOM    350  O   ASN A  25     -12.338  10.107  11.984  1.00 89.25           O  
ATOM    351  CG  ASN A  25      -9.491  11.972  10.539  1.00 89.25           C  
ATOM    352  ND2 ASN A  25      -8.997  13.184  10.606  1.00 89.25           N  
ATOM    353 HD21 ASN A  25      -9.518  13.968  10.241  1.00 89.25           H  
ATOM    354 HD22 ASN A  25      -8.099  13.271  11.060  1.00 89.25           H  
ATOM    355  OD1 ASN A  25      -8.837  11.039  10.968  1.00 89.25           O  
ATOM    356  N   ILE A  26     -10.692   8.659  11.458  1.00 88.32           N  
ATOM    357  H   ILE A  26      -9.978   8.416  10.786  1.00 88.32           H  
ATOM    358  CA  ILE A  26     -10.751   7.860  12.677  1.00 88.32           C  
ATOM    359  HA  ILE A  26     -11.570   8.202  13.309  1.00 88.32           H  
ATOM    360  C   ILE A  26      -9.455   8.042  13.454  1.00 88.32           C  
ATOM    361  CB  ILE A  26     -10.989   6.377  12.327  1.00 88.32           C  
ATOM    362  HB  ILE A  26     -10.170   6.073  11.674  1.00 88.32           H  
ATOM    363  O   ILE A  26      -8.370   7.798  12.926  1.00 88.32           O  
ATOM    364  CG1 ILE A  26     -12.295   6.126  11.541  1.00 88.32           C  
ATOM    365 HG12 ILE A  26     -12.347   5.069  11.281  1.00 88.32           H  
ATOM    366 HG13 ILE A  26     -12.270   6.691  10.610  1.00 88.32           H  
ATOM    367  CG2 ILE A  26     -10.938   5.494  13.586  1.00 88.32           C  
ATOM    368 HG21 ILE A  26      -9.915   5.423  13.955  1.00 88.32           H  
ATOM    369 HG22 ILE A  26     -11.294   4.489  13.360  1.00 88.32           H  
ATOM    370 HG23 ILE A  26     -11.565   5.924  14.367  1.00 88.32           H  
ATOM    371  CD1 ILE A  26     -13.577   6.488  12.295  1.00 88.32           C  
ATOM    372 HD11 ILE A  26     -13.705   5.835  13.158  1.00 88.32           H  
ATOM    373 HD12 ILE A  26     -14.434   6.364  11.633  1.00 88.32           H  
ATOM    374 HD13 ILE A  26     -13.524   7.525  12.626  1.00 88.32           H  
ATOM    375  N   TYR A  27      -9.582   8.393  14.734  1.00 87.04           N  
ATOM    376  H   TYR A  27     -10.511   8.555  15.094  1.00 87.04           H  
ATOM    377  CA  TYR A  27      -8.487   8.300  15.694  1.00 87.04           C  
ATOM    378  HA  TYR A  27      -7.537   8.274  15.160  1.00 87.04           H  
ATOM    379  C   TYR A  27      -8.624   7.010  16.502  1.00 87.04           C  
ATOM    380  CB  TYR A  27      -8.461   9.530  16.605  1.00 87.04           C  
ATOM    381  HB2 TYR A  27      -9.424   9.626  17.105  1.00 87.04           H  
ATOM    382  HB3 TYR A  27      -8.318  10.424  15.997  1.00 87.04           H  
ATOM    383  O   TYR A  27      -9.510   6.881  17.351  1.00 87.04           O  
ATOM    384  CG  TYR A  27      -7.355   9.456  17.643  1.00 87.04           C  
ATOM    385  CD1 TYR A  27      -7.669   9.202  18.991  1.00 87.04           C  
ATOM    386  HD1 TYR A  27      -8.702   9.073  19.278  1.00 87.04           H  
ATOM    387  CD2 TYR A  27      -6.009   9.584  17.249  1.00 87.04           C  
ATOM    388  HD2 TYR A  27      -5.774   9.739  16.207  1.00 87.04           H  
ATOM    389  CE1 TYR A  27      -6.641   9.107  19.947  1.00 87.04           C  
ATOM    390  HE1 TYR A  27      -6.867   8.921  20.987  1.00 87.04           H  
ATOM    391  CE2 TYR A  27      -4.975   9.484  18.199  1.00 87.04           C  
ATOM    392  HE2 TYR A  27      -3.945   9.572  17.886  1.00 87.04           H  
ATOM    393  OH  TYR A  27      -4.311   9.157  20.485  1.00 87.04           O  
ATOM    394  HH  TYR A  27      -3.440   9.232  20.088  1.00 87.04           H  
ATOM    395  CZ  TYR A  27      -5.295   9.250  19.553  1.00 87.04           C  
ATOM    396  N   SER A  28      -7.724   6.052  16.279  1.00 84.58           N  
ATOM    397  H   SER A  28      -6.980   6.232  15.621  1.00 84.58           H  
ATOM    398  CA  SER A  28      -7.696   4.840  17.095  1.00 84.58           C  
ATOM    399  HA  SER A  28      -8.717   4.585  17.376  1.00 84.58           H  
ATOM    400  C   SER A  28      -6.882   5.072  18.362  1.00 84.58           C  
ATOM    401  CB  SER A  28      -7.152   3.650  16.318  1.00 84.58           C  
ATOM    402  HB2 SER A  28      -7.753   3.503  15.421  1.00 84.58           H  
ATOM    403  HB3 SER A  28      -6.113   3.828  16.041  1.00 84.58           H  
ATOM    404  O   SER A  28      -5.675   5.303  18.298  1.00 84.58           O  
ATOM    405  OG  SER A  28      -7.253   2.504  17.143  1.00 84.58           O  
ATOM    406  HG  SER A  28      -8.146   2.165  17.044  1.00 84.58           H  
ATOM    407  N   ARG A  29      -7.521   4.939  19.531  1.00 80.43           N  
ATOM    408  H   ARG A  29      -8.519   4.787  19.501  1.00 80.43           H  
ATOM    409  CA  ARG A  29      -6.820   4.936  20.829  1.00 80.43           C  
ATOM    410  HA  ARG A  29      -6.140   5.787  20.876  1.00 80.43           H  
ATOM    411  C   ARG A  29      -5.944   3.704  21.023  1.00 80.43           C  
ATOM    412  CB  ARG A  29      -7.820   5.008  21.987  1.00 80.43           C  
ATOM    413  HB2 ARG A  29      -7.310   4.729  22.909  1.00 80.43           H  
ATOM    414  HB3 ARG A  29      -8.626   4.295  21.817  1.00 80.43           H  
ATOM    415  O   ARG A  29      -4.936   3.797  21.709  1.00 80.43           O  
ATOM    416  CG  ARG A  29      -8.391   6.413  22.172  1.00 80.43           C  
ATOM    417  HG2 ARG A  29      -8.910   6.714  21.262  1.00 80.43           H  
ATOM    418  HG3 ARG A  29      -7.579   7.113  22.366  1.00 80.43           H  
ATOM    419  CD  ARG A  29      -9.350   6.401  23.368  1.00 80.43           C  
ATOM    420  HD2 ARG A  29      -8.797   6.184  24.282  1.00 80.43           H  
ATOM    421  HD3 ARG A  29     -10.075   5.600  23.220  1.00 80.43           H  
ATOM    422  NE  ARG A  29     -10.091   7.664  23.490  1.00 80.43           N  
ATOM    423  HE  ARG A  29     -10.954   7.684  22.965  1.00 80.43           H  
ATOM    424  NH1 ARG A  29      -8.669   8.851  24.832  1.00 80.43           N  
ATOM    425 HH11 ARG A  29      -8.054   8.050  24.851  1.00 80.43           H  
ATOM    426 HH12 ARG A  29      -8.415   9.711  25.296  1.00 80.43           H  
ATOM    427  NH2 ARG A  29     -10.538   9.814  24.078  1.00 80.43           N  
ATOM    428 HH21 ARG A  29     -10.284  10.672  24.546  1.00 80.43           H  
ATOM    429 HH22 ARG A  29     -11.400   9.768  23.553  1.00 80.43           H  
ATOM    430  CZ  ARG A  29      -9.764   8.766  24.131  1.00 80.43           C  
ATOM    431  N   THR A  30      -6.327   2.574  20.432  1.00 81.93           N  
ATOM    432  H   THR A  30      -7.199   2.560  19.923  1.00 81.93           H  
ATOM    433  CA  THR A  30      -5.579   1.314  20.533  1.00 81.93           C  
ATOM    434  HA  THR A  30      -5.397   1.084  21.583  1.00 81.93           H  
ATOM    435  C   THR A  30      -4.227   1.422  19.838  1.00 81.93           C  
ATOM    436  CB  THR A  30      -6.394   0.169  19.915  1.00 81.93           C  
ATOM    437  HB  THR A  30      -6.522   0.348  18.847  1.00 81.93           H  
ATOM    438  O   THR A  30      -3.221   0.975  20.377  1.00 81.93           O  
ATOM    439  CG2 THR A  30      -5.749  -1.200  20.116  1.00 81.93           C  
ATOM    440 HG21 THR A  30      -5.577  -1.380  21.177  1.00 81.93           H  
ATOM    441 HG22 THR A  30      -6.400  -1.977  19.716  1.00 81.93           H  
ATOM    442 HG23 THR A  30      -4.798  -1.247  19.585  1.00 81.93           H  
ATOM    443  OG1 THR A  30      -7.665   0.136  20.525  1.00 81.93           O  
ATOM    444  HG1 THR A  30      -8.166  -0.579  20.124  1.00 81.93           H  
ATOM    445  N   TYR A  31      -4.201   2.053  18.662  1.00 82.41           N  
ATOM    446  H   TYR A  31      -5.077   2.360  18.264  1.00 82.41           H  
ATOM    447  CA  TYR A  31      -2.994   2.188  17.845  1.00 82.41           C  
ATOM    448  HA  TYR A  31      -2.238   1.494  18.210  1.00 82.41           H  
ATOM    449  C   TYR A  31      -2.353   3.586  17.918  1.00 82.41           C  
ATOM    450  CB  TYR A  31      -3.338   1.769  16.411  1.00 82.41           C  
ATOM    451  HB2 TYR A  31      -2.425   1.790  15.816  1.00 82.41           H  
ATOM    452  HB3 TYR A  31      -4.046   2.480  15.987  1.00 82.41           H  
ATOM    453  O   TYR A  31      -1.302   3.808  17.329  1.00 82.41           O  
ATOM    454  CG  TYR A  31      -3.887   0.367  16.271  1.00 82.41           C  
ATOM    455  CD1 TYR A  31      -3.041  -0.738  16.484  1.00 82.41           C  
ATOM    456  HD1 TYR A  31      -2.006  -0.585  16.749  1.00 82.41           H  
ATOM    457  CD2 TYR A  31      -5.228   0.167  15.895  1.00 82.41           C  
ATOM    458  HD2 TYR A  31      -5.865   1.015  15.691  1.00 82.41           H  
ATOM    459  CE1 TYR A  31      -3.541  -2.044  16.332  1.00 82.41           C  
ATOM    460  HE1 TYR A  31      -2.894  -2.897  16.475  1.00 82.41           H  
ATOM    461  CE2 TYR A  31      -5.737  -1.136  15.760  1.00 82.41           C  
ATOM    462  HE2 TYR A  31      -6.768  -1.287  15.474  1.00 82.41           H  
ATOM    463  OH  TYR A  31      -5.380  -3.500  15.828  1.00 82.41           O  
ATOM    464  HH  TYR A  31      -6.295  -3.493  15.538  1.00 82.41           H  
ATOM    465  CZ  TYR A  31      -4.891  -2.244  15.977  1.00 82.41           C  
ATOM    466  N   CYS A  32      -2.971   4.532  18.635  1.00 85.54           N  
ATOM    467  H   CYS A  32      -3.829   4.278  19.104  1.00 85.54           H  
ATOM    468  CA  CYS A  32      -2.526   5.922  18.782  1.00 85.54           C  
ATOM    469  HA  CYS A  32      -3.348   6.472  19.240  1.00 85.54           H  
ATOM    470  C   CYS A  32      -2.250   6.641  17.446  1.00 85.54           C  
ATOM    471  CB  CYS A  32      -1.340   5.976  19.758  1.00 85.54           C  
ATOM    472  HB2 CYS A  32      -0.924   6.983  19.780  1.00 85.54           H  
ATOM    473  HB3 CYS A  32      -0.564   5.293  19.412  1.00 85.54           H  
ATOM    474  O   CYS A  32      -1.284   7.393  17.330  1.00 85.54           O  
ATOM    475  SG  CYS A  32      -1.882   5.518  21.428  1.00 85.54           S  
ATOM    476  HG  CYS A  32      -0.670   5.231  21.912  1.00 85.54           H  
ATOM    477  N   MET A  33      -3.106   6.442  16.442  1.00 88.17           N  
ATOM    478  H   MET A  33      -3.924   5.878  16.620  1.00 88.17           H  
ATOM    479  CA  MET A  33      -2.926   6.993  15.092  1.00 88.17           C  
ATOM    480  HA  MET A  33      -2.267   7.860  15.153  1.00 88.17           H  
ATOM    481  C   MET A  33      -4.242   7.476  14.483  1.00 88.17           C  
ATOM    482  CB  MET A  33      -2.236   5.962  14.183  1.00 88.17           C  
ATOM    483  HB2 MET A  33      -1.285   5.687  14.638  1.00 88.17           H  
ATOM    484  HB3 MET A  33      -2.030   6.412  13.212  1.00 88.17           H  
ATOM    485  O   MET A  33      -5.319   7.018  14.869  1.00 88.17           O  
ATOM    486  CG  MET A  33      -3.091   4.705  13.976  1.00 88.17           C  
ATOM    487  HG2 MET A  33      -4.039   4.997  13.522  1.00 88.17           H  
ATOM    488  HG3 MET A  33      -3.308   4.275  14.954  1.00 88.17           H  
ATOM    489  SD  MET A  33      -2.358   3.406  12.951  1.00 88.17           S  
ATOM    490  CE  MET A  33      -0.866   3.059  13.921  1.00 88.17           C  
ATOM    491  HE1 MET A  33      -0.402   2.133  13.579  1.00 88.17           H  
ATOM    492  HE2 MET A  33      -1.086   2.991  14.986  1.00 88.17           H  
ATOM    493  HE3 MET A  33      -0.169   3.889  13.804  1.00 88.17           H  
ATOM    494  N   ASN A  34      -4.132   8.381  13.508  1.00 89.95           N  
ATOM    495  H   ASN A  34      -3.205   8.618  13.185  1.00 89.95           H  
ATOM    496  CA  ASN A  34      -5.247   8.803  12.665  1.00 89.95           C  
ATOM    497  HA  ASN A  34      -6.185   8.537  13.152  1.00 89.95           H  
ATOM    498  C   ASN A  34      -5.177   8.082  11.319  1.00 89.95           C  
ATOM    499  CB  ASN A  34      -5.245  10.325  12.464  1.00 89.95           C  
ATOM    500  HB2 ASN A  34      -6.076  10.588  11.809  1.00 89.95           H  
ATOM    501  HB3 ASN A  34      -4.318  10.635  11.981  1.00 89.95           H  
ATOM    502  O   ASN A  34      -4.108   8.017  10.712  1.00 89.95           O  
ATOM    503  CG  ASN A  34      -5.440  11.085  13.755  1.00 89.95           C  
ATOM    504  ND2 ASN A  34      -4.393  11.638  14.322  1.00 89.95           N  
ATOM    505 HD21 ASN A  34      -4.576  12.148  15.175  1.00 89.95           H  
ATOM    506 HD22 ASN A  34      -3.483  11.578  13.889  1.00 89.95           H  
ATOM    507  OD1 ASN A  34      -6.525  11.188  14.289  1.00 89.95           O  
ATOM    508  N   PHE A  35      -6.311   7.594  10.831  1.00 92.54           N  
ATOM    509  H   PHE A  35      -7.152   7.671  11.384  1.00 92.54           H  
ATOM    510  CA  PHE A  35      -6.426   7.025   9.492  1.00 92.54           C  
ATOM    511  HA  PHE A  35      -5.670   7.480   8.852  1.00 92.54           H  
ATOM    512  C   PHE A  35      -7.782   7.351   8.872  1.00 92.54           C  
ATOM    513  CB  PHE A  35      -6.161   5.511   9.521  1.00 92.54           C  
ATOM    514  HB2 PHE A  35      -6.321   5.105   8.522  1.00 92.54           H  
ATOM    515  HB3 PHE A  35      -5.108   5.358   9.757  1.00 92.54           H  
ATOM    516  O   PHE A  35      -8.766   7.615   9.565  1.00 92.54           O  
ATOM    517  CG  PHE A  35      -6.997   4.722  10.512  1.00 92.54           C  
ATOM    518  CD1 PHE A  35      -6.406   4.253  11.699  1.00 92.54           C  
ATOM    519  HD1 PHE A  35      -5.359   4.442  11.886  1.00 92.54           H  
ATOM    520  CD2 PHE A  35      -8.353   4.449  10.258  1.00 92.54           C  
ATOM    521  HD2 PHE A  35      -8.822   4.808   9.353  1.00 92.54           H  
ATOM    522  CE1 PHE A  35      -7.162   3.521  12.629  1.00 92.54           C  
ATOM    523  HE1 PHE A  35      -6.685   3.144  13.522  1.00 92.54           H  
ATOM    524  CE2 PHE A  35      -9.114   3.744  11.205  1.00 92.54           C  
ATOM    525  HE2 PHE A  35     -10.175   3.617  11.054  1.00 92.54           H  
ATOM    526  CZ  PHE A  35      -8.523   3.274  12.388  1.00 92.54           C  
ATOM    527  HZ  PHE A  35      -9.115   2.740  13.116  1.00 92.54           H  
ATOM    528  N   MET A  36      -7.841   7.307   7.543  1.00 93.41           N  
ATOM    529  H   MET A  36      -7.017   7.057   7.016  1.00 93.41           H  
ATOM    530  CA  MET A  36      -9.098   7.433   6.821  1.00 93.41           C  
ATOM    531  HA  MET A  36      -9.754   8.102   7.378  1.00 93.41           H  
ATOM    532  C   MET A  36      -9.771   6.059   6.721  1.00 93.41           C  
ATOM    533  CB  MET A  36      -8.840   8.080   5.460  1.00 93.41           C  
ATOM    534  HB2 MET A  36      -8.235   7.402   4.858  1.00 93.41           H  
ATOM    535  HB3 MET A  36      -8.281   9.006   5.595  1.00 93.41           H  
ATOM    536  O   MET A  36      -9.146   5.076   6.327  1.00 93.41           O  
ATOM    537  CG  MET A  36     -10.130   8.420   4.713  1.00 93.41           C  
ATOM    538  HG2 MET A  36     -10.705   7.505   4.568  1.00 93.41           H  
ATOM    539  HG3 MET A  36     -10.724   9.095   5.328  1.00 93.41           H  
ATOM    540  SD  MET A  36      -9.854   9.198   3.093  1.00 93.41           S  
ATOM    541  CE  MET A  36      -8.990   7.840   2.285  1.00 93.41           C  
ATOM    542  HE1 MET A  36      -9.421   7.615   1.309  1.00 93.41           H  
ATOM    543  HE2 MET A  36      -9.101   6.952   2.906  1.00 93.41           H  
ATOM    544  HE3 MET A  36      -7.930   8.079   2.193  1.00 93.41           H  
ATOM    545  N   CYS A  37     -11.050   6.003   7.068  1.00 93.49           N  
ATOM    546  H   CYS A  37     -11.481   6.852   7.404  1.00 93.49           H  
ATOM    547  CA  CYS A  37     -11.905   4.833   6.946  1.00 93.49           C  
ATOM    548  HA  CYS A  37     -11.296   3.936   6.828  1.00 93.49           H  
ATOM    549  C   CYS A  37     -12.818   4.986   5.729  1.00 93.49           C  
ATOM    550  CB  CYS A  37     -12.718   4.701   8.234  1.00 93.49           C  
ATOM    551  HB2 CYS A  37     -13.287   5.618   8.384  1.00 93.49           H  
ATOM    552  HB3 CYS A  37     -12.026   4.587   9.069  1.00 93.49           H  
ATOM    553  O   CYS A  37     -13.572   5.954   5.657  1.00 93.49           O  
ATOM    554  SG  CYS A  37     -13.874   3.314   8.259  1.00 93.49           S  
ATOM    555  N   ASP A  38     -12.762   4.044   4.790  1.00 94.85           N  
ATOM    556  H   ASP A  38     -12.129   3.272   4.942  1.00 94.85           H  
ATOM    557  CA  ASP A  38     -13.744   3.904   3.714  1.00 94.85           C  
ATOM    558  HA  ASP A  38     -14.167   4.882   3.486  1.00 94.85           H  
ATOM    559  C   ASP A  38     -14.882   2.992   4.186  1.00 94.85           C  
ATOM    560  CB  ASP A  38     -13.048   3.421   2.440  1.00 94.85           C  
ATOM    561  HB2 ASP A  38     -12.356   4.200   2.122  1.00 94.85           H  
ATOM    562  HB3 ASP A  38     -12.432   2.552   2.672  1.00 94.85           H  
ATOM    563  O   ASP A  38     -14.711   1.791   4.428  1.00 94.85           O  
ATOM    564  CG  ASP A  38     -13.969   3.072   1.263  1.00 94.85           C  
ATOM    565  OD1 ASP A  38     -15.214   2.993   1.377  1.00 94.85           O  
ATOM    566  OD2 ASP A  38     -13.398   2.813   0.180  1.00 94.85           O  
ATOM    567  N   THR A  39     -16.058   3.596   4.325  1.00 92.86           N  
ATOM    568  H   THR A  39     -16.117   4.572   4.071  1.00 92.86           H  
ATOM    569  CA  THR A  39     -17.266   2.996   4.898  1.00 92.86           C  
ATOM    570  HA  THR A  39     -16.981   2.185   5.568  1.00 92.86           H  
ATOM    571  C   THR A  39     -18.196   2.403   3.843  1.00 92.86           C  
ATOM    572  CB  THR A  39     -18.032   4.031   5.734  1.00 92.86           C  
ATOM    573  HB  THR A  39     -18.897   3.554   6.195  1.00 92.86           H  
ATOM    574  O   THR A  39     -19.206   1.799   4.193  1.00 92.86           O  
ATOM    575  CG2 THR A  39     -17.157   4.632   6.832  1.00 92.86           C  
ATOM    576 HG21 THR A  39     -17.770   5.262   7.476  1.00 92.86           H  
ATOM    577 HG22 THR A  39     -16.354   5.233   6.404  1.00 92.86           H  
ATOM    578 HG23 THR A  39     -16.726   3.829   7.430  1.00 92.86           H  
ATOM    579  OG1 THR A  39     -18.468   5.098   4.917  1.00 92.86           O  
ATOM    580  HG1 THR A  39     -18.924   5.720   5.488  1.00 92.86           H  
ATOM    581  N   LYS A  40     -17.882   2.537   2.546  1.00 92.87           N  
ATOM    582  H   LYS A  40     -16.996   2.968   2.323  1.00 92.87           H  
ATOM    583  CA  LYS A  40     -18.802   2.167   1.456  1.00 92.87           C  
ATOM    584  HA  LYS A  40     -19.725   1.766   1.877  1.00 92.87           H  
ATOM    585  C   LYS A  40     -18.275   1.079   0.539  1.00 92.87           C  
ATOM    586  CB  LYS A  40     -19.149   3.408   0.629  1.00 92.87           C  
ATOM    587  HB2 LYS A  40     -19.678   3.086  -0.267  1.00 92.87           H  
ATOM    588  HB3 LYS A  40     -18.230   3.911   0.326  1.00 92.87           H  
ATOM    589  O   LYS A  40     -19.042   0.212   0.118  1.00 92.87           O  
ATOM    590  CG  LYS A  40     -20.047   4.384   1.397  1.00 92.87           C  
ATOM    591  HG2 LYS A  40     -19.499   4.798   2.243  1.00 92.87           H  
ATOM    592  HG3 LYS A  40     -20.930   3.861   1.763  1.00 92.87           H  
ATOM    593  CD  LYS A  40     -20.476   5.507   0.449  1.00 92.87           C  
ATOM    594  HD2 LYS A  40     -21.061   5.087  -0.368  1.00 92.87           H  
ATOM    595  HD3 LYS A  40     -19.583   5.977   0.036  1.00 92.87           H  
ATOM    596  CE  LYS A  40     -21.307   6.549   1.194  1.00 92.87           C  
ATOM    597  HE2 LYS A  40     -20.783   6.816   2.111  1.00 92.87           H  
ATOM    598  HE3 LYS A  40     -22.267   6.114   1.473  1.00 92.87           H  
ATOM    599  NZ  LYS A  40     -21.483   7.750   0.346  1.00 92.87           N  
ATOM    600  HZ1 LYS A  40     -21.993   7.525  -0.497  1.00 92.87           H  
ATOM    601  HZ2 LYS A  40     -21.964   8.476   0.857  1.00 92.87           H  
ATOM    602  HZ3 LYS A  40     -20.570   8.089   0.079  1.00 92.87           H  
ATOM    603  N   THR A  41     -17.001   1.131   0.163  1.00 94.39           N  
ATOM    604  H   THR A  41     -16.403   1.841   0.562  1.00 94.39           H  
ATOM    605  CA  THR A  41     -16.460   0.236  -0.866  1.00 94.39           C  
ATOM    606  HA  THR A  41     -17.043   0.366  -1.777  1.00 94.39           H  
ATOM    607  C   THR A  41     -16.565  -1.216  -0.413  1.00 94.39           C  
ATOM    608  CB  THR A  41     -15.004   0.577  -1.187  1.00 94.39           C  
ATOM    609  HB  THR A  41     -14.398   0.510  -0.284  1.00 94.39           H  
ATOM    610  O   THR A  41     -16.064  -1.564   0.648  1.00 94.39           O  
ATOM    611  CG2 THR A  41     -14.406  -0.336  -2.255  1.00 94.39           C  
ATOM    612 HG21 THR A  41     -14.315  -1.351  -1.870  1.00 94.39           H  
ATOM    613 HG22 THR A  41     -15.034  -0.330  -3.146  1.00 94.39           H  
ATOM    614 HG23 THR A  41     -13.411   0.033  -2.505  1.00 94.39           H  
ATOM    615  OG1 THR A  41     -14.930   1.871  -1.727  1.00 94.39           O  
ATOM    616  HG1 THR A  41     -14.548   2.401  -1.023  1.00 94.39           H  
ATOM    617  N   ASN A  42     -17.197  -2.077  -1.217  1.00 92.17           N  
ATOM    618  H   ASN A  42     -17.642  -1.715  -2.049  1.00 92.17           H  
ATOM    619  CA  ASN A  42     -17.315  -3.518  -0.946  1.00 92.17           C  
ATOM    620  HA  ASN A  42     -18.118  -3.895  -1.579  1.00 92.17           H  
ATOM    621  C   ASN A  42     -17.757  -3.837   0.505  1.00 92.17           C  
ATOM    622  CB  ASN A  42     -16.012  -4.223  -1.390  1.00 92.17           C  
ATOM    623  HB2 ASN A  42     -15.223  -4.033  -0.663  1.00 92.17           H  
ATOM    624  HB3 ASN A  42     -15.690  -3.837  -2.357  1.00 92.17           H  
ATOM    625  O   ASN A  42     -17.128  -4.629   1.209  1.00 92.17           O  
ATOM    626  CG  ASN A  42     -16.177  -5.728  -1.540  1.00 92.17           C  
ATOM    627  ND2 ASN A  42     -15.118  -6.448  -1.839  1.00 92.17           N  
ATOM    628 HD21 ASN A  42     -15.244  -7.443  -1.954  1.00 92.17           H  
ATOM    629 HD22 ASN A  42     -14.191  -6.073  -1.983  1.00 92.17           H  
ATOM    630  OD1 ASN A  42     -17.272  -6.261  -1.448  1.00 92.17           O  
ATOM    631  N   GLY A  43     -18.793  -3.136   0.979  1.00 91.62           N  
ATOM    632  H   GLY A  43     -19.204  -2.424   0.393  1.00 91.62           H  
ATOM    633  CA  GLY A  43     -19.327  -3.282   2.336  1.00 91.62           C  
ATOM    634  HA2 GLY A  43     -20.384  -3.017   2.328  1.00 91.62           H  
ATOM    635  HA3 GLY A  43     -19.246  -4.323   2.649  1.00 91.62           H  
ATOM    636  C   GLY A  43     -18.647  -2.423   3.405  1.00 91.62           C  
ATOM    637  O   GLY A  43     -19.093  -2.466   4.539  1.00 91.62           O  
ATOM    638  N   GLY A  44     -17.623  -1.633   3.068  1.00 93.49           N  
ATOM    639  H   GLY A  44     -17.250  -1.695   2.132  1.00 93.49           H  
ATOM    640  CA  GLY A  44     -16.970  -0.710   3.999  1.00 93.49           C  
ATOM    641  HA2 GLY A  44     -16.409   0.037   3.438  1.00 93.49           H  
ATOM    642  HA3 GLY A  44     -17.741  -0.200   4.577  1.00 93.49           H  
ATOM    643  C   GLY A  44     -16.023  -1.379   4.998  1.00 93.49           C  
ATOM    644  O   GLY A  44     -15.669  -2.551   4.857  1.00 93.49           O  
ATOM    645  N   GLY A  45     -15.596  -0.612   6.005  1.00 93.56           N  
ATOM    646  H   GLY A  45     -15.859   0.363   6.011  1.00 93.56           H  
ATOM    647  CA  GLY A  45     -14.670  -1.077   7.045  1.00 93.56           C  
ATOM    648  HA2 GLY A  45     -14.965  -2.071   7.382  1.00 93.56           H  
ATOM    649  HA3 GLY A  45     -14.727  -0.399   7.897  1.00 93.56           H  
ATOM    650  C   GLY A  45     -13.211  -1.137   6.587  1.00 93.56           C  
ATOM    651  O   GLY A  45     -12.418  -1.891   7.146  1.00 93.56           O  
ATOM    652  N   TRP A  46     -12.848  -0.379   5.551  1.00 96.53           N  
ATOM    653  H   TRP A  46     -13.523   0.259   5.155  1.00 96.53           H  
ATOM    654  CA  TRP A  46     -11.489  -0.369   5.018  1.00 96.53           C  
ATOM    655  HA  TRP A  46     -10.994  -1.307   5.268  1.00 96.53           H  
ATOM    656  C   TRP A  46     -10.662   0.777   5.597  1.00 96.53           C  
ATOM    657  CB  TRP A  46     -11.532  -0.266   3.502  1.00 96.53           C  
ATOM    658  HB2 TRP A  46     -12.055   0.651   3.233  1.00 96.53           H  
ATOM    659  HB3 TRP A  46     -10.503  -0.202   3.148  1.00 96.53           H  
ATOM    660  O   TRP A  46     -10.973   1.949   5.391  1.00 96.53           O  
ATOM    661  CG  TRP A  46     -12.188  -1.386   2.779  1.00 96.53           C  
ATOM    662  CD1 TRP A  46     -13.475  -1.414   2.379  1.00 96.53           C  
ATOM    663  HD1 TRP A  46     -14.192  -0.624   2.547  1.00 96.53           H  
ATOM    664  CD2 TRP A  46     -11.604  -2.648   2.357  1.00 96.53           C  
ATOM    665  CE2 TRP A  46     -12.611  -3.416   1.705  1.00 96.53           C  
ATOM    666  CE3 TRP A  46     -10.317  -3.212   2.454  1.00 96.53           C  
ATOM    667  HE3 TRP A  46      -9.534  -2.654   2.945  1.00 96.53           H  
ATOM    668  NE1 TRP A  46     -13.732  -2.617   1.757  1.00 96.53           N  
ATOM    669  HE1 TRP A  46     -14.653  -2.852   1.416  1.00 96.53           H  
ATOM    670  CH2 TRP A  46     -11.062  -5.227   1.300  1.00 96.53           C  
ATOM    671  HH2 TRP A  46     -10.850  -6.211   0.908  1.00 96.53           H  
ATOM    672  CZ2 TRP A  46     -12.354  -4.688   1.177  1.00 96.53           C  
ATOM    673  HZ2 TRP A  46     -13.133  -5.259   0.694  1.00 96.53           H  
ATOM    674  CZ3 TRP A  46     -10.046  -4.488   1.932  1.00 96.53           C  
ATOM    675  HZ3 TRP A  46      -9.056  -4.909   2.022  1.00 96.53           H  
ATOM    676  N   ILE A  47      -9.552   0.447   6.247  1.00 95.67           N  
ATOM    677  H   ILE A  47      -9.332  -0.535   6.332  1.00 95.67           H  
ATOM    678  CA  ILE A  47      -8.529   1.407   6.660  1.00 95.67           C  
ATOM    679  HA  ILE A  47      -9.009   2.312   7.032  1.00 95.67           H  
ATOM    680  C   ILE A  47      -7.697   1.756   5.431  1.00 95.67           C  
ATOM    681  CB  ILE A  47      -7.648   0.818   7.783  1.00 95.67           C  
ATOM    682  HB  ILE A  47      -7.175  -0.091   7.414  1.00 95.67           H  
ATOM    683  O   ILE A  47      -6.989   0.907   4.892  1.00 95.67           O  
ATOM    684  CG1 ILE A  47      -8.509   0.449   9.013  1.00 95.67           C  
ATOM    685 HG12 ILE A  47      -9.325  -0.205   8.706  1.00 95.67           H  
ATOM    686 HG13 ILE A  47      -8.944   1.354   9.438  1.00 95.67           H  
ATOM    687  CG2 ILE A  47      -6.541   1.823   8.157  1.00 95.67           C  
ATOM    688 HG21 ILE A  47      -6.989   2.761   8.484  1.00 95.67           H  
ATOM    689 HG22 ILE A  47      -5.889   2.018   7.305  1.00 95.67           H  
ATOM    690 HG23 ILE A  47      -5.914   1.429   8.956  1.00 95.67           H  
ATOM    691  CD1 ILE A  47      -7.735  -0.297  10.107  1.00 95.67           C  
ATOM    692 HD11 ILE A  47      -8.437  -0.653  10.861  1.00 95.67           H  
ATOM    693 HD12 ILE A  47      -7.211  -1.150   9.678  1.00 95.67           H  
ATOM    694 HD13 ILE A  47      -7.020   0.368  10.591  1.00 95.67           H  
ATOM    695  N   VAL A  48      -7.755   3.000   4.974  1.00 97.27           N  
ATOM    696  H   VAL A  48      -8.334   3.672   5.457  1.00 97.27           H  
ATOM    697  CA  VAL A  48      -6.915   3.456   3.866  1.00 97.27           C  
ATOM    698  HA  VAL A  48      -6.891   2.671   3.110  1.00 97.27           H  
ATOM    699  C   VAL A  48      -5.481   3.636   4.372  1.00 97.27           C  
ATOM    700  CB  VAL A  48      -7.518   4.695   3.184  1.00 97.27           C  
ATOM    701  HB  VAL A  48      -7.589   5.510   3.903  1.00 97.27           H  
ATOM    702  O   VAL A  48      -5.232   4.331   5.358  1.00 97.27           O  
ATOM    703  CG1 VAL A  48      -6.651   5.146   2.003  1.00 97.27           C  
ATOM    704 HG11 VAL A  48      -7.134   5.964   1.467  1.00 97.27           H  
ATOM    705 HG12 VAL A  48      -6.504   4.321   1.306  1.00 97.27           H  
ATOM    706 HG13 VAL A  48      -5.682   5.497   2.358  1.00 97.27           H  
ATOM    707  CG2 VAL A  48      -8.937   4.370   2.678  1.00 97.27           C  
ATOM    708 HG21 VAL A  48      -9.633   4.362   3.517  1.00 97.27           H  
ATOM    709 HG22 VAL A  48      -8.955   3.390   2.201  1.00 97.27           H  
ATOM    710 HG23 VAL A  48      -9.275   5.097   1.940  1.00 97.27           H  
ATOM    711  N   ILE A  49      -4.531   2.978   3.710  1.00 98.04           N  
ATOM    712  H   ILE A  49      -4.807   2.430   2.908  1.00 98.04           H  
ATOM    713  CA  ILE A  49      -3.104   2.998   4.073  1.00 98.04           C  
ATOM    714  HA  ILE A  49      -3.007   3.474   5.049  1.00 98.04           H  
ATOM    715  C   ILE A  49      -2.268   3.839   3.106  1.00 98.04           C  
ATOM    716  CB  ILE A  49      -2.533   1.573   4.230  1.00 98.04           C  
ATOM    717  HB  ILE A  49      -1.498   1.680   4.553  1.00 98.04           H  
ATOM    718  O   ILE A  49      -1.188   4.307   3.459  1.00 98.04           O  
ATOM    719  CG1 ILE A  49      -2.546   0.766   2.913  1.00 98.04           C  
ATOM    720 HG12 ILE A  49      -2.121   1.374   2.115  1.00 98.04           H  
ATOM    721 HG13 ILE A  49      -3.572   0.512   2.651  1.00 98.04           H  
ATOM    722  CG2 ILE A  49      -3.301   0.824   5.331  1.00 98.04           C  
ATOM    723 HG21 ILE A  49      -3.389   1.444   6.223  1.00 98.04           H  
ATOM    724 HG22 ILE A  49      -4.304   0.577   4.983  1.00 98.04           H  
ATOM    725 HG23 ILE A  49      -2.776  -0.091   5.603  1.00 98.04           H  
ATOM    726  CD1 ILE A  49      -1.724  -0.526   2.973  1.00 98.04           C  
ATOM    727 HD11 ILE A  49      -1.778  -1.032   2.009  1.00 98.04           H  
ATOM    728 HD12 ILE A  49      -2.107  -1.198   3.741  1.00 98.04           H  
ATOM    729 HD13 ILE A  49      -0.682  -0.291   3.188  1.00 98.04           H  
ATOM    730  N   GLN A  50      -2.783   4.053   1.895  1.00 97.86           N  
ATOM    731  H   GLN A  50      -3.668   3.624   1.668  1.00 97.86           H  
ATOM    732  CA  GLN A  50      -2.206   4.933   0.891  1.00 97.86           C  
ATOM    733  HA  GLN A  50      -1.665   5.732   1.397  1.00 97.86           H  
ATOM    734  C   GLN A  50      -3.321   5.543   0.047  1.00 97.86           C  
ATOM    735  CB  GLN A  50      -1.222   4.136   0.026  1.00 97.86           C  
ATOM    736  HB2 GLN A  50      -0.494   3.674   0.694  1.00 97.86           H  
ATOM    737  HB3 GLN A  50      -1.746   3.338  -0.499  1.00 97.86           H  
ATOM    738  O   GLN A  50      -4.284   4.854  -0.297  1.00 97.86           O  
ATOM    739  CG  GLN A  50      -0.471   4.994  -1.000  1.00 97.86           C  
ATOM    740  HG2 GLN A  50      -0.373   6.023  -0.653  1.00 97.86           H  
ATOM    741  HG3 GLN A  50       0.535   4.588  -1.104  1.00 97.86           H  
ATOM    742  CD  GLN A  50      -1.053   4.979  -2.403  1.00 97.86           C  
ATOM    743  NE2 GLN A  50      -0.214   5.246  -3.376  1.00 97.86           N  
ATOM    744 HE21 GLN A  50       0.771   5.317  -3.164  1.00 97.86           H  
ATOM    745 HE22 GLN A  50      -0.553   5.184  -4.325  1.00 97.86           H  
ATOM    746  OE1 GLN A  50      -2.218   4.722  -2.657  1.00 97.86           O  
ATOM    747  N   ARG A  51      -3.180   6.823  -0.302  1.00 96.43           N  
ATOM    748  H   ARG A  51      -2.392   7.333   0.072  1.00 96.43           H  
ATOM    749  CA  ARG A  51      -4.102   7.534  -1.195  1.00 96.43           C  
ATOM    750  HA  ARG A  51      -4.601   6.810  -1.839  1.00 96.43           H  
ATOM    751  C   ARG A  51      -3.347   8.503  -2.093  1.00 96.43           C  
ATOM    752  CB  ARG A  51      -5.162   8.244  -0.338  1.00 96.43           C  
ATOM    753  HB2 ARG A  51      -4.672   8.898   0.383  1.00 96.43           H  
ATOM    754  HB3 ARG A  51      -5.713   7.482   0.214  1.00 96.43           H  
ATOM    755  O   ARG A  51      -2.477   9.222  -1.608  1.00 96.43           O  
ATOM    756  CG  ARG A  51      -6.153   9.076  -1.164  1.00 96.43           C  
ATOM    757  HG2 ARG A  51      -5.664   9.985  -1.515  1.00 96.43           H  
ATOM    758  HG3 ARG A  51      -6.493   8.498  -2.023  1.00 96.43           H  
ATOM    759  CD  ARG A  51      -7.365   9.448  -0.308  1.00 96.43           C  
ATOM    760  HD2 ARG A  51      -7.034   9.984   0.581  1.00 96.43           H  
ATOM    761  HD3 ARG A  51      -7.839   8.514  -0.005  1.00 96.43           H  
ATOM    762  NE  ARG A  51      -8.326  10.279  -1.054  1.00 96.43           N  
ATOM    763  HE  ARG A  51      -7.932  11.044  -1.583  1.00 96.43           H  
ATOM    764  NH1 ARG A  51     -10.290   9.243  -0.408  1.00 96.43           N  
ATOM    765 HH11 ARG A  51      -9.987   9.180   0.553  1.00 96.43           H  
ATOM    766 HH12 ARG A  51     -10.244   8.323  -0.821  1.00 96.43           H  
ATOM    767  NH2 ARG A  51     -10.383  10.798  -1.914  1.00 96.43           N  
ATOM    768 HH21 ARG A  51     -11.376  10.642  -1.819  1.00 96.43           H  
ATOM    769 HH22 ARG A  51     -10.007  11.575  -2.439  1.00 96.43           H  
ATOM    770  CZ  ARG A  51      -9.633  10.094  -1.125  1.00 96.43           C  
ATOM    771  N   ARG A  52      -3.694   8.517  -3.384  1.00 94.03           N  
ATOM    772  H   ARG A  52      -4.344   7.802  -3.679  1.00 94.03           H  
ATOM    773  CA  ARG A  52      -3.179   9.420  -4.428  1.00 94.03           C  
ATOM    774  HA  ARG A  52      -2.751  10.312  -3.971  1.00 94.03           H  
ATOM    775  C   ARG A  52      -4.321   9.858  -5.342  1.00 94.03           C  
ATOM    776  CB  ARG A  52      -2.108   8.699  -5.256  1.00 94.03           C  
ATOM    777  HB2 ARG A  52      -2.574   7.842  -5.741  1.00 94.03           H  
ATOM    778  HB3 ARG A  52      -1.735   9.364  -6.035  1.00 94.03           H  
ATOM    779  O   ARG A  52      -4.751   9.106  -6.213  1.00 94.03           O  
ATOM    780  CG  ARG A  52      -0.914   8.189  -4.464  1.00 94.03           C  
ATOM    781  HG2 ARG A  52      -1.279   7.503  -3.700  1.00 94.03           H  
ATOM    782  HG3 ARG A  52      -0.268   7.629  -5.140  1.00 94.03           H  
ATOM    783  CD  ARG A  52      -0.107   9.280  -3.765  1.00 94.03           C  
ATOM    784  HD2 ARG A  52      -0.708   9.766  -2.997  1.00 94.03           H  
ATOM    785  HD3 ARG A  52       0.723   8.769  -3.276  1.00 94.03           H  
ATOM    786  NE  ARG A  52       0.422  10.321  -4.659  1.00 94.03           N  
ATOM    787  HE  ARG A  52       0.001  11.236  -4.579  1.00 94.03           H  
ATOM    788  NH1 ARG A  52       2.058   9.016  -5.582  1.00 94.03           N  
ATOM    789 HH11 ARG A  52       1.615   8.194  -5.198  1.00 94.03           H  
ATOM    790 HH12 ARG A  52       2.850   8.929  -6.204  1.00 94.03           H  
ATOM    791  NH2 ARG A  52       2.076  11.197  -5.964  1.00 94.03           N  
ATOM    792 HH21 ARG A  52       1.798  12.123  -5.671  1.00 94.03           H  
ATOM    793 HH22 ARG A  52       2.950  11.013  -6.434  1.00 94.03           H  
ATOM    794  CZ  ARG A  52       1.501  10.178  -5.399  1.00 94.03           C  
ATOM    795  N   VAL A  53      -4.814  11.070  -5.145  1.00 91.87           N  
ATOM    796  H   VAL A  53      -4.403  11.604  -4.393  1.00 91.87           H  
ATOM    797  CA  VAL A  53      -5.966  11.670  -5.828  1.00 91.87           C  
ATOM    798  HA  VAL A  53      -6.165  11.132  -6.755  1.00 91.87           H  
ATOM    799  C   VAL A  53      -5.675  13.125  -6.202  1.00 91.87           C  
ATOM    800  CB  VAL A  53      -7.222  11.586  -4.930  1.00 91.87           C  
ATOM    801  HB  VAL A  53      -7.033  12.115  -3.995  1.00 91.87           H  
ATOM    802  O   VAL A  53      -5.904  13.506  -7.350  1.00 91.87           O  
ATOM    803  CG1 VAL A  53      -8.449  12.215  -5.602  1.00 91.87           C  
ATOM    804 HG11 VAL A  53      -9.328  12.094  -4.969  1.00 91.87           H  
ATOM    805 HG12 VAL A  53      -8.291  13.284  -5.745  1.00 91.87           H  
ATOM    806 HG13 VAL A  53      -8.630  11.747  -6.570  1.00 91.87           H  
ATOM    807  CG2 VAL A  53      -7.593  10.135  -4.589  1.00 91.87           C  
ATOM    808 HG21 VAL A  53      -6.785   9.656  -4.036  1.00 91.87           H  
ATOM    809 HG22 VAL A  53      -8.490  10.109  -3.971  1.00 91.87           H  
ATOM    810 HG23 VAL A  53      -7.784   9.573  -5.503  1.00 91.87           H  
ATOM    811  N   TYR A  54      -5.152  13.927  -5.272  1.00 87.35           N  
ATOM    812  H   TYR A  54      -4.917  13.540  -4.369  1.00 87.35           H  
ATOM    813  CA  TYR A  54      -5.067  15.388  -5.412  1.00 87.35           C  
ATOM    814  HA  TYR A  54      -5.808  15.711  -6.143  1.00 87.35           H  
ATOM    815  C   TYR A  54      -3.718  15.885  -5.932  1.00 87.35           C  
ATOM    816  CB  TYR A  54      -5.439  16.044  -4.083  1.00 87.35           C  
ATOM    817  HB2 TYR A  54      -4.683  15.792  -3.340  1.00 87.35           H  
ATOM    818  HB3 TYR A  54      -5.426  17.128  -4.205  1.00 87.35           H  
ATOM    819  O   TYR A  54      -3.656  16.964  -6.510  1.00 87.35           O  
ATOM    820  CG  TYR A  54      -6.811  15.632  -3.581  1.00 87.35           C  
ATOM    821  CD1 TYR A  54      -7.973  16.055  -4.254  1.00 87.35           C  
ATOM    822  HD1 TYR A  54      -7.885  16.691  -5.123  1.00 87.35           H  
ATOM    823  CD2 TYR A  54      -6.919  14.816  -2.441  1.00 87.35           C  
ATOM    824  HD2 TYR A  54      -6.021  14.488  -1.938  1.00 87.35           H  
ATOM    825  CE1 TYR A  54      -9.243  15.683  -3.769  1.00 87.35           C  
ATOM    826  HE1 TYR A  54     -10.143  16.025  -4.259  1.00 87.35           H  
ATOM    827  CE2 TYR A  54      -8.182  14.477  -1.927  1.00 87.35           C  
ATOM    828  HE2 TYR A  54      -8.253  13.911  -1.010  1.00 87.35           H  
ATOM    829  OH  TYR A  54     -10.561  14.595  -2.079  1.00 87.35           O  
ATOM    830  HH  TYR A  54     -10.477  14.318  -1.164  1.00 87.35           H  
ATOM    831  CZ  TYR A  54      -9.345  14.917  -2.589  1.00 87.35           C  
ATOM    832  N   ARG A  55      -2.673  15.046  -5.878  1.00 84.09           N  
ATOM    833  H   ARG A  55      -2.790  14.216  -5.313  1.00 84.09           H  
ATOM    834  CA  ARG A  55      -1.331  15.290  -6.445  1.00 84.09           C  
ATOM    835  HA  ARG A  55      -0.795  14.349  -6.325  1.00 84.09           H  
ATOM    836  C   ARG A  55      -0.469  16.298  -5.678  1.00 84.09           C  
ATOM    837  CB  ARG A  55      -1.385  15.625  -7.956  1.00 84.09           C  
ATOM    838  HB2 ARG A  55      -1.587  16.690  -8.075  1.00 84.09           H  
ATOM    839  HB3 ARG A  55      -0.402  15.432  -8.384  1.00 84.09           H  
ATOM    840  O   ARG A  55       0.657  16.545  -6.101  1.00 84.09           O  
ATOM    841  CG  ARG A  55      -2.444  14.842  -8.749  1.00 84.09           C  
ATOM    842  HG2 ARG A  55      -3.446  15.123  -8.424  1.00 84.09           H  
ATOM    843  HG3 ARG A  55      -2.331  13.775  -8.556  1.00 84.09           H  
ATOM    844  CD  ARG A  55      -2.375  15.100 -10.252  1.00 84.09           C  
ATOM    845  HD2 ARG A  55      -1.332  15.065 -10.568  1.00 84.09           H  
ATOM    846  HD3 ARG A  55      -2.767  16.097 -10.455  1.00 84.09           H  
ATOM    847  NE  ARG A  55      -3.186  14.080 -10.945  1.00 84.09           N  
ATOM    848  HE  ARG A  55      -4.054  13.848 -10.485  1.00 84.09           H  
ATOM    849  NH1 ARG A  55      -1.721  13.475 -12.611  1.00 84.09           N  
ATOM    850 HH11 ARG A  55      -1.462  12.837 -13.350  1.00 84.09           H  
ATOM    851 HH12 ARG A  55      -1.186  14.309 -12.418  1.00 84.09           H  
ATOM    852  NH2 ARG A  55      -3.503  12.198 -12.171  1.00 84.09           N  
ATOM    853 HH21 ARG A  55      -4.236  11.944 -11.524  1.00 84.09           H  
ATOM    854 HH22 ARG A  55      -3.111  11.443 -12.716  1.00 84.09           H  
ATOM    855  CZ  ARG A  55      -2.802  13.266 -11.909  1.00 84.09           C  
ATOM    856  N   ASP A  56      -0.940  16.786  -4.535  1.00 82.35           N  
ATOM    857  H   ASP A  56      -1.905  16.596  -4.307  1.00 82.35           H  
ATOM    858  CA  ASP A  56      -0.267  17.830  -3.752  1.00 82.35           C  
ATOM    859  HA  ASP A  56       0.262  18.492  -4.437  1.00 82.35           H  
ATOM    860  C   ASP A  56       0.796  17.284  -2.777  1.00 82.35           C  
ATOM    861  CB  ASP A  56      -1.342  18.669  -3.042  1.00 82.35           C  
ATOM    862  HB2 ASP A  56      -0.852  19.382  -2.381  1.00 82.35           H  
ATOM    863  HB3 ASP A  56      -1.964  18.013  -2.432  1.00 82.35           H  
ATOM    864  O   ASP A  56       1.670  18.020  -2.311  1.00 82.35           O  
ATOM    865  CG  ASP A  56      -2.223  19.457  -4.027  1.00 82.35           C  
ATOM    866  OD1 ASP A  56      -1.700  19.843  -5.099  1.00 82.35           O  
ATOM    867  OD2 ASP A  56      -3.401  19.705  -3.695  1.00 82.35           O  
ATOM    868  N   THR A  57       0.786  15.973  -2.508  1.00 89.22           N  
ATOM    869  H   THR A  57       0.014  15.432  -2.871  1.00 89.22           H  
ATOM    870  CA  THR A  57       1.766  15.323  -1.625  1.00 89.22           C  
ATOM    871  HA  THR A  57       2.180  16.092  -0.973  1.00 89.22           H  
ATOM    872  C   THR A  57       2.918  14.697  -2.407  1.00 89.22           C  
ATOM    873  CB  THR A  57       1.113  14.304  -0.683  1.00 89.22           C  
ATOM    874  HB  THR A  57       0.615  13.534  -1.273  1.00 89.22           H  
ATOM    875  O   THR A  57       2.743  13.875  -3.311  1.00 89.22           O  
ATOM    876  CG2 THR A  57       2.102  13.647   0.282  1.00 89.22           C  
ATOM    877 HG21 THR A  57       2.828  13.042  -0.261  1.00 89.22           H  
ATOM    878 HG22 THR A  57       2.617  14.413   0.864  1.00 89.22           H  
ATOM    879 HG23 THR A  57       1.556  12.992   0.960  1.00 89.22           H  
ATOM    880  OG1 THR A  57       0.190  14.969   0.137  1.00 89.22           O  
ATOM    881  HG1 THR A  57      -0.437  14.328   0.480  1.00 89.22           H  
ATOM    882  N   TYR A  58       4.134  15.034  -1.981  1.00 90.54           N  
ATOM    883  H   TYR A  58       4.186  15.781  -1.304  1.00 90.54           H  
ATOM    884  CA  TYR A  58       5.385  14.467  -2.475  1.00 90.54           C  
ATOM    885  HA  TYR A  58       5.303  14.317  -3.552  1.00 90.54           H  
ATOM    886  C   TYR A  58       5.719  13.120  -1.816  1.00 90.54           C  
ATOM    887  CB  TYR A  58       6.497  15.483  -2.217  1.00 90.54           C  
ATOM    888  HB2 TYR A  58       6.510  15.744  -1.159  1.00 90.54           H  
ATOM    889  HB3 TYR A  58       7.459  15.018  -2.432  1.00 90.54           H  
ATOM    890  O   TYR A  58       5.739  13.022  -0.587  1.00 90.54           O  
ATOM    891  CG  TYR A  58       6.385  16.743  -3.044  1.00 90.54           C  
ATOM    892  CD1 TYR A  58       6.745  16.733  -4.407  1.00 90.54           C  
ATOM    893  HD1 TYR A  58       7.125  15.828  -4.858  1.00 90.54           H  
ATOM    894  CD2 TYR A  58       5.896  17.922  -2.451  1.00 90.54           C  
ATOM    895  HD2 TYR A  58       5.596  17.930  -1.413  1.00 90.54           H  
ATOM    896  CE1 TYR A  58       6.605  17.904  -5.177  1.00 90.54           C  
ATOM    897  HE1 TYR A  58       6.865  17.913  -6.225  1.00 90.54           H  
ATOM    898  CE2 TYR A  58       5.751  19.090  -3.219  1.00 90.54           C  
ATOM    899  HE2 TYR A  58       5.341  19.983  -2.770  1.00 90.54           H  
ATOM    900  OH  TYR A  58       5.955  20.205  -5.332  1.00 90.54           O  
ATOM    901  HH  TYR A  58       5.479  20.885  -4.849  1.00 90.54           H  
ATOM    902  CZ  TYR A  58       6.102  19.081  -4.584  1.00 90.54           C  
ATOM    903  N   PHE A  59       6.034  12.111  -2.636  1.00 94.00           N  
ATOM    904  H   PHE A  59       5.976  12.285  -3.629  1.00 94.00           H  
ATOM    905  CA  PHE A  59       6.365  10.736  -2.216  1.00 94.00           C  
ATOM    906  HA  PHE A  59       6.132  10.628  -1.157  1.00 94.00           H  
ATOM    907  C   PHE A  59       7.870  10.398  -2.328  1.00 94.00           C  
ATOM    908  CB  PHE A  59       5.460   9.739  -2.969  1.00 94.00           C  
ATOM    909  HB2 PHE A  59       5.358  10.049  -4.009  1.00 94.00           H  
ATOM    910  HB3 PHE A  59       5.941   8.761  -2.978  1.00 94.00           H  
ATOM    911  O   PHE A  59       8.284   9.283  -2.003  1.00 94.00           O  
ATOM    912  CG  PHE A  59       4.077   9.571  -2.357  1.00 94.00           C  
ATOM    913  CD1 PHE A  59       3.725   8.366  -1.719  1.00 94.00           C  
ATOM    914  HD1 PHE A  59       4.427   7.546  -1.679  1.00 94.00           H  
ATOM    915  CD2 PHE A  59       3.154  10.632  -2.374  1.00 94.00           C  
ATOM    916  HD2 PHE A  59       3.401  11.558  -2.872  1.00 94.00           H  
ATOM    917  CE1 PHE A  59       2.476   8.232  -1.087  1.00 94.00           C  
ATOM    918  HE1 PHE A  59       2.217   7.306  -0.596  1.00 94.00           H  
ATOM    919  CE2 PHE A  59       1.920  10.514  -1.711  1.00 94.00           C  
ATOM    920  HE2 PHE A  59       1.225  11.340  -1.704  1.00 94.00           H  
ATOM    921  CZ  PHE A  59       1.583   9.316  -1.057  1.00 94.00           C  
ATOM    922  HZ  PHE A  59       0.632   9.222  -0.553  1.00 94.00           H  
ATOM    923  N   ASN A  60       8.719  11.359  -2.715  1.00 93.18           N  
ATOM    924  H   ASN A  60       8.347  12.276  -2.914  1.00 93.18           H  
ATOM    925  CA  ASN A  60      10.182  11.276  -2.584  1.00 93.18           C  
ATOM    926  HA  ASN A  60      10.499  10.263  -2.832  1.00 93.18           H  
ATOM    927  C   ASN A  60      10.604  11.537  -1.128  1.00 93.18           C  
ATOM    928  CB  ASN A  60      10.891  12.227  -3.568  1.00 93.18           C  
ATOM    929  HB2 ASN A  60      11.966  12.115  -3.424  1.00 93.18           H  
ATOM    930  HB3 ASN A  60      10.672  11.935  -4.596  1.00 93.18           H  
ATOM    931  O   ASN A  60      11.090  12.613  -0.783  1.00 93.18           O  
ATOM    932  CG  ASN A  60      10.524  13.688  -3.401  1.00 93.18           C  
ATOM    933  ND2 ASN A  60      11.464  14.595  -3.506  1.00 93.18           N  
ATOM    934 HD21 ASN A  60      11.175  15.540  -3.297  1.00 93.18           H  
ATOM    935 HD22 ASN A  60      12.431  14.302  -3.488  1.00 93.18           H  
ATOM    936  OD1 ASN A  60       9.374  14.039  -3.230  1.00 93.18           O  
ATOM    937  N   ARG A  61      10.354  10.551  -0.268  1.00 96.78           N  
ATOM    938  H   ARG A  61       9.955   9.702  -0.642  1.00 96.78           H  
ATOM    939  CA  ARG A  61      10.503  10.639   1.189  1.00 96.78           C  
ATOM    940  HA  ARG A  61      10.848  11.632   1.476  1.00 96.78           H  
ATOM    941  C   ARG A  61      11.551   9.662   1.693  1.00 96.78           C  
ATOM    942  CB  ARG A  61       9.139  10.370   1.844  1.00 96.78           C  
ATOM    943  HB2 ARG A  61       8.785   9.383   1.548  1.00 96.78           H  
ATOM    944  HB3 ARG A  61       9.246  10.366   2.928  1.00 96.78           H  
ATOM    945  O   ARG A  61      11.714   8.594   1.113  1.00 96.78           O  
ATOM    946  CG  ARG A  61       8.062  11.386   1.457  1.00 96.78           C  
ATOM    947  HG2 ARG A  61       8.007  11.501   0.375  1.00 96.78           H  
ATOM    948  HG3 ARG A  61       7.095  11.026   1.807  1.00 96.78           H  
ATOM    949  CD  ARG A  61       8.328  12.730   2.110  1.00 96.78           C  
ATOM    950  HD2 ARG A  61       9.313  13.097   1.820  1.00 96.78           H  
ATOM    951  HD3 ARG A  61       8.299  12.596   3.191  1.00 96.78           H  
ATOM    952  NE  ARG A  61       7.300  13.695   1.717  1.00 96.78           N  
ATOM    953  HE  ARG A  61       6.560  13.358   1.118  1.00 96.78           H  
ATOM    954  NH1 ARG A  61       8.319  15.493   2.686  1.00 96.78           N  
ATOM    955 HH11 ARG A  61       8.334  16.466   2.956  1.00 96.78           H  
ATOM    956 HH12 ARG A  61       8.956  14.863   3.152  1.00 96.78           H  
ATOM    957  NH2 ARG A  61       6.349  15.738   1.621  1.00 96.78           N  
ATOM    958 HH21 ARG A  61       6.334  16.715   1.876  1.00 96.78           H  
ATOM    959 HH22 ARG A  61       5.576  15.303   1.137  1.00 96.78           H  
ATOM    960  CZ  ARG A  61       7.333  14.973   2.007  1.00 96.78           C  
ATOM    961  N   THR A  62      12.237  10.029   2.765  1.00 98.33           N  
ATOM    962  H   THR A  62      11.994  10.912   3.191  1.00 98.33           H  
ATOM    963  CA  THR A  62      13.257   9.206   3.435  1.00 98.33           C  
ATOM    964  HA  THR A  62      13.987   8.881   2.694  1.00 98.33           H  
ATOM    965  C   THR A  62      12.665   7.954   4.086  1.00 98.33           C  
ATOM    966  CB  THR A  62      13.994  10.022   4.510  1.00 98.33           C  
ATOM    967  HB  THR A  62      14.713   9.383   5.021  1.00 98.33           H  
ATOM    968  O   THR A  62      11.450   7.845   4.275  1.00 98.33           O  
ATOM    969  CG2 THR A  62      14.744  11.217   3.923  1.00 98.33           C  
ATOM    970 HG21 THR A  62      15.466  10.863   3.187  1.00 98.33           H  
ATOM    971 HG22 THR A  62      15.281  11.730   4.722  1.00 98.33           H  
ATOM    972 HG23 THR A  62      14.053  11.915   3.451  1.00 98.33           H  
ATOM    973  OG1 THR A  62      13.081  10.503   5.472  1.00 98.33           O  
ATOM    974  HG1 THR A  62      12.586  11.208   5.048  1.00 98.33           H  
ATOM    975  N   TRP A  63      13.525   7.024   4.501  1.00 98.72           N  
ATOM    976  H   TRP A  63      14.496   7.133   4.244  1.00 98.72           H  
ATOM    977  CA  TRP A  63      13.146   5.840   5.272  1.00 98.72           C  
ATOM    978  HA  TRP A  63      12.507   5.193   4.671  1.00 98.72           H  
ATOM    979  C   TRP A  63      12.373   6.213   6.535  1.00 98.72           C  
ATOM    980  CB  TRP A  63      14.405   5.056   5.653  1.00 98.72           C  
ATOM    981  HB2 TRP A  63      14.940   4.782   4.743  1.00 98.72           H  
ATOM    982  HB3 TRP A  63      15.067   5.692   6.240  1.00 98.72           H  
ATOM    983  O   TRP A  63      11.328   5.633   6.823  1.00 98.72           O  
ATOM    984  CG  TRP A  63      14.116   3.805   6.425  1.00 98.72           C  
ATOM    985  CD1 TRP A  63      14.039   3.689   7.770  1.00 98.72           C  
ATOM    986  HD1 TRP A  63      14.185   4.496   8.472  1.00 98.72           H  
ATOM    987  CD2 TRP A  63      13.775   2.493   5.897  1.00 98.72           C  
ATOM    988  CE2 TRP A  63      13.540   1.604   6.989  1.00 98.72           C  
ATOM    989  CE3 TRP A  63      13.628   1.977   4.596  1.00 98.72           C  
ATOM    990  HE3 TRP A  63      13.794   2.626   3.749  1.00 98.72           H  
ATOM    991  NE1 TRP A  63      13.709   2.391   8.110  1.00 98.72           N  
ATOM    992  HE1 TRP A  63      13.573   2.093   9.065  1.00 98.72           H  
ATOM    993  CH2 TRP A  63      13.055  -0.224   5.481  1.00 98.72           C  
ATOM    994  HH2 TRP A  63      12.763  -1.247   5.294  1.00 98.72           H  
ATOM    995  CZ2 TRP A  63      13.203   0.256   6.793  1.00 98.72           C  
ATOM    996  HZ2 TRP A  63      13.029  -0.399   7.634  1.00 98.72           H  
ATOM    997  CZ3 TRP A  63      13.264   0.637   4.392  1.00 98.72           C  
ATOM    998  HZ3 TRP A  63      13.145   0.271   3.383  1.00 98.72           H  
ATOM    999  N   GLN A  64      12.860   7.215   7.274  1.00 98.65           N  
ATOM   1000  H   GLN A  64      13.680   7.697   6.935  1.00 98.65           H  
ATOM   1001  CA  GLN A  64      12.219   7.669   8.508  1.00 98.65           C  
ATOM   1002  HA  GLN A  64      12.035   6.801   9.142  1.00 98.65           H  
ATOM   1003  C   GLN A  64      10.846   8.300   8.251  1.00 98.65           C  
ATOM   1004  CB  GLN A  64      13.139   8.647   9.257  1.00 98.65           C  
ATOM   1005  HB2 GLN A  64      12.577   9.108  10.070  1.00 98.65           H  
ATOM   1006  HB3 GLN A  64      13.455   9.440   8.579  1.00 98.65           H  
ATOM   1007  O   GLN A  64       9.925   8.085   9.037  1.00 98.65           O  
ATOM   1008  CG  GLN A  64      14.379   7.961   9.852  1.00 98.65           C  
ATOM   1009  HG2 GLN A  64      14.984   8.705  10.371  1.00 98.65           H  
ATOM   1010  HG3 GLN A  64      14.981   7.549   9.043  1.00 98.65           H  
ATOM   1011  CD  GLN A  64      14.029   6.851  10.844  1.00 98.65           C  
ATOM   1012  NE2 GLN A  64      14.743   5.747  10.828  1.00 98.65           N  
ATOM   1013 HE21 GLN A  64      15.524   5.645  10.196  1.00 98.65           H  
ATOM   1014 HE22 GLN A  64      14.438   4.998  11.434  1.00 98.65           H  
ATOM   1015  OE1 GLN A  64      13.099   6.939  11.629  1.00 98.65           O  
ATOM   1016  N   GLU A  65      10.670   9.033   7.151  1.00 98.63           N  
ATOM   1017  H   GLU A  65      11.452   9.192   6.532  1.00 98.63           H  
ATOM   1018  CA  GLU A  65       9.359   9.565   6.764  1.00 98.63           C  
ATOM   1019  HA  GLU A  65       8.896  10.062   7.617  1.00 98.63           H  
ATOM   1020  C   GLU A  65       8.401   8.441   6.331  1.00 98.63           C  
ATOM   1021  CB  GLU A  65       9.533  10.596   5.643  1.00 98.63           C  
ATOM   1022  HB2 GLU A  65       8.561  10.794   5.191  1.00 98.63           H  
ATOM   1023  HB3 GLU A  65      10.181  10.152   4.887  1.00 98.63           H  
ATOM   1024  O   GLU A  65       7.261   8.408   6.784  1.00 98.63           O  
ATOM   1025  CG  GLU A  65      10.128  11.942   6.093  1.00 98.63           C  
ATOM   1026  HG2 GLU A  65       9.389  12.473   6.692  1.00 98.63           H  
ATOM   1027  HG3 GLU A  65      11.006  11.769   6.715  1.00 98.63           H  
ATOM   1028  CD  GLU A  65      10.531  12.782   4.869  1.00 98.63           C  
ATOM   1029  OE1 GLU A  65       9.892  13.827   4.585  1.00 98.63           O  
ATOM   1030  OE2 GLU A  65      11.458  12.325   4.158  1.00 98.63           O  
ATOM   1031  N   TYR A  66       8.845   7.469   5.524  1.00 98.61           N  
ATOM   1032  H   TYR A  66       9.786   7.530   5.161  1.00 98.61           H  
ATOM   1033  CA  TYR A  66       8.015   6.310   5.156  1.00 98.61           C  
ATOM   1034  HA  TYR A  66       7.067   6.674   4.762  1.00 98.61           H  
ATOM   1035  C   TYR A  66       7.668   5.420   6.350  1.00 98.61           C  
ATOM   1036  CB  TYR A  66       8.699   5.467   4.071  1.00 98.61           C  
ATOM   1037  HB2 TYR A  66       9.782   5.530   4.177  1.00 98.61           H  
ATOM   1038  HB3 TYR A  66       8.428   4.420   4.206  1.00 98.61           H  
ATOM   1039  O   TYR A  66       6.575   4.859   6.385  1.00 98.61           O  
ATOM   1040  CG  TYR A  66       8.280   5.855   2.672  1.00 98.61           C  
ATOM   1041  CD1 TYR A  66       7.028   5.441   2.181  1.00 98.61           C  
ATOM   1042  HD1 TYR A  66       6.384   4.830   2.796  1.00 98.61           H  
ATOM   1043  CD2 TYR A  66       9.128   6.631   1.864  1.00 98.61           C  
ATOM   1044  HD2 TYR A  66      10.091   6.944   2.239  1.00 98.61           H  
ATOM   1045  CE1 TYR A  66       6.606   5.832   0.897  1.00 98.61           C  
ATOM   1046  HE1 TYR A  66       5.629   5.547   0.535  1.00 98.61           H  
ATOM   1047  CE2 TYR A  66       8.718   7.010   0.572  1.00 98.61           C  
ATOM   1048  HE2 TYR A  66       9.375   7.604  -0.044  1.00 98.61           H  
ATOM   1049  OH  TYR A  66       7.021   7.037  -1.128  1.00 98.61           O  
ATOM   1050  HH  TYR A  66       7.576   7.727  -1.498  1.00 98.61           H  
ATOM   1051  CZ  TYR A  66       7.446   6.629   0.095  1.00 98.61           C  
ATOM   1052  N   LYS A  67       8.562   5.301   7.336  1.00 98.64           N  
ATOM   1053  H   LYS A  67       9.472   5.716   7.193  1.00 98.64           H  
ATOM   1054  CA  LYS A  67       8.312   4.586   8.591  1.00 98.64           C  
ATOM   1055  HA  LYS A  67       8.050   3.551   8.372  1.00 98.64           H  
ATOM   1056  C   LYS A  67       7.123   5.178   9.345  1.00 98.64           C  
ATOM   1057  CB  LYS A  67       9.597   4.586   9.438  1.00 98.64           C  
ATOM   1058  HB2 LYS A  67      10.016   5.591   9.487  1.00 98.64           H  
ATOM   1059  HB3 LYS A  67      10.327   3.929   8.965  1.00 98.64           H  
ATOM   1060  O   LYS A  67       6.206   4.439   9.694  1.00 98.64           O  
ATOM   1061  CG  LYS A  67       9.323   4.109  10.868  1.00 98.64           C  
ATOM   1062  HG2 LYS A  67       8.728   4.854  11.398  1.00 98.64           H  
ATOM   1063  HG3 LYS A  67       8.753   3.181  10.823  1.00 98.64           H  
ATOM   1064  CD  LYS A  67      10.605   3.874  11.661  1.00 98.64           C  
ATOM   1065  HD2 LYS A  67      11.228   3.154  11.131  1.00 98.64           H  
ATOM   1066  HD3 LYS A  67      11.147   4.812  11.783  1.00 98.64           H  
ATOM   1067  CE  LYS A  67      10.200   3.307  13.021  1.00 98.64           C  
ATOM   1068  HE2 LYS A  67       9.630   4.060  13.566  1.00 98.64           H  
ATOM   1069  HE3 LYS A  67       9.552   2.446  12.856  1.00 98.64           H  
ATOM   1070  NZ  LYS A  67      11.382   2.879  13.795  1.00 98.64           N  
ATOM   1071  HZ1 LYS A  67      11.862   2.156  13.278  1.00 98.64           H  
ATOM   1072  HZ2 LYS A  67      11.097   2.437  14.657  1.00 98.64           H  
ATOM   1073  HZ3 LYS A  67      12.027   3.640  13.955  1.00 98.64           H  
ATOM   1074  N   HIS A  68       7.143   6.489   9.577  1.00 97.73           N  
ATOM   1075  H   HIS A  68       7.933   7.023   9.244  1.00 97.73           H  
ATOM   1076  CA  HIS A  68       6.147   7.166  10.413  1.00 97.73           C  
ATOM   1077  HA  HIS A  68       5.800   6.471  11.178  1.00 97.73           H  
ATOM   1078  C   HIS A  68       4.897   7.613   9.645  1.00 97.73           C  
ATOM   1079  CB  HIS A  68       6.814   8.345  11.128  1.00 97.73           C  
ATOM   1080  HB2 HIS A  68       7.195   9.047  10.386  1.00 97.73           H  
ATOM   1081  HB3 HIS A  68       6.065   8.865  11.726  1.00 97.73           H  
ATOM   1082  O   HIS A  68       3.862   7.851  10.263  1.00 97.73           O  
ATOM   1083  CG  HIS A  68       7.939   7.924  12.040  1.00 97.73           C  
ATOM   1084  CD2 HIS A  68       7.829   7.355  13.280  1.00 97.73           C  
ATOM   1085  HD2 HIS A  68       6.906   7.134  13.795  1.00 97.73           H  
ATOM   1086  ND1 HIS A  68       9.280   8.004  11.754  1.00 97.73           N  
ATOM   1087  HD1 HIS A  68       9.670   8.288  10.866  1.00 97.73           H  
ATOM   1088  CE1 HIS A  68       9.965   7.514  12.797  1.00 97.73           C  
ATOM   1089  HE1 HIS A  68      11.041   7.437  12.849  1.00 97.73           H  
ATOM   1090  NE2 HIS A  68       9.122   7.091  13.753  1.00 97.73           N  
ATOM   1091  N   GLY A  69       4.978   7.692   8.317  1.00 97.27           N  
ATOM   1092  H   GLY A  69       5.892   7.609   7.896  1.00 97.27           H  
ATOM   1093  CA  GLY A  69       3.914   8.210   7.467  1.00 97.27           C  
ATOM   1094  HA2 GLY A  69       2.941   8.051   7.932  1.00 97.27           H  
ATOM   1095  HA3 GLY A  69       3.926   7.671   6.519  1.00 97.27           H  
ATOM   1096  C   GLY A  69       4.072   9.700   7.173  1.00 97.27           C  
ATOM   1097  O   GLY A  69       4.836  10.421   7.815  1.00 97.27           O  
ATOM   1098  N   PHE A  70       3.361  10.160   6.149  1.00 96.55           N  
ATOM   1099  H   PHE A  70       2.706   9.530   5.707  1.00 96.55           H  
ATOM   1100  CA  PHE A  70       3.379  11.548   5.688  1.00 96.55           C  
ATOM   1101  HA  PHE A  70       3.382  12.206   6.556  1.00 96.55           H  
ATOM   1102  C   PHE A  70       2.130  11.862   4.861  1.00 96.55           C  
ATOM   1103  CB  PHE A  70       4.651  11.814   4.861  1.00 96.55           C  
ATOM   1104  HB2 PHE A  70       4.647  12.848   4.515  1.00 96.55           H  
ATOM   1105  HB3 PHE A  70       5.519  11.708   5.511  1.00 96.55           H  
ATOM   1106  O   PHE A  70       1.434  10.959   4.399  1.00 96.55           O  
ATOM   1107  CG  PHE A  70       4.825  10.898   3.664  1.00 96.55           C  
ATOM   1108  CD1 PHE A  70       5.616   9.741   3.784  1.00 96.55           C  
ATOM   1109  HD1 PHE A  70       6.100   9.513   4.722  1.00 96.55           H  
ATOM   1110  CD2 PHE A  70       4.180  11.182   2.445  1.00 96.55           C  
ATOM   1111  HD2 PHE A  70       3.556  12.058   2.350  1.00 96.55           H  
ATOM   1112  CE1 PHE A  70       5.761   8.872   2.690  1.00 96.55           C  
ATOM   1113  HE1 PHE A  70       6.366   7.982   2.789  1.00 96.55           H  
ATOM   1114  CE2 PHE A  70       4.323  10.309   1.354  1.00 96.55           C  
ATOM   1115  HE2 PHE A  70       3.813  10.520   0.425  1.00 96.55           H  
ATOM   1116  CZ  PHE A  70       5.114   9.153   1.476  1.00 96.55           C  
ATOM   1117  HZ  PHE A  70       5.216   8.474   0.642  1.00 96.55           H  
ATOM   1118  N   GLY A  71       1.887  13.152   4.622  1.00 93.99           N  
ATOM   1119  H   GLY A  71       2.467  13.833   5.091  1.00 93.99           H  
ATOM   1120  CA  GLY A  71       0.663  13.647   3.988  1.00 93.99           C  
ATOM   1121  HA2 GLY A  71       0.880  14.547   3.412  1.00 93.99           H  
ATOM   1122  HA3 GLY A  71       0.266  12.900   3.301  1.00 93.99           H  
ATOM   1123  C   GLY A  71      -0.413  13.979   5.020  1.00 93.99           C  
ATOM   1124  O   GLY A  71      -0.136  14.032   6.220  1.00 93.99           O  
ATOM   1125  N   ALA A  72      -1.632  14.227   4.551  1.00 89.75           N  
ATOM   1126  H   ALA A  72      -1.809  14.132   3.561  1.00 89.75           H  
ATOM   1127  CA  ALA A  72      -2.772  14.541   5.404  1.00 89.75           C  
ATOM   1128  HA  ALA A  72      -2.460  14.520   6.449  1.00 89.75           H  
ATOM   1129  C   ALA A  72      -3.873  13.489   5.240  1.00 89.75           C  
ATOM   1130  CB  ALA A  72      -3.256  15.964   5.108  1.00 89.75           C  
ATOM   1131  HB1 ALA A  72      -2.455  16.677   5.307  1.00 89.75           H  
ATOM   1132  HB2 ALA A  72      -4.112  16.203   5.739  1.00 89.75           H  
ATOM   1133  HB3 ALA A  72      -3.555  16.052   4.064  1.00 89.75           H  
ATOM   1134  O   ALA A  72      -4.192  13.062   4.131  1.00 89.75           O  
ATOM   1135  N   VAL A  73      -4.470  13.071   6.357  1.00 82.51           N  
ATOM   1136  H   VAL A  73      -4.190  13.478   7.238  1.00 82.51           H  
ATOM   1137  CA  VAL A  73      -5.630  12.172   6.334  1.00 82.51           C  
ATOM   1138  HA  VAL A  73      -5.345  11.259   5.812  1.00 82.51           H  
ATOM   1139  C   VAL A  73      -6.758  12.850   5.545  1.00 82.51           C  
ATOM   1140  CB  VAL A  73      -6.071  11.799   7.764  1.00 82.51           C  
ATOM   1141  HB  VAL A  73      -6.318  12.703   8.319  1.00 82.51           H  
ATOM   1142  O   VAL A  73      -7.055  14.016   5.784  1.00 82.51           O  
ATOM   1143  CG1 VAL A  73      -7.292  10.876   7.756  1.00 82.51           C  
ATOM   1144 HG11 VAL A  73      -7.065   9.985   7.172  1.00 82.51           H  
ATOM   1145 HG12 VAL A  73      -8.158  11.388   7.338  1.00 82.51           H  
ATOM   1146 HG13 VAL A  73      -7.534  10.572   8.774  1.00 82.51           H  
ATOM   1147  CG2 VAL A  73      -4.948  11.055   8.504  1.00 82.51           C  
ATOM   1148 HG21 VAL A  73      -5.289  10.764   9.497  1.00 82.51           H  
ATOM   1149 HG22 VAL A  73      -4.663  10.158   7.953  1.00 82.51           H  
ATOM   1150 HG23 VAL A  73      -4.073  11.695   8.616  1.00 82.51           H  
ATOM   1151  N   CYS A  74      -7.372  12.111   4.617  1.00 84.63           N  
ATOM   1152  H   CYS A  74      -7.039  11.165   4.495  1.00 84.63           H  
ATOM   1153  CA  CYS A  74      -8.338  12.594   3.613  1.00 84.63           C  
ATOM   1154  HA  CYS A  74      -8.700  11.695   3.115  1.00 84.63           H  
ATOM   1155  C   CYS A  74      -7.785  13.418   2.439  1.00 84.63           C  
ATOM   1156  CB  CYS A  74      -9.578  13.214   4.265  1.00 84.63           C  
ATOM   1157  HB2 CYS A  74      -9.311  14.070   4.885  1.00 84.63           H  
ATOM   1158  HB3 CYS A  74     -10.235  13.575   3.473  1.00 84.63           H  
ATOM   1159  O   CYS A  74      -8.553  13.822   1.565  1.00 84.63           O  
ATOM   1160  SG  CYS A  74     -10.486  11.989   5.229  1.00 84.63           S  
ATOM   1161  N   ASP A  75      -6.467  13.556   2.353  1.00 90.20           N  
ATOM   1162  H   ASP A  75      -5.889  13.223   3.111  1.00 90.20           H  
ATOM   1163  CA  ASP A  75      -5.743  14.025   1.172  1.00 90.20           C  
ATOM   1164  HA  ASP A  75      -6.443  14.357   0.406  1.00 90.20           H  
ATOM   1165  C   ASP A  75      -4.907  12.861   0.589  1.00 90.20           C  
ATOM   1166  CB  ASP A  75      -4.907  15.248   1.598  1.00 90.20           C  
ATOM   1167  HB2 ASP A  75      -5.463  15.807   2.351  1.00 90.20           H  
ATOM   1168  HB3 ASP A  75      -3.978  14.908   2.056  1.00 90.20           H  
ATOM   1169  O   ASP A  75      -5.215  11.682   0.801  1.00 90.20           O  
ATOM   1170  CG  ASP A  75      -4.580  16.213   0.453  1.00 90.20           C  
ATOM   1171  OD1 ASP A  75      -4.408  15.739  -0.691  1.00 90.20           O  
ATOM   1172  OD2 ASP A  75      -4.472  17.418   0.751  1.00 90.20           O  
ATOM   1173  N   ASP A  76      -3.843  13.166  -0.144  1.00 93.62           N  
ATOM   1174  H   ASP A  76      -3.735  14.135  -0.406  1.00 93.62           H  
ATOM   1175  CA  ASP A  76      -2.796  12.231  -0.517  1.00 93.62           C  
ATOM   1176  HA  ASP A  76      -3.269  11.303  -0.838  1.00 93.62           H  
ATOM   1177  C   ASP A  76      -1.896  11.951   0.691  1.00 93.62           C  
ATOM   1178  CB  ASP A  76      -1.963  12.796  -1.678  1.00 93.62           C  
ATOM   1179  HB2 ASP A  76      -1.669  13.821  -1.450  1.00 93.62           H  
ATOM   1180  HB3 ASP A  76      -1.064  12.187  -1.771  1.00 93.62           H  
ATOM   1181  O   ASP A  76      -1.258  12.862   1.233  1.00 93.62           O  
ATOM   1182  CG  ASP A  76      -2.660  12.785  -3.034  1.00 93.62           C  
ATOM   1183  OD1 ASP A  76      -3.883  12.548  -3.106  1.00 93.62           O  
ATOM   1184  OD2 ASP A  76      -1.951  12.903  -4.064  1.00 93.62           O  
ATOM   1185  N   TYR A  77      -1.793  10.685   1.097  1.00 95.53           N  
ATOM   1186  H   TYR A  77      -2.300   9.968   0.598  1.00 95.53           H  
ATOM   1187  CA  TYR A  77      -0.964  10.298   2.237  1.00 95.53           C  
ATOM   1188  HA  TYR A  77      -0.080  10.936   2.238  1.00 95.53           H  
ATOM   1189  C   TYR A  77      -0.457   8.859   2.154  1.00 95.53           C  
ATOM   1190  CB  TYR A  77      -1.716  10.555   3.557  1.00 95.53           C  
ATOM   1191  HB2 TYR A  77      -0.998  10.593   4.376  1.00 95.53           H  
ATOM   1192  HB3 TYR A  77      -2.178  11.541   3.515  1.00 95.53           H  
ATOM   1193  O   TYR A  77      -0.961   8.027   1.393  1.00 95.53           O  
ATOM   1194  CG  TYR A  77      -2.771   9.534   3.924  1.00 95.53           C  
ATOM   1195  CD1 TYR A  77      -4.057   9.636   3.369  1.00 95.53           C  
ATOM   1196  HD1 TYR A  77      -4.278  10.439   2.682  1.00 95.53           H  
ATOM   1197  CD2 TYR A  77      -2.475   8.512   4.847  1.00 95.53           C  
ATOM   1198  HD2 TYR A  77      -1.492   8.455   5.292  1.00 95.53           H  
ATOM   1199  CE1 TYR A  77      -5.056   8.722   3.743  1.00 95.53           C  
ATOM   1200  HE1 TYR A  77      -6.053   8.805   3.335  1.00 95.53           H  
ATOM   1201  CE2 TYR A  77      -3.465   7.579   5.208  1.00 95.53           C  
ATOM   1202  HE2 TYR A  77      -3.249   6.799   5.923  1.00 95.53           H  
ATOM   1203  OH  TYR A  77      -5.748   6.860   5.046  1.00 95.53           O  
ATOM   1204  HH  TYR A  77      -5.416   6.032   5.402  1.00 95.53           H  
ATOM   1205  CZ  TYR A  77      -4.760   7.699   4.664  1.00 95.53           C  
ATOM   1206  N   TRP A  78       0.554   8.593   2.974  1.00 97.69           N  
ATOM   1207  H   TRP A  78       0.896   9.357   3.540  1.00 97.69           H  
ATOM   1208  CA  TRP A  78       1.054   7.271   3.318  1.00 97.69           C  
ATOM   1209  HA  TRP A  78       0.474   6.501   2.809  1.00 97.69           H  
ATOM   1210  C   TRP A  78       0.912   7.087   4.826  1.00 97.69           C  
ATOM   1211  CB  TRP A  78       2.521   7.156   2.899  1.00 97.69           C  
ATOM   1212  HB2 TRP A  78       2.605   7.395   1.839  1.00 97.69           H  
ATOM   1213  HB3 TRP A  78       3.113   7.886   3.452  1.00 97.69           H  
ATOM   1214  O   TRP A  78       1.417   7.910   5.590  1.00 97.69           O  
ATOM   1215  CG  TRP A  78       3.092   5.792   3.117  1.00 97.69           C  
ATOM   1216  CD1 TRP A  78       3.904   5.404   4.126  1.00 97.69           C  
ATOM   1217  HD1 TRP A  78       4.277   6.050   4.907  1.00 97.69           H  
ATOM   1218  CD2 TRP A  78       2.881   4.609   2.298  1.00 97.69           C  
ATOM   1219  CE2 TRP A  78       3.574   3.515   2.885  1.00 97.69           C  
ATOM   1220  CE3 TRP A  78       2.189   4.364   1.098  1.00 97.69           C  
ATOM   1221  HE3 TRP A  78       1.673   5.192   0.636  1.00 97.69           H  
ATOM   1222  NE1 TRP A  78       4.173   4.053   4.000  1.00 97.69           N  
ATOM   1223  HE1 TRP A  78       4.797   3.526   4.593  1.00 97.69           H  
ATOM   1224  CH2 TRP A  78       2.868   2.024   1.121  1.00 97.69           C  
ATOM   1225  HH2 TRP A  78       2.858   1.051   0.654  1.00 97.69           H  
ATOM   1226  CZ2 TRP A  78       3.575   2.237   2.314  1.00 97.69           C  
ATOM   1227  HZ2 TRP A  78       4.117   1.429   2.782  1.00 97.69           H  
ATOM   1228  CZ3 TRP A  78       2.180   3.082   0.514  1.00 97.69           C  
ATOM   1229  HZ3 TRP A  78       1.648   2.893  -0.407  1.00 97.69           H  
ATOM   1230  N   LEU A  79       0.232   6.027   5.265  1.00 97.43           N  
ATOM   1231  H   LEU A  79      -0.172   5.394   4.590  1.00 97.43           H  
ATOM   1232  CA  LEU A  79      -0.069   5.816   6.685  1.00 97.43           C  
ATOM   1233  HA  LEU A  79      -0.572   6.708   7.058  1.00 97.43           H  
ATOM   1234  C   LEU A  79       1.190   5.623   7.540  1.00 97.43           C  
ATOM   1235  CB  LEU A  79      -1.023   4.615   6.809  1.00 97.43           C  
ATOM   1236  HB2 LEU A  79      -0.533   3.734   6.394  1.00 97.43           H  
ATOM   1237  HB3 LEU A  79      -1.910   4.832   6.214  1.00 97.43           H  
ATOM   1238  O   LEU A  79       1.176   5.949   8.721  1.00 97.43           O  
ATOM   1239  CG  LEU A  79      -1.476   4.296   8.247  1.00 97.43           C  
ATOM   1240  HG  LEU A  79      -0.608   4.099   8.875  1.00 97.43           H  
ATOM   1241  CD1 LEU A  79      -2.291   5.436   8.859  1.00 97.43           C  
ATOM   1242 HD11 LEU A  79      -3.156   5.665   8.236  1.00 97.43           H  
ATOM   1243 HD12 LEU A  79      -2.631   5.150   9.854  1.00 97.43           H  
ATOM   1244 HD13 LEU A  79      -1.673   6.327   8.969  1.00 97.43           H  
ATOM   1245  CD2 LEU A  79      -2.341   3.041   8.261  1.00 97.43           C  
ATOM   1246 HD21 LEU A  79      -3.251   3.209   7.684  1.00 97.43           H  
ATOM   1247 HD22 LEU A  79      -2.612   2.804   9.290  1.00 97.43           H  
ATOM   1248 HD23 LEU A  79      -1.781   2.202   7.849  1.00 97.43           H  
ATOM   1249  N   GLY A  80       2.267   5.112   6.948  1.00 98.14           N  
ATOM   1250  H   GLY A  80       2.192   4.873   5.970  1.00 98.14           H  
ATOM   1251  CA  GLY A  80       3.503   4.773   7.646  1.00 98.14           C  
ATOM   1252  HA2 GLY A  80       4.339   5.232   7.117  1.00 98.14           H  
ATOM   1253  HA3 GLY A  80       3.500   5.165   8.663  1.00 98.14           H  
ATOM   1254  C   GLY A  80       3.703   3.266   7.721  1.00 98.14           C  
ATOM   1255  O   GLY A  80       2.792   2.527   8.087  1.00 98.14           O  
ATOM   1256  N   ASN A  81       4.899   2.802   7.371  1.00 98.77           N  
ATOM   1257  H   ASN A  81       5.605   3.465   7.085  1.00 98.77           H  
ATOM   1258  CA  ASN A  81       5.215   1.376   7.339  1.00 98.77           C  
ATOM   1259  HA  ASN A  81       4.490   0.864   6.707  1.00 98.77           H  
ATOM   1260  C   ASN A  81       5.117   0.743   8.729  1.00 98.77           C  
ATOM   1261  CB  ASN A  81       6.615   1.163   6.747  1.00 98.77           C  
ATOM   1262  HB2 ASN A  81       7.356   1.705   7.335  1.00 98.77           H  
ATOM   1263  HB3 ASN A  81       6.840   0.099   6.810  1.00 98.77           H  
ATOM   1264  O   ASN A  81       4.586  -0.354   8.853  1.00 98.77           O  
ATOM   1265  CG  ASN A  81       6.743   1.551   5.291  1.00 98.77           C  
ATOM   1266  ND2 ASN A  81       7.944   1.577   4.769  1.00 98.77           N  
ATOM   1267 HD21 ASN A  81       7.996   1.731   3.772  1.00 98.77           H  
ATOM   1268 HD22 ASN A  81       8.736   1.283   5.321  1.00 98.77           H  
ATOM   1269  OD1 ASN A  81       5.782   1.833   4.604  1.00 98.77           O  
ATOM   1270  N   GLU A  82       5.544   1.442   9.783  1.00 98.27           N  
ATOM   1271  H   GLU A  82       5.919   2.371   9.654  1.00 98.27           H  
ATOM   1272  CA  GLU A  82       5.407   0.922  11.148  1.00 98.27           C  
ATOM   1273  HA  GLU A  82       5.869  -0.064  11.197  1.00 98.27           H  
ATOM   1274  C   GLU A  82       3.928   0.768  11.525  1.00 98.27           C  
ATOM   1275  CB  GLU A  82       6.133   1.856  12.125  1.00 98.27           C  
ATOM   1276  HB2 GLU A  82       7.130   2.071  11.739  1.00 98.27           H  
ATOM   1277  HB3 GLU A  82       5.593   2.801  12.187  1.00 98.27           H  
ATOM   1278  O   GLU A  82       3.524  -0.241  12.090  1.00 98.27           O  
ATOM   1279  CG  GLU A  82       6.274   1.267  13.537  1.00 98.27           C  
ATOM   1280  HG2 GLU A  82       6.740   2.022  14.170  1.00 98.27           H  
ATOM   1281  HG3 GLU A  82       5.281   1.070  13.941  1.00 98.27           H  
ATOM   1282  CD  GLU A  82       7.128  -0.011  13.591  1.00 98.27           C  
ATOM   1283  OE1 GLU A  82       6.911  -0.820  14.518  1.00 98.27           O  
ATOM   1284  OE2 GLU A  82       8.033  -0.153  12.737  1.00 98.27           O  
ATOM   1285  N   ASN A  83       3.088   1.724  11.126  1.00 97.17           N  
ATOM   1286  H   ASN A  83       3.469   2.515  10.625  1.00 97.17           H  
ATOM   1287  CA  ASN A  83       1.653   1.686  11.395  1.00 97.17           C  
ATOM   1288  HA  ASN A  83       1.503   1.509  12.460  1.00 97.17           H  
ATOM   1289  C   ASN A  83       0.964   0.533  10.647  1.00 97.17           C  
ATOM   1290  CB  ASN A  83       1.058   3.057  11.028  1.00 97.17           C  
ATOM   1291  HB2 ASN A  83      -0.026   3.025  11.138  1.00 97.17           H  
ATOM   1292  HB3 ASN A  83       1.284   3.287   9.987  1.00 97.17           H  
ATOM   1293  O   ASN A  83       0.135  -0.172  11.221  1.00 97.17           O  
ATOM   1294  CG  ASN A  83       1.586   4.185  11.900  1.00 97.17           C  
ATOM   1295  ND2 ASN A  83       1.521   5.409  11.441  1.00 97.17           N  
ATOM   1296 HD21 ASN A  83       1.241   5.593  10.488  1.00 97.17           H  
ATOM   1297 HD22 ASN A  83       1.963   6.130  11.992  1.00 97.17           H  
ATOM   1298  OD1 ASN A  83       2.068   3.992  13.002  1.00 97.17           O  
ATOM   1299  N   ILE A  84       1.331   0.301   9.382  1.00 98.57           N  
ATOM   1300  H   ILE A  84       2.015   0.920   8.969  1.00 98.57           H  
ATOM   1301  CA  ILE A  84       0.818  -0.822   8.582  1.00 98.57           C  
ATOM   1302  HA  ILE A  84      -0.271  -0.802   8.614  1.00 98.57           H  
ATOM   1303  C   ILE A  84       1.261  -2.162   9.189  1.00 98.57           C  
ATOM   1304  CB  ILE A  84       1.260  -0.682   7.106  1.00 98.57           C  
ATOM   1305  HB  ILE A  84       2.348  -0.610   7.082  1.00 98.57           H  
ATOM   1306  O   ILE A  84       0.437  -3.069   9.326  1.00 98.57           O  
ATOM   1307  CG1 ILE A  84       0.672   0.589   6.450  1.00 98.57           C  
ATOM   1308 HG12 ILE A  84      -0.379   0.417   6.214  1.00 98.57           H  
ATOM   1309 HG13 ILE A  84       0.710   1.428   7.144  1.00 98.57           H  
ATOM   1310  CG2 ILE A  84       0.819  -1.914   6.288  1.00 98.57           C  
ATOM   1311 HG21 ILE A  84       1.282  -2.823   6.673  1.00 98.57           H  
ATOM   1312 HG22 ILE A  84       1.127  -1.814   5.247  1.00 98.57           H  
ATOM   1313 HG23 ILE A  84      -0.264  -2.026   6.336  1.00 98.57           H  
ATOM   1314  CD1 ILE A  84       1.417   1.014   5.175  1.00 98.57           C  
ATOM   1315 HD11 ILE A  84       0.983   1.939   4.794  1.00 98.57           H  
ATOM   1316 HD12 ILE A  84       2.468   1.192   5.402  1.00 98.57           H  
ATOM   1317 HD13 ILE A  84       1.341   0.248   4.404  1.00 98.57           H  
ATOM   1318  N   TYR A  85       2.528  -2.284   9.597  1.00 98.43           N  
ATOM   1319  H   TYR A  85       3.164  -1.513   9.452  1.00 98.43           H  
ATOM   1320  CA  TYR A  85       3.044  -3.460  10.304  1.00 98.43           C  
ATOM   1321  HA  TYR A  85       2.943  -4.341   9.670  1.00 98.43           H  
ATOM   1322  C   TYR A  85       2.241  -3.724  11.584  1.00 98.43           C  
ATOM   1323  CB  TYR A  85       4.536  -3.264  10.619  1.00 98.43           C  
ATOM   1324  HB2 TYR A  85       4.702  -2.242  10.959  1.00 98.43           H  
ATOM   1325  HB3 TYR A  85       5.120  -3.397   9.708  1.00 98.43           H  
ATOM   1326  O   TYR A  85       1.685  -4.808  11.751  1.00 98.43           O  
ATOM   1327  CG  TYR A  85       5.056  -4.212  11.682  1.00 98.43           C  
ATOM   1328  CD1 TYR A  85       5.432  -3.721  12.947  1.00 98.43           C  
ATOM   1329  HD1 TYR A  85       5.406  -2.661  13.152  1.00 98.43           H  
ATOM   1330  CD2 TYR A  85       5.097  -5.595  11.430  1.00 98.43           C  
ATOM   1331  HD2 TYR A  85       4.787  -5.968  10.465  1.00 98.43           H  
ATOM   1332  CE1 TYR A  85       5.842  -4.613  13.954  1.00 98.43           C  
ATOM   1333  HE1 TYR A  85       6.129  -4.219  14.918  1.00 98.43           H  
ATOM   1334  CE2 TYR A  85       5.517  -6.492  12.427  1.00 98.43           C  
ATOM   1335  HE2 TYR A  85       5.540  -7.554  12.232  1.00 98.43           H  
ATOM   1336  OH  TYR A  85       6.298  -6.858  14.663  1.00 98.43           O  
ATOM   1337  HH  TYR A  85       6.441  -6.389  15.489  1.00 98.43           H  
ATOM   1338  CZ  TYR A  85       5.884  -6.000  13.695  1.00 98.43           C  
ATOM   1339  N   LEU A  86       2.095  -2.715  12.449  1.00 96.44           N  
ATOM   1340  H   LEU A  86       2.582  -1.850  12.261  1.00 96.44           H  
ATOM   1341  CA  LEU A  86       1.359  -2.841  13.707  1.00 96.44           C  
ATOM   1342  HA  LEU A  86       1.837  -3.615  14.308  1.00 96.44           H  
ATOM   1343  C   LEU A  86      -0.084  -3.300  13.478  1.00 96.44           C  
ATOM   1344  CB  LEU A  86       1.395  -1.505  14.467  1.00 96.44           C  
ATOM   1345  HB2 LEU A  86       1.102  -0.710  13.781  1.00 96.44           H  
ATOM   1346  HB3 LEU A  86       0.656  -1.539  15.268  1.00 96.44           H  
ATOM   1347  O   LEU A  86      -0.525  -4.228  14.151  1.00 96.44           O  
ATOM   1348  CG  LEU A  86       2.762  -1.159  15.086  1.00 96.44           C  
ATOM   1349  HG  LEU A  86       3.549  -1.229  14.334  1.00 96.44           H  
ATOM   1350  CD1 LEU A  86       2.714   0.272  15.623  1.00 96.44           C  
ATOM   1351 HD11 LEU A  86       2.505   0.960  14.804  1.00 96.44           H  
ATOM   1352 HD12 LEU A  86       1.943   0.367  16.388  1.00 96.44           H  
ATOM   1353 HD13 LEU A  86       3.686   0.531  16.043  1.00 96.44           H  
ATOM   1354  CD2 LEU A  86       3.134  -2.096  16.236  1.00 96.44           C  
ATOM   1355 HD21 LEU A  86       3.266  -3.112  15.863  1.00 96.44           H  
ATOM   1356 HD22 LEU A  86       2.359  -2.083  17.003  1.00 96.44           H  
ATOM   1357 HD23 LEU A  86       4.083  -1.774  16.666  1.00 96.44           H  
ATOM   1358  N   LEU A  87      -0.796  -2.726  12.503  1.00 95.57           N  
ATOM   1359  H   LEU A  87      -0.369  -1.970  11.986  1.00 95.57           H  
ATOM   1360  CA  LEU A  87      -2.163  -3.136  12.165  1.00 95.57           C  
ATOM   1361  HA  LEU A  87      -2.779  -3.079  13.063  1.00 95.57           H  
ATOM   1362  C   LEU A  87      -2.217  -4.595  11.693  1.00 95.57           C  
ATOM   1363  CB  LEU A  87      -2.730  -2.189  11.089  1.00 95.57           C  
ATOM   1364  HB2 LEU A  87      -2.000  -2.107  10.284  1.00 95.57           H  
ATOM   1365  HB3 LEU A  87      -3.633  -2.632  10.669  1.00 95.57           H  
ATOM   1366  O   LEU A  87      -2.953  -5.406  12.262  1.00 95.57           O  
ATOM   1367  CG  LEU A  87      -3.070  -0.779  11.603  1.00 95.57           C  
ATOM   1368  HG  LEU A  87      -2.239  -0.375  12.181  1.00 95.57           H  
ATOM   1369  CD1 LEU A  87      -3.343   0.149  10.419  1.00 95.57           C  
ATOM   1370 HD11 LEU A  87      -3.578   1.147  10.788  1.00 95.57           H  
ATOM   1371 HD12 LEU A  87      -2.449   0.211   9.798  1.00 95.57           H  
ATOM   1372 HD13 LEU A  87      -4.176  -0.228   9.826  1.00 95.57           H  
ATOM   1373  CD2 LEU A  87      -4.317  -0.785  12.489  1.00 95.57           C  
ATOM   1374 HD21 LEU A  87      -5.169  -1.189  11.943  1.00 95.57           H  
ATOM   1375 HD22 LEU A  87      -4.538   0.233  12.810  1.00 95.57           H  
ATOM   1376 HD23 LEU A  87      -4.130  -1.387  13.378  1.00 95.57           H  
ATOM   1377  N   THR A  88      -1.409  -4.935  10.686  1.00 97.60           N  
ATOM   1378  H   THR A  88      -0.785  -4.230  10.321  1.00 97.60           H  
ATOM   1379  CA  THR A  88      -1.415  -6.264  10.051  1.00 97.60           C  
ATOM   1380  HA  THR A  88      -2.454  -6.547   9.883  1.00 97.60           H  
ATOM   1381  C   THR A  88      -0.832  -7.370  10.935  1.00 97.60           C  
ATOM   1382  CB  THR A  88      -0.739  -6.251   8.672  1.00 97.60           C  
ATOM   1383  HB  THR A  88      -0.773  -7.262   8.267  1.00 97.60           H  
ATOM   1384  O   THR A  88      -1.120  -8.538  10.711  1.00 97.60           O  
ATOM   1385  CG2 THR A  88      -1.454  -5.324   7.688  1.00 97.60           C  
ATOM   1386 HG21 THR A  88      -0.938  -5.361   6.728  1.00 97.60           H  
ATOM   1387 HG22 THR A  88      -1.459  -4.296   8.050  1.00 97.60           H  
ATOM   1388 HG23 THR A  88      -2.480  -5.664   7.549  1.00 97.60           H  
ATOM   1389  OG1 THR A  88       0.605  -5.829   8.735  1.00 97.60           O  
ATOM   1390  HG1 THR A  88       0.622  -4.933   9.079  1.00 97.60           H  
ATOM   1391  N   SER A  89      -0.110  -7.025  12.007  1.00 96.30           N  
ATOM   1392  H   SER A  89       0.217  -6.072  12.065  1.00 96.30           H  
ATOM   1393  CA  SER A  89       0.368  -7.985  13.015  1.00 96.30           C  
ATOM   1394  HA  SER A  89       0.777  -8.847  12.488  1.00 96.30           H  
ATOM   1395  C   SER A  89      -0.731  -8.512  13.951  1.00 96.30           C  
ATOM   1396  CB  SER A  89       1.507  -7.364  13.831  1.00 96.30           C  
ATOM   1397  HB2 SER A  89       2.019  -8.159  14.373  1.00 96.30           H  
ATOM   1398  HB3 SER A  89       2.229  -6.894  13.163  1.00 96.30           H  
ATOM   1399  O   SER A  89      -0.524  -9.495  14.662  1.00 96.30           O  
ATOM   1400  OG  SER A  89       1.033  -6.417  14.775  1.00 96.30           O  
ATOM   1401  HG  SER A  89       0.575  -5.700  14.330  1.00 96.30           H  
ATOM   1402  N   THR A  90      -1.916  -7.885  13.970  1.00 92.78           N  
ATOM   1403  H   THR A  90      -2.032  -7.082  13.368  1.00 92.78           H  
ATOM   1404  CA  THR A  90      -2.992  -8.230  14.922  1.00 92.78           C  
ATOM   1405  HA  THR A  90      -2.521  -8.630  15.820  1.00 92.78           H  
ATOM   1406  C   THR A  90      -3.952  -9.316  14.436  1.00 92.78           C  
ATOM   1407  CB  THR A  90      -3.797  -7.003  15.365  1.00 92.78           C  
ATOM   1408  HB  THR A  90      -4.438  -7.313  16.190  1.00 92.78           H  
ATOM   1409  O   THR A  90      -4.934  -9.628  15.120  1.00 92.78           O  
ATOM   1410  CG2 THR A  90      -2.918  -5.867  15.873  1.00 92.78           C  
ATOM   1411 HG21 THR A  90      -2.071  -6.263  16.434  1.00 92.78           H  
ATOM   1412 HG22 THR A  90      -3.504  -5.225  16.530  1.00 92.78           H  
ATOM   1413 HG23 THR A  90      -2.553  -5.279  15.032  1.00 92.78           H  
ATOM   1414  OG1 THR A  90      -4.629  -6.537  14.318  1.00 92.78           O  
ATOM   1415  HG1 THR A  90      -4.076  -6.039  13.712  1.00 92.78           H  
ATOM   1416  N   GLY A  91      -3.738  -9.862  13.242  1.00 93.93           N  
ATOM   1417  H   GLY A  91      -2.942  -9.553  12.702  1.00 93.93           H  
ATOM   1418  CA  GLY A  91      -4.579 -10.892  12.643  1.00 93.93           C  
ATOM   1419  HA2 GLY A  91      -5.621 -10.743  12.928  1.00 93.93           H  
ATOM   1420  HA3 GLY A  91      -4.259 -11.872  12.999  1.00 93.93           H  
ATOM   1421  C   GLY A  91      -4.485 -10.879  11.125  1.00 93.93           C  
ATOM   1422  O   GLY A  91      -3.624 -10.222  10.554  1.00 93.93           O  
ATOM   1423  N   GLN A  92      -5.392 -11.589  10.462  1.00 97.01           N  
ATOM   1424  H   GLN A  92      -6.099 -12.110  10.960  1.00 97.01           H  
ATOM   1425  CA  GLN A  92      -5.402 -11.639   9.006  1.00 97.01           C  
ATOM   1426  HA  GLN A  92      -4.369 -11.663   8.659  1.00 97.01           H  
ATOM   1427  C   GLN A  92      -6.078 -10.395   8.421  1.00 97.01           C  
ATOM   1428  CB  GLN A  92      -6.070 -12.940   8.559  1.00 97.01           C  
ATOM   1429  HB2 GLN A  92      -5.649 -13.768   9.131  1.00 97.01           H  
ATOM   1430  HB3 GLN A  92      -7.142 -12.892   8.750  1.00 97.01           H  
ATOM   1431  O   GLN A  92      -7.203 -10.056   8.793  1.00 97.01           O  
ATOM   1432  CG  GLN A  92      -5.817 -13.201   7.070  1.00 97.01           C  
ATOM   1433  HG2 GLN A  92      -6.220 -12.379   6.478  1.00 97.01           H  
ATOM   1434  HG3 GLN A  92      -4.743 -13.247   6.888  1.00 97.01           H  
ATOM   1435  CD  GLN A  92      -6.431 -14.510   6.593  1.00 97.01           C  
ATOM   1436  NE2 GLN A  92      -6.485 -14.735   5.300  1.00 97.01           N  
ATOM   1437 HE21 GLN A  92      -6.873 -15.629   5.033  1.00 97.01           H  
ATOM   1438 HE22 GLN A  92      -6.239 -14.012   4.640  1.00 97.01           H  
ATOM   1439  OE1 GLN A  92      -6.862 -15.357   7.355  1.00 97.01           O  
ATOM   1440  N   TYR A  93      -5.400  -9.731   7.486  1.00 98.16           N  
ATOM   1441  H   TYR A  93      -4.475 -10.046   7.232  1.00 98.16           H  
ATOM   1442  CA  TYR A  93      -5.941  -8.604   6.735  1.00 98.16           C  
ATOM   1443  HA  TYR A  93      -6.959  -8.403   7.069  1.00 98.16           H  
ATOM   1444  C   TYR A  93      -6.025  -8.941   5.250  1.00 98.16           C  
ATOM   1445  CB  TYR A  93      -5.117  -7.332   6.986  1.00 98.16           C  
ATOM   1446  HB2 TYR A  93      -5.301  -6.633   6.170  1.00 98.16           H  
ATOM   1447  HB3 TYR A  93      -4.055  -7.577   6.967  1.00 98.16           H  
ATOM   1448  O   TYR A  93      -5.159  -9.618   4.696  1.00 98.16           O  
ATOM   1449  CG  TYR A  93      -5.447  -6.637   8.295  1.00 98.16           C  
ATOM   1450  CD1 TYR A  93      -6.186  -5.439   8.293  1.00 98.16           C  
ATOM   1451  HD1 TYR A  93      -6.516  -5.017   7.355  1.00 98.16           H  
ATOM   1452  CD2 TYR A  93      -5.026  -7.194   9.515  1.00 98.16           C  
ATOM   1453  HD2 TYR A  93      -4.436  -8.098   9.518  1.00 98.16           H  
ATOM   1454  CE1 TYR A  93      -6.498  -4.792   9.504  1.00 98.16           C  
ATOM   1455  HE1 TYR A  93      -7.059  -3.869   9.494  1.00 98.16           H  
ATOM   1456  CE2 TYR A  93      -5.357  -6.568  10.731  1.00 98.16           C  
ATOM   1457  HE2 TYR A  93      -5.022  -6.991  11.666  1.00 98.16           H  
ATOM   1458  OH  TYR A  93      -6.406  -4.755  11.901  1.00 98.16           O  
ATOM   1459  HH  TYR A  93      -6.825  -3.904  11.753  1.00 98.16           H  
ATOM   1460  CZ  TYR A  93      -6.084  -5.361  10.728  1.00 98.16           C  
ATOM   1461  N   GLU A  94      -7.070  -8.431   4.612  1.00 98.24           N  
ATOM   1462  H   GLU A  94      -7.742  -7.901   5.149  1.00 98.24           H  
ATOM   1463  CA  GLU A  94      -7.158  -8.322   3.162  1.00 98.24           C  
ATOM   1464  HA  GLU A  94      -6.454  -9.026   2.718  1.00 98.24           H  
ATOM   1465  C   GLU A  94      -6.737  -6.922   2.713  1.00 98.24           C  
ATOM   1466  CB  GLU A  94      -8.556  -8.700   2.644  1.00 98.24           C  
ATOM   1467  HB2 GLU A  94      -8.698  -9.771   2.786  1.00 98.24           H  
ATOM   1468  HB3 GLU A  94      -8.589  -8.499   1.574  1.00 98.24           H  
ATOM   1469  O   GLU A  94      -6.960  -5.934   3.418  1.00 98.24           O  
ATOM   1470  CG  GLU A  94      -9.714  -7.959   3.332  1.00 98.24           C  
ATOM   1471  HG2 GLU A  94      -9.561  -6.884   3.230  1.00 98.24           H  
ATOM   1472  HG3 GLU A  94      -9.703  -8.203   4.394  1.00 98.24           H  
ATOM   1473  CD  GLU A  94     -11.100  -8.329   2.785  1.00 98.24           C  
ATOM   1474  OE1 GLU A  94     -12.100  -7.972   3.455  1.00 98.24           O  
ATOM   1475  OE2 GLU A  94     -11.204  -8.938   1.699  1.00 98.24           O  
ATOM   1476  N   LEU A  95      -6.145  -6.844   1.523  1.00 98.80           N  
ATOM   1477  H   LEU A  95      -6.034  -7.707   1.010  1.00 98.80           H  
ATOM   1478  CA  LEU A  95      -5.812  -5.603   0.831  1.00 98.80           C  
ATOM   1479  HA  LEU A  95      -5.958  -4.759   1.505  1.00 98.80           H  
ATOM   1480  C   LEU A  95      -6.739  -5.432  -0.366  1.00 98.80           C  
ATOM   1481  CB  LEU A  95      -4.335  -5.639   0.399  1.00 98.80           C  
ATOM   1482  HB2 LEU A  95      -3.722  -5.616   1.300  1.00 98.80           H  
ATOM   1483  HB3 LEU A  95      -4.154  -6.581  -0.118  1.00 98.80           H  
ATOM   1484  O   LEU A  95      -6.885  -6.345  -1.175  1.00 98.80           O  
ATOM   1485  CG  LEU A  95      -3.880  -4.491  -0.521  1.00 98.80           C  
ATOM   1486  HG  LEU A  95      -4.561  -4.398  -1.367  1.00 98.80           H  
ATOM   1487  CD1 LEU A  95      -3.819  -3.154   0.214  1.00 98.80           C  
ATOM   1488 HD11 LEU A  95      -3.511  -2.379  -0.488  1.00 98.80           H  
ATOM   1489 HD12 LEU A  95      -4.803  -2.899   0.607  1.00 98.80           H  
ATOM   1490 HD13 LEU A  95      -3.107  -3.214   1.037  1.00 98.80           H  
ATOM   1491  CD2 LEU A  95      -2.490  -4.767  -1.087  1.00 98.80           C  
ATOM   1492 HD21 LEU A  95      -2.498  -5.702  -1.648  1.00 98.80           H  
ATOM   1493 HD22 LEU A  95      -1.766  -4.844  -0.275  1.00 98.80           H  
ATOM   1494 HD23 LEU A  95      -2.194  -3.956  -1.752  1.00 98.80           H  
ATOM   1495  N   ARG A  96      -7.266  -4.222  -0.538  1.00 98.69           N  
ATOM   1496  H   ARG A  96      -7.135  -3.551   0.206  1.00 98.69           H  
ATOM   1497  CA  ARG A  96      -7.895  -3.752  -1.768  1.00 98.69           C  
ATOM   1498  HA  ARG A  96      -7.855  -4.548  -2.511  1.00 98.69           H  
ATOM   1499  C   ARG A  96      -7.118  -2.563  -2.320  1.00 98.69           C  
ATOM   1500  CB  ARG A  96      -9.372  -3.438  -1.492  1.00 98.69           C  
ATOM   1501  HB2 ARG A  96      -9.859  -4.346  -1.136  1.00 98.69           H  
ATOM   1502  HB3 ARG A  96      -9.448  -2.682  -0.711  1.00 98.69           H  
ATOM   1503  O   ARG A  96      -6.857  -1.590  -1.616  1.00 98.69           O  
ATOM   1504  CG  ARG A  96     -10.093  -2.950  -2.753  1.00 98.69           C  
ATOM   1505  HG2 ARG A  96      -9.667  -2.000  -3.074  1.00 98.69           H  
ATOM   1506  HG3 ARG A  96      -9.959  -3.682  -3.550  1.00 98.69           H  
ATOM   1507  CD  ARG A  96     -11.588  -2.755  -2.487  1.00 98.69           C  
ATOM   1508  HD2 ARG A  96     -11.710  -2.036  -1.677  1.00 98.69           H  
ATOM   1509  HD3 ARG A  96     -12.026  -3.696  -2.155  1.00 98.69           H  
ATOM   1510  NE  ARG A  96     -12.276  -2.257  -3.697  1.00 98.69           N  
ATOM   1511  HE  ARG A  96     -12.436  -1.260  -3.743  1.00 98.69           H  
ATOM   1512  NH1 ARG A  96     -12.561  -4.261  -4.793  1.00 98.69           N  
ATOM   1513 HH11 ARG A  96     -12.335  -4.776  -3.954  1.00 98.69           H  
ATOM   1514 HH12 ARG A  96     -12.799  -4.814  -5.604  1.00 98.69           H  
ATOM   1515  NH2 ARG A  96     -13.153  -2.403  -5.797  1.00 98.69           N  
ATOM   1516 HH21 ARG A  96     -13.366  -2.990  -6.591  1.00 98.69           H  
ATOM   1517 HH22 ARG A  96     -13.201  -1.395  -5.856  1.00 98.69           H  
ATOM   1518  CZ  ARG A  96     -12.654  -2.975  -4.740  1.00 98.69           C  
ATOM   1519  N   ILE A  97      -6.805  -2.620  -3.605  1.00 98.78           N  
ATOM   1520  H   ILE A  97      -7.018  -3.476  -4.098  1.00 98.78           H  
ATOM   1521  CA  ILE A  97      -6.226  -1.527  -4.379  1.00 98.78           C  
ATOM   1522  HA  ILE A  97      -5.975  -0.706  -3.707  1.00 98.78           H  
ATOM   1523  C   ILE A  97      -7.293  -1.064  -5.364  1.00 98.78           C  
ATOM   1524  CB  ILE A  97      -4.925  -1.959  -5.085  1.00 98.78           C  
ATOM   1525  HB  ILE A  97      -5.173  -2.701  -5.844  1.00 98.78           H  
ATOM   1526  O   ILE A  97      -7.680  -1.819  -6.253  1.00 98.78           O  
ATOM   1527  CG1 ILE A  97      -3.934  -2.601  -4.086  1.00 98.78           C  
ATOM   1528 HG12 ILE A  97      -3.702  -1.894  -3.289  1.00 98.78           H  
ATOM   1529 HG13 ILE A  97      -4.399  -3.477  -3.634  1.00 98.78           H  
ATOM   1530  CG2 ILE A  97      -4.305  -0.737  -5.787  1.00 98.78           C  
ATOM   1531 HG21 ILE A  97      -5.033  -0.253  -6.438  1.00 98.78           H  
ATOM   1532 HG22 ILE A  97      -3.470  -1.049  -6.414  1.00 98.78           H  
ATOM   1533 HG23 ILE A  97      -3.958  -0.014  -5.048  1.00 98.78           H  
ATOM   1534  CD1 ILE A  97      -2.631  -3.087  -4.727  1.00 98.78           C  
ATOM   1535 HD11 ILE A  97      -2.853  -3.748  -5.564  1.00 98.78           H  
ATOM   1536 HD12 ILE A  97      -2.032  -2.243  -5.069  1.00 98.78           H  
ATOM   1537 HD13 ILE A  97      -2.049  -3.642  -3.991  1.00 98.78           H  
ATOM   1538  N   GLY A  98      -7.802   0.153  -5.191  1.00 98.36           N  
ATOM   1539  H   GLY A  98      -7.370   0.734  -4.487  1.00 98.36           H  
ATOM   1540  CA  GLY A  98      -8.735   0.788  -6.123  1.00 98.36           C  
ATOM   1541  HA2 GLY A  98      -9.490   1.340  -5.566  1.00 98.36           H  
ATOM   1542  HA3 GLY A  98      -9.233   0.039  -6.740  1.00 98.36           H  
ATOM   1543  C   GLY A  98      -7.991   1.769  -7.017  1.00 98.36           C  
ATOM   1544  O   GLY A  98      -7.227   2.584  -6.512  1.00 98.36           O  
ATOM   1545  N   MET A  99      -8.203   1.699  -8.328  1.00 98.08           N  
ATOM   1546  H   MET A  99      -8.851   1.010  -8.683  1.00 98.08           H  
ATOM   1547  CA  MET A  99      -7.501   2.528  -9.311  1.00 98.08           C  
ATOM   1548  HA  MET A  99      -6.980   3.345  -8.811  1.00 98.08           H  
ATOM   1549  C   MET A  99      -8.482   3.137 -10.304  1.00 98.08           C  
ATOM   1550  CB  MET A  99      -6.469   1.682 -10.066  1.00 98.08           C  
ATOM   1551  HB2 MET A  99      -6.982   0.835 -10.520  1.00 98.08           H  
ATOM   1552  HB3 MET A  99      -6.019   2.279 -10.859  1.00 98.08           H  
ATOM   1553  O   MET A  99      -9.482   2.517 -10.671  1.00 98.08           O  
ATOM   1554  CG  MET A  99      -5.355   1.154  -9.164  1.00 98.08           C  
ATOM   1555  HG2 MET A  99      -5.789   0.673  -8.286  1.00 98.08           H  
ATOM   1556  HG3 MET A  99      -4.751   1.997  -8.830  1.00 98.08           H  
ATOM   1557  SD  MET A  99      -4.278  -0.042  -9.983  1.00 98.08           S  
ATOM   1558  CE  MET A  99      -5.314  -1.533  -9.914  1.00 98.08           C  
ATOM   1559  HE1 MET A  99      -5.544  -1.773  -8.876  1.00 98.08           H  
ATOM   1560  HE2 MET A  99      -4.769  -2.366 -10.358  1.00 98.08           H  
ATOM   1561  HE3 MET A  99      -6.238  -1.375 -10.470  1.00 98.08           H  
ATOM   1562  N   GLU A 100      -8.161   4.325 -10.801  1.00 97.08           N  
ATOM   1563  H   GLU A 100      -7.362   4.812 -10.421  1.00 97.08           H  
ATOM   1564  CA  GLU A 100      -8.842   4.916 -11.947  1.00 97.08           C  
ATOM   1565  HA  GLU A 100      -9.520   4.177 -12.373  1.00 97.08           H  
ATOM   1566  C   GLU A 100      -7.827   5.279 -13.027  1.00 97.08           C  
ATOM   1567  CB  GLU A 100      -9.695   6.116 -11.513  1.00 97.08           C  
ATOM   1568  HB2 GLU A 100      -9.049   6.960 -11.272  1.00 97.08           H  
ATOM   1569  HB3 GLU A 100     -10.266   5.834 -10.629  1.00 97.08           H  
ATOM   1570  O   GLU A 100      -6.792   5.888 -12.752  1.00 97.08           O  
ATOM   1571  CG  GLU A 100     -10.669   6.524 -12.627  1.00 97.08           C  
ATOM   1572  HG2 GLU A 100     -10.099   6.880 -13.485  1.00 97.08           H  
ATOM   1573  HG3 GLU A 100     -11.230   5.645 -12.944  1.00 97.08           H  
ATOM   1574  CD  GLU A 100     -11.672   7.597 -12.184  1.00 97.08           C  
ATOM   1575  OE1 GLU A 100     -11.851   8.553 -12.973  1.00 97.08           O  
ATOM   1576  OE2 GLU A 100     -12.324   7.405 -11.127  1.00 97.08           O  
ATOM   1577  N   PHE A 101      -8.127   4.922 -14.272  1.00 94.51           N  
ATOM   1578  H   PHE A 101      -8.976   4.400 -14.433  1.00 94.51           H  
ATOM   1579  CA  PHE A 101      -7.329   5.300 -15.431  1.00 94.51           C  
ATOM   1580  HA  PHE A 101      -6.769   6.206 -15.200  1.00 94.51           H  
ATOM   1581  C   PHE A 101      -8.238   5.585 -16.618  1.00 94.51           C  
ATOM   1582  CB  PHE A 101      -6.333   4.186 -15.762  1.00 94.51           C  
ATOM   1583  HB2 PHE A 101      -5.683   4.033 -14.901  1.00 94.51           H  
ATOM   1584  HB3 PHE A 101      -6.875   3.255 -15.930  1.00 94.51           H  
ATOM   1585  O   PHE A 101      -9.059   4.746 -16.988  1.00 94.51           O  
ATOM   1586  CG  PHE A 101      -5.475   4.494 -16.971  1.00 94.51           C  
ATOM   1587  CD1 PHE A 101      -5.597   3.724 -18.143  1.00 94.51           C  
ATOM   1588  HD1 PHE A 101      -6.285   2.893 -18.177  1.00 94.51           H  
ATOM   1589  CD2 PHE A 101      -4.548   5.552 -16.923  1.00 94.51           C  
ATOM   1590  HD2 PHE A 101      -4.432   6.135 -16.021  1.00 94.51           H  
ATOM   1591  CE1 PHE A 101      -4.778   3.998 -19.252  1.00 94.51           C  
ATOM   1592  HE1 PHE A 101      -4.817   3.353 -20.117  1.00 94.51           H  
ATOM   1593  CE2 PHE A 101      -3.731   5.824 -18.032  1.00 94.51           C  
ATOM   1594  HE2 PHE A 101      -2.982   6.599 -17.963  1.00 94.51           H  
ATOM   1595  CZ  PHE A 101      -3.838   5.040 -19.192  1.00 94.51           C  
ATOM   1596  HZ  PHE A 101      -3.155   5.199 -20.014  1.00 94.51           H  
ATOM   1597  N   ARG A 102      -8.090   6.774 -17.219  1.00 93.14           N  
ATOM   1598  H   ARG A 102      -7.408   7.407 -16.826  1.00 93.14           H  
ATOM   1599  CA  ARG A 102      -8.913   7.229 -18.359  1.00 93.14           C  
ATOM   1600  HA  ARG A 102      -8.785   8.305 -18.474  1.00 93.14           H  
ATOM   1601  C   ARG A 102     -10.417   7.036 -18.105  1.00 93.14           C  
ATOM   1602  CB  ARG A 102      -8.446   6.549 -19.661  1.00 93.14           C  
ATOM   1603  HB2 ARG A 102      -9.109   6.853 -20.471  1.00 93.14           H  
ATOM   1604  HB3 ARG A 102      -8.519   5.467 -19.553  1.00 93.14           H  
ATOM   1605  O   ARG A 102     -11.134   6.521 -18.958  1.00 93.14           O  
ATOM   1606  CG  ARG A 102      -7.015   6.928 -20.058  1.00 93.14           C  
ATOM   1607  HG2 ARG A 102      -6.317   6.629 -19.276  1.00 93.14           H  
ATOM   1608  HG3 ARG A 102      -6.957   8.007 -20.197  1.00 93.14           H  
ATOM   1609  CD  ARG A 102      -6.649   6.220 -21.364  1.00 93.14           C  
ATOM   1610  HD2 ARG A 102      -7.416   6.434 -22.108  1.00 93.14           H  
ATOM   1611  HD3 ARG A 102      -6.628   5.147 -21.179  1.00 93.14           H  
ATOM   1612  NE  ARG A 102      -5.341   6.669 -21.873  1.00 93.14           N  
ATOM   1613  HE  ARG A 102      -4.873   7.388 -21.339  1.00 93.14           H  
ATOM   1614  NH1 ARG A 102      -5.176   5.177 -23.607  1.00 93.14           N  
ATOM   1615 HH11 ARG A 102      -6.042   4.754 -23.304  1.00 93.14           H  
ATOM   1616 HH12 ARG A 102      -4.645   4.765 -24.361  1.00 93.14           H  
ATOM   1617  NH2 ARG A 102      -3.545   6.661 -23.272  1.00 93.14           N  
ATOM   1618 HH21 ARG A 102      -3.117   7.398 -22.730  1.00 93.14           H  
ATOM   1619 HH22 ARG A 102      -3.032   6.241 -24.034  1.00 93.14           H  
ATOM   1620  CZ  ARG A 102      -4.697   6.170 -22.912  1.00 93.14           C  
ATOM   1621  N   SER A 103     -10.865   7.422 -16.907  1.00 94.70           N  
ATOM   1622  H   SER A 103     -10.204   7.834 -16.264  1.00 94.70           H  
ATOM   1623  CA  SER A 103     -12.260   7.318 -16.448  1.00 94.70           C  
ATOM   1624  HA  SER A 103     -12.286   7.711 -15.432  1.00 94.70           H  
ATOM   1625  C   SER A 103     -12.815   5.890 -16.338  1.00 94.70           C  
ATOM   1626  CB  SER A 103     -13.178   8.215 -17.291  1.00 94.70           C  
ATOM   1627  HB2 SER A 103     -14.170   8.246 -16.841  1.00 94.70           H  
ATOM   1628  HB3 SER A 103     -13.267   7.809 -18.299  1.00 94.70           H  
ATOM   1629  O   SER A 103     -14.016   5.711 -16.144  1.00 94.70           O  
ATOM   1630  OG  SER A 103     -12.653   9.529 -17.359  1.00 94.70           O  
ATOM   1631  HG  SER A 103     -12.663   9.889 -16.469  1.00 94.70           H  
ATOM   1632  N   VAL A 104     -11.962   4.866 -16.427  1.00 97.78           N  
ATOM   1633  H   VAL A 104     -10.989   5.059 -16.617  1.00 97.78           H  
ATOM   1634  CA  VAL A 104     -12.317   3.471 -16.149  1.00 97.78           C  
ATOM   1635  HA  VAL A 104     -13.403   3.383 -16.122  1.00 97.78           H  
ATOM   1636  C   VAL A 104     -11.776   3.087 -14.777  1.00 97.78           C  
ATOM   1637  CB  VAL A 104     -11.815   2.516 -17.247  1.00 97.78           C  
ATOM   1638  HB  VAL A 104     -10.725   2.520 -17.265  1.00 97.78           H  
ATOM   1639  O   VAL A 104     -10.632   3.397 -14.438  1.00 97.78           O  
ATOM   1640  CG1 VAL A 104     -12.307   1.084 -16.991  1.00 97.78           C  
ATOM   1641 HG11 VAL A 104     -11.988   0.433 -17.806  1.00 97.78           H  
ATOM   1642 HG12 VAL A 104     -11.877   0.690 -16.070  1.00 97.78           H  
ATOM   1643 HG13 VAL A 104     -13.394   1.061 -16.927  1.00 97.78           H  
ATOM   1644  CG2 VAL A 104     -12.317   2.938 -18.634  1.00 97.78           C  
ATOM   1645 HG21 VAL A 104     -11.904   3.911 -18.900  1.00 97.78           H  
ATOM   1646 HG22 VAL A 104     -13.405   2.999 -18.637  1.00 97.78           H  
ATOM   1647 HG23 VAL A 104     -11.992   2.215 -19.382  1.00 97.78           H  
ATOM   1648  N   ARG A 105     -12.612   2.411 -13.983  1.00 97.83           N  
ATOM   1649  H   ARG A 105     -13.510   2.145 -14.361  1.00 97.83           H  
ATOM   1650  CA  ARG A 105     -12.266   1.951 -12.636  1.00 97.83           C  
ATOM   1651  HA  ARG A 105     -11.445   2.561 -12.259  1.00 97.83           H  
ATOM   1652  C   ARG A 105     -11.773   0.512 -12.649  1.00 97.83           C  
ATOM   1653  CB  ARG A 105     -13.449   2.120 -11.679  1.00 97.83           C  
ATOM   1654  HB2 ARG A 105     -13.202   1.641 -10.731  1.00 97.83           H  
ATOM   1655  HB3 ARG A 105     -14.330   1.632 -12.096  1.00 97.83           H  
ATOM   1656  O   ARG A 105     -12.402  -0.372 -13.231  1.00 97.83           O  
ATOM   1657  CG  ARG A 105     -13.745   3.601 -11.415  1.00 97.83           C  
ATOM   1658  HG2 ARG A 105     -12.859   4.075 -10.993  1.00 97.83           H  
ATOM   1659  HG3 ARG A 105     -14.006   4.104 -12.346  1.00 97.83           H  
ATOM   1660  CD  ARG A 105     -14.906   3.722 -10.431  1.00 97.83           C  
ATOM   1661  HD2 ARG A 105     -15.798   3.289 -10.886  1.00 97.83           H  
ATOM   1662  HD3 ARG A 105     -14.660   3.169  -9.525  1.00 97.83           H  
ATOM   1663  NE  ARG A 105     -15.153   5.129 -10.088  1.00 97.83           N  
ATOM   1664  HE  ARG A 105     -14.478   5.801 -10.423  1.00 97.83           H  
ATOM   1665  NH1 ARG A 105     -17.030   4.799  -8.801  1.00 97.83           N  
ATOM   1666 HH11 ARG A 105     -17.753   5.181  -8.208  1.00 97.83           H  
ATOM   1667 HH12 ARG A 105     -16.958   3.806  -8.971  1.00 97.83           H  
ATOM   1668  NH2 ARG A 105     -16.212   6.864  -9.096  1.00 97.83           N  
ATOM   1669 HH21 ARG A 105     -16.927   7.250  -8.496  1.00 97.83           H  
ATOM   1670 HH22 ARG A 105     -15.499   7.469  -9.478  1.00 97.83           H  
ATOM   1671  CZ  ARG A 105     -16.132   5.588  -9.333  1.00 97.83           C  
ATOM   1672  N   TYR A 106     -10.693   0.289 -11.924  1.00 98.52           N  
ATOM   1673  H   TYR A 106     -10.278   1.071 -11.438  1.00 98.52           H  
ATOM   1674  CA  TYR A 106     -10.033  -0.995 -11.769  1.00 98.52           C  
ATOM   1675  HA  TYR A 106     -10.653  -1.780 -12.202  1.00 98.52           H  
ATOM   1676  C   TYR A 106      -9.831  -1.310 -10.292  1.00 98.52           C  
ATOM   1677  CB  TYR A 106      -8.703  -0.980 -12.523  1.00 98.52           C  
ATOM   1678  HB2 TYR A 106      -8.051  -0.224 -12.085  1.00 98.52           H  
ATOM   1679  HB3 TYR A 106      -8.215  -1.945 -12.385  1.00 98.52           H  
ATOM   1680  O   TYR A 106      -9.830  -0.416  -9.441  1.00 98.52           O  
ATOM   1681  CG  TYR A 106      -8.837  -0.699 -14.003  1.00 98.52           C  
ATOM   1682  CD1 TYR A 106      -9.102  -1.746 -14.907  1.00 98.52           C  
ATOM   1683  HD1 TYR A 106      -9.199  -2.761 -14.551  1.00 98.52           H  
ATOM   1684  CD2 TYR A 106      -8.712   0.624 -14.467  1.00 98.52           C  
ATOM   1685  HD2 TYR A 106      -8.523   1.426 -13.769  1.00 98.52           H  
ATOM   1686  CE1 TYR A 106      -9.226  -1.466 -16.282  1.00 98.52           C  
ATOM   1687  HE1 TYR A 106      -9.413  -2.262 -16.987  1.00 98.52           H  
ATOM   1688  CE2 TYR A 106      -8.835   0.905 -15.837  1.00 98.52           C  
ATOM   1689  HE2 TYR A 106      -8.745   1.924 -16.185  1.00 98.52           H  
ATOM   1690  OH  TYR A 106      -9.202   0.135 -18.072  1.00 98.52           O  
ATOM   1691  HH  TYR A 106      -9.080   1.073 -18.238  1.00 98.52           H  
ATOM   1692  CZ  TYR A 106      -9.086  -0.142 -16.748  1.00 98.52           C  
ATOM   1693  N   PHE A 107      -9.668  -2.588  -9.978  1.00 98.53           N  
ATOM   1694  H   PHE A 107      -9.700  -3.287 -10.707  1.00 98.53           H  
ATOM   1695  CA  PHE A 107      -9.296  -3.028  -8.652  1.00 98.53           C  
ATOM   1696  HA  PHE A 107      -8.641  -2.256  -8.250  1.00 98.53           H  
ATOM   1697  C   PHE A 107      -8.506  -4.335  -8.665  1.00 98.53           C  
ATOM   1698  CB  PHE A 107     -10.535  -3.140  -7.755  1.00 98.53           C  
ATOM   1699  HB2 PHE A 107     -10.195  -3.189  -6.720  1.00 98.53           H  
ATOM   1700  HB3 PHE A 107     -11.131  -2.232  -7.848  1.00 98.53           H  
ATOM   1701  O   PHE A 107      -8.709  -5.205  -9.515  1.00 98.53           O  
ATOM   1702  CG  PHE A 107     -11.412  -4.347  -8.031  1.00 98.53           C  
ATOM   1703  CD1 PHE A 107     -12.384  -4.314  -9.048  1.00 98.53           C  
ATOM   1704  HD1 PHE A 107     -12.489  -3.435  -9.667  1.00 98.53           H  
ATOM   1705  CD2 PHE A 107     -11.242  -5.517  -7.268  1.00 98.53           C  
ATOM   1706  HD2 PHE A 107     -10.469  -5.567  -6.515  1.00 98.53           H  
ATOM   1707  CE1 PHE A 107     -13.191  -5.442  -9.285  1.00 98.53           C  
ATOM   1708  HE1 PHE A 107     -13.923  -5.427 -10.078  1.00 98.53           H  
ATOM   1709  CE2 PHE A 107     -12.068  -6.631  -7.481  1.00 98.53           C  
ATOM   1710  HE2 PHE A 107     -11.939  -7.517  -6.877  1.00 98.53           H  
ATOM   1711  CZ  PHE A 107     -13.038  -6.597  -8.496  1.00 98.53           C  
ATOM   1712  HZ  PHE A 107     -13.656  -7.464  -8.673  1.00 98.53           H  
ATOM   1713  N   ALA A 108      -7.656  -4.460  -7.655  1.00 98.75           N  
ATOM   1714  H   ALA A 108      -7.570  -3.680  -7.019  1.00 98.75           H  
ATOM   1715  CA  ALA A 108      -6.957  -5.672  -7.260  1.00 98.75           C  
ATOM   1716  HA  ALA A 108      -7.321  -6.529  -7.829  1.00 98.75           H  
ATOM   1717  C   ALA A 108      -7.232  -5.926  -5.773  1.00 98.75           C  
ATOM   1718  CB  ALA A 108      -5.464  -5.482  -7.543  1.00 98.75           C  
ATOM   1719  HB1 ALA A 108      -5.118  -4.532  -7.135  1.00 98.75           H  
ATOM   1720  HB2 ALA A 108      -5.287  -5.492  -8.618  1.00 98.75           H  
ATOM   1721  HB3 ALA A 108      -4.894  -6.280  -7.068  1.00 98.75           H  
ATOM   1722  O   ALA A 108      -7.223  -4.989  -4.976  1.00 98.75           O  
ATOM   1723  N   GLU A 109      -7.487  -7.169  -5.397  1.00 98.63           N  
ATOM   1724  H   GLU A 109      -7.494  -7.900  -6.094  1.00 98.63           H  
ATOM   1725  CA  GLU A 109      -7.738  -7.602  -4.025  1.00 98.63           C  
ATOM   1726  HA  GLU A 109      -7.458  -6.799  -3.344  1.00 98.63           H  
ATOM   1727  C   GLU A 109      -6.872  -8.815  -3.690  1.00 98.63           C  
ATOM   1728  CB  GLU A 109      -9.226  -7.930  -3.805  1.00 98.63           C  
ATOM   1729  HB2 GLU A 109      -9.323  -8.566  -2.924  1.00 98.63           H  
ATOM   1730  HB3 GLU A 109      -9.604  -8.474  -4.671  1.00 98.63           H  
ATOM   1731  O   GLU A 109      -6.721  -9.716  -4.511  1.00 98.63           O  
ATOM   1732  CG  GLU A 109     -10.073  -6.672  -3.575  1.00 98.63           C  
ATOM   1733  HG2 GLU A 109      -9.676  -6.151  -2.703  1.00 98.63           H  
ATOM   1734  HG3 GLU A 109      -9.967  -6.006  -4.431  1.00 98.63           H  
ATOM   1735  CD  GLU A 109     -11.570  -6.951  -3.342  1.00 98.63           C  
ATOM   1736  OE1 GLU A 109     -12.262  -6.021  -2.852  1.00 98.63           O  
ATOM   1737  OE2 GLU A 109     -12.086  -7.998  -3.775  1.00 98.63           O  
ATOM   1738  N   TYR A 110      -6.345  -8.852  -2.470  1.00 98.69           N  
ATOM   1739  H   TYR A 110      -6.538  -8.079  -1.849  1.00 98.69           H  
ATOM   1740  CA  TYR A 110      -5.547  -9.950  -1.926  1.00 98.69           C  
ATOM   1741  HA  TYR A 110      -5.590 -10.815  -2.588  1.00 98.69           H  
ATOM   1742  C   TYR A 110      -6.138 -10.332  -0.571  1.00 98.69           C  
ATOM   1743  CB  TYR A 110      -4.078  -9.513  -1.786  1.00 98.69           C  
ATOM   1744  HB2 TYR A 110      -3.508 -10.329  -1.341  1.00 98.69           H  
ATOM   1745  HB3 TYR A 110      -4.017  -8.671  -1.097  1.00 98.69           H  
ATOM   1746  O   TYR A 110      -6.194  -9.490   0.326  1.00 98.69           O  
ATOM   1747  CG  TYR A 110      -3.420  -9.116  -3.094  1.00 98.69           C  
ATOM   1748  CD1 TYR A 110      -2.706 -10.070  -3.844  1.00 98.69           C  
ATOM   1749  HD1 TYR A 110      -2.613 -11.082  -3.477  1.00 98.69           H  
ATOM   1750  CD2 TYR A 110      -3.550  -7.797  -3.572  1.00 98.69           C  
ATOM   1751  HD2 TYR A 110      -4.106  -7.071  -2.997  1.00 98.69           H  
ATOM   1752  CE1 TYR A 110      -2.151  -9.719  -5.090  1.00 98.69           C  
ATOM   1753  HE1 TYR A 110      -1.647 -10.457  -5.696  1.00 98.69           H  
ATOM   1754  CE2 TYR A 110      -3.002  -7.443  -4.818  1.00 98.69           C  
ATOM   1755  HE2 TYR A 110      -3.135  -6.448  -5.217  1.00 98.69           H  
ATOM   1756  OH  TYR A 110      -1.944  -8.103  -6.853  1.00 98.69           O  
ATOM   1757  HH  TYR A 110      -1.613  -8.866  -7.333  1.00 98.69           H  
ATOM   1758  CZ  TYR A 110      -2.325  -8.412  -5.589  1.00 98.69           C  
ATOM   1759  N   ARG A 111      -6.583 -11.586  -0.399  1.00 98.12           N  
ATOM   1760  H   ARG A 111      -6.503 -12.225  -1.178  1.00 98.12           H  
ATOM   1761  CA  ARG A 111      -7.145 -12.053   0.893  1.00 98.12           C  
ATOM   1762  HA  ARG A 111      -7.787 -11.265   1.289  1.00 98.12           H  
ATOM   1763  C   ARG A 111      -6.091 -12.279   1.980  1.00 98.12           C  
ATOM   1764  CB  ARG A 111      -7.997 -13.317   0.730  1.00 98.12           C  
ATOM   1765  HB2 ARG A 111      -8.310 -13.644   1.722  1.00 98.12           H  
ATOM   1766  HB3 ARG A 111      -7.401 -14.121   0.298  1.00 98.12           H  
ATOM   1767  O   ARG A 111      -6.430 -12.596   3.117  1.00 98.12           O  
ATOM   1768  CG  ARG A 111      -9.261 -13.102  -0.100  1.00 98.12           C  
ATOM   1769  HG2 ARG A 111      -9.869 -12.332   0.376  1.00 98.12           H  
ATOM   1770  HG3 ARG A 111      -9.006 -12.787  -1.112  1.00 98.12           H  
ATOM   1771  CD  ARG A 111     -10.035 -14.423  -0.145  1.00 98.12           C  
ATOM   1772  HD2 ARG A 111      -9.506 -15.113  -0.803  1.00 98.12           H  
ATOM   1773  HD3 ARG A 111     -10.051 -14.864   0.851  1.00 98.12           H  
ATOM   1774  NE  ARG A 111     -11.403 -14.219  -0.649  1.00 98.12           N  
ATOM   1775  HE  ARG A 111     -11.476 -13.887  -1.600  1.00 98.12           H  
ATOM   1776  NH1 ARG A 111     -12.557 -14.672   1.297  1.00 98.12           N  
ATOM   1777 HH11 ARG A 111     -13.421 -14.680   1.820  1.00 98.12           H  
ATOM   1778 HH12 ARG A 111     -11.682 -14.795   1.785  1.00 98.12           H  
ATOM   1779  NH2 ARG A 111     -13.666 -14.069  -0.541  1.00 98.12           N  
ATOM   1780 HH21 ARG A 111     -13.669 -13.701  -1.482  1.00 98.12           H  
ATOM   1781 HH22 ARG A 111     -14.516 -14.084   0.003  1.00 98.12           H  
ATOM   1782  CZ  ARG A 111     -12.527 -14.325   0.039  1.00 98.12           C  
ATOM   1783  N   GLU A 112      -4.822 -12.168   1.625  1.00 98.33           N  
ATOM   1784  H   GLU A 112      -4.608 -11.929   0.667  1.00 98.33           H  
ATOM   1785  CA  GLU A 112      -3.707 -12.194   2.558  1.00 98.33           C  
ATOM   1786  HA  GLU A 112      -4.065 -12.123   3.585  1.00 98.33           H  
ATOM   1787  C   GLU A 112      -2.822 -10.990   2.262  1.00 98.33           C  
ATOM   1788  CB  GLU A 112      -2.960 -13.517   2.388  1.00 98.33           C  
ATOM   1789  HB2 GLU A 112      -3.683 -14.330   2.451  1.00 98.33           H  
ATOM   1790  HB3 GLU A 112      -2.510 -13.522   1.396  1.00 98.33           H  
ATOM   1791  O   GLU A 112      -2.279 -10.868   1.161  1.00 98.33           O  
ATOM   1792  CG  GLU A 112      -1.863 -13.749   3.435  1.00 98.33           C  
ATOM   1793  HG2 GLU A 112      -2.322 -13.776   4.423  1.00 98.33           H  
ATOM   1794  HG3 GLU A 112      -1.165 -12.912   3.406  1.00 98.33           H  
ATOM   1795  CD  GLU A 112      -1.102 -15.063   3.182  1.00 98.33           C  
ATOM   1796  OE1 GLU A 112       0.046 -15.160   3.660  1.00 98.33           O  
ATOM   1797  OE2 GLU A 112      -1.651 -15.963   2.495  1.00 98.33           O  
ATOM   1798  N   PHE A 113      -2.722 -10.092   3.236  1.00 98.77           N  
ATOM   1799  H   PHE A 113      -3.323 -10.180   4.043  1.00 98.77           H  
ATOM   1800  CA  PHE A 113      -1.842  -8.939   3.205  1.00 98.77           C  
ATOM   1801  HA  PHE A 113      -1.024  -9.127   2.509  1.00 98.77           H  
ATOM   1802  C   PHE A 113      -1.259  -8.686   4.588  1.00 98.77           C  
ATOM   1803  CB  PHE A 113      -2.606  -7.705   2.728  1.00 98.77           C  
ATOM   1804  HB2 PHE A 113      -3.519  -7.597   3.314  1.00 98.77           H  
ATOM   1805  HB3 PHE A 113      -2.893  -7.859   1.687  1.00 98.77           H  
ATOM   1806  O   PHE A 113      -1.992  -8.475   5.557  1.00 98.77           O  
ATOM   1807  CG  PHE A 113      -1.793  -6.427   2.842  1.00 98.77           C  
ATOM   1808  CD1 PHE A 113      -1.970  -5.558   3.933  1.00 98.77           C  
ATOM   1809  HD1 PHE A 113      -2.682  -5.807   4.706  1.00 98.77           H  
ATOM   1810  CD2 PHE A 113      -0.822  -6.123   1.875  1.00 98.77           C  
ATOM   1811  HD2 PHE A 113      -0.638  -6.824   1.075  1.00 98.77           H  
ATOM   1812  CE1 PHE A 113      -1.194  -4.388   4.034  1.00 98.77           C  
ATOM   1813  HE1 PHE A 113      -1.303  -3.741   4.892  1.00 98.77           H  
ATOM   1814  CE2 PHE A 113      -0.079  -4.934   1.950  1.00 98.77           C  
ATOM   1815  HE2 PHE A 113       0.660  -4.706   1.196  1.00 98.77           H  
ATOM   1816  CZ  PHE A 113      -0.267  -4.060   3.031  1.00 98.77           C  
ATOM   1817  HZ  PHE A 113       0.325  -3.161   3.111  1.00 98.77           H  
ATOM   1818  N   TYR A 114       0.063  -8.641   4.655  1.00 98.78           N  
ATOM   1819  H   TYR A 114       0.602  -8.857   3.828  1.00 98.78           H  
ATOM   1820  CA  TYR A 114       0.793  -8.106   5.793  1.00 98.78           C  
ATOM   1821  HA  TYR A 114       0.275  -7.216   6.150  1.00 98.78           H  
ATOM   1822  C   TYR A 114       2.188  -7.672   5.351  1.00 98.78           C  
ATOM   1823  CB  TYR A 114       0.841  -9.124   6.945  1.00 98.78           C  
ATOM   1824  HB2 TYR A 114       1.292  -8.643   7.813  1.00 98.78           H  
ATOM   1825  HB3 TYR A 114      -0.176  -9.386   7.236  1.00 98.78           H  
ATOM   1826  O   TYR A 114       2.648  -7.997   4.251  1.00 98.78           O  
ATOM   1827  CG  TYR A 114       1.597 -10.402   6.652  1.00 98.78           C  
ATOM   1828  CD1 TYR A 114       0.970 -11.455   5.956  1.00 98.78           C  
ATOM   1829  HD1 TYR A 114      -0.051 -11.352   5.617  1.00 98.78           H  
ATOM   1830  CD2 TYR A 114       2.922 -10.545   7.103  1.00 98.78           C  
ATOM   1831  HD2 TYR A 114       3.405  -9.745   7.645  1.00 98.78           H  
ATOM   1832  CE1 TYR A 114       1.674 -12.646   5.695  1.00 98.78           C  
ATOM   1833  HE1 TYR A 114       1.215 -13.454   5.145  1.00 98.78           H  
ATOM   1834  CE2 TYR A 114       3.624 -11.736   6.852  1.00 98.78           C  
ATOM   1835  HE2 TYR A 114       4.645 -11.833   7.190  1.00 98.78           H  
ATOM   1836  OH  TYR A 114       3.710 -13.904   5.842  1.00 98.78           O  
ATOM   1837  HH  TYR A 114       4.646 -13.752   5.994  1.00 98.78           H  
ATOM   1838  CZ  TYR A 114       3.006 -12.782   6.133  1.00 98.78           C  
ATOM   1839  N   ILE A 115       2.858  -6.920   6.216  1.00 98.87           N  
ATOM   1840  H   ILE A 115       2.442  -6.726   7.116  1.00 98.87           H  
ATOM   1841  CA  ILE A 115       4.277  -6.619   6.060  1.00 98.87           C  
ATOM   1842  HA  ILE A 115       4.660  -7.242   5.252  1.00 98.87           H  
ATOM   1843  C   ILE A 115       5.028  -7.039   7.318  1.00 98.87           C  
ATOM   1844  CB  ILE A 115       4.519  -5.149   5.664  1.00 98.87           C  
ATOM   1845  HB  ILE A 115       5.587  -5.031   5.477  1.00 98.87           H  
ATOM   1846  O   ILE A 115       4.455  -7.024   8.404  1.00 98.87           O  
ATOM   1847  CG1 ILE A 115       4.117  -4.177   6.789  1.00 98.87           C  
ATOM   1848 HG12 ILE A 115       4.710  -4.401   7.676  1.00 98.87           H  
ATOM   1849 HG13 ILE A 115       3.066  -4.321   7.042  1.00 98.87           H  
ATOM   1850  CG2 ILE A 115       3.771  -4.828   4.358  1.00 98.87           C  
ATOM   1851 HG21 ILE A 115       4.166  -3.912   3.918  1.00 98.87           H  
ATOM   1852 HG22 ILE A 115       2.704  -4.714   4.547  1.00 98.87           H  
ATOM   1853 HG23 ILE A 115       3.909  -5.636   3.639  1.00 98.87           H  
ATOM   1854  CD1 ILE A 115       4.342  -2.706   6.442  1.00 98.87           C  
ATOM   1855 HD11 ILE A 115       5.393  -2.526   6.216  1.00 98.87           H  
ATOM   1856 HD12 ILE A 115       4.058  -2.108   7.308  1.00 98.87           H  
ATOM   1857 HD13 ILE A 115       3.722  -2.402   5.598  1.00 98.87           H  
ATOM   1858  N   ASP A 116       6.297  -7.414   7.178  1.00 98.81           N  
ATOM   1859  H   ASP A 116       6.667  -7.502   6.243  1.00 98.81           H  
ATOM   1860  CA  ASP A 116       7.149  -7.713   8.333  1.00 98.81           C  
ATOM   1861  HA  ASP A 116       6.578  -8.324   9.032  1.00 98.81           H  
ATOM   1862  C   ASP A 116       7.554  -6.422   9.078  1.00 98.81           C  
ATOM   1863  CB  ASP A 116       8.386  -8.532   7.913  1.00 98.81           C  
ATOM   1864  HB2 ASP A 116       9.003  -8.674   8.801  1.00 98.81           H  
ATOM   1865  HB3 ASP A 116       8.958  -7.959   7.183  1.00 98.81           H  
ATOM   1866  O   ASP A 116       7.267  -5.301   8.652  1.00 98.81           O  
ATOM   1867  CG  ASP A 116       8.113  -9.938   7.366  1.00 98.81           C  
ATOM   1868  OD1 ASP A 116       7.050 -10.519   7.658  1.00 98.81           O  
ATOM   1869  OD2 ASP A 116       8.986 -10.464   6.624  1.00 98.81           O  
ATOM   1870  N   SER A 117       8.259  -6.570  10.197  1.00 98.63           N  
ATOM   1871  H   SER A 117       8.526  -7.503  10.480  1.00 98.63           H  
ATOM   1872  CA  SER A 117       8.776  -5.450  10.984  1.00 98.63           C  
ATOM   1873  HA  SER A 117       7.961  -4.749  11.166  1.00 98.63           H  
ATOM   1874  C   SER A 117       9.911  -4.690  10.275  1.00 98.63           C  
ATOM   1875  CB  SER A 117       9.258  -5.987  12.333  1.00 98.63           C  
ATOM   1876  HB2 SER A 117       8.475  -6.595  12.786  1.00 98.63           H  
ATOM   1877  HB3 SER A 117       9.496  -5.158  13.000  1.00 98.63           H  
ATOM   1878  O   SER A 117      10.450  -5.102   9.238  1.00 98.63           O  
ATOM   1879  OG  SER A 117      10.411  -6.774  12.115  1.00 98.63           O  
ATOM   1880  HG  SER A 117      10.654  -7.239  12.919  1.00 98.63           H  
ATOM   1881  N   GLU A 118      10.357  -3.587  10.881  1.00 98.70           N  
ATOM   1882  H   GLU A 118       9.834  -3.217  11.662  1.00 98.70           H  
ATOM   1883  CA  GLU A 118      11.503  -2.815  10.390  1.00 98.70           C  
ATOM   1884  HA  GLU A 118      11.264  -2.469   9.384  1.00 98.70           H  
ATOM   1885  C   GLU A 118      12.807  -3.638  10.310  1.00 98.70           C  
ATOM   1886  CB  GLU A 118      11.705  -1.586  11.291  1.00 98.70           C  
ATOM   1887  HB2 GLU A 118      12.073  -1.906  12.266  1.00 98.70           H  
ATOM   1888  HB3 GLU A 118      10.748  -1.082  11.429  1.00 98.70           H  
ATOM   1889  O   GLU A 118      13.623  -3.404   9.412  1.00 98.70           O  
ATOM   1890  CG  GLU A 118      12.701  -0.604  10.656  1.00 98.70           C  
ATOM   1891  HG2 GLU A 118      12.344  -0.375   9.652  1.00 98.70           H  
ATOM   1892  HG3 GLU A 118      13.681  -1.073  10.575  1.00 98.70           H  
ATOM   1893  CD  GLU A 118      12.867   0.716  11.413  1.00 98.70           C  
ATOM   1894  OE1 GLU A 118      13.296   1.700  10.767  1.00 98.70           O  
ATOM   1895  OE2 GLU A 118      12.597   0.792  12.630  1.00 98.70           O  
ATOM   1896  N   SER A 119      13.015  -4.625  11.197  1.00 98.48           N  
ATOM   1897  H   SER A 119      12.279  -4.858  11.848  1.00 98.48           H  
ATOM   1898  CA  SER A 119      14.213  -5.485  11.160  1.00 98.48           C  
ATOM   1899  HA  SER A 119      15.093  -4.842  11.163  1.00 98.48           H  
ATOM   1900  C   SER A 119      14.284  -6.326   9.886  1.00 98.48           C  
ATOM   1901  CB  SER A 119      14.305  -6.395  12.392  1.00 98.48           C  
ATOM   1902  HB2 SER A 119      15.189  -7.026  12.306  1.00 98.48           H  
ATOM   1903  HB3 SER A 119      14.421  -5.769  13.277  1.00 98.48           H  
ATOM   1904  O   SER A 119      15.373  -6.575   9.369  1.00 98.48           O  
ATOM   1905  OG  SER A 119      13.167  -7.215  12.573  1.00 98.48           O  
ATOM   1906  HG  SER A 119      13.065  -7.835  11.847  1.00 98.48           H  
ATOM   1907  N   ASP A 120      13.124  -6.680   9.337  1.00 98.63           N  
ATOM   1908  H   ASP A 120      12.274  -6.434   9.824  1.00 98.63           H  
ATOM   1909  CA  ASP A 120      12.961  -7.368   8.056  1.00 98.63           C  
ATOM   1910  HA  ASP A 120      13.881  -7.904   7.824  1.00 98.63           H  
ATOM   1911  C   ASP A 120      12.725  -6.408   6.884  1.00 98.63           C  
ATOM   1912  CB  ASP A 120      11.844  -8.400   8.201  1.00 98.63           C  
ATOM   1913  HB2 ASP A 120      11.056  -7.987   8.830  1.00 98.63           H  
ATOM   1914  HB3 ASP A 120      11.421  -8.646   7.227  1.00 98.63           H  
ATOM   1915  O   ASP A 120      12.428  -6.841   5.769  1.00 98.63           O  
ATOM   1916  CG  ASP A 120      12.404  -9.676   8.807  1.00 98.63           C  
ATOM   1917  OD1 ASP A 120      13.100 -10.382   8.034  1.00 98.63           O  
ATOM   1918  OD2 ASP A 120      12.177  -9.905  10.013  1.00 98.63           O  
ATOM   1919  N   LYS A 121      12.920  -5.102   7.114  1.00 98.80           N  
ATOM   1920  H   LYS A 121      13.140  -4.839   8.064  1.00 98.80           H  
ATOM   1921  CA  LYS A 121      12.761  -4.028   6.126  1.00 98.80           C  
ATOM   1922  HA  LYS A 121      12.864  -3.084   6.662  1.00 98.80           H  
ATOM   1923  C   LYS A 121      11.355  -3.973   5.531  1.00 98.80           C  
ATOM   1924  CB  LYS A 121      13.862  -4.111   5.048  1.00 98.80           C  
ATOM   1925  HB2 LYS A 121      13.768  -3.262   4.371  1.00 98.80           H  
ATOM   1926  HB3 LYS A 121      13.695  -5.015   4.462  1.00 98.80           H  
ATOM   1927  O   LYS A 121      11.207  -3.745   4.331  1.00 98.80           O  
ATOM   1928  CG  LYS A 121      15.300  -4.150   5.577  1.00 98.80           C  
ATOM   1929  HG2 LYS A 121      15.443  -5.017   6.223  1.00 98.80           H  
ATOM   1930  HG3 LYS A 121      15.980  -4.235   4.730  1.00 98.80           H  
ATOM   1931  CD  LYS A 121      15.621  -2.869   6.347  1.00 98.80           C  
ATOM   1932  HD2 LYS A 121      14.968  -2.796   7.216  1.00 98.80           H  
ATOM   1933  HD3 LYS A 121      15.454  -2.009   5.698  1.00 98.80           H  
ATOM   1934  CE  LYS A 121      17.069  -2.876   6.817  1.00 98.80           C  
ATOM   1935  HE2 LYS A 121      17.718  -2.837   5.943  1.00 98.80           H  
ATOM   1936  HE3 LYS A 121      17.256  -3.805   7.357  1.00 98.80           H  
ATOM   1937  NZ  LYS A 121      17.300  -1.712   7.700  1.00 98.80           N  
ATOM   1938  HZ1 LYS A 121      17.105  -0.862   7.190  1.00 98.80           H  
ATOM   1939  HZ2 LYS A 121      16.668  -1.749   8.487  1.00 98.80           H  
ATOM   1940  HZ3 LYS A 121      18.255  -1.686   8.029  1.00 98.80           H  
ATOM   1941  N   TYR A 122      10.336  -4.175   6.368  1.00 98.87           N  
ATOM   1942  H   TYR A 122      10.532  -4.395   7.334  1.00 98.87           H  
ATOM   1943  CA  TYR A 122       8.930  -4.097   5.971  1.00 98.87           C  
ATOM   1944  HA  TYR A 122       8.336  -4.479   6.801  1.00 98.87           H  
ATOM   1945  C   TYR A 122       8.596  -4.991   4.773  1.00 98.87           C  
ATOM   1946  CB  TYR A 122       8.518  -2.635   5.756  1.00 98.87           C  
ATOM   1947  HB2 TYR A 122       9.030  -2.252   4.873  1.00 98.87           H  
ATOM   1948  HB3 TYR A 122       7.450  -2.598   5.542  1.00 98.87           H  
ATOM   1949  O   TYR A 122       7.917  -4.557   3.845  1.00 98.87           O  
ATOM   1950  CG  TYR A 122       8.800  -1.716   6.923  1.00 98.87           C  
ATOM   1951  CD1 TYR A 122       8.118  -1.888   8.145  1.00 98.87           C  
ATOM   1952  HD1 TYR A 122       7.409  -2.693   8.268  1.00 98.87           H  
ATOM   1953  CD2 TYR A 122       9.725  -0.667   6.767  1.00 98.87           C  
ATOM   1954  HD2 TYR A 122      10.251  -0.545   5.831  1.00 98.87           H  
ATOM   1955  CE1 TYR A 122       8.357  -0.999   9.210  1.00 98.87           C  
ATOM   1956  HE1 TYR A 122       7.852  -1.116  10.157  1.00 98.87           H  
ATOM   1957  CE2 TYR A 122       9.966   0.220   7.829  1.00 98.87           C  
ATOM   1958  HE2 TYR A 122      10.674   1.027   7.714  1.00 98.87           H  
ATOM   1959  OH  TYR A 122       9.539   0.910  10.063  1.00 98.87           O  
ATOM   1960  HH  TYR A 122      10.279   1.489   9.869  1.00 98.87           H  
ATOM   1961  CZ  TYR A 122       9.281   0.052   9.050  1.00 98.87           C  
ATOM   1962  N   LYS A 123       9.132  -6.217   4.745  1.00 98.88           N  
ATOM   1963  H   LYS A 123       9.681  -6.510   5.540  1.00 98.88           H  
ATOM   1964  CA  LYS A 123       8.937  -7.161   3.638  1.00 98.88           C  
ATOM   1965  HA  LYS A 123       9.383  -6.733   2.741  1.00 98.88           H  
ATOM   1966  C   LYS A 123       7.447  -7.392   3.375  1.00 98.88           C  
ATOM   1967  CB  LYS A 123       9.629  -8.480   3.982  1.00 98.88           C  
ATOM   1968  HB2 LYS A 123       9.054  -8.955   4.776  1.00 98.88           H  
ATOM   1969  HB3 LYS A 123      10.634  -8.269   4.347  1.00 98.88           H  
ATOM   1970  O   LYS A 123       6.712  -7.662   4.316  1.00 98.88           O  
ATOM   1971  CG  LYS A 123       9.715  -9.441   2.787  1.00 98.88           C  
ATOM   1972  HG2 LYS A 123       8.737  -9.537   2.315  1.00 98.88           H  
ATOM   1973  HG3 LYS A 123      10.411  -9.022   2.061  1.00 98.88           H  
ATOM   1974  CD  LYS A 123      10.186 -10.849   3.188  1.00 98.88           C  
ATOM   1975  HD2 LYS A 123       9.409 -11.316   3.793  1.00 98.88           H  
ATOM   1976  HD3 LYS A 123      10.294 -11.441   2.279  1.00 98.88           H  
ATOM   1977  CE  LYS A 123      11.528 -10.841   3.937  1.00 98.88           C  
ATOM   1978  HE2 LYS A 123      11.962  -9.844   3.860  1.00 98.88           H  
ATOM   1979  HE3 LYS A 123      12.203 -11.550   3.458  1.00 98.88           H  
ATOM   1980  NZ  LYS A 123      11.346 -11.203   5.368  1.00 98.88           N  
ATOM   1981  HZ1 LYS A 123      12.116 -10.963   5.976  1.00 98.88           H  
ATOM   1982  HZ2 LYS A 123      10.548 -10.724   5.762  1.00 98.88           H  
ATOM   1983  HZ3 LYS A 123      11.107 -12.175   5.505  1.00 98.88           H  
ATOM   1984  N   LEU A 124       7.023  -7.285   2.119  1.00 98.91           N  
ATOM   1985  H   LEU A 124       7.709  -7.082   1.406  1.00 98.91           H  
ATOM   1986  CA  LEU A 124       5.627  -7.430   1.701  1.00 98.91           C  
ATOM   1987  HA  LEU A 124       4.984  -6.970   2.451  1.00 98.91           H  
ATOM   1988  C   LEU A 124       5.219  -8.892   1.568  1.00 98.91           C  
ATOM   1989  CB  LEU A 124       5.459  -6.689   0.367  1.00 98.91           C  
ATOM   1990  HB2 LEU A 124       6.212  -7.056  -0.330  1.00 98.91           H  
ATOM   1991  HB3 LEU A 124       5.647  -5.632   0.555  1.00 98.91           H  
ATOM   1992  O   LEU A 124       5.959  -9.676   0.983  1.00 98.91           O  
ATOM   1993  CG  LEU A 124       4.087  -6.781  -0.314  1.00 98.91           C  
ATOM   1994  HG  LEU A 124       3.845  -7.823  -0.523  1.00 98.91           H  
ATOM   1995  CD1 LEU A 124       2.981  -6.149   0.531  1.00 98.91           C  
ATOM   1996 HD11 LEU A 124       3.235  -5.117   0.773  1.00 98.91           H  
ATOM   1997 HD12 LEU A 124       2.045  -6.173  -0.028  1.00 98.91           H  
ATOM   1998 HD13 LEU A 124       2.838  -6.711   1.453  1.00 98.91           H  
ATOM   1999  CD2 LEU A 124       4.171  -6.025  -1.638  1.00 98.91           C  
ATOM   2000 HD21 LEU A 124       3.212  -6.062  -2.155  1.00 98.91           H  
ATOM   2001 HD22 LEU A 124       4.433  -4.982  -1.460  1.00 98.91           H  
ATOM   2002 HD23 LEU A 124       4.929  -6.482  -2.275  1.00 98.91           H  
ATOM   2003  N   HIS A 125       4.005  -9.227   1.998  1.00 98.84           N  
ATOM   2004  H   HIS A 125       3.479  -8.573   2.559  1.00 98.84           H  
ATOM   2005  CA  HIS A 125       3.381 -10.523   1.747  1.00 98.84           C  
ATOM   2006  HA  HIS A 125       3.978 -11.086   1.029  1.00 98.84           H  
ATOM   2007  C   HIS A 125       1.987 -10.325   1.160  1.00 98.84           C  
ATOM   2008  CB  HIS A 125       3.351 -11.340   3.037  1.00 98.84           C  
ATOM   2009  HB2 HIS A 125       2.718 -10.829   3.763  1.00 98.84           H  
ATOM   2010  HB3 HIS A 125       2.914 -12.319   2.835  1.00 98.84           H  
ATOM   2011  O   HIS A 125       1.173  -9.567   1.687  1.00 98.84           O  
ATOM   2012  CG  HIS A 125       4.719 -11.535   3.642  1.00 98.84           C  
ATOM   2013  CD2 HIS A 125       5.295 -10.700   4.552  1.00 98.84           C  
ATOM   2014  HD2 HIS A 125       4.856  -9.797   4.949  1.00 98.84           H  
ATOM   2015  ND1 HIS A 125       5.556 -12.639   3.449  1.00 98.84           N  
ATOM   2016  CE1 HIS A 125       6.586 -12.458   4.287  1.00 98.84           C  
ATOM   2017  HE1 HIS A 125       7.377 -13.177   4.445  1.00 98.84           H  
ATOM   2018  NE2 HIS A 125       6.457 -11.307   4.965  1.00 98.84           N  
ATOM   2019  HE2 HIS A 125       6.991 -11.035   5.778  1.00 98.84           H  
ATOM   2020  N   LEU A 126       1.746 -10.990   0.033  1.00 98.51           N  
ATOM   2021  H   LEU A 126       2.483 -11.583  -0.321  1.00 98.51           H  
ATOM   2022  CA  LEU A 126       0.503 -10.957  -0.731  1.00 98.51           C  
ATOM   2023  HA  LEU A 126      -0.305 -10.561  -0.115  1.00 98.51           H  
ATOM   2024  C   LEU A 126       0.144 -12.365  -1.183  1.00 98.51           C  
ATOM   2025  CB  LEU A 126       0.669 -10.096  -1.990  1.00 98.51           C  
ATOM   2026  HB2 LEU A 126       1.513 -10.491  -2.556  1.00 98.51           H  
ATOM   2027  HB3 LEU A 126      -0.218 -10.210  -2.613  1.00 98.51           H  
ATOM   2028  O   LEU A 126       1.012 -13.083  -1.690  1.00 98.51           O  
ATOM   2029  CG  LEU A 126       0.900  -8.605  -1.746  1.00 98.51           C  
ATOM   2030  HG  LEU A 126       1.693  -8.457  -1.014  1.00 98.51           H  
ATOM   2031  CD1 LEU A 126       1.323  -7.979  -3.070  1.00 98.51           C  
ATOM   2032 HD11 LEU A 126       2.286  -8.379  -3.385  1.00 98.51           H  
ATOM   2033 HD12 LEU A 126       1.415  -6.900  -2.940  1.00 98.51           H  
ATOM   2034 HD13 LEU A 126       0.578  -8.179  -3.840  1.00 98.51           H  
ATOM   2035  CD2 LEU A 126      -0.370  -7.908  -1.275  1.00 98.51           C  
ATOM   2036 HD21 LEU A 126      -0.156  -6.857  -1.084  1.00 98.51           H  
ATOM   2037 HD22 LEU A 126      -1.137  -7.980  -2.047  1.00 98.51           H  
ATOM   2038 HD23 LEU A 126      -0.738  -8.395  -0.372  1.00 98.51           H  
ATOM   2039  N   ASN A 127      -1.133 -12.723  -1.080  1.00 98.32           N  
ATOM   2040  H   ASN A 127      -1.771 -12.108  -0.595  1.00 98.32           H  
ATOM   2041  CA  ASN A 127      -1.647 -13.970  -1.636  1.00 98.32           C  
ATOM   2042  HA  ASN A 127      -1.122 -14.167  -2.571  1.00 98.32           H  
ATOM   2043  C   ASN A 127      -3.149 -13.887  -1.948  1.00 98.32           C  
ATOM   2044  CB  ASN A 127      -1.336 -15.104  -0.642  1.00 98.32           C  
ATOM   2045  HB2 ASN A 127      -2.141 -15.188   0.088  1.00 98.32           H  
ATOM   2046  HB3 ASN A 127      -0.415 -14.889  -0.099  1.00 98.32           H  
ATOM   2047  O   ASN A 127      -3.834 -12.940  -1.553  1.00 98.32           O  
ATOM   2048  CG  ASN A 127      -1.166 -16.461  -1.280  1.00 98.32           C  
ATOM   2049  ND2 ASN A 127      -0.807 -17.428  -0.474  1.00 98.32           N  
ATOM   2050 HD21 ASN A 127      -0.720 -18.361  -0.851  1.00 98.32           H  
ATOM   2051 HD22 ASN A 127      -0.729 -17.214   0.510  1.00 98.32           H  
ATOM   2052  OD1 ASN A 127      -1.384 -16.669  -2.467  1.00 98.32           O  
ATOM   2053  N   ASN A 128      -3.674 -14.919  -2.615  1.00 98.21           N  
ATOM   2054  H   ASN A 128      -3.050 -15.679  -2.843  1.00 98.21           H  
ATOM   2055  CA  ASN A 128      -5.104 -15.094  -2.887  1.00 98.21           C  
ATOM   2056  HA  ASN A 128      -5.211 -15.969  -3.528  1.00 98.21           H  
ATOM   2057  C   ASN A 128      -5.713 -13.914  -3.667  1.00 98.21           C  
ATOM   2058  CB  ASN A 128      -5.826 -15.398  -1.565  1.00 98.21           C  
ATOM   2059  HB2 ASN A 128      -5.704 -14.538  -0.907  1.00 98.21           H  
ATOM   2060  HB3 ASN A 128      -6.889 -15.553  -1.752  1.00 98.21           H  
ATOM   2061  O   ASN A 128      -6.678 -13.286  -3.220  1.00 98.21           O  
ATOM   2062  CG  ASN A 128      -5.288 -16.628  -0.867  1.00 98.21           C  
ATOM   2063  ND2 ASN A 128      -5.040 -16.553   0.420  1.00 98.21           N  
ATOM   2064 HD21 ASN A 128      -4.556 -17.341   0.828  1.00 98.21           H  
ATOM   2065 HD22 ASN A 128      -5.055 -15.667   0.904  1.00 98.21           H  
ATOM   2066  OD1 ASN A 128      -5.088 -17.664  -1.473  1.00 98.21           O  
ATOM   2067  N   PHE A 129      -5.112 -13.611  -4.821  1.00 98.60           N  
ATOM   2068  H   PHE A 129      -4.311 -14.156  -5.105  1.00 98.60           H  
ATOM   2069  CA  PHE A 129      -5.512 -12.510  -5.691  1.00 98.60           C  
ATOM   2070  HA  PHE A 129      -5.519 -11.601  -5.090  1.00 98.60           H  
ATOM   2071  C   PHE A 129      -6.903 -12.703  -6.310  1.00 98.60           C  
ATOM   2072  CB  PHE A 129      -4.469 -12.315  -6.797  1.00 98.60           C  
ATOM   2073  HB2 PHE A 129      -4.281 -13.273  -7.283  1.00 98.60           H  
ATOM   2074  HB3 PHE A 129      -3.533 -11.991  -6.341  1.00 98.60           H  
ATOM   2075  O   PHE A 129      -7.246 -13.779  -6.806  1.00 98.60           O  
ATOM   2076  CG  PHE A 129      -4.877 -11.307  -7.858  1.00 98.60           C  
ATOM   2077  CD1 PHE A 129      -5.418 -11.742  -9.083  1.00 98.60           C  
ATOM   2078  HD1 PHE A 129      -5.535 -12.799  -9.270  1.00 98.60           H  
ATOM   2079  CD2 PHE A 129      -4.743  -9.931  -7.612  1.00 98.60           C  
ATOM   2080  HD2 PHE A 129      -4.371  -9.591  -6.657  1.00 98.60           H  
ATOM   2081  CE1 PHE A 129      -5.791 -10.806 -10.067  1.00 98.60           C  
ATOM   2082  HE1 PHE A 129      -6.194 -11.139 -11.012  1.00 98.60           H  
ATOM   2083  CE2 PHE A 129      -5.081  -9.000  -8.607  1.00 98.60           C  
ATOM   2084  HE2 PHE A 129      -4.920  -7.946  -8.435  1.00 98.60           H  
ATOM   2085  CZ  PHE A 129      -5.609  -9.434  -9.831  1.00 98.60           C  
ATOM   2086  HZ  PHE A 129      -5.870  -8.710 -10.589  1.00 98.60           H  
ATOM   2087  N   THR A 130      -7.666 -11.615  -6.373  1.00 98.49           N  
ATOM   2088  H   THR A 130      -7.298 -10.782  -5.935  1.00 98.49           H  
ATOM   2089  CA  THR A 130      -8.834 -11.437  -7.242  1.00 98.49           C  
ATOM   2090  HA  THR A 130      -8.744 -12.111  -8.094  1.00 98.49           H  
ATOM   2091  C   THR A 130      -8.851 -10.004  -7.777  1.00 98.49           C  
ATOM   2092  CB  THR A 130     -10.150 -11.753  -6.514  1.00 98.49           C  
ATOM   2093  HB  THR A 130     -10.975 -11.592  -7.209  1.00 98.49           H  
ATOM   2094  O   THR A 130      -8.271  -9.105  -7.178  1.00 98.49           O  
ATOM   2095  CG2 THR A 130     -10.246 -13.187  -5.997  1.00 98.49           C  
ATOM   2096 HG21 THR A 130     -11.242 -13.358  -5.591  1.00 98.49           H  
ATOM   2097 HG22 THR A 130     -10.066 -13.885  -6.815  1.00 98.49           H  
ATOM   2098 HG23 THR A 130      -9.507 -13.356  -5.214  1.00 98.49           H  
ATOM   2099  OG1 THR A 130     -10.335 -10.916  -5.406  1.00 98.49           O  
ATOM   2100  HG1 THR A 130      -9.481 -10.774  -4.992  1.00 98.49           H  
ATOM   2101  N   GLY A 131      -9.495  -9.745  -8.912  1.00 97.96           N  
ATOM   2102  H   GLY A 131      -9.918 -10.490  -9.445  1.00 97.96           H  
ATOM   2103  CA  GLY A 131      -9.524  -8.394  -9.473  1.00 97.96           C  
ATOM   2104  HA2 GLY A 131     -10.173  -7.761  -8.869  1.00 97.96           H  
ATOM   2105  HA3 GLY A 131      -8.521  -7.968  -9.442  1.00 97.96           H  
ATOM   2106  C   GLY A 131      -9.999  -8.357 -10.915  1.00 97.96           C  
ATOM   2107  O   GLY A 131     -10.279  -9.392 -11.517  1.00 97.96           O  
ATOM   2108  N   ASN A 132     -10.072  -7.152 -11.477  1.00 97.93           N  
ATOM   2109  H   ASN A 132      -9.806  -6.354 -10.917  1.00 97.93           H  
ATOM   2110  CA  ASN A 132     -10.354  -6.925 -12.899  1.00 97.93           C  
ATOM   2111  HA  ASN A 132     -10.582  -7.888 -13.356  1.00 97.93           H  
ATOM   2112  C   ASN A 132      -9.121  -6.412 -13.672  1.00 97.93           C  
ATOM   2113  CB  ASN A 132     -11.615  -6.056 -13.056  1.00 97.93           C  
ATOM   2114  HB2 ASN A 132     -11.915  -6.077 -14.104  1.00 97.93           H  
ATOM   2115  HB3 ASN A 132     -12.423  -6.479 -12.459  1.00 97.93           H  
ATOM   2116  O   ASN A 132      -9.256  -5.765 -14.709  1.00 97.93           O  
ATOM   2117  CG  ASN A 132     -11.417  -4.608 -12.654  1.00 97.93           C  
ATOM   2118  ND2 ASN A 132     -12.360  -3.751 -12.982  1.00 97.93           N  
ATOM   2119 HD21 ASN A 132     -13.139  -4.062 -13.545  1.00 97.93           H  
ATOM   2120 HD22 ASN A 132     -12.173  -2.767 -12.851  1.00 97.93           H  
ATOM   2121  OD1 ASN A 132     -10.438  -4.223 -12.045  1.00 97.93           O  
ATOM   2122  N   VAL A 133      -7.928  -6.715 -13.159  1.00 97.88           N  
ATOM   2123  H   VAL A 133      -7.918  -7.280 -12.322  1.00 97.88           H  
ATOM   2124  CA  VAL A 133      -6.610  -6.433 -13.749  1.00 97.88           C  
ATOM   2125  HA  VAL A 133      -6.736  -6.149 -14.794  1.00 97.88           H  
ATOM   2126  C   VAL A 133      -5.752  -7.698 -13.719  1.00 97.88           C  
ATOM   2127  CB  VAL A 133      -5.897  -5.272 -13.026  1.00 97.88           C  
ATOM   2128  HB  VAL A 133      -4.920  -5.124 -13.486  1.00 97.88           H  
ATOM   2129  O   VAL A 133      -6.114  -8.681 -13.073  1.00 97.88           O  
ATOM   2130  CG1 VAL A 133      -6.687  -3.977 -13.195  1.00 97.88           C  
ATOM   2131 HG11 VAL A 133      -6.850  -3.781 -14.254  1.00 97.88           H  
ATOM   2132 HG12 VAL A 133      -7.649  -4.067 -12.691  1.00 97.88           H  
ATOM   2133 HG13 VAL A 133      -6.121  -3.155 -12.757  1.00 97.88           H  
ATOM   2134  CG2 VAL A 133      -5.694  -5.523 -11.528  1.00 97.88           C  
ATOM   2135 HG21 VAL A 133      -5.069  -6.403 -11.376  1.00 97.88           H  
ATOM   2136 HG22 VAL A 133      -6.651  -5.671 -11.026  1.00 97.88           H  
ATOM   2137 HG23 VAL A 133      -5.192  -4.666 -11.079  1.00 97.88           H  
ATOM   2138  N   LYS A 134      -4.612  -7.696 -14.416  1.00 97.78           N  
ATOM   2139  H   LYS A 134      -4.324  -6.836 -14.861  1.00 97.78           H  
ATOM   2140  CA  LYS A 134      -3.607  -8.756 -14.255  1.00 97.78           C  
ATOM   2141  HA  LYS A 134      -4.090  -9.732 -14.293  1.00 97.78           H  
ATOM   2142  C   LYS A 134      -2.933  -8.622 -12.897  1.00 97.78           C  
ATOM   2143  CB  LYS A 134      -2.540  -8.657 -15.345  1.00 97.78           C  
ATOM   2144  HB2 LYS A 134      -1.729  -9.343 -15.101  1.00 97.78           H  
ATOM   2145  HB3 LYS A 134      -2.133  -7.646 -15.360  1.00 97.78           H  
ATOM   2146  O   LYS A 134      -2.664  -7.501 -12.485  1.00 97.78           O  
ATOM   2147  CG  LYS A 134      -3.086  -9.013 -16.730  1.00 97.78           C  
ATOM   2148  HG2 LYS A 134      -3.856  -8.300 -17.024  1.00 97.78           H  
ATOM   2149  HG3 LYS A 134      -3.502 -10.020 -16.715  1.00 97.78           H  
ATOM   2150  CD  LYS A 134      -1.922  -8.949 -17.719  1.00 97.78           C  
ATOM   2151  HD2 LYS A 134      -1.151  -9.653 -17.410  1.00 97.78           H  
ATOM   2152  HD3 LYS A 134      -1.498  -7.945 -17.695  1.00 97.78           H  
ATOM   2153  CE  LYS A 134      -2.380  -9.278 -19.137  1.00 97.78           C  
ATOM   2154  HE2 LYS A 134      -2.785 -10.290 -19.154  1.00 97.78           H  
ATOM   2155  HE3 LYS A 134      -3.171  -8.581 -19.416  1.00 97.78           H  
ATOM   2156  NZ  LYS A 134      -1.229  -9.152 -20.061  1.00 97.78           N  
ATOM   2157  HZ1 LYS A 134      -0.840  -8.223 -19.984  1.00 97.78           H  
ATOM   2158  HZ2 LYS A 134      -1.496  -9.321 -21.020  1.00 97.78           H  
ATOM   2159  HZ3 LYS A 134      -0.493  -9.789 -19.790  1.00 97.78           H  
ATOM   2160  N   ASP A 135      -2.617  -9.739 -12.248  1.00 98.19           N  
ATOM   2161  H   ASP A 135      -2.884 -10.634 -12.634  1.00 98.19           H  
ATOM   2162  CA  ASP A 135      -1.871  -9.745 -10.987  1.00 98.19           C  
ATOM   2163  HA  ASP A 135      -2.308  -8.997 -10.326  1.00 98.19           H  
ATOM   2164  C   ASP A 135      -0.396  -9.367 -11.211  1.00 98.19           C  
ATOM   2165  CB  ASP A 135      -2.022 -11.105 -10.294  1.00 98.19           C  
ATOM   2166  HB2 ASP A 135      -3.076 -11.382 -10.293  1.00 98.19           H  
ATOM   2167  HB3 ASP A 135      -1.488 -11.870 -10.858  1.00 98.19           H  
ATOM   2168  O   ASP A 135       0.485 -10.215 -11.323  1.00 98.19           O  
ATOM   2169  CG  ASP A 135      -1.520 -11.084  -8.846  1.00 98.19           C  
ATOM   2170  OD1 ASP A 135      -1.066 -10.011  -8.368  1.00 98.19           O  
ATOM   2171  OD2 ASP A 135      -1.604 -12.153  -8.208  1.00 98.19           O  
ATOM   2172  N   GLU A 136      -0.137  -8.070 -11.351  1.00 97.27           N  
ATOM   2173  H   GLU A 136      -0.925  -7.441 -11.408  1.00 97.27           H  
ATOM   2174  CA  GLU A 136       1.202  -7.514 -11.576  1.00 97.27           C  
ATOM   2175  HA  GLU A 136       1.843  -8.281 -12.011  1.00 97.27           H  
ATOM   2176  C   GLU A 136       1.885  -7.104 -10.266  1.00 97.27           C  
ATOM   2177  CB  GLU A 136       1.113  -6.356 -12.587  1.00 97.27           C  
ATOM   2178  HB2 GLU A 136       2.058  -5.814 -12.615  1.00 97.27           H  
ATOM   2179  HB3 GLU A 136       0.319  -5.674 -12.285  1.00 97.27           H  
ATOM   2180  O   GLU A 136       3.072  -6.782 -10.266  1.00 97.27           O  
ATOM   2181  CG  GLU A 136       0.830  -6.919 -13.988  1.00 97.27           C  
ATOM   2182  HG2 GLU A 136      -0.039  -7.575 -13.942  1.00 97.27           H  
ATOM   2183  HG3 GLU A 136       1.678  -7.535 -14.287  1.00 97.27           H  
ATOM   2184  CD  GLU A 136       0.554  -5.872 -15.073  1.00 97.27           C  
ATOM   2185  OE1 GLU A 136       0.619  -6.267 -16.257  1.00 97.27           O  
ATOM   2186  OE2 GLU A 136       0.046  -4.762 -14.785  1.00 97.27           O  
ATOM   2187  N   PHE A 137       1.168  -7.164  -9.136  1.00 98.37           N  
ATOM   2188  H   PHE A 137       0.211  -7.483  -9.195  1.00 98.37           H  
ATOM   2189  CA  PHE A 137       1.726  -6.850  -7.822  1.00 98.37           C  
ATOM   2190  HA  PHE A 137       2.588  -6.206  -7.993  1.00 98.37           H  
ATOM   2191  C   PHE A 137       2.260  -8.094  -7.094  1.00 98.37           C  
ATOM   2192  CB  PHE A 137       0.709  -6.044  -6.999  1.00 98.37           C  
ATOM   2193  HB2 PHE A 137      -0.046  -6.741  -6.636  1.00 98.37           H  
ATOM   2194  HB3 PHE A 137       0.219  -5.319  -7.650  1.00 98.37           H  
ATOM   2195  O   PHE A 137       3.194  -7.965  -6.306  1.00 98.37           O  
ATOM   2196  CG  PHE A 137       1.231  -5.286  -5.791  1.00 98.37           C  
ATOM   2197  CD1 PHE A 137       0.407  -5.147  -4.657  1.00 98.37           C  
ATOM   2198  HD1 PHE A 137      -0.568  -5.611  -4.641  1.00 98.37           H  
ATOM   2199  CD2 PHE A 137       2.501  -4.675  -5.799  1.00 98.37           C  
ATOM   2200  HD2 PHE A 137       3.144  -4.737  -6.664  1.00 98.37           H  
ATOM   2201  CE1 PHE A 137       0.854  -4.421  -3.538  1.00 98.37           C  
ATOM   2202  HE1 PHE A 137       0.224  -4.335  -2.665  1.00 98.37           H  
ATOM   2203  CE2 PHE A 137       2.960  -3.978  -4.670  1.00 98.37           C  
ATOM   2204  HE2 PHE A 137       3.948  -3.543  -4.671  1.00 98.37           H  
ATOM   2205  CZ  PHE A 137       2.135  -3.844  -3.541  1.00 98.37           C  
ATOM   2206  HZ  PHE A 137       2.490  -3.310  -2.672  1.00 98.37           H  
ATOM   2207  N   ILE A 138       1.797  -9.314  -7.409  1.00 98.14           N  
ATOM   2208  H   ILE A 138       0.986  -9.402  -8.005  1.00 98.14           H  
ATOM   2209  CA  ILE A 138       2.355 -10.544  -6.817  1.00 98.14           C  
ATOM   2210  HA  ILE A 138       2.165 -10.454  -5.748  1.00 98.14           H  
ATOM   2211  C   ILE A 138       3.881 -10.705  -6.956  1.00 98.14           C  
ATOM   2212  CB  ILE A 138       1.602 -11.804  -7.303  1.00 98.14           C  
ATOM   2213  HB  ILE A 138       0.541 -11.597  -7.165  1.00 98.14           H  
ATOM   2214  O   ILE A 138       4.491 -11.188  -6.001  1.00 98.14           O  
ATOM   2215  CG1 ILE A 138       1.892 -13.072  -6.476  1.00 98.14           C  
ATOM   2216 HG12 ILE A 138       2.957 -13.301  -6.487  1.00 98.14           H  
ATOM   2217 HG13 ILE A 138       1.364 -13.912  -6.927  1.00 98.14           H  
ATOM   2218  CG2 ILE A 138       1.837 -12.149  -8.782  1.00 98.14           C  
ATOM   2219 HG21 ILE A 138       1.230 -13.014  -9.050  1.00 98.14           H  
ATOM   2220 HG22 ILE A 138       1.483 -11.324  -9.399  1.00 98.14           H  
ATOM   2221 HG23 ILE A 138       2.886 -12.370  -8.981  1.00 98.14           H  
ATOM   2222  CD1 ILE A 138       1.405 -12.965  -5.027  1.00 98.14           C  
ATOM   2223 HD11 ILE A 138       0.349 -12.697  -5.005  1.00 98.14           H  
ATOM   2224 HD12 ILE A 138       1.981 -12.218  -4.481  1.00 98.14           H  
ATOM   2225 HD13 ILE A 138       1.533 -13.928  -4.532  1.00 98.14           H  
ATOM   2226  N   PRO A 139       4.571 -10.261  -8.034  1.00 97.85           N  
ATOM   2227  CA  PRO A 139       6.032 -10.353  -8.108  1.00 97.85           C  
ATOM   2228  HA  PRO A 139       6.316 -11.395  -7.964  1.00 97.85           H  
ATOM   2229  C   PRO A 139       6.764  -9.498  -7.062  1.00 97.85           C  
ATOM   2230  CB  PRO A 139       6.409  -9.917  -9.531  1.00 97.85           C  
ATOM   2231  HB2 PRO A 139       6.675  -8.860  -9.543  1.00 97.85           H  
ATOM   2232  HB3 PRO A 139       7.226 -10.517  -9.932  1.00 97.85           H  
ATOM   2233  O   PRO A 139       7.959  -9.721  -6.852  1.00 97.85           O  
ATOM   2234  CG  PRO A 139       5.122 -10.115 -10.327  1.00 97.85           C  
ATOM   2235  HG2 PRO A 139       5.079  -9.480 -11.212  1.00 97.85           H  
ATOM   2236  HG3 PRO A 139       4.996 -11.165 -10.592  1.00 97.85           H  
ATOM   2237  CD  PRO A 139       4.086  -9.711  -9.291  1.00 97.85           C  
ATOM   2238  HD2 PRO A 139       4.084  -8.625  -9.197  1.00 97.85           H  
ATOM   2239  HD3 PRO A 139       3.097 -10.058  -9.587  1.00 97.85           H  
ATOM   2240  N   HIS A 140       6.068  -8.539  -6.437  1.00 98.41           N  
ATOM   2241  H   HIS A 140       5.089  -8.435  -6.664  1.00 98.41           H  
ATOM   2242  CA  HIS A 140       6.555  -7.721  -5.325  1.00 98.41           C  
ATOM   2243  HA  HIS A 140       7.617  -7.525  -5.466  1.00 98.41           H  
ATOM   2244  C   HIS A 140       6.398  -8.423  -3.962  1.00 98.41           C  
ATOM   2245  CB  HIS A 140       5.821  -6.369  -5.321  1.00 98.41           C  
ATOM   2246  HB2 HIS A 140       6.178  -5.804  -4.460  1.00 98.41           H  
ATOM   2247  HB3 HIS A 140       4.752  -6.515  -5.164  1.00 98.41           H  
ATOM   2248  O   HIS A 140       7.023  -8.007  -2.987  1.00 98.41           O  
ATOM   2249  CG  HIS A 140       6.042  -5.508  -6.545  1.00 98.41           C  
ATOM   2250  CD2 HIS A 140       5.533  -5.639  -7.813  1.00 98.41           C  
ATOM   2251  HD2 HIS A 140       4.873  -6.422  -8.155  1.00 98.41           H  
ATOM   2252  ND1 HIS A 140       6.812  -4.378  -6.550  1.00 98.41           N  
ATOM   2253  HD1 HIS A 140       7.378  -4.070  -5.773  1.00 98.41           H  
ATOM   2254  CE1 HIS A 140       6.783  -3.837  -7.770  1.00 98.41           C  
ATOM   2255  HE1 HIS A 140       7.305  -2.933  -8.048  1.00 98.41           H  
ATOM   2256  NE2 HIS A 140       6.020  -4.573  -8.592  1.00 98.41           N  
ATOM   2257  N   SER A 141       5.606  -9.498  -3.873  1.00 98.63           N  
ATOM   2258  H   SER A 141       5.148  -9.833  -4.709  1.00 98.63           H  
ATOM   2259  CA  SER A 141       5.516 -10.330  -2.668  1.00 98.63           C  
ATOM   2260  HA  SER A 141       5.207  -9.696  -1.837  1.00 98.63           H  
ATOM   2261  C   SER A 141       6.886 -10.940  -2.337  1.00 98.63           C  
ATOM   2262  CB  SER A 141       4.455 -11.418  -2.854  1.00 98.63           C  
ATOM   2263  HB2 SER A 141       4.832 -12.185  -3.531  1.00 98.63           H  
ATOM   2264  HB3 SER A 141       3.567 -10.968  -3.297  1.00 98.63           H  
ATOM   2265  O   SER A 141       7.633 -11.373  -3.218  1.00 98.63           O  
ATOM   2266  OG  SER A 141       4.096 -12.007  -1.618  1.00 98.63           O  
ATOM   2267  HG  SER A 141       3.407 -12.653  -1.787  1.00 98.63           H  
ATOM   2268  N   GLY A 142       7.246 -10.932  -1.059  1.00 98.62           N  
ATOM   2269  H   GLY A 142       6.570 -10.595  -0.389  1.00 98.62           H  
ATOM   2270  CA  GLY A 142       8.556 -11.306  -0.531  1.00 98.62           C  
ATOM   2271  HA2 GLY A 142       8.436 -11.551   0.524  1.00 98.62           H  
ATOM   2272  HA3 GLY A 142       8.910 -12.194  -1.054  1.00 98.62           H  
ATOM   2273  C   GLY A 142       9.634 -10.222  -0.645  1.00 98.62           C  
ATOM   2274  O   GLY A 142      10.749 -10.442  -0.166  1.00 98.62           O  
ATOM   2275  N   MET A 143       9.350  -9.071  -1.263  1.00 98.68           N  
ATOM   2276  H   MET A 143       8.417  -8.920  -1.620  1.00 98.68           H  
ATOM   2277  CA  MET A 143      10.336  -7.999  -1.436  1.00 98.68           C  
ATOM   2278  HA  MET A 143      11.327  -8.449  -1.505  1.00 98.68           H  
ATOM   2279  C   MET A 143      10.363  -7.049  -0.246  1.00 98.68           C  
ATOM   2280  CB  MET A 143      10.111  -7.219  -2.732  1.00 98.68           C  
ATOM   2281  HB2 MET A 143      10.890  -6.463  -2.827  1.00 98.68           H  
ATOM   2282  HB3 MET A 143       9.153  -6.701  -2.688  1.00 98.68           H  
ATOM   2283  O   MET A 143       9.341  -6.784   0.387  1.00 98.68           O  
ATOM   2284  CG  MET A 143      10.152  -8.111  -3.972  1.00 98.68           C  
ATOM   2285  HG2 MET A 143       9.944  -7.452  -4.815  1.00 98.68           H  
ATOM   2286  HG3 MET A 143       9.346  -8.844  -3.930  1.00 98.68           H  
ATOM   2287  SD  MET A 143      11.726  -8.971  -4.286  1.00 98.68           S  
ATOM   2288  CE  MET A 143      11.421 -10.590  -3.533  1.00 98.68           C  
ATOM   2289  HE1 MET A 143      12.113 -11.320  -3.953  1.00 98.68           H  
ATOM   2290  HE2 MET A 143      11.598 -10.530  -2.459  1.00 98.68           H  
ATOM   2291  HE3 MET A 143      10.396 -10.906  -3.724  1.00 98.68           H  
ATOM   2292  N   LYS A 144      11.553  -6.522   0.046  1.00 98.80           N  
ATOM   2293  H   LYS A 144      12.312  -6.703  -0.596  1.00 98.80           H  
ATOM   2294  CA  LYS A 144      11.782  -5.517   1.088  1.00 98.80           C  
ATOM   2295  HA  LYS A 144      11.144  -5.719   1.948  1.00 98.80           H  
ATOM   2296  C   LYS A 144      11.419  -4.129   0.575  1.00 98.80           C  
ATOM   2297  CB  LYS A 144      13.244  -5.567   1.535  1.00 98.80           C  
ATOM   2298  HB2 LYS A 144      13.445  -4.719   2.190  1.00 98.80           H  
ATOM   2299  HB3 LYS A 144      13.884  -5.479   0.657  1.00 98.80           H  
ATOM   2300  O   LYS A 144      11.534  -3.844  -0.617  1.00 98.80           O  
ATOM   2301  CG  LYS A 144      13.560  -6.872   2.278  1.00 98.80           C  
ATOM   2302  HG2 LYS A 144      12.966  -6.918   3.191  1.00 98.80           H  
ATOM   2303  HG3 LYS A 144      13.309  -7.730   1.654  1.00 98.80           H  
ATOM   2304  CD  LYS A 144      15.051  -6.933   2.618  1.00 98.80           C  
ATOM   2305  HD2 LYS A 144      15.339  -6.040   3.172  1.00 98.80           H  
ATOM   2306  HD3 LYS A 144      15.621  -6.967   1.689  1.00 98.80           H  
ATOM   2307  CE  LYS A 144      15.335  -8.179   3.457  1.00 98.80           C  
ATOM   2308  HE2 LYS A 144      14.983  -9.054   2.909  1.00 98.80           H  
ATOM   2309  HE3 LYS A 144      14.764  -8.106   4.382  1.00 98.80           H  
ATOM   2310  NZ  LYS A 144      16.783  -8.297   3.745  1.00 98.80           N  
ATOM   2311  HZ1 LYS A 144      17.097  -7.476   4.243  1.00 98.80           H  
ATOM   2312  HZ2 LYS A 144      16.966  -9.112   4.312  1.00 98.80           H  
ATOM   2313  HZ3 LYS A 144      17.303  -8.359   2.881  1.00 98.80           H  
ATOM   2314  N   PHE A 145      10.993  -3.257   1.479  1.00 98.80           N  
ATOM   2315  H   PHE A 145      10.964  -3.523   2.452  1.00 98.80           H  
ATOM   2316  CA  PHE A 145      10.740  -1.865   1.134  1.00 98.80           C  
ATOM   2317  HA  PHE A 145      10.162  -1.840   0.210  1.00 98.80           H  
ATOM   2318  C   PHE A 145      12.064  -1.137   0.898  1.00 98.80           C  
ATOM   2319  CB  PHE A 145       9.909  -1.202   2.233  1.00 98.80           C  
ATOM   2320  HB2 PHE A 145      10.552  -0.931   3.071  1.00 98.80           H  
ATOM   2321  HB3 PHE A 145       9.179  -1.924   2.598  1.00 98.80           H  
ATOM   2322  O   PHE A 145      13.023  -1.335   1.641  1.00 98.80           O  
ATOM   2323  CG  PHE A 145       9.139   0.009   1.752  1.00 98.80           C  
ATOM   2324  CD1 PHE A 145       9.594   1.316   1.989  1.00 98.80           C  
ATOM   2325  HD1 PHE A 145      10.534   1.483   2.494  1.00 98.80           H  
ATOM   2326  CD2 PHE A 145       7.934  -0.188   1.062  1.00 98.80           C  
ATOM   2327  HD2 PHE A 145       7.614  -1.196   0.839  1.00 98.80           H  
ATOM   2328  CE1 PHE A 145       8.815   2.410   1.566  1.00 98.80           C  
ATOM   2329  HE1 PHE A 145       9.160   3.417   1.748  1.00 98.80           H  
ATOM   2330  CE2 PHE A 145       7.140   0.896   0.662  1.00 98.80           C  
ATOM   2331  HE2 PHE A 145       6.195   0.724   0.169  1.00 98.80           H  
ATOM   2332  CZ  PHE A 145       7.583   2.202   0.919  1.00 98.80           C  
ATOM   2333  HZ  PHE A 145       6.979   3.044   0.614  1.00 98.80           H  
ATOM   2334  N   SER A 146      12.116  -0.276  -0.109  1.00 98.66           N  
ATOM   2335  H   SER A 146      11.299  -0.172  -0.693  1.00 98.66           H  
ATOM   2336  CA  SER A 146      13.252   0.608  -0.388  1.00 98.66           C  
ATOM   2337  HA  SER A 146      13.998   0.529   0.403  1.00 98.66           H  
ATOM   2338  C   SER A 146      12.776   2.052  -0.436  1.00 98.66           C  
ATOM   2339  CB  SER A 146      13.928   0.224  -1.703  1.00 98.66           C  
ATOM   2340  HB2 SER A 146      14.775   0.887  -1.883  1.00 98.66           H  
ATOM   2341  HB3 SER A 146      13.216   0.321  -2.523  1.00 98.66           H  
ATOM   2342  O   SER A 146      11.615   2.302  -0.749  1.00 98.66           O  
ATOM   2343  OG  SER A 146      14.393  -1.105  -1.634  1.00 98.66           O  
ATOM   2344  HG  SER A 146      13.658  -1.711  -1.753  1.00 98.66           H  
ATOM   2345  N   THR A 147      13.659   2.999  -0.140  1.00 98.27           N  
ATOM   2346  H   THR A 147      14.602   2.709   0.076  1.00 98.27           H  
ATOM   2347  CA  THR A 147      13.425   4.454  -0.185  1.00 98.27           C  
ATOM   2348  HA  THR A 147      12.539   4.652  -0.788  1.00 98.27           H  
ATOM   2349  C   THR A 147      14.611   5.145  -0.863  1.00 98.27           C  
ATOM   2350  CB  THR A 147      13.199   5.032   1.225  1.00 98.27           C  
ATOM   2351  HB  THR A 147      13.093   6.116   1.172  1.00 98.27           H  
ATOM   2352  O   THR A 147      15.650   4.513  -1.028  1.00 98.27           O  
ATOM   2353  CG2 THR A 147      11.923   4.472   1.846  1.00 98.27           C  
ATOM   2354 HG21 THR A 147      12.064   3.428   2.126  1.00 98.27           H  
ATOM   2355 HG22 THR A 147      11.105   4.548   1.130  1.00 98.27           H  
ATOM   2356 HG23 THR A 147      11.663   5.057   2.728  1.00 98.27           H  
ATOM   2357  OG1 THR A 147      14.274   4.726   2.081  1.00 98.27           O  
ATOM   2358  HG1 THR A 147      14.714   5.548   2.311  1.00 98.27           H  
ATOM   2359  N   PRO A 148      14.523   6.429  -1.256  1.00 96.81           N  
ATOM   2360  CA  PRO A 148      15.630   7.150  -1.897  1.00 96.81           C  
ATOM   2361  HA  PRO A 148      15.835   6.682  -2.860  1.00 96.81           H  
ATOM   2362  C   PRO A 148      16.945   7.174  -1.103  1.00 96.81           C  
ATOM   2363  CB  PRO A 148      15.104   8.572  -2.123  1.00 96.81           C  
ATOM   2364  HB2 PRO A 148      15.335   9.200  -1.264  1.00 96.81           H  
ATOM   2365  HB3 PRO A 148      15.515   9.006  -3.035  1.00 96.81           H  
ATOM   2366  O   PRO A 148      18.008   7.386  -1.680  1.00 96.81           O  
ATOM   2367  CG  PRO A 148      13.592   8.381  -2.217  1.00 96.81           C  
ATOM   2368  HG2 PRO A 148      13.328   8.020  -3.211  1.00 96.81           H  
ATOM   2369  HG3 PRO A 148      13.048   9.293  -1.971  1.00 96.81           H  
ATOM   2370  CD  PRO A 148      13.353   7.282  -1.193  1.00 96.81           C  
ATOM   2371  HD2 PRO A 148      12.425   6.749  -1.405  1.00 96.81           H  
ATOM   2372  HD3 PRO A 148      13.346   7.730  -0.200  1.00 96.81           H  
ATOM   2373  N   ASP A 149      16.884   6.959   0.208  1.00 97.77           N  
ATOM   2374  H   ASP A 149      15.976   6.846   0.635  1.00 97.77           H  
ATOM   2375  CA  ASP A 149      18.009   6.900   1.144  1.00 97.77           C  
ATOM   2376  HA  ASP A 149      18.912   7.234   0.633  1.00 97.77           H  
ATOM   2377  C   ASP A 149      18.309   5.481   1.675  1.00 97.77           C  
ATOM   2378  CB  ASP A 149      17.736   7.887   2.296  1.00 97.77           C  
ATOM   2379  HB2 ASP A 149      18.612   7.926   2.943  1.00 97.77           H  
ATOM   2380  HB3 ASP A 149      17.590   8.884   1.880  1.00 97.77           H  
ATOM   2381  O   ASP A 149      19.249   5.317   2.452  1.00 97.77           O  
ATOM   2382  CG  ASP A 149      16.506   7.516   3.135  1.00 97.77           C  
ATOM   2383  OD1 ASP A 149      15.528   6.968   2.571  1.00 97.77           O  
ATOM   2384  OD2 ASP A 149      16.467   7.835   4.340  1.00 97.77           O  
ATOM   2385  N   SER A 150      17.555   4.450   1.268  1.00 98.02           N  
ATOM   2386  H   SER A 150      16.815   4.624   0.604  1.00 98.02           H  
ATOM   2387  CA  SER A 150      17.788   3.057   1.675  1.00 98.02           C  
ATOM   2388  HA  SER A 150      18.844   2.943   1.919  1.00 98.02           H  
ATOM   2389  C   SER A 150      17.451   2.073   0.554  1.00 98.02           C  
ATOM   2390  CB  SER A 150      16.981   2.720   2.937  1.00 98.02           C  
ATOM   2391  HB2 SER A 150      15.915   2.760   2.712  1.00 98.02           H  
ATOM   2392  HB3 SER A 150      17.201   3.460   3.706  1.00 98.02           H  
ATOM   2393  O   SER A 150      16.283   1.838   0.241  1.00 98.02           O  
ATOM   2394  OG  SER A 150      17.312   1.427   3.431  1.00 98.02           O  
ATOM   2395  HG  SER A 150      18.108   1.126   2.986  1.00 98.02           H  
ATOM   2396  N   ASP A 151      18.492   1.457  -0.004  1.00 98.25           N  
ATOM   2397  H   ASP A 151      19.429   1.706   0.279  1.00 98.25           H  
ATOM   2398  CA  ASP A 151      18.378   0.413  -1.021  1.00 98.25           C  
ATOM   2399  HA  ASP A 151      17.487   0.597  -1.622  1.00 98.25           H  
ATOM   2400  C   ASP A 151      18.246  -0.972  -0.378  1.00 98.25           C  
ATOM   2401  CB  ASP A 151      19.597   0.474  -1.952  1.00 98.25           C  
ATOM   2402  HB2 ASP A 151      19.792   1.510  -2.225  1.00 98.25           H  
ATOM   2403  HB3 ASP A 151      20.478   0.105  -1.426  1.00 98.25           H  
ATOM   2404  O   ASP A 151      19.139  -1.417   0.347  1.00 98.25           O  
ATOM   2405  CG  ASP A 151      19.390  -0.338  -3.231  1.00 98.25           C  
ATOM   2406  OD1 ASP A 151      18.302  -0.949  -3.355  1.00 98.25           O  
ATOM   2407  OD2 ASP A 151      20.314  -0.272  -4.069  1.00 98.25           O  
ATOM   2408  N   ASN A 152      17.117  -1.636  -0.607  1.00 98.33           N  
ATOM   2409  H   ASN A 152      16.446  -1.226  -1.241  1.00 98.33           H  
ATOM   2410  CA  ASN A 152      16.864  -3.006  -0.165  1.00 98.33           C  
ATOM   2411  HA  ASN A 152      17.813  -3.459   0.124  1.00 98.33           H  
ATOM   2412  C   ASN A 152      16.307  -3.874  -1.307  1.00 98.33           C  
ATOM   2413  CB  ASN A 152      15.921  -3.008   1.055  1.00 98.33           C  
ATOM   2414  HB2 ASN A 152      14.937  -2.674   0.726  1.00 98.33           H  
ATOM   2415  HB3 ASN A 152      15.824  -4.030   1.423  1.00 98.33           H  
ATOM   2416  O   ASN A 152      15.759  -4.949  -1.034  1.00 98.33           O  
ATOM   2417  CG  ASN A 152      16.391  -2.149   2.216  1.00 98.33           C  
ATOM   2418  ND2 ASN A 152      15.715  -1.056   2.477  1.00 98.33           N  
ATOM   2419 HD21 ASN A 152      16.114  -0.365   3.097  1.00 98.33           H  
ATOM   2420 HD22 ASN A 152      14.886  -0.868   1.933  1.00 98.33           H  
ATOM   2421  OD1 ASN A 152      17.306  -2.490   2.954  1.00 98.33           O  
ATOM   2422  N   ASP A 153      16.389  -3.398  -2.552  1.00 97.83           N  
ATOM   2423  H   ASP A 153      16.957  -2.584  -2.734  1.00 97.83           H  
ATOM   2424  CA  ASP A 153      15.870  -4.113  -3.711  1.00 97.83           C  
ATOM   2425  HA  ASP A 153      15.011  -4.690  -3.371  1.00 97.83           H  
ATOM   2426  C   ASP A 153      16.874  -5.170  -4.222  1.00 97.83           C  
ATOM   2427  CB  ASP A 153      15.277  -3.110  -4.722  1.00 97.83           C  
ATOM   2428  HB2 ASP A 153      14.643  -2.418  -4.168  1.00 97.83           H  
ATOM   2429  HB3 ASP A 153      14.623  -3.663  -5.397  1.00 97.83           H  
ATOM   2430  O   ASP A 153      17.935  -5.391  -3.633  1.00 97.83           O  
ATOM   2431  CG  ASP A 153      16.249  -2.302  -5.584  1.00 97.83           C  
ATOM   2432  OD1 ASP A 153      17.035  -2.979  -6.272  1.00 97.83           O  
ATOM   2433  OD2 ASP A 153      16.003  -1.080  -5.771  1.00 97.83           O  
ATOM   2434  N   LEU A 154      16.476  -5.949  -5.230  1.00 97.48           N  
ATOM   2435  H   LEU A 154      15.645  -5.667  -5.730  1.00 97.48           H  
ATOM   2436  CA  LEU A 154      17.290  -7.027  -5.810  1.00 97.48           C  
ATOM   2437  HA  LEU A 154      18.144  -7.219  -5.160  1.00 97.48           H  
ATOM   2438  C   LEU A 154      17.899  -6.636  -7.164  1.00 97.48           C  
ATOM   2439  CB  LEU A 154      16.463  -8.324  -5.925  1.00 97.48           C  
ATOM   2440  HB2 LEU A 154      15.647  -8.149  -6.626  1.00 97.48           H  
ATOM   2441  HB3 LEU A 154      17.106  -9.095  -6.349  1.00 97.48           H  
ATOM   2442  O   LEU A 154      18.426  -7.501  -7.869  1.00 97.48           O  
ATOM   2443  CG  LEU A 154      15.874  -8.871  -4.614  1.00 97.48           C  
ATOM   2444  HG  LEU A 154      15.122  -8.180  -4.234  1.00 97.48           H  
ATOM   2445  CD1 LEU A 154      15.198 -10.217  -4.902  1.00 97.48           C  
ATOM   2446 HD11 LEU A 154      15.937 -10.938  -5.250  1.00 97.48           H  
ATOM   2447 HD12 LEU A 154      14.728 -10.584  -3.990  1.00 97.48           H  
ATOM   2448 HD13 LEU A 154      14.428 -10.080  -5.661  1.00 97.48           H  
ATOM   2449  CD2 LEU A 154      16.931  -9.106  -3.533  1.00 97.48           C  
ATOM   2450 HD21 LEU A 154      17.353  -8.148  -3.230  1.00 97.48           H  
ATOM   2451 HD22 LEU A 154      16.471  -9.565  -2.658  1.00 97.48           H  
ATOM   2452 HD23 LEU A 154      17.728  -9.742  -3.916  1.00 97.48           H  
ATOM   2453  N   SER A 155      17.769  -5.375  -7.574  1.00 95.46           N  
ATOM   2454  H   SER A 155      17.448  -4.683  -6.911  1.00 95.46           H  
ATOM   2455  CA  SER A 155      18.377  -4.865  -8.795  1.00 95.46           C  
ATOM   2456  HA  SER A 155      18.171  -5.563  -9.605  1.00 95.46           H  
ATOM   2457  C   SER A 155      19.892  -4.741  -8.631  1.00 95.46           C  
ATOM   2458  CB  SER A 155      17.762  -3.514  -9.161  1.00 95.46           C  
ATOM   2459  HB2 SER A 155      16.676  -3.607  -9.153  1.00 95.46           H  
ATOM   2460  HB3 SER A 155      18.054  -2.762  -8.428  1.00 95.46           H  
ATOM   2461  O   SER A 155      20.432  -4.649  -7.534  1.00 95.46           O  
ATOM   2462  OG  SER A 155      18.185  -3.093 -10.450  1.00 95.46           O  
ATOM   2463  HG  SER A 155      17.436  -2.634 -10.835  1.00 95.46           H  
ATOM   2464  N   ASN A 156      20.598  -4.711  -9.761  1.00 92.53           N  
ATOM   2465  H   ASN A 156      20.077  -4.746 -10.625  1.00 92.53           H  
ATOM   2466  CA  ASN A 156      21.996  -4.269  -9.774  1.00 92.53           C  
ATOM   2467  HA  ASN A 156      22.515  -4.683  -8.910  1.00 92.53           H  
ATOM   2468  C   ASN A 156      22.114  -2.737  -9.672  1.00 92.53           C  
ATOM   2469  CB  ASN A 156      22.669  -4.777 -11.058  1.00 92.53           C  
ATOM   2470  HB2 ASN A 156      22.090  -4.447 -11.920  1.00 92.53           H  
ATOM   2471  HB3 ASN A 156      23.664  -4.338 -11.130  1.00 92.53           H  
ATOM   2472  O   ASN A 156      23.212  -2.215  -9.484  1.00 92.53           O  
ATOM   2473  CG  ASN A 156      22.845  -6.282 -11.098  1.00 92.53           C  
ATOM   2474  ND2 ASN A 156      22.746  -6.875 -12.264  1.00 92.53           N  
ATOM   2475 HD21 ASN A 156      22.845  -7.880 -12.239  1.00 92.53           H  
ATOM   2476 HD22 ASN A 156      22.504  -6.346 -13.090  1.00 92.53           H  
ATOM   2477  OD1 ASN A 156      23.115  -6.953 -10.122  1.00 92.53           O  
ATOM   2478  N   GLY A 157      21.011  -2.017  -9.894  1.00 93.33           N  
ATOM   2479  H   GLY A 157      20.141  -2.527  -9.947  1.00 93.33           H  
ATOM   2480  CA  GLY A 157      20.896  -0.583  -9.657  1.00 93.33           C  
ATOM   2481  HA2 GLY A 157      21.883  -0.128  -9.568  1.00 93.33           H  
ATOM   2482  HA3 GLY A 157      20.373  -0.124 -10.496  1.00 93.33           H  
ATOM   2483  C   GLY A 157      20.116  -0.296  -8.378  1.00 93.33           C  
ATOM   2484  O   GLY A 157      19.788  -1.205  -7.637  1.00 93.33           O  
ATOM   2485  N   PHE A 158      19.782   0.974  -8.167  1.00 94.02           N  
ATOM   2486  H   PHE A 158      20.093   1.676  -8.824  1.00 94.02           H  
ATOM   2487  CA  PHE A 158      18.996   1.417  -7.017  1.00 94.02           C  
ATOM   2488  HA  PHE A 158      18.807   0.577  -6.349  1.00 94.02           H  
ATOM   2489  C   PHE A 158      17.658   1.965  -7.518  1.00 94.02           C  
ATOM   2490  CB  PHE A 158      19.835   2.453  -6.255  1.00 94.02           C  
ATOM   2491  HB2 PHE A 158      20.776   1.977  -5.979  1.00 94.02           H  
ATOM   2492  HB3 PHE A 158      20.069   3.279  -6.927  1.00 94.02           H  
ATOM   2493  O   PHE A 158      17.584   3.113  -7.978  1.00 94.02           O  
ATOM   2494  CG  PHE A 158      19.242   3.029  -4.984  1.00 94.02           C  
ATOM   2495  CD1 PHE A 158      19.908   4.111  -4.377  1.00 94.02           C  
ATOM   2496  HD1 PHE A 158      20.802   4.513  -4.831  1.00 94.02           H  
ATOM   2497  CD2 PHE A 158      18.107   2.471  -4.359  1.00 94.02           C  
ATOM   2498  HD2 PHE A 158      17.635   1.578  -4.742  1.00 94.02           H  
ATOM   2499  CE1 PHE A 158      19.447   4.639  -3.161  1.00 94.02           C  
ATOM   2500  HE1 PHE A 158      19.967   5.455  -2.681  1.00 94.02           H  
ATOM   2501  CE2 PHE A 158      17.648   3.004  -3.144  1.00 94.02           C  
ATOM   2502  HE2 PHE A 158      16.830   2.534  -2.618  1.00 94.02           H  
ATOM   2503  CZ  PHE A 158      18.320   4.080  -2.546  1.00 94.02           C  
ATOM   2504  HZ  PHE A 158      18.000   4.456  -1.585  1.00 94.02           H  
ATOM   2505  N   CYS A 159      16.598   1.154  -7.488  1.00 95.72           N  
ATOM   2506  H   CYS A 159      16.679   0.252  -7.043  1.00 95.72           H  
ATOM   2507  CA  CYS A 159      15.319   1.511  -8.110  1.00 95.72           C  
ATOM   2508  HA  CYS A 159      15.507   1.824  -9.137  1.00 95.72           H  
ATOM   2509  C   CYS A 159      14.652   2.684  -7.382  1.00 95.72           C  
ATOM   2510  CB  CYS A 159      14.414   0.277  -8.161  1.00 95.72           C  
ATOM   2511  HB2 CYS A 159      13.438   0.551  -8.562  1.00 95.72           H  
ATOM   2512  HB3 CYS A 159      14.266  -0.084  -7.143  1.00 95.72           H  
ATOM   2513  O   CYS A 159      14.217   3.650  -8.014  1.00 95.72           O  
ATOM   2514  SG  CYS A 159      15.105  -1.083  -9.145  1.00 95.72           S  
ATOM   2515  N   ALA A 160      14.642   2.657  -6.048  1.00 95.81           N  
ATOM   2516  H   ALA A 160      15.027   1.847  -5.583  1.00 95.81           H  
ATOM   2517  CA  ALA A 160      14.116   3.757  -5.236  1.00 95.81           C  
ATOM   2518  HA  ALA A 160      13.140   4.043  -5.628  1.00 95.81           H  
ATOM   2519  C   ALA A 160      15.002   5.016  -5.260  1.00 95.81           C  
ATOM   2520  CB  ALA A 160      13.922   3.257  -3.804  1.00 95.81           C  
ATOM   2521  HB1 ALA A 160      13.242   2.405  -3.780  1.00 95.81           H  
ATOM   2522  HB2 ALA A 160      13.504   4.057  -3.193  1.00 95.81           H  
ATOM   2523  HB3 ALA A 160      14.879   2.955  -3.378  1.00 95.81           H  
ATOM   2524  O   ALA A 160      14.549   6.083  -4.843  1.00 95.81           O  
ATOM   2525  N   GLY A 161      16.238   4.907  -5.754  1.00 93.90           N  
ATOM   2526  H   GLY A 161      16.526   4.004  -6.105  1.00 93.90           H  
ATOM   2527  CA  GLY A 161      17.266   5.932  -5.638  1.00 93.90           C  
ATOM   2528  HA2 GLY A 161      17.466   6.075  -4.576  1.00 93.90           H  
ATOM   2529  HA3 GLY A 161      18.181   5.571  -6.109  1.00 93.90           H  
ATOM   2530  C   GLY A 161      16.898   7.284  -6.262  1.00 93.90           C  
ATOM   2531  O   GLY A 161      16.053   7.366  -7.164  1.00 93.90           O  
ATOM   2532  N   PRO A 162      17.573   8.369  -5.836  1.00 89.49           N  
ATOM   2533  CA  PRO A 162      17.243   9.740  -6.227  1.00 89.49           C  
ATOM   2534  HA  PRO A 162      16.211   9.951  -5.947  1.00 89.49           H  
ATOM   2535  C   PRO A 162      17.396  10.006  -7.732  1.00 89.49           C  
ATOM   2536  CB  PRO A 162      18.173  10.629  -5.392  1.00 89.49           C  
ATOM   2537  HB2 PRO A 162      18.479  11.527  -5.929  1.00 89.49           H  
ATOM   2538  HB3 PRO A 162      17.672  10.900  -4.463  1.00 89.49           H  
ATOM   2539  O   PRO A 162      16.729  10.892  -8.265  1.00 89.49           O  
ATOM   2540  CG  PRO A 162      19.365   9.725  -5.077  1.00 89.49           C  
ATOM   2541  HG2 PRO A 162      19.878  10.032  -4.166  1.00 89.49           H  
ATOM   2542  HG3 PRO A 162      20.052   9.711  -5.923  1.00 89.49           H  
ATOM   2543  CD  PRO A 162      18.706   8.359  -4.922  1.00 89.49           C  
ATOM   2544  HD2 PRO A 162      18.339   8.249  -3.901  1.00 89.49           H  
ATOM   2545  HD3 PRO A 162      19.416   7.566  -5.156  1.00 89.49           H  
ATOM   2546  N   ASN A 163      18.230   9.212  -8.412  1.00 87.91           N  
ATOM   2547  H   ASN A 163      18.713   8.494  -7.893  1.00 87.91           H  
ATOM   2548  CA  ASN A 163      18.488   9.299  -9.852  1.00 87.91           C  
ATOM   2549  HA  ASN A 163      18.219  10.297 -10.198  1.00 87.91           H  
ATOM   2550  C   ASN A 163      17.648   8.315 -10.692  1.00 87.91           C  
ATOM   2551  CB  ASN A 163      19.996   9.108 -10.088  1.00 87.91           C  
ATOM   2552  HB2 ASN A 163      20.286   8.114  -9.749  1.00 87.91           H  
ATOM   2553  HB3 ASN A 163      20.203   9.171 -11.156  1.00 87.91           H  
ATOM   2554  O   ASN A 163      17.790   8.302 -11.912  1.00 87.91           O  
ATOM   2555  CG  ASN A 163      20.844  10.159  -9.395  1.00 87.91           C  
ATOM   2556  ND2 ASN A 163      21.971   9.774  -8.843  1.00 87.91           N  
ATOM   2557 HD21 ASN A 163      22.513  10.500  -8.396  1.00 87.91           H  
ATOM   2558 HD22 ASN A 163      22.275   8.813  -8.906  1.00 87.91           H  
ATOM   2559  OD1 ASN A 163      20.515  11.329  -9.325  1.00 87.91           O  
ATOM   2560  N   THR A 164      16.793   7.506 -10.056  1.00 89.47           N  
ATOM   2561  H   THR A 164      16.728   7.572  -9.050  1.00 89.47           H  
ATOM   2562  CA  THR A 164      15.924   6.517 -10.715  1.00 89.47           C  
ATOM   2563  HA  THR A 164      16.106   6.549 -11.789  1.00 89.47           H  
ATOM   2564  C   THR A 164      14.458   6.925 -10.512  1.00 89.47           C  
ATOM   2565  CB  THR A 164      16.242   5.079 -10.255  1.00 89.47           C  
ATOM   2566  HB  THR A 164      15.863   4.938  -9.243  1.00 89.47           H  
ATOM   2567  O   THR A 164      14.026   7.947 -11.055  1.00 89.47           O  
ATOM   2568  CG2 THR A 164      15.635   4.037 -11.197  1.00 89.47           C  
ATOM   2569 HG21 THR A 164      15.963   4.224 -12.219  1.00 89.47           H  
ATOM   2570 HG22 THR A 164      15.966   3.040 -10.904  1.00 89.47           H  
ATOM   2571 HG23 THR A 164      14.546   4.068 -11.156  1.00 89.47           H  
ATOM   2572  OG1 THR A 164      17.626   4.834 -10.204  1.00 89.47           O  
ATOM   2573  HG1 THR A 164      17.744   4.170  -9.521  1.00 89.47           H  
ATOM   2574  N   TYR A 165      13.675   6.202  -9.702  1.00 91.12           N  
ATOM   2575  H   TYR A 165      14.030   5.357  -9.278  1.00 91.12           H  
ATOM   2576  CA  TYR A 165      12.271   6.548  -9.458  1.00 91.12           C  
ATOM   2577  HA  TYR A 165      11.872   7.024 -10.354  1.00 91.12           H  
ATOM   2578  C   TYR A 165      12.092   7.559  -8.323  1.00 91.12           C  
ATOM   2579  CB  TYR A 165      11.445   5.281  -9.223  1.00 91.12           C  
ATOM   2580  HB2 TYR A 165      10.391   5.552  -9.170  1.00 91.12           H  
ATOM   2581  HB3 TYR A 165      11.727   4.852  -8.261  1.00 91.12           H  
ATOM   2582  O   TYR A 165      11.093   8.281  -8.316  1.00 91.12           O  
ATOM   2583  CG  TYR A 165      11.614   4.242 -10.313  1.00 91.12           C  
ATOM   2584  CD1 TYR A 165      11.412   4.571 -11.670  1.00 91.12           C  
ATOM   2585  HD1 TYR A 165      11.094   5.565 -11.949  1.00 91.12           H  
ATOM   2586  CD2 TYR A 165      12.026   2.949  -9.965  1.00 91.12           C  
ATOM   2587  HD2 TYR A 165      12.162   2.680  -8.929  1.00 91.12           H  
ATOM   2588  CE1 TYR A 165      11.617   3.608 -12.677  1.00 91.12           C  
ATOM   2589  HE1 TYR A 165      11.456   3.861 -13.714  1.00 91.12           H  
ATOM   2590  CE2 TYR A 165      12.279   2.007 -10.968  1.00 91.12           C  
ATOM   2591  HE2 TYR A 165      12.640   1.030 -10.682  1.00 91.12           H  
ATOM   2592  OH  TYR A 165      12.239   1.358 -13.270  1.00 91.12           O  
ATOM   2593  HH  TYR A 165      11.967   1.639 -14.146  1.00 91.12           H  
ATOM   2594  CZ  TYR A 165      12.056   2.315 -12.324  1.00 91.12           C  
ATOM   2595  N   ASN A 166      13.067   7.673  -7.412  1.00 92.79           N  
ATOM   2596  H   ASN A 166      13.883   7.083  -7.501  1.00 92.79           H  
ATOM   2597  CA  ASN A 166      13.053   8.609  -6.288  1.00 92.79           C  
ATOM   2598  HA  ASN A 166      13.842   8.299  -5.602  1.00 92.79           H  
ATOM   2599  C   ASN A 166      11.735   8.538  -5.492  1.00 92.79           C  
ATOM   2600  CB  ASN A 166      13.419  10.011  -6.807  1.00 92.79           C  
ATOM   2601  HB2 ASN A 166      14.282   9.933  -7.468  1.00 92.79           H  
ATOM   2602  HB3 ASN A 166      12.580  10.419  -7.372  1.00 92.79           H  
ATOM   2603  O   ASN A 166      11.015   9.530  -5.362  1.00 92.79           O  
ATOM   2604  CG  ASN A 166      13.773  10.976  -5.691  1.00 92.79           C  
ATOM   2605  ND2 ASN A 166      13.953  12.237  -6.002  1.00 92.79           N  
ATOM   2606 HD21 ASN A 166      14.310  12.805  -5.248  1.00 92.79           H  
ATOM   2607 HD22 ASN A 166      14.034  12.508  -6.972  1.00 92.79           H  
ATOM   2608  OD1 ASN A 166      13.947  10.630  -4.540  1.00 92.79           O  
ATOM   2609  N   THR A 167      11.357   7.333  -5.066  1.00 95.00           N  
ATOM   2610  H   THR A 167      12.005   6.566  -5.171  1.00 95.00           H  
ATOM   2611  CA  THR A 167      10.136   7.061  -4.293  1.00 95.00           C  
ATOM   2612  HA  THR A 167       9.984   7.877  -3.587  1.00 95.00           H  
ATOM   2613  C   THR A 167      10.296   5.777  -3.486  1.00 95.00           C  
ATOM   2614  CB  THR A 167       8.893   6.988  -5.193  1.00 95.00           C  
ATOM   2615  HB  THR A 167       8.867   7.875  -5.826  1.00 95.00           H  
ATOM   2616  O   THR A 167      11.158   4.958  -3.804  1.00 95.00           O  
ATOM   2617  CG2 THR A 167       8.815   5.744  -6.081  1.00 95.00           C  
ATOM   2618 HG21 THR A 167       9.727   5.654  -6.671  1.00 95.00           H  
ATOM   2619 HG22 THR A 167       8.687   4.850  -5.471  1.00 95.00           H  
ATOM   2620 HG23 THR A 167       7.963   5.833  -6.755  1.00 95.00           H  
ATOM   2621  OG1 THR A 167       7.766   7.009  -4.354  1.00 95.00           O  
ATOM   2622  HG1 THR A 167       6.994   7.266  -4.864  1.00 95.00           H  
ATOM   2623  N   GLY A 168       9.481   5.606  -2.446  1.00 97.56           N  
ATOM   2624  H   GLY A 168       8.693   6.232  -2.355  1.00 97.56           H  
ATOM   2625  CA  GLY A 168       9.494   4.413  -1.612  1.00 97.56           C  
ATOM   2626  HA2 GLY A 168      10.513   4.027  -1.622  1.00 97.56           H  
ATOM   2627  HA3 GLY A 168       9.231   4.653  -0.582  1.00 97.56           H  
ATOM   2628  C   GLY A 168       8.537   3.338  -2.119  1.00 97.56           C  
ATOM   2629  O   GLY A 168       7.368   3.629  -2.391  1.00 97.56           O  
ATOM   2630  N   TRP A 169       9.019   2.101  -2.244  1.00 98.14           N  
ATOM   2631  H   TRP A 169       9.967   1.924  -1.944  1.00 98.14           H  
ATOM   2632  CA  TRP A 169       8.213   0.961  -2.688  1.00 98.14           C  
ATOM   2633  HA  TRP A 169       7.258   0.989  -2.163  1.00 98.14           H  
ATOM   2634  C   TRP A 169       8.875  -0.392  -2.389  1.00 98.14           C  
ATOM   2635  CB  TRP A 169       7.958   1.076  -4.198  1.00 98.14           C  
ATOM   2636  HB2 TRP A 169       8.840   0.708  -4.720  1.00 98.14           H  
ATOM   2637  HB3 TRP A 169       7.805   2.117  -4.483  1.00 98.14           H  
ATOM   2638  O   TRP A 169      10.072  -0.469  -2.112  1.00 98.14           O  
ATOM   2639  CG  TRP A 169       6.782   0.307  -4.689  1.00 98.14           C  
ATOM   2640  CD1 TRP A 169       6.819  -0.668  -5.620  1.00 98.14           C  
ATOM   2641  HD1 TRP A 169       7.708  -0.990  -6.143  1.00 98.14           H  
ATOM   2642  CD2 TRP A 169       5.384   0.440  -4.296  1.00 98.14           C  
ATOM   2643  CE2 TRP A 169       4.621  -0.508  -5.035  1.00 98.14           C  
ATOM   2644  CE3 TRP A 169       4.686   1.271  -3.397  1.00 98.14           C  
ATOM   2645  HE3 TRP A 169       5.237   1.999  -2.820  1.00 98.14           H  
ATOM   2646  NE1 TRP A 169       5.547  -1.160  -5.812  1.00 98.14           N  
ATOM   2647  HE1 TRP A 169       5.313  -1.757  -6.593  1.00 98.14           H  
ATOM   2648  CH2 TRP A 169       2.574   0.193  -3.970  1.00 98.14           C  
ATOM   2649  HH2 TRP A 169       1.511   0.080  -3.813  1.00 98.14           H  
ATOM   2650  CZ2 TRP A 169       3.234  -0.624  -4.899  1.00 98.14           C  
ATOM   2651  HZ2 TRP A 169       2.687  -1.362  -5.468  1.00 98.14           H  
ATOM   2652  CZ3 TRP A 169       3.294   1.147  -3.229  1.00 98.14           C  
ATOM   2653  HZ3 TRP A 169       2.778   1.774  -2.518  1.00 98.14           H  
ATOM   2654  N   TRP A 170       8.109  -1.476  -2.517  1.00 98.58           N  
ATOM   2655  H   TRP A 170       7.136  -1.340  -2.754  1.00 98.58           H  
ATOM   2656  CA  TRP A 170       8.603  -2.857  -2.480  1.00 98.58           C  
ATOM   2657  HA  TRP A 170       9.400  -2.939  -1.742  1.00 98.58           H  
ATOM   2658  C   TRP A 170       9.197  -3.273  -3.829  1.00 98.58           C  
ATOM   2659  CB  TRP A 170       7.467  -3.791  -2.046  1.00 98.58           C  
ATOM   2660  HB2 TRP A 170       7.823  -4.821  -2.077  1.00 98.58           H  
ATOM   2661  HB3 TRP A 170       6.638  -3.707  -2.749  1.00 98.58           H  
ATOM   2662  O   TRP A 170       8.616  -4.082  -4.548  1.00 98.58           O  
ATOM   2663  CG  TRP A 170       6.960  -3.525  -0.673  1.00 98.58           C  
ATOM   2664  CD1 TRP A 170       7.551  -3.946   0.465  1.00 98.58           C  
ATOM   2665  HD1 TRP A 170       8.449  -4.544   0.515  1.00 98.58           H  
ATOM   2666  CD2 TRP A 170       5.784  -2.766  -0.262  1.00 98.58           C  
ATOM   2667  CE2 TRP A 170       5.714  -2.792   1.164  1.00 98.58           C  
ATOM   2668  CE3 TRP A 170       4.787  -2.036  -0.945  1.00 98.58           C  
ATOM   2669  HE3 TRP A 170       4.801  -1.998  -2.024  1.00 98.58           H  
ATOM   2670  NE1 TRP A 170       6.804  -3.539   1.548  1.00 98.58           N  
ATOM   2671  HE1 TRP A 170       7.036  -3.796   2.497  1.00 98.58           H  
ATOM   2672  CH2 TRP A 170       3.732  -1.417   1.171  1.00 98.58           C  
ATOM   2673  HH2 TRP A 170       2.946  -0.915   1.715  1.00 98.58           H  
ATOM   2674  CZ2 TRP A 170       4.728  -2.105   1.878  1.00 98.58           C  
ATOM   2675  HZ2 TRP A 170       4.742  -2.093   2.958  1.00 98.58           H  
ATOM   2676  CZ3 TRP A 170       3.764  -1.379  -0.236  1.00 98.58           C  
ATOM   2677  HZ3 TRP A 170       2.999  -0.844  -0.779  1.00 98.58           H  
ATOM   2678  N   PHE A 171      10.314  -2.676  -4.236  1.00 97.70           N  
ATOM   2679  H   PHE A 171      10.767  -2.023  -3.614  1.00 97.70           H  
ATOM   2680  CA  PHE A 171      10.949  -3.000  -5.518  1.00 97.70           C  
ATOM   2681  HA  PHE A 171      10.177  -3.008  -6.287  1.00 97.70           H  
ATOM   2682  C   PHE A 171      11.590  -4.399  -5.511  1.00 97.70           C  
ATOM   2683  CB  PHE A 171      11.963  -1.910  -5.891  1.00 97.70           C  
ATOM   2684  HB2 PHE A 171      12.492  -2.215  -6.794  1.00 97.70           H  
ATOM   2685  HB3 PHE A 171      12.700  -1.832  -5.092  1.00 97.70           H  
ATOM   2686  O   PHE A 171      12.169  -4.825  -4.514  1.00 97.70           O  
ATOM   2687  CG  PHE A 171      11.355  -0.540  -6.137  1.00 97.70           C  
ATOM   2688  CD1 PHE A 171      10.517  -0.325  -7.244  1.00 97.70           C  
ATOM   2689  HD1 PHE A 171      10.295  -1.146  -7.909  1.00 97.70           H  
ATOM   2690  CD2 PHE A 171      11.618   0.525  -5.259  1.00 97.70           C  
ATOM   2691  HD2 PHE A 171      12.250   0.363  -4.398  1.00 97.70           H  
ATOM   2692  CE1 PHE A 171       9.945   0.939  -7.474  1.00 97.70           C  
ATOM   2693  HE1 PHE A 171       9.264   1.093  -8.298  1.00 97.70           H  
ATOM   2694  CE2 PHE A 171      11.059   1.795  -5.495  1.00 97.70           C  
ATOM   2695  HE2 PHE A 171      11.242   2.605  -4.804  1.00 97.70           H  
ATOM   2696  CZ  PHE A 171      10.228   2.004  -6.606  1.00 97.70           C  
ATOM   2697  HZ  PHE A 171       9.779   2.973  -6.770  1.00 97.70           H  
ATOM   2698  N   ARG A 172      11.509  -5.104  -6.650  1.00 97.02           N  
ATOM   2699  H   ARG A 172      11.011  -4.673  -7.416  1.00 97.02           H  
ATOM   2700  CA  ARG A 172      12.250  -6.352  -6.904  1.00 97.02           C  
ATOM   2701  HA  ARG A 172      12.637  -6.717  -5.953  1.00 97.02           H  
ATOM   2702  C   ARG A 172      13.482  -6.064  -7.752  1.00 97.02           C  
ATOM   2703  CB  ARG A 172      11.329  -7.441  -7.483  1.00 97.02           C  
ATOM   2704  HB2 ARG A 172      10.506  -7.618  -6.790  1.00 97.02           H  
ATOM   2705  HB3 ARG A 172      10.888  -7.106  -8.422  1.00 97.02           H  
ATOM   2706  O   ARG A 172      14.501  -5.639  -7.240  1.00 97.02           O  
ATOM   2707  CG  ARG A 172      12.099  -8.753  -7.711  1.00 97.02           C  
ATOM   2708  HG2 ARG A 172      12.743  -8.962  -6.857  1.00 97.02           H  
ATOM   2709  HG3 ARG A 172      12.722  -8.683  -8.602  1.00 97.02           H  
ATOM   2710  CD  ARG A 172      11.124  -9.904  -7.899  1.00 97.02           C  
ATOM   2711  HD2 ARG A 172      10.519  -9.984  -6.996  1.00 97.02           H  
ATOM   2712  HD3 ARG A 172      10.468  -9.686  -8.742  1.00 97.02           H  
ATOM   2713  NE  ARG A 172      11.838 -11.170  -8.130  1.00 97.02           N  
ATOM   2714  HE  ARG A 172      12.839 -11.119  -8.256  1.00 97.02           H  
ATOM   2715  NH1 ARG A 172       9.987 -12.490  -7.916  1.00 97.02           N  
ATOM   2716 HH11 ARG A 172       9.457 -11.667  -7.670  1.00 97.02           H  
ATOM   2717 HH12 ARG A 172       9.546 -13.396  -7.840  1.00 97.02           H  
ATOM   2718  NH2 ARG A 172      11.984 -13.433  -8.303  1.00 97.02           N  
ATOM   2719 HH21 ARG A 172      11.535 -14.337  -8.276  1.00 97.02           H  
ATOM   2720 HH22 ARG A 172      12.982 -13.357  -8.437  1.00 97.02           H  
ATOM   2721  CZ  ARG A 172      11.269 -12.357  -8.119  1.00 97.02           C  
ATOM   2722  N   ASN A 173      13.364  -6.251  -9.062  1.00 95.45           N  
ATOM   2723  H   ASN A 173      12.465  -6.569  -9.394  1.00 95.45           H  
ATOM   2724  CA  ASN A 173      14.245  -5.657 -10.051  1.00 95.45           C  
ATOM   2725  HA  ASN A 173      15.145  -5.267  -9.576  1.00 95.45           H  
ATOM   2726  C   ASN A 173      13.460  -4.484 -10.630  1.00 95.45           C  
ATOM   2727  CB  ASN A 173      14.658  -6.713 -11.086  1.00 95.45           C  
ATOM   2728  HB2 ASN A 173      13.773  -7.101 -11.591  1.00 95.45           H  
ATOM   2729  HB3 ASN A 173      15.172  -7.534 -10.587  1.00 95.45           H  
ATOM   2730  O   ASN A 173      12.918  -4.566 -11.729  1.00 95.45           O  
ATOM   2731  CG  ASN A 173      15.607  -6.120 -12.111  1.00 95.45           C  
ATOM   2732  ND2 ASN A 173      15.508  -6.512 -13.357  1.00 95.45           N  
ATOM   2733 HD21 ASN A 173      14.727  -7.083 -13.647  1.00 95.45           H  
ATOM   2734 HD22 ASN A 173      16.105  -6.023 -14.010  1.00 95.45           H  
ATOM   2735  OD1 ASN A 173      16.452  -5.299 -11.810  1.00 95.45           O  
ATOM   2736  N   CYS A 174      13.290  -3.459  -9.798  1.00 94.07           N  
ATOM   2737  H   CYS A 174      13.813  -3.464  -8.934  1.00 94.07           H  
ATOM   2738  CA  CYS A 174      12.363  -2.354 -10.006  1.00 94.07           C  
ATOM   2739  HA  CYS A 174      12.469  -1.681  -9.156  1.00 94.07           H  
ATOM   2740  C   CYS A 174      10.899  -2.807  -9.924  1.00 94.07           C  
ATOM   2741  CB  CYS A 174      12.809  -1.552 -11.234  1.00 94.07           C  
ATOM   2742  HB2 CYS A 174      12.784  -2.186 -12.120  1.00 94.07           H  
ATOM   2743  HB3 CYS A 174      12.086  -0.758 -11.423  1.00 94.07           H  
ATOM   2744  O   CYS A 174      10.530  -3.395  -8.901  1.00 94.07           O  
ATOM   2745  SG  CYS A 174      14.489  -0.839 -11.095  1.00 94.07           S  
ATOM   2746  N   HIS A 175      10.036  -2.474 -10.884  1.00 93.26           N  
ATOM   2747  H   HIS A 175      10.348  -2.065 -11.754  1.00 93.26           H  
ATOM   2748  CA  HIS A 175       8.596  -2.646 -10.700  1.00 93.26           C  
ATOM   2749  HA  HIS A 175       8.423  -3.483 -10.024  1.00 93.26           H  
ATOM   2750  C   HIS A 175       7.828  -2.979 -11.975  1.00 93.26           C  
ATOM   2751  CB  HIS A 175       8.013  -1.383 -10.053  1.00 93.26           C  
ATOM   2752  HB2 HIS A 175       8.479  -1.198  -9.085  1.00 93.26           H  
ATOM   2753  HB3 HIS A 175       6.956  -1.583  -9.876  1.00 93.26           H  
ATOM   2754  O   HIS A 175       8.208  -2.556 -13.059  1.00 93.26           O  
ATOM   2755  CG  HIS A 175       8.081  -0.136 -10.890  1.00 93.26           C  
ATOM   2756  CD2 HIS A 175       9.101   0.769 -10.935  1.00 93.26           C  
ATOM   2757  HD2 HIS A 175      10.034   0.715 -10.393  1.00 93.26           H  
ATOM   2758  ND1 HIS A 175       7.059   0.287 -11.730  1.00 93.26           N  
ATOM   2759  CE1 HIS A 175       7.502   1.403 -12.315  1.00 93.26           C  
ATOM   2760  HE1 HIS A 175       6.951   1.962 -13.057  1.00 93.26           H  
ATOM   2761  NE2 HIS A 175       8.709   1.736 -11.830  1.00 93.26           N  
ATOM   2762  HE2 HIS A 175       9.204   2.579 -12.085  1.00 93.26           H  
ATOM   2763  N   PHE A 176       6.722  -3.700 -11.783  1.00 93.98           N  
ATOM   2764  H   PHE A 176       6.573  -4.107 -10.871  1.00 93.98           H  
ATOM   2765  CA  PHE A 176       5.568  -3.711 -12.690  1.00 93.98           C  
ATOM   2766  HA  PHE A 176       5.850  -3.334 -13.673  1.00 93.98           H  
ATOM   2767  C   PHE A 176       4.435  -2.819 -12.150  1.00 93.98           C  
ATOM   2768  CB  PHE A 176       5.076  -5.156 -12.826  1.00 93.98           C  
ATOM   2769  HB2 PHE A 176       4.756  -5.514 -11.847  1.00 93.98           H  
ATOM   2770  HB3 PHE A 176       4.203  -5.158 -13.479  1.00 93.98           H  
ATOM   2771  O   PHE A 176       3.592  -2.310 -12.888  1.00 93.98           O  
ATOM   2772  CG  PHE A 176       6.086  -6.124 -13.411  1.00 93.98           C  
ATOM   2773  CD1 PHE A 176       6.563  -5.916 -14.712  1.00 93.98           C  
ATOM   2774  HD1 PHE A 176       6.283  -5.021 -15.248  1.00 93.98           H  
ATOM   2775  CD2 PHE A 176       6.531  -7.243 -12.683  1.00 93.98           C  
ATOM   2776  HD2 PHE A 176       6.173  -7.397 -11.676  1.00 93.98           H  
ATOM   2777  CE1 PHE A 176       7.410  -6.849 -15.326  1.00 93.98           C  
ATOM   2778  HE1 PHE A 176       7.734  -6.673 -16.341  1.00 93.98           H  
ATOM   2779  CE2 PHE A 176       7.413  -8.164 -13.280  1.00 93.98           C  
ATOM   2780  HE2 PHE A 176       7.742  -9.031 -12.725  1.00 93.98           H  
ATOM   2781  CZ  PHE A 176       7.837  -7.978 -14.610  1.00 93.98           C  
ATOM   2782  HZ  PHE A 176       8.496  -8.693 -15.080  1.00 93.98           H  
ATOM   2783  N   VAL A 177       4.415  -2.613 -10.831  1.00 95.88           N  
ATOM   2784  H   VAL A 177       5.089  -3.105 -10.262  1.00 95.88           H  
ATOM   2785  CA  VAL A 177       3.474  -1.739 -10.132  1.00 95.88           C  
ATOM   2786  HA  VAL A 177       2.912  -1.149 -10.857  1.00 95.88           H  
ATOM   2787  C   VAL A 177       4.266  -0.786  -9.246  1.00 95.88           C  
ATOM   2788  CB  VAL A 177       2.477  -2.580  -9.311  1.00 95.88           C  
ATOM   2789  HB  VAL A 177       3.028  -3.207  -8.610  1.00 95.88           H  
ATOM   2790  O   VAL A 177       5.093  -1.236  -8.458  1.00 95.88           O  
ATOM   2791  CG1 VAL A 177       1.518  -1.695  -8.512  1.00 95.88           C  
ATOM   2792 HG11 VAL A 177       0.800  -2.320  -7.980  1.00 95.88           H  
ATOM   2793 HG12 VAL A 177       0.982  -1.026  -9.186  1.00 95.88           H  
ATOM   2794 HG13 VAL A 177       2.076  -1.115  -7.777  1.00 95.88           H  
ATOM   2795  CG2 VAL A 177       1.635  -3.488 -10.215  1.00 95.88           C  
ATOM   2796 HG21 VAL A 177       1.111  -2.897 -10.966  1.00 95.88           H  
ATOM   2797 HG22 VAL A 177       2.278  -4.208 -10.722  1.00 95.88           H  
ATOM   2798 HG23 VAL A 177       0.905  -4.040  -9.623  1.00 95.88           H  
ATOM   2799  N   SER A 178       3.994   0.517  -9.326  1.00 94.73           N  
ATOM   2800  H   SER A 178       3.290   0.797  -9.994  1.00 94.73           H  
ATOM   2801  CA  SER A 178       4.582   1.550  -8.461  1.00 94.73           C  
ATOM   2802  HA  SER A 178       4.885   1.100  -7.515  1.00 94.73           H  
ATOM   2803  C   SER A 178       3.546   2.632  -8.163  1.00 94.73           C  
ATOM   2804  CB  SER A 178       5.837   2.142  -9.106  1.00 94.73           C  
ATOM   2805  HB2 SER A 178       5.582   2.594 -10.065  1.00 94.73           H  
ATOM   2806  HB3 SER A 178       6.555   1.339  -9.271  1.00 94.73           H  
ATOM   2807  O   SER A 178       3.377   3.600  -8.906  1.00 94.73           O  
ATOM   2808  OG  SER A 178       6.425   3.113  -8.257  1.00 94.73           O  
ATOM   2809  HG  SER A 178       7.176   3.470  -8.736  1.00 94.73           H  
ATOM   2810  N   LEU A 179       2.808   2.464  -7.062  1.00 96.35           N  
ATOM   2811  H   LEU A 179       2.970   1.643  -6.498  1.00 96.35           H  
ATOM   2812  CA  LEU A 179       1.668   3.333  -6.726  1.00 96.35           C  
ATOM   2813  HA  LEU A 179       1.198   3.650  -7.657  1.00 96.35           H  
ATOM   2814  C   LEU A 179       2.087   4.623  -6.002  1.00 96.35           C  
ATOM   2815  CB  LEU A 179       0.623   2.530  -5.933  1.00 96.35           C  
ATOM   2816  HB2 LEU A 179       1.037   2.279  -4.957  1.00 96.35           H  
ATOM   2817  HB3 LEU A 179      -0.248   3.163  -5.764  1.00 96.35           H  
ATOM   2818  O   LEU A 179       1.327   5.589  -5.931  1.00 96.35           O  
ATOM   2819  CG  LEU A 179       0.165   1.236  -6.634  1.00 96.35           C  
ATOM   2820  HG  LEU A 179       1.016   0.559  -6.713  1.00 96.35           H  
ATOM   2821  CD1 LEU A 179      -0.894   0.526  -5.797  1.00 96.35           C  
ATOM   2822 HD11 LEU A 179      -0.482   0.256  -4.825  1.00 96.35           H  
ATOM   2823 HD12 LEU A 179      -1.759   1.170  -5.640  1.00 96.35           H  
ATOM   2824 HD13 LEU A 179      -1.199  -0.387  -6.307  1.00 96.35           H  
ATOM   2825  CD2 LEU A 179      -0.376   1.497  -8.043  1.00 96.35           C  
ATOM   2826 HD21 LEU A 179       0.448   1.733  -8.717  1.00 96.35           H  
ATOM   2827 HD22 LEU A 179      -0.871   0.604  -8.427  1.00 96.35           H  
ATOM   2828 HD23 LEU A 179      -1.079   2.330  -8.043  1.00 96.35           H  
ATOM   2829  N   ASN A 180       3.327   4.671  -5.516  1.00 95.57           N  
ATOM   2830  H   ASN A 180       3.886   3.833  -5.591  1.00 95.57           H  
ATOM   2831  CA  ASN A 180       3.932   5.845  -4.887  1.00 95.57           C  
ATOM   2832  HA  ASN A 180       3.142   6.484  -4.493  1.00 95.57           H  
ATOM   2833  C   ASN A 180       4.711   6.722  -5.884  1.00 95.57           C  
ATOM   2834  CB  ASN A 180       4.774   5.372  -3.693  1.00 95.57           C  
ATOM   2835  HB2 ASN A 180       5.463   4.589  -4.013  1.00 95.57           H  
ATOM   2836  HB3 ASN A 180       5.372   6.197  -3.308  1.00 95.57           H  
ATOM   2837  O   ASN A 180       5.405   7.654  -5.481  1.00 95.57           O  
ATOM   2838  CG  ASN A 180       3.928   4.855  -2.542  1.00 95.57           C  
ATOM   2839  ND2 ASN A 180       4.560   4.241  -1.573  1.00 95.57           N  
ATOM   2840 HD21 ASN A 180       4.018   3.899  -0.792  1.00 95.57           H  
ATOM   2841 HD22 ASN A 180       5.558   4.106  -1.647  1.00 95.57           H  
ATOM   2842  OD1 ASN A 180       2.713   5.011  -2.498  1.00 95.57           O  
ATOM   2843  N   GLY A 181       4.606   6.452  -7.188  1.00 90.11           N  
ATOM   2844  H   GLY A 181       4.075   5.642  -7.475  1.00 90.11           H  
ATOM   2845  CA  GLY A 181       5.264   7.240  -8.228  1.00 90.11           C  
ATOM   2846  HA2 GLY A 181       6.337   7.258  -8.037  1.00 90.11           H  
ATOM   2847  HA3 GLY A 181       5.115   6.748  -9.189  1.00 90.11           H  
ATOM   2848  C   GLY A 181       4.774   8.692  -8.334  1.00 90.11           C  
ATOM   2849  O   GLY A 181       3.924   9.177  -7.583  1.00 90.11           O  
ATOM   2850  N   HIS A 182       5.328   9.430  -9.287  1.00 83.83           N  
ATOM   2851  H   HIS A 182       5.988   8.981  -9.906  1.00 83.83           H  
ATOM   2852  CA  HIS A 182       5.133  10.872  -9.422  1.00 83.83           C  
ATOM   2853  HA  HIS A 182       4.829  11.292  -8.463  1.00 83.83           H  
ATOM   2854  C   HIS A 182       4.065  11.196 -10.466  1.00 83.83           C  
ATOM   2855  CB  HIS A 182       6.473  11.515  -9.795  1.00 83.83           C  
ATOM   2856  HB2 HIS A 182       6.811  11.095 -10.742  1.00 83.83           H  
ATOM   2857  HB3 HIS A 182       6.331  12.588  -9.921  1.00 83.83           H  
ATOM   2858  O   HIS A 182       4.242  10.917 -11.647  1.00 83.83           O  
ATOM   2859  CG  HIS A 182       7.552  11.294  -8.769  1.00 83.83           C  
ATOM   2860  CD2 HIS A 182       8.465  10.278  -8.767  1.00 83.83           C  
ATOM   2861  HD2 HIS A 182       8.537   9.474  -9.484  1.00 83.83           H  
ATOM   2862  ND1 HIS A 182       7.717  12.055  -7.616  1.00 83.83           N  
ATOM   2863  CE1 HIS A 182       8.707  11.466  -6.928  1.00 83.83           C  
ATOM   2864  HE1 HIS A 182       9.035  11.774  -5.946  1.00 83.83           H  
ATOM   2865  NE2 HIS A 182       9.188  10.409  -7.602  1.00 83.83           N  
ATOM   2866  HE2 HIS A 182       9.869   9.755  -7.244  1.00 83.83           H  
ATOM   2867  N   PHE A 183       2.985  11.878 -10.082  1.00 77.09           N  
ATOM   2868  H   PHE A 183       2.826  12.052  -9.100  1.00 77.09           H  
ATOM   2869  CA  PHE A 183       1.962  12.310 -11.043  1.00 77.09           C  
ATOM   2870  HA  PHE A 183       1.571  11.434 -11.560  1.00 77.09           H  
ATOM   2871  C   PHE A 183       2.488  13.263 -12.127  1.00 77.09           C  
ATOM   2872  CB  PHE A 183       0.830  12.996 -10.283  1.00 77.09           C  
ATOM   2873  HB2 PHE A 183       1.251  13.687  -9.553  1.00 77.09           H  
ATOM   2874  HB3 PHE A 183       0.263  13.603 -10.988  1.00 77.09           H  
ATOM   2875  O   PHE A 183       1.998  13.238 -13.254  1.00 77.09           O  
ATOM   2876  CG  PHE A 183      -0.140  12.053  -9.608  1.00 77.09           C  
ATOM   2877  CD1 PHE A 183      -0.855  11.095 -10.356  1.00 77.09           C  
ATOM   2878  HD1 PHE A 183      -0.670  10.959 -11.411  1.00 77.09           H  
ATOM   2879  CD2 PHE A 183      -0.382  12.182  -8.230  1.00 77.09           C  
ATOM   2880  HD2 PHE A 183       0.160  12.914  -7.650  1.00 77.09           H  
ATOM   2881  CE1 PHE A 183      -1.838  10.312  -9.730  1.00 77.09           C  
ATOM   2882  HE1 PHE A 183      -2.392   9.569 -10.285  1.00 77.09           H  
ATOM   2883  CE2 PHE A 183      -1.397  11.429  -7.618  1.00 77.09           C  
ATOM   2884  HE2 PHE A 183      -1.638  11.595  -6.579  1.00 77.09           H  
ATOM   2885  CZ  PHE A 183      -2.131  10.500  -8.374  1.00 77.09           C  
ATOM   2886  HZ  PHE A 183      -2.926   9.930  -7.917  1.00 77.09           H  
ATOM   2887  N   HIS A 184       3.478  14.094 -11.790  1.00 61.22           N  
ATOM   2888  H   HIS A 184       3.790  14.084 -10.829  1.00 61.22           H  
ATOM   2889  CA  HIS A 184       4.011  15.144 -12.664  1.00 61.22           C  
ATOM   2890  HA  HIS A 184       3.226  15.442 -13.360  1.00 61.22           H  
ATOM   2891  C   HIS A 184       5.191  14.697 -13.535  1.00 61.22           C  
ATOM   2892  CB  HIS A 184       4.356  16.377 -11.819  1.00 61.22           C  
ATOM   2893  HB2 HIS A 184       5.118  16.117 -11.084  1.00 61.22           H  
ATOM   2894  HB3 HIS A 184       4.761  17.157 -12.464  1.00 61.22           H  
ATOM   2895  O   HIS A 184       5.718  15.499 -14.298  1.00 61.22           O  
ATOM   2896  CG  HIS A 184       3.146  16.930 -11.117  1.00 61.22           C  
ATOM   2897  CD2 HIS A 184       2.842  16.805  -9.789  1.00 61.22           C  
ATOM   2898  HD2 HIS A 184       3.441  16.325  -9.029  1.00 61.22           H  
ATOM   2899  ND1 HIS A 184       2.102  17.602 -11.716  1.00 61.22           N  
ATOM   2900  HD1 HIS A 184       2.068  17.927 -12.671  1.00 61.22           H  
ATOM   2901  CE1 HIS A 184       1.192  17.879 -10.767  1.00 61.22           C  
ATOM   2902  HE1 HIS A 184       0.277  18.436 -10.910  1.00 61.22           H  
ATOM   2903  NE2 HIS A 184       1.591  17.383  -9.592  1.00 61.22           N  
ATOM   2904  N   LYS A 185       5.599  13.423 -13.461  1.00 61.96           N  
ATOM   2905  H   LYS A 185       5.095  12.792 -12.854  1.00 61.96           H  
ATOM   2906  CA  LYS A 185       6.653  12.858 -14.317  1.00 61.96           C  
ATOM   2907  HA  LYS A 185       7.227  13.676 -14.753  1.00 61.96           H  
ATOM   2908  C   LYS A 185       6.095  12.111 -15.534  1.00 61.96           C  
ATOM   2909  CB  LYS A 185       7.638  12.013 -13.496  1.00 61.96           C  
ATOM   2910  HB2 LYS A 185       8.305  11.499 -14.187  1.00 61.96           H  
ATOM   2911  HB3 LYS A 185       7.092  11.252 -12.939  1.00 61.96           H  
ATOM   2912  O   LYS A 185       6.738  11.187 -16.031  1.00 61.96           O  
ATOM   2913  CG  LYS A 185       8.532  12.842 -12.560  1.00 61.96           C  
ATOM   2914  HG2 LYS A 185       7.943  13.248 -11.738  1.00 61.96           H  
ATOM   2915  HG3 LYS A 185       8.981  13.662 -13.120  1.00 61.96           H  
ATOM   2916  CD  LYS A 185       9.649  11.937 -12.018  1.00 61.96           C  
ATOM   2917  HD2 LYS A 185       9.196  11.120 -11.456  1.00 61.96           H  
ATOM   2918  HD3 LYS A 185      10.200  11.516 -12.859  1.00 61.96           H  
ATOM   2919  CE  LYS A 185      10.630  12.689 -11.115  1.00 61.96           C  
ATOM   2920  HE2 LYS A 185      11.067  13.510 -11.683  1.00 61.96           H  
ATOM   2921  HE3 LYS A 185      10.079  13.108 -10.274  1.00 61.96           H  
ATOM   2922  NZ  LYS A 185      11.696  11.775 -10.625  1.00 61.96           N  
ATOM   2923  HZ1 LYS A 185      11.299  11.036 -10.063  1.00 61.96           H  
ATOM   2924  HZ2 LYS A 185      12.373  12.269 -10.061  1.00 61.96           H  
ATOM   2925  HZ3 LYS A 185      12.187  11.339 -11.393  1.00 61.96           H  
ATOM   2926  N   ALA A 186       4.924  12.507 -16.038  1.00 54.18           N  
ATOM   2927  H   ALA A 186       4.459  13.298 -15.617  1.00 54.18           H  
ATOM   2928  CA  ALA A 186       4.403  11.977 -17.298  1.00 54.18           C  
ATOM   2929  HA  ALA A 186       4.204  10.913 -17.168  1.00 54.18           H  
ATOM   2930  C   ALA A 186       5.463  12.148 -18.408  1.00 54.18           C  
ATOM   2931  CB  ALA A 186       3.079  12.677 -17.631  1.00 54.18           C  
ATOM   2932  HB1 ALA A 186       2.673  12.265 -18.555  1.00 54.18           H  
ATOM   2933  HB2 ALA A 186       3.246  13.746 -17.762  1.00 54.18           H  
ATOM   2934  HB3 ALA A 186       2.363  12.518 -16.825  1.00 54.18           H  
ATOM   2935  O   ALA A 186       5.955  13.251 -18.635  1.00 54.18           O  
ATOM   2936  N   GLY A 187       5.865  11.040 -19.038  1.00 52.92           N  
ATOM   2937  H   GLY A 187       5.407  10.170 -18.807  1.00 52.92           H  
ATOM   2938  CA  GLY A 187       6.961  10.986 -20.017  1.00 52.92           C  
ATOM   2939  HA2 GLY A 187       7.102  11.972 -20.459  1.00 52.92           H  
ATOM   2940  HA3 GLY A 187       6.676  10.303 -20.817  1.00 52.92           H  
ATOM   2941  C   GLY A 187       8.323  10.524 -19.473  1.00 52.92           C  
ATOM   2942  O   GLY A 187       9.175  10.133 -20.266  1.00 52.92           O  
ATOM   2943  N   THR A 188       8.536  10.494 -18.152  1.00 65.34           N  
ATOM   2944  H   THR A 188       7.776  10.743 -17.536  1.00 65.34           H  
ATOM   2945  CA  THR A 188       9.705   9.817 -17.560  1.00 65.34           C  
ATOM   2946  HA  THR A 188      10.558   9.912 -18.232  1.00 65.34           H  
ATOM   2947  C   THR A 188       9.374   8.340 -17.383  1.00 65.34           C  
ATOM   2948  CB  THR A 188      10.116  10.415 -16.209  1.00 65.34           C  
ATOM   2949  HB  THR A 188       9.349  10.178 -15.472  1.00 65.34           H  
ATOM   2950  O   THR A 188       8.524   7.997 -16.559  1.00 65.34           O  
ATOM   2951  CG2 THR A 188      11.464   9.883 -15.722  1.00 65.34           C  
ATOM   2952 HG21 THR A 188      11.408   8.806 -15.563  1.00 65.34           H  
ATOM   2953 HG22 THR A 188      11.727  10.363 -14.780  1.00 65.34           H  
ATOM   2954 HG23 THR A 188      12.238  10.098 -16.459  1.00 65.34           H  
ATOM   2955  OG1 THR A 188      10.233  11.816 -16.302  1.00 65.34           O  
ATOM   2956  HG1 THR A 188       9.504  12.116 -16.849  1.00 65.34           H  
ATOM   2957  N   PHE A 189      10.045   7.489 -18.161  1.00 69.27           N  
ATOM   2958  H   PHE A 189      10.706   7.864 -18.826  1.00 69.27           H  
ATOM   2959  CA  PHE A 189       9.839   6.040 -18.169  1.00 69.27           C  
ATOM   2960  HA  PHE A 189       8.880   5.821 -18.637  1.00 69.27           H  
ATOM   2961  C   PHE A 189       9.826   5.464 -16.746  1.00 69.27           C  
ATOM   2962  CB  PHE A 189      10.948   5.400 -19.015  1.00 69.27           C  
ATOM   2963  HB2 PHE A 189      10.929   5.840 -20.012  1.00 69.27           H  
ATOM   2964  HB3 PHE A 189      11.916   5.632 -18.572  1.00 69.27           H  
ATOM   2965  O   PHE A 189      10.790   5.618 -15.993  1.00 69.27           O  
ATOM   2966  CG  PHE A 189      10.823   3.897 -19.153  1.00 69.27           C  
ATOM   2967  CD1 PHE A 189      11.457   3.043 -18.230  1.00 69.27           C  
ATOM   2968  HD1 PHE A 189      12.044   3.454 -17.422  1.00 69.27           H  
ATOM   2969  CD2 PHE A 189      10.043   3.354 -20.188  1.00 69.27           C  
ATOM   2970  HD2 PHE A 189       9.523   4.001 -20.879  1.00 69.27           H  
ATOM   2971  CE1 PHE A 189      11.290   1.650 -18.332  1.00 69.27           C  
ATOM   2972  HE1 PHE A 189      11.732   0.989 -17.601  1.00 69.27           H  
ATOM   2973  CE2 PHE A 189       9.895   1.963 -20.300  1.00 69.27           C  
ATOM   2974  HE2 PHE A 189       9.254   1.538 -21.058  1.00 69.27           H  
ATOM   2975  CZ  PHE A 189      10.503   1.113 -19.363  1.00 69.27           C  
ATOM   2976  HZ  PHE A 189      10.318   0.050 -19.409  1.00 69.27           H  
ATOM   2977  N   GLY A 190       8.716   4.833 -16.364  1.00 73.17           N  
ATOM   2978  H   GLY A 190       7.954   4.761 -17.023  1.00 73.17           H  
ATOM   2979  CA  GLY A 190       8.606   4.082 -15.114  1.00 73.17           C  
ATOM   2980  HA2 GLY A 190       9.479   3.435 -15.025  1.00 73.17           H  
ATOM   2981  HA3 GLY A 190       7.739   3.424 -15.178  1.00 73.17           H  
ATOM   2982  C   GLY A 190       8.512   4.922 -13.830  1.00 73.17           C  
ATOM   2983  O   GLY A 190       8.451   4.352 -12.748  1.00 73.17           O  
ATOM   2984  N   ALA A 191       8.513   6.259 -13.887  1.00 83.26           N  
ATOM   2985  H   ALA A 191       8.607   6.695 -14.793  1.00 83.26           H  
ATOM   2986  CA  ALA A 191       8.539   7.094 -12.674  1.00 83.26           C  
ATOM   2987  HA  ALA A 191       8.938   6.503 -11.849  1.00 83.26           H  
ATOM   2988  C   ALA A 191       7.155   7.580 -12.204  1.00 83.26           C  
ATOM   2989  CB  ALA A 191       9.514   8.253 -12.898  1.00 83.26           C  
ATOM   2990  HB1 ALA A 191       9.106   8.932 -13.647  1.00 83.26           H  
ATOM   2991  HB2 ALA A 191      10.474   7.867 -13.240  1.00 83.26           H  
ATOM   2992  HB3 ALA A 191       9.662   8.788 -11.960  1.00 83.26           H  
ATOM   2993  O   ALA A 191       7.060   8.243 -11.169  1.00 83.26           O  
ATOM   2994  N   SER A 192       6.101   7.301 -12.974  1.00 87.58           N  
ATOM   2995  H   SER A 192       6.253   6.671 -13.749  1.00 87.58           H  
ATOM   2996  CA  SER A 192       4.720   7.721 -12.695  1.00 87.58           C  
ATOM   2997  HA  SER A 192       4.746   8.700 -12.216  1.00 87.58           H  
ATOM   2998  C   SER A 192       3.998   6.775 -11.726  1.00 87.58           C  
ATOM   2999  CB  SER A 192       3.961   7.871 -14.017  1.00 87.58           C  
ATOM   3000  HB2 SER A 192       4.068   6.967 -14.617  1.00 87.58           H  
ATOM   3001  HB3 SER A 192       2.901   8.021 -13.811  1.00 87.58           H  
ATOM   3002  O   SER A 192       4.561   5.770 -11.305  1.00 87.58           O  
ATOM   3003  OG  SER A 192       4.452   8.993 -14.733  1.00 87.58           O  
ATOM   3004  HG  SER A 192       5.322   8.771 -15.074  1.00 87.58           H  
ATOM   3005  N   VAL A 193       2.752   7.092 -11.352  1.00 92.44           N  
ATOM   3006  H   VAL A 193       2.305   7.894 -11.773  1.00 92.44           H  
ATOM   3007  CA  VAL A 193       1.884   6.162 -10.610  1.00 92.44           C  
ATOM   3008  HA  VAL A 193       2.454   5.701  -9.803  1.00 92.44           H  
ATOM   3009  C   VAL A 193       1.432   5.071 -11.583  1.00 92.44           C  
ATOM   3010  CB  VAL A 193       0.676   6.892  -9.992  1.00 92.44           C  
ATOM   3011  HB  VAL A 193       0.059   7.315 -10.785  1.00 92.44           H  
ATOM   3012  O   VAL A 193       0.607   5.340 -12.459  1.00 92.44           O  
ATOM   3013  CG1 VAL A 193      -0.180   5.935  -9.165  1.00 92.44           C  
ATOM   3014 HG11 VAL A 193      -1.101   6.440  -8.871  1.00 92.44           H  
ATOM   3015 HG12 VAL A 193      -0.433   5.053  -9.753  1.00 92.44           H  
ATOM   3016 HG13 VAL A 193       0.361   5.621  -8.273  1.00 92.44           H  
ATOM   3017  CG2 VAL A 193       1.113   8.030  -9.061  1.00 92.44           C  
ATOM   3018 HG21 VAL A 193       1.649   8.797  -9.620  1.00 92.44           H  
ATOM   3019 HG22 VAL A 193       1.756   7.636  -8.274  1.00 92.44           H  
ATOM   3020 HG23 VAL A 193       0.236   8.488  -8.604  1.00 92.44           H  
ATOM   3021  N   ILE A 194       2.018   3.879 -11.470  1.00 92.55           N  
ATOM   3022  H   ILE A 194       2.666   3.743 -10.706  1.00 92.55           H  
ATOM   3023  CA  ILE A 194       1.996   2.855 -12.521  1.00 92.55           C  
ATOM   3024  HA  ILE A 194       1.389   3.217 -13.351  1.00 92.55           H  
ATOM   3025  C   ILE A 194       1.348   1.563 -12.041  1.00 92.55           C  
ATOM   3026  CB  ILE A 194       3.422   2.628 -13.084  1.00 92.55           C  
ATOM   3027  HB  ILE A 194       4.117   2.576 -12.247  1.00 92.55           H  
ATOM   3028  O   ILE A 194       1.657   1.042 -10.968  1.00 92.55           O  
ATOM   3029  CG1 ILE A 194       3.789   3.833 -13.980  1.00 92.55           C  
ATOM   3030 HG12 ILE A 194       3.485   4.763 -13.499  1.00 92.55           H  
ATOM   3031 HG13 ILE A 194       3.244   3.766 -14.922  1.00 92.55           H  
ATOM   3032  CG2 ILE A 194       3.562   1.324 -13.898  1.00 92.55           C  
ATOM   3033 HG21 ILE A 194       4.574   1.214 -14.286  1.00 92.55           H  
ATOM   3034 HG22 ILE A 194       3.384   0.453 -13.268  1.00 92.55           H  
ATOM   3035 HG23 ILE A 194       2.868   1.314 -14.739  1.00 92.55           H  
ATOM   3036  CD1 ILE A 194       5.282   3.936 -14.280  1.00 92.55           C  
ATOM   3037 HD11 ILE A 194       5.472   4.845 -14.852  1.00 92.55           H  
ATOM   3038 HD12 ILE A 194       5.836   3.979 -13.343  1.00 92.55           H  
ATOM   3039 HD13 ILE A 194       5.604   3.080 -14.872  1.00 92.55           H  
ATOM   3040  N   TRP A 195       0.501   1.039 -12.918  1.00 95.61           N  
ATOM   3041  H   TRP A 195       0.342   1.570 -13.762  1.00 95.61           H  
ATOM   3042  CA  TRP A 195       0.153  -0.371 -13.015  1.00 95.61           C  
ATOM   3043  HA  TRP A 195       0.813  -0.977 -12.393  1.00 95.61           H  
ATOM   3044  C   TRP A 195       0.370  -0.735 -14.484  1.00 95.61           C  
ATOM   3045  CB  TRP A 195      -1.298  -0.564 -12.563  1.00 95.61           C  
ATOM   3046  HB2 TRP A 195      -1.972  -0.075 -13.267  1.00 95.61           H  
ATOM   3047  HB3 TRP A 195      -1.424  -0.070 -11.600  1.00 95.61           H  
ATOM   3048  O   TRP A 195      -0.379  -0.253 -15.338  1.00 95.61           O  
ATOM   3049  CG  TRP A 195      -1.713  -1.990 -12.400  1.00 95.61           C  
ATOM   3050  CD1 TRP A 195      -1.856  -2.901 -13.387  1.00 95.61           C  
ATOM   3051  HD1 TRP A 195      -1.668  -2.717 -14.434  1.00 95.61           H  
ATOM   3052  CD2 TRP A 195      -1.954  -2.714 -11.159  1.00 95.61           C  
ATOM   3053  CE2 TRP A 195      -2.243  -4.074 -11.469  1.00 95.61           C  
ATOM   3054  CE3 TRP A 195      -1.917  -2.360  -9.794  1.00 95.61           C  
ATOM   3055  HE3 TRP A 195      -1.675  -1.343  -9.526  1.00 95.61           H  
ATOM   3056  NE1 TRP A 195      -2.157  -4.135 -12.842  1.00 95.61           N  
ATOM   3057  HE1 TRP A 195      -2.089  -4.990 -13.376  1.00 95.61           H  
ATOM   3058  CH2 TRP A 195      -2.463  -4.638  -9.121  1.00 95.61           C  
ATOM   3059  HH2 TRP A 195      -2.632  -5.370  -8.345  1.00 95.61           H  
ATOM   3060  CZ2 TRP A 195      -2.492  -5.024 -10.467  1.00 95.61           C  
ATOM   3061  HZ2 TRP A 195      -2.702  -6.055 -10.709  1.00 95.61           H  
ATOM   3062  CZ3 TRP A 195      -2.179  -3.305  -8.786  1.00 95.61           C  
ATOM   3063  HZ3 TRP A 195      -2.132  -3.011  -7.748  1.00 95.61           H  
ATOM   3064  N   GLU A 196       1.436  -1.475 -14.797  1.00 92.96           N  
ATOM   3065  H   GLU A 196       1.998  -1.869 -14.056  1.00 92.96           H  
ATOM   3066  CA  GLU A 196       2.016  -1.542 -16.148  1.00 92.96           C  
ATOM   3067  HA  GLU A 196       2.432  -0.565 -16.394  1.00 92.96           H  
ATOM   3068  C   GLU A 196       0.990  -1.892 -17.237  1.00 92.96           C  
ATOM   3069  CB  GLU A 196       3.174  -2.550 -16.151  1.00 92.96           C  
ATOM   3070  HB2 GLU A 196       3.882  -2.286 -15.365  1.00 92.96           H  
ATOM   3071  HB3 GLU A 196       2.767  -3.539 -15.943  1.00 92.96           H  
ATOM   3072  O   GLU A 196       0.904  -1.184 -18.245  1.00 92.96           O  
ATOM   3073  CG  GLU A 196       3.946  -2.558 -17.481  1.00 92.96           C  
ATOM   3074  HG2 GLU A 196       3.249  -2.710 -18.305  1.00 92.96           H  
ATOM   3075  HG3 GLU A 196       4.417  -1.584 -17.618  1.00 92.96           H  
ATOM   3076  CD  GLU A 196       5.001  -3.673 -17.544  1.00 92.96           C  
ATOM   3077  OE1 GLU A 196       5.985  -3.521 -18.300  1.00 92.96           O  
ATOM   3078  OE2 GLU A 196       4.767  -4.730 -16.922  1.00 92.96           O  
ATOM   3079  N   SER A 197       0.140  -2.902 -17.024  1.00 92.91           N  
ATOM   3080  H   SER A 197       0.280  -3.485 -16.211  1.00 92.91           H  
ATOM   3081  CA  SER A 197      -0.888  -3.282 -18.008  1.00 92.91           C  
ATOM   3082  HA  SER A 197      -0.381  -3.478 -18.953  1.00 92.91           H  
ATOM   3083  C   SER A 197      -1.936  -2.204 -18.289  1.00 92.91           C  
ATOM   3084  CB  SER A 197      -1.628  -4.559 -17.603  1.00 92.91           C  
ATOM   3085  HB2 SER A 197      -0.963  -5.414 -17.729  1.00 92.91           H  
ATOM   3086  HB3 SER A 197      -2.464  -4.711 -18.284  1.00 92.91           H  
ATOM   3087  O   SER A 197      -2.572  -2.243 -19.345  1.00 92.91           O  
ATOM   3088  OG  SER A 197      -2.115  -4.512 -16.276  1.00 92.91           O  
ATOM   3089  HG  SER A 197      -1.339  -4.597 -15.717  1.00 92.91           H  
ATOM   3090  N   LEU A 198      -2.136  -1.251 -17.374  1.00 93.73           N  
ATOM   3091  H   LEU A 198      -1.526  -1.248 -16.569  1.00 93.73           H  
ATOM   3092  CA  LEU A 198      -3.077  -0.144 -17.543  1.00 93.73           C  
ATOM   3093  HA  LEU A 198      -3.870  -0.439 -18.231  1.00 93.73           H  
ATOM   3094  C   LEU A 198      -2.389   1.070 -18.157  1.00 93.73           C  
ATOM   3095  CB  LEU A 198      -3.709   0.234 -16.190  1.00 93.73           C  
ATOM   3096  HB2 LEU A 198      -2.928   0.588 -15.517  1.00 93.73           H  
ATOM   3097  HB3 LEU A 198      -4.395   1.064 -16.361  1.00 93.73           H  
ATOM   3098  O   LEU A 198      -2.878   1.646 -19.130  1.00 93.73           O  
ATOM   3099  CG  LEU A 198      -4.473  -0.894 -15.478  1.00 93.73           C  
ATOM   3100  HG  LEU A 198      -3.781  -1.684 -15.187  1.00 93.73           H  
ATOM   3101  CD1 LEU A 198      -5.125  -0.324 -14.217  1.00 93.73           C  
ATOM   3102 HD11 LEU A 198      -5.809   0.485 -14.476  1.00 93.73           H  
ATOM   3103 HD12 LEU A 198      -4.355   0.049 -13.542  1.00 93.73           H  
ATOM   3104 HD13 LEU A 198      -5.677  -1.111 -13.702  1.00 93.73           H  
ATOM   3105  CD2 LEU A 198      -5.563  -1.492 -16.368  1.00 93.73           C  
ATOM   3106 HD21 LEU A 198      -6.213  -0.703 -16.746  1.00 93.73           H  
ATOM   3107 HD22 LEU A 198      -6.157  -2.203 -15.794  1.00 93.73           H  
ATOM   3108 HD23 LEU A 198      -5.106  -2.027 -17.201  1.00 93.73           H  
ATOM   3109  N   THR A 199      -1.269   1.482 -17.568  1.00 89.79           N  
ATOM   3110  H   THR A 199      -0.904   0.946 -16.794  1.00 89.79           H  
ATOM   3111  CA  THR A 199      -0.646   2.772 -17.870  1.00 89.79           C  
ATOM   3112  HA  THR A 199      -1.410   3.437 -18.272  1.00 89.79           H  
ATOM   3113  C   THR A 199       0.455   2.682 -18.913  1.00 89.79           C  
ATOM   3114  CB  THR A 199      -0.087   3.436 -16.603  1.00 89.79           C  
ATOM   3115  HB  THR A 199       0.400   4.370 -16.885  1.00 89.79           H  
ATOM   3116  O   THR A 199       0.807   3.713 -19.496  1.00 89.79           O  
ATOM   3117  CG2 THR A 199      -1.187   3.756 -15.596  1.00 89.79           C  
ATOM   3118 HG21 THR A 199      -1.654   2.835 -15.245  1.00 89.79           H  
ATOM   3119 HG22 THR A 199      -1.936   4.400 -16.058  1.00 89.79           H  
ATOM   3120 HG23 THR A 199      -0.741   4.273 -14.747  1.00 89.79           H  
ATOM   3121  OG1 THR A 199       0.852   2.617 -15.947  1.00 89.79           O  
ATOM   3122  HG1 THR A 199       1.664   2.621 -16.458  1.00 89.79           H  
ATOM   3123  N   THR A 200       1.031   1.502 -19.157  1.00 82.11           N  
ATOM   3124  H   THR A 200       0.667   0.689 -18.682  1.00 82.11           H  
ATOM   3125  CA  THR A 200       2.399   1.365 -19.693  1.00 82.11           C  
ATOM   3126  HA  THR A 200       2.697   0.324 -19.571  1.00 82.11           H  
ATOM   3127  C   THR A 200       3.394   2.193 -18.857  1.00 82.11           C  
ATOM   3128  CB  THR A 200       2.466   1.676 -21.207  1.00 82.11           C  
ATOM   3129  HB  THR A 200       3.426   1.326 -21.587  1.00 82.11           H  
ATOM   3130  O   THR A 200       3.040   2.709 -17.792  1.00 82.11           O  
ATOM   3131  CG2 THR A 200       1.360   0.982 -22.006  1.00 82.11           C  
ATOM   3132 HG21 THR A 200       1.560   1.095 -23.071  1.00 82.11           H  
ATOM   3133 HG22 THR A 200       1.351  -0.079 -21.759  1.00 82.11           H  
ATOM   3134 HG23 THR A 200       0.385   1.411 -21.771  1.00 82.11           H  
ATOM   3135  OG1 THR A 200       2.366   3.061 -21.472  1.00 82.11           O  
ATOM   3136  HG1 THR A 200       1.714   3.384 -20.846  1.00 82.11           H  
ATOM   3137  N   ASP A 201       4.618   2.393 -19.337  1.00 74.28           N  
ATOM   3138  H   ASP A 201       4.946   1.819 -20.101  1.00 74.28           H  
ATOM   3139  CA  ASP A 201       5.622   3.204 -18.631  1.00 74.28           C  
ATOM   3140  HA  ASP A 201       5.495   3.062 -17.558  1.00 74.28           H  
ATOM   3141  C   ASP A 201       5.538   4.716 -18.885  1.00 74.28           C  
ATOM   3142  CB  ASP A 201       7.006   2.689 -19.004  1.00 74.28           C  
ATOM   3143  HB2 ASP A 201       7.116   2.703 -20.088  1.00 74.28           H  
ATOM   3144  HB3 ASP A 201       7.764   3.340 -18.569  1.00 74.28           H  
ATOM   3145  O   ASP A 201       6.307   5.488 -18.307  1.00 74.28           O  
ATOM   3146  CG  ASP A 201       7.214   1.288 -18.453  1.00 74.28           C  
ATOM   3147  OD1 ASP A 201       7.051   1.159 -17.221  1.00 74.28           O  
ATOM   3148  OD2 ASP A 201       7.504   0.405 -19.286  1.00 74.28           O  
ATOM   3149  N   TYR A 202       4.627   5.157 -19.759  1.00 74.80           N  
ATOM   3150  H   TYR A 202       4.061   4.456 -20.215  1.00 74.80           H  
ATOM   3151  CA  TYR A 202       4.572   6.543 -20.246  1.00 74.80           C  
ATOM   3152  HA  TYR A 202       5.438   7.086 -19.867  1.00 74.80           H  
ATOM   3153  C   TYR A 202       3.345   7.328 -19.786  1.00 74.80           C  
ATOM   3154  CB  TYR A 202       4.667   6.543 -21.772  1.00 74.80           C  
ATOM   3155  HB2 TYR A 202       4.603   7.568 -22.136  1.00 74.80           H  
ATOM   3156  HB3 TYR A 202       3.820   5.993 -22.182  1.00 74.80           H  
ATOM   3157  O   TYR A 202       3.246   8.526 -20.059  1.00 74.80           O  
ATOM   3158  CG  TYR A 202       5.956   5.943 -22.284  1.00 74.80           C  
ATOM   3159  CD1 TYR A 202       7.149   6.690 -22.224  1.00 74.80           C  
ATOM   3160  HD1 TYR A 202       7.142   7.690 -21.815  1.00 74.80           H  
ATOM   3161  CD2 TYR A 202       5.967   4.628 -22.786  1.00 74.80           C  
ATOM   3162  HD2 TYR A 202       5.060   4.041 -22.798  1.00 74.80           H  
ATOM   3163  CE1 TYR A 202       8.353   6.132 -22.689  1.00 74.80           C  
ATOM   3164  HE1 TYR A 202       9.269   6.703 -22.643  1.00 74.80           H  
ATOM   3165  CE2 TYR A 202       7.169   4.068 -23.254  1.00 74.80           C  
ATOM   3166  HE2 TYR A 202       7.197   3.055 -23.627  1.00 74.80           H  
ATOM   3167  OH  TYR A 202       9.515   4.276 -23.676  1.00 74.80           O  
ATOM   3168  HH  TYR A 202      10.273   4.847 -23.532  1.00 74.80           H  
ATOM   3169  CZ  TYR A 202       8.360   4.821 -23.215  1.00 74.80           C  
ATOM   3170  N   SER A 203       2.405   6.681 -19.100  1.00 85.03           N  
ATOM   3171  H   SER A 203       2.589   5.730 -18.815  1.00 85.03           H  
ATOM   3172  CA  SER A 203       1.237   7.352 -18.535  1.00 85.03           C  
ATOM   3173  HA  SER A 203       1.389   8.429 -18.608  1.00 85.03           H  
ATOM   3174  C   SER A 203       1.106   7.080 -17.040  1.00 85.03           C  
ATOM   3175  CB  SER A 203      -0.017   7.053 -19.360  1.00 85.03           C  
ATOM   3176  HB2 SER A 203      -0.750   7.835 -19.163  1.00 85.03           H  
ATOM   3177  HB3 SER A 203       0.231   7.089 -20.420  1.00 85.03           H  
ATOM   3178  O   SER A 203       1.913   6.373 -16.444  1.00 85.03           O  
ATOM   3179  OG  SER A 203      -0.608   5.820 -19.056  1.00 85.03           O  
ATOM   3180  HG  SER A 203       0.010   5.112 -19.255  1.00 85.03           H  
ATOM   3181  N   THR A 204       0.133   7.728 -16.414  1.00 90.43           N  
ATOM   3182  H   THR A 204      -0.571   8.206 -16.957  1.00 90.43           H  
ATOM   3183  CA  THR A 204      -0.049   7.712 -14.965  1.00 90.43           C  
ATOM   3184  HA  THR A 204       0.545   6.910 -14.527  1.00 90.43           H  
ATOM   3185  C   THR A 204      -1.507   7.421 -14.660  1.00 90.43           C  
ATOM   3186  CB  THR A 204       0.447   9.041 -14.368  1.00 90.43           C  
ATOM   3187  HB  THR A 204       1.430   9.242 -14.795  1.00 90.43           H  
ATOM   3188  O   THR A 204      -2.391   7.870 -15.402  1.00 90.43           O  
ATOM   3189  CG2 THR A 204      -0.428  10.261 -14.663  1.00 90.43           C  
ATOM   3190 HG21 THR A 204      -0.582  10.352 -15.738  1.00 90.43           H  
ATOM   3191 HG22 THR A 204      -1.394  10.155 -14.168  1.00 90.43           H  
ATOM   3192 HG23 THR A 204       0.073  11.160 -14.302  1.00 90.43           H  
ATOM   3193  OG1 THR A 204       0.605   8.966 -12.973  1.00 90.43           O  
ATOM   3194  HG1 THR A 204       1.150   9.715 -12.722  1.00 90.43           H  
ATOM   3195  N   LEU A 205      -1.764   6.680 -13.584  1.00 93.20           N  
ATOM   3196  H   LEU A 205      -0.989   6.307 -13.055  1.00 93.20           H  
ATOM   3197  CA  LEU A 205      -3.116   6.528 -13.058  1.00 93.20           C  
ATOM   3198  HA  LEU A 205      -3.737   6.069 -13.828  1.00 93.20           H  
ATOM   3199  C   LEU A 205      -3.721   7.915 -12.770  1.00 93.20           C  
ATOM   3200  CB  LEU A 205      -3.117   5.606 -11.821  1.00 93.20           C  
ATOM   3201  HB2 LEU A 205      -4.116   5.619 -11.385  1.00 93.20           H  
ATOM   3202  HB3 LEU A 205      -2.431   6.018 -11.081  1.00 93.20           H  
ATOM   3203  O   LEU A 205      -3.026   8.888 -12.459  1.00 93.20           O  
ATOM   3204  CG  LEU A 205      -2.734   4.134 -12.095  1.00 93.20           C  
ATOM   3205  HG  LEU A 205      -1.726   4.082 -12.507  1.00 93.20           H  
ATOM   3206  CD1 LEU A 205      -2.768   3.328 -10.799  1.00 93.20           C  
ATOM   3207 HD11 LEU A 205      -2.082   3.746 -10.063  1.00 93.20           H  
ATOM   3208 HD12 LEU A 205      -3.776   3.347 -10.384  1.00 93.20           H  
ATOM   3209 HD13 LEU A 205      -2.476   2.296 -10.993  1.00 93.20           H  
ATOM   3210  CD2 LEU A 205      -3.703   3.450 -13.061  1.00 93.20           C  
ATOM   3211 HD21 LEU A 205      -3.456   2.391 -13.138  1.00 93.20           H  
ATOM   3212 HD22 LEU A 205      -4.727   3.557 -12.704  1.00 93.20           H  
ATOM   3213 HD23 LEU A 205      -3.601   3.889 -14.053  1.00 93.20           H  
ATOM   3214  N   SER A 206      -5.037   8.028 -12.910  1.00 92.72           N  
ATOM   3215  H   SER A 206      -5.571   7.197 -13.121  1.00 92.72           H  
ATOM   3216  CA  SER A 206      -5.775   9.234 -12.532  1.00 92.72           C  
ATOM   3217  HA  SER A 206      -5.242  10.111 -12.899  1.00 92.72           H  
ATOM   3218  C   SER A 206      -5.858   9.342 -11.012  1.00 92.72           C  
ATOM   3219  CB  SER A 206      -7.171   9.229 -13.161  1.00 92.72           C  
ATOM   3220  HB2 SER A 206      -7.732  10.096 -12.812  1.00 92.72           H  
ATOM   3221  HB3 SER A 206      -7.707   8.327 -12.864  1.00 92.72           H  
ATOM   3222  O   SER A 206      -5.619  10.426 -10.479  1.00 92.72           O  
ATOM   3223  OG  SER A 206      -7.061   9.276 -14.577  1.00 92.72           O  
ATOM   3224  HG  SER A 206      -6.850  10.180 -14.818  1.00 92.72           H  
ATOM   3225  N   SER A 207      -6.113   8.213 -10.344  1.00 95.06           N  
ATOM   3226  H   SER A 207      -6.308   7.373 -10.870  1.00 95.06           H  
ATOM   3227  CA  SER A 207      -6.093   8.061  -8.891  1.00 95.06           C  
ATOM   3228  HA  SER A 207      -5.310   8.706  -8.492  1.00 95.06           H  
ATOM   3229  C   SER A 207      -5.788   6.619  -8.478  1.00 95.06           C  
ATOM   3230  CB  SER A 207      -7.434   8.489  -8.286  1.00 95.06           C  
ATOM   3231  HB2 SER A 207      -7.612   9.541  -8.510  1.00 95.06           H  
ATOM   3232  HB3 SER A 207      -7.389   8.358  -7.205  1.00 95.06           H  
ATOM   3233  O   SER A 207      -5.989   5.679  -9.256  1.00 95.06           O  
ATOM   3234  OG  SER A 207      -8.494   7.706  -8.801  1.00 95.06           O  
ATOM   3235  HG  SER A 207      -9.331   8.074  -8.511  1.00 95.06           H  
ATOM   3236  N   VAL A 208      -5.307   6.443  -7.247  1.00 97.12           N  
ATOM   3237  H   VAL A 208      -5.141   7.258  -6.674  1.00 97.12           H  
ATOM   3238  CA  VAL A 208      -5.159   5.134  -6.605  1.00 97.12           C  
ATOM   3239  HA  VAL A 208      -5.970   4.507  -6.977  1.00 97.12           H  
ATOM   3240  C   VAL A 208      -5.325   5.229  -5.089  1.00 97.12           C  
ATOM   3241  CB  VAL A 208      -3.837   4.446  -7.000  1.00 97.12           C  
ATOM   3242  HB  VAL A 208      -3.829   4.352  -8.086  1.00 97.12           H  
ATOM   3243  O   VAL A 208      -4.954   6.226  -4.471  1.00 97.12           O  
ATOM   3244  CG1 VAL A 208      -2.585   5.229  -6.597  1.00 97.12           C  
ATOM   3245 HG11 VAL A 208      -2.585   6.185  -7.119  1.00 97.12           H  
ATOM   3246 HG12 VAL A 208      -2.567   5.389  -5.519  1.00 97.12           H  
ATOM   3247 HG13 VAL A 208      -1.695   4.674  -6.894  1.00 97.12           H  
ATOM   3248  CG2 VAL A 208      -3.728   3.030  -6.429  1.00 97.12           C  
ATOM   3249 HG21 VAL A 208      -2.965   2.480  -6.979  1.00 97.12           H  
ATOM   3250 HG22 VAL A 208      -3.467   3.059  -5.371  1.00 97.12           H  
ATOM   3251 HG23 VAL A 208      -4.671   2.497  -6.551  1.00 97.12           H  
ATOM   3252  N   GLU A 209      -5.876   4.175  -4.497  1.00 97.77           N  
ATOM   3253  H   GLU A 209      -6.211   3.423  -5.082  1.00 97.77           H  
ATOM   3254  CA  GLU A 209      -5.918   3.961  -3.053  1.00 97.77           C  
ATOM   3255  HA  GLU A 209      -5.200   4.617  -2.561  1.00 97.77           H  
ATOM   3256  C   GLU A 209      -5.567   2.516  -2.718  1.00 97.77           C  
ATOM   3257  CB  GLU A 209      -7.317   4.234  -2.502  1.00 97.77           C  
ATOM   3258  HB2 GLU A 209      -7.333   3.957  -1.448  1.00 97.77           H  
ATOM   3259  HB3 GLU A 209      -8.029   3.603  -3.033  1.00 97.77           H  
ATOM   3260  O   GLU A 209      -6.116   1.589  -3.318  1.00 97.77           O  
ATOM   3261  CG  GLU A 209      -7.744   5.697  -2.618  1.00 97.77           C  
ATOM   3262  HG2 GLU A 209      -7.779   5.993  -3.667  1.00 97.77           H  
ATOM   3263  HG3 GLU A 209      -7.006   6.310  -2.101  1.00 97.77           H  
ATOM   3264  CD  GLU A 209      -9.122   5.910  -1.994  1.00 97.77           C  
ATOM   3265  OE1 GLU A 209      -9.357   7.031  -1.497  1.00 97.77           O  
ATOM   3266  OE2 GLU A 209      -9.940   4.957  -1.992  1.00 97.77           O  
ATOM   3267  N   MET A 210      -4.729   2.329  -1.702  1.00 98.73           N  
ATOM   3268  H   MET A 210      -4.359   3.151  -1.247  1.00 98.73           H  
ATOM   3269  CA  MET A 210      -4.547   1.045  -1.028  1.00 98.73           C  
ATOM   3270  HA  MET A 210      -4.971   0.242  -1.631  1.00 98.73           H  
ATOM   3271  C   MET A 210      -5.274   1.091   0.310  1.00 98.73           C  
ATOM   3272  CB  MET A 210      -3.066   0.735  -0.799  1.00 98.73           C  
ATOM   3273  HB2 MET A 210      -2.653   1.469  -0.107  1.00 98.73           H  
ATOM   3274  HB3 MET A 210      -2.988  -0.239  -0.316  1.00 98.73           H  
ATOM   3275  O   MET A 210      -5.087   2.024   1.095  1.00 98.73           O  
ATOM   3276  CG  MET A 210      -2.231   0.729  -2.081  1.00 98.73           C  
ATOM   3277  HG2 MET A 210      -2.330   1.699  -2.570  1.00 98.73           H  
ATOM   3278  HG3 MET A 210      -2.611  -0.033  -2.761  1.00 98.73           H  
ATOM   3279  SD  MET A 210      -0.464   0.441  -1.792  1.00 98.73           S  
ATOM   3280  CE  MET A 210      -0.474  -1.288  -1.237  1.00 98.73           C  
ATOM   3281  HE1 MET A 210      -0.952  -1.911  -1.992  1.00 98.73           H  
ATOM   3282  HE2 MET A 210      -1.010  -1.378  -0.293  1.00 98.73           H  
ATOM   3283  HE3 MET A 210       0.552  -1.627  -1.093  1.00 98.73           H  
ATOM   3284  N   LYS A 211      -6.091   0.080   0.591  1.00 98.52           N  
ATOM   3285  H   LYS A 211      -6.225  -0.645  -0.099  1.00 98.52           H  
ATOM   3286  CA  LYS A 211      -6.879   0.007   1.820  1.00 98.52           C  
ATOM   3287  HA  LYS A 211      -6.357   0.573   2.591  1.00 98.52           H  
ATOM   3288  C   LYS A 211      -6.965  -1.421   2.333  1.00 98.52           C  
ATOM   3289  CB  LYS A 211      -8.240   0.680   1.576  1.00 98.52           C  
ATOM   3290  HB2 LYS A 211      -8.728   0.838   2.538  1.00 98.52           H  
ATOM   3291  HB3 LYS A 211      -8.044   1.662   1.146  1.00 98.52           H  
ATOM   3292  O   LYS A 211      -7.043  -2.351   1.538  1.00 98.52           O  
ATOM   3293  CG  LYS A 211      -9.182  -0.091   0.628  1.00 98.52           C  
ATOM   3294  HG2 LYS A 211      -8.642  -0.380  -0.274  1.00 98.52           H  
ATOM   3295  HG3 LYS A 211      -9.510  -1.002   1.128  1.00 98.52           H  
ATOM   3296  CD  LYS A 211     -10.426   0.713   0.206  1.00 98.52           C  
ATOM   3297  HD2 LYS A 211     -11.171   0.026  -0.197  1.00 98.52           H  
ATOM   3298  HD3 LYS A 211     -10.851   1.215   1.075  1.00 98.52           H  
ATOM   3299  CE  LYS A 211     -10.052   1.746  -0.866  1.00 98.52           C  
ATOM   3300  HE2 LYS A 211      -9.658   1.242  -1.748  1.00 98.52           H  
ATOM   3301  HE3 LYS A 211      -9.249   2.365  -0.464  1.00 98.52           H  
ATOM   3302  NZ  LYS A 211     -11.173   2.644  -1.233  1.00 98.52           N  
ATOM   3303  HZ1 LYS A 211     -11.825   2.247  -1.895  1.00 98.52           H  
ATOM   3304  HZ2 LYS A 211     -10.825   3.523  -1.590  1.00 98.52           H  
ATOM   3305  HZ3 LYS A 211     -11.743   2.890  -0.437  1.00 98.52           H  
ATOM   3306  N   ILE A 212      -6.935  -1.592   3.648  1.00 98.38           N  
ATOM   3307  H   ILE A 212      -6.917  -0.772   4.237  1.00 98.38           H  
ATOM   3308  CA  ILE A 212      -6.906  -2.899   4.302  1.00 98.38           C  
ATOM   3309  HA  ILE A 212      -6.992  -3.657   3.523  1.00 98.38           H  
ATOM   3310  C   ILE A 212      -8.103  -3.081   5.217  1.00 98.38           C  
ATOM   3311  CB  ILE A 212      -5.577  -3.156   5.042  1.00 98.38           C  
ATOM   3312  HB  ILE A 212      -5.602  -4.178   5.419  1.00 98.38           H  
ATOM   3313  O   ILE A 212      -8.594  -2.121   5.808  1.00 98.38           O  
ATOM   3314  CG1 ILE A 212      -5.377  -2.210   6.250  1.00 98.38           C  
ATOM   3315 HG12 ILE A 212      -5.371  -1.174   5.909  1.00 98.38           H  
ATOM   3316 HG13 ILE A 212      -6.216  -2.330   6.936  1.00 98.38           H  
ATOM   3317  CG2 ILE A 212      -4.424  -3.079   4.035  1.00 98.38           C  
ATOM   3318 HG21 ILE A 212      -4.592  -3.788   3.224  1.00 98.38           H  
ATOM   3319 HG22 ILE A 212      -4.325  -2.072   3.631  1.00 98.38           H  
ATOM   3320 HG23 ILE A 212      -3.495  -3.350   4.537  1.00 98.38           H  
ATOM   3321  CD1 ILE A 212      -4.105  -2.472   7.066  1.00 98.38           C  
ATOM   3322 HD11 ILE A 212      -4.079  -3.513   7.388  1.00 98.38           H  
ATOM   3323 HD12 ILE A 212      -3.214  -2.253   6.478  1.00 98.38           H  
ATOM   3324 HD13 ILE A 212      -4.105  -1.831   7.947  1.00 98.38           H  
ATOM   3325  N   ARG A 213      -8.563  -4.317   5.359  1.00 96.58           N  
ATOM   3326  H   ARG A 213      -8.136  -5.054   4.816  1.00 96.58           H  
ATOM   3327  CA  ARG A 213      -9.644  -4.673   6.278  1.00 96.58           C  
ATOM   3328  HA  ARG A 213      -9.751  -3.896   7.034  1.00 96.58           H  
ATOM   3329  C   ARG A 213      -9.292  -5.969   6.983  1.00 96.58           C  
ATOM   3330  CB  ARG A 213     -10.961  -4.749   5.496  1.00 96.58           C  
ATOM   3331  HB2 ARG A 213     -10.875  -5.495   4.706  1.00 96.58           H  
ATOM   3332  HB3 ARG A 213     -11.138  -3.776   5.037  1.00 96.58           H  
ATOM   3333  O   ARG A 213      -8.748  -6.882   6.367  1.00 96.58           O  
ATOM   3334  CG  ARG A 213     -12.164  -5.086   6.386  1.00 96.58           C  
ATOM   3335  HG2 ARG A 213     -12.171  -4.434   7.259  1.00 96.58           H  
ATOM   3336  HG3 ARG A 213     -12.099  -6.120   6.725  1.00 96.58           H  
ATOM   3337  CD  ARG A 213     -13.471  -4.892   5.615  1.00 96.58           C  
ATOM   3338  HD2 ARG A 213     -14.306  -4.997   6.308  1.00 96.58           H  
ATOM   3339  HD3 ARG A 213     -13.490  -3.885   5.198  1.00 96.58           H  
ATOM   3340  NE  ARG A 213     -13.605  -5.886   4.537  1.00 96.58           N  
ATOM   3341  HE  ARG A 213     -12.905  -6.608   4.453  1.00 96.58           H  
ATOM   3342  NH1 ARG A 213     -15.471  -5.034   3.497  1.00 96.58           N  
ATOM   3343 HH11 ARG A 213     -16.133  -5.065   2.735  1.00 96.58           H  
ATOM   3344 HH12 ARG A 213     -15.471  -4.249   4.133  1.00 96.58           H  
ATOM   3345  NH2 ARG A 213     -14.489  -6.894   2.737  1.00 96.58           N  
ATOM   3346 HH21 ARG A 213     -15.154  -6.958   1.980  1.00 96.58           H  
ATOM   3347 HH22 ARG A 213     -13.683  -7.501   2.800  1.00 96.58           H  
ATOM   3348  CZ  ARG A 213     -14.527  -5.928   3.602  1.00 96.58           C  
ATOM   3349  N   LYS A 214      -9.566  -6.035   8.284  1.00 95.30           N  
ATOM   3350  H   LYS A 214     -10.074  -5.272   8.709  1.00 95.30           H  
ATOM   3351  CA  LYS A 214      -9.353  -7.257   9.058  1.00 95.30           C  
ATOM   3352  HA  LYS A 214      -8.365  -7.654   8.822  1.00 95.30           H  
ATOM   3353  C   LYS A 214     -10.398  -8.285   8.638  1.00 95.30           C  
ATOM   3354  CB  LYS A 214      -9.411  -6.939  10.556  1.00 95.30           C  
ATOM   3355  HB2 LYS A 214      -8.815  -6.047  10.744  1.00 95.30           H  
ATOM   3356  HB3 LYS A 214     -10.439  -6.734  10.856  1.00 95.30           H  
ATOM   3357  O   LYS A 214     -11.586  -7.971   8.633  1.00 95.30           O  
ATOM   3358  CG  LYS A 214      -8.847  -8.097  11.390  1.00 95.30           C  
ATOM   3359  HG2 LYS A 214      -7.878  -8.385  10.982  1.00 95.30           H  
ATOM   3360  HG3 LYS A 214      -9.520  -8.953  11.345  1.00 95.30           H  
ATOM   3361  CD  LYS A 214      -8.655  -7.657  12.846  1.00 95.30           C  
ATOM   3362  HD2 LYS A 214      -8.066  -6.740  12.855  1.00 95.30           H  
ATOM   3363  HD3 LYS A 214      -9.623  -7.467  13.309  1.00 95.30           H  
ATOM   3364  CE  LYS A 214      -7.900  -8.743  13.614  1.00 95.30           C  
ATOM   3365  HE2 LYS A 214      -8.578  -9.566  13.838  1.00 95.30           H  
ATOM   3366  HE3 LYS A 214      -7.110  -9.124  12.966  1.00 95.30           H  
ATOM   3367  NZ  LYS A 214      -7.283  -8.201  14.847  1.00 95.30           N  
ATOM   3368  HZ1 LYS A 214      -7.973  -7.896  15.519  1.00 95.30           H  
ATOM   3369  HZ2 LYS A 214      -6.667  -7.435  14.616  1.00 95.30           H  
ATOM   3370  HZ3 LYS A 214      -6.674  -8.895  15.256  1.00 95.30           H  
ATOM   3371  N   ILE A 215      -9.970  -9.495   8.301  1.00 93.65           N  
ATOM   3372  H   ILE A 215      -8.984  -9.701   8.372  1.00 93.65           H  
ATOM   3373  CA  ILE A 215     -10.893 -10.597   8.040  1.00 93.65           C  
ATOM   3374  HA  ILE A 215     -11.752 -10.217   7.488  1.00 93.65           H  
ATOM   3375  C   ILE A 215     -11.381 -11.097   9.397  1.00 93.65           C  
ATOM   3376  CB  ILE A 215     -10.240 -11.698   7.177  1.00 93.65           C  
ATOM   3377  HB  ILE A 215      -9.319 -12.027   7.659  1.00 93.65           H  
ATOM   3378  O   ILE A 215     -10.610 -11.627  10.196  1.00 93.65           O  
ATOM   3379  CG1 ILE A 215      -9.904 -11.132   5.777  1.00 93.65           C  
ATOM   3380 HG12 ILE A 215      -9.339 -10.205   5.879  1.00 93.65           H  
ATOM   3381 HG13 ILE A 215     -10.832 -10.898   5.253  1.00 93.65           H  
ATOM   3382  CG2 ILE A 215     -11.196 -12.904   7.054  1.00 93.65           C  
ATOM   3383 HG21 ILE A 215     -11.403 -13.329   8.036  1.00 93.65           H  
ATOM   3384 HG22 ILE A 215     -12.135 -12.603   6.590  1.00 93.65           H  
ATOM   3385 HG23 ILE A 215     -10.737 -13.703   6.472  1.00 93.65           H  
ATOM   3386  CD1 ILE A 215      -9.070 -12.074   4.902  1.00 93.65           C  
ATOM   3387 HD11 ILE A 215      -8.939 -11.631   3.915  1.00 93.65           H  
ATOM   3388 HD12 ILE A 215      -8.089 -12.215   5.356  1.00 93.65           H  
ATOM   3389 HD13 ILE A 215      -9.557 -13.040   4.774  1.00 93.65           H  
ATOM   3390  N   THR A 216     -12.663 -10.895   9.675  1.00 84.24           N  
ATOM   3391  H   THR A 216     -13.234 -10.366   9.031  1.00 84.24           H  
ATOM   3392  CA  THR A 216     -13.337 -11.533  10.802  1.00 84.24           C  
ATOM   3393  HA  THR A 216     -12.616 -11.757  11.589  1.00 84.24           H  
ATOM   3394  C   THR A 216     -13.928 -12.841  10.309  1.00 84.24           C  
ATOM   3395  CB  THR A 216     -14.418 -10.625  11.405  1.00 84.24           C  
ATOM   3396  HB  THR A 216     -14.973 -11.182  12.160  1.00 84.24           H  
ATOM   3397  O   THR A 216     -14.757 -12.834   9.394  1.00 84.24           O  
ATOM   3398  CG2 THR A 216     -13.798  -9.389  12.059  1.00 84.24           C  
ATOM   3399 HG21 THR A 216     -14.589  -8.787  12.506  1.00 84.24           H  
ATOM   3400 HG22 THR A 216     -13.098  -9.693  12.836  1.00 84.24           H  
ATOM   3401 HG23 THR A 216     -13.278  -8.789  11.312  1.00 84.24           H  
ATOM   3402  OG1 THR A 216     -15.309 -10.176  10.410  1.00 84.24           O  
ATOM   3403  HG1 THR A 216     -15.712 -10.958  10.025  1.00 84.24           H  
ATOM   3404  N   ASP A 217     -13.524 -13.959  10.906  1.00 65.64           N  
ATOM   3405  H   ASP A 217     -12.767 -13.936  11.574  1.00 65.64           H  
ATOM   3406  CA  ASP A 217     -14.210 -15.228  10.696  1.00 65.64           C  
ATOM   3407  HA  ASP A 217     -14.227 -15.461   9.631  1.00 65.64           H  
ATOM   3408  C   ASP A 217     -15.653 -15.075  11.180  1.00 65.64           C  
ATOM   3409  CB  ASP A 217     -13.502 -16.377  11.438  1.00 65.64           C  
ATOM   3410  HB2 ASP A 217     -13.264 -16.060  12.453  1.00 65.64           H  
ATOM   3411  HB3 ASP A 217     -14.193 -17.218  11.505  1.00 65.64           H  
ATOM   3412  O   ASP A 217     -15.947 -15.211  12.368  1.00 65.64           O  
ATOM   3413  CG  ASP A 217     -12.238 -16.882  10.740  1.00 65.64           C  
ATOM   3414  OD1 ASP A 217     -12.192 -16.805   9.492  1.00 65.64           O  
ATOM   3415  OD2 ASP A 217     -11.355 -17.381  11.470  1.00 65.64           O  
ATOM   3416  N   ASN A 218     -16.578 -14.825  10.252  1.00 54.89           N  
ATOM   3417  H   ASN A 218     -16.258 -14.557   9.333  1.00 54.89           H  
ATOM   3418  CA  ASN A 218     -17.986 -15.116  10.470  1.00 54.89           C  
ATOM   3419  HA  ASN A 218     -18.280 -14.757  11.456  1.00 54.89           H  
ATOM   3420  C   ASN A 218     -18.131 -16.642  10.481  1.00 54.89           C  
ATOM   3421  CB  ASN A 218     -18.873 -14.425   9.415  1.00 54.89           C  
ATOM   3422  HB2 ASN A 218     -19.861 -14.884   9.437  1.00 54.89           H  
ATOM   3423  HB3 ASN A 218     -18.449 -14.582   8.423  1.00 54.89           H  
ATOM   3424  O   ASN A 218     -18.700 -17.242   9.569  1.00 54.89           O  
ATOM   3425  CG  ASN A 218     -19.076 -12.939   9.648  1.00 54.89           C  
ATOM   3426  ND2 ASN A 218     -19.736 -12.269   8.733  1.00 54.89           N  
ATOM   3427 HD21 ASN A 218     -19.845 -11.282   8.921  1.00 54.89           H  
ATOM   3428 HD22 ASN A 218     -20.075 -12.726   7.898  1.00 54.89           H  
ATOM   3429  OD1 ASN A 218     -18.685 -12.355  10.639  1.00 54.89           O  
ATOM   3430  N   THR A 219     -17.602 -17.288  11.521  1.00 40.45           N  
ATOM   3431  H   THR A 219     -17.115 -16.723  12.203  1.00 40.45           H  
ATOM   3432  CA  THR A 219     -18.154 -18.560  11.968  1.00 40.45           C  
ATOM   3433  HA  THR A 219     -18.276 -19.222  11.111  1.00 40.45           H  
ATOM   3434  C   THR A 219     -19.542 -18.228  12.497  1.00 40.45           C  
ATOM   3435  CB  THR A 219     -17.265 -19.295  12.986  1.00 40.45           C  
ATOM   3436  HB  THR A 219     -17.852 -20.083  13.458  1.00 40.45           H  
ATOM   3437  O   THR A 219     -19.737 -17.855  13.648  1.00 40.45           O  
ATOM   3438  CG2 THR A 219     -16.066 -19.940  12.290  1.00 40.45           C  
ATOM   3439 HG21 THR A 219     -15.439 -20.436  13.031  1.00 40.45           H  
ATOM   3440 HG22 THR A 219     -16.413 -20.681  11.570  1.00 40.45           H  
ATOM   3441 HG23 THR A 219     -15.477 -19.185  11.770  1.00 40.45           H  
ATOM   3442  OG1 THR A 219     -16.743 -18.454  13.987  1.00 40.45           O  
ATOM   3443  HG1 THR A 219     -16.140 -17.829  13.580  1.00 40.45           H  
ATOM   3444  N   VAL A 220     -20.510 -18.248  11.580  1.00 42.81           N  
ATOM   3445  H   VAL A 220     -20.243 -18.428  10.622  1.00 42.81           H  
ATOM   3446  CA  VAL A 220     -21.928 -18.272  11.914  1.00 42.81           C  
ATOM   3447  HA  VAL A 220     -22.187 -17.386  12.493  1.00 42.81           H  
ATOM   3448  C   VAL A 220     -22.121 -19.513  12.781  1.00 42.81           C  
ATOM   3449  CB  VAL A 220     -22.794 -18.324  10.638  1.00 42.81           C  
ATOM   3450  HB  VAL A 220     -22.536 -19.213  10.063  1.00 42.81           H  
ATOM   3451  O   VAL A 220     -21.975 -20.634  12.295  1.00 42.81           O  
ATOM   3452  CG1 VAL A 220     -24.290 -18.375  10.963  1.00 42.81           C  
ATOM   3453 HG11 VAL A 220     -24.516 -19.276  11.532  1.00 42.81           H  
ATOM   3454 HG12 VAL A 220     -24.874 -18.401  10.042  1.00 42.81           H  
ATOM   3455 HG13 VAL A 220     -24.580 -17.508  11.557  1.00 42.81           H  
ATOM   3456  CG2 VAL A 220     -22.549 -17.097   9.743  1.00 42.81           C  
ATOM   3457 HG21 VAL A 220     -21.514 -17.081   9.402  1.00 42.81           H  
ATOM   3458 HG22 VAL A 220     -22.760 -16.183  10.297  1.00 42.81           H  
ATOM   3459 HG23 VAL A 220     -23.196 -17.147   8.867  1.00 42.81           H  
ATOM   3460  N   THR A 221     -22.343 -19.285  14.073  1.00 33.95           N  
ATOM   3461  H   THR A 221     -22.316 -18.328  14.397  1.00 33.95           H  
ATOM   3462  CA  THR A 221     -22.884 -20.268  15.017  1.00 33.95           C  
ATOM   3463  HA  THR A 221     -22.232 -21.139  15.075  1.00 33.95           H  
ATOM   3464  C   THR A 221     -24.245 -20.758  14.559  1.00 33.95           C  
ATOM   3465  CB  THR A 221     -23.059 -19.644  16.400  1.00 33.95           C  
ATOM   3466  HB  THR A 221     -23.642 -20.320  17.026  1.00 33.95           H  
ATOM   3467  O   THR A 221     -25.048 -19.884  14.154  1.00 33.95           O  
ATOM   3468  CG2 THR A 221     -21.730 -19.356  17.095  1.00 33.95           C  
ATOM   3469 HG21 THR A 221     -21.926 -18.928  18.078  1.00 33.95           H  
ATOM   3470 HG22 THR A 221     -21.167 -20.282  17.213  1.00 33.95           H  
ATOM   3471 HG23 THR A 221     -21.146 -18.649  16.507  1.00 33.95           H  
ATOM   3472  OG1 THR A 221     -23.763 -18.434  16.238  1.00 33.95           O  
ATOM   3473  HG1 THR A 221     -24.398 -18.643  15.549  1.00 33.95           H  
ATOM   3474  OXT THR A 221     -24.473 -21.974  14.710  1.00 33.95           O  
TER    3475      THR A 221                                                       
END   
