# Supplementary material for: Nuclear genome of Bulinus truncatus, an intermediate host of the carcinogenic human blood fluke Schistosoma haematobium
Source: Nat Commun. 2022 Feb 21;13:977. doi: 10.1038/s41467-022-28634-9 (PMC8861042; doi:10.1038/s41467-022-28634-9)
Supplement: Supplementary file 6 — Supplementary Data 3 [file 41467_2022_28634_MOESM6_ESM.zip › Supplementary_Data_3/btru_045437-t1.mature.pep.pdb]

ATOM      1  N   MET A   1     -42.435  16.106  22.354  1.00 36.27           N  
ATOM      2  H   MET A   1     -41.982  16.545  23.142  1.00 36.27           H  
ATOM      3  H2  MET A   1     -41.995  16.404  21.495  1.00 36.27           H  
ATOM      4  H3  MET A   1     -42.357  15.101  22.418  1.00 36.27           H  
ATOM      5  CA  MET A   1     -43.856  16.493  22.297  1.00 36.27           C  
ATOM      6  HA  MET A   1     -44.386  16.107  23.167  1.00 36.27           H  
ATOM      7  C   MET A   1     -44.409  15.828  21.052  1.00 36.27           C  
ATOM      8  CB  MET A   1     -43.967  18.025  22.292  1.00 36.27           C  
ATOM      9  HB2 MET A   1     -43.586  18.424  21.352  1.00 36.27           H  
ATOM     10  HB3 MET A   1     -43.339  18.408  23.097  1.00 36.27           H  
ATOM     11  O   MET A   1     -43.828  16.024  19.991  1.00 36.27           O  
ATOM     12  CG  MET A   1     -45.379  18.563  22.525  1.00 36.27           C  
ATOM     13  HG2 MET A   1     -45.975  18.387  21.630  1.00 36.27           H  
ATOM     14  HG3 MET A   1     -45.848  18.041  23.360  1.00 36.27           H  
ATOM     15  SD  MET A   1     -45.368  20.346  22.875  1.00 36.27           S  
ATOM     16  CE  MET A   1     -45.235  20.372  24.683  1.00 36.27           C  
ATOM     17  HE1 MET A   1     -45.226  21.406  25.028  1.00 36.27           H  
ATOM     18  HE2 MET A   1     -44.314  19.879  24.997  1.00 36.27           H  
ATOM     19  HE3 MET A   1     -46.094  19.861  25.118  1.00 36.27           H  
ATOM     20  N   TRP A   2     -45.348  14.900  21.221  1.00 36.45           N  
ATOM     21  H   TRP A   2     -45.851  14.851  22.095  1.00 36.45           H  
ATOM     22  CA  TRP A   2     -46.019  14.230  20.109  1.00 36.45           C  
ATOM     23  HA  TRP A   2     -45.383  14.192  19.224  1.00 36.45           H  
ATOM     24  C   TRP A   2     -47.261  15.053  19.795  1.00 36.45           C  
ATOM     25  CB  TRP A   2     -46.410  12.798  20.509  1.00 36.45           C  
ATOM     26  HB2 TRP A   2     -46.973  12.358  19.685  1.00 36.45           H  
ATOM     27  HB3 TRP A   2     -47.084  12.838  21.365  1.00 36.45           H  
ATOM     28  O   TRP A   2     -48.063  15.250  20.703  1.00 36.45           O  
ATOM     29  CG  TRP A   2     -45.279  11.872  20.840  1.00 36.45           C  
ATOM     30  CD1 TRP A   2     -44.818  11.595  22.081  1.00 36.45           C  
ATOM     31  HD1 TRP A   2     -45.227  12.008  22.991  1.00 36.45           H  
ATOM     32  CD2 TRP A   2     -44.524  11.014  19.932  1.00 36.45           C  
ATOM     33  CE2 TRP A   2     -43.603  10.243  20.703  1.00 36.45           C  
ATOM     34  CE3 TRP A   2     -44.557  10.778  18.540  1.00 36.45           C  
ATOM     35  HE3 TRP A   2     -45.252  11.330  17.925  1.00 36.45           H  
ATOM     36  NE1 TRP A   2     -43.812  10.650  22.004  1.00 36.45           N  
ATOM     37  HE1 TRP A   2     -43.407  10.200  22.813  1.00 36.45           H  
ATOM     38  CH2 TRP A   2     -42.849   9.042  18.745  1.00 36.45           C  
ATOM     39  HH2 TRP A   2     -42.267   8.254  18.291  1.00 36.45           H  
ATOM     40  CZ2 TRP A   2     -42.766   9.276  20.128  1.00 36.45           C  
ATOM     41  HZ2 TRP A   2     -42.118   8.672  20.746  1.00 36.45           H  
ATOM     42  CZ3 TRP A   2     -43.732   9.799  17.954  1.00 36.45           C  
ATOM     43  HZ3 TRP A   2     -43.809   9.598  16.896  1.00 36.45           H  
ATOM     44  N   ASP A   3     -47.398  15.516  18.558  1.00 36.73           N  
ATOM     45  H   ASP A   3     -46.699  15.316  17.856  1.00 36.73           H  
ATOM     46  CA  ASP A   3     -48.640  16.117  18.081  1.00 36.73           C  
ATOM     47  HA  ASP A   3     -49.294  16.340  18.923  1.00 36.73           H  
ATOM     48  C   ASP A   3     -49.339  15.080  17.203  1.00 36.73           C  
ATOM     49  CB  ASP A   3     -48.382  17.447  17.353  1.00 36.73           C  
ATOM     50  HB2 ASP A   3     -47.658  17.283  16.555  1.00 36.73           H  
ATOM     51  HB3 ASP A   3     -49.316  17.781  16.900  1.00 36.73           H  
ATOM     52  O   ASP A   3     -48.778  14.591  16.220  1.00 36.73           O  
ATOM     53  CG  ASP A   3     -47.878  18.557  18.288  1.00 36.73           C  
ATOM     54  OD1 ASP A   3     -48.239  18.541  19.486  1.00 36.73           O  
ATOM     55  OD2 ASP A   3     -47.073  19.390  17.811  1.00 36.73           O  
ATOM     56  N   THR A   4     -50.541  14.688  17.610  1.00 42.47           N  
ATOM     57  H   THR A   4     -50.919  15.087  18.458  1.00 42.47           H  
ATOM     58  CA  THR A   4     -51.437  13.834  16.832  1.00 42.47           C  
ATOM     59  HA  THR A   4     -50.863  13.215  16.141  1.00 42.47           H  
ATOM     60  C   THR A   4     -52.367  14.724  16.017  1.00 42.47           C  
ATOM     61  CB  THR A   4     -52.258  12.905  17.745  1.00 42.47           C  
ATOM     62  HB  THR A   4     -53.091  12.492  17.177  1.00 42.47           H  
ATOM     63  O   THR A   4     -53.264  15.343  16.584  1.00 42.47           O  
ATOM     64  CG2 THR A   4     -51.422  11.745  18.284  1.00 42.47           C  
ATOM     65 HG21 THR A   4     -50.588  12.131  18.870  1.00 42.47           H  
ATOM     66 HG22 THR A   4     -52.048  11.115  18.917  1.00 42.47           H  
ATOM     67 HG23 THR A   4     -51.041  11.151  17.453  1.00 42.47           H  
ATOM     68  OG1 THR A   4     -52.759  13.618  18.856  1.00 42.47           O  
ATOM     69  HG1 THR A   4     -53.278  14.338  18.490  1.00 42.47           H  
ATOM     70  N   GLU A   5     -52.177  14.768  14.701  1.00 43.03           N  
ATOM     71  H   GLU A   5     -51.383  14.286  14.304  1.00 43.03           H  
ATOM     72  CA  GLU A   5     -53.197  15.233  13.758  1.00 43.03           C  
ATOM     73  HA  GLU A   5     -53.953  15.822  14.278  1.00 43.03           H  
ATOM     74  C   GLU A   5     -53.887  14.004  13.163  1.00 43.03           C  
ATOM     75  CB  GLU A   5     -52.594  16.125  12.657  1.00 43.03           C  
ATOM     76  HB2 GLU A   5     -51.613  15.738  12.380  1.00 43.03           H  
ATOM     77  HB3 GLU A   5     -53.239  16.086  11.779  1.00 43.03           H  
ATOM     78  O   GLU A   5     -53.265  13.193  12.477  1.00 43.03           O  
ATOM     79  CG  GLU A   5     -52.489  17.594  13.095  1.00 43.03           C  
ATOM     80  HG2 GLU A   5     -51.900  17.643  14.011  1.00 43.03           H  
ATOM     81  HG3 GLU A   5     -53.491  17.959  13.320  1.00 43.03           H  
ATOM     82  CD  GLU A   5     -51.833  18.503  12.036  1.00 43.03           C  
ATOM     83  OE1 GLU A   5     -52.134  19.718  12.057  1.00 43.03           O  
ATOM     84  OE2 GLU A   5     -50.977  18.011  11.255  1.00 43.03           O  
ATOM     85  N   THR A   6     -55.174  13.848  13.459  1.00 41.28           N  
ATOM     86  H   THR A   6     -55.617  14.504  14.085  1.00 41.28           H  
ATOM     87  CA  THR A   6     -56.062  12.945  12.725  1.00 41.28           C  
ATOM     88  HA  THR A   6     -55.494  12.128  12.280  1.00 41.28           H  
ATOM     89  C   THR A   6     -56.709  13.746  11.604  1.00 41.28           C  
ATOM     90  CB  THR A   6     -57.135  12.339  13.644  1.00 41.28           C  
ATOM     91  HB  THR A   6     -57.884  11.839  13.031  1.00 41.28           H  
ATOM     92  O   THR A   6     -57.587  14.565  11.878  1.00 41.28           O  
ATOM     93  CG2 THR A   6     -56.542  11.320  14.616  1.00 41.28           C  
ATOM     94 HG21 THR A   6     -55.816  11.804  15.268  1.00 41.28           H  
ATOM     95 HG22 THR A   6     -56.053  10.522  14.057  1.00 41.28           H  
ATOM     96 HG23 THR A   6     -57.341  10.892  15.222  1.00 41.28           H  
ATOM     97  OG1 THR A   6     -57.760  13.350  14.406  1.00 41.28           O  
ATOM     98  HG1 THR A   6     -58.064  13.997  13.765  1.00 41.28           H  
ATOM     99  N   ASP A   7     -56.276  13.526  10.364  1.00 43.78           N  
ATOM    100  H   ASP A   7     -55.539  12.852  10.212  1.00 43.78           H  
ATOM    101  CA  ASP A   7     -57.048  13.941   9.193  1.00 43.78           C  
ATOM    102  HA  ASP A   7     -57.568  14.864   9.448  1.00 43.78           H  
ATOM    103  C   ASP A   7     -58.107  12.864   8.905  1.00 43.78           C  
ATOM    104  CB  ASP A   7     -56.124  14.250   8.001  1.00 43.78           C  
ATOM    105  HB2 ASP A   7     -55.839  13.319   7.512  1.00 43.78           H  
ATOM    106  HB3 ASP A   7     -55.218  14.725   8.376  1.00 43.78           H  
ATOM    107  O   ASP A   7     -57.884  11.678   9.155  1.00 43.78           O  
ATOM    108  CG  ASP A   7     -56.758  15.204   6.978  1.00 43.78           C  
ATOM    109  OD1 ASP A   7     -57.921  15.617   7.199  1.00 43.78           O  
ATOM    110  OD2 ASP A   7     -56.062  15.517   5.987  1.00 43.78           O  
ATOM    111  N   GLY A   8     -59.295  13.282   8.481  1.00 37.52           N  
ATOM    112  H   GLY A   8     -59.329  14.239   8.159  1.00 37.52           H  
ATOM    113  CA  GLY A   8     -60.546  12.513   8.517  1.00 37.52           C  
ATOM    114  HA2 GLY A   8     -61.374  13.192   8.313  1.00 37.52           H  
ATOM    115  HA3 GLY A   8     -60.674  12.121   9.526  1.00 37.52           H  
ATOM    116  C   GLY A   8     -60.656  11.331   7.545  1.00 37.52           C  
ATOM    117  O   GLY A   8     -61.613  11.266   6.778  1.00 37.52           O  
ATOM    118  N   GLY A   9     -59.737  10.368   7.599  1.00 36.01           N  
ATOM    119  H   GLY A   9     -58.931  10.534   8.185  1.00 36.01           H  
ATOM    120  CA  GLY A   9     -59.792   9.123   6.834  1.00 36.01           C  
ATOM    121  HA2 GLY A   9     -60.765   8.652   6.971  1.00 36.01           H  
ATOM    122  HA3 GLY A   9     -59.674   9.352   5.775  1.00 36.01           H  
ATOM    123  C   GLY A   9     -58.687   8.144   7.234  1.00 36.01           C  
ATOM    124  O   GLY A   9     -57.539   8.331   6.856  1.00 36.01           O  
ATOM    125  N   GLU A  10     -59.060   7.113   8.000  1.00 44.03           N  
ATOM    126  H   GLU A  10     -60.029   7.132   8.283  1.00 44.03           H  
ATOM    127  CA  GLU A  10     -58.395   5.806   8.221  1.00 44.03           C  
ATOM    128  HA  GLU A  10     -58.829   5.435   9.150  1.00 44.03           H  
ATOM    129  C   GLU A  10     -56.887   5.696   8.538  1.00 44.03           C  
ATOM    130  CB  GLU A  10     -58.832   4.809   7.125  1.00 44.03           C  
ATOM    131  HB2 GLU A  10     -57.988   4.191   6.817  1.00 44.03           H  
ATOM    132  HB3 GLU A  10     -59.182   5.355   6.249  1.00 44.03           H  
ATOM    133  O   GLU A  10     -56.432   4.594   8.841  1.00 44.03           O  
ATOM    134  CG  GLU A  10     -59.949   3.892   7.651  1.00 44.03           C  
ATOM    135  HG2 GLU A  10     -60.794   4.510   7.953  1.00 44.03           H  
ATOM    136  HG3 GLU A  10     -59.582   3.375   8.538  1.00 44.03           H  
ATOM    137  CD  GLU A  10     -60.430   2.850   6.629  1.00 44.03           C  
ATOM    138  OE1 GLU A  10     -61.071   1.872   7.078  1.00 44.03           O  
ATOM    139  OE2 GLU A  10     -60.195   3.050   5.416  1.00 44.03           O  
ATOM    140  N   TRP A  11     -56.106   6.777   8.589  1.00 38.75           N  
ATOM    141  H   TRP A  11     -56.490   7.652   8.262  1.00 38.75           H  
ATOM    142  CA  TRP A  11     -54.662   6.699   8.832  1.00 38.75           C  
ATOM    143  HA  TRP A  11     -54.419   5.702   9.199  1.00 38.75           H  
ATOM    144  C   TRP A  11     -54.194   7.688   9.898  1.00 38.75           C  
ATOM    145  CB  TRP A  11     -53.910   6.854   7.506  1.00 38.75           C  
ATOM    146  HB2 TRP A  11     -54.135   7.833   7.081  1.00 38.75           H  
ATOM    147  HB3 TRP A  11     -52.838   6.811   7.701  1.00 38.75           H  
ATOM    148  O   TRP A  11     -54.432   8.890   9.823  1.00 38.75           O  
ATOM    149  CG  TRP A  11     -54.249   5.792   6.503  1.00 38.75           C  
ATOM    150  CD1 TRP A  11     -55.136   5.927   5.492  1.00 38.75           C  
ATOM    151  HD1 TRP A  11     -55.698   6.826   5.288  1.00 38.75           H  
ATOM    152  CD2 TRP A  11     -53.821   4.393   6.473  1.00 38.75           C  
ATOM    153  CE2 TRP A  11     -54.484   3.743   5.389  1.00 38.75           C  
ATOM    154  CE3 TRP A  11     -52.958   3.601   7.264  1.00 38.75           C  
ATOM    155  HE3 TRP A  11     -52.445   4.057   8.098  1.00 38.75           H  
ATOM    156  NE1 TRP A  11     -55.273   4.724   4.827  1.00 38.75           N  
ATOM    157  HE1 TRP A  11     -55.958   4.564   4.103  1.00 38.75           H  
ATOM    158  CH2 TRP A  11     -53.422   1.628   5.897  1.00 38.75           C  
ATOM    159  HH2 TRP A  11     -53.265   0.581   5.684  1.00 38.75           H  
ATOM    160  CZ2 TRP A  11     -54.294   2.385   5.096  1.00 38.75           C  
ATOM    161  HZ2 TRP A  11     -54.824   1.927   4.274  1.00 38.75           H  
ATOM    162  CZ3 TRP A  11     -52.760   2.235   6.979  1.00 38.75           C  
ATOM    163  HZ3 TRP A  11     -52.092   1.648   7.593  1.00 38.75           H  
ATOM    164  N   THR A  12     -53.478   7.175  10.901  1.00 40.48           N  
ATOM    165  H   THR A  12     -53.283   6.184  10.878  1.00 40.48           H  
ATOM    166  CA  THR A  12     -52.756   7.994  11.886  1.00 40.48           C  
ATOM    167  HA  THR A  12     -53.223   8.976  11.962  1.00 40.48           H  
ATOM    168  C   THR A  12     -51.315   8.170  11.413  1.00 40.48           C  
ATOM    169  CB  THR A  12     -52.794   7.347  13.279  1.00 40.48           C  
ATOM    170  HB  THR A  12     -52.252   6.401  13.256  1.00 40.48           H  
ATOM    171  O   THR A  12     -50.559   7.202  11.363  1.00 40.48           O  
ATOM    172  CG2 THR A  12     -52.200   8.246  14.363  1.00 40.48           C  
ATOM    173 HG21 THR A  12     -52.714   9.207  14.373  1.00 40.48           H  
ATOM    174 HG22 THR A  12     -52.318   7.766  15.335  1.00 40.48           H  
ATOM    175 HG23 THR A  12     -51.137   8.403  14.179  1.00 40.48           H  
ATOM    176  OG1 THR A  12     -54.129   7.090  13.649  1.00 40.48           O  
ATOM    177  HG1 THR A  12     -54.622   6.916  12.844  1.00 40.48           H  
ATOM    178  N   ILE A  13     -50.920   9.398  11.069  1.00 43.09           N  
ATOM    179  H   ILE A  13     -51.592  10.150  11.112  1.00 43.09           H  
ATOM    180  CA  ILE A  13     -49.536   9.729  10.703  1.00 43.09           C  
ATOM    181  HA  ILE A  13     -49.063   8.848  10.269  1.00 43.09           H  
ATOM    182  C   ILE A  13     -48.772  10.106  11.976  1.00 43.09           C  
ATOM    183  CB  ILE A  13     -49.493  10.851   9.635  1.00 43.09           C  
ATOM    184  HB  ILE A  13     -50.000  11.728  10.037  1.00 43.09           H  
ATOM    185  O   ILE A  13     -49.077  11.109  12.618  1.00 43.09           O  
ATOM    186  CG1 ILE A  13     -50.229  10.408   8.347  1.00 43.09           C  
ATOM    187 HG12 ILE A  13     -49.720   9.546   7.915  1.00 43.09           H  
ATOM    188 HG13 ILE A  13     -51.244  10.103   8.599  1.00 43.09           H  
ATOM    189  CG2 ILE A  13     -48.033  11.239   9.317  1.00 43.09           C  
ATOM    190 HG21 ILE A  13     -48.008  12.066   8.608  1.00 43.09           H  
ATOM    191 HG22 ILE A  13     -47.518  11.565  10.220  1.00 43.09           H  
ATOM    192 HG23 ILE A  13     -47.506  10.384   8.891  1.00 43.09           H  
ATOM    193  CD1 ILE A  13     -50.349  11.502   7.277  1.00 43.09           C  
ATOM    194 HD11 ILE A  13     -51.001  11.150   6.478  1.00 43.09           H  
ATOM    195 HD12 ILE A  13     -49.374  11.732   6.849  1.00 43.09           H  
ATOM    196 HD13 ILE A  13     -50.783  12.402   7.713  1.00 43.09           H  
ATOM    197  N   PHE A  14     -47.734   9.344  12.329  1.00 43.00           N  
ATOM    198  H   PHE A  14     -47.539   8.510  11.793  1.00 43.00           H  
ATOM    199  CA  PHE A  14     -46.818   9.716  13.410  1.00 43.00           C  
ATOM    200  HA  PHE A  14     -47.357  10.315  14.144  1.00 43.00           H  
ATOM    201  C   PHE A  14     -45.674  10.575  12.859  1.00 43.00           C  
ATOM    202  CB  PHE A  14     -46.308   8.467  14.145  1.00 43.00           C  
ATOM    203  HB2 PHE A  14     -45.494   8.763  14.808  1.00 43.00           H  
ATOM    204  HB3 PHE A  14     -45.897   7.763  13.422  1.00 43.00           H  
ATOM    205  O   PHE A  14     -44.751  10.071  12.224  1.00 43.00           O  
ATOM    206  CG  PHE A  14     -47.369   7.777  14.980  1.00 43.00           C  
ATOM    207  CD1 PHE A  14     -47.633   8.217  16.292  1.00 43.00           C  
ATOM    208  HD1 PHE A  14     -47.073   9.039  16.710  1.00 43.00           H  
ATOM    209  CD2 PHE A  14     -48.113   6.711  14.440  1.00 43.00           C  
ATOM    210  HD2 PHE A  14     -47.928   6.375  13.430  1.00 43.00           H  
ATOM    211  CE1 PHE A  14     -48.639   7.597  17.056  1.00 43.00           C  
ATOM    212  HE1 PHE A  14     -48.851   7.948  18.055  1.00 43.00           H  
ATOM    213  CE2 PHE A  14     -49.115   6.090  15.204  1.00 43.00           C  
ATOM    214  HE2 PHE A  14     -49.693   5.285  14.775  1.00 43.00           H  
ATOM    215  CZ  PHE A  14     -49.381   6.534  16.511  1.00 43.00           C  
ATOM    216  HZ  PHE A  14     -50.168   6.069  17.087  1.00 43.00           H  
ATOM    217  N   LYS A  15     -45.700  11.885  13.128  1.00 41.01           N  
ATOM    218  H   LYS A  15     -46.511  12.252  13.604  1.00 41.01           H  
ATOM    219  CA  LYS A  15     -44.537  12.766  12.935  1.00 41.01           C  
ATOM    220  HA  LYS A  15     -43.889  12.349  12.163  1.00 41.01           H  
ATOM    221  C   LYS A  15     -43.737  12.830  14.236  1.00 41.01           C  
ATOM    222  CB  LYS A  15     -44.983  14.169  12.486  1.00 41.01           C  
ATOM    223  HB2 LYS A  15     -45.800  14.504  13.125  1.00 41.01           H  
ATOM    224  HB3 LYS A  15     -44.149  14.859  12.618  1.00 41.01           H  
ATOM    225  O   LYS A  15     -44.258  13.269  15.259  1.00 41.01           O  
ATOM    226  CG  LYS A  15     -45.420  14.230  11.012  1.00 41.01           C  
ATOM    227  HG2 LYS A  15     -44.577  13.974  10.370  1.00 41.01           H  
ATOM    228  HG3 LYS A  15     -46.224  13.514  10.845  1.00 41.01           H  
ATOM    229  CD  LYS A  15     -45.925  15.640  10.664  1.00 41.01           C  
ATOM    230  HD2 LYS A  15     -45.125  16.366  10.817  1.00 41.01           H  
ATOM    231  HD3 LYS A  15     -46.745  15.879  11.341  1.00 41.01           H  
ATOM    232  CE  LYS A  15     -46.432  15.729   9.218  1.00 41.01           C  
ATOM    233  HE2 LYS A  15     -47.047  14.850   9.022  1.00 41.01           H  
ATOM    234  HE3 LYS A  15     -45.583  15.705   8.535  1.00 41.01           H  
ATOM    235  NZ  LYS A  15     -47.255  16.952   9.007  1.00 41.01           N  
ATOM    236  HZ1 LYS A  15     -46.740  17.801   9.188  1.00 41.01           H  
ATOM    237  HZ2 LYS A  15     -47.637  16.986   8.072  1.00 41.01           H  
ATOM    238  HZ3 LYS A  15     -48.053  16.954   9.626  1.00 41.01           H  
ATOM    239  N   ARG A  16     -42.451  12.464  14.209  1.00 40.01           N  
ATOM    240  H   ARG A  16     -42.086  12.068  13.355  1.00 40.01           H  
ATOM    241  CA  ARG A  16     -41.521  12.741  15.317  1.00 40.01           C  
ATOM    242  HA  ARG A  16     -42.091  13.171  16.141  1.00 40.01           H  
ATOM    243  C   ARG A  16     -40.493  13.777  14.880  1.00 40.01           C  
ATOM    244  CB  ARG A  16     -40.891  11.446  15.855  1.00 40.01           C  
ATOM    245  HB2 ARG A  16     -40.168  11.065  15.133  1.00 40.01           H  
ATOM    246  HB3 ARG A  16     -41.674  10.699  15.983  1.00 40.01           H  
ATOM    247  O   ARG A  16     -39.718  13.559  13.958  1.00 40.01           O  
ATOM    248  CG  ARG A  16     -40.205  11.673  17.215  1.00 40.01           C  
ATOM    249  HG2 ARG A  16     -40.937  12.038  17.935  1.00 40.01           H  
ATOM    250  HG3 ARG A  16     -39.423  12.424  17.100  1.00 40.01           H  
ATOM    251  CD  ARG A  16     -39.596  10.366  17.745  1.00 40.01           C  
ATOM    252  HD2 ARG A  16     -39.036   9.897  16.936  1.00 40.01           H  
ATOM    253  HD3 ARG A  16     -40.405   9.689  18.020  1.00 40.01           H  
ATOM    254  NE  ARG A  16     -38.712  10.579  18.915  1.00 40.01           N  
ATOM    255  HE  ARG A  16     -38.737  11.492  19.347  1.00 40.01           H  
ATOM    256  NH1 ARG A  16     -37.722   8.497  18.909  1.00 40.01           N  
ATOM    257 HH11 ARG A  16     -37.029   7.841  19.240  1.00 40.01           H  
ATOM    258 HH12 ARG A  16     -38.327   8.197  18.158  1.00 40.01           H  
ATOM    259  NH2 ARG A  16     -37.015  10.041  20.351  1.00 40.01           N  
ATOM    260 HH21 ARG A  16     -37.018  10.975  20.735  1.00 40.01           H  
ATOM    261 HH22 ARG A  16     -36.340   9.362  20.669  1.00 40.01           H  
ATOM    262  CZ  ARG A  16     -37.833   9.706  19.390  1.00 40.01           C  
ATOM    263  N   ARG A  17     -40.467  14.908  15.584  1.00 33.18           N  
ATOM    264  H   ARG A  17     -41.172  15.024  16.298  1.00 33.18           H  
ATOM    265  CA  ARG A  17     -39.416  15.924  15.472  1.00 33.18           C  
ATOM    266  HA  ARG A  17     -39.082  15.969  14.436  1.00 33.18           H  
ATOM    267  C   ARG A  17     -38.239  15.472  16.346  1.00 33.18           C  
ATOM    268  CB  ARG A  17     -40.018  17.290  15.884  1.00 33.18           C  
ATOM    269  HB2 ARG A  17     -39.778  17.507  16.925  1.00 33.18           H  
ATOM    270  HB3 ARG A  17     -41.104  17.232  15.814  1.00 33.18           H  
ATOM    271  O   ARG A  17     -38.352  15.501  17.570  1.00 33.18           O  
ATOM    272  CG  ARG A  17     -39.576  18.469  15.006  1.00 33.18           C  
ATOM    273  HG2 ARG A  17     -39.841  18.263  13.969  1.00 33.18           H  
ATOM    274  HG3 ARG A  17     -38.497  18.604  15.083  1.00 33.18           H  
ATOM    275  CD  ARG A  17     -40.297  19.746  15.471  1.00 33.18           C  
ATOM    276  HD2 ARG A  17     -41.371  19.558  15.474  1.00 33.18           H  
ATOM    277  HD3 ARG A  17     -39.983  19.972  16.491  1.00 33.18           H  
ATOM    278  NE  ARG A  17     -40.018  20.908  14.603  1.00 33.18           N  
ATOM    279  HE  ARG A  17     -39.412  20.756  13.808  1.00 33.18           H  
ATOM    280  NH1 ARG A  17     -41.338  22.429  15.719  1.00 33.18           N  
ATOM    281 HH11 ARG A  17     -41.660  21.702  16.343  1.00 33.18           H  
ATOM    282 HH12 ARG A  17     -41.753  23.348  15.782  1.00 33.18           H  
ATOM    283  NH2 ARG A  17     -40.214  23.071  13.905  1.00 33.18           N  
ATOM    284 HH21 ARG A  17     -40.621  23.989  14.009  1.00 33.18           H  
ATOM    285 HH22 ARG A  17     -39.607  22.885  13.119  1.00 33.18           H  
ATOM    286  CZ  ARG A  17     -40.522  22.125  14.748  1.00 33.18           C  
ATOM    287  N   ILE A  18     -37.129  15.039  15.750  1.00 41.60           N  
ATOM    288  H   ILE A  18     -37.117  14.926  14.746  1.00 41.60           H  
ATOM    289  CA  ILE A  18     -35.853  14.866  16.463  1.00 41.60           C  
ATOM    290  HA  ILE A  18     -35.923  15.380  17.421  1.00 41.60           H  
ATOM    291  C   ILE A  18     -34.748  15.541  15.641  1.00 41.60           C  
ATOM    292  CB  ILE A  18     -35.479  13.389  16.744  1.00 41.60           C  
ATOM    293  HB  ILE A  18     -34.920  13.025  15.882  1.00 41.60           H  
ATOM    294  O   ILE A  18     -34.610  15.267  14.457  1.00 41.60           O  
ATOM    295  CG1 ILE A  18     -36.650  12.422  16.978  1.00 41.60           C  
ATOM    296 HG12 ILE A  18     -37.210  12.708  17.869  1.00 41.60           H  
ATOM    297 HG13 ILE A  18     -37.308  12.449  16.110  1.00 41.60           H  
ATOM    298  CG2 ILE A  18     -34.562  13.334  17.977  1.00 41.60           C  
ATOM    299 HG21 ILE A  18     -33.900  12.470  17.919  1.00 41.60           H  
ATOM    300 HG22 ILE A  18     -35.150  13.281  18.893  1.00 41.60           H  
ATOM    301 HG23 ILE A  18     -33.961  14.241  18.037  1.00 41.60           H  
ATOM    302  CD1 ILE A  18     -36.122  10.987  17.109  1.00 41.60           C  
ATOM    303 HD11 ILE A  18     -35.678  10.821  18.090  1.00 41.60           H  
ATOM    304 HD12 ILE A  18     -35.362  10.802  16.350  1.00 41.60           H  
ATOM    305 HD13 ILE A  18     -36.920  10.269  16.918  1.00 41.60           H  
ATOM    306  N   TYR A  19     -33.998  16.456  16.258  1.00 36.29           N  
ATOM    307  H   TYR A  19     -34.160  16.594  17.245  1.00 36.29           H  
ATOM    308  CA  TYR A  19     -32.773  17.073  15.716  1.00 36.29           C  
ATOM    309  HA  TYR A  19     -32.570  17.933  16.355  1.00 36.29           H  
ATOM    310  C   TYR A  19     -32.834  17.690  14.302  1.00 36.29           C  
ATOM    311  CB  TYR A  19     -31.581  16.122  15.913  1.00 36.29           C  
ATOM    312  HB2 TYR A  19     -30.678  16.584  15.514  1.00 36.29           H  
ATOM    313  HB3 TYR A  19     -31.755  15.205  15.349  1.00 36.29           H  
ATOM    314  O   TYR A  19     -31.849  17.672  13.575  1.00 36.29           O  
ATOM    315  CG  TYR A  19     -31.307  15.796  17.367  1.00 36.29           C  
ATOM    316  CD1 TYR A  19     -30.838  16.803  18.233  1.00 36.29           C  
ATOM    317  HD1 TYR A  19     -30.631  17.791  17.849  1.00 36.29           H  
ATOM    318  CD2 TYR A  19     -31.509  14.493  17.852  1.00 36.29           C  
ATOM    319  HD2 TYR A  19     -31.802  13.706  17.174  1.00 36.29           H  
ATOM    320  CE1 TYR A  19     -30.608  16.517  19.592  1.00 36.29           C  
ATOM    321  HE1 TYR A  19     -30.233  17.286  20.251  1.00 36.29           H  
ATOM    322  CE2 TYR A  19     -31.321  14.211  19.218  1.00 36.29           C  
ATOM    323  HE2 TYR A  19     -31.472  13.212  19.601  1.00 36.29           H  
ATOM    324  OH  TYR A  19     -30.665  14.936  21.401  1.00 36.29           O  
ATOM    325  HH  TYR A  19     -30.261  15.667  21.874  1.00 36.29           H  
ATOM    326  CZ  TYR A  19     -30.866  15.221  20.089  1.00 36.29           C  
ATOM    327  N   GLY A  20     -33.955  18.311  13.917  1.00 35.55           N  
ATOM    328  H   GLY A  20     -34.767  18.242  14.513  1.00 35.55           H  
ATOM    329  CA  GLY A  20     -33.980  19.238  12.773  1.00 35.55           C  
ATOM    330  HA2 GLY A  20     -34.921  19.787  12.785  1.00 35.55           H  
ATOM    331  HA3 GLY A  20     -33.169  19.958  12.890  1.00 35.55           H  
ATOM    332  C   GLY A  20     -33.829  18.617  11.378  1.00 35.55           C  
ATOM    333  O   GLY A  20     -33.764  19.366  10.409  1.00 35.55           O  
ATOM    334  N   ILE A  21     -33.837  17.289  11.248  1.00 33.55           N  
ATOM    335  H   ILE A  21     -33.844  16.718  12.081  1.00 33.55           H  
ATOM    336  CA  ILE A  21     -33.826  16.594   9.956  1.00 33.55           C  
ATOM    337  HA  ILE A  21     -33.864  17.325   9.148  1.00 33.55           H  
ATOM    338  C   ILE A  21     -35.094  15.743   9.865  1.00 33.55           C  
ATOM    339  CB  ILE A  21     -32.516  15.794   9.769  1.00 33.55           C  
ATOM    340  HB  ILE A  21     -32.417  15.089  10.595  1.00 33.55           H  
ATOM    341  O   ILE A  21     -35.315  14.842  10.670  1.00 33.55           O  
ATOM    342  CG1 ILE A  21     -31.302  16.758   9.787  1.00 33.55           C  
ATOM    343 HG12 ILE A  21     -31.374  17.449   8.947  1.00 33.55           H  
ATOM    344 HG13 ILE A  21     -31.319  17.346  10.704  1.00 33.55           H  
ATOM    345  CG2 ILE A  21     -32.557  14.997   8.450  1.00 33.55           C  
ATOM    346 HG21 ILE A  21     -33.396  14.302   8.446  1.00 33.55           H  
ATOM    347 HG22 ILE A  21     -31.651  14.401   8.340  1.00 33.55           H  
ATOM    348 HG23 ILE A  21     -32.644  15.673   7.599  1.00 33.55           H  
ATOM    349  CD1 ILE A  21     -29.934  16.067   9.743  1.00 33.55           C  
ATOM    350 HD11 ILE A  21     -29.151  16.811   9.888  1.00 33.55           H  
ATOM    351 HD12 ILE A  21     -29.777  15.587   8.777  1.00 33.55           H  
ATOM    352 HD13 ILE A  21     -29.868  15.323  10.537  1.00 33.55           H  
ATOM    353  N   ILE A  22     -35.955  16.065   8.898  1.00 31.99           N  
ATOM    354  H   ILE A  22     -35.690  16.804   8.262  1.00 31.99           H  
ATOM    355  CA  ILE A  22     -37.104  15.240   8.522  1.00 31.99           C  
ATOM    356  HA  ILE A  22     -37.512  14.745   9.403  1.00 31.99           H  
ATOM    357  C   ILE A  22     -36.566  14.174   7.562  1.00 31.99           C  
ATOM    358  CB  ILE A  22     -38.218  16.105   7.873  1.00 31.99           C  
ATOM    359  HB  ILE A  22     -37.823  16.555   6.962  1.00 31.99           H  
ATOM    360  O   ILE A  22     -36.318  14.481   6.399  1.00 31.99           O  
ATOM    361  CG1 ILE A  22     -38.693  17.248   8.805  1.00 31.99           C  
ATOM    362 HG12 ILE A  22     -39.193  16.823   9.676  1.00 31.99           H  
ATOM    363 HG13 ILE A  22     -37.828  17.809   9.158  1.00 31.99           H  
ATOM    364  CG2 ILE A  22     -39.413  15.211   7.498  1.00 31.99           C  
ATOM    365 HG21 ILE A  22     -39.843  14.760   8.392  1.00 31.99           H  
ATOM    366 HG22 ILE A  22     -40.179  15.790   6.983  1.00 31.99           H  
ATOM    367 HG23 ILE A  22     -39.097  14.411   6.829  1.00 31.99           H  
ATOM    368  CD1 ILE A  22     -39.629  18.261   8.130  1.00 31.99           C  
ATOM    369 HD11 ILE A  22     -39.166  18.648   7.222  1.00 31.99           H  
ATOM    370 HD12 ILE A  22     -39.814  19.090   8.813  1.00 31.99           H  
ATOM    371 HD13 ILE A  22     -40.585  17.799   7.883  1.00 31.99           H  
ATOM    372  N   SER A  23     -36.343  12.944   8.029  1.00 37.12           N  
ATOM    373  H   SER A  23     -36.491  12.734   9.006  1.00 37.12           H  
ATOM    374  CA  SER A  23     -36.122  11.810   7.127  1.00 37.12           C  
ATOM    375  HA  SER A  23     -35.667  12.174   6.206  1.00 37.12           H  
ATOM    376  C   SER A  23     -37.470  11.188   6.760  1.00 37.12           C  
ATOM    377  CB  SER A  23     -35.135  10.783   7.697  1.00 37.12           C  
ATOM    378  HB2 SER A  23     -35.073   9.936   7.014  1.00 37.12           H  
ATOM    379  HB3 SER A  23     -34.149  11.241   7.773  1.00 37.12           H  
ATOM    380  O   SER A  23     -38.258  10.801   7.621  1.00 37.12           O  
ATOM    381  OG  SER A  23     -35.529  10.329   8.975  1.00 37.12           O  
ATOM    382  HG  SER A  23     -35.275   9.408   9.075  1.00 37.12           H  
ATOM    383  N   PHE A  24     -37.748  11.128   5.461  1.00 36.74           N  
ATOM    384  H   PHE A  24     -37.053  11.459   4.806  1.00 36.74           H  
ATOM    385  CA  PHE A  24     -38.893  10.427   4.895  1.00 36.74           C  
ATOM    386  HA  PHE A  24     -39.677  10.310   5.643  1.00 36.74           H  
ATOM    387  C   PHE A  24     -38.426   9.041   4.437  1.00 36.74           C  
ATOM    388  CB  PHE A  24     -39.454  11.232   3.707  1.00 36.74           C  
ATOM    389  HB2 PHE A  24     -40.203  10.619   3.207  1.00 36.74           H  
ATOM    390  HB3 PHE A  24     -38.656  11.402   2.985  1.00 36.74           H  
ATOM    391  O   PHE A  24     -37.578   8.960   3.556  1.00 36.74           O  
ATOM    392  CG  PHE A  24     -40.092  12.568   4.050  1.00 36.74           C  
ATOM    393  CD1 PHE A  24     -41.466  12.631   4.349  1.00 36.74           C  
ATOM    394  HD1 PHE A  24     -42.054  11.725   4.372  1.00 36.74           H  
ATOM    395  CD2 PHE A  24     -39.333  13.754   4.016  1.00 36.74           C  
ATOM    396  HD2 PHE A  24     -38.279  13.715   3.786  1.00 36.74           H  
ATOM    397  CE1 PHE A  24     -42.080  13.870   4.607  1.00 36.74           C  
ATOM    398  HE1 PHE A  24     -43.137  13.911   4.828  1.00 36.74           H  
ATOM    399  CE2 PHE A  24     -39.949  14.994   4.265  1.00 36.74           C  
ATOM    400  HE2 PHE A  24     -39.361  15.900   4.226  1.00 36.74           H  
ATOM    401  CZ  PHE A  24     -41.323  15.053   4.560  1.00 36.74           C  
ATOM    402  HZ  PHE A  24     -41.794  16.007   4.743  1.00 36.74           H  
ATOM    403  N   TYR A  25     -38.994   7.970   4.990  1.00 49.07           N  
ATOM    404  H   TYR A  25     -39.626   8.093   5.768  1.00 49.07           H  
ATOM    405  CA  TYR A  25     -38.939   6.634   4.388  1.00 49.07           C  
ATOM    406  HA  TYR A  25     -38.400   6.666   3.441  1.00 49.07           H  
ATOM    407  C   TYR A  25     -40.375   6.221   4.086  1.00 49.07           C  
ATOM    408  CB  TYR A  25     -38.197   5.636   5.288  1.00 49.07           C  
ATOM    409  HB2 TYR A  25     -38.552   5.727   6.314  1.00 49.07           H  
ATOM    410  HB3 TYR A  25     -38.429   4.625   4.954  1.00 49.07           H  
ATOM    411  O   TYR A  25     -41.097   5.750   4.960  1.00 49.07           O  
ATOM    412  CG  TYR A  25     -36.690   5.805   5.245  1.00 49.07           C  
ATOM    413  CD1 TYR A  25     -35.939   5.141   4.255  1.00 49.07           C  
ATOM    414  HD1 TYR A  25     -36.424   4.466   3.566  1.00 49.07           H  
ATOM    415  CD2 TYR A  25     -36.039   6.622   6.191  1.00 49.07           C  
ATOM    416  HD2 TYR A  25     -36.620   7.114   6.957  1.00 49.07           H  
ATOM    417  CE1 TYR A  25     -34.544   5.308   4.194  1.00 49.07           C  
ATOM    418  HE1 TYR A  25     -33.966   4.782   3.449  1.00 49.07           H  
ATOM    419  CE2 TYR A  25     -34.639   6.776   6.146  1.00 49.07           C  
ATOM    420  HE2 TYR A  25     -34.135   7.385   6.881  1.00 49.07           H  
ATOM    421  OH  TYR A  25     -32.539   6.264   5.096  1.00 49.07           O  
ATOM    422  HH  TYR A  25     -32.206   6.784   5.831  1.00 49.07           H  
ATOM    423  CZ  TYR A  25     -33.891   6.121   5.141  1.00 49.07           C  
ATOM    424  N   ARG A  26     -40.826   6.521   2.864  1.00 42.94           N  
ATOM    425  H   ARG A  26     -40.174   6.921   2.204  1.00 42.94           H  
ATOM    426  CA  ARG A  26     -42.183   6.201   2.400  1.00 42.94           C  
ATOM    427  HA  ARG A  26     -42.864   6.247   3.249  1.00 42.94           H  
ATOM    428  C   ARG A  26     -42.273   4.759   1.888  1.00 42.94           C  
ATOM    429  CB  ARG A  26     -42.615   7.241   1.351  1.00 42.94           C  
ATOM    430  HB2 ARG A  26     -42.186   8.207   1.615  1.00 42.94           H  
ATOM    431  HB3 ARG A  26     -42.231   6.952   0.372  1.00 42.94           H  
ATOM    432  O   ARG A  26     -43.304   4.129   2.065  1.00 42.94           O  
ATOM    433  CG  ARG A  26     -44.140   7.407   1.284  1.00 42.94           C  
ATOM    434  HG2 ARG A  26     -44.603   6.467   0.984  1.00 42.94           H  
ATOM    435  HG3 ARG A  26     -44.509   7.685   2.272  1.00 42.94           H  
ATOM    436  CD  ARG A  26     -44.503   8.505   0.277  1.00 42.94           C  
ATOM    437  HD2 ARG A  26     -43.895   9.386   0.483  1.00 42.94           H  
ATOM    438  HD3 ARG A  26     -44.268   8.140  -0.722  1.00 42.94           H  
ATOM    439  NE  ARG A  26     -45.931   8.869   0.361  1.00 42.94           N  
ATOM    440  HE  ARG A  26     -46.491   8.307   0.986  1.00 42.94           H  
ATOM    441  NH1 ARG A  26     -45.934  10.437  -1.312  1.00 42.94           N  
ATOM    442 HH11 ARG A  26     -44.980  10.174  -1.514  1.00 42.94           H  
ATOM    443 HH12 ARG A  26     -46.430  11.087  -1.905  1.00 42.94           H  
ATOM    444  NH2 ARG A  26     -47.818  10.026  -0.183  1.00 42.94           N  
ATOM    445 HH21 ARG A  26     -48.333   9.480   0.493  1.00 42.94           H  
ATOM    446 HH22 ARG A  26     -48.308  10.683  -0.775  1.00 42.94           H  
ATOM    447  CZ  ARG A  26     -46.553   9.773  -0.374  1.00 42.94           C  
ATOM    448  N   ASP A  27     -41.175   4.224   1.356  1.00 45.98           N  
ATOM    449  H   ASP A  27     -40.380   4.827   1.201  1.00 45.98           H  
ATOM    450  CA  ASP A  27     -41.198   2.962   0.608  1.00 45.98           C  
ATOM    451  HA  ASP A  27     -42.172   2.862   0.129  1.00 45.98           H  
ATOM    452  C   ASP A  27     -41.024   1.710   1.494  1.00 45.98           C  
ATOM    453  CB  ASP A  27     -40.152   3.043  -0.519  1.00 45.98           C  
ATOM    454  HB2 ASP A  27     -39.162   3.138  -0.073  1.00 45.98           H  
ATOM    455  HB3 ASP A  27     -40.179   2.115  -1.089  1.00 45.98           H  
ATOM    456  O   ASP A  27     -41.543   0.643   1.167  1.00 45.98           O  
ATOM    457  CG  ASP A  27     -40.388   4.217  -1.488  1.00 45.98           C  
ATOM    458  OD1 ASP A  27     -41.547   4.675  -1.618  1.00 45.98           O  
ATOM    459  OD2 ASP A  27     -39.388   4.706  -2.056  1.00 45.98           O  
ATOM    460  N   ASP A  28     -40.375   1.828   2.658  1.00 51.94           N  
ATOM    461  H   ASP A  28     -39.900   2.696   2.863  1.00 51.94           H  
ATOM    462  CA  ASP A  28     -40.204   0.694   3.584  1.00 51.94           C  
ATOM    463  HA  ASP A  28     -39.973  -0.200   3.005  1.00 51.94           H  
ATOM    464  C   ASP A  28     -41.483   0.378   4.377  1.00 51.94           C  
ATOM    465  CB  ASP A  28     -39.022   0.962   4.528  1.00 51.94           C  
ATOM    466  HB2 ASP A  28     -39.031   0.217   5.323  1.00 51.94           H  
ATOM    467  HB3 ASP A  28     -39.140   1.944   4.985  1.00 51.94           H  
ATOM    468  O   ASP A  28     -41.737  -0.774   4.741  1.00 51.94           O  
ATOM    469  CG  ASP A  28     -37.669   0.869   3.812  1.00 51.94           C  
ATOM    470  OD1 ASP A  28     -37.508  -0.053   2.981  1.00 51.94           O  
ATOM    471  OD2 ASP A  28     -36.808   1.726   4.106  1.00 51.94           O  
ATOM    472  N   VAL A  29     -42.332   1.388   4.600  1.00 50.01           N  
ATOM    473  H   VAL A  29     -42.101   2.288   4.202  1.00 50.01           H  
ATOM    474  CA  VAL A  29     -43.571   1.253   5.378  1.00 50.01           C  
ATOM    475  HA  VAL A  29     -43.339   0.705   6.291  1.00 50.01           H  
ATOM    476  C   VAL A  29     -44.609   0.419   4.622  1.00 50.01           C  
ATOM    477  CB  VAL A  29     -44.115   2.637   5.787  1.00 50.01           C  
ATOM    478  HB  VAL A  29     -44.306   3.229   4.892  1.00 50.01           H  
ATOM    479  O   VAL A  29     -45.208  -0.478   5.213  1.00 50.01           O  
ATOM    480  CG1 VAL A  29     -45.417   2.531   6.593  1.00 50.01           C  
ATOM    481 HG11 VAL A  29     -45.267   1.898   7.467  1.00 50.01           H  
ATOM    482 HG12 VAL A  29     -46.204   2.106   5.971  1.00 50.01           H  
ATOM    483 HG13 VAL A  29     -45.738   3.523   6.910  1.00 50.01           H  
ATOM    484  CG2 VAL A  29     -43.097   3.385   6.664  1.00 50.01           C  
ATOM    485 HG21 VAL A  29     -43.496   4.358   6.948  1.00 50.01           H  
ATOM    486 HG22 VAL A  29     -42.172   3.550   6.111  1.00 50.01           H  
ATOM    487 HG23 VAL A  29     -42.875   2.805   7.560  1.00 50.01           H  
ATOM    488  N   ASP A  30     -44.772   0.622   3.313  1.00 50.81           N  
ATOM    489  H   ASP A  30     -44.270   1.379   2.870  1.00 50.81           H  
ATOM    490  CA  ASP A  30     -45.774  -0.100   2.512  1.00 50.81           C  
ATOM    491  HA  ASP A  30     -46.738  -0.035   3.017  1.00 50.81           H  
ATOM    492  C   ASP A  30     -45.448  -1.602   2.374  1.00 50.81           C  
ATOM    493  CB  ASP A  30     -45.912   0.579   1.136  1.00 50.81           C  
ATOM    494  HB2 ASP A  30     -44.923   0.696   0.693  1.00 50.81           H  
ATOM    495  HB3 ASP A  30     -46.493  -0.077   0.486  1.00 50.81           H  
ATOM    496  O   ASP A  30     -46.337  -2.457   2.446  1.00 50.81           O  
ATOM    497  CG  ASP A  30     -46.625   1.941   1.182  1.00 50.81           C  
ATOM    498  OD1 ASP A  30     -47.355   2.197   2.168  1.00 50.81           O  
ATOM    499  OD2 ASP A  30     -46.478   2.706   0.203  1.00 50.81           O  
ATOM    500  N   SER A  31     -44.160  -1.950   2.267  1.00 53.15           N  
ATOM    501  H   SER A  31     -43.487  -1.197   2.231  1.00 53.15           H  
ATOM    502  CA  SER A  31     -43.668  -3.340   2.252  1.00 53.15           C  
ATOM    503  HA  SER A  31     -44.174  -3.887   1.456  1.00 53.15           H  
ATOM    504  C   SER A  31     -43.955  -4.073   3.570  1.00 53.15           C  
ATOM    505  CB  SER A  31     -42.162  -3.310   1.943  1.00 53.15           C  
ATOM    506  HB2 SER A  31     -42.019  -3.310   0.863  1.00 53.15           H  
ATOM    507  HB3 SER A  31     -41.740  -2.384   2.335  1.00 53.15           H  
ATOM    508  O   SER A  31     -44.383  -5.236   3.575  1.00 53.15           O  
ATOM    509  OG  SER A  31     -41.444  -4.386   2.522  1.00 53.15           O  
ATOM    510  HG  SER A  31     -40.709  -3.987   2.993  1.00 53.15           H  
ATOM    511  N   LEU A  32     -43.754  -3.387   4.699  1.00 49.40           N  
ATOM    512  H   LEU A  32     -43.408  -2.441   4.629  1.00 49.40           H  
ATOM    513  CA  LEU A  32     -44.004  -3.937   6.029  1.00 49.40           C  
ATOM    514  HA  LEU A  32     -43.596  -4.947   6.069  1.00 49.40           H  
ATOM    515  C   LEU A  32     -45.506  -4.073   6.304  1.00 49.40           C  
ATOM    516  CB  LEU A  32     -43.276  -3.064   7.068  1.00 49.40           C  
ATOM    517  HB2 LEU A  32     -43.723  -3.216   8.051  1.00 49.40           H  
ATOM    518  HB3 LEU A  32     -43.414  -2.015   6.806  1.00 49.40           H  
ATOM    519  O   LEU A  32     -45.944  -5.121   6.778  1.00 49.40           O  
ATOM    520  CG  LEU A  32     -41.769  -3.381   7.155  1.00 49.40           C  
ATOM    521  HG  LEU A  32     -41.363  -3.524   6.153  1.00 49.40           H  
ATOM    522  CD1 LEU A  32     -41.010  -2.237   7.820  1.00 49.40           C  
ATOM    523 HD11 LEU A  32     -41.376  -2.071   8.833  1.00 49.40           H  
ATOM    524 HD12 LEU A  32     -41.131  -1.323   7.239  1.00 49.40           H  
ATOM    525 HD13 LEU A  32     -39.946  -2.471   7.870  1.00 49.40           H  
ATOM    526  CD2 LEU A  32     -41.525  -4.652   7.979  1.00 49.40           C  
ATOM    527 HD21 LEU A  32     -41.902  -4.514   8.992  1.00 49.40           H  
ATOM    528 HD22 LEU A  32     -40.453  -4.841   8.034  1.00 49.40           H  
ATOM    529 HD23 LEU A  32     -42.015  -5.508   7.515  1.00 49.40           H  
ATOM    530  N   VAL A  33     -46.319  -3.082   5.932  1.00 52.85           N  
ATOM    531  H   VAL A  33     -45.907  -2.245   5.544  1.00 52.85           H  
ATOM    532  CA  VAL A  33     -47.782  -3.127   6.104  1.00 52.85           C  
ATOM    533  HA  VAL A  33     -47.999  -3.366   7.145  1.00 52.85           H  
ATOM    534  C   VAL A  33     -48.415  -4.246   5.260  1.00 52.85           C  
ATOM    535  CB  VAL A  33     -48.387  -1.737   5.811  1.00 52.85           C  
ATOM    536  HB  VAL A  33     -48.040  -1.392   4.837  1.00 52.85           H  
ATOM    537  O   VAL A  33     -49.284  -4.970   5.754  1.00 52.85           O  
ATOM    538  CG1 VAL A  33     -49.921  -1.747   5.810  1.00 52.85           C  
ATOM    539 HG11 VAL A  33     -50.293  -2.351   4.983  1.00 52.85           H  
ATOM    540 HG12 VAL A  33     -50.299  -2.148   6.751  1.00 52.85           H  
ATOM    541 HG13 VAL A  33     -50.293  -0.731   5.675  1.00 52.85           H  
ATOM    542  CG2 VAL A  33     -47.959  -0.728   6.889  1.00 52.85           C  
ATOM    543 HG21 VAL A  33     -48.410  -0.984   7.847  1.00 52.85           H  
ATOM    544 HG22 VAL A  33     -48.278   0.272   6.595  1.00 52.85           H  
ATOM    545 HG23 VAL A  33     -46.876  -0.716   7.009  1.00 52.85           H  
ATOM    546  N   GLY A  34     -47.922  -4.484   4.038  1.00 53.29           N  
ATOM    547  H   GLY A  34     -47.238  -3.840   3.666  1.00 53.29           H  
ATOM    548  CA  GLY A  34     -48.425  -5.543   3.154  1.00 53.29           C  
ATOM    549  HA2 GLY A  34     -47.901  -5.468   2.201  1.00 53.29           H  
ATOM    550  HA3 GLY A  34     -49.488  -5.379   2.973  1.00 53.29           H  
ATOM    551  C   GLY A  34     -48.243  -6.974   3.682  1.00 53.29           C  
ATOM    552  O   GLY A  34     -49.052  -7.850   3.376  1.00 53.29           O  
ATOM    553  N   ARG A  35     -47.223  -7.239   4.514  1.00 48.21           N  
ATOM    554  H   ARG A  35     -46.601  -6.478   4.748  1.00 48.21           H  
ATOM    555  CA  ARG A  35     -46.983  -8.581   5.087  1.00 48.21           C  
ATOM    556  HA  ARG A  35     -47.227  -9.330   4.334  1.00 48.21           H  
ATOM    557  C   ARG A  35     -47.896  -8.911   6.268  1.00 48.21           C  
ATOM    558  CB  ARG A  35     -45.506  -8.736   5.477  1.00 48.21           C  
ATOM    559  HB2 ARG A  35     -45.405  -9.599   6.135  1.00 48.21           H  
ATOM    560  HB3 ARG A  35     -45.170  -7.851   6.017  1.00 48.21           H  
ATOM    561  O   ARG A  35     -48.251 -10.075   6.451  1.00 48.21           O  
ATOM    562  CG  ARG A  35     -44.629  -8.967   4.240  1.00 48.21           C  
ATOM    563  HG2 ARG A  35     -44.683  -8.098   3.585  1.00 48.21           H  
ATOM    564  HG3 ARG A  35     -44.991  -9.843   3.702  1.00 48.21           H  
ATOM    565  CD  ARG A  35     -43.175  -9.198   4.658  1.00 48.21           C  
ATOM    566  HD2 ARG A  35     -43.143 -10.019   5.374  1.00 48.21           H  
ATOM    567  HD3 ARG A  35     -42.805  -8.292   5.139  1.00 48.21           H  
ATOM    568  NE  ARG A  35     -42.330  -9.519   3.493  1.00 48.21           N  
ATOM    569  HE  ARG A  35     -42.736  -9.333   2.587  1.00 48.21           H  
ATOM    570  NH1 ARG A  35     -40.432 -10.072   4.655  1.00 48.21           N  
ATOM    571 HH11 ARG A  35     -39.447 -10.294   4.669  1.00 48.21           H  
ATOM    572 HH12 ARG A  35     -40.907  -9.807   5.506  1.00 48.21           H  
ATOM    573  NH2 ARG A  35     -40.424 -10.149   2.422  1.00 48.21           N  
ATOM    574 HH21 ARG A  35     -40.873  -9.959   1.537  1.00 48.21           H  
ATOM    575 HH22 ARG A  35     -39.443 -10.388   2.448  1.00 48.21           H  
ATOM    576  CZ  ARG A  35     -41.071  -9.914   3.529  1.00 48.21           C  
ATOM    577  N   PHE A  36     -48.297  -7.910   7.049  1.00 47.66           N  
ATOM    578  H   PHE A  36     -47.978  -6.978   6.828  1.00 47.66           H  
ATOM    579  CA  PHE A  36     -49.046  -8.120   8.293  1.00 47.66           C  
ATOM    580  HA  PHE A  36     -48.894  -9.149   8.621  1.00 47.66           H  
ATOM    581  C   PHE A  36     -50.564  -7.980   8.146  1.00 47.66           C  
ATOM    582  CB  PHE A  36     -48.461  -7.231   9.394  1.00 47.66           C  
ATOM    583  HB2 PHE A  36     -48.362  -6.209   9.028  1.00 47.66           H  
ATOM    584  HB3 PHE A  36     -49.149  -7.213  10.239  1.00 47.66           H  
ATOM    585  O   PHE A  36     -51.296  -8.483   8.995  1.00 47.66           O  
ATOM    586  CG  PHE A  36     -47.122  -7.743   9.893  1.00 47.66           C  
ATOM    587  CD1 PHE A  36     -47.074  -8.813  10.805  1.00 47.66           C  
ATOM    588  HD1 PHE A  36     -47.992  -9.261  11.158  1.00 47.66           H  
ATOM    589  CD2 PHE A  36     -45.921  -7.171   9.438  1.00 47.66           C  
ATOM    590  HD2 PHE A  36     -45.950  -6.324   8.767  1.00 47.66           H  
ATOM    591  CE1 PHE A  36     -45.835  -9.299  11.261  1.00 47.66           C  
ATOM    592  HE1 PHE A  36     -45.801 -10.113  11.969  1.00 47.66           H  
ATOM    593  CE2 PHE A  36     -44.682  -7.660   9.881  1.00 47.66           C  
ATOM    594  HE2 PHE A  36     -43.768  -7.194   9.545  1.00 47.66           H  
ATOM    595  CZ  PHE A  36     -44.638  -8.723  10.798  1.00 47.66           C  
ATOM    596  HZ  PHE A  36     -43.687  -9.082  11.162  1.00 47.66           H  
ATOM    597  N   ALA A  37     -51.055  -7.420   7.036  1.00 49.19           N  
ATOM    598  H   ALA A  37     -50.417  -6.962   6.401  1.00 49.19           H  
ATOM    599  CA  ALA A  37     -52.489  -7.330   6.739  1.00 49.19           C  
ATOM    600  HA  ALA A  37     -52.977  -6.826   7.573  1.00 49.19           H  
ATOM    601  C   ALA A  37     -53.199  -8.698   6.572  1.00 49.19           C  
ATOM    602  CB  ALA A  37     -52.650  -6.447   5.495  1.00 49.19           C  
ATOM    603  HB1 ALA A  37     -52.173  -6.919   4.636  1.00 49.19           H  
ATOM    604  HB2 ALA A  37     -53.709  -6.303   5.281  1.00 49.19           H  
ATOM    605  HB3 ALA A  37     -52.193  -5.473   5.668  1.00 49.19           H  
ATOM    606  O   ALA A  37     -54.423  -8.747   6.486  1.00 49.19           O  
ATOM    607  N   SER A  38     -52.461  -9.817   6.546  1.00 52.49           N  
ATOM    608  H   SER A  38     -51.461  -9.716   6.647  1.00 52.49           H  
ATOM    609  CA  SER A  38     -53.011 -11.170   6.347  1.00 52.49           C  
ATOM    610  HA  SER A  38     -53.961 -11.075   5.821  1.00 52.49           H  
ATOM    611  C   SER A  38     -53.321 -11.951   7.632  1.00 52.49           C  
ATOM    612  CB  SER A  38     -52.088 -11.986   5.439  1.00 52.49           C  
ATOM    613  HB2 SER A  38     -52.588 -12.920   5.180  1.00 52.49           H  
ATOM    614  HB3 SER A  38     -51.891 -11.435   4.520  1.00 52.49           H  
ATOM    615  O   SER A  38     -53.864 -13.052   7.563  1.00 52.49           O  
ATOM    616  OG  SER A  38     -50.867 -12.289   6.092  1.00 52.49           O  
ATOM    617  HG  SER A  38     -50.206 -11.627   5.877  1.00 52.49           H  
ATOM    618  N   THR A  39     -53.006 -11.420   8.816  1.00 44.96           N  
ATOM    619  H   THR A  39     -52.656 -10.473   8.849  1.00 44.96           H  
ATOM    620  CA  THR A  39     -53.263 -12.107  10.092  1.00 44.96           C  
ATOM    621  HA  THR A  39     -54.004 -12.891   9.928  1.00 44.96           H  
ATOM    622  C   THR A  39     -53.878 -11.142  11.099  1.00 44.96           C  
ATOM    623  CB  THR A  39     -51.998 -12.791  10.642  1.00 44.96           C  
ATOM    624  HB  THR A  39     -52.179 -13.089  11.674  1.00 44.96           H  
ATOM    625  O   THR A  39     -53.515  -9.973  11.135  1.00 44.96           O  
ATOM    626  CG2 THR A  39     -51.623 -14.043   9.847  1.00 44.96           C  
ATOM    627 HG21 THR A  39     -52.455 -14.748   9.852  1.00 44.96           H  
ATOM    628 HG22 THR A  39     -50.753 -14.515  10.305  1.00 44.96           H  
ATOM    629 HG23 THR A  39     -51.384 -13.782   8.816  1.00 44.96           H  
ATOM    630  OG1 THR A  39     -50.883 -11.934  10.605  1.00 44.96           O  
ATOM    631  HG1 THR A  39     -50.838 -11.569   9.718  1.00 44.96           H  
ATOM    632  N   ASN A  40     -54.832 -11.626  11.901  1.00 47.13           N  
ATOM    633  H   ASN A  40     -55.091 -12.591  11.755  1.00 47.13           H  
ATOM    634  CA  ASN A  40     -55.616 -10.893  12.910  1.00 47.13           C  
ATOM    635  HA  ASN A  40     -56.103 -10.048  12.422  1.00 47.13           H  
ATOM    636  C   ASN A  40     -54.762 -10.303  14.062  1.00 47.13           C  
ATOM    637  CB  ASN A  40     -56.705 -11.853  13.445  1.00 47.13           C  
ATOM    638  HB2 ASN A  40     -57.173 -11.412  14.325  1.00 47.13           H  
ATOM    639  HB3 ASN A  40     -56.247 -12.794  13.749  1.00 47.13           H  
ATOM    640  O   ASN A  40     -54.975 -10.606  15.233  1.00 47.13           O  
ATOM    641  CG  ASN A  40     -57.837 -12.114  12.472  1.00 47.13           C  
ATOM    642  ND2 ASN A  40     -58.438 -13.281  12.514  1.00 47.13           N  
ATOM    643 HD21 ASN A  40     -59.201 -13.397  11.863  1.00 47.13           H  
ATOM    644 HD22 ASN A  40     -58.173 -13.982  13.191  1.00 47.13           H  
ATOM    645  OD1 ASN A  40     -58.216 -11.274  11.682  1.00 47.13           O  
ATOM    646  N   GLY A  41     -53.773  -9.469  13.746  1.00 44.36           N  
ATOM    647  H   GLY A  41     -53.645  -9.278  12.762  1.00 44.36           H  
ATOM    648  CA  GLY A  41     -52.683  -9.082  14.633  1.00 44.36           C  
ATOM    649  HA2 GLY A  41     -51.798  -9.662  14.372  1.00 44.36           H  
ATOM    650  HA3 GLY A  41     -52.943  -9.303  15.668  1.00 44.36           H  
ATOM    651  C   GLY A  41     -52.324  -7.602  14.547  1.00 44.36           C  
ATOM    652  O   GLY A  41     -51.145  -7.267  14.506  1.00 44.36           O  
ATOM    653  N   VAL A  42     -53.317  -6.705  14.590  1.00 49.81           N  
ATOM    654  H   VAL A  42     -54.264  -7.052  14.547  1.00 49.81           H  
ATOM    655  CA  VAL A  42     -53.111  -5.240  14.716  1.00 49.81           C  
ATOM    656  HA  VAL A  42     -52.559  -4.890  13.844  1.00 49.81           H  
ATOM    657  C   VAL A  42     -52.263  -4.885  15.957  1.00 49.81           C  
ATOM    658  CB  VAL A  42     -54.481  -4.517  14.741  1.00 49.81           C  
ATOM    659  HB  VAL A  42     -55.042  -4.861  15.609  1.00 49.81           H  
ATOM    660  O   VAL A  42     -51.623  -3.840  16.021  1.00 49.81           O  
ATOM    661  CG1 VAL A  42     -54.361  -2.990  14.819  1.00 49.81           C  
ATOM    662 HG11 VAL A  42     -53.741  -2.621  14.002  1.00 49.81           H  
ATOM    663 HG12 VAL A  42     -53.918  -2.689  15.769  1.00 49.81           H  
ATOM    664 HG13 VAL A  42     -55.347  -2.532  14.750  1.00 49.81           H  
ATOM    665  CG2 VAL A  42     -55.298  -4.840  13.480  1.00 49.81           C  
ATOM    666 HG21 VAL A  42     -56.244  -4.299  13.500  1.00 49.81           H  
ATOM    667 HG22 VAL A  42     -54.745  -4.543  12.589  1.00 49.81           H  
ATOM    668 HG23 VAL A  42     -55.526  -5.905  13.420  1.00 49.81           H  
ATOM    669  N   ILE A  43     -52.183  -5.795  16.930  1.00 50.99           N  
ATOM    670  H   ILE A  43     -52.714  -6.645  16.803  1.00 50.99           H  
ATOM    671  CA  ILE A  43     -51.460  -5.624  18.196  1.00 50.99           C  
ATOM    672  HA  ILE A  43     -51.571  -4.586  18.509  1.00 50.99           H  
ATOM    673  C   ILE A  43     -49.937  -5.848  18.053  1.00 50.99           C  
ATOM    674  CB  ILE A  43     -52.152  -6.503  19.272  1.00 50.99           C  
ATOM    675  HB  ILE A  43     -52.168  -7.533  18.916  1.00 50.99           H  
ATOM    676  O   ILE A  43     -49.179  -5.350  18.880  1.00 50.99           O  
ATOM    677  CG1 ILE A  43     -53.617  -6.020  19.465  1.00 50.99           C  
ATOM    678 HG12 ILE A  43     -53.612  -5.017  19.891  1.00 50.99           H  
ATOM    679 HG13 ILE A  43     -54.123  -5.966  18.502  1.00 50.99           H  
ATOM    680  CG2 ILE A  43     -51.410  -6.480  20.621  1.00 50.99           C  
ATOM    681 HG21 ILE A  43     -50.408  -6.895  20.509  1.00 50.99           H  
ATOM    682 HG22 ILE A  43     -51.926  -7.093  21.359  1.00 50.99           H  
ATOM    683 HG23 ILE A  43     -51.331  -5.458  20.990  1.00 50.99           H  
ATOM    684  CD1 ILE A  43     -54.485  -6.925  20.346  1.00 50.99           C  
ATOM    685 HD11 ILE A  43     -55.519  -6.583  20.303  1.00 50.99           H  
ATOM    686 HD12 ILE A  43     -54.438  -7.953  19.986  1.00 50.99           H  
ATOM    687 HD13 ILE A  43     -54.155  -6.884  21.384  1.00 50.99           H  
ATOM    688  N   ASN A  44     -49.450  -6.503  16.989  1.00 52.76           N  
ATOM    689  H   ASN A  44     -50.084  -6.814  16.267  1.00 52.76           H  
ATOM    690  CA  ASN A  44     -48.014  -6.795  16.843  1.00 52.76           C  
ATOM    691  HA  ASN A  44     -47.584  -6.853  17.843  1.00 52.76           H  
ATOM    692  C   ASN A  44     -47.205  -5.683  16.157  1.00 52.76           C  
ATOM    693  CB  ASN A  44     -47.828  -8.164  16.152  1.00 52.76           C  
ATOM    694  HB2 ASN A  44     -48.769  -8.503  15.720  1.00 52.76           H  
ATOM    695  HB3 ASN A  44     -47.112  -8.066  15.335  1.00 52.76           H  
ATOM    696  O   ASN A  44     -45.997  -5.595  16.363  1.00 52.76           O  
ATOM    697  CG  ASN A  44     -47.288  -9.238  17.084  1.00 52.76           C  
ATOM    698  ND2 ASN A  44     -47.499 -10.491  16.761  1.00 52.76           N  
ATOM    699 HD21 ASN A  44     -47.971 -10.729  15.900  1.00 52.76           H  
ATOM    700 HD22 ASN A  44     -47.094 -11.176  17.383  1.00 52.76           H  
ATOM    701  OD1 ASN A  44     -46.670  -8.991  18.104  1.00 52.76           O  
ATOM    702  N   LEU A  45     -47.847  -4.801  15.384  1.00 49.98           N  
ATOM    703  H   LEU A  45     -48.841  -4.909  15.239  1.00 49.98           H  
ATOM    704  CA  LEU A  45     -47.123  -3.786  14.610  1.00 49.98           C  
ATOM    705  HA  LEU A  45     -46.303  -4.285  14.093  1.00 49.98           H  
ATOM    706  C   LEU A  45     -46.493  -2.707  15.505  1.00 49.98           C  
ATOM    707  CB  LEU A  45     -48.070  -3.167  13.564  1.00 49.98           C  
ATOM    708  HB2 LEU A  45     -48.887  -3.851  13.337  1.00 49.98           H  
ATOM    709  HB3 LEU A  45     -48.509  -2.260  13.981  1.00 49.98           H  
ATOM    710  O   LEU A  45     -45.398  -2.228  15.229  1.00 49.98           O  
ATOM    711  CG  LEU A  45     -47.334  -2.831  12.253  1.00 49.98           C  
ATOM    712  HG  LEU A  45     -46.342  -2.439  12.475  1.00 49.98           H  
ATOM    713  CD1 LEU A  45     -47.205  -4.080  11.374  1.00 49.98           C  
ATOM    714 HD11 LEU A  45     -46.669  -3.827  10.459  1.00 49.98           H  
ATOM    715 HD12 LEU A  45     -48.190  -4.466  11.112  1.00 49.98           H  
ATOM    716 HD13 LEU A  45     -46.640  -4.853  11.895  1.00 49.98           H  
ATOM    717  CD2 LEU A  45     -48.102  -1.770  11.468  1.00 49.98           C  
ATOM    718 HD21 LEU A  45     -49.105  -2.125  11.230  1.00 49.98           H  
ATOM    719 HD22 LEU A  45     -47.573  -1.548  10.541  1.00 49.98           H  
ATOM    720 HD23 LEU A  45     -48.168  -0.853  12.053  1.00 49.98           H  
ATOM    721  N   LYS A  46     -47.162  -2.356  16.611  1.00 52.59           N  
ATOM    722  H   LYS A  46     -48.048  -2.809  16.785  1.00 52.59           H  
ATOM    723  CA  LYS A  46     -46.687  -1.321  17.540  1.00 52.59           C  
ATOM    724  HA  LYS A  46     -46.414  -0.442  16.956  1.00 52.59           H  
ATOM    725  C   LYS A  46     -45.413  -1.743  18.271  1.00 52.59           C  
ATOM    726  CB  LYS A  46     -47.817  -0.944  18.505  1.00 52.59           C  
ATOM    727  HB2 LYS A  46     -48.722  -0.757  17.926  1.00 52.59           H  
ATOM    728  HB3 LYS A  46     -48.007  -1.767  19.194  1.00 52.59           H  
ATOM    729  O   LYS A  46     -44.491  -0.948  18.374  1.00 52.59           O  
ATOM    730  CG  LYS A  46     -47.466   0.325  19.292  1.00 52.59           C  
ATOM    731  HG2 LYS A  46     -47.200   1.117  18.592  1.00 52.59           H  
ATOM    732  HG3 LYS A  46     -46.616   0.131  19.945  1.00 52.59           H  
ATOM    733  CD  LYS A  46     -48.658   0.782  20.135  1.00 52.59           C  
ATOM    734  HD2 LYS A  46     -49.516   0.952  19.484  1.00 52.59           H  
ATOM    735  HD3 LYS A  46     -48.898   0.008  20.864  1.00 52.59           H  
ATOM    736  CE  LYS A  46     -48.281   2.080  20.850  1.00 52.59           C  
ATOM    737  HE2 LYS A  46     -47.409   1.888  21.476  1.00 52.59           H  
ATOM    738  HE3 LYS A  46     -47.983   2.812  20.100  1.00 52.59           H  
ATOM    739  NZ  LYS A  46     -49.411   2.594  21.659  1.00 52.59           N  
ATOM    740  HZ1 LYS A  46     -49.139   3.454  22.115  1.00 52.59           H  
ATOM    741  HZ2 LYS A  46     -49.665   1.916  22.363  1.00 52.59           H  
ATOM    742  HZ3 LYS A  46     -50.209   2.774  21.067  1.00 52.59           H  
ATOM    743  N   CYS A  47     -45.340  -2.997  18.720  1.00 49.91           N  
ATOM    744  H   CYS A  47     -46.134  -3.609  18.598  1.00 49.91           H  
ATOM    745  CA  CYS A  47     -44.147  -3.521  19.383  1.00 49.91           C  
ATOM    746  HA  CYS A  47     -43.847  -2.836  20.176  1.00 49.91           H  
ATOM    747  C   CYS A  47     -42.957  -3.631  18.420  1.00 49.91           C  
ATOM    748  CB  CYS A  47     -44.474  -4.882  20.008  1.00 49.91           C  
ATOM    749  HB2 CYS A  47     -43.559  -5.312  20.417  1.00 49.91           H  
ATOM    750  HB3 CYS A  47     -44.862  -5.557  19.245  1.00 49.91           H  
ATOM    751  O   CYS A  47     -41.842  -3.312  18.816  1.00 49.91           O  
ATOM    752  SG  CYS A  47     -45.688  -4.683  21.346  1.00 49.91           S  
ATOM    753  HG  CYS A  47     -45.838  -5.985  21.606  1.00 49.91           H  
ATOM    754  N   PHE A  48     -43.193  -4.031  17.165  1.00 50.23           N  
ATOM    755  H   PHE A  48     -44.130  -4.303  16.901  1.00 50.23           H  
ATOM    756  CA  PHE A  48     -42.144  -4.102  16.141  1.00 50.23           C  
ATOM    757  HA  PHE A  48     -41.296  -4.659  16.538  1.00 50.23           H  
ATOM    758  C   PHE A  48     -41.602  -2.719  15.767  1.00 50.23           C  
ATOM    759  CB  PHE A  48     -42.676  -4.843  14.904  1.00 50.23           C  
ATOM    760  HB2 PHE A  48     -43.759  -4.748  14.838  1.00 50.23           H  
ATOM    761  HB3 PHE A  48     -42.265  -4.377  14.008  1.00 50.23           H  
ATOM    762  O   PHE A  48     -40.389  -2.524  15.743  1.00 50.23           O  
ATOM    763  CG  PHE A  48     -42.281  -6.305  14.879  1.00 50.23           C  
ATOM    764  CD1 PHE A  48     -41.056  -6.677  14.296  1.00 50.23           C  
ATOM    765  HD1 PHE A  48     -40.410  -5.925  13.867  1.00 50.23           H  
ATOM    766  CD2 PHE A  48     -43.104  -7.288  15.460  1.00 50.23           C  
ATOM    767  HD2 PHE A  48     -44.035  -7.005  15.929  1.00 50.23           H  
ATOM    768  CE1 PHE A  48     -40.660  -8.025  14.284  1.00 50.23           C  
ATOM    769  HE1 PHE A  48     -39.712  -8.298  13.845  1.00 50.23           H  
ATOM    770  CE2 PHE A  48     -42.710  -8.637  15.448  1.00 50.23           C  
ATOM    771  HE2 PHE A  48     -43.340  -9.385  15.906  1.00 50.23           H  
ATOM    772  CZ  PHE A  48     -41.487  -9.007  14.859  1.00 50.23           C  
ATOM    773  HZ  PHE A  48     -41.175 -10.040  14.861  1.00 50.23           H  
ATOM    774  N   LEU A  49     -42.490  -1.743  15.550  1.00 53.85           N  
ATOM    775  H   LEU A  49     -43.475  -1.968  15.551  1.00 53.85           H  
ATOM    776  CA  LEU A  49     -42.090  -0.361  15.287  1.00 53.85           C  
ATOM    777  HA  LEU A  49     -41.370  -0.354  14.469  1.00 53.85           H  
ATOM    778  C   LEU A  49     -41.376   0.255  16.492  1.00 53.85           C  
ATOM    779  CB  LEU A  49     -43.322   0.469  14.894  1.00 53.85           C  
ATOM    780  HB2 LEU A  49     -43.081   1.529  14.978  1.00 53.85           H  
ATOM    781  HB3 LEU A  49     -44.120   0.258  15.606  1.00 53.85           H  
ATOM    782  O   LEU A  49     -40.402   0.968  16.298  1.00 53.85           O  
ATOM    783  CG  LEU A  49     -43.816   0.197  13.462  1.00 53.85           C  
ATOM    784  HG  LEU A  49     -43.864  -0.877  13.282  1.00 53.85           H  
ATOM    785  CD1 LEU A  49     -45.222   0.775  13.290  1.00 53.85           C  
ATOM    786 HD11 LEU A  49     -45.573   0.578  12.277  1.00 53.85           H  
ATOM    787 HD12 LEU A  49     -45.901   0.294  13.995  1.00 53.85           H  
ATOM    788 HD13 LEU A  49     -45.208   1.850  13.467  1.00 53.85           H  
ATOM    789  CD2 LEU A  49     -42.906   0.843  12.414  1.00 53.85           C  
ATOM    790 HD21 LEU A  49     -43.303   0.658  11.416  1.00 53.85           H  
ATOM    791 HD22 LEU A  49     -42.832   1.917  12.582  1.00 53.85           H  
ATOM    792 HD23 LEU A  49     -41.910   0.404  12.462  1.00 53.85           H  
ATOM    793  N   ASP A  50     -41.804  -0.035  17.725  1.00 52.49           N  
ATOM    794  H   ASP A  50     -42.648  -0.577  17.839  1.00 52.49           H  
ATOM    795  CA  ASP A  50     -41.116   0.446  18.926  1.00 52.49           C  
ATOM    796  HA  ASP A  50     -40.990   1.526  18.842  1.00 52.49           H  
ATOM    797  C   ASP A  50     -39.702  -0.139  19.062  1.00 52.49           C  
ATOM    798  CB  ASP A  50     -41.936   0.144  20.198  1.00 52.49           C  
ATOM    799  HB2 ASP A  50     -42.376  -0.850  20.121  1.00 52.49           H  
ATOM    800  HB3 ASP A  50     -41.254   0.124  21.048  1.00 52.49           H  
ATOM    801  O   ASP A  50     -38.837   0.547  19.595  1.00 52.49           O  
ATOM    802  CG  ASP A  50     -43.026   1.174  20.537  1.00 52.49           C  
ATOM    803  OD1 ASP A  50     -42.944   2.331  20.064  1.00 52.49           O  
ATOM    804  OD2 ASP A  50     -43.888   0.843  21.387  1.00 52.49           O  
ATOM    805  N   ASP A  51     -39.438  -1.364  18.602  1.00 49.53           N  
ATOM    806  H   ASP A  51     -40.182  -1.905  18.185  1.00 49.53           H  
ATOM    807  CA  ASP A  51     -38.100  -1.970  18.677  1.00 49.53           C  
ATOM    808  HA  ASP A  51     -37.645  -1.636  19.609  1.00 49.53           H  
ATOM    809  C   ASP A  51     -37.161  -1.464  17.567  1.00 49.53           C  
ATOM    810  CB  ASP A  51     -38.211  -3.511  18.711  1.00 49.53           C  
ATOM    811  HB2 ASP A  51     -39.259  -3.805  18.770  1.00 49.53           H  
ATOM    812  HB3 ASP A  51     -37.818  -3.919  17.779  1.00 49.53           H  
ATOM    813  O   ASP A  51     -35.998  -1.158  17.841  1.00 49.53           O  
ATOM    814  CG  ASP A  51     -37.482  -4.164  19.897  1.00 49.53           C  
ATOM    815  OD1 ASP A  51     -37.287  -3.487  20.940  1.00 49.53           O  
ATOM    816  OD2 ASP A  51     -37.174  -5.371  19.786  1.00 49.53           O  
ATOM    817  N   GLU A  52     -37.668  -1.265  16.344  1.00 49.74           N  
ATOM    818  H   GLU A  52     -38.612  -1.569  16.153  1.00 49.74           H  
ATOM    819  CA  GLU A  52     -36.893  -0.657  15.249  1.00 49.74           C  
ATOM    820  HA  GLU A  52     -35.890  -1.084  15.255  1.00 49.74           H  
ATOM    821  C   GLU A  52     -36.700   0.860  15.434  1.00 49.74           C  
ATOM    822  CB  GLU A  52     -37.520  -0.981  13.879  1.00 49.74           C  
ATOM    823  HB2 GLU A  52     -37.076  -0.315  13.139  1.00 49.74           H  
ATOM    824  HB3 GLU A  52     -38.593  -0.793  13.913  1.00 49.74           H  
ATOM    825  O   GLU A  52     -35.610   1.369  15.194  1.00 49.74           O  
ATOM    826  CG  GLU A  52     -37.244  -2.432  13.441  1.00 49.74           C  
ATOM    827  HG2 GLU A  52     -36.177  -2.627  13.549  1.00 49.74           H  
ATOM    828  HG3 GLU A  52     -37.776  -3.109  14.108  1.00 49.74           H  
ATOM    829  CD  GLU A  52     -37.656  -2.726  11.985  1.00 49.74           C  
ATOM    830  OE1 GLU A  52     -37.131  -3.721  11.430  1.00 49.74           O  
ATOM    831  OE2 GLU A  52     -38.509  -1.986  11.443  1.00 49.74           O  
ATOM    832  N   LEU A  53     -37.691   1.598  15.956  1.00 47.26           N  
ATOM    833  H   LEU A  53     -38.578   1.144  16.120  1.00 47.26           H  
ATOM    834  CA  LEU A  53     -37.575   3.040  16.249  1.00 47.26           C  
ATOM    835  HA  LEU A  53     -37.011   3.504  15.439  1.00 47.26           H  
ATOM    836  C   LEU A  53     -36.796   3.347  17.539  1.00 47.26           C  
ATOM    837  CB  LEU A  53     -38.969   3.694  16.326  1.00 47.26           C  
ATOM    838  HB2 LEU A  53     -38.868   4.699  16.736  1.00 47.26           H  
ATOM    839  HB3 LEU A  53     -39.575   3.135  17.040  1.00 47.26           H  
ATOM    840  O   LEU A  53     -36.413   4.502  17.764  1.00 47.26           O  
ATOM    841  CG  LEU A  53     -39.700   3.806  14.976  1.00 47.26           C  
ATOM    842  HG  LEU A  53     -39.586   2.885  14.404  1.00 47.26           H  
ATOM    843  CD1 LEU A  53     -41.191   4.066  15.196  1.00 47.26           C  
ATOM    844 HD11 LEU A  53     -41.702   4.089  14.233  1.00 47.26           H  
ATOM    845 HD12 LEU A  53     -41.614   3.256  15.791  1.00 47.26           H  
ATOM    846 HD13 LEU A  53     -41.342   5.009  15.721  1.00 47.26           H  
ATOM    847  CD2 LEU A  53     -39.151   4.986  14.165  1.00 47.26           C  
ATOM    848 HD21 LEU A  53     -39.681   5.045  13.214  1.00 47.26           H  
ATOM    849 HD22 LEU A  53     -39.272   5.920  14.712  1.00 47.26           H  
ATOM    850 HD23 LEU A  53     -38.095   4.818  13.949  1.00 47.26           H  
ATOM    851  N   LYS A  54     -36.567   2.352  18.407  1.00 46.50           N  
ATOM    852  H   LYS A  54     -36.976   1.450  18.206  1.00 46.50           H  
ATOM    853  CA  LYS A  54     -35.631   2.469  19.541  1.00 46.50           C  
ATOM    854  HA  LYS A  54     -35.752   3.445  20.010  1.00 46.50           H  
ATOM    855  C   LYS A  54     -34.178   2.406  19.092  1.00 46.50           C  
ATOM    856  CB  LYS A  54     -35.899   1.375  20.577  1.00 46.50           C  
ATOM    857  HB2 LYS A  54     -36.170   0.456  20.057  1.00 46.50           H  
ATOM    858  HB3 LYS A  54     -34.992   1.178  21.148  1.00 46.50           H  
ATOM    859  O   LYS A  54     -33.317   2.939  19.794  1.00 46.50           O  
ATOM    860  CG  LYS A  54     -36.994   1.793  21.565  1.00 46.50           C  
ATOM    861  HG2 LYS A  54     -36.611   2.566  22.232  1.00 46.50           H  
ATOM    862  HG3 LYS A  54     -37.849   2.208  21.032  1.00 46.50           H  
ATOM    863  CD  LYS A  54     -37.404   0.568  22.387  1.00 46.50           C  
ATOM    864  HD2 LYS A  54     -37.458  -0.298  21.727  1.00 46.50           H  
ATOM    865  HD3 LYS A  54     -36.652   0.369  23.150  1.00 46.50           H  
ATOM    866  CE  LYS A  54     -38.778   0.767  23.018  1.00 46.50           C  
ATOM    867  HE2 LYS A  54     -38.722   1.529  23.796  1.00 46.50           H  
ATOM    868  HE3 LYS A  54     -39.454   1.110  22.236  1.00 46.50           H  
ATOM    869  NZ  LYS A  54     -39.256  -0.527  23.550  1.00 46.50           N  
ATOM    870  HZ1 LYS A  54     -39.227  -1.202  22.800  1.00 46.50           H  
ATOM    871  HZ2 LYS A  54     -38.652  -0.877  24.281  1.00 46.50           H  
ATOM    872  HZ3 LYS A  54     -40.215  -0.464  23.861  1.00 46.50           H  
ATOM    873  N   GLN A  55     -33.903   1.823  17.929  1.00 48.46           N  
ATOM    874  H   GLN A  55     -34.655   1.429  17.382  1.00 48.46           H  
ATOM    875  CA  GLN A  55     -32.606   1.950  17.287  1.00 48.46           C  
ATOM    876  HA  GLN A  55     -31.824   1.963  18.046  1.00 48.46           H  
ATOM    877  C   GLN A  55     -32.587   3.305  16.576  1.00 48.46           C  
ATOM    878  CB  GLN A  55     -32.328   0.740  16.381  1.00 48.46           C  
ATOM    879  HB2 GLN A  55     -33.094   0.662  15.610  1.00 48.46           H  
ATOM    880  HB3 GLN A  55     -31.362   0.883  15.897  1.00 48.46           H  
ATOM    881  O   GLN A  55     -33.094   3.472  15.471  1.00 48.46           O  
ATOM    882  CG  GLN A  55     -32.297  -0.559  17.207  1.00 48.46           C  
ATOM    883  HG2 GLN A  55     -31.572  -0.460  18.015  1.00 48.46           H  
ATOM    884  HG3 GLN A  55     -33.279  -0.724  17.650  1.00 48.46           H  
ATOM    885  CD  GLN A  55     -31.936  -1.798  16.396  1.00 48.46           C  
ATOM    886  NE2 GLN A  55     -32.308  -2.970  16.860  1.00 48.46           N  
ATOM    887 HE21 GLN A  55     -32.970  -3.017  17.621  1.00 48.46           H  
ATOM    888 HE22 GLN A  55     -32.138  -3.750  16.242  1.00 48.46           H  
ATOM    889  OE1 GLN A  55     -31.290  -1.756  15.364  1.00 48.46           O  
ATOM    890  N   GLY A  56     -32.047   4.323  17.256  1.00 50.22           N  
ATOM    891  H   GLY A  56     -31.712   4.138  18.191  1.00 50.22           H  
ATOM    892  CA  GLY A  56     -31.714   5.593  16.608  1.00 50.22           C  
ATOM    893  HA2 GLY A  56     -32.637   6.088  16.305  1.00 50.22           H  
ATOM    894  HA3 GLY A  56     -31.169   6.234  17.301  1.00 50.22           H  
ATOM    895  C   GLY A  56     -30.847   5.363  15.359  1.00 50.22           C  
ATOM    896  O   GLY A  56     -30.329   4.258  15.183  1.00 50.22           O  
ATOM    897  N   PRO A  57     -30.673   6.377  14.488  1.00 59.73           N  
ATOM    898  CA  PRO A  57     -29.868   6.224  13.278  1.00 59.73           C  
ATOM    899  HA  PRO A  57     -30.406   5.603  12.561  1.00 59.73           H  
ATOM    900  C   PRO A  57     -28.539   5.551  13.624  1.00 59.73           C  
ATOM    901  CB  PRO A  57     -29.689   7.632  12.700  1.00 59.73           C  
ATOM    902  HB2 PRO A  57     -28.676   7.801  12.334  1.00 59.73           H  
ATOM    903  HB3 PRO A  57     -30.410   7.784  11.897  1.00 59.73           H  
ATOM    904  O   PRO A  57     -27.831   5.998  14.527  1.00 59.73           O  
ATOM    905  CG  PRO A  57     -30.025   8.563  13.865  1.00 59.73           C  
ATOM    906  HG2 PRO A  57     -29.130   8.733  14.463  1.00 59.73           H  
ATOM    907  HG3 PRO A  57     -30.441   9.511  13.522  1.00 59.73           H  
ATOM    908  CD  PRO A  57     -31.032   7.768  14.692  1.00 59.73           C  
ATOM    909  HD2 PRO A  57     -30.961   8.057  15.740  1.00 59.73           H  
ATOM    910  HD3 PRO A  57     -32.040   7.939  14.316  1.00 59.73           H  
ATOM    911  N   VAL A  58     -28.253   4.422  12.971  1.00 66.04           N  
ATOM    912  H   VAL A  58     -28.915   4.061  12.299  1.00 66.04           H  
ATOM    913  CA  VAL A  58     -27.085   3.611  13.308  1.00 66.04           C  
ATOM    914  HA  VAL A  58     -27.116   3.414  14.380  1.00 66.04           H  
ATOM    915  C   VAL A  58     -25.839   4.433  12.997  1.00 66.04           C  
ATOM    916  CB  VAL A  58     -27.080   2.251  12.587  1.00 66.04           C  
ATOM    917  HB  VAL A  58     -26.965   2.395  11.513  1.00 66.04           H  
ATOM    918  O   VAL A  58     -25.517   4.699  11.841  1.00 66.04           O  
ATOM    919  CG1 VAL A  58     -25.919   1.403  13.115  1.00 66.04           C  
ATOM    920 HG11 VAL A  58     -26.005   1.276  14.194  1.00 66.04           H  
ATOM    921 HG12 VAL A  58     -25.940   0.419  12.647  1.00 66.04           H  
ATOM    922 HG13 VAL A  58     -24.969   1.887  12.887  1.00 66.04           H  
ATOM    923  CG2 VAL A  58     -28.373   1.464  12.843  1.00 66.04           C  
ATOM    924 HG21 VAL A  58     -28.311   0.480  12.377  1.00 66.04           H  
ATOM    925 HG22 VAL A  58     -28.536   1.341  13.914  1.00 66.04           H  
ATOM    926 HG23 VAL A  58     -29.229   1.985  12.415  1.00 66.04           H  
ATOM    927  N   HIS A  59     -25.166   4.892  14.048  1.00 79.51           N  
ATOM    928  H   HIS A  59     -25.554   4.731  14.967  1.00 79.51           H  
ATOM    929  CA  HIS A  59     -23.981   5.724  13.930  1.00 79.51           C  
ATOM    930  HA  HIS A  59     -24.026   6.287  12.998  1.00 79.51           H  
ATOM    931  C   HIS A  59     -22.738   4.839  13.883  1.00 79.51           C  
ATOM    932  CB  HIS A  59     -23.934   6.740  15.079  1.00 79.51           C  
ATOM    933  HB2 HIS A  59     -24.073   6.223  16.029  1.00 79.51           H  
ATOM    934  HB3 HIS A  59     -22.947   7.201  15.095  1.00 79.51           H  
ATOM    935  O   HIS A  59     -22.257   4.369  14.912  1.00 79.51           O  
ATOM    936  CG  HIS A  59     -24.955   7.843  14.950  1.00 79.51           C  
ATOM    937  CD2 HIS A  59     -26.027   8.073  15.770  1.00 79.51           C  
ATOM    938  HD2 HIS A  59     -26.319   7.469  16.616  1.00 79.51           H  
ATOM    939  ND1 HIS A  59     -24.958   8.834  13.995  1.00 79.51           N  
ATOM    940  HD1 HIS A  59     -24.330   8.907  13.208  1.00 79.51           H  
ATOM    941  CE1 HIS A  59     -26.002   9.643  14.238  1.00 79.51           C  
ATOM    942  HE1 HIS A  59     -26.271  10.503  13.643  1.00 79.51           H  
ATOM    943  NE2 HIS A  59     -26.674   9.232  15.323  1.00 79.51           N  
ATOM    944  N   PHE A  60     -22.200   4.637  12.683  1.00 88.55           N  
ATOM    945  H   PHE A  60     -22.692   4.966  11.865  1.00 88.55           H  
ATOM    946  CA  PHE A  60     -20.911   3.977  12.499  1.00 88.55           C  
ATOM    947  HA  PHE A  60     -20.769   3.233  13.283  1.00 88.55           H  
ATOM    948  C   PHE A  60     -19.789   5.011  12.599  1.00 88.55           C  
ATOM    949  CB  PHE A  60     -20.897   3.249  11.150  1.00 88.55           C  
ATOM    950  HB2 PHE A  60     -20.906   3.987  10.348  1.00 88.55           H  
ATOM    951  HB3 PHE A  60     -19.966   2.687  11.067  1.00 88.55           H  
ATOM    952  O   PHE A  60     -19.743   5.949  11.805  1.00 88.55           O  
ATOM    953  CG  PHE A  60     -22.056   2.292  10.952  1.00 88.55           C  
ATOM    954  CD1 PHE A  60     -22.180   1.152  11.767  1.00 88.55           C  
ATOM    955  HD1 PHE A  60     -21.468   0.965  12.557  1.00 88.55           H  
ATOM    956  CD2 PHE A  60     -23.019   2.541   9.955  1.00 88.55           C  
ATOM    957  HD2 PHE A  60     -22.952   3.428   9.343  1.00 88.55           H  
ATOM    958  CE1 PHE A  60     -23.230   0.243  11.561  1.00 88.55           C  
ATOM    959  HE1 PHE A  60     -23.317  -0.627  12.196  1.00 88.55           H  
ATOM    960  CE2 PHE A  60     -24.075   1.635   9.754  1.00 88.55           C  
ATOM    961  HE2 PHE A  60     -24.816   1.833   8.993  1.00 88.55           H  
ATOM    962  CZ  PHE A  60     -24.171   0.477  10.544  1.00 88.55           C  
ATOM    963  HZ  PHE A  60     -24.983  -0.218  10.387  1.00 88.55           H  
ATOM    964  N   ASN A  61     -18.863   4.855  13.546  1.00 92.19           N  
ATOM    965  H   ASN A  61     -18.887   4.036  14.136  1.00 92.19           H  
ATOM    966  CA  ASN A  61     -17.670   5.708  13.597  1.00 92.19           C  
ATOM    967  HA  ASN A  61     -17.922   6.719  13.278  1.00 92.19           H  
ATOM    968  C   ASN A  61     -16.594   5.203  12.634  1.00 92.19           C  
ATOM    969  CB  ASN A  61     -17.147   5.768  15.037  1.00 92.19           C  
ATOM    970  HB2 ASN A  61     -16.949   4.758  15.397  1.00 92.19           H  
ATOM    971  HB3 ASN A  61     -16.212   6.329  15.057  1.00 92.19           H  
ATOM    972  O   ASN A  61     -15.784   5.977  12.128  1.00 92.19           O  
ATOM    973  CG  ASN A  61     -18.122   6.468  15.958  1.00 92.19           C  
ATOM    974  ND2 ASN A  61     -18.437   5.868  17.081  1.00 92.19           N  
ATOM    975 HD21 ASN A  61     -19.158   6.307  17.637  1.00 92.19           H  
ATOM    976 HD22 ASN A  61     -18.138   4.916  17.236  1.00 92.19           H  
ATOM    977  OD1 ASN A  61     -18.607   7.555  15.680  1.00 92.19           O  
ATOM    978  N   SER A  62     -16.587   3.897  12.371  1.00 94.66           N  
ATOM    979  H   SER A  62     -17.235   3.311  12.877  1.00 94.66           H  
ATOM    980  CA  SER A  62     -15.712   3.263  11.392  1.00 94.66           C  
ATOM    981  HA  SER A  62     -15.527   3.958  10.573  1.00 94.66           H  
ATOM    982  C   SER A  62     -16.351   2.002  10.815  1.00 94.66           C  
ATOM    983  CB  SER A  62     -14.378   2.929  12.065  1.00 94.66           C  
ATOM    984  HB2 SER A  62     -13.988   3.816  12.565  1.00 94.66           H  
ATOM    985  HB3 SER A  62     -13.659   2.617  11.308  1.00 94.66           H  
ATOM    986  O   SER A  62     -17.329   1.487  11.354  1.00 94.66           O  
ATOM    987  OG  SER A  62     -14.538   1.885  13.007  1.00 94.66           O  
ATOM    988  HG  SER A  62     -15.272   2.104  13.585  1.00 94.66           H  
ATOM    989  N   CYS A  63     -15.741   1.435   9.772  1.00 96.54           N  
ATOM    990  H   CYS A  63     -14.972   1.907   9.319  1.00 96.54           H  
ATOM    991  CA  CYS A  63     -16.170   0.148   9.226  1.00 96.54           C  
ATOM    992  HA  CYS A  63     -17.213   0.236   8.925  1.00 96.54           H  
ATOM    993  C   CYS A  63     -16.106  -1.009  10.238  1.00 96.54           C  
ATOM    994  CB  CYS A  63     -15.343  -0.164   7.977  1.00 96.54           C  
ATOM    995  HB2 CYS A  63     -15.508  -1.203   7.694  1.00 96.54           H  
ATOM    996  HB3 CYS A  63     -14.282  -0.044   8.197  1.00 96.54           H  
ATOM    997  O   CYS A  63     -16.748  -2.028  10.009  1.00 96.54           O  
ATOM    998  SG  CYS A  63     -15.771   0.865   6.553  1.00 96.54           S  
ATOM    999  N   LYS A  64     -15.386  -0.870  11.364  1.00 94.45           N  
ATOM   1000  H   LYS A  64     -14.926   0.013  11.534  1.00 94.45           H  
ATOM   1001  CA  LYS A  64     -15.401  -1.867  12.450  1.00 94.45           C  
ATOM   1002  HA  LYS A  64     -15.172  -2.857  12.054  1.00 94.45           H  
ATOM   1003  C   LYS A  64     -16.757  -2.008  13.134  1.00 94.45           C  
ATOM   1004  CB  LYS A  64     -14.400  -1.505  13.543  1.00 94.45           C  
ATOM   1005  HB2 LYS A  64     -14.574  -2.189  14.373  1.00 94.45           H  
ATOM   1006  HB3 LYS A  64     -14.595  -0.498  13.912  1.00 94.45           H  
ATOM   1007  O   LYS A  64     -17.053  -3.079  13.648  1.00 94.45           O  
ATOM   1008  CG  LYS A  64     -12.941  -1.635  13.113  1.00 94.45           C  
ATOM   1009  HG2 LYS A  64     -12.680  -0.860  12.392  1.00 94.45           H  
ATOM   1010  HG3 LYS A  64     -12.780  -2.620  12.673  1.00 94.45           H  
ATOM   1011  CD  LYS A  64     -12.102  -1.492  14.382  1.00 94.45           C  
ATOM   1012  HD2 LYS A  64     -12.151  -0.464  14.739  1.00 94.45           H  
ATOM   1013  HD3 LYS A  64     -12.504  -2.152  15.151  1.00 94.45           H  
ATOM   1014  CE  LYS A  64     -10.664  -1.891  14.116  1.00 94.45           C  
ATOM   1015  HE2 LYS A  64     -10.648  -2.815  13.538  1.00 94.45           H  
ATOM   1016  HE3 LYS A  64     -10.188  -1.108  13.526  1.00 94.45           H  
ATOM   1017  NZ  LYS A  64      -9.943  -2.085  15.393  1.00 94.45           N  
ATOM   1018  HZ1 LYS A  64     -10.091  -1.300  16.012  1.00 94.45           H  
ATOM   1019  HZ2 LYS A  64      -8.954  -2.118  15.187  1.00 94.45           H  
ATOM   1020  HZ3 LYS A  64     -10.225  -2.939  15.852  1.00 94.45           H  
ATOM   1021  N   ASP A  65     -17.545  -0.938  13.151  1.00 92.76           N  
ATOM   1022  H   ASP A  65     -17.235  -0.091  12.696  1.00 92.76           H  
ATOM   1023  CA  ASP A  65     -18.857  -0.913  13.801  1.00 92.76           C  
ATOM   1024  HA  ASP A  65     -18.824  -1.528  14.700  1.00 92.76           H  
ATOM   1025  C   ASP A  65     -19.948  -1.483  12.876  1.00 92.76           C  
ATOM   1026  CB  ASP A  65     -19.180   0.531  14.221  1.00 92.76           C  
ATOM   1027  HB2 ASP A  65     -20.091   0.535  14.820  1.00 92.76           H  
ATOM   1028  HB3 ASP A  65     -19.367   1.117  13.320  1.00 92.76           H  
ATOM   1029  O   ASP A  65     -21.095  -1.662  13.282  1.00 92.76           O  
ATOM   1030  CG  ASP A  65     -18.061   1.216  15.014  1.00 92.76           C  
ATOM   1031  OD1 ASP A  65     -17.478   0.580  15.918  1.00 92.76           O  
ATOM   1032  OD2 ASP A  65     -17.750   2.386  14.671  1.00 92.76           O  
ATOM   1033  N   VAL A  66     -19.603  -1.741  11.609  1.00 93.27           N  
ATOM   1034  H   VAL A  66     -18.629  -1.658  11.354  1.00 93.27           H  
ATOM   1035  CA  VAL A  66     -20.546  -2.144  10.570  1.00 93.27           C  
ATOM   1036  HA  VAL A  66     -21.496  -1.644  10.757  1.00 93.27           H  
ATOM   1037  C   VAL A  66     -20.783  -3.644  10.629  1.00 93.27           C  
ATOM   1038  CB  VAL A  66     -20.069  -1.700   9.177  1.00 93.27           C  
ATOM   1039  HB  VAL A  66     -19.091  -2.130   8.964  1.00 93.27           H  
ATOM   1040  O   VAL A  66     -19.895  -4.449  10.353  1.00 93.27           O  
ATOM   1041  CG1 VAL A  66     -21.038  -2.142   8.073  1.00 93.27           C  
ATOM   1042 HG11 VAL A  66     -21.049  -3.229   7.994  1.00 93.27           H  
ATOM   1043 HG12 VAL A  66     -22.044  -1.780   8.289  1.00 93.27           H  
ATOM   1044 HG13 VAL A  66     -20.705  -1.730   7.121  1.00 93.27           H  
ATOM   1045  CG2 VAL A  66     -19.968  -0.173   9.112  1.00 93.27           C  
ATOM   1046 HG21 VAL A  66     -20.953   0.272   9.254  1.00 93.27           H  
ATOM   1047 HG22 VAL A  66     -19.298   0.205   9.884  1.00 93.27           H  
ATOM   1048 HG23 VAL A  66     -19.581   0.123   8.136  1.00 93.27           H  
ATOM   1049  N   VAL A  67     -22.029  -4.015  10.909  1.00 90.00           N  
ATOM   1050  H   VAL A  67     -22.691  -3.296  11.166  1.00 90.00           H  
ATOM   1051  CA  VAL A  67     -22.512  -5.393  10.819  1.00 90.00           C  
ATOM   1052  HA  VAL A  67     -21.661  -6.070  10.751  1.00 90.00           H  
ATOM   1053  C   VAL A  67     -23.340  -5.524   9.544  1.00 90.00           C  
ATOM   1054  CB  VAL A  67     -23.308  -5.783  12.079  1.00 90.00           C  
ATOM   1055  HB  VAL A  67     -24.205  -5.167  12.150  1.00 90.00           H  
ATOM   1056  O   VAL A  67     -24.405  -4.927   9.423  1.00 90.00           O  
ATOM   1057  CG1 VAL A  67     -23.724  -7.259  12.018  1.00 90.00           C  
ATOM   1058 HG11 VAL A  67     -24.263  -7.523  12.927  1.00 90.00           H  
ATOM   1059 HG12 VAL A  67     -24.385  -7.428  11.168  1.00 90.00           H  
ATOM   1060 HG13 VAL A  67     -22.842  -7.893  11.928  1.00 90.00           H  
ATOM   1061  CG2 VAL A  67     -22.478  -5.579  13.354  1.00 90.00           C  
ATOM   1062 HG21 VAL A  67     -21.552  -6.151  13.297  1.00 90.00           H  
ATOM   1063 HG22 VAL A  67     -23.049  -5.900  14.225  1.00 90.00           H  
ATOM   1064 HG23 VAL A  67     -22.234  -4.524  13.483  1.00 90.00           H  
ATOM   1065  N   SER A  68     -22.852  -6.299   8.575  1.00 90.97           N  
ATOM   1066  H   SER A  68     -21.977  -6.779   8.730  1.00 90.97           H  
ATOM   1067  CA  SER A  68     -23.540  -6.536   7.301  1.00 90.97           C  
ATOM   1068  HA  SER A  68     -24.603  -6.331   7.428  1.00 90.97           H  
ATOM   1069  C   SER A  68     -23.390  -7.988   6.864  1.00 90.97           C  
ATOM   1070  CB  SER A  68     -23.011  -5.589   6.220  1.00 90.97           C  
ATOM   1071  HB2 SER A  68     -21.959  -5.800   6.029  1.00 90.97           H  
ATOM   1072  HB3 SER A  68     -23.114  -4.562   6.572  1.00 90.97           H  
ATOM   1073  O   SER A  68     -22.387  -8.633   7.157  1.00 90.97           O  
ATOM   1074  OG  SER A  68     -23.746  -5.746   5.018  1.00 90.97           O  
ATOM   1075  HG  SER A  68     -23.693  -4.918   4.535  1.00 90.97           H  
ATOM   1076  N   LYS A  69     -24.392  -8.501   6.140  1.00 91.20           N  
ATOM   1077  H   LYS A  69     -25.153  -7.878   5.911  1.00 91.20           H  
ATOM   1078  CA  LYS A  69     -24.327  -9.820   5.485  1.00 91.20           C  
ATOM   1079  HA  LYS A  69     -23.804 -10.521   6.136  1.00 91.20           H  
ATOM   1080  C   LYS A  69     -23.522  -9.785   4.185  1.00 91.20           C  
ATOM   1081  CB  LYS A  69     -25.739 -10.348   5.198  1.00 91.20           C  
ATOM   1082  HB2 LYS A  69     -26.281  -9.619   4.595  1.00 91.20           H  
ATOM   1083  HB3 LYS A  69     -25.651 -11.268   4.621  1.00 91.20           H  
ATOM   1084  O   LYS A  69     -23.081 -10.828   3.714  1.00 91.20           O  
ATOM   1085  CG  LYS A  69     -26.531 -10.653   6.475  1.00 91.20           C  
ATOM   1086  HG2 LYS A  69     -25.969 -11.358   7.088  1.00 91.20           H  
ATOM   1087  HG3 LYS A  69     -26.683  -9.733   7.041  1.00 91.20           H  
ATOM   1088  CD  LYS A  69     -27.893 -11.260   6.119  1.00 91.20           C  
ATOM   1089  HD2 LYS A  69     -27.739 -12.185   5.563  1.00 91.20           H  
ATOM   1090  HD3 LYS A  69     -28.444 -10.555   5.496  1.00 91.20           H  
ATOM   1091  CE  LYS A  69     -28.683 -11.549   7.398  1.00 91.20           C  
ATOM   1092  HE2 LYS A  69     -28.118 -12.257   8.005  1.00 91.20           H  
ATOM   1093  HE3 LYS A  69     -28.768 -10.622   7.966  1.00 91.20           H  
ATOM   1094  NZ  LYS A  69     -30.033 -12.086   7.098  1.00 91.20           N  
ATOM   1095  HZ1 LYS A  69     -30.558 -11.420   6.549  1.00 91.20           H  
ATOM   1096  HZ2 LYS A  69     -29.965 -12.952   6.583  1.00 91.20           H  
ATOM   1097  HZ3 LYS A  69     -30.540 -12.254   7.955  1.00 91.20           H  
ATOM   1098  N   SER A  70     -23.367  -8.604   3.593  1.00 94.27           N  
ATOM   1099  H   SER A  70     -23.717  -7.779   4.059  1.00 94.27           H  
ATOM   1100  CA  SER A  70     -22.578  -8.410   2.382  1.00 94.27           C  
ATOM   1101  HA  SER A  70     -22.668  -9.289   1.744  1.00 94.27           H  
ATOM   1102  C   SER A  70     -21.119  -8.211   2.756  1.00 94.27           C  
ATOM   1103  CB  SER A  70     -23.074  -7.196   1.596  1.00 94.27           C  
ATOM   1104  HB2 SER A  70     -22.456  -7.064   0.708  1.00 94.27           H  
ATOM   1105  HB3 SER A  70     -23.003  -6.302   2.215  1.00 94.27           H  
ATOM   1106  O   SER A  70     -20.821  -7.401   3.631  1.00 94.27           O  
ATOM   1107  OG  SER A  70     -24.416  -7.398   1.201  1.00 94.27           O  
ATOM   1108  HG  SER A  70     -24.717  -6.609   0.743  1.00 94.27           H  
ATOM   1109  N   SER A  71     -20.215  -8.888   2.045  1.00 95.32           N  
ATOM   1110  H   SER A  71     -20.533  -9.581   1.383  1.00 95.32           H  
ATOM   1111  CA  SER A  71     -18.768  -8.761   2.264  1.00 95.32           C  
ATOM   1112  HA  SER A  71     -18.557  -8.942   3.318  1.00 95.32           H  
ATOM   1113  C   SER A  71     -18.226  -7.374   1.915  1.00 95.32           C  
ATOM   1114  CB  SER A  71     -18.046  -9.837   1.459  1.00 95.32           C  
ATOM   1115  HB2 SER A  71     -17.004  -9.871   1.774  1.00 95.32           H  
ATOM   1116  HB3 SER A  71     -18.508 -10.796   1.695  1.00 95.32           H  
ATOM   1117  O   SER A  71     -17.185  -6.961   2.418  1.00 95.32           O  
ATOM   1118  OG  SER A  71     -18.127  -9.627   0.053  1.00 95.32           O  
ATOM   1119  HG  SER A  71     -18.147 -10.507  -0.329  1.00 95.32           H  
ATOM   1120  N   ARG A  72     -18.929  -6.660   1.029  1.00 97.04           N  
ATOM   1121  H   ARG A  72     -19.768  -7.094   0.670  1.00 97.04           H  
ATOM   1122  CA  ARG A  72     -18.698  -5.261   0.669  1.00 97.04           C  
ATOM   1123  HA  ARG A  72     -17.958  -4.833   1.345  1.00 97.04           H  
ATOM   1124  C   ARG A  72     -20.001  -4.502   0.867  1.00 97.04           C  
ATOM   1125  CB  ARG A  72     -18.181  -5.129  -0.775  1.00 97.04           C  
ATOM   1126  HB2 ARG A  72     -18.777  -5.749  -1.445  1.00 97.04           H  
ATOM   1127  HB3 ARG A  72     -18.320  -4.096  -1.094  1.00 97.04           H  
ATOM   1128  O   ARG A  72     -21.025  -4.900   0.313  1.00 97.04           O  
ATOM   1129  CG  ARG A  72     -16.688  -5.462  -0.928  1.00 97.04           C  
ATOM   1130  HG2 ARG A  72     -16.137  -5.088  -0.065  1.00 97.04           H  
ATOM   1131  HG3 ARG A  72     -16.304  -4.963  -1.818  1.00 97.04           H  
ATOM   1132  CD  ARG A  72     -16.451  -6.965  -1.090  1.00 97.04           C  
ATOM   1133  HD2 ARG A  72     -16.905  -7.473  -0.239  1.00 97.04           H  
ATOM   1134  HD3 ARG A  72     -16.937  -7.316  -2.000  1.00 97.04           H  
ATOM   1135  NE  ARG A  72     -15.016  -7.290  -1.133  1.00 97.04           N  
ATOM   1136  HE  ARG A  72     -14.392  -6.604  -1.533  1.00 97.04           H  
ATOM   1137  NH1 ARG A  72     -15.135  -9.271   0.044  1.00 97.04           N  
ATOM   1138 HH11 ARG A  72     -14.676  -9.955   0.629  1.00 97.04           H  
ATOM   1139 HH12 ARG A  72     -16.141  -9.192   0.082  1.00 97.04           H  
ATOM   1140  NH2 ARG A  72     -13.150  -8.402  -0.499  1.00 97.04           N  
ATOM   1141 HH21 ARG A  72     -12.613  -7.625  -0.855  1.00 97.04           H  
ATOM   1142 HH22 ARG A  72     -12.716  -9.026   0.166  1.00 97.04           H  
ATOM   1143  CZ  ARG A  72     -14.448  -8.322  -0.532  1.00 97.04           C  
ATOM   1144  N   THR A  73     -19.974  -3.432   1.649  1.00 96.54           N  
ATOM   1145  H   THR A  73     -19.099  -3.171   2.081  1.00 96.54           H  
ATOM   1146  CA  THR A  73     -21.156  -2.603   1.907  1.00 96.54           C  
ATOM   1147  HA  THR A  73     -21.863  -2.736   1.088  1.00 96.54           H  
ATOM   1148  C   THR A  73     -20.776  -1.134   1.945  1.00 96.54           C  
ATOM   1149  CB  THR A  73     -21.872  -3.051   3.190  1.00 96.54           C  
ATOM   1150  HB  THR A  73     -22.021  -4.129   3.123  1.00 96.54           H  
ATOM   1151  O   THR A  73     -19.752  -0.773   2.519  1.00 96.54           O  
ATOM   1152  CG2 THR A  73     -21.120  -2.766   4.487  1.00 96.54           C  
ATOM   1153 HG21 THR A  73     -20.986  -1.694   4.631  1.00 96.54           H  
ATOM   1154 HG22 THR A  73     -21.684  -3.167   5.329  1.00 96.54           H  
ATOM   1155 HG23 THR A  73     -20.144  -3.250   4.456  1.00 96.54           H  
ATOM   1156  OG1 THR A  73     -23.147  -2.462   3.283  1.00 96.54           O  
ATOM   1157  HG1 THR A  73     -23.059  -1.561   3.602  1.00 96.54           H  
ATOM   1158  N   VAL A  74     -21.602  -0.284   1.344  1.00 97.04           N  
ATOM   1159  H   VAL A  74     -22.466  -0.632   0.952  1.00 97.04           H  
ATOM   1160  CA  VAL A  74     -21.428   1.168   1.426  1.00 97.04           C  
ATOM   1161  HA  VAL A  74     -20.374   1.385   1.593  1.00 97.04           H  
ATOM   1162  C   VAL A  74     -22.205   1.690   2.624  1.00 97.04           C  
ATOM   1163  CB  VAL A  74     -21.827   1.869   0.120  1.00 97.04           C  
ATOM   1164  HB  VAL A  74     -22.863   1.639  -0.128  1.00 97.04           H  
ATOM   1165  O   VAL A  74     -23.355   1.300   2.824  1.00 97.04           O  
ATOM   1166  CG1 VAL A  74     -21.661   3.384   0.221  1.00 97.04           C  
ATOM   1167 HG11 VAL A  74     -22.369   3.804   0.935  1.00 97.04           H  
ATOM   1168 HG12 VAL A  74     -21.851   3.850  -0.747  1.00 97.04           H  
ATOM   1169 HG13 VAL A  74     -20.646   3.628   0.534  1.00 97.04           H  
ATOM   1170  CG2 VAL A  74     -20.921   1.387  -1.016  1.00 97.04           C  
ATOM   1171 HG21 VAL A  74     -19.878   1.543  -0.740  1.00 97.04           H  
ATOM   1172 HG22 VAL A  74     -21.095   0.331  -1.222  1.00 97.04           H  
ATOM   1173 HG23 VAL A  74     -21.129   1.967  -1.915  1.00 97.04           H  
ATOM   1174  N   VAL A  75     -21.575   2.549   3.420  1.00 95.60           N  
ATOM   1175  H   VAL A  75     -20.634   2.824   3.177  1.00 95.60           H  
ATOM   1176  CA  VAL A  75     -22.190   3.214   4.575  1.00 95.60           C  
ATOM   1177  HA  VAL A  75     -23.273   3.199   4.456  1.00 95.60           H  
ATOM   1178  C   VAL A  75     -21.758   4.674   4.629  1.00 95.60           C  
ATOM   1179  CB  VAL A  75     -21.851   2.516   5.911  1.00 95.60           C  
ATOM   1180  HB  VAL A  75     -22.401   3.025   6.703  1.00 95.60           H  
ATOM   1181  O   VAL A  75     -20.706   5.040   4.107  1.00 95.60           O  
ATOM   1182  CG1 VAL A  75     -22.287   1.046   5.928  1.00 95.60           C  
ATOM   1183 HG11 VAL A  75     -21.683   0.468   5.228  1.00 95.60           H  
ATOM   1184 HG12 VAL A  75     -22.161   0.640   6.931  1.00 95.60           H  
ATOM   1185 HG13 VAL A  75     -23.338   0.973   5.649  1.00 95.60           H  
ATOM   1186  CG2 VAL A  75     -20.360   2.593   6.259  1.00 95.60           C  
ATOM   1187 HG21 VAL A  75     -20.177   2.092   7.210  1.00 95.60           H  
ATOM   1188 HG22 VAL A  75     -20.045   3.631   6.366  1.00 95.60           H  
ATOM   1189 HG23 VAL A  75     -19.770   2.122   5.473  1.00 95.60           H  
ATOM   1190  N   THR A  76     -22.535   5.500   5.321  1.00 95.66           N  
ATOM   1191  H   THR A  76     -23.404   5.155   5.703  1.00 95.66           H  
ATOM   1192  CA  THR A  76     -22.124   6.852   5.709  1.00 95.66           C  
ATOM   1193  HA  THR A  76     -21.284   7.175   5.094  1.00 95.66           H  
ATOM   1194  C   THR A  76     -21.668   6.827   7.164  1.00 95.66           C  
ATOM   1195  CB  THR A  76     -23.264   7.854   5.496  1.00 95.66           C  
ATOM   1196  HB  THR A  76     -24.078   7.630   6.184  1.00 95.66           H  
ATOM   1197  O   THR A  76     -22.427   6.428   8.047  1.00 95.66           O  
ATOM   1198  CG2 THR A  76     -22.811   9.296   5.701  1.00 95.66           C  
ATOM   1199 HG21 THR A  76     -23.632   9.973   5.464  1.00 95.66           H  
ATOM   1200 HG22 THR A  76     -22.524   9.450   6.741  1.00 95.66           H  
ATOM   1201 HG23 THR A  76     -21.963   9.520   5.053  1.00 95.66           H  
ATOM   1202  OG1 THR A  76     -23.751   7.760   4.176  1.00 95.66           O  
ATOM   1203  HG1 THR A  76     -23.078   8.088   3.575  1.00 95.66           H  
ATOM   1204  N   LEU A  77     -20.421   7.225   7.418  1.00 94.85           N  
ATOM   1205  H   LEU A  77     -19.850   7.540   6.647  1.00 94.85           H  
ATOM   1206  CA  LEU A  77     -19.878   7.318   8.774  1.00 94.85           C  
ATOM   1207  HA  LEU A  77     -20.149   6.415   9.321  1.00 94.85           H  
ATOM   1208  C   LEU A  77     -20.492   8.500   9.535  1.00 94.85           C  
ATOM   1209  CB  LEU A  77     -18.342   7.426   8.720  1.00 94.85           C  
ATOM   1210  HB2 LEU A  77     -17.965   7.512   9.739  1.00 94.85           H  
ATOM   1211  HB3 LEU A  77     -18.083   8.340   8.186  1.00 94.85           H  
ATOM   1212  O   LEU A  77     -21.040   9.426   8.938  1.00 94.85           O  
ATOM   1213  CG  LEU A  77     -17.625   6.247   8.037  1.00 94.85           C  
ATOM   1214  HG  LEU A  77     -17.919   6.204   6.989  1.00 94.85           H  
ATOM   1215  CD1 LEU A  77     -16.112   6.467   8.101  1.00 94.85           C  
ATOM   1216 HD11 LEU A  77     -15.601   5.654   7.585  1.00 94.85           H  
ATOM   1217 HD12 LEU A  77     -15.784   6.506   9.140  1.00 94.85           H  
ATOM   1218 HD13 LEU A  77     -15.864   7.405   7.604  1.00 94.85           H  
ATOM   1219  CD2 LEU A  77     -17.942   4.901   8.696  1.00 94.85           C  
ATOM   1220 HD21 LEU A  77     -18.992   4.654   8.540  1.00 94.85           H  
ATOM   1221 HD22 LEU A  77     -17.743   4.954   9.767  1.00 94.85           H  
ATOM   1222 HD23 LEU A  77     -17.341   4.112   8.244  1.00 94.85           H  
ATOM   1223  N   SER A  78     -20.329   8.527  10.857  1.00 92.34           N  
ATOM   1224  H   SER A  78     -19.893   7.729  11.297  1.00 92.34           H  
ATOM   1225  CA  SER A  78     -20.749   9.642  11.719  1.00 92.34           C  
ATOM   1226  HA  SER A  78     -21.829   9.758  11.624  1.00 92.34           H  
ATOM   1227  C   SER A  78     -20.123  10.989  11.326  1.00 92.34           C  
ATOM   1228  CB  SER A  78     -20.431   9.311  13.182  1.00 92.34           C  
ATOM   1229  HB2 SER A  78     -20.740  10.140  13.819  1.00 92.34           H  
ATOM   1230  HB3 SER A  78     -20.990   8.421  13.471  1.00 92.34           H  
ATOM   1231  O   SER A  78     -20.691  12.038  11.618  1.00 92.34           O  
ATOM   1232  OG  SER A  78     -19.049   9.062  13.367  1.00 92.34           O  
ATOM   1233  HG  SER A  78     -18.928   8.647  14.224  1.00 92.34           H  
ATOM   1234  N   SER A  79     -18.997  10.971  10.605  1.00 91.85           N  
ATOM   1235  H   SER A  79     -18.589  10.069  10.404  1.00 91.85           H  
ATOM   1236  CA  SER A  79     -18.364  12.149  10.000  1.00 91.85           C  
ATOM   1237  HA  SER A  79     -18.353  12.953  10.736  1.00 91.85           H  
ATOM   1238  C   SER A  79     -19.079  12.690   8.751  1.00 91.85           C  
ATOM   1239  CB  SER A  79     -16.917  11.805   9.637  1.00 91.85           C  
ATOM   1240  HB2 SER A  79     -16.384  11.499  10.537  1.00 91.85           H  
ATOM   1241  HB3 SER A  79     -16.428  12.688   9.223  1.00 91.85           H  
ATOM   1242  O   SER A  79     -18.685  13.736   8.240  1.00 91.85           O  
ATOM   1243  OG  SER A  79     -16.881  10.753   8.686  1.00 91.85           O  
ATOM   1244  HG  SER A  79     -15.964  10.576   8.461  1.00 91.85           H  
ATOM   1245  N   GLY A  80     -20.085  11.984   8.230  1.00 94.00           N  
ATOM   1246  H   GLY A  80     -20.375  11.144   8.709  1.00 94.00           H  
ATOM   1247  CA  GLY A  80     -20.744  12.275   6.953  1.00 94.00           C  
ATOM   1248  HA2 GLY A  80     -21.750  11.856   6.977  1.00 94.00           H  
ATOM   1249  HA3 GLY A  80     -20.825  13.354   6.823  1.00 94.00           H  
ATOM   1250  C   GLY A  80     -20.026  11.703   5.725  1.00 94.00           C  
ATOM   1251  O   GLY A  80     -20.516  11.861   4.611  1.00 94.00           O  
ATOM   1252  N   LEU A  81     -18.883  11.031   5.903  1.00 95.71           N  
ATOM   1253  H   LEU A  81     -18.537  10.918   6.845  1.00 95.71           H  
ATOM   1254  CA  LEU A  81     -18.123  10.434   4.804  1.00 95.71           C  
ATOM   1255  HA  LEU A  81     -18.130  11.135   3.970  1.00 95.71           H  
ATOM   1256  C   LEU A  81     -18.774   9.122   4.336  1.00 95.71           C  
ATOM   1257  CB  LEU A  81     -16.668  10.237   5.269  1.00 95.71           C  
ATOM   1258  HB2 LEU A  81     -16.289  11.186   5.648  1.00 95.71           H  
ATOM   1259  HB3 LEU A  81     -16.669   9.520   6.090  1.00 95.71           H  
ATOM   1260  O   LEU A  81     -18.928   8.195   5.134  1.00 95.71           O  
ATOM   1261  CG  LEU A  81     -15.708   9.726   4.179  1.00 95.71           C  
ATOM   1262  HG  LEU A  81     -16.085   8.789   3.769  1.00 95.71           H  
ATOM   1263  CD1 LEU A  81     -15.536  10.723   3.034  1.00 95.71           C  
ATOM   1264 HD11 LEU A  81     -16.478  10.846   2.498  1.00 95.71           H  
ATOM   1265 HD12 LEU A  81     -15.201  11.688   3.415  1.00 95.71           H  
ATOM   1266 HD13 LEU A  81     -14.802  10.344   2.324  1.00 95.71           H  
ATOM   1267  CD2 LEU A  81     -14.333   9.468   4.800  1.00 95.71           C  
ATOM   1268 HD21 LEU A  81     -13.661   9.076   4.036  1.00 95.71           H  
ATOM   1269 HD22 LEU A  81     -13.921  10.396   5.197  1.00 95.71           H  
ATOM   1270 HD23 LEU A  81     -14.424   8.731   5.598  1.00 95.71           H  
ATOM   1271  N   GLU A  82     -19.127   9.028   3.051  1.00 97.34           N  
ATOM   1272  H   GLU A  82     -18.983   9.824   2.445  1.00 97.34           H  
ATOM   1273  CA  GLU A  82     -19.540   7.767   2.420  1.00 97.34           C  
ATOM   1274  HA  GLU A  82     -20.181   7.232   3.121  1.00 97.34           H  
ATOM   1275  C   GLU A  82     -18.300   6.897   2.154  1.00 97.34           C  
ATOM   1276  CB  GLU A  82     -20.374   8.019   1.139  1.00 97.34           C  
ATOM   1277  HB2 GLU A  82     -21.109   8.799   1.340  1.00 97.34           H  
ATOM   1278  HB3 GLU A  82     -19.715   8.359   0.340  1.00 97.34           H  
ATOM   1279  O   GLU A  82     -17.328   7.353   1.552  1.00 97.34           O  
ATOM   1280  CG  GLU A  82     -21.129   6.747   0.700  1.00 97.34           C  
ATOM   1281  HG2 GLU A  82     -21.821   6.474   1.496  1.00 97.34           H  
ATOM   1282  HG3 GLU A  82     -20.402   5.939   0.615  1.00 97.34           H  
ATOM   1283  CD  GLU A  82     -21.903   6.845  -0.638  1.00 97.34           C  
ATOM   1284  OE1 GLU A  82     -21.326   7.323  -1.634  1.00 97.34           O  
ATOM   1285  OE2 GLU A  82     -23.039   6.308  -0.737  1.00 97.34           O  
ATOM   1286  N   VAL A  83     -18.313   5.649   2.625  1.00 98.00           N  
ATOM   1287  H   VAL A  83     -19.138   5.328   3.111  1.00 98.00           H  
ATOM   1288  CA  VAL A  83     -17.188   4.712   2.499  1.00 98.00           C  
ATOM   1289  HA  VAL A  83     -16.533   5.065   1.702  1.00 98.00           H  
ATOM   1290  C   VAL A  83     -17.658   3.318   2.106  1.00 98.00           C  
ATOM   1291  CB  VAL A  83     -16.342   4.628   3.787  1.00 98.00           C  
ATOM   1292  HB  VAL A  83     -15.516   3.948   3.580  1.00 98.00           H  
ATOM   1293  O   VAL A  83     -18.768   2.901   2.437  1.00 98.00           O  
ATOM   1294  CG1 VAL A  83     -15.732   5.976   4.181  1.00 98.00           C  
ATOM   1295 HG11 VAL A  83     -15.004   5.838   4.980  1.00 98.00           H  
ATOM   1296 HG12 VAL A  83     -15.235   6.419   3.318  1.00 98.00           H  
ATOM   1297 HG13 VAL A  83     -16.519   6.648   4.526  1.00 98.00           H  
ATOM   1298  CG2 VAL A  83     -17.113   4.078   4.993  1.00 98.00           C  
ATOM   1299 HG21 VAL A  83     -16.466   4.053   5.869  1.00 98.00           H  
ATOM   1300 HG22 VAL A  83     -17.981   4.704   5.198  1.00 98.00           H  
ATOM   1301 HG23 VAL A  83     -17.454   3.062   4.791  1.00 98.00           H  
ATOM   1302  N   MET A  84     -16.777   2.566   1.447  1.00 98.16           N  
ATOM   1303  H   MET A  84     -15.883   2.973   1.213  1.00 98.16           H  
ATOM   1304  CA  MET A  84     -16.948   1.134   1.220  1.00 98.16           C  
ATOM   1305  HA  MET A  84     -18.010   0.886   1.227  1.00 98.16           H  
ATOM   1306  C   MET A  84     -16.260   0.350   2.342  1.00 98.16           C  
ATOM   1307  CB  MET A  84     -16.396   0.782  -0.167  1.00 98.16           C  
ATOM   1308  HB2 MET A  84     -16.963   1.323  -0.925  1.00 98.16           H  
ATOM   1309  HB3 MET A  84     -15.359   1.114  -0.227  1.00 98.16           H  
ATOM   1310  O   MET A  84     -15.045   0.450   2.526  1.00 98.16           O  
ATOM   1311  CG  MET A  84     -16.443  -0.718  -0.476  1.00 98.16           C  
ATOM   1312  HG2 MET A  84     -15.878  -0.890  -1.392  1.00 98.16           H  
ATOM   1313  HG3 MET A  84     -15.935  -1.257   0.324  1.00 98.16           H  
ATOM   1314  SD  MET A  84     -18.089  -1.444  -0.690  1.00 98.16           S  
ATOM   1315  CE  MET A  84     -18.524  -0.798  -2.325  1.00 98.16           C  
ATOM   1316  HE1 MET A  84     -19.413  -1.307  -2.696  1.00 98.16           H  
ATOM   1317  HE2 MET A  84     -18.745   0.265  -2.235  1.00 98.16           H  
ATOM   1318  HE3 MET A  84     -17.701  -0.934  -3.027  1.00 98.16           H  
ATOM   1319  N   CYS A  85     -17.029  -0.460   3.062  1.00 98.18           N  
ATOM   1320  H   CYS A  85     -18.019  -0.483   2.866  1.00 98.18           H  
ATOM   1321  CA  CYS A  85     -16.531  -1.347   4.103  1.00 98.18           C  
ATOM   1322  HA  CYS A  85     -15.564  -0.973   4.440  1.00 98.18           H  
ATOM   1323  C   CYS A  85     -16.340  -2.768   3.577  1.00 98.18           C  
ATOM   1324  CB  CYS A  85     -17.477  -1.331   5.304  1.00 98.18           C  
ATOM   1325  HB2 CYS A  85     -18.461  -1.669   4.979  1.00 98.18           H  
ATOM   1326  HB3 CYS A  85     -17.106  -2.037   6.047  1.00 98.18           H  
ATOM   1327  O   CYS A  85     -17.253  -3.333   2.974  1.00 98.18           O  
ATOM   1328  SG  CYS A  85     -17.665   0.282   6.101  1.00 98.18           S  
ATOM   1329  N   ASP A  86     -15.180  -3.356   3.864  1.00 98.30           N  
ATOM   1330  H   ASP A  86     -14.502  -2.817   4.383  1.00 98.30           H  
ATOM   1331  CA  ASP A  86     -14.950  -4.797   3.762  1.00 98.30           C  
ATOM   1332  HA  ASP A  86     -15.702  -5.225   3.100  1.00 98.30           H  
ATOM   1333  C   ASP A  86     -15.145  -5.426   5.148  1.00 98.30           C  
ATOM   1334  CB  ASP A  86     -13.598  -5.070   3.091  1.00 98.30           C  
ATOM   1335  HB2 ASP A  86     -12.809  -4.496   3.577  1.00 98.30           H  
ATOM   1336  HB3 ASP A  86     -13.660  -4.698   2.068  1.00 98.30           H  
ATOM   1337  O   ASP A  86     -14.402  -5.164   6.102  1.00 98.30           O  
ATOM   1338  CG  ASP A  86     -13.173  -6.540   3.022  1.00 98.30           C  
ATOM   1339  OD1 ASP A  86     -13.794  -7.437   3.632  1.00 98.30           O  
ATOM   1340  OD2 ASP A  86     -12.173  -6.794   2.309  1.00 98.30           O  
ATOM   1341  N   THR A  87     -16.216  -6.207   5.258  1.00 97.00           N  
ATOM   1342  H   THR A  87     -16.745  -6.407   4.422  1.00 97.00           H  
ATOM   1343  CA  THR A  87     -16.747  -6.770   6.508  1.00 97.00           C  
ATOM   1344  HA  THR A  87     -16.388  -6.184   7.354  1.00 97.00           H  
ATOM   1345  C   THR A  87     -16.305  -8.213   6.746  1.00 97.00           C  
ATOM   1346  CB  THR A  87     -18.281  -6.703   6.507  1.00 97.00           C  
ATOM   1347  HB  THR A  87     -18.677  -7.182   7.402  1.00 97.00           H  
ATOM   1348  O   THR A  87     -16.628  -8.776   7.787  1.00 97.00           O  
ATOM   1349  CG2 THR A  87     -18.792  -5.261   6.446  1.00 97.00           C  
ATOM   1350 HG21 THR A  87     -19.876  -5.255   6.564  1.00 97.00           H  
ATOM   1351 HG22 THR A  87     -18.356  -4.685   7.262  1.00 97.00           H  
ATOM   1352 HG23 THR A  87     -18.526  -4.802   5.494  1.00 97.00           H  
ATOM   1353  OG1 THR A  87     -18.723  -7.386   5.360  1.00 97.00           O  
ATOM   1354  HG1 THR A  87     -19.663  -7.251   5.218  1.00 97.00           H  
ATOM   1355  N   GLU A  88     -15.545  -8.810   5.823  1.00 96.68           N  
ATOM   1356  H   GLU A  88     -15.262  -8.267   5.020  1.00 96.68           H  
ATOM   1357  CA  GLU A  88     -15.217 -10.240   5.846  1.00 96.68           C  
ATOM   1358  HA  GLU A  88     -15.654 -10.710   6.727  1.00 96.68           H  
ATOM   1359  C   GLU A  88     -13.706 -10.491   5.908  1.00 96.68           C  
ATOM   1360  CB  GLU A  88     -15.848 -10.894   4.604  1.00 96.68           C  
ATOM   1361  HB2 GLU A  88     -16.905 -10.630   4.570  1.00 96.68           H  
ATOM   1362  HB3 GLU A  88     -15.365 -10.493   3.713  1.00 96.68           H  
ATOM   1363  O   GLU A  88     -13.232 -11.300   6.711  1.00 96.68           O  
ATOM   1364  CG  GLU A  88     -15.729 -12.428   4.600  1.00 96.68           C  
ATOM   1365  HG2 GLU A  88     -14.678 -12.701   4.698  1.00 96.68           H  
ATOM   1366  HG3 GLU A  88     -16.264 -12.822   5.465  1.00 96.68           H  
ATOM   1367  CD  GLU A  88     -16.280 -13.077   3.318  1.00 96.68           C  
ATOM   1368  OE1 GLU A  88     -16.100 -14.305   3.172  1.00 96.68           O  
ATOM   1369  OE2 GLU A  88     -16.827 -12.350   2.453  1.00 96.68           O  
ATOM   1370  N   THR A  89     -12.922  -9.794   5.081  1.00 96.97           N  
ATOM   1371  H   THR A  89     -13.335  -9.081   4.497  1.00 96.97           H  
ATOM   1372  CA  THR A  89     -11.495 -10.092   4.909  1.00 96.97           C  
ATOM   1373  HA  THR A  89     -11.402 -11.139   4.620  1.00 96.97           H  
ATOM   1374  C   THR A  89     -10.730  -9.870   6.214  1.00 96.97           C  
ATOM   1375  CB  THR A  89     -10.877  -9.233   3.797  1.00 96.97           C  
ATOM   1376  HB  THR A  89     -10.882  -8.189   4.111  1.00 96.97           H  
ATOM   1377  O   THR A  89     -10.803  -8.795   6.802  1.00 96.97           O  
ATOM   1378  CG2 THR A  89      -9.440  -9.637   3.475  1.00 96.97           C  
ATOM   1379 HG21 THR A  89      -8.795  -9.436   4.331  1.00 96.97           H  
ATOM   1380 HG22 THR A  89      -9.398 -10.696   3.220  1.00 96.97           H  
ATOM   1381 HG23 THR A  89      -9.088  -9.050   2.626  1.00 96.97           H  
ATOM   1382  OG1 THR A  89     -11.607  -9.346   2.595  1.00 96.97           O  
ATOM   1383  HG1 THR A  89     -12.019  -8.482   2.516  1.00 96.97           H  
ATOM   1384  N   ASP A  90      -9.957 -10.864   6.666  1.00 95.85           N  
ATOM   1385  H   ASP A  90      -9.981 -11.744   6.172  1.00 95.85           H  
ATOM   1386  CA  ASP A  90      -9.115 -10.765   7.874  1.00 95.85           C  
ATOM   1387  HA  ASP A  90      -8.784 -11.774   8.118  1.00 95.85           H  
ATOM   1388  C   ASP A  90      -9.886 -10.269   9.121  1.00 95.85           C  
ATOM   1389  CB  ASP A  90      -7.849  -9.948   7.545  1.00 95.85           C  
ATOM   1390  HB2 ASP A  90      -7.407 -10.339   6.628  1.00 95.85           H  
ATOM   1391  HB3 ASP A  90      -8.126  -8.910   7.361  1.00 95.85           H  
ATOM   1392  O   ASP A  90      -9.423  -9.402   9.866  1.00 95.85           O  
ATOM   1393  CG  ASP A  90      -6.780  -9.999   8.641  1.00 95.85           C  
ATOM   1394  OD1 ASP A  90      -6.586 -11.076   9.237  1.00 95.85           O  
ATOM   1395  OD2 ASP A  90      -6.081  -8.972   8.828  1.00 95.85           O  
ATOM   1396  N   GLY A  91     -11.113 -10.773   9.309  1.00 95.28           N  
ATOM   1397  H   GLY A  91     -11.486 -11.392   8.604  1.00 95.28           H  
ATOM   1398  CA  GLY A  91     -12.002 -10.393  10.414  1.00 95.28           C  
ATOM   1399  HA2 GLY A  91     -11.417 -10.261  11.324  1.00 95.28           H  
ATOM   1400  HA3 GLY A  91     -12.713 -11.202  10.580  1.00 95.28           H  
ATOM   1401  C   GLY A  91     -12.810  -9.113  10.178  1.00 95.28           C  
ATOM   1402  O   GLY A  91     -13.469  -8.641  11.101  1.00 95.28           O  
ATOM   1403  N   GLY A  92     -12.763  -8.546   8.970  1.00 96.92           N  
ATOM   1404  H   GLY A  92     -12.162  -8.955   8.269  1.00 96.92           H  
ATOM   1405  CA  GLY A  92     -13.577  -7.401   8.574  1.00 96.92           C  
ATOM   1406  HA2 GLY A  92     -14.613  -7.610   8.841  1.00 96.92           H  
ATOM   1407  HA3 GLY A  92     -13.522  -7.276   7.492  1.00 96.92           H  
ATOM   1408  C   GLY A  92     -13.181  -6.084   9.239  1.00 96.92           C  
ATOM   1409  O   GLY A  92     -12.104  -5.929   9.819  1.00 96.92           O  
ATOM   1410  N   GLY A  93     -14.065  -5.095   9.140  1.00 97.09           N  
ATOM   1411  H   GLY A  93     -14.913  -5.258   8.616  1.00 97.09           H  
ATOM   1412  CA  GLY A  93     -13.855  -3.780   9.737  1.00 97.09           C  
ATOM   1413  HA2 GLY A  93     -13.468  -3.896  10.750  1.00 97.09           H  
ATOM   1414  HA3 GLY A  93     -14.829  -3.293   9.791  1.00 97.09           H  
ATOM   1415  C   GLY A  93     -12.914  -2.868   8.953  1.00 97.09           C  
ATOM   1416  O   GLY A  93     -12.389  -1.904   9.512  1.00 97.09           O  
ATOM   1417  N   TRP A  94     -12.675  -3.174   7.681  1.00 98.48           N  
ATOM   1418  H   TRP A  94     -13.172  -3.952   7.270  1.00 98.48           H  
ATOM   1419  CA  TRP A  94     -11.772  -2.421   6.820  1.00 98.48           C  
ATOM   1420  HA  TRP A  94     -10.983  -1.963   7.416  1.00 98.48           H  
ATOM   1421  C   TRP A  94     -12.510  -1.325   6.061  1.00 98.48           C  
ATOM   1422  CB  TRP A  94     -11.130  -3.381   5.828  1.00 98.48           C  
ATOM   1423  HB2 TRP A  94     -11.933  -3.900   5.304  1.00 98.48           H  
ATOM   1424  HB3 TRP A  94     -10.560  -2.798   5.105  1.00 98.48           H  
ATOM   1425  O   TRP A  94     -13.536  -1.587   5.440  1.00 98.48           O  
ATOM   1426  CG  TRP A  94     -10.224  -4.406   6.408  1.00 98.48           C  
ATOM   1427  CD1 TRP A  94     -10.549  -5.691   6.660  1.00 98.48           C  
ATOM   1428  HD1 TRP A  94     -11.513  -6.139   6.470  1.00 98.48           H  
ATOM   1429  CD2 TRP A  94      -8.833  -4.258   6.800  1.00 98.48           C  
ATOM   1430  CE2 TRP A  94      -8.373  -5.503   7.317  1.00 98.48           C  
ATOM   1431  CE3 TRP A  94      -7.912  -3.192   6.752  1.00 98.48           C  
ATOM   1432  HE3 TRP A  94      -8.233  -2.243   6.349  1.00 98.48           H  
ATOM   1433  NE1 TRP A  94      -9.465  -6.338   7.210  1.00 98.48           N  
ATOM   1434  HE1 TRP A  94      -9.508  -7.315   7.461  1.00 98.48           H  
ATOM   1435  CH2 TRP A  94      -6.167  -4.596   7.713  1.00 98.48           C  
ATOM   1436  HH2 TRP A  94      -5.149  -4.710   8.054  1.00 98.48           H  
ATOM   1437  CZ2 TRP A  94      -7.062  -5.678   7.779  1.00 98.48           C  
ATOM   1438  HZ2 TRP A  94      -6.751  -6.634   8.174  1.00 98.48           H  
ATOM   1439  CZ3 TRP A  94      -6.590  -3.359   7.194  1.00 98.48           C  
ATOM   1440  HZ3 TRP A  94      -5.895  -2.535   7.133  1.00 98.48           H  
ATOM   1441  N   THR A  95     -11.944  -0.123   6.040  1.00 98.47           N  
ATOM   1442  H   THR A  95     -11.108   0.026   6.587  1.00 98.47           H  
ATOM   1443  CA  THR A  95     -12.383   0.973   5.171  1.00 98.47           C  
ATOM   1444  HA  THR A  95     -13.436   0.850   4.917  1.00 98.47           H  
ATOM   1445  C   THR A  95     -11.563   0.939   3.886  1.00 98.47           C  
ATOM   1446  CB  THR A  95     -12.213   2.328   5.873  1.00 98.47           C  
ATOM   1447  HB  THR A  95     -11.153   2.524   6.036  1.00 98.47           H  
ATOM   1448  O   THR A  95     -10.357   1.192   3.922  1.00 98.47           O  
ATOM   1449  CG2 THR A  95     -12.812   3.471   5.060  1.00 98.47           C  
ATOM   1450 HG21 THR A  95     -12.667   4.418   5.580  1.00 98.47           H  
ATOM   1451 HG22 THR A  95     -13.878   3.291   4.921  1.00 98.47           H  
ATOM   1452 HG23 THR A  95     -12.330   3.538   4.085  1.00 98.47           H  
ATOM   1453  OG1 THR A  95     -12.872   2.350   7.122  1.00 98.47           O  
ATOM   1454  HG1 THR A  95     -12.997   3.277   7.339  1.00 98.47           H  
ATOM   1455  N   ILE A  96     -12.191   0.622   2.754  1.00 98.76           N  
ATOM   1456  H   ILE A  96     -13.190   0.475   2.778  1.00 98.76           H  
ATOM   1457  CA  ILE A  96     -11.543   0.658   1.437  1.00 98.76           C  
ATOM   1458  HA  ILE A  96     -10.542   0.237   1.526  1.00 98.76           H  
ATOM   1459  C   ILE A  96     -11.407   2.121   1.013  1.00 98.76           C  
ATOM   1460  CB  ILE A  96     -12.314  -0.184   0.392  1.00 98.76           C  
ATOM   1461  HB  ILE A  96     -13.309   0.244   0.268  1.00 98.76           H  
ATOM   1462  O   ILE A  96     -12.392   2.859   1.009  1.00 98.76           O  
ATOM   1463  CG1 ILE A  96     -12.465  -1.654   0.851  1.00 98.76           C  
ATOM   1464 HG12 ILE A  96     -12.869  -1.688   1.863  1.00 98.76           H  
ATOM   1465 HG13 ILE A  96     -11.480  -2.119   0.877  1.00 98.76           H  
ATOM   1466  CG2 ILE A  96     -11.577  -0.131  -0.962  1.00 98.76           C  
ATOM   1467 HG21 ILE A  96     -12.082  -0.743  -1.710  1.00 98.76           H  
ATOM   1468 HG22 ILE A  96     -10.557  -0.498  -0.853  1.00 98.76           H  
ATOM   1469 HG23 ILE A  96     -11.545   0.888  -1.347  1.00 98.76           H  
ATOM   1470  CD1 ILE A  96     -13.382  -2.520  -0.028  1.00 98.76           C  
ATOM   1471 HD11 ILE A  96     -13.727  -1.979  -0.909  1.00 98.76           H  
ATOM   1472 HD12 ILE A  96     -14.254  -2.827   0.550  1.00 98.76           H  
ATOM   1473 HD13 ILE A  96     -12.846  -3.414  -0.345  1.00 98.76           H  
ATOM   1474  N   PHE A  97     -10.192   2.539   0.660  1.00 98.72           N  
ATOM   1475  H   PHE A  97      -9.430   1.877   0.681  1.00 98.72           H  
ATOM   1476  CA  PHE A  97      -9.914   3.905   0.211  1.00 98.72           C  
ATOM   1477  HA  PHE A  97     -10.847   4.468   0.243  1.00 98.72           H  
ATOM   1478  C   PHE A  97      -9.417   3.993  -1.233  1.00 98.72           C  
ATOM   1479  CB  PHE A  97      -8.942   4.587   1.175  1.00 98.72           C  
ATOM   1480  HB2 PHE A  97      -8.922   5.653   0.949  1.00 98.72           H  
ATOM   1481  HB3 PHE A  97      -9.317   4.484   2.193  1.00 98.72           H  
ATOM   1482  O   PHE A  97      -9.411   5.075  -1.810  1.00 98.72           O  
ATOM   1483  CG  PHE A  97      -7.521   4.074   1.101  1.00 98.72           C  
ATOM   1484  CD1 PHE A  97      -7.080   3.110   2.022  1.00 98.72           C  
ATOM   1485  HD1 PHE A  97      -7.763   2.716   2.760  1.00 98.72           H  
ATOM   1486  CD2 PHE A  97      -6.634   4.577   0.129  1.00 98.72           C  
ATOM   1487  HD2 PHE A  97      -6.969   5.306  -0.594  1.00 98.72           H  
ATOM   1488  CE1 PHE A  97      -5.742   2.688   2.005  1.00 98.72           C  
ATOM   1489  HE1 PHE A  97      -5.398   1.973   2.738  1.00 98.72           H  
ATOM   1490  CE2 PHE A  97      -5.296   4.151   0.108  1.00 98.72           C  
ATOM   1491  HE2 PHE A  97      -4.611   4.554  -0.623  1.00 98.72           H  
ATOM   1492  CZ  PHE A  97      -4.847   3.225   1.064  1.00 98.72           C  
ATOM   1493  HZ  PHE A  97      -3.806   2.935   1.082  1.00 98.72           H  
ATOM   1494  N   GLN A  98      -9.006   2.875  -1.823  1.00 98.67           N  
ATOM   1495  H   GLN A  98      -8.996   2.018  -1.289  1.00 98.67           H  
ATOM   1496  CA  GLN A  98      -8.699   2.768  -3.243  1.00 98.67           C  
ATOM   1497  HA  GLN A  98      -9.167   3.596  -3.776  1.00 98.67           H  
ATOM   1498  C   GLN A  98      -9.286   1.462  -3.753  1.00 98.67           C  
ATOM   1499  CB  GLN A  98      -7.180   2.840  -3.457  1.00 98.67           C  
ATOM   1500  HB2 GLN A  98      -6.811   3.732  -2.950  1.00 98.67           H  
ATOM   1501  HB3 GLN A  98      -6.702   1.971  -3.005  1.00 98.67           H  
ATOM   1502  O   GLN A  98      -9.146   0.431  -3.088  1.00 98.67           O  
ATOM   1503  CG  GLN A  98      -6.758   2.929  -4.930  1.00 98.67           C  
ATOM   1504  HG2 GLN A  98      -5.856   3.539  -4.962  1.00 98.67           H  
ATOM   1505  HG3 GLN A  98      -7.526   3.444  -5.509  1.00 98.67           H  
ATOM   1506  CD  GLN A  98      -6.441   1.592  -5.606  1.00 98.67           C  
ATOM   1507  NE2 GLN A  98      -5.430   1.565  -6.440  1.00 98.67           N  
ATOM   1508 HE21 GLN A  98      -5.250   0.718  -6.960  1.00 98.67           H  
ATOM   1509 HE22 GLN A  98      -4.941   2.422  -6.655  1.00 98.67           H  
ATOM   1510  OE1 GLN A  98      -7.089   0.571  -5.436  1.00 98.67           O  
ATOM   1511  N   ARG A  99      -9.935   1.506  -4.918  1.00 98.63           N  
ATOM   1512  H   ARG A  99     -10.066   2.402  -5.366  1.00 98.63           H  
ATOM   1513  CA  ARG A  99     -10.461   0.314  -5.578  1.00 98.63           C  
ATOM   1514  HA  ARG A  99      -9.869  -0.544  -5.258  1.00 98.63           H  
ATOM   1515  C   ARG A  99     -10.356   0.413  -7.090  1.00 98.63           C  
ATOM   1516  CB  ARG A  99     -11.908   0.110  -5.126  1.00 98.63           C  
ATOM   1517  HB2 ARG A  99     -12.522   0.940  -5.474  1.00 98.63           H  
ATOM   1518  HB3 ARG A  99     -11.927   0.094  -4.036  1.00 98.63           H  
ATOM   1519  O   ARG A  99     -10.731   1.431  -7.667  1.00 98.63           O  
ATOM   1520  CG  ARG A  99     -12.488  -1.202  -5.656  1.00 98.63           C  
ATOM   1521  HG2 ARG A  99     -11.777  -2.011  -5.490  1.00 98.63           H  
ATOM   1522  HG3 ARG A  99     -12.690  -1.115  -6.724  1.00 98.63           H  
ATOM   1523  CD  ARG A  99     -13.784  -1.504  -4.913  1.00 98.63           C  
ATOM   1524  HD2 ARG A  99     -14.531  -0.753  -5.171  1.00 98.63           H  
ATOM   1525  HD3 ARG A  99     -13.586  -1.461  -3.842  1.00 98.63           H  
ATOM   1526  NE  ARG A  99     -14.271  -2.843  -5.255  1.00 98.63           N  
ATOM   1527  HE  ARG A  99     -13.767  -3.334  -5.980  1.00 98.63           H  
ATOM   1528  NH1 ARG A  99     -15.908  -2.935  -3.665  1.00 98.63           N  
ATOM   1529 HH11 ARG A  99     -16.695  -3.393  -3.229  1.00 98.63           H  
ATOM   1530 HH12 ARG A  99     -15.625  -2.005  -3.393  1.00 98.63           H  
ATOM   1531  NH2 ARG A  99     -15.614  -4.667  -5.052  1.00 98.63           N  
ATOM   1532 HH21 ARG A  99     -15.072  -5.115  -5.778  1.00 98.63           H  
ATOM   1533 HH22 ARG A  99     -16.388  -5.138  -4.605  1.00 98.63           H  
ATOM   1534  CZ  ARG A  99     -15.251  -3.481  -4.651  1.00 98.63           C  
ATOM   1535  N   ARG A 100      -9.896  -0.671  -7.715  1.00 98.16           N  
ATOM   1536  H   ARG A 100      -9.558  -1.422  -7.130  1.00 98.16           H  
ATOM   1537  CA  ARG A 100      -9.819  -0.865  -9.165  1.00 98.16           C  
ATOM   1538  HA  ARG A 100     -10.430  -0.122  -9.677  1.00 98.16           H  
ATOM   1539  C   ARG A 100     -10.362  -2.253  -9.506  1.00 98.16           C  
ATOM   1540  CB  ARG A 100      -8.359  -0.730  -9.637  1.00 98.16           C  
ATOM   1541  HB2 ARG A 100      -8.379  -0.653 -10.724  1.00 98.16           H  
ATOM   1542  HB3 ARG A 100      -7.808  -1.629  -9.361  1.00 98.16           H  
ATOM   1543  O   ARG A 100      -9.745  -3.252  -9.144  1.00 98.16           O  
ATOM   1544  CG  ARG A 100      -7.552   0.466  -9.134  1.00 98.16           C  
ATOM   1545  HG2 ARG A 100      -7.578   0.502  -8.045  1.00 98.16           H  
ATOM   1546  HG3 ARG A 100      -6.512   0.338  -9.434  1.00 98.16           H  
ATOM   1547  CD  ARG A 100      -8.066   1.790  -9.682  1.00 98.16           C  
ATOM   1548  HD2 ARG A 100      -9.082   1.956  -9.324  1.00 98.16           H  
ATOM   1549  HD3 ARG A 100      -7.426   2.576  -9.279  1.00 98.16           H  
ATOM   1550  NE  ARG A 100      -8.066   1.870 -11.153  1.00 98.16           N  
ATOM   1551  HE  ARG A 100      -8.968   1.814 -11.605  1.00 98.16           H  
ATOM   1552  NH1 ARG A 100      -5.799   2.216 -11.454  1.00 98.16           N  
ATOM   1553 HH11 ARG A 100      -5.597   1.958 -10.499  1.00 98.16           H  
ATOM   1554 HH12 ARG A 100      -5.037   2.474 -12.065  1.00 98.16           H  
ATOM   1555  NH2 ARG A 100      -7.179   2.426 -13.167  1.00 98.16           N  
ATOM   1556 HH21 ARG A 100      -6.353   2.692 -13.684  1.00 98.16           H  
ATOM   1557 HH22 ARG A 100      -8.109   2.526 -13.549  1.00 98.16           H  
ATOM   1558  CZ  ARG A 100      -7.023   2.164 -11.905  1.00 98.16           C  
ATOM   1559  N   ILE A 101     -11.520  -2.330 -10.150  1.00 96.84           N  
ATOM   1560  H   ILE A 101     -11.991  -1.463 -10.367  1.00 96.84           H  
ATOM   1561  CA  ILE A 101     -12.210  -3.582 -10.500  1.00 96.84           C  
ATOM   1562  HA  ILE A 101     -11.500  -4.407 -10.445  1.00 96.84           H  
ATOM   1563  C   ILE A 101     -12.735  -3.598 -11.940  1.00 96.84           C  
ATOM   1564  CB  ILE A 101     -13.364  -3.884  -9.514  1.00 96.84           C  
ATOM   1565  HB  ILE A 101     -13.934  -4.714  -9.931  1.00 96.84           H  
ATOM   1566  O   ILE A 101     -12.767  -4.667 -12.545  1.00 96.84           O  
ATOM   1567  CG1 ILE A 101     -14.333  -2.701  -9.311  1.00 96.84           C  
ATOM   1568 HG12 ILE A 101     -14.620  -2.304 -10.285  1.00 96.84           H  
ATOM   1569 HG13 ILE A 101     -13.839  -1.905  -8.754  1.00 96.84           H  
ATOM   1570  CG2 ILE A 101     -12.804  -4.355  -8.163  1.00 96.84           C  
ATOM   1571 HG21 ILE A 101     -12.161  -5.216  -8.347  1.00 96.84           H  
ATOM   1572 HG22 ILE A 101     -12.224  -3.564  -7.688  1.00 96.84           H  
ATOM   1573 HG23 ILE A 101     -13.607  -4.690  -7.506  1.00 96.84           H  
ATOM   1574  CD1 ILE A 101     -15.616  -3.091  -8.573  1.00 96.84           C  
ATOM   1575 HD11 ILE A 101     -16.283  -2.230  -8.526  1.00 96.84           H  
ATOM   1576 HD12 ILE A 101     -15.398  -3.400  -7.550  1.00 96.84           H  
ATOM   1577 HD13 ILE A 101     -16.107  -3.915  -9.090  1.00 96.84           H  
ATOM   1578  N   TYR A 102     -13.134  -2.449 -12.493  1.00 95.57           N  
ATOM   1579  H   TYR A 102     -13.117  -1.612 -11.928  1.00 95.57           H  
ATOM   1580  CA  TYR A 102     -13.740  -2.374 -13.828  1.00 95.57           C  
ATOM   1581  HA  TYR A 102     -13.875  -3.380 -14.225  1.00 95.57           H  
ATOM   1582  C   TYR A 102     -12.875  -1.635 -14.850  1.00 95.57           C  
ATOM   1583  CB  TYR A 102     -15.125  -1.724 -13.724  1.00 95.57           C  
ATOM   1584  HB2 TYR A 102     -15.560  -1.670 -14.721  1.00 95.57           H  
ATOM   1585  HB3 TYR A 102     -14.996  -0.702 -13.367  1.00 95.57           H  
ATOM   1586  O   TYR A 102     -13.011  -1.882 -16.048  1.00 95.57           O  
ATOM   1587  CG  TYR A 102     -16.110  -2.448 -12.823  1.00 95.57           C  
ATOM   1588  CD1 TYR A 102     -16.430  -3.802 -13.053  1.00 95.57           C  
ATOM   1589  HD1 TYR A 102     -15.965  -4.334 -13.870  1.00 95.57           H  
ATOM   1590  CD2 TYR A 102     -16.713  -1.759 -11.756  1.00 95.57           C  
ATOM   1591  HD2 TYR A 102     -16.461  -0.725 -11.571  1.00 95.57           H  
ATOM   1592  CE1 TYR A 102     -17.337  -4.470 -12.206  1.00 95.57           C  
ATOM   1593  HE1 TYR A 102     -17.577  -5.511 -12.367  1.00 95.57           H  
ATOM   1594  CE2 TYR A 102     -17.630  -2.420 -10.919  1.00 95.57           C  
ATOM   1595  HE2 TYR A 102     -18.087  -1.893 -10.094  1.00 95.57           H  
ATOM   1596  OH  TYR A 102     -18.800  -4.411 -10.300  1.00 95.57           O  
ATOM   1597  HH  TYR A 102     -19.172  -3.785  -9.674  1.00 95.57           H  
ATOM   1598  CZ  TYR A 102     -17.937  -3.777 -11.136  1.00 95.57           C  
ATOM   1599  N   GLY A 103     -11.998  -0.730 -14.409  1.00 94.72           N  
ATOM   1600  H   GLY A 103     -11.963  -0.515 -13.423  1.00 94.72           H  
ATOM   1601  CA  GLY A 103     -11.150   0.066 -15.293  1.00 94.72           C  
ATOM   1602  HA2 GLY A 103     -10.326   0.481 -14.711  1.00 94.72           H  
ATOM   1603  HA3 GLY A 103     -10.753  -0.581 -16.075  1.00 94.72           H  
ATOM   1604  C   GLY A 103     -11.863   1.211 -16.002  1.00 94.72           C  
ATOM   1605  O   GLY A 103     -11.333   1.756 -16.966  1.00 94.72           O  
ATOM   1606  N   ASN A 104     -13.066   1.574 -15.556  1.00 92.78           N  
ATOM   1607  H   ASN A 104     -13.415   1.125 -14.721  1.00 92.78           H  
ATOM   1608  CA  ASN A 104     -13.896   2.609 -16.175  1.00 92.78           C  
ATOM   1609  HA  ASN A 104     -13.639   2.665 -17.233  1.00 92.78           H  
ATOM   1610  C   ASN A 104     -13.652   4.019 -15.610  1.00 92.78           C  
ATOM   1611  CB  ASN A 104     -15.374   2.191 -16.084  1.00 92.78           C  
ATOM   1612  HB2 ASN A 104     -15.502   1.216 -16.554  1.00 92.78           H  
ATOM   1613  HB3 ASN A 104     -15.971   2.916 -16.637  1.00 92.78           H  
ATOM   1614  O   ASN A 104     -14.193   4.991 -16.133  1.00 92.78           O  
ATOM   1615  CG  ASN A 104     -15.912   2.110 -14.663  1.00 92.78           C  
ATOM   1616  ND2 ASN A 104     -17.212   2.140 -14.500  1.00 92.78           N  
ATOM   1617 HD21 ASN A 104     -17.546   2.078 -13.549  1.00 92.78           H  
ATOM   1618 HD22 ASN A 104     -17.831   2.234 -15.292  1.00 92.78           H  
ATOM   1619  OD1 ASN A 104     -15.192   1.993 -13.686  1.00 92.78           O  
ATOM   1620  N   VAL A 105     -12.836   4.147 -14.563  1.00 97.08           N  
ATOM   1621  H   VAL A 105     -12.454   3.305 -14.157  1.00 97.08           H  
ATOM   1622  CA  VAL A 105     -12.440   5.434 -13.984  1.00 97.08           C  
ATOM   1623  HA  VAL A 105     -13.013   6.232 -14.456  1.00 97.08           H  
ATOM   1624  C   VAL A 105     -10.965   5.683 -14.281  1.00 97.08           C  
ATOM   1625  CB  VAL A 105     -12.766   5.480 -12.478  1.00 97.08           C  
ATOM   1626  HB  VAL A 105     -12.268   4.650 -11.977  1.00 97.08           H  
ATOM   1627  O   VAL A 105     -10.107   4.862 -13.956  1.00 97.08           O  
ATOM   1628  CG1 VAL A 105     -12.308   6.787 -11.818  1.00 97.08           C  
ATOM   1629 HG11 VAL A 105     -11.223   6.874 -11.866  1.00 97.08           H  
ATOM   1630 HG12 VAL A 105     -12.591   6.773 -10.766  1.00 97.08           H  
ATOM   1631 HG13 VAL A 105     -12.778   7.642 -12.305  1.00 97.08           H  
ATOM   1632  CG2 VAL A 105     -14.282   5.367 -12.269  1.00 97.08           C  
ATOM   1633 HG21 VAL A 105     -14.522   5.456 -11.209  1.00 97.08           H  
ATOM   1634 HG22 VAL A 105     -14.803   6.152 -12.817  1.00 97.08           H  
ATOM   1635 HG23 VAL A 105     -14.641   4.397 -12.613  1.00 97.08           H  
ATOM   1636  N   SER A 106     -10.661   6.835 -14.887  1.00 97.62           N  
ATOM   1637  H   SER A 106     -11.412   7.430 -15.206  1.00 97.62           H  
ATOM   1638  CA  SER A 106      -9.274   7.287 -15.046  1.00 97.62           C  
ATOM   1639  HA  SER A 106      -8.689   6.466 -15.460  1.00 97.62           H  
ATOM   1640  C   SER A 106      -8.683   7.680 -13.692  1.00 97.62           C  
ATOM   1641  CB  SER A 106      -9.158   8.471 -16.010  1.00 97.62           C  
ATOM   1642  HB2 SER A 106      -9.713   9.323 -15.619  1.00 97.62           H  
ATOM   1643  HB3 SER A 106      -9.553   8.194 -16.988  1.00 97.62           H  
ATOM   1644  O   SER A 106      -9.302   8.452 -12.954  1.00 97.62           O  
ATOM   1645  OG  SER A 106      -7.788   8.805 -16.126  1.00 97.62           O  
ATOM   1646  HG  SER A 106      -7.692   9.684 -16.501  1.00 97.62           H  
ATOM   1647  N   PHE A 107      -7.484   7.170 -13.404  1.00 98.47           N  
ATOM   1648  H   PHE A 107      -7.070   6.539 -14.075  1.00 98.47           H  
ATOM   1649  CA  PHE A 107      -6.660   7.535 -12.246  1.00 98.47           C  
ATOM   1650  HA  PHE A 107      -7.272   8.065 -11.516  1.00 98.47           H  
ATOM   1651  C   PHE A 107      -5.533   8.514 -12.620  1.00 98.47           C  
ATOM   1652  CB  PHE A 107      -6.131   6.261 -11.565  1.00 98.47           C  
ATOM   1653  HB2 PHE A 107      -5.839   5.528 -12.318  1.00 98.47           H  
ATOM   1654  HB3 PHE A 107      -5.232   6.527 -11.010  1.00 98.47           H  
ATOM   1655  O   PHE A 107      -4.845   9.026 -11.744  1.00 98.47           O  
ATOM   1656  CG  PHE A 107      -7.103   5.624 -10.587  1.00 98.47           C  
ATOM   1657  CD1 PHE A 107      -6.751   5.501  -9.231  1.00 98.47           C  
ATOM   1658  HD1 PHE A 107      -5.779   5.832  -8.895  1.00 98.47           H  
ATOM   1659  CD2 PHE A 107      -8.378   5.199 -11.007  1.00 98.47           C  
ATOM   1660  HD2 PHE A 107      -8.660   5.277 -12.046  1.00 98.47           H  
ATOM   1661  CE1 PHE A 107      -7.667   4.981  -8.302  1.00 98.47           C  
ATOM   1662  HE1 PHE A 107      -7.389   4.902  -7.262  1.00 98.47           H  
ATOM   1663  CE2 PHE A 107      -9.304   4.695 -10.079  1.00 98.47           C  
ATOM   1664  HE2 PHE A 107     -10.286   4.387 -10.406  1.00 98.47           H  
ATOM   1665  CZ  PHE A 107      -8.949   4.588  -8.724  1.00 98.47           C  
ATOM   1666  HZ  PHE A 107      -9.654   4.179  -8.016  1.00 98.47           H  
ATOM   1667  N   TYR A 108      -5.376   8.859 -13.902  1.00 98.50           N  
ATOM   1668  H   TYR A 108      -5.986   8.462 -14.602  1.00 98.50           H  
ATOM   1669  CA  TYR A 108      -4.491   9.947 -14.315  1.00 98.50           C  
ATOM   1670  HA  TYR A 108      -3.595   9.913 -13.695  1.00 98.50           H  
ATOM   1671  C   TYR A 108      -5.190  11.293 -14.064  1.00 98.50           C  
ATOM   1672  CB  TYR A 108      -4.057   9.737 -15.769  1.00 98.50           C  
ATOM   1673  HB2 TYR A 108      -4.924   9.823 -16.424  1.00 98.50           H  
ATOM   1674  HB3 TYR A 108      -3.662   8.726 -15.875  1.00 98.50           H  
ATOM   1675  O   TYR A 108      -5.931  11.792 -14.911  1.00 98.50           O  
ATOM   1676  CG  TYR A 108      -2.975  10.699 -16.216  1.00 98.50           C  
ATOM   1677  CD1 TYR A 108      -3.162  11.512 -17.350  1.00 98.50           C  
ATOM   1678  HD1 TYR A 108      -4.092  11.471 -17.896  1.00 98.50           H  
ATOM   1679  CD2 TYR A 108      -1.766  10.766 -15.499  1.00 98.50           C  
ATOM   1680  HD2 TYR A 108      -1.611  10.154 -14.623  1.00 98.50           H  
ATOM   1681  CE1 TYR A 108      -2.136  12.382 -17.773  1.00 98.50           C  
ATOM   1682  HE1 TYR A 108      -2.281  13.009 -18.640  1.00 98.50           H  
ATOM   1683  CE2 TYR A 108      -0.733  11.610 -15.935  1.00 98.50           C  
ATOM   1684  HE2 TYR A 108       0.212  11.638 -15.413  1.00 98.50           H  
ATOM   1685  OH  TYR A 108       0.087  13.251 -17.464  1.00 98.50           O  
ATOM   1686  HH  TYR A 108      -0.154  13.778 -18.230  1.00 98.50           H  
ATOM   1687  CZ  TYR A 108      -0.915  12.426 -17.066  1.00 98.50           C  
ATOM   1688  N   ARG A 109      -5.042  11.802 -12.835  1.00 98.57           N  
ATOM   1689  H   ARG A 109      -4.420  11.306 -12.213  1.00 98.57           H  
ATOM   1690  CA  ARG A 109      -5.802  12.919 -12.242  1.00 98.57           C  
ATOM   1691  HA  ARG A 109      -6.363  13.449 -13.012  1.00 98.57           H  
ATOM   1692  C   ARG A 109      -4.860  13.922 -11.572  1.00 98.57           C  
ATOM   1693  CB  ARG A 109      -6.787  12.371 -11.196  1.00 98.57           C  
ATOM   1694  HB2 ARG A 109      -7.285  13.201 -10.694  1.00 98.57           H  
ATOM   1695  HB3 ARG A 109      -6.214  11.840 -10.435  1.00 98.57           H  
ATOM   1696  O   ARG A 109      -3.757  13.550 -11.168  1.00 98.57           O  
ATOM   1697  CG  ARG A 109      -7.848  11.398 -11.727  1.00 98.57           C  
ATOM   1698  HG2 ARG A 109      -8.129  10.729 -10.914  1.00 98.57           H  
ATOM   1699  HG3 ARG A 109      -7.454  10.788 -12.539  1.00 98.57           H  
ATOM   1700  CD  ARG A 109      -9.104  12.124 -12.187  1.00 98.57           C  
ATOM   1701  HD2 ARG A 109      -8.854  12.818 -12.989  1.00 98.57           H  
ATOM   1702  HD3 ARG A 109      -9.503  12.679 -11.338  1.00 98.57           H  
ATOM   1703  NE  ARG A 109     -10.106  11.152 -12.636  1.00 98.57           N  
ATOM   1704  HE  ARG A 109      -9.838  10.180 -12.571  1.00 98.57           H  
ATOM   1705  NH1 ARG A 109     -11.704  12.662 -13.291  1.00 98.57           N  
ATOM   1706 HH11 ARG A 109     -12.618  12.893 -13.653  1.00 98.57           H  
ATOM   1707 HH12 ARG A 109     -11.185  13.400 -12.837  1.00 98.57           H  
ATOM   1708  NH2 ARG A 109     -12.055  10.455 -13.512  1.00 98.57           N  
ATOM   1709 HH21 ARG A 109     -11.724   9.519 -13.326  1.00 98.57           H  
ATOM   1710 HH22 ARG A 109     -12.978  10.651 -13.872  1.00 98.57           H  
ATOM   1711  CZ  ARG A 109     -11.281  11.438 -13.147  1.00 98.57           C  
ATOM   1712  N   GLY A 110      -5.305  15.174 -11.459  1.00 98.67           N  
ATOM   1713  H   GLY A 110      -6.249  15.374 -11.757  1.00 98.67           H  
ATOM   1714  CA  GLY A 110      -4.518  16.256 -10.854  1.00 98.67           C  
ATOM   1715  HA2 GLY A 110      -4.875  17.220 -11.216  1.00 98.67           H  
ATOM   1716  HA3 GLY A 110      -3.478  16.157 -11.163  1.00 98.67           H  
ATOM   1717  C   GLY A 110      -4.568  16.265  -9.322  1.00 98.67           C  
ATOM   1718  O   GLY A 110      -5.318  15.499  -8.704  1.00 98.67           O  
ATOM   1719  N   TRP A 111      -3.804  17.166  -8.698  1.00 98.75           N  
ATOM   1720  H   TRP A 111      -3.207  17.747  -9.270  1.00 98.75           H  
ATOM   1721  CA  TRP A 111      -3.675  17.265  -7.238  1.00 98.75           C  
ATOM   1722  HA  TRP A 111      -3.230  16.347  -6.854  1.00 98.75           H  
ATOM   1723  C   TRP A 111      -5.014  17.465  -6.532  1.00 98.75           C  
ATOM   1724  CB  TRP A 111      -2.750  18.426  -6.873  1.00 98.75           C  
ATOM   1725  HB2 TRP A 111      -1.790  18.264  -7.364  1.00 98.75           H  
ATOM   1726  HB3 TRP A 111      -3.161  19.360  -7.258  1.00 98.75           H  
ATOM   1727  O   TRP A 111      -5.338  16.748  -5.586  1.00 98.75           O  
ATOM   1728  CG  TRP A 111      -2.505  18.567  -5.399  1.00 98.75           C  
ATOM   1729  CD1 TRP A 111      -3.123  19.415  -4.540  1.00 98.75           C  
ATOM   1730  HD1 TRP A 111      -3.899  20.116  -4.810  1.00 98.75           H  
ATOM   1731  CD2 TRP A 111      -1.522  17.848  -4.603  1.00 98.75           C  
ATOM   1732  CE2 TRP A 111      -1.576  18.328  -3.260  1.00 98.75           C  
ATOM   1733  CE3 TRP A 111      -0.560  16.865  -4.909  1.00 98.75           C  
ATOM   1734  HE3 TRP A 111      -0.470  16.507  -5.924  1.00 98.75           H  
ATOM   1735  NE1 TRP A 111      -2.587  19.272  -3.270  1.00 98.75           N  
ATOM   1736  HE1 TRP A 111      -2.878  19.833  -2.482  1.00 98.75           H  
ATOM   1737  CH2 TRP A 111       0.244  16.869  -2.603  1.00 98.75           C  
ATOM   1738  HH2 TRP A 111       0.941  16.493  -1.868  1.00 98.75           H  
ATOM   1739  CZ2 TRP A 111      -0.705  17.852  -2.266  1.00 98.75           C  
ATOM   1740  HZ2 TRP A 111      -0.748  18.251  -1.263  1.00 98.75           H  
ATOM   1741  CZ3 TRP A 111       0.308  16.384  -3.918  1.00 98.75           C  
ATOM   1742  HZ3 TRP A 111       1.057  15.654  -4.187  1.00 98.75           H  
ATOM   1743  N   GLU A 112      -5.828  18.410  -7.011  1.00 98.74           N  
ATOM   1744  H   GLU A 112      -5.490  18.966  -7.783  1.00 98.74           H  
ATOM   1745  CA  GLU A 112      -7.114  18.745  -6.388  1.00 98.74           C  
ATOM   1746  HA  GLU A 112      -6.940  18.993  -5.341  1.00 98.74           H  
ATOM   1747  C   GLU A 112      -8.102  17.567  -6.397  1.00 98.74           C  
ATOM   1748  CB  GLU A 112      -7.741  19.960  -7.093  1.00 98.74           C  
ATOM   1749  HB2 GLU A 112      -8.806  19.996  -6.864  1.00 98.74           H  
ATOM   1750  HB3 GLU A 112      -7.643  19.843  -8.173  1.00 98.74           H  
ATOM   1751  O   GLU A 112      -8.853  17.380  -5.437  1.00 98.74           O  
ATOM   1752  CG  GLU A 112      -7.112  21.295  -6.668  1.00 98.74           C  
ATOM   1753  HG2 GLU A 112      -6.044  21.275  -6.885  1.00 98.74           H  
ATOM   1754  HG3 GLU A 112      -7.560  22.091  -7.262  1.00 98.74           H  
ATOM   1755  CD  GLU A 112      -7.349  21.593  -5.175  1.00 98.74           C  
ATOM   1756  OE1 GLU A 112      -6.360  21.799  -4.441  1.00 98.74           O  
ATOM   1757  OE2 GLU A 112      -8.535  21.591  -4.738  1.00 98.74           O  
ATOM   1758  N   GLU A 113      -8.084  16.739  -7.445  1.00 98.80           N  
ATOM   1759  H   GLU A 113      -7.387  16.889  -8.161  1.00 98.80           H  
ATOM   1760  CA  GLU A 113      -8.912  15.532  -7.523  1.00 98.80           C  
ATOM   1761  HA  GLU A 113      -9.929  15.766  -7.209  1.00 98.80           H  
ATOM   1762  C   GLU A 113      -8.390  14.449  -6.572  1.00 98.80           C  
ATOM   1763  CB  GLU A 113      -8.962  15.005  -8.964  1.00 98.80           C  
ATOM   1764  HB2 GLU A 113      -7.942  14.878  -9.326  1.00 98.80           H  
ATOM   1765  HB3 GLU A 113      -9.449  14.029  -8.961  1.00 98.80           H  
ATOM   1766  O   GLU A 113      -9.168  13.868  -5.819  1.00 98.80           O  
ATOM   1767  CG  GLU A 113      -9.731  15.922  -9.927  1.00 98.80           C  
ATOM   1768  HG2 GLU A 113      -9.247  16.898  -9.967  1.00 98.80           H  
ATOM   1769  HG3 GLU A 113     -10.745  16.060  -9.554  1.00 98.80           H  
ATOM   1770  CD  GLU A 113      -9.765  15.306 -11.332  1.00 98.80           C  
ATOM   1771  OE1 GLU A 113     -10.819  14.740 -11.721  1.00 98.80           O  
ATOM   1772  OE2 GLU A 113      -8.710  15.316 -12.003  1.00 98.80           O  
ATOM   1773  N   TYR A 114      -7.075  14.216  -6.526  1.00 98.83           N  
ATOM   1774  H   TYR A 114      -6.467  14.724  -7.152  1.00 98.83           H  
ATOM   1775  CA  TYR A 114      -6.473  13.272  -5.576  1.00 98.83           C  
ATOM   1776  HA  TYR A 114      -6.983  12.314  -5.675  1.00 98.83           H  
ATOM   1777  C   TYR A 114      -6.637  13.693  -4.116  1.00 98.83           C  
ATOM   1778  CB  TYR A 114      -4.991  13.076  -5.909  1.00 98.83           C  
ATOM   1779  HB2 TYR A 114      -4.587  13.965  -6.391  1.00 98.83           H  
ATOM   1780  HB3 TYR A 114      -4.427  12.927  -4.988  1.00 98.83           H  
ATOM   1781  O   TYR A 114      -6.777  12.841  -3.239  1.00 98.83           O  
ATOM   1782  CG  TYR A 114      -4.775  11.861  -6.773  1.00 98.83           C  
ATOM   1783  CD1 TYR A 114      -4.909  10.589  -6.189  1.00 98.83           C  
ATOM   1784  HD1 TYR A 114      -5.135  10.506  -5.136  1.00 98.83           H  
ATOM   1785  CD2 TYR A 114      -4.479  11.986  -8.141  1.00 98.83           C  
ATOM   1786  HD2 TYR A 114      -4.389  12.963  -8.593  1.00 98.83           H  
ATOM   1787  CE1 TYR A 114      -4.738   9.434  -6.964  1.00 98.83           C  
ATOM   1788  HE1 TYR A 114      -4.848   8.461  -6.508  1.00 98.83           H  
ATOM   1789  CE2 TYR A 114      -4.287  10.830  -8.919  1.00 98.83           C  
ATOM   1790  HE2 TYR A 114      -4.031  10.912  -9.965  1.00 98.83           H  
ATOM   1791  OH  TYR A 114      -4.189   8.430  -9.043  1.00 98.83           O  
ATOM   1792  HH  TYR A 114      -4.242   7.653  -8.481  1.00 98.83           H  
ATOM   1793  CZ  TYR A 114      -4.411   9.556  -8.327  1.00 98.83           C  
ATOM   1794  N   LYS A 115      -6.666  14.996  -3.842  1.00 98.82           N  
ATOM   1795  H   LYS A 115      -6.436  15.626  -4.597  1.00 98.82           H  
ATOM   1796  CA  LYS A 115      -6.946  15.571  -2.526  1.00 98.82           C  
ATOM   1797  HA  LYS A 115      -6.276  15.135  -1.786  1.00 98.82           H  
ATOM   1798  C   LYS A 115      -8.371  15.278  -2.069  1.00 98.82           C  
ATOM   1799  CB  LYS A 115      -6.653  17.070  -2.614  1.00 98.82           C  
ATOM   1800  HB2 LYS A 115      -5.576  17.195  -2.726  1.00 98.82           H  
ATOM   1801  HB3 LYS A 115      -7.131  17.481  -3.503  1.00 98.82           H  
ATOM   1802  O   LYS A 115      -8.559  14.786  -0.955  1.00 98.82           O  
ATOM   1803  CG  LYS A 115      -7.138  17.873  -1.403  1.00 98.82           C  
ATOM   1804  HG2 LYS A 115      -8.227  17.885  -1.366  1.00 98.82           H  
ATOM   1805  HG3 LYS A 115      -6.750  17.437  -0.482  1.00 98.82           H  
ATOM   1806  CD  LYS A 115      -6.625  19.298  -1.577  1.00 98.82           C  
ATOM   1807  HD2 LYS A 115      -7.028  19.718  -2.498  1.00 98.82           H  
ATOM   1808  HD3 LYS A 115      -5.539  19.264  -1.668  1.00 98.82           H  
ATOM   1809  CE  LYS A 115      -6.990  20.204  -0.409  1.00 98.82           C  
ATOM   1810  HE2 LYS A 115      -8.073  20.297  -0.333  1.00 98.82           H  
ATOM   1811  HE3 LYS A 115      -6.591  19.772   0.509  1.00 98.82           H  
ATOM   1812  NZ  LYS A 115      -6.355  21.515  -0.644  1.00 98.82           N  
ATOM   1813  HZ1 LYS A 115      -6.446  22.143   0.141  1.00 98.82           H  
ATOM   1814  HZ2 LYS A 115      -6.588  21.918  -1.541  1.00 98.82           H  
ATOM   1815  HZ3 LYS A 115      -5.358  21.354  -0.675  1.00 98.82           H  
ATOM   1816  N   ARG A 116      -9.363  15.571  -2.917  1.00 98.61           N  
ATOM   1817  H   ARG A 116      -9.102  15.951  -3.815  1.00 98.61           H  
ATOM   1818  CA  ARG A 116     -10.797  15.462  -2.584  1.00 98.61           C  
ATOM   1819  HA  ARG A 116     -10.949  15.737  -1.540  1.00 98.61           H  
ATOM   1820  C   ARG A 116     -11.348  14.043  -2.713  1.00 98.61           C  
ATOM   1821  CB  ARG A 116     -11.603  16.416  -3.475  1.00 98.61           C  
ATOM   1822  HB2 ARG A 116     -11.402  16.181  -4.520  1.00 98.61           H  
ATOM   1823  HB3 ARG A 116     -12.666  16.266  -3.288  1.00 98.61           H  
ATOM   1824  O   ARG A 116     -12.278  13.699  -1.992  1.00 98.61           O  
ATOM   1825  CG  ARG A 116     -11.258  17.885  -3.200  1.00 98.61           C  
ATOM   1826  HG2 ARG A 116     -10.188  18.044  -3.336  1.00 98.61           H  
ATOM   1827  HG3 ARG A 116     -11.519  18.141  -2.173  1.00 98.61           H  
ATOM   1828  CD  ARG A 116     -12.019  18.792  -4.166  1.00 98.61           C  
ATOM   1829  HD2 ARG A 116     -13.071  18.810  -3.881  1.00 98.61           H  
ATOM   1830  HD3 ARG A 116     -11.928  18.384  -5.172  1.00 98.61           H  
ATOM   1831  NE  ARG A 116     -11.449  20.148  -4.161  1.00 98.61           N  
ATOM   1832  HE  ARG A 116     -10.475  20.234  -3.911  1.00 98.61           H  
ATOM   1833  NH1 ARG A 116     -13.152  21.241  -5.248  1.00 98.61           N  
ATOM   1834 HH11 ARG A 116     -13.497  22.078  -5.695  1.00 98.61           H  
ATOM   1835 HH12 ARG A 116     -13.656  20.367  -5.302  1.00 98.61           H  
ATOM   1836  NH2 ARG A 116     -11.260  22.319  -4.701  1.00 98.61           N  
ATOM   1837 HH21 ARG A 116     -10.267  22.203  -4.553  1.00 98.61           H  
ATOM   1838 HH22 ARG A 116     -11.574  23.155  -5.172  1.00 98.61           H  
ATOM   1839  CZ  ARG A 116     -11.968  21.231  -4.695  1.00 98.61           C  
ATOM   1840  N   GLY A 117     -10.763  13.243  -3.598  1.00 98.71           N  
ATOM   1841  H   GLY A 117     -10.059  13.652  -4.196  1.00 98.71           H  
ATOM   1842  CA  GLY A 117     -11.273  11.942  -4.009  1.00 98.71           C  
ATOM   1843  HA2 GLY A 117     -11.921  11.519  -3.241  1.00 98.71           H  
ATOM   1844  HA3 GLY A 117     -10.426  11.270  -4.151  1.00 98.71           H  
ATOM   1845  C   GLY A 117     -12.054  12.013  -5.321  1.00 98.71           C  
ATOM   1846  O   GLY A 117     -12.525  13.072  -5.738  1.00 98.71           O  
ATOM   1847  N   PHE A 118     -12.170  10.868  -5.989  1.00 98.72           N  
ATOM   1848  H   PHE A 118     -11.814  10.029  -5.555  1.00 98.72           H  
ATOM   1849  CA  PHE A 118     -12.853  10.724  -7.274  1.00 98.72           C  
ATOM   1850  HA  PHE A 118     -13.724  11.379  -7.281  1.00 98.72           H  
ATOM   1851  C   PHE A 118     -13.348   9.289  -7.485  1.00 98.72           C  
ATOM   1852  CB  PHE A 118     -11.913  11.153  -8.417  1.00 98.72           C  
ATOM   1853  HB2 PHE A 118     -12.430  11.036  -9.369  1.00 98.72           H  
ATOM   1854  HB3 PHE A 118     -11.701  12.217  -8.308  1.00 98.72           H  
ATOM   1855  O   PHE A 118     -12.888   8.352  -6.831  1.00 98.72           O  
ATOM   1856  CG  PHE A 118     -10.595  10.400  -8.484  1.00 98.72           C  
ATOM   1857  CD1 PHE A 118      -9.434  10.974  -7.935  1.00 98.72           C  
ATOM   1858  HD1 PHE A 118      -9.483  11.946  -7.467  1.00 98.72           H  
ATOM   1859  CD2 PHE A 118     -10.522   9.132  -9.092  1.00 98.72           C  
ATOM   1860  HD2 PHE A 118     -11.408   8.677  -9.510  1.00 98.72           H  
ATOM   1861  CE1 PHE A 118      -8.207  10.291  -7.999  1.00 98.72           C  
ATOM   1862  HE1 PHE A 118      -7.315  10.746  -7.594  1.00 98.72           H  
ATOM   1863  CE2 PHE A 118      -9.297   8.445  -9.147  1.00 98.72           C  
ATOM   1864  HE2 PHE A 118      -9.244   7.470  -9.609  1.00 98.72           H  
ATOM   1865  CZ  PHE A 118      -8.139   9.025  -8.604  1.00 98.72           C  
ATOM   1866  HZ  PHE A 118      -7.195   8.503  -8.658  1.00 98.72           H  
ATOM   1867  N   GLY A 119     -14.249   9.112  -8.453  1.00 97.93           N  
ATOM   1868  H   GLY A 119     -14.638   9.936  -8.889  1.00 97.93           H  
ATOM   1869  CA  GLY A 119     -14.883   7.828  -8.757  1.00 97.93           C  
ATOM   1870  HA2 GLY A 119     -14.195   7.013  -8.534  1.00 97.93           H  
ATOM   1871  HA3 GLY A 119     -15.125   7.778  -9.818  1.00 97.93           H  
ATOM   1872  C   GLY A 119     -16.171   7.606  -7.965  1.00 97.93           C  
ATOM   1873  O   GLY A 119     -16.760   8.550  -7.445  1.00 97.93           O  
ATOM   1874  N   ASP A 120     -16.614   6.354  -7.905  1.00 97.20           N  
ATOM   1875  H   ASP A 120     -16.034   5.623  -8.289  1.00 97.20           H  
ATOM   1876  CA  ASP A 120     -17.818   5.934  -7.181  1.00 97.20           C  
ATOM   1877  HA  ASP A 120     -18.232   6.769  -6.615  1.00 97.20           H  
ATOM   1878  C   ASP A 120     -17.430   4.836  -6.196  1.00 97.20           C  
ATOM   1879  CB  ASP A 120     -18.884   5.477  -8.190  1.00 97.20           C  
ATOM   1880  HB2 ASP A 120     -18.429   4.760  -8.874  1.00 97.20           H  
ATOM   1881  HB3 ASP A 120     -19.188   6.341  -8.779  1.00 97.20           H  
ATOM   1882  O   ASP A 120     -16.868   3.816  -6.595  1.00 97.20           O  
ATOM   1883  CG  ASP A 120     -20.144   4.829  -7.593  1.00 97.20           C  
ATOM   1884  OD1 ASP A 120     -20.269   4.690  -6.352  1.00 97.20           O  
ATOM   1885  OD2 ASP A 120     -20.966   4.388  -8.423  1.00 97.20           O  
ATOM   1886  N   VAL A 121     -17.746   5.027  -4.914  1.00 96.42           N  
ATOM   1887  H   VAL A 121     -18.275   5.853  -4.676  1.00 96.42           H  
ATOM   1888  CA  VAL A 121     -17.412   4.084  -3.835  1.00 96.42           C  
ATOM   1889  HA  VAL A 121     -16.326   4.011  -3.777  1.00 96.42           H  
ATOM   1890  C   VAL A 121     -17.931   2.665  -4.087  1.00 96.42           C  
ATOM   1891  CB  VAL A 121     -17.904   4.595  -2.470  1.00 96.42           C  
ATOM   1892  HB  VAL A 121     -17.695   3.830  -1.722  1.00 96.42           H  
ATOM   1893  O   VAL A 121     -17.376   1.709  -3.546  1.00 96.42           O  
ATOM   1894  CG1 VAL A 121     -17.150   5.862  -2.050  1.00 96.42           C  
ATOM   1895 HG11 VAL A 121     -17.465   6.163  -1.051  1.00 96.42           H  
ATOM   1896 HG12 VAL A 121     -17.360   6.679  -2.740  1.00 96.42           H  
ATOM   1897 HG13 VAL A 121     -16.078   5.668  -2.037  1.00 96.42           H  
ATOM   1898  CG2 VAL A 121     -19.409   4.874  -2.452  1.00 96.42           C  
ATOM   1899 HG21 VAL A 121     -19.700   5.175  -1.445  1.00 96.42           H  
ATOM   1900 HG22 VAL A 121     -19.668   5.683  -3.135  1.00 96.42           H  
ATOM   1901 HG23 VAL A 121     -19.970   3.978  -2.718  1.00 96.42           H  
ATOM   1902  N   ARG A 122     -18.965   2.499  -4.925  1.00 95.55           N  
ATOM   1903  H   ARG A 122     -19.351   3.332  -5.347  1.00 95.55           H  
ATOM   1904  CA  ARG A 122     -19.517   1.196  -5.342  1.00 95.55           C  
ATOM   1905  HA  ARG A 122     -19.481   0.508  -4.497  1.00 95.55           H  
ATOM   1906  C   ARG A 122     -18.706   0.516  -6.454  1.00 95.55           C  
ATOM   1907  CB  ARG A 122     -20.991   1.381  -5.758  1.00 95.55           C  
ATOM   1908  HB2 ARG A 122     -21.053   2.133  -6.544  1.00 95.55           H  
ATOM   1909  HB3 ARG A 122     -21.377   0.442  -6.154  1.00 95.55           H  
ATOM   1910  O   ARG A 122     -18.854  -0.690  -6.643  1.00 95.55           O  
ATOM   1911  CG  ARG A 122     -21.856   1.805  -4.561  1.00 95.55           C  
ATOM   1912  HG2 ARG A 122     -21.389   2.664  -4.079  1.00 95.55           H  
ATOM   1913  HG3 ARG A 122     -21.896   0.979  -3.852  1.00 95.55           H  
ATOM   1914  CD  ARG A 122     -23.289   2.205  -4.938  1.00 95.55           C  
ATOM   1915  HD2 ARG A 122     -23.248   3.006  -5.676  1.00 95.55           H  
ATOM   1916  HD3 ARG A 122     -23.789   1.350  -5.394  1.00 95.55           H  
ATOM   1917  NE  ARG A 122     -24.057   2.659  -3.750  1.00 95.55           N  
ATOM   1918  HE  ARG A 122     -24.779   2.043  -3.404  1.00 95.55           H  
ATOM   1919  NH1 ARG A 122     -23.026   4.715  -3.433  1.00 95.55           N  
ATOM   1920 HH11 ARG A 122     -22.867   5.505  -2.823  1.00 95.55           H  
ATOM   1921 HH12 ARG A 122     -22.476   4.635  -4.276  1.00 95.55           H  
ATOM   1922  NH2 ARG A 122     -24.522   4.057  -1.979  1.00 95.55           N  
ATOM   1923 HH21 ARG A 122     -24.230   4.884  -1.479  1.00 95.55           H  
ATOM   1924 HH22 ARG A 122     -25.213   3.436  -1.582  1.00 95.55           H  
ATOM   1925  CZ  ARG A 122     -23.875   3.794  -3.078  1.00 95.55           C  
ATOM   1926  N   ASN A 123     -17.856   1.263  -7.153  1.00 96.18           N  
ATOM   1927  H   ASN A 123     -17.715   2.213  -6.838  1.00 96.18           H  
ATOM   1928  CA  ASN A 123     -17.108   0.862  -8.345  1.00 96.18           C  
ATOM   1929  HA  ASN A 123     -17.222  -0.210  -8.504  1.00 96.18           H  
ATOM   1930  C   ASN A 123     -15.595   1.126  -8.160  1.00 96.18           C  
ATOM   1931  CB  ASN A 123     -17.732   1.597  -9.554  1.00 96.18           C  
ATOM   1932  HB2 ASN A 123     -17.180   1.358 -10.463  1.00 96.18           H  
ATOM   1933  HB3 ASN A 123     -17.676   2.673  -9.390  1.00 96.18           H  
ATOM   1934  O   ASN A 123     -15.025   0.786  -7.121  1.00 96.18           O  
ATOM   1935  CG  ASN A 123     -19.171   1.195  -9.820  1.00 96.18           C  
ATOM   1936  ND2 ASN A 123     -20.069   2.124 -10.037  1.00 96.18           N  
ATOM   1937 HD21 ASN A 123     -21.018   1.794 -10.139  1.00 96.18           H  
ATOM   1938 HD22 ASN A 123     -19.941   3.074  -9.722  1.00 96.18           H  
ATOM   1939  OD1 ASN A 123     -19.512   0.027  -9.864  1.00 96.18           O  
ATOM   1940  N   ASP A 124     -14.941   1.701  -9.173  1.00 98.16           N  
ATOM   1941  H   ASP A 124     -15.462   1.948 -10.003  1.00 98.16           H  
ATOM   1942  CA  ASP A 124     -13.562   2.179  -9.107  1.00 98.16           C  
ATOM   1943  HA  ASP A 124     -12.980   1.488  -8.496  1.00 98.16           H  
ATOM   1944  C   ASP A 124     -13.527   3.574  -8.466  1.00 98.16           C  
ATOM   1945  CB  ASP A 124     -12.943   2.240 -10.513  1.00 98.16           C  
ATOM   1946  HB2 ASP A 124     -13.612   2.793 -11.172  1.00 98.16           H  
ATOM   1947  HB3 ASP A 124     -12.004   2.790 -10.443  1.00 98.16           H  
ATOM   1948  O   ASP A 124     -14.241   4.482  -8.905  1.00 98.16           O  
ATOM   1949  CG  ASP A 124     -12.636   0.891 -11.163  1.00 98.16           C  
ATOM   1950  OD1 ASP A 124     -13.107  -0.163 -10.690  1.00 98.16           O  
ATOM   1951  OD2 ASP A 124     -11.865   0.879 -12.146  1.00 98.16           O  
ATOM   1952  N   PHE A 125     -12.689   3.768  -7.446  1.00 98.63           N  
ATOM   1953  H   PHE A 125     -12.088   3.012  -7.153  1.00 98.63           H  
ATOM   1954  CA  PHE A 125     -12.582   5.057  -6.757  1.00 98.63           C  
ATOM   1955  HA  PHE A 125     -12.630   5.845  -7.508  1.00 98.63           H  
ATOM   1956  C   PHE A 125     -11.269   5.241  -6.001  1.00 98.63           C  
ATOM   1957  CB  PHE A 125     -13.764   5.251  -5.791  1.00 98.63           C  
ATOM   1958  HB2 PHE A 125     -14.691   5.017  -6.313  1.00 98.63           H  
ATOM   1959  HB3 PHE A 125     -13.826   6.305  -5.520  1.00 98.63           H  
ATOM   1960  O   PHE A 125     -10.555   4.284  -5.684  1.00 98.63           O  
ATOM   1961  CG  PHE A 125     -13.695   4.438  -4.514  1.00 98.63           C  
ATOM   1962  CD1 PHE A 125     -14.100   3.092  -4.510  1.00 98.63           C  
ATOM   1963  HD1 PHE A 125     -14.476   2.643  -5.418  1.00 98.63           H  
ATOM   1964  CD2 PHE A 125     -13.244   5.036  -3.321  1.00 98.63           C  
ATOM   1965  HD2 PHE A 125     -12.951   6.075  -3.315  1.00 98.63           H  
ATOM   1966  CE1 PHE A 125     -14.063   2.348  -3.318  1.00 98.63           C  
ATOM   1967  HE1 PHE A 125     -14.411   1.326  -3.316  1.00 98.63           H  
ATOM   1968  CE2 PHE A 125     -13.192   4.288  -2.133  1.00 98.63           C  
ATOM   1969  HE2 PHE A 125     -12.859   4.749  -1.215  1.00 98.63           H  
ATOM   1970  CZ  PHE A 125     -13.605   2.945  -2.132  1.00 98.63           C  
ATOM   1971  HZ  PHE A 125     -13.587   2.379  -1.213  1.00 98.63           H  
ATOM   1972  N   TYR A 126     -11.002   6.499  -5.665  1.00 98.78           N  
ATOM   1973  H   TYR A 126     -11.642   7.211  -5.988  1.00 98.78           H  
ATOM   1974  CA  TYR A 126     -10.003   6.919  -4.698  1.00 98.78           C  
ATOM   1975  HA  TYR A 126      -9.620   6.045  -4.169  1.00 98.78           H  
ATOM   1976  C   TYR A 126     -10.664   7.858  -3.685  1.00 98.78           C  
ATOM   1977  CB  TYR A 126      -8.841   7.592  -5.432  1.00 98.78           C  
ATOM   1978  HB2 TYR A 126      -8.544   6.970  -6.276  1.00 98.78           H  
ATOM   1979  HB3 TYR A 126      -9.171   8.551  -5.832  1.00 98.78           H  
ATOM   1980  O   TYR A 126     -11.280   8.850  -4.068  1.00 98.78           O  
ATOM   1981  CG  TYR A 126      -7.631   7.796  -4.548  1.00 98.78           C  
ATOM   1982  CD1 TYR A 126      -7.379   9.048  -3.955  1.00 98.78           C  
ATOM   1983  HD1 TYR A 126      -8.030   9.885  -4.161  1.00 98.78           H  
ATOM   1984  CD2 TYR A 126      -6.768   6.712  -4.307  1.00 98.78           C  
ATOM   1985  HD2 TYR A 126      -6.974   5.754  -4.760  1.00 98.78           H  
ATOM   1986  CE1 TYR A 126      -6.257   9.213  -3.120  1.00 98.78           C  
ATOM   1987  HE1 TYR A 126      -6.047  10.177  -2.681  1.00 98.78           H  
ATOM   1988  CE2 TYR A 126      -5.644   6.876  -3.476  1.00 98.78           C  
ATOM   1989  HE2 TYR A 126      -4.976   6.051  -3.277  1.00 98.78           H  
ATOM   1990  OH  TYR A 126      -4.281   8.269  -2.108  1.00 98.78           O  
ATOM   1991  HH  TYR A 126      -4.156   9.173  -1.809  1.00 98.78           H  
ATOM   1992  CZ  TYR A 126      -5.382   8.129  -2.887  1.00 98.78           C  
ATOM   1993  N   LEU A 127     -10.556   7.554  -2.391  1.00 98.66           N  
ATOM   1994  H   LEU A 127     -10.045   6.716  -2.152  1.00 98.66           H  
ATOM   1995  CA  LEU A 127     -11.285   8.245  -1.317  1.00 98.66           C  
ATOM   1996  HA  LEU A 127     -12.344   8.255  -1.578  1.00 98.66           H  
ATOM   1997  C   LEU A 127     -10.847   9.701  -1.123  1.00 98.66           C  
ATOM   1998  CB  LEU A 127     -11.082   7.439  -0.024  1.00 98.66           C  
ATOM   1999  HB2 LEU A 127     -11.345   6.404  -0.243  1.00 98.66           H  
ATOM   2000  HB3 LEU A 127     -10.025   7.488   0.237  1.00 98.66           H  
ATOM   2001  O   LEU A 127     -11.602  10.502  -0.580  1.00 98.66           O  
ATOM   2002  CG  LEU A 127     -11.909   7.881   1.197  1.00 98.66           C  
ATOM   2003  HG  LEU A 127     -11.710   8.928   1.426  1.00 98.66           H  
ATOM   2004  CD1 LEU A 127     -13.408   7.696   0.963  1.00 98.66           C  
ATOM   2005 HD11 LEU A 127     -13.747   8.356   0.164  1.00 98.66           H  
ATOM   2006 HD12 LEU A 127     -13.631   6.664   0.695  1.00 98.66           H  
ATOM   2007 HD13 LEU A 127     -13.965   7.958   1.863  1.00 98.66           H  
ATOM   2008  CD2 LEU A 127     -11.501   7.054   2.418  1.00 98.66           C  
ATOM   2009 HD21 LEU A 127     -11.699   5.997   2.236  1.00 98.66           H  
ATOM   2010 HD22 LEU A 127     -10.440   7.199   2.622  1.00 98.66           H  
ATOM   2011 HD23 LEU A 127     -12.073   7.379   3.288  1.00 98.66           H  
ATOM   2012  N   GLY A 128      -9.634  10.039  -1.554  1.00 98.77           N  
ATOM   2013  H   GLY A 128      -9.079   9.321  -1.998  1.00 98.77           H  
ATOM   2014  CA  GLY A 128      -9.051  11.365  -1.401  1.00 98.77           C  
ATOM   2015  HA2 GLY A 128      -8.569  11.630  -2.342  1.00 98.77           H  
ATOM   2016  HA3 GLY A 128      -9.824  12.108  -1.206  1.00 98.77           H  
ATOM   2017  C   GLY A 128      -8.041  11.430  -0.262  1.00 98.77           C  
ATOM   2018  O   GLY A 128      -8.297  10.954   0.847  1.00 98.77           O  
ATOM   2019  N   ASN A 129      -6.890  12.042  -0.526  1.00 98.85           N  
ATOM   2020  H   ASN A 129      -6.751  12.406  -1.458  1.00 98.85           H  
ATOM   2021  CA  ASN A 129      -5.797  12.158   0.435  1.00 98.85           C  
ATOM   2022  HA  ASN A 129      -5.491  11.161   0.751  1.00 98.85           H  
ATOM   2023  C   ASN A 129      -6.225  12.910   1.702  1.00 98.85           C  
ATOM   2024  CB  ASN A 129      -4.602  12.842  -0.245  1.00 98.85           C  
ATOM   2025  HB2 ASN A 129      -3.851  13.030   0.522  1.00 98.85           H  
ATOM   2026  HB3 ASN A 129      -4.903  13.798  -0.673  1.00 98.85           H  
ATOM   2027  O   ASN A 129      -5.842  12.523   2.801  1.00 98.85           O  
ATOM   2028  CG  ASN A 129      -3.919  11.995  -1.301  1.00 98.85           C  
ATOM   2029  ND2 ASN A 129      -3.202  12.601  -2.216  1.00 98.85           N  
ATOM   2030 HD21 ASN A 129      -2.685  12.023  -2.862  1.00 98.85           H  
ATOM   2031 HD22 ASN A 129      -3.072  13.603  -2.190  1.00 98.85           H  
ATOM   2032  OD1 ASN A 129      -4.009  10.778  -1.301  1.00 98.85           O  
ATOM   2033  N   GLU A 130      -7.089  13.919   1.590  1.00 98.68           N  
ATOM   2034  H   GLU A 130      -7.419  14.194   0.676  1.00 98.68           H  
ATOM   2035  CA  GLU A 130      -7.583  14.640   2.766  1.00 98.68           C  
ATOM   2036  HA  GLU A 130      -6.724  14.976   3.347  1.00 98.68           H  
ATOM   2037  C   GLU A 130      -8.425  13.736   3.683  1.00 98.68           C  
ATOM   2038  CB  GLU A 130      -8.368  15.868   2.285  1.00 98.68           C  
ATOM   2039  HB2 GLU A 130      -9.225  15.533   1.701  1.00 98.68           H  
ATOM   2040  HB3 GLU A 130      -7.731  16.462   1.629  1.00 98.68           H  
ATOM   2041  O   GLU A 130      -8.283  13.769   4.906  1.00 98.68           O  
ATOM   2042  CG  GLU A 130      -8.881  16.768   3.416  1.00 98.68           C  
ATOM   2043  HG2 GLU A 130      -9.617  16.211   3.996  1.00 98.68           H  
ATOM   2044  HG3 GLU A 130      -9.403  17.614   2.968  1.00 98.68           H  
ATOM   2045  CD  GLU A 130      -7.790  17.304   4.352  1.00 98.68           C  
ATOM   2046  OE1 GLU A 130      -8.195  17.688   5.482  1.00 98.68           O  
ATOM   2047  OE2 GLU A 130      -6.605  17.339   3.943  1.00 98.68           O  
ATOM   2048  N   ASN A 131      -9.256  12.864   3.107  1.00 98.39           N  
ATOM   2049  H   ASN A 131      -9.278  12.818   2.098  1.00 98.39           H  
ATOM   2050  CA  ASN A 131     -10.050  11.904   3.874  1.00 98.39           C  
ATOM   2051  HA  ASN A 131     -10.549  12.428   4.689  1.00 98.39           H  
ATOM   2052  C   ASN A 131      -9.162  10.830   4.518  1.00 98.39           C  
ATOM   2053  CB  ASN A 131     -11.120  11.292   2.957  1.00 98.39           C  
ATOM   2054  HB2 ASN A 131     -10.648  10.906   2.053  1.00 98.39           H  
ATOM   2055  HB3 ASN A 131     -11.608  10.464   3.470  1.00 98.39           H  
ATOM   2056  O   ASN A 131      -9.343  10.503   5.692  1.00 98.39           O  
ATOM   2057  CG  ASN A 131     -12.198  12.291   2.579  1.00 98.39           C  
ATOM   2058  ND2 ASN A 131     -12.661  12.268   1.354  1.00 98.39           N  
ATOM   2059 HD21 ASN A 131     -13.350  12.958   1.091  1.00 98.39           H  
ATOM   2060 HD22 ASN A 131     -12.289  11.634   0.661  1.00 98.39           H  
ATOM   2061  OD1 ASN A 131     -12.634  13.099   3.386  1.00 98.39           O  
ATOM   2062  N   ILE A 132      -8.168  10.317   3.788  1.00 98.66           N  
ATOM   2063  H   ILE A 132      -8.067  10.632   2.833  1.00 98.66           H  
ATOM   2064  CA  ILE A 132      -7.220   9.320   4.310  1.00 98.66           C  
ATOM   2065  HA  ILE A 132      -7.789   8.487   4.723  1.00 98.66           H  
ATOM   2066  C   ILE A 132      -6.392   9.919   5.460  1.00 98.66           C  
ATOM   2067  CB  ILE A 132      -6.330   8.771   3.171  1.00 98.66           C  
ATOM   2068  HB  ILE A 132      -5.805   9.612   2.718  1.00 98.66           H  
ATOM   2069  O   ILE A 132      -6.237   9.277   6.502  1.00 98.66           O  
ATOM   2070  CG1 ILE A 132      -7.167   8.073   2.074  1.00 98.66           C  
ATOM   2071 HG12 ILE A 132      -7.472   7.084   2.417  1.00 98.66           H  
ATOM   2072 HG13 ILE A 132      -8.078   8.636   1.870  1.00 98.66           H  
ATOM   2073  CG2 ILE A 132      -5.295   7.768   3.721  1.00 98.66           C  
ATOM   2074 HG21 ILE A 132      -4.657   7.404   2.916  1.00 98.66           H  
ATOM   2075 HG22 ILE A 132      -5.801   6.922   4.185  1.00 98.66           H  
ATOM   2076 HG23 ILE A 132      -4.647   8.239   4.459  1.00 98.66           H  
ATOM   2077  CD1 ILE A 132      -6.412   7.940   0.745  1.00 98.66           C  
ATOM   2078 HD11 ILE A 132      -5.571   7.254   0.846  1.00 98.66           H  
ATOM   2079 HD12 ILE A 132      -7.092   7.561  -0.017  1.00 98.66           H  
ATOM   2080 HD13 ILE A 132      -6.045   8.915   0.424  1.00 98.66           H  
ATOM   2081  N   TYR A 133      -5.921  11.162   5.325  1.00 98.54           N  
ATOM   2082  H   TYR A 133      -6.050  11.635   4.442  1.00 98.54           H  
ATOM   2083  CA  TYR A 133      -5.210  11.888   6.383  1.00 98.54           C  
ATOM   2084  HA  TYR A 133      -4.327  11.322   6.679  1.00 98.54           H  
ATOM   2085  C   TYR A 133      -6.087  12.067   7.631  1.00 98.54           C  
ATOM   2086  CB  TYR A 133      -4.747  13.254   5.850  1.00 98.54           C  
ATOM   2087  HB2 TYR A 133      -3.921  13.112   5.153  1.00 98.54           H  
ATOM   2088  HB3 TYR A 133      -5.564  13.718   5.297  1.00 98.54           H  
ATOM   2089  O   TYR A 133      -5.684  11.721   8.745  1.00 98.54           O  
ATOM   2090  CG  TYR A 133      -4.310  14.202   6.951  1.00 98.54           C  
ATOM   2091  CD1 TYR A 133      -5.046  15.373   7.213  1.00 98.54           C  
ATOM   2092  HD1 TYR A 133      -5.876  15.647   6.577  1.00 98.54           H  
ATOM   2093  CD2 TYR A 133      -3.217  13.865   7.769  1.00 98.54           C  
ATOM   2094  HD2 TYR A 133      -2.662  12.960   7.570  1.00 98.54           H  
ATOM   2095  CE1 TYR A 133      -4.699  16.193   8.303  1.00 98.54           C  
ATOM   2096  HE1 TYR A 133      -5.265  17.093   8.491  1.00 98.54           H  
ATOM   2097  CE2 TYR A 133      -2.856  14.686   8.852  1.00 98.54           C  
ATOM   2098  HE2 TYR A 133      -2.016  14.426   9.479  1.00 98.54           H  
ATOM   2099  OH  TYR A 133      -3.251  16.650  10.165  1.00 98.54           O  
ATOM   2100  HH  TYR A 133      -3.890  17.354  10.292  1.00 98.54           H  
ATOM   2101  CZ  TYR A 133      -3.609  15.843   9.131  1.00 98.54           C  
ATOM   2102  N   ARG A 134      -7.327  12.543   7.464  1.00 97.48           N  
ATOM   2103  H   ARG A 134      -7.601  12.839   6.538  1.00 97.48           H  
ATOM   2104  CA  ARG A 134      -8.274  12.715   8.580  1.00 97.48           C  
ATOM   2105  HA  ARG A 134      -7.853  13.402   9.314  1.00 97.48           H  
ATOM   2106  C   ARG A 134      -8.543  11.416   9.325  1.00 97.48           C  
ATOM   2107  CB  ARG A 134      -9.594  13.282   8.061  1.00 97.48           C  
ATOM   2108  HB2 ARG A 134     -10.363  13.167   8.825  1.00 97.48           H  
ATOM   2109  HB3 ARG A 134      -9.903  12.731   7.173  1.00 97.48           H  
ATOM   2110  O   ARG A 134      -8.618  11.427  10.545  1.00 97.48           O  
ATOM   2111  CG  ARG A 134      -9.455  14.769   7.739  1.00 97.48           C  
ATOM   2112  HG2 ARG A 134      -8.604  14.943   7.080  1.00 97.48           H  
ATOM   2113  HG3 ARG A 134      -9.296  15.328   8.661  1.00 97.48           H  
ATOM   2114  CD  ARG A 134     -10.733  15.248   7.062  1.00 97.48           C  
ATOM   2115  HD2 ARG A 134     -10.918  14.637   6.179  1.00 97.48           H  
ATOM   2116  HD3 ARG A 134     -11.564  15.140   7.758  1.00 97.48           H  
ATOM   2117  NE  ARG A 134     -10.579  16.643   6.648  1.00 97.48           N  
ATOM   2118  HE  ARG A 134      -9.643  16.944   6.416  1.00 97.48           H  
ATOM   2119  NH1 ARG A 134     -12.802  17.210   6.507  1.00 97.48           N  
ATOM   2120 HH11 ARG A 134     -13.511  17.885   6.258  1.00 97.48           H  
ATOM   2121 HH12 ARG A 134     -13.046  16.253   6.715  1.00 97.48           H  
ATOM   2122  NH2 ARG A 134     -11.182  18.691   5.997  1.00 97.48           N  
ATOM   2123 HH21 ARG A 134     -10.195  18.826   5.834  1.00 97.48           H  
ATOM   2124 HH22 ARG A 134     -11.859  19.397   5.745  1.00 97.48           H  
ATOM   2125  CZ  ARG A 134     -11.533  17.506   6.393  1.00 97.48           C  
ATOM   2126  N   ILE A 135      -8.657  10.296   8.616  1.00 97.00           N  
ATOM   2127  H   ILE A 135      -8.646  10.360   7.608  1.00 97.00           H  
ATOM   2128  CA  ILE A 135      -8.852   8.994   9.258  1.00 97.00           C  
ATOM   2129  HA  ILE A 135      -9.638   9.092  10.007  1.00 97.00           H  
ATOM   2130  C   ILE A 135      -7.581   8.569  10.009  1.00 97.00           C  
ATOM   2131  CB  ILE A 135      -9.315   7.950   8.222  1.00 97.00           C  
ATOM   2132  HB  ILE A 135      -8.599   7.921   7.401  1.00 97.00           H  
ATOM   2133  O   ILE A 135      -7.649   8.238  11.195  1.00 97.00           O  
ATOM   2134  CG1 ILE A 135     -10.716   8.298   7.662  1.00 97.00           C  
ATOM   2135 HG12 ILE A 135     -10.783   9.365   7.452  1.00 97.00           H  
ATOM   2136 HG13 ILE A 135     -11.476   8.071   8.409  1.00 97.00           H  
ATOM   2137  CG2 ILE A 135      -9.368   6.568   8.888  1.00 97.00           C  
ATOM   2138 HG21 ILE A 135      -8.360   6.205   9.088  1.00 97.00           H  
ATOM   2139 HG22 ILE A 135      -9.928   6.628   9.822  1.00 97.00           H  
ATOM   2140 HG23 ILE A 135      -9.874   5.853   8.240  1.00 97.00           H  
ATOM   2141  CD1 ILE A 135     -11.050   7.553   6.361  1.00 97.00           C  
ATOM   2142 HD11 ILE A 135     -12.008   7.908   5.981  1.00 97.00           H  
ATOM   2143 HD12 ILE A 135     -10.283   7.751   5.613  1.00 97.00           H  
ATOM   2144 HD13 ILE A 135     -11.122   6.479   6.531  1.00 97.00           H  
ATOM   2145  N   THR A 136      -6.426   8.605   9.338  1.00 97.72           N  
ATOM   2146  H   THR A 136      -6.437   8.952   8.390  1.00 97.72           H  
ATOM   2147  CA  THR A 136      -5.157   8.073   9.868  1.00 97.72           C  
ATOM   2148  HA  THR A 136      -5.377   7.123  10.355  1.00 97.72           H  
ATOM   2149  C   THR A 136      -4.514   8.943  10.953  1.00 97.72           C  
ATOM   2150  CB  THR A 136      -4.145   7.756   8.754  1.00 97.72           C  
ATOM   2151  HB  THR A 136      -3.213   7.432   9.216  1.00 97.72           H  
ATOM   2152  O   THR A 136      -3.679   8.450  11.702  1.00 97.72           O  
ATOM   2153  CG2 THR A 136      -4.631   6.633   7.836  1.00 97.72           C  
ATOM   2154 HG21 THR A 136      -3.901   6.466   7.044  1.00 97.72           H  
ATOM   2155 HG22 THR A 136      -5.593   6.885   7.388  1.00 97.72           H  
ATOM   2156 HG23 THR A 136      -4.732   5.715   8.414  1.00 97.72           H  
ATOM   2157  OG1 THR A 136      -3.875   8.875   7.944  1.00 97.72           O  
ATOM   2158  HG1 THR A 136      -4.657   9.051   7.416  1.00 97.72           H  
ATOM   2159  N   SER A 137      -4.944  10.198  11.111  1.00 96.45           N  
ATOM   2160  H   SER A 137      -5.556  10.573  10.401  1.00 96.45           H  
ATOM   2161  CA  SER A 137      -4.475  11.115  12.166  1.00 96.45           C  
ATOM   2162  HA  SER A 137      -3.402  10.966  12.288  1.00 96.45           H  
ATOM   2163  C   SER A 137      -5.098  10.882  13.553  1.00 96.45           C  
ATOM   2164  CB  SER A 137      -4.675  12.572  11.731  1.00 96.45           C  
ATOM   2165  HB2 SER A 137      -4.381  13.235  12.545  1.00 96.45           H  
ATOM   2166  HB3 SER A 137      -4.042  12.780  10.868  1.00 96.45           H  
ATOM   2167  O   SER A 137      -4.573  11.385  14.544  1.00 96.45           O  
ATOM   2168  OG  SER A 137      -6.019  12.828  11.381  1.00 96.45           O  
ATOM   2169  HG  SER A 137      -6.118  12.552  10.467  1.00 96.45           H  
ATOM   2170  N   ILE A 138      -6.184  10.102  13.666  1.00 92.61           N  
ATOM   2171  H   ILE A 138      -6.571   9.736  12.808  1.00 92.61           H  
ATOM   2172  CA  ILE A 138      -6.954   9.911  14.922  1.00 92.61           C  
ATOM   2173  HA  ILE A 138      -6.647  10.697  15.611  1.00 92.61           H  
ATOM   2174  C   ILE A 138      -6.593   8.581  15.632  1.00 92.61           C  
ATOM   2175  CB  ILE A 138      -8.479  10.121  14.677  1.00 92.61           C  
ATOM   2176  HB  ILE A 138      -8.842   9.289  14.074  1.00 92.61           H  
ATOM   2177  O   ILE A 138      -7.318   8.071  16.495  1.00 92.61           O  
ATOM   2178  CG1 ILE A 138      -8.769  11.437  13.910  1.00 92.61           C  
ATOM   2179 HG12 ILE A 138      -8.585  12.292  14.561  1.00 92.61           H  
ATOM   2180 HG13 ILE A 138      -8.099  11.533  13.056  1.00 92.61           H  
ATOM   2181  CG2 ILE A 138      -9.284  10.171  15.999  1.00 92.61           C  
ATOM   2182 HG21 ILE A 138      -8.803  10.852  16.702  1.00 92.61           H  
ATOM   2183 HG22 ILE A 138      -9.379   9.183  16.449  1.00 92.61           H  
ATOM   2184 HG23 ILE A 138     -10.304  10.514  15.831  1.00 92.61           H  
ATOM   2185  CD1 ILE A 138     -10.194  11.529  13.341  1.00 92.61           C  
ATOM   2186 HD11 ILE A 138     -10.932  11.663  14.132  1.00 92.61           H  
ATOM   2187 HD12 ILE A 138     -10.255  12.392  12.678  1.00 92.61           H  
ATOM   2188 HD13 ILE A 138     -10.425  10.631  12.768  1.00 92.61           H  
ATOM   2189  N   GLY A 139      -5.481   7.948  15.262  1.00 93.47           N  
ATOM   2190  H   GLY A 139      -4.896   8.353  14.546  1.00 93.47           H  
ATOM   2191  CA  GLY A 139      -5.025   6.719  15.910  1.00 93.47           C  
ATOM   2192  HA2 GLY A 139      -4.600   6.961  16.884  1.00 93.47           H  
ATOM   2193  HA3 GLY A 139      -5.870   6.048  16.065  1.00 93.47           H  
ATOM   2194  C   GLY A 139      -3.980   5.969  15.105  1.00 93.47           C  
ATOM   2195  O   GLY A 139      -3.421   6.488  14.146  1.00 93.47           O  
ATOM   2196  N   THR A 140      -3.723   4.724  15.493  1.00 96.39           N  
ATOM   2197  H   THR A 140      -4.235   4.331  16.269  1.00 96.39           H  
ATOM   2198  CA  THR A 140      -2.846   3.838  14.722  1.00 96.39           C  
ATOM   2199  HA  THR A 140      -2.159   4.439  14.125  1.00 96.39           H  
ATOM   2200  C   THR A 140      -3.688   3.005  13.771  1.00 96.39           C  
ATOM   2201  CB  THR A 140      -2.001   2.944  15.634  1.00 96.39           C  
ATOM   2202  HB  THR A 140      -2.641   2.218  16.135  1.00 96.39           H  
ATOM   2203  O   THR A 140      -4.684   2.412  14.186  1.00 96.39           O  
ATOM   2204  CG2 THR A 140      -0.907   2.211  14.858  1.00 96.39           C  
ATOM   2205 HG21 THR A 140      -0.268   2.925  14.339  1.00 96.39           H  
ATOM   2206 HG22 THR A 140      -0.301   1.628  15.552  1.00 96.39           H  
ATOM   2207 HG23 THR A 140      -1.347   1.532  14.129  1.00 96.39           H  
ATOM   2208  OG1 THR A 140      -1.348   3.727  16.609  1.00 96.39           O  
ATOM   2209  HG1 THR A 140      -1.113   4.563  16.200  1.00 96.39           H  
ATOM   2210  N   TYR A 141      -3.291   2.948  12.504  1.00 98.29           N  
ATOM   2211  H   TYR A 141      -2.470   3.459  12.213  1.00 98.29           H  
ATOM   2212  CA  TYR A 141      -3.976   2.170  11.481  1.00 98.29           C  
ATOM   2213  HA  TYR A 141      -4.796   1.614  11.936  1.00 98.29           H  
ATOM   2214  C   TYR A 141      -3.036   1.144  10.871  1.00 98.29           C  
ATOM   2215  CB  TYR A 141      -4.585   3.094  10.420  1.00 98.29           C  
ATOM   2216  HB2 TYR A 141      -4.861   2.497   9.550  1.00 98.29           H  
ATOM   2217  HB3 TYR A 141      -3.841   3.820  10.094  1.00 98.29           H  
ATOM   2218  O   TYR A 141      -1.843   1.389  10.718  1.00 98.29           O  
ATOM   2219  CG  TYR A 141      -5.814   3.825  10.916  1.00 98.29           C  
ATOM   2220  CD1 TYR A 141      -7.096   3.378  10.545  1.00 98.29           C  
ATOM   2221  HD1 TYR A 141      -7.194   2.543   9.867  1.00 98.29           H  
ATOM   2222  CD2 TYR A 141      -5.677   4.937  11.766  1.00 98.29           C  
ATOM   2223  HD2 TYR A 141      -4.695   5.303  12.030  1.00 98.29           H  
ATOM   2224  CE1 TYR A 141      -8.243   4.035  11.030  1.00 98.29           C  
ATOM   2225  HE1 TYR A 141      -9.231   3.726  10.724  1.00 98.29           H  
ATOM   2226  CE2 TYR A 141      -6.817   5.599  12.250  1.00 98.29           C  
ATOM   2227  HE2 TYR A 141      -6.703   6.471  12.876  1.00 98.29           H  
ATOM   2228  OH  TYR A 141      -9.196   5.837  12.292  1.00 98.29           O  
ATOM   2229  HH  TYR A 141      -8.941   6.736  12.511  1.00 98.29           H  
ATOM   2230  CZ  TYR A 141      -8.101   5.154  11.875  1.00 98.29           C  
ATOM   2231  N   GLU A 142      -3.598  -0.004  10.521  1.00 98.35           N  
ATOM   2232  H   GLU A 142      -4.588  -0.114  10.683  1.00 98.35           H  
ATOM   2233  CA  GLU A 142      -2.974  -0.975   9.631  1.00 98.35           C  
ATOM   2234  HA  GLU A 142      -1.898  -0.802   9.614  1.00 98.35           H  
ATOM   2235  C   GLU A 142      -3.491  -0.765   8.204  1.00 98.35           C  
ATOM   2236  CB  GLU A 142      -3.190  -2.413  10.141  1.00 98.35           C  
ATOM   2237  HB2 GLU A 142      -2.662  -2.527  11.088  1.00 98.35           H  
ATOM   2238  HB3 GLU A 142      -2.756  -3.110   9.425  1.00 98.35           H  
ATOM   2239  O   GLU A 142      -4.630  -0.331   8.003  1.00 98.35           O  
ATOM   2240  CG  GLU A 142      -4.666  -2.783  10.343  1.00 98.35           C  
ATOM   2241  HG2 GLU A 142      -5.191  -2.685   9.392  1.00 98.35           H  
ATOM   2242  HG3 GLU A 142      -5.116  -2.077  11.041  1.00 98.35           H  
ATOM   2243  CD  GLU A 142      -4.896  -4.184  10.919  1.00 98.35           C  
ATOM   2244  OE1 GLU A 142      -6.010  -4.430  11.432  1.00 98.35           O  
ATOM   2245  OE2 GLU A 142      -4.012  -5.064  10.857  1.00 98.35           O  
ATOM   2246  N   LEU A 143      -2.653  -1.095   7.224  1.00 98.73           N  
ATOM   2247  H   LEU A 143      -1.762  -1.487   7.492  1.00 98.73           H  
ATOM   2248  CA  LEU A 143      -2.995  -1.120   5.802  1.00 98.73           C  
ATOM   2249  HA  LEU A 143      -3.982  -0.681   5.656  1.00 98.73           H  
ATOM   2250  C   LEU A 143      -3.043  -2.563   5.323  1.00 98.73           C  
ATOM   2251  CB  LEU A 143      -1.979  -0.278   5.006  1.00 98.73           C  
ATOM   2252  HB2 LEU A 143      -0.978  -0.521   5.361  1.00 98.73           H  
ATOM   2253  HB3 LEU A 143      -2.185   0.768   5.236  1.00 98.73           H  
ATOM   2254  O   LEU A 143      -2.185  -3.374   5.667  1.00 98.73           O  
ATOM   2255  CG  LEU A 143      -1.979  -0.409   3.472  1.00 98.73           C  
ATOM   2256  HG  LEU A 143      -1.946  -1.460   3.184  1.00 98.73           H  
ATOM   2257  CD1 LEU A 143      -3.213   0.248   2.863  1.00 98.73           C  
ATOM   2258 HD11 LEU A 143      -3.196   0.116   1.781  1.00 98.73           H  
ATOM   2259 HD12 LEU A 143      -3.214   1.312   3.101  1.00 98.73           H  
ATOM   2260 HD13 LEU A 143      -4.118  -0.216   3.254  1.00 98.73           H  
ATOM   2261  CD2 LEU A 143      -0.751   0.277   2.874  1.00 98.73           C  
ATOM   2262 HD21 LEU A 143       0.160  -0.155   3.287  1.00 98.73           H  
ATOM   2263 HD22 LEU A 143      -0.740   0.142   1.792  1.00 98.73           H  
ATOM   2264 HD23 LEU A 143      -0.769   1.344   3.098  1.00 98.73           H  
ATOM   2265  N   ARG A 144      -4.008  -2.861   4.462  1.00 98.68           N  
ATOM   2266  H   ARG A 144      -4.712  -2.159   4.281  1.00 98.68           H  
ATOM   2267  CA  ARG A 144      -4.041  -4.066   3.648  1.00 98.68           C  
ATOM   2268  HA  ARG A 144      -3.084  -4.582   3.734  1.00 98.68           H  
ATOM   2269  C   ARG A 144      -4.218  -3.678   2.186  1.00 98.68           C  
ATOM   2270  CB  ARG A 144      -5.133  -4.998   4.181  1.00 98.68           C  
ATOM   2271  HB2 ARG A 144      -6.094  -4.484   4.165  1.00 98.68           H  
ATOM   2272  HB3 ARG A 144      -4.899  -5.258   5.213  1.00 98.68           H  
ATOM   2273  O   ARG A 144      -5.081  -2.877   1.841  1.00 98.68           O  
ATOM   2274  CG  ARG A 144      -5.228  -6.281   3.356  1.00 98.68           C  
ATOM   2275  HG2 ARG A 144      -4.262  -6.786   3.361  1.00 98.68           H  
ATOM   2276  HG3 ARG A 144      -5.496  -6.041   2.327  1.00 98.68           H  
ATOM   2277  CD  ARG A 144      -6.295  -7.213   3.928  1.00 98.68           C  
ATOM   2278  HD2 ARG A 144      -7.261  -6.709   3.904  1.00 98.68           H  
ATOM   2279  HD3 ARG A 144      -6.064  -7.455   4.965  1.00 98.68           H  
ATOM   2280  NE  ARG A 144      -6.367  -8.418   3.097  1.00 98.68           N  
ATOM   2281  HE  ARG A 144      -6.807  -8.303   2.195  1.00 98.68           H  
ATOM   2282  NH1 ARG A 144      -4.984  -9.787   4.319  1.00 98.68           N  
ATOM   2283 HH11 ARG A 144      -5.021  -9.124   5.080  1.00 98.68           H  
ATOM   2284 HH12 ARG A 144      -4.480 -10.659   4.398  1.00 98.68           H  
ATOM   2285  NH2 ARG A 144      -5.758 -10.450   2.338  1.00 98.68           N  
ATOM   2286 HH21 ARG A 144      -6.100 -10.104   1.453  1.00 98.68           H  
ATOM   2287 HH22 ARG A 144      -5.148 -11.254   2.361  1.00 98.68           H  
ATOM   2288  CZ  ARG A 144      -5.711  -9.546   3.263  1.00 98.68           C  
ATOM   2289  N   VAL A 145      -3.394  -4.270   1.340  1.00 98.84           N  
ATOM   2290  H   VAL A 145      -2.683  -4.876   1.726  1.00 98.84           H  
ATOM   2291  CA  VAL A 145      -3.481  -4.220  -0.114  1.00 98.84           C  
ATOM   2292  HA  VAL A 145      -4.247  -3.508  -0.423  1.00 98.84           H  
ATOM   2293  C   VAL A 145      -3.869  -5.614  -0.577  1.00 98.84           C  
ATOM   2294  CB  VAL A 145      -2.138  -3.789  -0.725  1.00 98.84           C  
ATOM   2295  HB  VAL A 145      -1.382  -4.535  -0.480  1.00 98.84           H  
ATOM   2296  O   VAL A 145      -3.159  -6.567  -0.265  1.00 98.84           O  
ATOM   2297  CG1 VAL A 145      -2.240  -3.696  -2.246  1.00 98.84           C  
ATOM   2298 HG11 VAL A 145      -2.602  -4.633  -2.669  1.00 98.84           H  
ATOM   2299 HG12 VAL A 145      -2.924  -2.895  -2.527  1.00 98.84           H  
ATOM   2300 HG13 VAL A 145      -1.246  -3.511  -2.655  1.00 98.84           H  
ATOM   2301  CG2 VAL A 145      -1.666  -2.433  -0.179  1.00 98.84           C  
ATOM   2302 HG21 VAL A 145      -1.434  -2.516   0.882  1.00 98.84           H  
ATOM   2303 HG22 VAL A 145      -0.762  -2.120  -0.702  1.00 98.84           H  
ATOM   2304 HG23 VAL A 145      -2.443  -1.681  -0.321  1.00 98.84           H  
ATOM   2305  N   ASP A 146      -4.974  -5.736  -1.301  1.00 98.71           N  
ATOM   2306  H   ASP A 146      -5.480  -4.893  -1.534  1.00 98.71           H  
ATOM   2307  CA  ASP A 146      -5.406  -6.963  -1.971  1.00 98.71           C  
ATOM   2308  HA  ASP A 146      -4.745  -7.790  -1.713  1.00 98.71           H  
ATOM   2309  C   ASP A 146      -5.339  -6.744  -3.483  1.00 98.71           C  
ATOM   2310  CB  ASP A 146      -6.835  -7.335  -1.545  1.00 98.71           C  
ATOM   2311  HB2 ASP A 146      -7.194  -8.135  -2.193  1.00 98.71           H  
ATOM   2312  HB3 ASP A 146      -7.491  -6.476  -1.684  1.00 98.71           H  
ATOM   2313  O   ASP A 146      -5.780  -5.703  -3.969  1.00 98.71           O  
ATOM   2314  CG  ASP A 146      -6.926  -7.823  -0.099  1.00 98.71           C  
ATOM   2315  OD1 ASP A 146      -6.328  -8.870   0.230  1.00 98.71           O  
ATOM   2316  OD2 ASP A 146      -7.655  -7.217   0.721  1.00 98.71           O  
ATOM   2317  N   PHE A 147      -4.806  -7.702  -4.239  1.00 98.59           N  
ATOM   2318  H   PHE A 147      -4.425  -8.530  -3.804  1.00 98.59           H  
ATOM   2319  CA  PHE A 147      -4.821  -7.626  -5.699  1.00 98.59           C  
ATOM   2320  HA  PHE A 147      -5.752  -7.133  -5.981  1.00 98.59           H  
ATOM   2321  C   PHE A 147      -4.842  -8.996  -6.375  1.00 98.59           C  
ATOM   2322  CB  PHE A 147      -3.659  -6.757  -6.208  1.00 98.59           C  
ATOM   2323  HB2 PHE A 147      -3.774  -6.611  -7.282  1.00 98.59           H  
ATOM   2324  HB3 PHE A 147      -3.731  -5.772  -5.747  1.00 98.59           H  
ATOM   2325  O   PHE A 147      -4.477 -10.016  -5.784  1.00 98.59           O  
ATOM   2326  CG  PHE A 147      -2.271  -7.299  -5.958  1.00 98.59           C  
ATOM   2327  CD1 PHE A 147      -1.623  -7.025  -4.742  1.00 98.59           C  
ATOM   2328  HD1 PHE A 147      -2.130  -6.456  -3.977  1.00 98.59           H  
ATOM   2329  CD2 PHE A 147      -1.606  -8.023  -6.964  1.00 98.59           C  
ATOM   2330  HD2 PHE A 147      -2.096  -8.218  -7.906  1.00 98.59           H  
ATOM   2331  CE1 PHE A 147      -0.305  -7.460  -4.534  1.00 98.59           C  
ATOM   2332  HE1 PHE A 147       0.199  -7.200  -3.615  1.00 98.59           H  
ATOM   2333  CE2 PHE A 147      -0.290  -8.464  -6.753  1.00 98.59           C  
ATOM   2334  HE2 PHE A 147       0.226  -8.993  -7.540  1.00 98.59           H  
ATOM   2335  CZ  PHE A 147       0.362  -8.184  -5.539  1.00 98.59           C  
ATOM   2336  HZ  PHE A 147       1.383  -8.504  -5.394  1.00 98.59           H  
ATOM   2337  N   GLU A 148      -5.276  -9.019  -7.634  1.00 98.52           N  
ATOM   2338  H   GLU A 148      -5.548  -8.139  -8.049  1.00 98.52           H  
ATOM   2339  CA  GLU A 148      -5.266 -10.211  -8.481  1.00 98.52           C  
ATOM   2340  HA  GLU A 148      -4.875 -11.042  -7.895  1.00 98.52           H  
ATOM   2341  C   GLU A 148      -4.335 -10.023  -9.679  1.00 98.52           C  
ATOM   2342  CB  GLU A 148      -6.694 -10.597  -8.898  1.00 98.52           C  
ATOM   2343  HB2 GLU A 148      -7.305 -10.649  -7.997  1.00 98.52           H  
ATOM   2344  HB3 GLU A 148      -7.107  -9.835  -9.559  1.00 98.52           H  
ATOM   2345  O   GLU A 148      -4.398  -9.018 -10.385  1.00 98.52           O  
ATOM   2346  CG  GLU A 148      -6.719 -11.963  -9.607  1.00 98.52           C  
ATOM   2347  HG2 GLU A 148      -6.206 -12.691  -8.979  1.00 98.52           H  
ATOM   2348  HG3 GLU A 148      -6.172 -11.892 -10.547  1.00 98.52           H  
ATOM   2349  CD  GLU A 148      -8.132 -12.500  -9.870  1.00 98.52           C  
ATOM   2350  OE1 GLU A 148      -8.268 -13.259 -10.857  1.00 98.52           O  
ATOM   2351  OE2 GLU A 148      -9.031 -12.255  -9.032  1.00 98.52           O  
ATOM   2352  N   TYR A 149      -3.475 -11.010  -9.922  1.00 98.18           N  
ATOM   2353  H   TYR A 149      -3.471 -11.805  -9.298  1.00 98.18           H  
ATOM   2354  CA  TYR A 149      -2.600 -11.058 -11.088  1.00 98.18           C  
ATOM   2355  HA  TYR A 149      -3.036 -10.457 -11.885  1.00 98.18           H  
ATOM   2356  C   TYR A 149      -2.481 -12.497 -11.584  1.00 98.18           C  
ATOM   2357  CB  TYR A 149      -1.230 -10.472 -10.733  1.00 98.18           C  
ATOM   2358  HB2 TYR A 149      -1.360  -9.434 -10.426  1.00 98.18           H  
ATOM   2359  HB3 TYR A 149      -0.818 -11.018  -9.885  1.00 98.18           H  
ATOM   2360  O   TYR A 149      -2.311 -13.421 -10.788  1.00 98.18           O  
ATOM   2361  CG  TYR A 149      -0.246 -10.510 -11.886  1.00 98.18           C  
ATOM   2362  CD1 TYR A 149       0.927 -11.284 -11.795  1.00 98.18           C  
ATOM   2363  HD1 TYR A 149       1.138 -11.847 -10.897  1.00 98.18           H  
ATOM   2364  CD2 TYR A 149      -0.504  -9.757 -13.048  1.00 98.18           C  
ATOM   2365  HD2 TYR A 149      -1.392  -9.147 -13.121  1.00 98.18           H  
ATOM   2366  CE1 TYR A 149       1.857 -11.284 -12.852  1.00 98.18           C  
ATOM   2367  HE1 TYR A 149       2.783 -11.831 -12.755  1.00 98.18           H  
ATOM   2368  CE2 TYR A 149       0.406  -9.785 -14.121  1.00 98.18           C  
ATOM   2369  HE2 TYR A 149       0.209  -9.218 -15.018  1.00 98.18           H  
ATOM   2370  OH  TYR A 149       2.487 -10.518 -15.041  1.00 98.18           O  
ATOM   2371  HH  TYR A 149       3.353 -10.845 -14.784  1.00 98.18           H  
ATOM   2372  CZ  TYR A 149       1.593 -10.536 -14.020  1.00 98.18           C  
ATOM   2373  N   ASN A 150      -2.593 -12.710 -12.899  1.00 96.67           N  
ATOM   2374  H   ASN A 150      -2.651 -11.908 -13.509  1.00 96.67           H  
ATOM   2375  CA  ASN A 150      -2.567 -14.044 -13.514  1.00 96.67           C  
ATOM   2376  HA  ASN A 150      -2.966 -13.940 -14.523  1.00 96.67           H  
ATOM   2377  C   ASN A 150      -3.505 -15.058 -12.825  1.00 96.67           C  
ATOM   2378  CB  ASN A 150      -1.103 -14.515 -13.641  1.00 96.67           C  
ATOM   2379  HB2 ASN A 150      -1.077 -15.566 -13.932  1.00 96.67           H  
ATOM   2380  HB3 ASN A 150      -0.596 -14.412 -12.682  1.00 96.67           H  
ATOM   2381  O   ASN A 150      -3.123 -16.205 -12.580  1.00 96.67           O  
ATOM   2382  CG  ASN A 150      -0.342 -13.753 -14.707  1.00 96.67           C  
ATOM   2383  ND2 ASN A 150       0.967 -13.746 -14.653  1.00 96.67           N  
ATOM   2384 HD21 ASN A 150       1.455 -14.123 -13.853  1.00 96.67           H  
ATOM   2385 HD22 ASN A 150       1.415 -13.156 -15.339  1.00 96.67           H  
ATOM   2386  OD1 ASN A 150      -0.911 -13.191 -15.624  1.00 96.67           O  
ATOM   2387  N   LYS A 151      -4.737 -14.627 -12.506  1.00 96.27           N  
ATOM   2388  H   LYS A 151      -4.961 -13.664 -12.712  1.00 96.27           H  
ATOM   2389  CA  LYS A 151      -5.781 -15.424 -11.827  1.00 96.27           C  
ATOM   2390  HA  LYS A 151      -6.641 -14.771 -11.678  1.00 96.27           H  
ATOM   2391  C   LYS A 151      -5.409 -15.898 -10.413  1.00 96.27           C  
ATOM   2392  CB  LYS A 151      -6.254 -16.590 -12.717  1.00 96.27           C  
ATOM   2393  HB2 LYS A 151      -7.092 -17.085 -12.227  1.00 96.27           H  
ATOM   2394  HB3 LYS A 151      -5.447 -17.316 -12.811  1.00 96.27           H  
ATOM   2395  O   LYS A 151      -6.027 -16.819  -9.880  1.00 96.27           O  
ATOM   2396  CG  LYS A 151      -6.710 -16.154 -14.116  1.00 96.27           C  
ATOM   2397  HG2 LYS A 151      -5.916 -15.602 -14.619  1.00 96.27           H  
ATOM   2398  HG3 LYS A 151      -7.586 -15.512 -14.024  1.00 96.27           H  
ATOM   2399  CD  LYS A 151      -7.055 -17.385 -14.961  1.00 96.27           C  
ATOM   2400  HD2 LYS A 151      -6.171 -18.017 -15.046  1.00 96.27           H  
ATOM   2401  HD3 LYS A 151      -7.854 -17.943 -14.474  1.00 96.27           H  
ATOM   2402  CE  LYS A 151      -7.507 -16.934 -16.353  1.00 96.27           C  
ATOM   2403  HE2 LYS A 151      -6.724 -16.315 -16.790  1.00 96.27           H  
ATOM   2404  HE3 LYS A 151      -8.394 -16.310 -16.240  1.00 96.27           H  
ATOM   2405  NZ  LYS A 151      -7.800 -18.090 -17.235  1.00 96.27           N  
ATOM   2406  HZ1 LYS A 151      -8.123 -17.766 -18.135  1.00 96.27           H  
ATOM   2407  HZ2 LYS A 151      -8.522 -18.668 -16.827  1.00 96.27           H  
ATOM   2408  HZ3 LYS A 151      -6.970 -18.648 -17.373  1.00 96.27           H  
ATOM   2409  N   LYS A 152      -4.378 -15.306  -9.803  1.00 98.27           N  
ATOM   2410  H   LYS A 152      -3.894 -14.572 -10.301  1.00 98.27           H  
ATOM   2411  CA  LYS A 152      -3.944 -15.577  -8.429  1.00 98.27           C  
ATOM   2412  HA  LYS A 152      -4.551 -16.379  -8.009  1.00 98.27           H  
ATOM   2413  C   LYS A 152      -4.154 -14.342  -7.566  1.00 98.27           C  
ATOM   2414  CB  LYS A 152      -2.475 -16.011  -8.404  1.00 98.27           C  
ATOM   2415  HB2 LYS A 152      -2.135 -16.040  -7.369  1.00 98.27           H  
ATOM   2416  HB3 LYS A 152      -1.876 -15.275  -8.941  1.00 98.27           H  
ATOM   2417  O   LYS A 152      -3.895 -13.223  -8.002  1.00 98.27           O  
ATOM   2418  CG  LYS A 152      -2.254 -17.387  -9.039  1.00 98.27           C  
ATOM   2419  HG2 LYS A 152      -2.554 -17.364 -10.086  1.00 98.27           H  
ATOM   2420  HG3 LYS A 152      -2.849 -18.131  -8.510  1.00 98.27           H  
ATOM   2421  CD  LYS A 152      -0.770 -17.752  -8.943  1.00 98.27           C  
ATOM   2422  HD2 LYS A 152      -0.471 -17.771  -7.895  1.00 98.27           H  
ATOM   2423  HD3 LYS A 152      -0.187 -16.993  -9.465  1.00 98.27           H  
ATOM   2424  CE  LYS A 152      -0.524 -19.120  -9.581  1.00 98.27           C  
ATOM   2425  HE2 LYS A 152      -0.849 -19.076 -10.621  1.00 98.27           H  
ATOM   2426  HE3 LYS A 152      -1.139 -19.860  -9.068  1.00 98.27           H  
ATOM   2427  NZ  LYS A 152       0.909 -19.492  -9.502  1.00 98.27           N  
ATOM   2428  HZ1 LYS A 152       1.471 -18.800  -9.978  1.00 98.27           H  
ATOM   2429  HZ2 LYS A 152       1.210 -19.534  -8.539  1.00 98.27           H  
ATOM   2430  HZ3 LYS A 152       1.071 -20.390  -9.936  1.00 98.27           H  
ATOM   2431  N   LYS A 153      -4.600 -14.569  -6.330  1.00 98.30           N  
ATOM   2432  H   LYS A 153      -4.726 -15.529  -6.044  1.00 98.30           H  
ATOM   2433  CA  LYS A 153      -4.847 -13.520  -5.338  1.00 98.30           C  
ATOM   2434  HA  LYS A 153      -5.016 -12.575  -5.855  1.00 98.30           H  
ATOM   2435  C   LYS A 153      -3.630 -13.329  -4.443  1.00 98.30           C  
ATOM   2436  CB  LYS A 153      -6.102 -13.835  -4.514  1.00 98.30           C  
ATOM   2437  HB2 LYS A 153      -5.981 -14.798  -4.018  1.00 98.30           H  
ATOM   2438  HB3 LYS A 153      -6.217 -13.065  -3.752  1.00 98.30           H  
ATOM   2439  O   LYS A 153      -3.078 -14.298  -3.915  1.00 98.30           O  
ATOM   2440  CG  LYS A 153      -7.363 -13.857  -5.389  1.00 98.30           C  
ATOM   2441  HG2 LYS A 153      -7.280 -14.644  -6.139  1.00 98.30           H  
ATOM   2442  HG3 LYS A 153      -7.462 -12.898  -5.897  1.00 98.30           H  
ATOM   2443  CD  LYS A 153      -8.612 -14.110  -4.539  1.00 98.30           C  
ATOM   2444  HD2 LYS A 153      -8.703 -13.320  -3.794  1.00 98.30           H  
ATOM   2445  HD3 LYS A 153      -8.523 -15.074  -4.039  1.00 98.30           H  
ATOM   2446  CE  LYS A 153      -9.841 -14.105  -5.453  1.00 98.30           C  
ATOM   2447  HE2 LYS A 153      -9.727 -14.888  -6.203  1.00 98.30           H  
ATOM   2448  HE3 LYS A 153      -9.868 -13.157  -5.992  1.00 98.30           H  
ATOM   2449  NZ  LYS A 153     -11.097 -14.297  -4.686  1.00 98.30           N  
ATOM   2450  HZ1 LYS A 153     -11.885 -14.264  -5.317  1.00 98.30           H  
ATOM   2451  HZ2 LYS A 153     -11.097 -15.187  -4.208  1.00 98.30           H  
ATOM   2452  HZ3 LYS A 153     -11.207 -13.556  -4.009  1.00 98.30           H  
ATOM   2453  N   TYR A 154      -3.269 -12.075  -4.239  1.00 98.71           N  
ATOM   2454  H   TYR A 154      -3.789 -11.342  -4.699  1.00 98.71           H  
ATOM   2455  CA  TYR A 154      -2.137 -11.648  -3.436  1.00 98.71           C  
ATOM   2456  HA  TYR A 154      -1.722 -12.497  -2.893  1.00 98.71           H  
ATOM   2457  C   TYR A 154      -2.581 -10.601  -2.426  1.00 98.71           C  
ATOM   2458  CB  TYR A 154      -1.052 -11.085  -4.351  1.00 98.71           C  
ATOM   2459  HB2 TYR A 154      -1.473 -10.256  -4.921  1.00 98.71           H  
ATOM   2460  HB3 TYR A 154      -0.240 -10.689  -3.742  1.00 98.71           H  
ATOM   2461  O   TYR A 154      -3.547  -9.871  -2.652  1.00 98.71           O  
ATOM   2462  CG  TYR A 154      -0.477 -12.105  -5.305  1.00 98.71           C  
ATOM   2463  CD1 TYR A 154       0.622 -12.889  -4.910  1.00 98.71           C  
ATOM   2464  HD1 TYR A 154       1.059 -12.752  -3.932  1.00 98.71           H  
ATOM   2465  CD2 TYR A 154      -1.040 -12.268  -6.585  1.00 98.71           C  
ATOM   2466  HD2 TYR A 154      -1.875 -11.653  -6.887  1.00 98.71           H  
ATOM   2467  CE1 TYR A 154       1.174 -13.827  -5.800  1.00 98.71           C  
ATOM   2468  HE1 TYR A 154       2.039 -14.397  -5.497  1.00 98.71           H  
ATOM   2469  CE2 TYR A 154      -0.500 -13.214  -7.475  1.00 98.71           C  
ATOM   2470  HE2 TYR A 154      -0.908 -13.313  -8.470  1.00 98.71           H  
ATOM   2471  OH  TYR A 154       1.164 -14.890  -7.942  1.00 98.71           O  
ATOM   2472  HH  TYR A 154       2.025 -15.149  -7.605  1.00 98.71           H  
ATOM   2473  CZ  TYR A 154       0.610 -13.992  -7.084  1.00 98.71           C  
ATOM   2474  N   PHE A 155      -1.856 -10.526  -1.316  1.00 98.75           N  
ATOM   2475  H   PHE A 155      -1.104 -11.183  -1.170  1.00 98.75           H  
ATOM   2476  CA  PHE A 155      -2.016  -9.456  -0.355  1.00 98.75           C  
ATOM   2477  HA  PHE A 155      -2.405  -8.604  -0.913  1.00 98.75           H  
ATOM   2478  C   PHE A 155      -0.688  -9.021   0.264  1.00 98.75           C  
ATOM   2479  CB  PHE A 155      -3.050  -9.837   0.711  1.00 98.75           C  
ATOM   2480  HB2 PHE A 155      -3.925 -10.259   0.215  1.00 98.75           H  
ATOM   2481  HB3 PHE A 155      -3.379  -8.923   1.205  1.00 98.75           H  
ATOM   2482  O   PHE A 155       0.244  -9.815   0.438  1.00 98.75           O  
ATOM   2483  CG  PHE A 155      -2.554 -10.806   1.768  1.00 98.75           C  
ATOM   2484  CD1 PHE A 155      -2.574 -12.192   1.531  1.00 98.75           C  
ATOM   2485  HD1 PHE A 155      -2.928 -12.570   0.583  1.00 98.75           H  
ATOM   2486  CD2 PHE A 155      -2.056 -10.314   2.990  1.00 98.75           C  
ATOM   2487  HD2 PHE A 155      -2.015  -9.249   3.166  1.00 98.75           H  
ATOM   2488  CE1 PHE A 155      -2.103 -13.082   2.513  1.00 98.75           C  
ATOM   2489  HE1 PHE A 155      -2.106 -14.146   2.323  1.00 98.75           H  
ATOM   2490  CE2 PHE A 155      -1.592 -11.203   3.975  1.00 98.75           C  
ATOM   2491  HE2 PHE A 155      -1.190 -10.819   4.901  1.00 98.75           H  
ATOM   2492  CZ  PHE A 155      -1.615 -12.588   3.736  1.00 98.75           C  
ATOM   2493  HZ  PHE A 155      -1.244 -13.271   4.485  1.00 98.75           H  
ATOM   2494  N   ALA A 156      -0.646  -7.748   0.638  1.00 98.74           N  
ATOM   2495  H   ALA A 156      -1.451  -7.178   0.418  1.00 98.74           H  
ATOM   2496  CA  ALA A 156       0.383  -7.133   1.461  1.00 98.74           C  
ATOM   2497  HA  ALA A 156       1.040  -7.898   1.875  1.00 98.74           H  
ATOM   2498  C   ALA A 156      -0.297  -6.398   2.617  1.00 98.74           C  
ATOM   2499  CB  ALA A 156       1.218  -6.184   0.597  1.00 98.74           C  
ATOM   2500  HB1 ALA A 156       1.735  -6.740  -0.185  1.00 98.74           H  
ATOM   2501  HB2 ALA A 156       1.953  -5.669   1.217  1.00 98.74           H  
ATOM   2502  HB3 ALA A 156       0.580  -5.434   0.130  1.00 98.74           H  
ATOM   2503  O   ALA A 156      -1.212  -5.605   2.407  1.00 98.74           O  
ATOM   2504  N   LYS A 157       0.121  -6.676   3.845  1.00 98.63           N  
ATOM   2505  H   LYS A 157       0.879  -7.334   3.958  1.00 98.63           H  
ATOM   2506  CA  LYS A 157      -0.416  -6.089   5.069  1.00 98.63           C  
ATOM   2507  HA  LYS A 157      -1.171  -5.348   4.808  1.00 98.63           H  
ATOM   2508  C   LYS A 157       0.703  -5.366   5.810  1.00 98.63           C  
ATOM   2509  CB  LYS A 157      -1.081  -7.196   5.902  1.00 98.63           C  
ATOM   2510  HB2 LYS A 157      -0.322  -7.894   6.256  1.00 98.63           H  
ATOM   2511  HB3 LYS A 157      -1.788  -7.736   5.273  1.00 98.63           H  
ATOM   2512  O   LYS A 157       1.811  -5.878   5.875  1.00 98.63           O  
ATOM   2513  CG  LYS A 157      -1.834  -6.616   7.099  1.00 98.63           C  
ATOM   2514  HG2 LYS A 157      -2.578  -5.905   6.741  1.00 98.63           H  
ATOM   2515  HG3 LYS A 157      -1.129  -6.091   7.744  1.00 98.63           H  
ATOM   2516  CD  LYS A 157      -2.534  -7.705   7.919  1.00 98.63           C  
ATOM   2517  HD2 LYS A 157      -3.316  -8.182   7.328  1.00 98.63           H  
ATOM   2518  HD3 LYS A 157      -1.812  -8.444   8.265  1.00 98.63           H  
ATOM   2519  CE  LYS A 157      -3.142  -6.968   9.103  1.00 98.63           C  
ATOM   2520  HE2 LYS A 157      -2.349  -6.481   9.670  1.00 98.63           H  
ATOM   2521  HE3 LYS A 157      -3.774  -6.165   8.723  1.00 98.63           H  
ATOM   2522  NZ  LYS A 157      -3.952  -7.797  10.015  1.00 98.63           N  
ATOM   2523  HZ1 LYS A 157      -4.308  -7.162  10.715  1.00 98.63           H  
ATOM   2524  HZ2 LYS A 157      -3.419  -8.535  10.453  1.00 98.63           H  
ATOM   2525  HZ3 LYS A 157      -4.743  -8.207   9.539  1.00 98.63           H  
ATOM   2526  N   TYR A 158       0.404  -4.206   6.379  1.00 98.65           N  
ATOM   2527  H   TYR A 158      -0.538  -3.860   6.273  1.00 98.65           H  
ATOM   2528  CA  TYR A 158       1.344  -3.362   7.113  1.00 98.65           C  
ATOM   2529  HA  TYR A 158       2.285  -3.890   7.265  1.00 98.65           H  
ATOM   2530  C   TYR A 158       0.743  -3.028   8.472  1.00 98.65           C  
ATOM   2531  CB  TYR A 158       1.636  -2.085   6.313  1.00 98.65           C  
ATOM   2532  HB2 TYR A 158       2.315  -1.453   6.886  1.00 98.65           H  
ATOM   2533  HB3 TYR A 158       0.711  -1.523   6.186  1.00 98.65           H  
ATOM   2534  O   TYR A 158      -0.384  -2.536   8.537  1.00 98.65           O  
ATOM   2535  CG  TYR A 158       2.245  -2.357   4.955  1.00 98.65           C  
ATOM   2536  CD1 TYR A 158       3.643  -2.379   4.819  1.00 98.65           C  
ATOM   2537  HD1 TYR A 158       4.276  -2.136   5.660  1.00 98.65           H  
ATOM   2538  CD2 TYR A 158       1.421  -2.669   3.854  1.00 98.65           C  
ATOM   2539  HD2 TYR A 158       0.346  -2.647   3.959  1.00 98.65           H  
ATOM   2540  CE1 TYR A 158       4.222  -2.761   3.598  1.00 98.65           C  
ATOM   2541  HE1 TYR A 158       5.297  -2.801   3.503  1.00 98.65           H  
ATOM   2542  CE2 TYR A 158       1.999  -3.063   2.632  1.00 98.65           C  
ATOM   2543  HE2 TYR A 158       1.377  -3.332   1.791  1.00 98.65           H  
ATOM   2544  OH  TYR A 158       3.961  -3.617   1.370  1.00 98.65           O  
ATOM   2545  HH  TYR A 158       4.917  -3.609   1.454  1.00 98.65           H  
ATOM   2546  CZ  TYR A 158       3.402  -3.142   2.514  1.00 98.65           C  
ATOM   2547  N   SER A 159       1.475  -3.285   9.557  1.00 98.05           N  
ATOM   2548  H   SER A 159       2.399  -3.674   9.439  1.00 98.05           H  
ATOM   2549  CA  SER A 159       0.997  -3.003  10.917  1.00 98.05           C  
ATOM   2550  HA  SER A 159       0.013  -3.457  11.036  1.00 98.05           H  
ATOM   2551  C   SER A 159       0.840  -1.508  11.213  1.00 98.05           C  
ATOM   2552  CB  SER A 159       1.936  -3.628  11.952  1.00 98.05           C  
ATOM   2553  HB2 SER A 159       1.495  -3.520  12.943  1.00 98.05           H  
ATOM   2554  HB3 SER A 159       2.052  -4.691  11.738  1.00 98.05           H  
ATOM   2555  O   SER A 159       0.108  -1.149  12.133  1.00 98.05           O  
ATOM   2556  OG  SER A 159       3.208  -3.009  11.942  1.00 98.05           O  
ATOM   2557  HG  SER A 159       3.095  -2.062  12.059  1.00 98.05           H  
ATOM   2558  N   THR A 160       1.536  -0.659  10.451  1.00 98.04           N  
ATOM   2559  H   THR A 160       2.134  -1.044   9.736  1.00 98.04           H  
ATOM   2560  CA  THR A 160       1.461   0.802  10.547  1.00 98.04           C  
ATOM   2561  HA  THR A 160       0.640   1.087  11.205  1.00 98.04           H  
ATOM   2562  C   THR A 160       1.225   1.388   9.166  1.00 98.04           C  
ATOM   2563  CB  THR A 160       2.757   1.407  11.098  1.00 98.04           C  
ATOM   2564  HB  THR A 160       3.518   1.337  10.321  1.00 98.04           H  
ATOM   2565  O   THR A 160       1.971   1.086   8.234  1.00 98.04           O  
ATOM   2566  CG2 THR A 160       2.610   2.880  11.482  1.00 98.04           C  
ATOM   2567 HG21 THR A 160       2.394   3.478  10.597  1.00 98.04           H  
ATOM   2568 HG22 THR A 160       3.542   3.238  11.921  1.00 98.04           H  
ATOM   2569 HG23 THR A 160       1.803   2.997  12.205  1.00 98.04           H  
ATOM   2570  OG1 THR A 160       3.226   0.706  12.230  1.00 98.04           O  
ATOM   2571  HG1 THR A 160       4.104   0.404  11.984  1.00 98.04           H  
ATOM   2572  N   PHE A 161       0.226   2.255   9.061  1.00 98.52           N  
ATOM   2573  H   PHE A 161      -0.417   2.337   9.836  1.00 98.52           H  
ATOM   2574  CA  PHE A 161      -0.057   3.076   7.897  1.00 98.52           C  
ATOM   2575  HA  PHE A 161       0.860   3.217   7.325  1.00 98.52           H  
ATOM   2576  C   PHE A 161      -0.594   4.436   8.324  1.00 98.52           C  
ATOM   2577  CB  PHE A 161      -1.058   2.365   6.995  1.00 98.52           C  
ATOM   2578  HB2 PHE A 161      -0.553   1.490   6.585  1.00 98.52           H  
ATOM   2579  HB3 PHE A 161      -1.897   2.018   7.598  1.00 98.52           H  
ATOM   2580  O   PHE A 161      -1.556   4.525   9.090  1.00 98.52           O  
ATOM   2581  CG  PHE A 161      -1.588   3.214   5.849  1.00 98.52           C  
ATOM   2582  CD1 PHE A 161      -2.932   3.633   5.840  1.00 98.52           C  
ATOM   2583  HD1 PHE A 161      -3.584   3.375   6.662  1.00 98.52           H  
ATOM   2584  CD2 PHE A 161      -0.744   3.582   4.786  1.00 98.52           C  
ATOM   2585  HD2 PHE A 161       0.299   3.301   4.801  1.00 98.52           H  
ATOM   2586  CE1 PHE A 161      -3.427   4.397   4.767  1.00 98.52           C  
ATOM   2587  HE1 PHE A 161      -4.454   4.729   4.764  1.00 98.52           H  
ATOM   2588  CE2 PHE A 161      -1.243   4.332   3.707  1.00 98.52           C  
ATOM   2589  HE2 PHE A 161      -0.593   4.617   2.892  1.00 98.52           H  
ATOM   2590  CZ  PHE A 161      -2.585   4.739   3.696  1.00 98.52           C  
ATOM   2591  HZ  PHE A 161      -2.964   5.328   2.873  1.00 98.52           H  
ATOM   2592  N   SER A 162       0.003   5.490   7.789  1.00 98.56           N  
ATOM   2593  H   SER A 162       0.822   5.354   7.215  1.00 98.56           H  
ATOM   2594  CA  SER A 162      -0.557   6.833   7.826  1.00 98.56           C  
ATOM   2595  HA  SER A 162      -1.638   6.761   7.707  1.00 98.56           H  
ATOM   2596  C   SER A 162      -0.028   7.656   6.664  1.00 98.56           C  
ATOM   2597  CB  SER A 162      -0.272   7.528   9.167  1.00 98.56           C  
ATOM   2598  HB2 SER A 162      -0.707   6.942   9.976  1.00 98.56           H  
ATOM   2599  HB3 SER A 162      -0.747   8.509   9.168  1.00 98.56           H  
ATOM   2600  O   SER A 162       0.955   7.294   6.011  1.00 98.56           O  
ATOM   2601  OG  SER A 162       1.114   7.682   9.403  1.00 98.56           O  
ATOM   2602  HG  SER A 162       1.276   8.591   9.667  1.00 98.56           H  
ATOM   2603  N   ILE A 163      -0.690   8.782   6.423  1.00 98.77           N  
ATOM   2604  H   ILE A 163      -1.488   9.021   6.995  1.00 98.77           H  
ATOM   2605  CA  ILE A 163      -0.159   9.837   5.570  1.00 98.77           C  
ATOM   2606  HA  ILE A 163       0.877   9.593   5.336  1.00 98.77           H  
ATOM   2607  C   ILE A 163      -0.142  11.149   6.345  1.00 98.77           C  
ATOM   2608  CB  ILE A 163      -0.913   9.931   4.233  1.00 98.77           C  
ATOM   2609  HB  ILE A 163      -0.414  10.687   3.627  1.00 98.77           H  
ATOM   2610  O   ILE A 163      -0.971  11.345   7.235  1.00 98.77           O  
ATOM   2611  CG1 ILE A 163      -2.378  10.368   4.422  1.00 98.77           C  
ATOM   2612 HG12 ILE A 163      -2.912   9.632   5.023  1.00 98.77           H  
ATOM   2613 HG13 ILE A 163      -2.399  11.320   4.951  1.00 98.77           H  
ATOM   2614  CG2 ILE A 163      -0.806   8.587   3.494  1.00 98.77           C  
ATOM   2615 HG21 ILE A 163       0.239   8.287   3.421  1.00 98.77           H  
ATOM   2616 HG22 ILE A 163      -1.197   8.697   2.483  1.00 98.77           H  
ATOM   2617 HG23 ILE A 163      -1.370   7.810   4.010  1.00 98.77           H  
ATOM   2618  CD1 ILE A 163      -3.113  10.570   3.097  1.00 98.77           C  
ATOM   2619 HD11 ILE A 163      -2.575  11.284   2.472  1.00 98.77           H  
ATOM   2620 HD12 ILE A 163      -3.231   9.627   2.564  1.00 98.77           H  
ATOM   2621 HD13 ILE A 163      -4.102  10.969   3.318  1.00 98.77           H  
ATOM   2622  N   SER A 164       0.796  12.038   6.032  1.00 98.65           N  
ATOM   2623  H   SER A 164       1.529  11.763   5.393  1.00 98.65           H  
ATOM   2624  CA  SER A 164       0.812  13.384   6.613  1.00 98.65           C  
ATOM   2625  HA  SER A 164       0.623  13.303   7.683  1.00 98.65           H  
ATOM   2626  C   SER A 164      -0.289  14.285   6.027  1.00 98.65           C  
ATOM   2627  CB  SER A 164       2.183  14.039   6.447  1.00 98.65           C  
ATOM   2628  HB2 SER A 164       2.492  14.015   5.402  1.00 98.65           H  
ATOM   2629  HB3 SER A 164       2.085  15.075   6.771  1.00 98.65           H  
ATOM   2630  O   SER A 164      -1.015  13.905   5.112  1.00 98.65           O  
ATOM   2631  OG  SER A 164       3.170  13.460   7.272  1.00 98.65           O  
ATOM   2632  HG  SER A 164       3.555  14.190   7.762  1.00 98.65           H  
ATOM   2633  N   ASN A 165      -0.415  15.502   6.559  1.00 98.56           N  
ATOM   2634  H   ASN A 165       0.237  15.771   7.282  1.00 98.56           H  
ATOM   2635  CA  ASN A 165      -1.300  16.532   6.012  1.00 98.56           C  
ATOM   2636  HA  ASN A 165      -2.283  16.089   5.852  1.00 98.56           H  
ATOM   2637  C   ASN A 165      -0.818  17.060   4.644  1.00 98.56           C  
ATOM   2638  CB  ASN A 165      -1.441  17.651   7.063  1.00 98.56           C  
ATOM   2639  HB2 ASN A 165      -2.163  18.395   6.723  1.00 98.56           H  
ATOM   2640  HB3 ASN A 165      -1.823  17.212   7.984  1.00 98.56           H  
ATOM   2641  O   ASN A 165       0.264  16.717   4.163  1.00 98.56           O  
ATOM   2642  CG  ASN A 165      -0.141  18.358   7.395  1.00 98.56           C  
ATOM   2643  ND2 ASN A 165       0.063  18.727   8.635  1.00 98.56           N  
ATOM   2644 HD21 ASN A 165       0.974  19.117   8.831  1.00 98.56           H  
ATOM   2645 HD22 ASN A 165      -0.595  18.481   9.361  1.00 98.56           H  
ATOM   2646  OD1 ASN A 165       0.706  18.593   6.558  1.00 98.56           O  
ATOM   2647  N   GLU A 166      -1.608  17.949   4.039  1.00 98.52           N  
ATOM   2648  H   GLU A 166      -2.516  18.147   4.434  1.00 98.52           H  
ATOM   2649  CA  GLU A 166      -1.274  18.593   2.762  1.00 98.52           C  
ATOM   2650  HA  GLU A 166      -1.116  17.819   2.011  1.00 98.52           H  
ATOM   2651  C   GLU A 166       0.002  19.453   2.819  1.00 98.52           C  
ATOM   2652  CB  GLU A 166      -2.467  19.454   2.329  1.00 98.52           C  
ATOM   2653  HB2 GLU A 166      -3.376  18.855   2.392  1.00 98.52           H  
ATOM   2654  HB3 GLU A 166      -2.565  20.300   3.009  1.00 98.52           H  
ATOM   2655  O   GLU A 166       0.752  19.487   1.849  1.00 98.52           O  
ATOM   2656  CG  GLU A 166      -2.301  19.962   0.891  1.00 98.52           C  
ATOM   2657  HG2 GLU A 166      -2.118  19.102   0.246  1.00 98.52           H  
ATOM   2658  HG3 GLU A 166      -1.441  20.629   0.835  1.00 98.52           H  
ATOM   2659  CD  GLU A 166      -3.529  20.710   0.374  1.00 98.52           C  
ATOM   2660  OE1 GLU A 166      -3.679  20.831  -0.863  1.00 98.52           O  
ATOM   2661  OE2 GLU A 166      -4.381  21.164   1.172  1.00 98.52           O  
ATOM   2662  N   TYR A 167       0.303  20.105   3.950  1.00 98.10           N  
ATOM   2663  H   TYR A 167      -0.306  19.997   4.748  1.00 98.10           H  
ATOM   2664  CA  TYR A 167       1.516  20.928   4.100  1.00 98.10           C  
ATOM   2665  HA  TYR A 167       1.542  21.660   3.292  1.00 98.10           H  
ATOM   2666  C   TYR A 167       2.805  20.103   4.005  1.00 98.10           C  
ATOM   2667  CB  TYR A 167       1.498  21.672   5.442  1.00 98.10           C  
ATOM   2668  HB2 TYR A 167       2.444  22.204   5.544  1.00 98.10           H  
ATOM   2669  HB3 TYR A 167       1.452  20.958   6.263  1.00 98.10           H  
ATOM   2670  O   TYR A 167       3.815  20.566   3.480  1.00 98.10           O  
ATOM   2671  CG  TYR A 167       0.386  22.686   5.591  1.00 98.10           C  
ATOM   2672  CD1 TYR A 167       0.491  23.920   4.924  1.00 98.10           C  
ATOM   2673  HD1 TYR A 167       1.347  24.120   4.296  1.00 98.10           H  
ATOM   2674  CD2 TYR A 167      -0.732  22.412   6.403  1.00 98.10           C  
ATOM   2675  HD2 TYR A 167      -0.809  21.465   6.915  1.00 98.10           H  
ATOM   2676  CE1 TYR A 167      -0.519  24.889   5.066  1.00 98.10           C  
ATOM   2677  HE1 TYR A 167      -0.438  25.832   4.545  1.00 98.10           H  
ATOM   2678  CE2 TYR A 167      -1.745  23.380   6.549  1.00 98.10           C  
ATOM   2679  HE2 TYR A 167      -2.611  23.187   7.164  1.00 98.10           H  
ATOM   2680  OH  TYR A 167      -2.612  25.554   6.028  1.00 98.10           O  
ATOM   2681  HH  TYR A 167      -2.442  26.324   5.481  1.00 98.10           H  
ATOM   2682  CZ  TYR A 167      -1.638  24.619   5.881  1.00 98.10           C  
ATOM   2683  N   GLU A 168       2.770  18.865   4.494  1.00 98.35           N  
ATOM   2684  H   GLU A 168       1.928  18.574   4.969  1.00 98.35           H  
ATOM   2685  CA  GLU A 168       3.829  17.869   4.307  1.00 98.35           C  
ATOM   2686  HA  GLU A 168       4.784  18.376   4.170  1.00 98.35           H  
ATOM   2687  C   GLU A 168       3.609  16.986   3.072  1.00 98.35           C  
ATOM   2688  CB  GLU A 168       3.920  16.992   5.543  1.00 98.35           C  
ATOM   2689  HB2 GLU A 168       4.630  16.188   5.349  1.00 98.35           H  
ATOM   2690  HB3 GLU A 168       2.933  16.559   5.706  1.00 98.35           H  
ATOM   2691  O   GLU A 168       4.338  16.013   2.856  1.00 98.35           O  
ATOM   2692  CG  GLU A 168       4.364  17.718   6.812  1.00 98.35           C  
ATOM   2693  HG2 GLU A 168       3.537  18.290   7.231  1.00 98.35           H  
ATOM   2694  HG3 GLU A 168       5.183  18.397   6.577  1.00 98.35           H  
ATOM   2695  CD  GLU A 168       4.839  16.646   7.792  1.00 98.35           C  
ATOM   2696  OE1 GLU A 168       6.078  16.463   7.883  1.00 98.35           O  
ATOM   2697  OE2 GLU A 168       3.979  15.893   8.306  1.00 98.35           O  
ATOM   2698  N   ALA A 169       2.611  17.341   2.271  1.00 98.53           N  
ATOM   2699  H   ALA A 169       2.078  18.162   2.523  1.00 98.53           H  
ATOM   2700  CA  ALA A 169       2.298  16.769   0.983  1.00 98.53           C  
ATOM   2701  HA  ALA A 169       1.371  17.248   0.667  1.00 98.53           H  
ATOM   2702  C   ALA A 169       1.979  15.267   1.012  1.00 98.53           C  
ATOM   2703  CB  ALA A 169       3.366  17.234   0.015  1.00 98.53           C  
ATOM   2704  HB1 ALA A 169       2.831  17.436  -0.914  1.00 98.53           H  
ATOM   2705  HB2 ALA A 169       3.821  18.171   0.336  1.00 98.53           H  
ATOM   2706  HB3 ALA A 169       4.131  16.468  -0.110  1.00 98.53           H  
ATOM   2707  O   ALA A 169       2.491  14.461   0.232  1.00 98.53           O  
ATOM   2708  N   TYR A 170       1.116  14.898   1.964  1.00 98.81           N  
ATOM   2709  H   TYR A 170       0.769  15.614   2.586  1.00 98.81           H  
ATOM   2710  CA  TYR A 170       0.555  13.553   2.098  1.00 98.81           C  
ATOM   2711  HA  TYR A 170       0.038  13.523   3.057  1.00 98.81           H  
ATOM   2712  C   TYR A 170       1.611  12.444   2.189  1.00 98.81           C  
ATOM   2713  CB  TYR A 170      -0.509  13.322   1.015  1.00 98.81           C  
ATOM   2714  HB2 TYR A 170      -0.023  13.319   0.040  1.00 98.81           H  
ATOM   2715  HB3 TYR A 170      -0.958  12.339   1.158  1.00 98.81           H  
ATOM   2716  O   TYR A 170       1.387  11.327   1.726  1.00 98.81           O  
ATOM   2717  CG  TYR A 170      -1.623  14.351   1.014  1.00 98.81           C  
ATOM   2718  CD1 TYR A 170      -2.454  14.483   2.144  1.00 98.81           C  
ATOM   2719  HD1 TYR A 170      -2.295  13.857   3.010  1.00 98.81           H  
ATOM   2720  CD2 TYR A 170      -1.848  15.155  -0.121  1.00 98.81           C  
ATOM   2721  HD2 TYR A 170      -1.205  15.069  -0.985  1.00 98.81           H  
ATOM   2722  CE1 TYR A 170      -3.513  15.409   2.143  1.00 98.81           C  
ATOM   2723  HE1 TYR A 170      -4.153  15.503   3.007  1.00 98.81           H  
ATOM   2724  CE2 TYR A 170      -2.914  16.078  -0.129  1.00 98.81           C  
ATOM   2725  HE2 TYR A 170      -3.089  16.706  -0.990  1.00 98.81           H  
ATOM   2726  OH  TYR A 170      -4.776  17.090   1.011  1.00 98.81           O  
ATOM   2727  HH  TYR A 170      -5.206  17.141   1.868  1.00 98.81           H  
ATOM   2728  CZ  TYR A 170      -3.746  16.206   1.004  1.00 98.81           C  
ATOM   2729  N   LYS A 171       2.764  12.752   2.796  1.00 98.77           N  
ATOM   2730  H   LYS A 171       2.888  13.718   3.065  1.00 98.77           H  
ATOM   2731  CA  LYS A 171       3.907  11.843   2.945  1.00 98.77           C  
ATOM   2732  HA  LYS A 171       4.329  11.682   1.953  1.00 98.77           H  
ATOM   2733  C   LYS A 171       3.503  10.483   3.518  1.00 98.77           C  
ATOM   2734  CB  LYS A 171       4.951  12.523   3.834  1.00 98.77           C  
ATOM   2735  HB2 LYS A 171       4.543  12.631   4.838  1.00 98.77           H  
ATOM   2736  HB3 LYS A 171       5.137  13.517   3.426  1.00 98.77           H  
ATOM   2737  O   LYS A 171       2.859  10.438   4.563  1.00 98.77           O  
ATOM   2738  CG  LYS A 171       6.277  11.749   3.901  1.00 98.77           C  
ATOM   2739  HG2 LYS A 171       6.091  10.711   4.175  1.00 98.77           H  
ATOM   2740  HG3 LYS A 171       6.753  11.773   2.921  1.00 98.77           H  
ATOM   2741  CD  LYS A 171       7.218  12.352   4.952  1.00 98.77           C  
ATOM   2742  HD2 LYS A 171       8.109  11.729   5.025  1.00 98.77           H  
ATOM   2743  HD3 LYS A 171       6.704  12.334   5.913  1.00 98.77           H  
ATOM   2744  CE  LYS A 171       7.628  13.789   4.599  1.00 98.77           C  
ATOM   2745  HE2 LYS A 171       8.405  13.746   3.836  1.00 98.77           H  
ATOM   2746  HE3 LYS A 171       6.769  14.307   4.173  1.00 98.77           H  
ATOM   2747  NZ  LYS A 171       8.084  14.537   5.800  1.00 98.77           N  
ATOM   2748  HZ1 LYS A 171       8.833  14.052   6.273  1.00 98.77           H  
ATOM   2749  HZ2 LYS A 171       7.324  14.657   6.454  1.00 98.77           H  
ATOM   2750  HZ3 LYS A 171       8.377  15.474   5.563  1.00 98.77           H  
ATOM   2751  N   LEU A 172       3.919   9.399   2.863  1.00 98.81           N  
ATOM   2752  H   LEU A 172       4.461   9.541   2.022  1.00 98.81           H  
ATOM   2753  CA  LEU A 172       3.608   8.023   3.249  1.00 98.81           C  
ATOM   2754  HA  LEU A 172       2.551   7.973   3.507  1.00 98.81           H  
ATOM   2755  C   LEU A 172       4.429   7.563   4.454  1.00 98.81           C  
ATOM   2756  CB  LEU A 172       3.876   7.097   2.048  1.00 98.81           C  
ATOM   2757  HB2 LEU A 172       4.932   7.159   1.785  1.00 98.81           H  
ATOM   2758  HB3 LEU A 172       3.300   7.465   1.199  1.00 98.81           H  
ATOM   2759  O   LEU A 172       5.656   7.664   4.447  1.00 98.81           O  
ATOM   2760  CG  LEU A 172       3.500   5.619   2.246  1.00 98.81           C  
ATOM   2761  HG  LEU A 172       4.036   5.214   3.104  1.00 98.81           H  
ATOM   2762  CD1 LEU A 172       1.997   5.445   2.464  1.00 98.81           C  
ATOM   2763 HD11 LEU A 172       1.735   4.388   2.422  1.00 98.81           H  
ATOM   2764 HD12 LEU A 172       1.447   5.969   1.683  1.00 98.81           H  
ATOM   2765 HD13 LEU A 172       1.709   5.843   3.438  1.00 98.81           H  
ATOM   2766  CD2 LEU A 172       3.894   4.810   1.010  1.00 98.81           C  
ATOM   2767 HD21 LEU A 172       3.355   5.177   0.137  1.00 98.81           H  
ATOM   2768 HD22 LEU A 172       3.659   3.758   1.167  1.00 98.81           H  
ATOM   2769 HD23 LEU A 172       4.965   4.908   0.832  1.00 98.81           H  
ATOM   2770  N   LEU A 173       3.764   6.945   5.427  1.00 98.67           N  
ATOM   2771  H   LEU A 173       2.755   6.976   5.419  1.00 98.67           H  
ATOM   2772  CA  LEU A 173       4.395   6.123   6.452  1.00 98.67           C  
ATOM   2773  HA  LEU A 173       5.464   6.054   6.247  1.00 98.67           H  
ATOM   2774  C   LEU A 173       3.803   4.715   6.412  1.00 98.67           C  
ATOM   2775  CB  LEU A 173       4.202   6.784   7.824  1.00 98.67           C  
ATOM   2776  HB2 LEU A 173       4.618   7.791   7.800  1.00 98.67           H  
ATOM   2777  HB3 LEU A 173       3.131   6.867   8.007  1.00 98.67           H  
ATOM   2778  O   LEU A 173       2.611   4.531   6.647  1.00 98.67           O  
ATOM   2779  CG  LEU A 173       4.841   5.995   8.982  1.00 98.67           C  
ATOM   2780  HG  LEU A 173       4.495   4.962   8.967  1.00 98.67           H  
ATOM   2781  CD1 LEU A 173       6.371   6.000   8.904  1.00 98.67           C  
ATOM   2782 HD11 LEU A 173       6.787   5.482   9.768  1.00 98.67           H  
ATOM   2783 HD12 LEU A 173       6.700   5.488   8.000  1.00 98.67           H  
ATOM   2784 HD13 LEU A 173       6.736   7.027   8.886  1.00 98.67           H  
ATOM   2785  CD2 LEU A 173       4.428   6.600  10.323  1.00 98.67           C  
ATOM   2786 HD21 LEU A 173       3.344   6.547  10.421  1.00 98.67           H  
ATOM   2787 HD22 LEU A 173       4.881   6.040  11.141  1.00 98.67           H  
ATOM   2788 HD23 LEU A 173       4.741   7.642  10.373  1.00 98.67           H  
ATOM   2789  N   VAL A 174       4.648   3.718   6.161  1.00 98.41           N  
ATOM   2790  H   VAL A 174       5.603   3.958   5.936  1.00 98.41           H  
ATOM   2791  CA  VAL A 174       4.291   2.293   6.136  1.00 98.41           C  
ATOM   2792  HA  VAL A 174       3.363   2.161   6.692  1.00 98.41           H  
ATOM   2793  C   VAL A 174       5.363   1.461   6.828  1.00 98.41           C  
ATOM   2794  CB  VAL A 174       4.047   1.768   4.706  1.00 98.41           C  
ATOM   2795  HB  VAL A 174       4.025   0.678   4.735  1.00 98.41           H  
ATOM   2796  O   VAL A 174       6.558   1.662   6.610  1.00 98.41           O  
ATOM   2797  CG1 VAL A 174       2.683   2.225   4.196  1.00 98.41           C  
ATOM   2798 HG11 VAL A 174       2.525   1.873   3.177  1.00 98.41           H  
ATOM   2799 HG12 VAL A 174       2.625   3.313   4.221  1.00 98.41           H  
ATOM   2800 HG13 VAL A 174       1.910   1.799   4.837  1.00 98.41           H  
ATOM   2801  CG2 VAL A 174       5.138   2.192   3.715  1.00 98.41           C  
ATOM   2802 HG21 VAL A 174       5.268   3.274   3.713  1.00 98.41           H  
ATOM   2803 HG22 VAL A 174       4.868   1.899   2.701  1.00 98.41           H  
ATOM   2804 HG23 VAL A 174       6.078   1.711   3.983  1.00 98.41           H  
ATOM   2805  N   SER A 175       4.959   0.520   7.683  1.00 98.29           N  
ATOM   2806  H   SER A 175       3.971   0.418   7.865  1.00 98.29           H  
ATOM   2807  CA  SER A 175       5.892  -0.417   8.324  1.00 98.29           C  
ATOM   2808  HA  SER A 175       6.631  -0.708   7.577  1.00 98.29           H  
ATOM   2809  C   SER A 175       5.215  -1.703   8.805  1.00 98.29           C  
ATOM   2810  CB  SER A 175       6.652   0.268   9.472  1.00 98.29           C  
ATOM   2811  HB2 SER A 175       7.096   1.192   9.103  1.00 98.29           H  
ATOM   2812  HB3 SER A 175       7.463  -0.382   9.801  1.00 98.29           H  
ATOM   2813  O   SER A 175       3.990  -1.785   8.899  1.00 98.29           O  
ATOM   2814  OG  SER A 175       5.830   0.564  10.586  1.00 98.29           O  
ATOM   2815  HG  SER A 175       6.158   1.381  10.970  1.00 98.29           H  
ATOM   2816  N   GLY A 176       6.034  -2.718   9.106  1.00 98.05           N  
ATOM   2817  H   GLY A 176       7.027  -2.576   8.996  1.00 98.05           H  
ATOM   2818  CA  GLY A 176       5.581  -4.011   9.629  1.00 98.05           C  
ATOM   2819  HA2 GLY A 176       4.899  -3.855  10.465  1.00 98.05           H  
ATOM   2820  HA3 GLY A 176       6.443  -4.567   9.997  1.00 98.05           H  
ATOM   2821  C   GLY A 176       4.879  -4.872   8.583  1.00 98.05           C  
ATOM   2822  O   GLY A 176       3.745  -5.298   8.797  1.00 98.05           O  
ATOM   2823  N   TYR A 177       5.548  -5.081   7.447  1.00 98.50           N  
ATOM   2824  H   TYR A 177       6.475  -4.693   7.348  1.00 98.50           H  
ATOM   2825  CA  TYR A 177       5.052  -5.892   6.340  1.00 98.50           C  
ATOM   2826  HA  TYR A 177       4.113  -5.454   6.000  1.00 98.50           H  
ATOM   2827  C   TYR A 177       4.801  -7.358   6.730  1.00 98.50           C  
ATOM   2828  CB  TYR A 177       6.034  -5.821   5.165  1.00 98.50           C  
ATOM   2829  HB2 TYR A 177       7.043  -6.023   5.525  1.00 98.50           H  
ATOM   2830  HB3 TYR A 177       6.022  -4.808   4.763  1.00 98.50           H  
ATOM   2831  O   TYR A 177       5.616  -7.997   7.396  1.00 98.50           O  
ATOM   2832  CG  TYR A 177       5.711  -6.802   4.054  1.00 98.50           C  
ATOM   2833  CD1 TYR A 177       6.389  -8.037   3.977  1.00 98.50           C  
ATOM   2834  HD1 TYR A 177       7.164  -8.266   4.693  1.00 98.50           H  
ATOM   2835  CD2 TYR A 177       4.691  -6.504   3.135  1.00 98.50           C  
ATOM   2836  HD2 TYR A 177       4.171  -5.560   3.204  1.00 98.50           H  
ATOM   2837  CE1 TYR A 177       6.043  -8.973   2.982  1.00 98.50           C  
ATOM   2838  HE1 TYR A 177       6.548  -9.926   2.919  1.00 98.50           H  
ATOM   2839  CE2 TYR A 177       4.364  -7.420   2.124  1.00 98.50           C  
ATOM   2840  HE2 TYR A 177       3.613  -7.169   1.389  1.00 98.50           H  
ATOM   2841  OH  TYR A 177       4.653  -9.536   1.099  1.00 98.50           O  
ATOM   2842  HH  TYR A 177       4.029  -9.092   0.520  1.00 98.50           H  
ATOM   2843  CZ  TYR A 177       5.027  -8.658   2.059  1.00 98.50           C  
ATOM   2844  N   LEU A 178       3.696  -7.901   6.223  1.00 98.25           N  
ATOM   2845  H   LEU A 178       3.055  -7.264   5.773  1.00 98.25           H  
ATOM   2846  CA  LEU A 178       3.341  -9.314   6.196  1.00 98.25           C  
ATOM   2847  HA  LEU A 178       4.250  -9.916   6.178  1.00 98.25           H  
ATOM   2848  C   LEU A 178       2.513  -9.588   4.935  1.00 98.25           C  
ATOM   2849  CB  LEU A 178       2.518  -9.630   7.459  1.00 98.25           C  
ATOM   2850  HB2 LEU A 178       3.109  -9.388   8.343  1.00 98.25           H  
ATOM   2851  HB3 LEU A 178       1.648  -8.974   7.460  1.00 98.25           H  
ATOM   2852  O   LEU A 178       1.571  -8.857   4.642  1.00 98.25           O  
ATOM   2853  CG  LEU A 178       2.036 -11.090   7.555  1.00 98.25           C  
ATOM   2854  HG  LEU A 178       1.628 -11.418   6.599  1.00 98.25           H  
ATOM   2855  CD1 LEU A 178       3.171 -12.032   7.956  1.00 98.25           C  
ATOM   2856 HD11 LEU A 178       2.799 -13.054   8.022  1.00 98.25           H  
ATOM   2857 HD12 LEU A 178       3.965 -11.997   7.210  1.00 98.25           H  
ATOM   2858 HD13 LEU A 178       3.580 -11.734   8.921  1.00 98.25           H  
ATOM   2859  CD2 LEU A 178       0.912 -11.204   8.582  1.00 98.25           C  
ATOM   2860 HD21 LEU A 178       1.270 -10.883   9.560  1.00 98.25           H  
ATOM   2861 HD22 LEU A 178       0.073 -10.576   8.281  1.00 98.25           H  
ATOM   2862 HD23 LEU A 178       0.573 -12.238   8.645  1.00 98.25           H  
ATOM   2863  N   GLY A 179       2.774 -10.671   4.211  1.00 97.98           N  
ATOM   2864  H   GLY A 179       3.594 -11.228   4.403  1.00 97.98           H  
ATOM   2865  CA  GLY A 179       1.917 -11.060   3.092  1.00 97.98           C  
ATOM   2866  HA2 GLY A 179       1.004 -11.513   3.478  1.00 97.98           H  
ATOM   2867  HA3 GLY A 179       1.644 -10.175   2.518  1.00 97.98           H  
ATOM   2868  C   GLY A 179       2.573 -12.046   2.142  1.00 97.98           C  
ATOM   2869  O   GLY A 179       3.686 -12.507   2.378  1.00 97.98           O  
ATOM   2870  N   ASN A 180       1.866 -12.370   1.062  1.00 98.25           N  
ATOM   2871  H   ASN A 180       0.970 -11.924   0.924  1.00 98.25           H  
ATOM   2872  CA  ASN A 180       2.354 -13.250  -0.004  1.00 98.25           C  
ATOM   2873  HA  ASN A 180       3.297 -13.695   0.314  1.00 98.25           H  
ATOM   2874  C   ASN A 180       2.676 -12.498  -1.310  1.00 98.25           C  
ATOM   2875  CB  ASN A 180       1.354 -14.405  -0.210  1.00 98.25           C  
ATOM   2876  HB2 ASN A 180       1.143 -14.883   0.746  1.00 98.25           H  
ATOM   2877  HB3 ASN A 180       1.816 -15.144  -0.866  1.00 98.25           H  
ATOM   2878  O   ASN A 180       3.054 -13.128  -2.293  1.00 98.25           O  
ATOM   2879  CG  ASN A 180       0.042 -13.967  -0.838  1.00 98.25           C  
ATOM   2880  ND2 ASN A 180      -0.730 -14.884  -1.371  1.00 98.25           N  
ATOM   2881 HD21 ASN A 180      -0.433 -15.849  -1.391  1.00 98.25           H  
ATOM   2882 HD22 ASN A 180      -1.540 -14.567  -1.886  1.00 98.25           H  
ATOM   2883  OD1 ASN A 180      -0.312 -12.803  -0.859  1.00 98.25           O  
ATOM   2884  N   ALA A 181       2.517 -11.171  -1.333  1.00 97.96           N  
ATOM   2885  H   ALA A 181       2.078 -10.737  -0.534  1.00 97.96           H  
ATOM   2886  CA  ALA A 181       2.760 -10.333  -2.507  1.00 97.96           C  
ATOM   2887  HA  ALA A 181       2.453 -10.864  -3.408  1.00 97.96           H  
ATOM   2888  C   ALA A 181       4.228  -9.905  -2.707  1.00 97.96           C  
ATOM   2889  CB  ALA A 181       1.876  -9.096  -2.351  1.00 97.96           C  
ATOM   2890  HB1 ALA A 181       2.164  -8.547  -1.454  1.00 97.96           H  
ATOM   2891  HB2 ALA A 181       2.023  -8.443  -3.211  1.00 97.96           H  
ATOM   2892  HB3 ALA A 181       0.825  -9.377  -2.281  1.00 97.96           H  
ATOM   2893  O   ALA A 181       4.573  -9.411  -3.778  1.00 97.96           O  
ATOM   2894  N   GLY A 182       5.085 -10.033  -1.688  1.00 98.12           N  
ATOM   2895  H   GLY A 182       4.757 -10.502  -0.856  1.00 98.12           H  
ATOM   2896  CA  GLY A 182       6.328  -9.255  -1.550  1.00 98.12           C  
ATOM   2897  HA2 GLY A 182       6.945  -9.715  -0.778  1.00 98.12           H  
ATOM   2898  HA3 GLY A 182       6.893  -9.275  -2.481  1.00 98.12           H  
ATOM   2899  C   GLY A 182       6.069  -7.793  -1.147  1.00 98.12           C  
ATOM   2900  O   GLY A 182       4.946  -7.305  -1.270  1.00 98.12           O  
ATOM   2901  N   ASP A 183       7.087  -7.104  -0.629  1.00 98.20           N  
ATOM   2902  H   ASP A 183       7.992  -7.546  -0.549  1.00 98.20           H  
ATOM   2903  CA  ASP A 183       6.961  -5.759  -0.044  1.00 98.20           C  
ATOM   2904  HA  ASP A 183       5.915  -5.591   0.210  1.00 98.20           H  
ATOM   2905  C   ASP A 183       7.365  -4.643  -1.026  1.00 98.20           C  
ATOM   2906  CB  ASP A 183       7.751  -5.690   1.273  1.00 98.20           C  
ATOM   2907  HB2 ASP A 183       8.820  -5.735   1.065  1.00 98.20           H  
ATOM   2908  HB3 ASP A 183       7.497  -6.559   1.880  1.00 98.20           H  
ATOM   2909  O   ASP A 183       8.396  -3.990  -0.872  1.00 98.20           O  
ATOM   2910  CG  ASP A 183       7.431  -4.422   2.073  1.00 98.20           C  
ATOM   2911  OD1 ASP A 183       6.554  -3.638   1.624  1.00 98.20           O  
ATOM   2912  OD2 ASP A 183       8.019  -4.264   3.164  1.00 98.20           O  
ATOM   2913  N   SER A 184       6.578  -4.441  -2.086  1.00 98.36           N  
ATOM   2914  H   SER A 184       5.763  -5.023  -2.212  1.00 98.36           H  
ATOM   2915  CA  SER A 184       6.909  -3.444  -3.116  1.00 98.36           C  
ATOM   2916  HA  SER A 184       7.985  -3.468  -3.288  1.00 98.36           H  
ATOM   2917  C   SER A 184       6.593  -1.994  -2.733  1.00 98.36           C  
ATOM   2918  CB  SER A 184       6.233  -3.786  -4.441  1.00 98.36           C  
ATOM   2919  HB2 SER A 184       5.152  -3.846  -4.312  1.00 98.36           H  
ATOM   2920  HB3 SER A 184       6.456  -2.987  -5.148  1.00 98.36           H  
ATOM   2921  O   SER A 184       7.095  -1.086  -3.390  1.00 98.36           O  
ATOM   2922  OG  SER A 184       6.742  -5.001  -4.951  1.00 98.36           O  
ATOM   2923  HG  SER A 184       7.579  -5.164  -4.509  1.00 98.36           H  
ATOM   2924  N   ILE A 185       5.800  -1.738  -1.686  1.00 97.83           N  
ATOM   2925  H   ILE A 185       5.421  -2.510  -1.155  1.00 97.83           H  
ATOM   2926  CA  ILE A 185       5.519  -0.360  -1.245  1.00 97.83           C  
ATOM   2927  HA  ILE A 185       5.516   0.276  -2.131  1.00 97.83           H  
ATOM   2928  C   ILE A 185       6.619   0.192  -0.323  1.00 97.83           C  
ATOM   2929  CB  ILE A 185       4.110  -0.259  -0.622  1.00 97.83           C  
ATOM   2930  HB  ILE A 185       3.464  -0.979  -1.125  1.00 97.83           H  
ATOM   2931  O   ILE A 185       6.758   1.406  -0.203  1.00 97.83           O  
ATOM   2932  CG1 ILE A 185       3.495   1.141  -0.825  1.00 97.83           C  
ATOM   2933 HG12 ILE A 185       3.498   1.373  -1.890  1.00 97.83           H  
ATOM   2934 HG13 ILE A 185       4.105   1.890  -0.321  1.00 97.83           H  
ATOM   2935  CG2 ILE A 185       4.150  -0.592   0.870  1.00 97.83           C  
ATOM   2936 HG21 ILE A 185       3.151  -0.859   1.216  1.00 97.83           H  
ATOM   2937 HG22 ILE A 185       4.497   0.271   1.437  1.00 97.83           H  
ATOM   2938 HG23 ILE A 185       4.855  -1.402   1.055  1.00 97.83           H  
ATOM   2939  CD1 ILE A 185       2.048   1.257  -0.324  1.00 97.83           C  
ATOM   2940 HD11 ILE A 185       2.008   1.158   0.761  1.00 97.83           H  
ATOM   2941 HD12 ILE A 185       1.431   0.485  -0.785  1.00 97.83           H  
ATOM   2942 HD13 ILE A 185       1.653   2.235  -0.597  1.00 97.83           H  
ATOM   2943  N   ALA A 186       7.432  -0.665   0.312  1.00 98.10           N  
ATOM   2944  H   ALA A 186       7.264  -1.659   0.240  1.00 98.10           H  
ATOM   2945  CA  ALA A 186       8.479  -0.224   1.237  1.00 98.10           C  
ATOM   2946  HA  ALA A 186       8.011   0.329   2.052  1.00 98.10           H  
ATOM   2947  C   ALA A 186       9.508   0.711   0.589  1.00 98.10           C  
ATOM   2948  CB  ALA A 186       9.175  -1.448   1.829  1.00 98.10           C  
ATOM   2949  HB1 ALA A 186      10.054  -1.142   2.395  1.00 98.10           H  
ATOM   2950  HB2 ALA A 186       9.471  -2.144   1.044  1.00 98.10           H  
ATOM   2951  HB3 ALA A 186       8.484  -1.937   2.516  1.00 98.10           H  
ATOM   2952  O   ALA A 186      10.000   1.626   1.248  1.00 98.10           O  
ATOM   2953  N   TYR A 187       9.786   0.541  -0.709  1.00 98.36           N  
ATOM   2954  H   TYR A 187       9.348  -0.230  -1.191  1.00 98.36           H  
ATOM   2955  CA  TYR A 187      10.654   1.445  -1.474  1.00 98.36           C  
ATOM   2956  HA  TYR A 187      11.648   1.439  -1.027  1.00 98.36           H  
ATOM   2957  C   TYR A 187      10.159   2.903  -1.467  1.00 98.36           C  
ATOM   2958  CB  TYR A 187      10.757   0.909  -2.908  1.00 98.36           C  
ATOM   2959  HB2 TYR A 187       9.752   0.802  -3.314  1.00 98.36           H  
ATOM   2960  HB3 TYR A 187      11.209  -0.082  -2.869  1.00 98.36           H  
ATOM   2961  O   TYR A 187      10.963   3.830  -1.571  1.00 98.36           O  
ATOM   2962  CG  TYR A 187      11.581   1.776  -3.842  1.00 98.36           C  
ATOM   2963  CD1 TYR A 187      10.937   2.567  -4.812  1.00 98.36           C  
ATOM   2964  HD1 TYR A 187       9.863   2.538  -4.913  1.00 98.36           H  
ATOM   2965  CD2 TYR A 187      12.987   1.804  -3.730  1.00 98.36           C  
ATOM   2966  HD2 TYR A 187      13.477   1.174  -3.003  1.00 98.36           H  
ATOM   2967  CE1 TYR A 187      11.692   3.401  -5.652  1.00 98.36           C  
ATOM   2968  HE1 TYR A 187      11.212   4.007  -6.406  1.00 98.36           H  
ATOM   2969  CE2 TYR A 187      13.748   2.642  -4.573  1.00 98.36           C  
ATOM   2970  HE2 TYR A 187      14.826   2.664  -4.506  1.00 98.36           H  
ATOM   2971  OH  TYR A 187      13.766   4.335  -6.303  1.00 98.36           O  
ATOM   2972  HH  TYR A 187      14.719   4.240  -6.360  1.00 98.36           H  
ATOM   2973  CZ  TYR A 187      13.092   3.456  -5.524  1.00 98.36           C  
ATOM   2974  N   GLN A 188       8.849   3.095  -1.309  1.00 98.41           N  
ATOM   2975  H   GLN A 188       8.268   2.284  -1.154  1.00 98.41           H  
ATOM   2976  CA  GLN A 188       8.147   4.379  -1.360  1.00 98.41           C  
ATOM   2977  HA  GLN A 188       8.777   5.121  -1.850  1.00 98.41           H  
ATOM   2978  C   GLN A 188       7.828   4.927   0.038  1.00 98.41           C  
ATOM   2979  CB  GLN A 188       6.881   4.183  -2.207  1.00 98.41           C  
ATOM   2980  HB2 GLN A 188       6.282   3.374  -1.790  1.00 98.41           H  
ATOM   2981  HB3 GLN A 188       6.279   5.092  -2.192  1.00 98.41           H  
ATOM   2982  O   GLN A 188       7.268   6.015   0.171  1.00 98.41           O  
ATOM   2983  CG  GLN A 188       7.282   3.846  -3.650  1.00 98.41           C  
ATOM   2984  HG2 GLN A 188       7.639   4.752  -4.141  1.00 98.41           H  
ATOM   2985  HG3 GLN A 188       8.102   3.129  -3.668  1.00 98.41           H  
ATOM   2986  CD  GLN A 188       6.175   3.206  -4.455  1.00 98.41           C  
ATOM   2987  NE2 GLN A 188       5.730   3.871  -5.482  1.00 98.41           N  
ATOM   2988 HE21 GLN A 188       5.059   3.437  -6.100  1.00 98.41           H  
ATOM   2989 HE22 GLN A 188       5.950   4.855  -5.538  1.00 98.41           H  
ATOM   2990  OE1 GLN A 188       5.791   2.062  -4.265  1.00 98.41           O  
ATOM   2991  N   ASN A 189       8.199   4.205   1.100  1.00 98.63           N  
ATOM   2992  H   ASN A 189       8.692   3.337   0.948  1.00 98.63           H  
ATOM   2993  CA  ASN A 189       8.047   4.685   2.467  1.00 98.63           C  
ATOM   2994  HA  ASN A 189       6.988   4.866   2.650  1.00 98.63           H  
ATOM   2995  C   ASN A 189       8.809   6.008   2.669  1.00 98.63           C  
ATOM   2996  CB  ASN A 189       8.542   3.600   3.432  1.00 98.63           C  
ATOM   2997  HB2 ASN A 189       9.615   3.466   3.292  1.00 98.63           H  
ATOM   2998  HB3 ASN A 189       8.049   2.654   3.212  1.00 98.63           H  
ATOM   2999  O   ASN A 189       9.977   6.130   2.294  1.00 98.63           O  
ATOM   3000  CG  ASN A 189       8.263   3.959   4.879  1.00 98.63           C  
ATOM   3001  ND2 ASN A 189       9.139   3.593   5.781  1.00 98.63           N  
ATOM   3002 HD21 ASN A 189       9.945   3.051   5.504  1.00 98.63           H  
ATOM   3003 HD22 ASN A 189       8.880   3.765   6.742  1.00 98.63           H  
ATOM   3004  OD1 ASN A 189       7.264   4.570   5.223  1.00 98.63           O  
ATOM   3005  N   GLY A 190       8.154   6.995   3.278  1.00 98.62           N  
ATOM   3006  H   GLY A 190       7.211   6.831   3.601  1.00 98.62           H  
ATOM   3007  CA  GLY A 190       8.695   8.334   3.506  1.00 98.62           C  
ATOM   3008  HA2 GLY A 190       8.156   8.782   4.341  1.00 98.62           H  
ATOM   3009  HA3 GLY A 190       9.747   8.255   3.778  1.00 98.62           H  
ATOM   3010  C   GLY A 190       8.586   9.294   2.317  1.00 98.62           C  
ATOM   3011  O   GLY A 190       8.991  10.449   2.458  1.00 98.62           O  
ATOM   3012  N   MET A 191       8.057   8.858   1.170  1.00 98.71           N  
ATOM   3013  H   MET A 191       7.727   7.906   1.104  1.00 98.71           H  
ATOM   3014  CA  MET A 191       7.892   9.716  -0.008  1.00 98.71           C  
ATOM   3015  HA  MET A 191       8.740  10.398  -0.070  1.00 98.71           H  
ATOM   3016  C   MET A 191       6.638  10.577   0.077  1.00 98.71           C  
ATOM   3017  CB  MET A 191       7.872   8.894  -1.294  1.00 98.71           C  
ATOM   3018  HB2 MET A 191       7.730   9.567  -2.140  1.00 98.71           H  
ATOM   3019  HB3 MET A 191       7.031   8.201  -1.272  1.00 98.71           H  
ATOM   3020  O   MET A 191       5.642  10.192   0.693  1.00 98.71           O  
ATOM   3021  CG  MET A 191       9.159   8.105  -1.515  1.00 98.71           C  
ATOM   3022  HG2 MET A 191       9.284   7.368  -0.722  1.00 98.71           H  
ATOM   3023  HG3 MET A 191       8.994   7.561  -2.446  1.00 98.71           H  
ATOM   3024  SD  MET A 191      10.691   9.073  -1.670  1.00 98.71           S  
ATOM   3025  CE  MET A 191      11.320   9.049   0.028  1.00 98.71           C  
ATOM   3026  HE1 MET A 191      10.720   9.711   0.653  1.00 98.71           H  
ATOM   3027  HE2 MET A 191      12.350   9.406   0.033  1.00 98.71           H  
ATOM   3028  HE3 MET A 191      11.280   8.035   0.424  1.00 98.71           H  
ATOM   3029  N   LYS A 192       6.701  11.750  -0.554  1.00 98.79           N  
ATOM   3030  H   LYS A 192       7.507  11.915  -1.141  1.00 98.79           H  
ATOM   3031  CA  LYS A 192       5.553  12.636  -0.767  1.00 98.79           C  
ATOM   3032  HA  LYS A 192       4.928  12.681   0.126  1.00 98.79           H  
ATOM   3033  C   LYS A 192       4.678  12.101  -1.897  1.00 98.79           C  
ATOM   3034  CB  LYS A 192       6.044  14.044  -1.094  1.00 98.79           C  
ATOM   3035  HB2 LYS A 192       5.186  14.660  -1.366  1.00 98.79           H  
ATOM   3036  HB3 LYS A 192       6.711  13.993  -1.954  1.00 98.79           H  
ATOM   3037  O   LYS A 192       5.097  11.225  -2.648  1.00 98.79           O  
ATOM   3038  CG  LYS A 192       6.763  14.698   0.091  1.00 98.79           C  
ATOM   3039  HG2 LYS A 192       6.066  14.821   0.920  1.00 98.79           H  
ATOM   3040  HG3 LYS A 192       7.604  14.083   0.411  1.00 98.79           H  
ATOM   3041  CD  LYS A 192       7.281  16.060  -0.364  1.00 98.79           C  
ATOM   3042  HD2 LYS A 192       7.966  15.910  -1.198  1.00 98.79           H  
ATOM   3043  HD3 LYS A 192       6.442  16.663  -0.712  1.00 98.79           H  
ATOM   3044  CE  LYS A 192       8.003  16.784   0.768  1.00 98.79           C  
ATOM   3045  HE2 LYS A 192       7.296  16.945   1.582  1.00 98.79           H  
ATOM   3046  HE3 LYS A 192       8.817  16.149   1.120  1.00 98.79           H  
ATOM   3047  NZ  LYS A 192       8.529  18.073   0.264  1.00 98.79           N  
ATOM   3048  HZ1 LYS A 192       9.029  18.585   0.976  1.00 98.79           H  
ATOM   3049  HZ2 LYS A 192       7.764  18.637  -0.078  1.00 98.79           H  
ATOM   3050  HZ3 LYS A 192       9.139  17.906  -0.524  1.00 98.79           H  
ATOM   3051  N   PHE A 193       3.447  12.585  -1.968  1.00 98.84           N  
ATOM   3052  H   PHE A 193       3.191  13.358  -1.370  1.00 98.84           H  
ATOM   3053  CA  PHE A 193       2.541  12.238  -3.055  1.00 98.84           C  
ATOM   3054  HA  PHE A 193       2.699  11.199  -3.341  1.00 98.84           H  
ATOM   3055  C   PHE A 193       2.830  13.127  -4.269  1.00 98.84           C  
ATOM   3056  CB  PHE A 193       1.104  12.389  -2.545  1.00 98.84           C  
ATOM   3057  HB2 PHE A 193       1.061  12.014  -1.522  1.00 98.84           H  
ATOM   3058  HB3 PHE A 193       0.833  13.444  -2.518  1.00 98.84           H  
ATOM   3059  O   PHE A 193       2.957  14.331  -4.101  1.00 98.84           O  
ATOM   3060  CG  PHE A 193       0.085  11.618  -3.353  1.00 98.84           C  
ATOM   3061  CD1 PHE A 193      -0.569  12.207  -4.448  1.00 98.84           C  
ATOM   3062  HD1 PHE A 193      -0.333  13.219  -4.742  1.00 98.84           H  
ATOM   3063  CD2 PHE A 193      -0.202  10.290  -3.001  1.00 98.84           C  
ATOM   3064  HD2 PHE A 193       0.321   9.833  -2.174  1.00 98.84           H  
ATOM   3065  CE1 PHE A 193      -1.514  11.462  -5.176  1.00 98.84           C  
ATOM   3066  HE1 PHE A 193      -2.001  11.905  -6.032  1.00 98.84           H  
ATOM   3067  CE2 PHE A 193      -1.152   9.547  -3.717  1.00 98.84           C  
ATOM   3068  HE2 PHE A 193      -1.368   8.528  -3.431  1.00 98.84           H  
ATOM   3069  CZ  PHE A 193      -1.808  10.137  -4.808  1.00 98.84           C  
ATOM   3070  HZ  PHE A 193      -2.521   9.560  -5.377  1.00 98.84           H  
ATOM   3071  N   SER A 194       2.878  12.571  -5.476  1.00 98.81           N  
ATOM   3072  H   SER A 194       2.805  11.567  -5.560  1.00 98.81           H  
ATOM   3073  CA  SER A 194       3.013  13.351  -6.716  1.00 98.81           C  
ATOM   3074  HA  SER A 194       3.015  14.415  -6.479  1.00 98.81           H  
ATOM   3075  C   SER A 194       1.830  13.092  -7.642  1.00 98.81           C  
ATOM   3076  CB  SER A 194       4.328  13.071  -7.458  1.00 98.81           C  
ATOM   3077  HB2 SER A 194       4.429  13.780  -8.280  1.00 98.81           H  
ATOM   3078  HB3 SER A 194       4.301  12.066  -7.878  1.00 98.81           H  
ATOM   3079  O   SER A 194       1.282  11.985  -7.688  1.00 98.81           O  
ATOM   3080  OG  SER A 194       5.452  13.186  -6.614  1.00 98.81           O  
ATOM   3081  HG  SER A 194       6.241  13.025  -7.136  1.00 98.81           H  
ATOM   3082  N   THR A 195       1.458  14.112  -8.407  1.00 98.80           N  
ATOM   3083  H   THR A 195       1.980  14.972  -8.321  1.00 98.80           H  
ATOM   3084  CA  THR A 195       0.489  14.060  -9.511  1.00 98.80           C  
ATOM   3085  HA  THR A 195       0.275  13.019  -9.756  1.00 98.80           H  
ATOM   3086  C   THR A 195       1.107  14.695 -10.755  1.00 98.80           C  
ATOM   3087  CB  THR A 195      -0.840  14.749  -9.152  1.00 98.80           C  
ATOM   3088  HB  THR A 195      -1.478  14.788 -10.034  1.00 98.80           H  
ATOM   3089  O   THR A 195       2.181  15.292 -10.695  1.00 98.80           O  
ATOM   3090  CG2 THR A 195      -1.584  13.988  -8.058  1.00 98.80           C  
ATOM   3091 HG21 THR A 195      -2.564  14.440  -7.909  1.00 98.80           H  
ATOM   3092 HG22 THR A 195      -1.020  14.029  -7.126  1.00 98.80           H  
ATOM   3093 HG23 THR A 195      -1.713  12.949  -8.361  1.00 98.80           H  
ATOM   3094  OG1 THR A 195      -0.632  16.055  -8.676  1.00 98.80           O  
ATOM   3095  HG1 THR A 195      -0.984  16.666  -9.327  1.00 98.80           H  
ATOM   3096  N   PHE A 196       0.456  14.573 -11.915  1.00 98.41           N  
ATOM   3097  H   PHE A 196      -0.442  14.112 -11.950  1.00 98.41           H  
ATOM   3098  CA  PHE A 196       1.032  15.101 -13.159  1.00 98.41           C  
ATOM   3099  HA  PHE A 196       2.017  14.653 -13.293  1.00 98.41           H  
ATOM   3100  C   PHE A 196       1.242  16.627 -13.137  1.00 98.41           C  
ATOM   3101  CB  PHE A 196       0.157  14.682 -14.346  1.00 98.41           C  
ATOM   3102  HB2 PHE A 196       0.690  14.924 -15.265  1.00 98.41           H  
ATOM   3103  HB3 PHE A 196       0.044  13.599 -14.310  1.00 98.41           H  
ATOM   3104  O   PHE A 196       2.061  17.148 -13.886  1.00 98.41           O  
ATOM   3105  CG  PHE A 196      -1.216  15.331 -14.425  1.00 98.41           C  
ATOM   3106  CD1 PHE A 196      -2.377  14.574 -14.184  1.00 98.41           C  
ATOM   3107  HD1 PHE A 196      -2.301  13.523 -13.948  1.00 98.41           H  
ATOM   3108  CD2 PHE A 196      -1.340  16.688 -14.787  1.00 98.41           C  
ATOM   3109  HD2 PHE A 196      -0.462  17.272 -15.019  1.00 98.41           H  
ATOM   3110  CE1 PHE A 196      -3.643  15.178 -14.288  1.00 98.41           C  
ATOM   3111  HE1 PHE A 196      -4.535  14.583 -14.163  1.00 98.41           H  
ATOM   3112  CE2 PHE A 196      -2.601  17.303 -14.827  1.00 98.41           C  
ATOM   3113  HE2 PHE A 196      -2.682  18.353 -15.067  1.00 98.41           H  
ATOM   3114  CZ  PHE A 196      -3.756  16.549 -14.570  1.00 98.41           C  
ATOM   3115  HZ  PHE A 196      -4.729  17.014 -14.618  1.00 98.41           H  
ATOM   3116  N   ASP A 197       0.478  17.343 -12.310  1.00 98.54           N  
ATOM   3117  H   ASP A 197      -0.205  16.857 -11.746  1.00 98.54           H  
ATOM   3118  CA  ASP A 197       0.489  18.798 -12.150  1.00 98.54           C  
ATOM   3119  HA  ASP A 197       0.966  19.243 -13.023  1.00 98.54           H  
ATOM   3120  C   ASP A 197       1.293  19.279 -10.932  1.00 98.54           C  
ATOM   3121  CB  ASP A 197      -0.964  19.320 -12.099  1.00 98.54           C  
ATOM   3122  HB2 ASP A 197      -1.445  19.100 -13.053  1.00 98.54           H  
ATOM   3123  HB3 ASP A 197      -0.939  20.405 -11.997  1.00 98.54           H  
ATOM   3124  O   ASP A 197       1.607  20.467 -10.855  1.00 98.54           O  
ATOM   3125  CG  ASP A 197      -1.835  18.736 -10.972  1.00 98.54           C  
ATOM   3126  OD1 ASP A 197      -1.570  17.602 -10.508  1.00 98.54           O  
ATOM   3127  OD2 ASP A 197      -2.839  19.372 -10.586  1.00 98.54           O  
ATOM   3128  N   ILE A 198       1.648  18.386  -9.998  1.00 98.33           N  
ATOM   3129  H   ILE A 198       1.401  17.418 -10.147  1.00 98.33           H  
ATOM   3130  CA  ILE A 198       2.464  18.697  -8.817  1.00 98.33           C  
ATOM   3131  HA  ILE A 198       3.005  19.624  -9.006  1.00 98.33           H  
ATOM   3132  C   ILE A 198       3.511  17.598  -8.612  1.00 98.33           C  
ATOM   3133  CB  ILE A 198       1.588  18.930  -7.559  1.00 98.33           C  
ATOM   3134  HB  ILE A 198       1.015  18.027  -7.352  1.00 98.33           H  
ATOM   3135  O   ILE A 198       3.210  16.510  -8.116  1.00 98.33           O  
ATOM   3136  CG1 ILE A 198       0.595  20.091  -7.807  1.00 98.33           C  
ATOM   3137 HG12 ILE A 198       1.115  20.913  -8.300  1.00 98.33           H  
ATOM   3138 HG13 ILE A 198      -0.187  19.737  -8.480  1.00 98.33           H  
ATOM   3139  CG2 ILE A 198       2.482  19.219  -6.338  1.00 98.33           C  
ATOM   3140 HG21 ILE A 198       1.879  19.335  -5.437  1.00 98.33           H  
ATOM   3141 HG22 ILE A 198       3.083  20.112  -6.510  1.00 98.33           H  
ATOM   3142 HG23 ILE A 198       3.132  18.362  -6.163  1.00 98.33           H  
ATOM   3143  CD1 ILE A 198      -0.081  20.668  -6.559  1.00 98.33           C  
ATOM   3144 HD11 ILE A 198       0.604  21.346  -6.049  1.00 98.33           H  
ATOM   3145 HD12 ILE A 198      -0.351  19.866  -5.873  1.00 98.33           H  
ATOM   3146 HD13 ILE A 198      -0.973  21.223  -6.849  1.00 98.33           H  
ATOM   3147  N   ASP A 199       4.750  17.922  -8.974  1.00 98.47           N  
ATOM   3148  H   ASP A 199       4.918  18.837  -9.367  1.00 98.47           H  
ATOM   3149  CA  ASP A 199       5.912  17.050  -8.831  1.00 98.47           C  
ATOM   3150  HA  ASP A 199       5.594  16.015  -8.956  1.00 98.47           H  
ATOM   3151  C   ASP A 199       6.563  17.200  -7.448  1.00 98.47           C  
ATOM   3152  CB  ASP A 199       6.911  17.361  -9.948  1.00 98.47           C  
ATOM   3153  HB2 ASP A 199       6.383  17.373 -10.902  1.00 98.47           H  
ATOM   3154  HB3 ASP A 199       7.335  18.352  -9.789  1.00 98.47           H  
ATOM   3155  O   ASP A 199       6.909  18.304  -7.014  1.00 98.47           O  
ATOM   3156  CG  ASP A 199       8.038  16.334 -10.028  1.00 98.47           C  
ATOM   3157  OD1 ASP A 199       8.071  15.444  -9.147  1.00 98.47           O  
ATOM   3158  OD2 ASP A 199       8.805  16.481 -11.001  1.00 98.47           O  
ATOM   3159  N   GLN A 200       6.677  16.084  -6.732  1.00 98.00           N  
ATOM   3160  H   GLN A 200       6.441  15.220  -7.198  1.00 98.00           H  
ATOM   3161  CA  GLN A 200       7.263  15.995  -5.394  1.00 98.00           C  
ATOM   3162  HA  GLN A 200       7.958  16.824  -5.261  1.00 98.00           H  
ATOM   3163  C   GLN A 200       8.067  14.712  -5.182  1.00 98.00           C  
ATOM   3164  CB  GLN A 200       6.160  16.075  -4.340  1.00 98.00           C  
ATOM   3165  HB2 GLN A 200       6.612  16.041  -3.349  1.00 98.00           H  
ATOM   3166  HB3 GLN A 200       5.492  15.221  -4.453  1.00 98.00           H  
ATOM   3167  O   GLN A 200       8.374  14.368  -4.031  1.00 98.00           O  
ATOM   3168  CG  GLN A 200       5.361  17.369  -4.446  1.00 98.00           C  
ATOM   3169  HG2 GLN A 200       6.040  18.221  -4.425  1.00 98.00           H  
ATOM   3170  HG3 GLN A 200       4.809  17.370  -5.386  1.00 98.00           H  
ATOM   3171  CD  GLN A 200       4.369  17.492  -3.318  1.00 98.00           C  
ATOM   3172  NE2 GLN A 200       3.929  18.691  -3.007  1.00 98.00           N  
ATOM   3173 HE21 GLN A 200       4.107  19.439  -3.662  1.00 98.00           H  
ATOM   3174 HE22 GLN A 200       3.136  18.699  -2.381  1.00 98.00           H  
ATOM   3175  OE1 GLN A 200       4.019  16.540  -2.656  1.00 98.00           O  
ATOM   3176  N   ASP A 201       8.373  14.001  -6.266  1.00 98.22           N  
ATOM   3177  H   ASP A 201       8.265  14.432  -7.173  1.00 98.22           H  
ATOM   3178  CA  ASP A 201       9.250  12.845  -6.200  1.00 98.22           C  
ATOM   3179  HA  ASP A 201       9.077  12.338  -5.251  1.00 98.22           H  
ATOM   3180  C   ASP A 201      10.721  13.305  -6.159  1.00 98.22           C  
ATOM   3181  CB  ASP A 201       8.842  11.831  -7.275  1.00 98.22           C  
ATOM   3182  HB2 ASP A 201       7.787  11.604  -7.121  1.00 98.22           H  
ATOM   3183  HB3 ASP A 201       9.392  10.904  -7.116  1.00 98.22           H  
ATOM   3184  O   ASP A 201      11.010  14.475  -5.882  1.00 98.22           O  
ATOM   3185  CG  ASP A 201       9.048  12.289  -8.712  1.00 98.22           C  
ATOM   3186  OD1 ASP A 201      10.233  12.516  -9.021  1.00 98.22           O  
ATOM   3187  OD2 ASP A 201       8.039  12.241  -9.461  1.00 98.22           O  
ATOM   3188  N   ILE A 202      11.667  12.370  -6.255  1.00 97.65           N  
ATOM   3189  H   ILE A 202      11.400  11.465  -6.614  1.00 97.65           H  
ATOM   3190  CA  ILE A 202      13.102  12.690  -6.167  1.00 97.65           C  
ATOM   3191  HA  ILE A 202      13.213  13.764  -6.021  1.00 97.65           H  
ATOM   3192  C   ILE A 202      13.843  12.431  -7.483  1.00 97.65           C  
ATOM   3193  CB  ILE A 202      13.772  12.013  -4.950  1.00 97.65           C  
ATOM   3194  HB  ILE A 202      14.806  12.356  -4.920  1.00 97.65           H  
ATOM   3195  O   ILE A 202      15.074  12.498  -7.498  1.00 97.65           O  
ATOM   3196  CG1 ILE A 202      13.780  10.477  -5.078  1.00 97.65           C  
ATOM   3197 HG12 ILE A 202      12.763  10.100  -4.964  1.00 97.65           H  
ATOM   3198 HG13 ILE A 202      14.138  10.202  -6.071  1.00 97.65           H  
ATOM   3199  CG2 ILE A 202      13.107  12.463  -3.633  1.00 97.65           C  
ATOM   3200 HG21 ILE A 202      13.698  12.136  -2.778  1.00 97.65           H  
ATOM   3201 HG22 ILE A 202      12.100  12.051  -3.565  1.00 97.65           H  
ATOM   3202 HG23 ILE A 202      13.036  13.550  -3.623  1.00 97.65           H  
ATOM   3203  CD1 ILE A 202      14.688   9.787  -4.055  1.00 97.65           C  
ATOM   3204 HD11 ILE A 202      15.677  10.245  -4.072  1.00 97.65           H  
ATOM   3205 HD12 ILE A 202      14.264   9.868  -3.054  1.00 97.65           H  
ATOM   3206 HD13 ILE A 202      14.793   8.735  -4.319  1.00 97.65           H  
ATOM   3207  N   PHE A 203      13.116  12.117  -8.556  1.00 97.31           N  
ATOM   3208  H   PHE A 203      12.115  12.245  -8.526  1.00 97.31           H  
ATOM   3209  CA  PHE A 203      13.665  11.924  -9.892  1.00 97.31           C  
ATOM   3210  HA  PHE A 203      14.673  11.524  -9.786  1.00 97.31           H  
ATOM   3211  C   PHE A 203      13.731  13.280 -10.628  1.00 97.31           C  
ATOM   3212  CB  PHE A 203      12.798  10.882 -10.611  1.00 97.31           C  
ATOM   3213  HB2 PHE A 203      11.827  11.335 -10.811  1.00 97.31           H  
ATOM   3214  HB3 PHE A 203      12.625  10.047  -9.932  1.00 97.31           H  
ATOM   3215  O   PHE A 203      12.997  14.203 -10.278  1.00 97.31           O  
ATOM   3216  CG  PHE A 203      13.354  10.310 -11.903  1.00 97.31           C  
ATOM   3217  CD1 PHE A 203      12.531  10.247 -13.040  1.00 97.31           C  
ATOM   3218  HD1 PHE A 203      11.518  10.619 -12.998  1.00 97.31           H  
ATOM   3219  CD2 PHE A 203      14.672   9.813 -11.983  1.00 97.31           C  
ATOM   3220  HD2 PHE A 203      15.353   9.901 -11.149  1.00 97.31           H  
ATOM   3221  CE1 PHE A 203      13.022   9.707 -14.240  1.00 97.31           C  
ATOM   3222  HE1 PHE A 203      12.387   9.678 -15.113  1.00 97.31           H  
ATOM   3223  CE2 PHE A 203      15.166   9.276 -13.180  1.00 97.31           C  
ATOM   3224  HE2 PHE A 203      16.189   8.933 -13.232  1.00 97.31           H  
ATOM   3225  CZ  PHE A 203      14.342   9.232 -14.315  1.00 97.31           C  
ATOM   3226  HZ  PHE A 203      14.722   8.859 -15.254  1.00 97.31           H  
ATOM   3227  N   PRO A 204      14.645  13.483 -11.600  1.00 96.57           N  
ATOM   3228  CA  PRO A 204      14.702  14.742 -12.347  1.00 96.57           C  
ATOM   3229  HA  PRO A 204      14.802  15.563 -11.637  1.00 96.57           H  
ATOM   3230  C   PRO A 204      13.465  15.004 -13.216  1.00 96.57           C  
ATOM   3231  CB  PRO A 204      15.971  14.652 -13.201  1.00 96.57           C  
ATOM   3232  HB2 PRO A 204      15.739  14.236 -14.181  1.00 96.57           H  
ATOM   3233  HB3 PRO A 204      16.453  15.624 -13.307  1.00 96.57           H  
ATOM   3234  O   PRO A 204      13.119  16.163 -13.452  1.00 96.57           O  
ATOM   3235  CG  PRO A 204      16.847  13.667 -12.431  1.00 96.57           C  
ATOM   3236  HG2 PRO A 204      17.581  13.184 -13.076  1.00 96.57           H  
ATOM   3237  HG3 PRO A 204      17.328  14.169 -11.592  1.00 96.57           H  
ATOM   3238  CD  PRO A 204      15.811  12.678 -11.920  1.00 96.57           C  
ATOM   3239  HD2 PRO A 204      15.560  12.004 -12.740  1.00 96.57           H  
ATOM   3240  HD3 PRO A 204      16.204  12.135 -11.061  1.00 96.57           H  
ATOM   3241  N   GLU A 205      12.827  13.948 -13.716  1.00 96.43           N  
ATOM   3242  H   GLU A 205      13.239  13.035 -13.585  1.00 96.43           H  
ATOM   3243  CA  GLU A 205      11.570  13.997 -14.454  1.00 96.43           C  
ATOM   3244  HA  GLU A 205      11.418  15.011 -14.824  1.00 96.43           H  
ATOM   3245  C   GLU A 205      10.370  13.649 -13.561  1.00 96.43           C  
ATOM   3246  CB  GLU A 205      11.617  13.044 -15.663  1.00 96.43           C  
ATOM   3247  HB2 GLU A 205      11.745  12.015 -15.324  1.00 96.43           H  
ATOM   3248  HB3 GLU A 205      10.645  13.097 -16.153  1.00 96.43           H  
ATOM   3249  O   GLU A 205      10.489  12.892 -12.605  1.00 96.43           O  
ATOM   3250  CG  GLU A 205      12.673  13.384 -16.730  1.00 96.43           C  
ATOM   3251  HG2 GLU A 205      12.656  14.460 -16.904  1.00 96.43           H  
ATOM   3252  HG3 GLU A 205      12.358  12.910 -17.659  1.00 96.43           H  
ATOM   3253  CD  GLU A 205      14.119  12.929 -16.440  1.00 96.43           C  
ATOM   3254  OE1 GLU A 205      14.993  13.282 -17.269  1.00 96.43           O  
ATOM   3255  OE2 GLU A 205      14.372  12.238 -15.431  1.00 96.43           O  
ATOM   3256  N   ASN A 206       9.177  14.126 -13.928  1.00 97.81           N  
ATOM   3257  H   ASN A 206       9.130  14.760 -14.713  1.00 97.81           H  
ATOM   3258  CA  ASN A 206       7.959  13.859 -13.164  1.00 97.81           C  
ATOM   3259  HA  ASN A 206       8.194  13.982 -12.107  1.00 97.81           H  
ATOM   3260  C   ASN A 206       7.474  12.410 -13.371  1.00 97.81           C  
ATOM   3261  CB  ASN A 206       6.911  14.924 -13.541  1.00 97.81           C  
ATOM   3262  HB2 ASN A 206       6.688  14.864 -14.606  1.00 97.81           H  
ATOM   3263  HB3 ASN A 206       7.340  15.903 -13.323  1.00 97.81           H  
ATOM   3264  O   ASN A 206       6.875  12.074 -14.406  1.00 97.81           O  
ATOM   3265  CG  ASN A 206       5.607  14.797 -12.769  1.00 97.81           C  
ATOM   3266  ND2 ASN A 206       4.871  15.869 -12.603  1.00 97.81           N  
ATOM   3267 HD21 ASN A 206       4.064  15.764 -12.004  1.00 97.81           H  
ATOM   3268 HD22 ASN A 206       5.236  16.775 -12.859  1.00 97.81           H  
ATOM   3269  OD1 ASN A 206       5.167  13.732 -12.372  1.00 97.81           O  
ATOM   3270  N   CYS A 207       7.648  11.567 -12.351  1.00 98.63           N  
ATOM   3271  H   CYS A 207       8.137  11.904 -11.534  1.00 98.63           H  
ATOM   3272  CA  CYS A 207       7.238  10.164 -12.384  1.00 98.63           C  
ATOM   3273  HA  CYS A 207       7.771   9.655 -13.187  1.00 98.63           H  
ATOM   3274  C   CYS A 207       5.727   9.989 -12.609  1.00 98.63           C  
ATOM   3275  CB  CYS A 207       7.603   9.521 -11.045  1.00 98.63           C  
ATOM   3276  HB2 CYS A 207       7.140  10.112 -10.255  1.00 98.63           H  
ATOM   3277  HB3 CYS A 207       7.166   8.523 -11.009  1.00 98.63           H  
ATOM   3278  O   CYS A 207       5.298   9.028 -13.251  1.00 98.63           O  
ATOM   3279  SG  CYS A 207       9.369   9.384 -10.665  1.00 98.63           S  
ATOM   3280  N   ALA A 208       4.895  10.901 -12.099  1.00 98.61           N  
ATOM   3281  H   ALA A 208       5.292  11.730 -11.681  1.00 98.61           H  
ATOM   3282  CA  ALA A 208       3.445  10.818 -12.257  1.00 98.61           C  
ATOM   3283  HA  ALA A 208       3.131   9.809 -11.989  1.00 98.61           H  
ATOM   3284  C   ALA A 208       2.999  11.051 -13.710  1.00 98.61           C  
ATOM   3285  CB  ALA A 208       2.774  11.794 -11.286  1.00 98.61           C  
ATOM   3286  HB1 ALA A 208       1.695  11.644 -11.312  1.00 98.61           H  
ATOM   3287  HB2 ALA A 208       3.000  12.821 -11.575  1.00 98.61           H  
ATOM   3288  HB3 ALA A 208       3.136  11.622 -10.273  1.00 98.61           H  
ATOM   3289  O   ALA A 208       1.994  10.473 -14.132  1.00 98.61           O  
ATOM   3290  N   VAL A 209       3.753  11.840 -14.488  1.00 98.48           N  
ATOM   3291  H   VAL A 209       4.566  12.268 -14.068  1.00 98.48           H  
ATOM   3292  CA  VAL A 209       3.552  11.988 -15.941  1.00 98.48           C  
ATOM   3293  HA  VAL A 209       2.491  12.138 -16.140  1.00 98.48           H  
ATOM   3294  C   VAL A 209       3.970  10.711 -16.672  1.00 98.48           C  
ATOM   3295  CB  VAL A 209       4.319  13.208 -16.495  1.00 98.48           C  
ATOM   3296  HB  VAL A 209       5.371  13.134 -16.221  1.00 98.48           H  
ATOM   3297  O   VAL A 209       3.220  10.207 -17.509  1.00 98.48           O  
ATOM   3298  CG1 VAL A 209       4.229  13.312 -18.025  1.00 98.48           C  
ATOM   3299 HG11 VAL A 209       3.185  13.313 -18.337  1.00 98.48           H  
ATOM   3300 HG12 VAL A 209       4.747  12.473 -18.489  1.00 98.48           H  
ATOM   3301 HG13 VAL A 209       4.711  14.231 -18.359  1.00 98.48           H  
ATOM   3302  CG2 VAL A 209       3.756  14.515 -15.926  1.00 98.48           C  
ATOM   3303 HG21 VAL A 209       3.770  14.489 -14.836  1.00 98.48           H  
ATOM   3304 HG22 VAL A 209       2.731  14.661 -16.266  1.00 98.48           H  
ATOM   3305 HG23 VAL A 209       4.367  15.356 -16.252  1.00 98.48           H  
ATOM   3306  N   GLU A 210       5.141  10.158 -16.349  1.00 98.18           N  
ATOM   3307  H   GLU A 210       5.723  10.616 -15.662  1.00 98.18           H  
ATOM   3308  CA  GLU A 210       5.673   8.966 -17.024  1.00 98.18           C  
ATOM   3309  HA  GLU A 210       5.667   9.153 -18.098  1.00 98.18           H  
ATOM   3310  C   GLU A 210       4.815   7.710 -16.777  1.00 98.18           C  
ATOM   3311  CB  GLU A 210       7.132   8.752 -16.592  1.00 98.18           C  
ATOM   3312  HB2 GLU A 210       7.681   9.679 -16.759  1.00 98.18           H  
ATOM   3313  HB3 GLU A 210       7.167   8.508 -15.530  1.00 98.18           H  
ATOM   3314  O   GLU A 210       4.521   6.955 -17.716  1.00 98.18           O  
ATOM   3315  CG  GLU A 210       7.791   7.627 -17.407  1.00 98.18           C  
ATOM   3316  HG2 GLU A 210       7.257   6.695 -17.221  1.00 98.18           H  
ATOM   3317  HG3 GLU A 210       7.684   7.861 -18.466  1.00 98.18           H  
ATOM   3318  CD  GLU A 210       9.278   7.407 -17.094  1.00 98.18           C  
ATOM   3319  OE1 GLU A 210       9.829   6.440 -17.672  1.00 98.18           O  
ATOM   3320  OE2 GLU A 210       9.847   8.183 -16.299  1.00 98.18           O  
ATOM   3321  N   PHE A 211       4.373   7.519 -15.529  1.00 98.42           N  
ATOM   3322  H   PHE A 211       4.696   8.173 -14.830  1.00 98.42           H  
ATOM   3323  CA  PHE A 211       3.680   6.318 -15.044  1.00 98.42           C  
ATOM   3324  HA  PHE A 211       3.759   5.556 -15.819  1.00 98.42           H  
ATOM   3325  C   PHE A 211       2.170   6.495 -14.824  1.00 98.42           C  
ATOM   3326  CB  PHE A 211       4.425   5.775 -13.820  1.00 98.42           C  
ATOM   3327  HB2 PHE A 211       3.928   4.869 -13.472  1.00 98.42           H  
ATOM   3328  HB3 PHE A 211       4.386   6.510 -13.016  1.00 98.42           H  
ATOM   3329  O   PHE A 211       1.491   5.572 -14.368  1.00 98.42           O  
ATOM   3330  CG  PHE A 211       5.863   5.420 -14.135  1.00 98.42           C  
ATOM   3331  CD1 PHE A 211       6.137   4.412 -15.078  1.00 98.42           C  
ATOM   3332  HD1 PHE A 211       5.324   3.910 -15.581  1.00 98.42           H  
ATOM   3333  CD2 PHE A 211       6.926   6.159 -13.590  1.00 98.42           C  
ATOM   3334  HD2 PHE A 211       6.735   7.004 -12.945  1.00 98.42           H  
ATOM   3335  CE1 PHE A 211       7.458   4.083 -15.418  1.00 98.42           C  
ATOM   3336  HE1 PHE A 211       7.658   3.332 -16.168  1.00 98.42           H  
ATOM   3337  CE2 PHE A 211       8.238   5.885 -14.011  1.00 98.42           C  
ATOM   3338  HE2 PHE A 211       9.050   6.556 -13.775  1.00 98.42           H  
ATOM   3339  CZ  PHE A 211       8.514   4.828 -14.884  1.00 98.42           C  
ATOM   3340  HZ  PHE A 211       9.522   4.678 -15.242  1.00 98.42           H  
ATOM   3341  N   GLN A 212       1.640   7.650 -15.235  1.00 98.08           N  
ATOM   3342  H   GLN A 212       2.291   8.368 -15.518  1.00 98.08           H  
ATOM   3343  CA  GLN A 212       0.223   7.914 -15.499  1.00 98.08           C  
ATOM   3344  HA  GLN A 212       0.156   8.995 -15.619  1.00 98.08           H  
ATOM   3345  C   GLN A 212      -0.751   7.588 -14.352  1.00 98.08           C  
ATOM   3346  CB  GLN A 212      -0.187   7.302 -16.842  1.00 98.08           C  
ATOM   3347  HB2 GLN A 212      -1.261   7.439 -16.969  1.00 98.08           H  
ATOM   3348  HB3 GLN A 212       0.054   6.239 -16.836  1.00 98.08           H  
ATOM   3349  O   GLN A 212      -1.834   7.035 -14.550  1.00 98.08           O  
ATOM   3350  CG  GLN A 212       0.528   7.963 -18.024  1.00 98.08           C  
ATOM   3351  HG2 GLN A 212       0.518   9.046 -17.899  1.00 98.08           H  
ATOM   3352  HG3 GLN A 212       1.567   7.635 -18.048  1.00 98.08           H  
ATOM   3353  CD  GLN A 212      -0.151   7.650 -19.350  1.00 98.08           C  
ATOM   3354  NE2 GLN A 212       0.589   7.220 -20.349  1.00 98.08           N  
ATOM   3355 HE21 GLN A 212       0.112   7.057 -21.224  1.00 98.08           H  
ATOM   3356 HE22 GLN A 212       1.591   7.161 -20.232  1.00 98.08           H  
ATOM   3357  OE1 GLN A 212      -1.353   7.778 -19.528  1.00 98.08           O  
ATOM   3358  N   GLY A 213      -0.392   8.008 -13.145  1.00 98.16           N  
ATOM   3359  H   GLY A 213       0.508   8.457 -13.050  1.00 98.16           H  
ATOM   3360  CA  GLY A 213      -1.251   7.951 -11.964  1.00 98.16           C  
ATOM   3361  HA2 GLY A 213      -2.249   8.312 -12.212  1.00 98.16           H  
ATOM   3362  HA3 GLY A 213      -1.330   6.920 -11.617  1.00 98.16           H  
ATOM   3363  C   GLY A 213      -0.669   8.803 -10.847  1.00 98.16           C  
ATOM   3364  O   GLY A 213       0.530   9.056 -10.851  1.00 98.16           O  
ATOM   3365  N   GLY A 214      -1.491   9.246  -9.897  1.00 98.71           N  
ATOM   3366  H   GLY A 214      -2.471   9.006  -9.948  1.00 98.71           H  
ATOM   3367  CA  GLY A 214      -1.005   9.898  -8.678  1.00 98.71           C  
ATOM   3368  HA2 GLY A 214      -1.773  10.542  -8.249  1.00 98.71           H  
ATOM   3369  HA3 GLY A 214      -0.148  10.523  -8.929  1.00 98.71           H  
ATOM   3370  C   GLY A 214      -0.594   8.869  -7.628  1.00 98.71           C  
ATOM   3371  O   GLY A 214      -1.348   7.925  -7.349  1.00 98.71           O  
ATOM   3372  N   TRP A 215       0.600   9.028  -7.058  1.00 98.73           N  
ATOM   3373  H   TRP A 215       1.136   9.858  -7.269  1.00 98.73           H  
ATOM   3374  CA  TRP A 215       1.178   8.047  -6.139  1.00 98.73           C  
ATOM   3375  HA  TRP A 215       0.398   7.712  -5.455  1.00 98.73           H  
ATOM   3376  C   TRP A 215       2.319   8.622  -5.292  1.00 98.73           C  
ATOM   3377  CB  TRP A 215       1.673   6.848  -6.960  1.00 98.73           C  
ATOM   3378  HB2 TRP A 215       0.968   6.618  -7.758  1.00 98.73           H  
ATOM   3379  HB3 TRP A 215       2.623   7.108  -7.427  1.00 98.73           H  
ATOM   3380  O   TRP A 215       2.815   9.716  -5.550  1.00 98.73           O  
ATOM   3381  CG  TRP A 215       1.857   5.601  -6.170  1.00 98.73           C  
ATOM   3382  CD1 TRP A 215       3.031   4.976  -5.987  1.00 98.73           C  
ATOM   3383  HD1 TRP A 215       3.956   5.328  -6.417  1.00 98.73           H  
ATOM   3384  CD2 TRP A 215       0.866   4.802  -5.467  1.00 98.73           C  
ATOM   3385  CE2 TRP A 215       1.522   3.680  -4.885  1.00 98.73           C  
ATOM   3386  CE3 TRP A 215      -0.524   4.904  -5.276  1.00 98.73           C  
ATOM   3387  HE3 TRP A 215      -1.038   5.760  -5.688  1.00 98.73           H  
ATOM   3388  NE1 TRP A 215       2.842   3.859  -5.196  1.00 98.73           N  
ATOM   3389  HE1 TRP A 215       3.576   3.206  -4.964  1.00 98.73           H  
ATOM   3390  CH2 TRP A 215      -0.548   2.792  -4.054  1.00 98.73           C  
ATOM   3391  HH2 TRP A 215      -1.087   2.003  -3.551  1.00 98.73           H  
ATOM   3392  CZ2 TRP A 215       0.841   2.681  -4.188  1.00 98.73           C  
ATOM   3393  HZ2 TRP A 215       1.379   1.839  -3.779  1.00 98.73           H  
ATOM   3394  CZ3 TRP A 215      -1.230   3.905  -4.580  1.00 98.73           C  
ATOM   3395  HZ3 TRP A 215      -2.301   3.984  -4.461  1.00 98.73           H  
ATOM   3396  N   TRP A 216       2.776   7.859  -4.298  1.00 98.79           N  
ATOM   3397  H   TRP A 216       2.332   6.964  -4.146  1.00 98.79           H  
ATOM   3398  CA  TRP A 216       4.000   8.148  -3.545  1.00 98.79           C  
ATOM   3399  HA  TRP A 216       4.072   9.225  -3.393  1.00 98.79           H  
ATOM   3400  C   TRP A 216       5.236   7.725  -4.349  1.00 98.79           C  
ATOM   3401  CB  TRP A 216       3.929   7.485  -2.165  1.00 98.79           C  
ATOM   3402  HB2 TRP A 216       3.888   6.403  -2.288  1.00 98.79           H  
ATOM   3403  HB3 TRP A 216       4.840   7.721  -1.615  1.00 98.79           H  
ATOM   3404  O   TRP A 216       5.851   6.690  -4.078  1.00 98.79           O  
ATOM   3405  CG  TRP A 216       2.763   7.913  -1.337  1.00 98.79           C  
ATOM   3406  CD1 TRP A 216       2.687   9.058  -0.623  1.00 98.79           C  
ATOM   3407  HD1 TRP A 216       3.474   9.795  -0.555  1.00 98.79           H  
ATOM   3408  CD2 TRP A 216       1.475   7.249  -1.172  1.00 98.79           C  
ATOM   3409  CE2 TRP A 216       0.657   8.061  -0.333  1.00 98.79           C  
ATOM   3410  CE3 TRP A 216       0.899   6.070  -1.694  1.00 98.79           C  
ATOM   3411  HE3 TRP A 216       1.488   5.433  -2.337  1.00 98.79           H  
ATOM   3412  NE1 TRP A 216       1.468   9.120   0.019  1.00 98.79           N  
ATOM   3413  HE1 TRP A 216       1.211   9.892   0.617  1.00 98.79           H  
ATOM   3414  CH2 TRP A 216      -1.236   6.578  -0.622  1.00 98.79           C  
ATOM   3415  HH2 TRP A 216      -2.279   6.347  -0.462  1.00 98.79           H  
ATOM   3416  CZ2 TRP A 216      -0.688   7.755  -0.088  1.00 98.79           C  
ATOM   3417  HZ2 TRP A 216      -1.319   8.454   0.441  1.00 98.79           H  
ATOM   3418  CZ3 TRP A 216      -0.439   5.732  -1.413  1.00 98.79           C  
ATOM   3419  HZ3 TRP A 216      -0.866   4.840  -1.846  1.00 98.79           H  
ATOM   3420  N   TYR A 217       5.552   8.461  -5.414  1.00 98.71           N  
ATOM   3421  H   TYR A 217       5.027   9.304  -5.596  1.00 98.71           H  
ATOM   3422  CA  TYR A 217       6.723   8.173  -6.241  1.00 98.71           C  
ATOM   3423  HA  TYR A 217       6.757   7.098  -6.413  1.00 98.71           H  
ATOM   3424  C   TYR A 217       8.031   8.553  -5.531  1.00 98.71           C  
ATOM   3425  CB  TYR A 217       6.608   8.833  -7.617  1.00 98.71           C  
ATOM   3426  HB2 TYR A 217       7.544   8.689  -8.157  1.00 98.71           H  
ATOM   3427  HB3 TYR A 217       6.472   9.906  -7.482  1.00 98.71           H  
ATOM   3428  O   TYR A 217       8.085   9.451  -4.695  1.00 98.71           O  
ATOM   3429  CG  TYR A 217       5.480   8.299  -8.474  1.00 98.71           C  
ATOM   3430  CD1 TYR A 217       5.576   7.043  -9.106  1.00 98.71           C  
ATOM   3431  HD1 TYR A 217       6.479   6.463  -8.987  1.00 98.71           H  
ATOM   3432  CD2 TYR A 217       4.338   9.086  -8.659  1.00 98.71           C  
ATOM   3433  HD2 TYR A 217       4.258  10.045  -8.169  1.00 98.71           H  
ATOM   3434  CE1 TYR A 217       4.522   6.575  -9.919  1.00 98.71           C  
ATOM   3435  HE1 TYR A 217       4.573   5.618 -10.417  1.00 98.71           H  
ATOM   3436  CE2 TYR A 217       3.304   8.643  -9.489  1.00 98.71           C  
ATOM   3437  HE2 TYR A 217       2.447   9.288  -9.621  1.00 98.71           H  
ATOM   3438  OH  TYR A 217       2.377   6.972 -10.930  1.00 98.71           O  
ATOM   3439  HH  TYR A 217       1.704   7.654 -10.981  1.00 98.71           H  
ATOM   3440  CZ  TYR A 217       3.387   7.388 -10.127  1.00 98.71           C  
ATOM   3441  N   LYS A 218       9.085   7.810  -5.868  1.00 98.48           N  
ATOM   3442  H   LYS A 218       8.917   7.130  -6.596  1.00 98.48           H  
ATOM   3443  CA  LYS A 218      10.478   8.024  -5.479  1.00 98.48           C  
ATOM   3444  HA  LYS A 218      10.537   8.952  -4.910  1.00 98.48           H  
ATOM   3445  C   LYS A 218      11.336   8.246  -6.727  1.00 98.48           C  
ATOM   3446  CB  LYS A 218      10.961   6.870  -4.589  1.00 98.48           C  
ATOM   3447  HB2 LYS A 218      10.285   6.752  -3.742  1.00 98.48           H  
ATOM   3448  HB3 LYS A 218      10.937   5.933  -5.146  1.00 98.48           H  
ATOM   3449  O   LYS A 218      11.483   9.380  -7.146  1.00 98.48           O  
ATOM   3450  CG  LYS A 218      12.377   7.137  -4.076  1.00 98.48           C  
ATOM   3451  HG2 LYS A 218      13.088   7.064  -4.899  1.00 98.48           H  
ATOM   3452  HG3 LYS A 218      12.428   8.141  -3.653  1.00 98.48           H  
ATOM   3453  CD  LYS A 218      12.754   6.128  -3.001  1.00 98.48           C  
ATOM   3454  HD2 LYS A 218      12.656   5.120  -3.403  1.00 98.48           H  
ATOM   3455  HD3 LYS A 218      12.080   6.241  -2.151  1.00 98.48           H  
ATOM   3456  CE  LYS A 218      14.190   6.391  -2.566  1.00 98.48           C  
ATOM   3457  HE2 LYS A 218      14.827   6.386  -3.451  1.00 98.48           H  
ATOM   3458  HE3 LYS A 218      14.243   7.384  -2.119  1.00 98.48           H  
ATOM   3459  NZ  LYS A 218      14.616   5.349  -1.610  1.00 98.48           N  
ATOM   3460  HZ1 LYS A 218      13.991   5.353  -0.816  1.00 98.48           H  
ATOM   3461  HZ2 LYS A 218      14.542   4.446  -2.056  1.00 98.48           H  
ATOM   3462  HZ3 LYS A 218      15.567   5.512  -1.311  1.00 98.48           H  
ATOM   3463  N   GLU A 219      11.877   7.166  -7.303  1.00 97.58           N  
ATOM   3464  H   GLU A 219      11.758   6.275  -6.841  1.00 97.58           H  
ATOM   3465  CA  GLU A 219      12.706   7.171  -8.519  1.00 97.58           C  
ATOM   3466  HA  GLU A 219      12.405   8.007  -9.149  1.00 97.58           H  
ATOM   3467  C   GLU A 219      12.527   5.876  -9.356  1.00 97.58           C  
ATOM   3468  CB  GLU A 219      14.177   7.381  -8.121  1.00 97.58           C  
ATOM   3469  HB2 GLU A 219      14.561   6.480  -7.642  1.00 97.58           H  
ATOM   3470  HB3 GLU A 219      14.244   8.201  -7.407  1.00 97.58           H  
ATOM   3471  O   GLU A 219      13.396   5.016  -9.444  1.00 97.58           O  
ATOM   3472  CG  GLU A 219      15.021   7.743  -9.346  1.00 97.58           C  
ATOM   3473  HG2 GLU A 219      14.858   7.024 -10.149  1.00 97.58           H  
ATOM   3474  HG3 GLU A 219      14.645   8.716  -9.659  1.00 97.58           H  
ATOM   3475  CD  GLU A 219      16.529   7.836  -9.070  1.00 97.58           C  
ATOM   3476  OE1 GLU A 219      17.255   8.329  -9.963  1.00 97.58           O  
ATOM   3477  OE2 GLU A 219      16.966   7.379  -7.982  1.00 97.58           O  
ATOM   3478  N   CYS A 220      11.368   5.578  -9.931  1.00 98.15           N  
ATOM   3479  H   CYS A 220      11.423   4.823 -10.600  1.00 98.15           H  
ATOM   3480  CA  CYS A 220      10.074   6.196  -9.686  1.00 98.15           C  
ATOM   3481  HA  CYS A 220      10.195   7.173  -9.219  1.00 98.15           H  
ATOM   3482  C   CYS A 220       9.229   5.345  -8.738  1.00 98.15           C  
ATOM   3483  CB  CYS A 220       9.389   6.425 -11.026  1.00 98.15           C  
ATOM   3484  HB2 CYS A 220       9.529   5.556 -11.669  1.00 98.15           H  
ATOM   3485  HB3 CYS A 220       8.322   6.579 -10.868  1.00 98.15           H  
ATOM   3486  O   CYS A 220       8.681   5.860  -7.768  1.00 98.15           O  
ATOM   3487  SG  CYS A 220      10.033   7.891 -11.858  1.00 98.15           S  
ATOM   3488  N   HIS A 221       9.125   4.031  -8.946  1.00 98.60           N  
ATOM   3489  H   HIS A 221       9.592   3.605  -9.734  1.00 98.60           H  
ATOM   3490  CA  HIS A 221       8.307   3.192  -8.073  1.00 98.60           C  
ATOM   3491  HA  HIS A 221       8.428   3.537  -7.046  1.00 98.60           H  
ATOM   3492  C   HIS A 221       8.689   1.712  -8.098  1.00 98.60           C  
ATOM   3493  CB  HIS A 221       6.828   3.352  -8.450  1.00 98.60           C  
ATOM   3494  HB2 HIS A 221       6.515   4.390  -8.339  1.00 98.60           H  
ATOM   3495  HB3 HIS A 221       6.251   2.758  -7.741  1.00 98.60           H  
ATOM   3496  O   HIS A 221       9.275   1.208  -9.053  1.00 98.60           O  
ATOM   3497  CG  HIS A 221       6.473   2.864  -9.824  1.00 98.60           C  
ATOM   3498  CD2 HIS A 221       6.068   1.594 -10.129  1.00 98.60           C  
ATOM   3499  HD2 HIS A 221       5.940   0.781  -9.431  1.00 98.60           H  
ATOM   3500  ND1 HIS A 221       6.506   3.576 -11.002  1.00 98.60           N  
ATOM   3501  HD1 HIS A 221       6.732   4.552 -11.134  1.00 98.60           H  
ATOM   3502  CE1 HIS A 221       6.136   2.744 -11.987  1.00 98.60           C  
ATOM   3503  HE1 HIS A 221       6.064   3.010 -13.032  1.00 98.60           H  
ATOM   3504  NE2 HIS A 221       5.866   1.521 -11.502  1.00 98.60           N  
ATOM   3505  N   GLN A 222       8.272   0.997  -7.052  1.00 98.58           N  
ATOM   3506  H   GLN A 222       7.852   1.492  -6.279  1.00 98.58           H  
ATOM   3507  CA  GLN A 222       8.155  -0.465  -7.059  1.00 98.58           C  
ATOM   3508  HA  GLN A 222       8.517  -0.857  -8.009  1.00 98.58           H  
ATOM   3509  C   GLN A 222       6.691  -0.926  -6.957  1.00 98.58           C  
ATOM   3510  CB  GLN A 222       9.028  -1.060  -5.949  1.00 98.58           C  
ATOM   3511  HB2 GLN A 222       8.768  -2.111  -5.825  1.00 98.58           H  
ATOM   3512  HB3 GLN A 222       8.836  -0.533  -5.014  1.00 98.58           H  
ATOM   3513  O   GLN A 222       6.383  -2.065  -7.297  1.00 98.58           O  
ATOM   3514  CG  GLN A 222      10.524  -0.958  -6.269  1.00 98.58           C  
ATOM   3515  HG2 GLN A 222      10.825   0.089  -6.299  1.00 98.58           H  
ATOM   3516  HG3 GLN A 222      10.710  -1.391  -7.252  1.00 98.58           H  
ATOM   3517  CD  GLN A 222      11.394  -1.692  -5.254  1.00 98.58           C  
ATOM   3518  NE2 GLN A 222      12.693  -1.704  -5.449  1.00 98.58           N  
ATOM   3519 HE21 GLN A 222      13.242  -2.205  -4.765  1.00 98.58           H  
ATOM   3520 HE22 GLN A 222      13.093  -1.210  -6.234  1.00 98.58           H  
ATOM   3521  OE1 GLN A 222      10.943  -2.279  -4.284  1.00 98.58           O  
ATOM   3522  N   SER A 223       5.762  -0.046  -6.574  1.00 98.50           N  
ATOM   3523  H   SER A 223       6.046   0.864  -6.239  1.00 98.50           H  
ATOM   3524  CA  SER A 223       4.320  -0.263  -6.712  1.00 98.50           C  
ATOM   3525  HA  SER A 223       4.153  -1.119  -7.366  1.00 98.50           H  
ATOM   3526  C   SER A 223       3.649   0.946  -7.367  1.00 98.50           C  
ATOM   3527  CB  SER A 223       3.695  -0.597  -5.353  1.00 98.50           C  
ATOM   3528  HB2 SER A 223       4.260  -1.403  -4.885  1.00 98.50           H  
ATOM   3529  HB3 SER A 223       2.675  -0.946  -5.517  1.00 98.50           H  
ATOM   3530  O   SER A 223       4.051   2.079  -7.107  1.00 98.50           O  
ATOM   3531  OG  SER A 223       3.653   0.516  -4.483  1.00 98.50           O  
ATOM   3532  HG  SER A 223       4.524   0.913  -4.409  1.00 98.50           H  
ATOM   3533  N   ASN A 224       2.652   0.708  -8.220  1.00 98.64           N  
ATOM   3534  H   ASN A 224       2.406  -0.254  -8.406  1.00 98.64           H  
ATOM   3535  CA  ASN A 224       1.874   1.744  -8.905  1.00 98.64           C  
ATOM   3536  HA  ASN A 224       1.854   2.638  -8.281  1.00 98.64           H  
ATOM   3537  C   ASN A 224       0.417   1.287  -9.086  1.00 98.64           C  
ATOM   3538  CB  ASN A 224       2.543   2.123 -10.243  1.00 98.64           C  
ATOM   3539  HB2 ASN A 224       2.547   1.272 -10.923  1.00 98.64           H  
ATOM   3540  HB3 ASN A 224       3.571   2.437 -10.061  1.00 98.64           H  
ATOM   3541  O   ASN A 224      -0.063   1.064 -10.192  1.00 98.64           O  
ATOM   3542  CG  ASN A 224       1.844   3.292 -10.920  1.00 98.64           C  
ATOM   3543  ND2 ASN A 224       2.083   3.492 -12.195  1.00 98.64           N  
ATOM   3544 HD21 ASN A 224       1.681   4.305 -12.640  1.00 98.64           H  
ATOM   3545 HD22 ASN A 224       2.705   2.885 -12.709  1.00 98.64           H  
ATOM   3546  OD1 ASN A 224       1.082   4.018 -10.293  1.00 98.64           O  
ATOM   3547  N   LEU A 225      -0.317   1.098  -7.987  1.00 98.66           N  
ATOM   3548  H   LEU A 225       0.097   1.304  -7.089  1.00 98.66           H  
ATOM   3549  CA  LEU A 225      -1.698   0.580  -8.042  1.00 98.66           C  
ATOM   3550  HA  LEU A 225      -1.715  -0.292  -8.695  1.00 98.66           H  
ATOM   3551  C   LEU A 225      -2.701   1.580  -8.648  1.00 98.66           C  
ATOM   3552  CB  LEU A 225      -2.138   0.148  -6.637  1.00 98.66           C  
ATOM   3553  HB2 LEU A 225      -2.195   1.033  -6.003  1.00 98.66           H  
ATOM   3554  HB3 LEU A 225      -3.139  -0.278  -6.706  1.00 98.66           H  
ATOM   3555  O   LEU A 225      -3.836   1.226  -8.975  1.00 98.66           O  
ATOM   3556  CG  LEU A 225      -1.213  -0.883  -5.970  1.00 98.66           C  
ATOM   3557  HG  LEU A 225      -0.222  -0.451  -5.827  1.00 98.66           H  
ATOM   3558  CD1 LEU A 225      -1.777  -1.229  -4.599  1.00 98.66           C  
ATOM   3559 HD11 LEU A 225      -1.062  -1.872  -4.085  1.00 98.66           H  
ATOM   3560 HD12 LEU A 225      -1.913  -0.320  -4.013  1.00 98.66           H  
ATOM   3561 HD13 LEU A 225      -2.734  -1.740  -4.703  1.00 98.66           H  
ATOM   3562  CD2 LEU A 225      -1.077  -2.174  -6.781  1.00 98.66           C  
ATOM   3563 HD21 LEU A 225      -0.553  -1.981  -7.717  1.00 98.66           H  
ATOM   3564 HD22 LEU A 225      -0.511  -2.916  -6.218  1.00 98.66           H  
ATOM   3565 HD23 LEU A 225      -2.063  -2.589  -6.989  1.00 98.66           H  
ATOM   3566  N   ASN A 226      -2.276   2.831  -8.807  1.00 98.69           N  
ATOM   3567  H   ASN A 226      -1.322   3.037  -8.547  1.00 98.69           H  
ATOM   3568  CA  ASN A 226      -3.034   3.902  -9.439  1.00 98.69           C  
ATOM   3569  HA  ASN A 226      -4.093   3.644  -9.446  1.00 98.69           H  
ATOM   3570  C   ASN A 226      -2.656   4.122 -10.910  1.00 98.69           C  
ATOM   3571  CB  ASN A 226      -2.862   5.169  -8.596  1.00 98.69           C  
ATOM   3572  HB2 ASN A 226      -1.804   5.335  -8.390  1.00 98.69           H  
ATOM   3573  HB3 ASN A 226      -3.216   6.026  -9.168  1.00 98.69           H  
ATOM   3574  O   ASN A 226      -3.199   5.036 -11.524  1.00 98.69           O  
ATOM   3575  CG  ASN A 226      -3.629   5.135  -7.289  1.00 98.69           C  
ATOM   3576  ND2 ASN A 226      -3.458   6.160  -6.491  1.00 98.69           N  
ATOM   3577 HD21 ASN A 226      -2.746   6.839  -6.719  1.00 98.69           H  
ATOM   3578 HD22 ASN A 226      -3.932   6.160  -5.600  1.00 98.69           H  
ATOM   3579  OD1 ASN A 226      -4.413   4.244  -6.990  1.00 98.69           O  
ATOM   3580  N   GLY A 227      -1.786   3.287 -11.483  1.00 98.25           N  
ATOM   3581  H   GLY A 227      -1.304   2.598 -10.924  1.00 98.25           H  
ATOM   3582  CA  GLY A 227      -1.433   3.359 -12.895  1.00 98.25           C  
ATOM   3583  HA2 GLY A 227      -1.026   4.347 -13.114  1.00 98.25           H  
ATOM   3584  HA3 GLY A 227      -0.654   2.627 -13.108  1.00 98.25           H  
ATOM   3585  C   GLY A 227      -2.616   3.104 -13.836  1.00 98.25           C  
ATOM   3586  O   GLY A 227      -3.774   2.876 -13.435  1.00 98.25           O  
ATOM   3587  N   LEU A 228      -2.312   3.110 -15.128  1.00 97.83           N  
ATOM   3588  H   LEU A 228      -1.336   3.179 -15.380  1.00 97.83           H  
ATOM   3589  CA  LEU A 228      -3.270   2.849 -16.189  1.00 97.83           C  
ATOM   3590  HA  LEU A 228      -4.108   3.536 -16.070  1.00 97.83           H  
ATOM   3591  C   LEU A 228      -3.800   1.421 -16.122  1.00 97.83           C  
ATOM   3592  CB  LEU A 228      -2.640   3.066 -17.561  1.00 97.83           C  
ATOM   3593  HB2 LEU A 228      -1.765   2.419 -17.634  1.00 97.83           H  
ATOM   3594  HB3 LEU A 228      -3.358   2.749 -18.317  1.00 97.83           H  
ATOM   3595  O   LEU A 228      -3.061   0.433 -16.103  1.00 97.83           O  
ATOM   3596  CG  LEU A 228      -2.201   4.492 -17.879  1.00 97.83           C  
ATOM   3597  HG  LEU A 228      -1.419   4.781 -17.177  1.00 97.83           H  
ATOM   3598  CD1 LEU A 228      -1.625   4.419 -19.292  1.00 97.83           C  
ATOM   3599 HD11 LEU A 228      -0.807   3.700 -19.326  1.00 97.83           H  
ATOM   3600 HD12 LEU A 228      -1.226   5.389 -19.588  1.00 97.83           H  
ATOM   3601 HD13 LEU A 228      -2.400   4.139 -20.006  1.00 97.83           H  
ATOM   3602  CD2 LEU A 228      -3.365   5.485 -17.807  1.00 97.83           C  
ATOM   3603 HD21 LEU A 228      -3.655   5.633 -16.766  1.00 97.83           H  
ATOM   3604 HD22 LEU A 228      -3.045   6.450 -18.199  1.00 97.83           H  
ATOM   3605 HD23 LEU A 228      -4.210   5.128 -18.395  1.00 97.83           H  
ATOM   3606  N   TRP A 229      -5.123   1.318 -16.166  1.00 97.62           N  
ATOM   3607  H   TRP A 229      -5.666   2.159 -16.300  1.00 97.62           H  
ATOM   3608  CA  TRP A 229      -5.813   0.039 -16.141  1.00 97.62           C  
ATOM   3609  HA  TRP A 229      -5.569  -0.480 -15.214  1.00 97.62           H  
ATOM   3610  C   TRP A 229      -5.394  -0.856 -17.311  1.00 97.62           C  
ATOM   3611  CB  TRP A 229      -7.314   0.281 -16.157  1.00 97.62           C  
ATOM   3612  HB2 TRP A 229      -7.586   0.943 -15.335  1.00 97.62           H  
ATOM   3613  HB3 TRP A 229      -7.594   0.772 -17.089  1.00 97.62           H  
ATOM   3614  O   TRP A 229      -5.466  -0.446 -18.467  1.00 97.62           O  
ATOM   3615  CG  TRP A 229      -8.095  -0.975 -16.013  1.00 97.62           C  
ATOM   3616  CD1 TRP A 229      -8.641  -1.674 -17.032  1.00 97.62           C  
ATOM   3617  HD1 TRP A 229      -8.583  -1.392 -18.073  1.00 97.62           H  
ATOM   3618  CD2 TRP A 229      -8.418  -1.711 -14.795  1.00 97.62           C  
ATOM   3619  CE2 TRP A 229      -9.261  -2.805 -15.152  1.00 97.62           C  
ATOM   3620  CE3 TRP A 229      -8.073  -1.583 -13.434  1.00 97.62           C  
ATOM   3621  HE3 TRP A 229      -7.388  -0.804 -13.134  1.00 97.62           H  
ATOM   3622  NE1 TRP A 229      -9.346  -2.746 -16.524  1.00 97.62           N  
ATOM   3623  HE1 TRP A 229      -9.922  -3.354 -17.089  1.00 97.62           H  
ATOM   3624  CH2 TRP A 229      -9.447  -3.523 -12.861  1.00 97.62           C  
ATOM   3625  HH2 TRP A 229      -9.811  -4.222 -12.123  1.00 97.62           H  
ATOM   3626  CZ2 TRP A 229      -9.813  -3.672 -14.203  1.00 97.62           C  
ATOM   3627  HZ2 TRP A 229     -10.478  -4.471 -14.498  1.00 97.62           H  
ATOM   3628  CZ3 TRP A 229      -8.539  -2.523 -12.495  1.00 97.62           C  
ATOM   3629  HZ3 TRP A 229      -8.158  -2.542 -11.485  1.00 97.62           H  
ATOM   3630  N   GLY A 230      -4.958  -2.083 -17.007  1.00 96.87           N  
ATOM   3631  H   GLY A 230      -4.930  -2.354 -16.034  1.00 96.87           H  
ATOM   3632  CA  GLY A 230      -4.603  -3.092 -18.009  1.00 96.87           C  
ATOM   3633  HA2 GLY A 230      -5.451  -3.231 -18.679  1.00 96.87           H  
ATOM   3634  HA3 GLY A 230      -4.412  -4.037 -17.500  1.00 96.87           H  
ATOM   3635  C   GLY A 230      -3.378  -2.772 -18.875  1.00 96.87           C  
ATOM   3636  O   GLY A 230      -3.068  -3.553 -19.770  1.00 96.87           O  
ATOM   3637  N   ASN A 231      -2.672  -1.662 -18.634  1.00 97.81           N  
ATOM   3638  H   ASN A 231      -2.977  -1.029 -17.908  1.00 97.81           H  
ATOM   3639  CA  ASN A 231      -1.518  -1.279 -19.443  1.00 97.81           C  
ATOM   3640  HA  ASN A 231      -1.774  -1.444 -20.490  1.00 97.81           H  
ATOM   3641  C   ASN A 231      -0.293  -2.152 -19.118  1.00 97.81           C  
ATOM   3642  CB  ASN A 231      -1.252   0.220 -19.256  1.00 97.81           C  
ATOM   3643  HB2 ASN A 231      -2.182   0.773 -19.382  1.00 97.81           H  
ATOM   3644  HB3 ASN A 231      -0.866   0.397 -18.253  1.00 97.81           H  
ATOM   3645  O   ASN A 231       0.000  -2.402 -17.950  1.00 97.81           O  
ATOM   3646  CG  ASN A 231      -0.233   0.725 -20.256  1.00 97.81           C  
ATOM   3647  ND2 ASN A 231      -0.630   1.455 -21.270  1.00 97.81           N  
ATOM   3648 HD21 ASN A 231      -1.595   1.737 -21.368  1.00 97.81           H  
ATOM   3649 HD22 ASN A 231       0.091   1.759 -21.908  1.00 97.81           H  
ATOM   3650  OD1 ASN A 231       0.931   0.403 -20.177  1.00 97.81           O  
ATOM   3651  N   THR A 232       0.409  -2.614 -20.154  1.00 97.25           N  
ATOM   3652  H   THR A 232       0.083  -2.404 -21.087  1.00 97.25           H  
ATOM   3653  CA  THR A 232       1.588  -3.493 -20.050  1.00 97.25           C  
ATOM   3654  HA  THR A 232       1.790  -3.700 -18.999  1.00 97.25           H  
ATOM   3655  C   THR A 232       2.867  -2.854 -20.595  1.00 97.25           C  
ATOM   3656  CB  THR A 232       1.333  -4.840 -20.744  1.00 97.25           C  
ATOM   3657  HB  THR A 232       2.225  -5.462 -20.671  1.00 97.25           H  
ATOM   3658  O   THR A 232       3.868  -3.543 -20.784  1.00 97.25           O  
ATOM   3659  CG2 THR A 232       0.169  -5.605 -20.114  1.00 97.25           C  
ATOM   3660 HG21 THR A 232       0.357  -5.738 -19.049  1.00 97.25           H  
ATOM   3661 HG22 THR A 232       0.088  -6.584 -20.587  1.00 97.25           H  
ATOM   3662 HG23 THR A 232      -0.765  -5.062 -20.255  1.00 97.25           H  
ATOM   3663  OG1 THR A 232       1.032  -4.630 -22.107  1.00 97.25           O  
ATOM   3664  HG1 THR A 232       1.852  -4.371 -22.535  1.00 97.25           H  
ATOM   3665  N   GLU A 233       2.853  -1.553 -20.884  1.00 97.72           N  
ATOM   3666  H   GLU A 233       2.036  -1.013 -20.638  1.00 97.72           H  
ATOM   3667  CA  GLU A 233       4.084  -0.790 -21.081  1.00 97.72           C  
ATOM   3668  HA  GLU A 233       4.734  -1.336 -21.764  1.00 97.72           H  
ATOM   3669  C   GLU A 233       4.810  -0.650 -19.739  1.00 97.72           C  
ATOM   3670  CB  GLU A 233       3.810   0.593 -21.687  1.00 97.72           C  
ATOM   3671  HB2 GLU A 233       3.182   1.159 -20.999  1.00 97.72           H  
ATOM   3672  HB3 GLU A 233       4.759   1.120 -21.787  1.00 97.72           H  
ATOM   3673  O   GLU A 233       4.199  -0.704 -18.668  1.00 97.72           O  
ATOM   3674  CG  GLU A 233       3.147   0.525 -23.073  1.00 97.72           C  
ATOM   3675  HG2 GLU A 233       3.819  -0.002 -23.751  1.00 97.72           H  
ATOM   3676  HG3 GLU A 233       2.220  -0.045 -23.004  1.00 97.72           H  
ATOM   3677  CD  GLU A 233       2.826   1.913 -23.647  1.00 97.72           C  
ATOM   3678  OE1 GLU A 233       2.442   1.982 -24.832  1.00 97.72           O  
ATOM   3679  OE2 GLU A 233       2.913   2.914 -22.899  1.00 97.72           O  
ATOM   3680  N   TYR A 234       6.130  -0.484 -19.802  1.00 98.04           N  
ATOM   3681  H   TYR A 234       6.560  -0.356 -20.707  1.00 98.04           H  
ATOM   3682  CA  TYR A 234       6.997  -0.479 -18.629  1.00 98.04           C  
ATOM   3683  HA  TYR A 234       7.008  -1.483 -18.203  1.00 98.04           H  
ATOM   3684  C   TYR A 234       6.507   0.500 -17.546  1.00 98.04           C  
ATOM   3685  CB  TYR A 234       8.417  -0.132 -19.091  1.00 98.04           C  
ATOM   3686  HB2 TYR A 234       8.411   0.855 -19.554  1.00 98.04           H  
ATOM   3687  HB3 TYR A 234       8.732  -0.847 -19.851  1.00 98.04           H  
ATOM   3688  O   TYR A 234       6.488   1.709 -17.758  1.00 98.04           O  
ATOM   3689  CG  TYR A 234       9.433  -0.138 -17.971  1.00 98.04           C  
ATOM   3690  CD1 TYR A 234       9.726   1.054 -17.283  1.00 98.04           C  
ATOM   3691  HD1 TYR A 234       9.237   1.977 -17.561  1.00 98.04           H  
ATOM   3692  CD2 TYR A 234      10.074  -1.337 -17.609  1.00 98.04           C  
ATOM   3693  HD2 TYR A 234       9.833  -2.254 -18.127  1.00 98.04           H  
ATOM   3694  CE1 TYR A 234      10.659   1.051 -16.231  1.00 98.04           C  
ATOM   3695  HE1 TYR A 234      10.881   1.972 -15.712  1.00 98.04           H  
ATOM   3696  CE2 TYR A 234      11.022  -1.342 -16.570  1.00 98.04           C  
ATOM   3697  HE2 TYR A 234      11.533  -2.250 -16.288  1.00 98.04           H  
ATOM   3698  OH  TYR A 234      12.226  -0.165 -14.873  1.00 98.04           O  
ATOM   3699  HH  TYR A 234      12.330   0.708 -14.487  1.00 98.04           H  
ATOM   3700  CZ  TYR A 234      11.312  -0.149 -15.876  1.00 98.04           C  
ATOM   3701  N   GLY A 235       6.098  -0.030 -16.389  1.00 97.57           N  
ATOM   3702  H   GLY A 235       5.984  -1.033 -16.355  1.00 97.57           H  
ATOM   3703  CA  GLY A 235       5.750   0.734 -15.183  1.00 97.57           C  
ATOM   3704  HA2 GLY A 235       6.542   1.455 -14.982  1.00 97.57           H  
ATOM   3705  HA3 GLY A 235       5.699   0.051 -14.336  1.00 97.57           H  
ATOM   3706  C   GLY A 235       4.421   1.501 -15.229  1.00 97.57           C  
ATOM   3707  O   GLY A 235       4.068   2.181 -14.264  1.00 97.57           O  
ATOM   3708  N   ARG A 236       3.674   1.435 -16.338  1.00 98.15           N  
ATOM   3709  H   ARG A 236       4.016   0.876 -17.106  1.00 98.15           H  
ATOM   3710  CA  ARG A 236       2.428   2.205 -16.510  1.00 98.15           C  
ATOM   3711  HA  ARG A 236       2.481   3.115 -15.913  1.00 98.15           H  
ATOM   3712  C   ARG A 236       1.184   1.484 -16.002  1.00 98.15           C  
ATOM   3713  CB  ARG A 236       2.268   2.599 -17.983  1.00 98.15           C  
ATOM   3714  HB2 ARG A 236       2.398   1.717 -18.610  1.00 98.15           H  
ATOM   3715  HB3 ARG A 236       1.265   2.997 -18.136  1.00 98.15           H  
ATOM   3716  O   ARG A 236       0.129   2.103 -15.923  1.00 98.15           O  
ATOM   3717  CG  ARG A 236       3.281   3.668 -18.395  1.00 98.15           C  
ATOM   3718  HG2 ARG A 236       3.224   4.501 -17.694  1.00 98.15           H  
ATOM   3719  HG3 ARG A 236       4.290   3.255 -18.377  1.00 98.15           H  
ATOM   3720  CD  ARG A 236       2.961   4.185 -19.796  1.00 98.15           C  
ATOM   3721  HD2 ARG A 236       3.039   3.357 -20.501  1.00 98.15           H  
ATOM   3722  HD3 ARG A 236       1.940   4.567 -19.809  1.00 98.15           H  
ATOM   3723  NE  ARG A 236       3.885   5.266 -20.168  1.00 98.15           N  
ATOM   3724  HE  ARG A 236       4.419   5.674 -19.414  1.00 98.15           H  
ATOM   3725  NH1 ARG A 236       3.256   5.495 -22.373  1.00 98.15           N  
ATOM   3726 HH11 ARG A 236       3.411   5.909 -23.281  1.00 98.15           H  
ATOM   3727 HH12 ARG A 236       2.915   4.545 -22.388  1.00 98.15           H  
ATOM   3728  NH2 ARG A 236       4.886   6.759 -21.545  1.00 98.15           N  
ATOM   3729 HH21 ARG A 236       5.024   7.162 -22.461  1.00 98.15           H  
ATOM   3730 HH22 ARG A 236       5.500   6.999 -20.780  1.00 98.15           H  
ATOM   3731  CZ  ARG A 236       4.002   5.824 -21.358  1.00 98.15           C  
ATOM   3732  N   GLY A 237       1.280   0.190 -15.711  1.00 98.20           N  
ATOM   3733  H   GLY A 237       2.210  -0.204 -15.701  1.00 98.20           H  
ATOM   3734  CA  GLY A 237       0.161  -0.641 -15.274  1.00 98.20           C  
ATOM   3735  HA2 GLY A 237       0.397  -1.683 -15.493  1.00 98.20           H  
ATOM   3736  HA3 GLY A 237      -0.733  -0.373 -15.837  1.00 98.20           H  
ATOM   3737  C   GLY A 237      -0.146  -0.530 -13.781  1.00 98.20           C  
ATOM   3738  O   GLY A 237       0.470   0.238 -13.048  1.00 98.20           O  
ATOM   3739  N   LEU A 238      -1.069  -1.369 -13.300  1.00 98.52           N  
ATOM   3740  H   LEU A 238      -1.551  -1.975 -13.949  1.00 98.52           H  
ATOM   3741  CA  LEU A 238      -1.296  -1.591 -11.870  1.00 98.52           C  
ATOM   3742  HA  LEU A 238      -1.218  -0.639 -11.345  1.00 98.52           H  
ATOM   3743  C   LEU A 238      -0.182  -2.505 -11.348  1.00 98.52           C  
ATOM   3744  CB  LEU A 238      -2.704  -2.156 -11.607  1.00 98.52           C  
ATOM   3745  HB2 LEU A 238      -2.911  -2.970 -12.302  1.00 98.52           H  
ATOM   3746  HB3 LEU A 238      -2.712  -2.562 -10.596  1.00 98.52           H  
ATOM   3747  O   LEU A 238      -0.368  -3.717 -11.208  1.00 98.52           O  
ATOM   3748  CG  LEU A 238      -3.831  -1.114 -11.678  1.00 98.52           C  
ATOM   3749  HG  LEU A 238      -3.612  -0.302 -10.984  1.00 98.52           H  
ATOM   3750  CD1 LEU A 238      -4.021  -0.520 -13.069  1.00 98.52           C  
ATOM   3751 HD11 LEU A 238      -3.180   0.129 -13.309  1.00 98.52           H  
ATOM   3752 HD12 LEU A 238      -4.924   0.090 -13.097  1.00 98.52           H  
ATOM   3753 HD13 LEU A 238      -4.084  -1.325 -13.801  1.00 98.52           H  
ATOM   3754  CD2 LEU A 238      -5.155  -1.756 -11.272  1.00 98.52           C  
ATOM   3755 HD21 LEU A 238      -5.376  -2.610 -11.913  1.00 98.52           H  
ATOM   3756 HD22 LEU A 238      -5.957  -1.022 -11.345  1.00 98.52           H  
ATOM   3757 HD23 LEU A 238      -5.096  -2.079 -10.232  1.00 98.52           H  
ATOM   3758  N   ASN A 239       1.006  -1.931 -11.159  1.00 98.50           N  
ATOM   3759  H   ASN A 239       1.082  -0.947 -11.373  1.00 98.50           H  
ATOM   3760  CA  ASN A 239       2.221  -2.693 -10.895  1.00 98.50           C  
ATOM   3761  HA  ASN A 239       2.122  -3.656 -11.394  1.00 98.50           H  
ATOM   3762  C   ASN A 239       2.430  -2.975  -9.399  1.00 98.50           C  
ATOM   3763  CB  ASN A 239       3.445  -1.987 -11.505  1.00 98.50           C  
ATOM   3764  HB2 ASN A 239       4.336  -2.580 -11.302  1.00 98.50           H  
ATOM   3765  HB3 ASN A 239       3.574  -1.012 -11.036  1.00 98.50           H  
ATOM   3766  O   ASN A 239       2.208  -2.125  -8.534  1.00 98.50           O  
ATOM   3767  CG  ASN A 239       3.380  -1.773 -13.008  1.00 98.50           C  
ATOM   3768  ND2 ASN A 239       3.286  -2.788 -13.822  1.00 98.50           N  
ATOM   3769 HD21 ASN A 239       3.072  -3.727 -13.520  1.00 98.50           H  
ATOM   3770 HD22 ASN A 239       3.318  -2.561 -14.806  1.00 98.50           H  
ATOM   3771  OD1 ASN A 239       3.464  -0.677 -13.509  1.00 98.50           O  
ATOM   3772  N   TRP A 240       2.964  -4.160  -9.117  1.00 98.64           N  
ATOM   3773  H   TRP A 240       3.061  -4.810  -9.884  1.00 98.64           H  
ATOM   3774  CA  TRP A 240       3.553  -4.568  -7.847  1.00 98.64           C  
ATOM   3775  HA  TRP A 240       3.833  -3.687  -7.268  1.00 98.64           H  
ATOM   3776  C   TRP A 240       4.812  -5.385  -8.151  1.00 98.64           C  
ATOM   3777  CB  TRP A 240       2.522  -5.374  -7.050  1.00 98.64           C  
ATOM   3778  HB2 TRP A 240       1.575  -4.835  -7.064  1.00 98.64           H  
ATOM   3779  HB3 TRP A 240       2.346  -6.340  -7.524  1.00 98.64           H  
ATOM   3780  O   TRP A 240       4.714  -6.555  -8.525  1.00 98.64           O  
ATOM   3781  CG  TRP A 240       2.897  -5.582  -5.621  1.00 98.64           C  
ATOM   3782  CD1 TRP A 240       3.679  -6.567  -5.128  1.00 98.64           C  
ATOM   3783  HD1 TRP A 240       4.144  -7.343  -5.718  1.00 98.64           H  
ATOM   3784  CD2 TRP A 240       2.551  -4.741  -4.482  1.00 98.64           C  
ATOM   3785  CE2 TRP A 240       3.139  -5.299  -3.311  1.00 98.64           C  
ATOM   3786  CE3 TRP A 240       1.833  -3.538  -4.332  1.00 98.64           C  
ATOM   3787  HE3 TRP A 240       1.413  -3.067  -5.209  1.00 98.64           H  
ATOM   3788  NE1 TRP A 240       3.815  -6.407  -3.763  1.00 98.64           N  
ATOM   3789  HE1 TRP A 240       4.374  -7.013  -3.181  1.00 98.64           H  
ATOM   3790  CH2 TRP A 240       2.263  -3.519  -1.928  1.00 98.64           C  
ATOM   3791  HH2 TRP A 240       2.156  -3.047  -0.963  1.00 98.64           H  
ATOM   3792  CZ2 TRP A 240       3.005  -4.705  -2.049  1.00 98.64           C  
ATOM   3793  HZ2 TRP A 240       3.473  -5.147  -1.181  1.00 98.64           H  
ATOM   3794  CZ3 TRP A 240       1.686  -2.934  -3.069  1.00 98.64           C  
ATOM   3795  HZ3 TRP A 240       1.145  -2.003  -2.977  1.00 98.64           H  
ATOM   3796  N   MET A 241       5.993  -4.769  -8.049  1.00 98.30           N  
ATOM   3797  H   MET A 241       6.002  -3.822  -7.698  1.00 98.30           H  
ATOM   3798  CA  MET A 241       7.244  -5.254  -8.650  1.00 98.30           C  
ATOM   3799  HA  MET A 241       7.151  -5.156  -9.731  1.00 98.30           H  
ATOM   3800  C   MET A 241       7.546  -6.728  -8.354  1.00 98.30           C  
ATOM   3801  CB  MET A 241       8.403  -4.352  -8.183  1.00 98.30           C  
ATOM   3802  HB2 MET A 241       8.454  -4.351  -7.095  1.00 98.30           H  
ATOM   3803  HB3 MET A 241       8.212  -3.335  -8.525  1.00 98.30           H  
ATOM   3804  O   MET A 241       7.883  -7.482  -9.264  1.00 98.30           O  
ATOM   3805  CG  MET A 241       9.766  -4.771  -8.740  1.00 98.30           C  
ATOM   3806  HG2 MET A 241      10.510  -4.045  -8.411  1.00 98.30           H  
ATOM   3807  HG3 MET A 241      10.039  -5.744  -8.331  1.00 98.30           H  
ATOM   3808  SD  MET A 241       9.812  -4.862 -10.549  1.00 98.30           S  
ATOM   3809  CE  MET A 241      11.499  -5.465 -10.788  1.00 98.30           C  
ATOM   3810  HE1 MET A 241      11.699  -5.566 -11.855  1.00 98.30           H  
ATOM   3811  HE2 MET A 241      12.204  -4.752 -10.359  1.00 98.30           H  
ATOM   3812  HE3 MET A 241      11.615  -6.433 -10.302  1.00 98.30           H  
ATOM   3813  N   THR A 242       7.367  -7.172  -7.110  1.00 98.02           N  
ATOM   3814  H   THR A 242       7.019  -6.532  -6.410  1.00 98.02           H  
ATOM   3815  CA  THR A 242       7.660  -8.556  -6.695  1.00 98.02           C  
ATOM   3816  HA  THR A 242       8.654  -8.823  -7.053  1.00 98.02           H  
ATOM   3817  C   THR A 242       6.704  -9.603  -7.271  1.00 98.02           C  
ATOM   3818  CB  THR A 242       7.657  -8.671  -5.165  1.00 98.02           C  
ATOM   3819  HB  THR A 242       7.637  -9.718  -4.861  1.00 98.02           H  
ATOM   3820  O   THR A 242       7.032 -10.786  -7.250  1.00 98.02           O  
ATOM   3821  CG2 THR A 242       8.878  -8.000  -4.542  1.00 98.02           C  
ATOM   3822 HG21 THR A 242       8.827  -8.078  -3.456  1.00 98.02           H  
ATOM   3823 HG22 THR A 242       8.916  -6.947  -4.820  1.00 98.02           H  
ATOM   3824 HG23 THR A 242       9.785  -8.494  -4.890  1.00 98.02           H  
ATOM   3825  OG1 THR A 242       6.549  -7.996  -4.631  1.00 98.02           O  
ATOM   3826  HG1 THR A 242       5.870  -8.630  -4.390  1.00 98.02           H  
ATOM   3827  N   THR A 243       5.533  -9.199  -7.774  1.00 97.87           N  
ATOM   3828  H   THR A 243       5.366  -8.204  -7.829  1.00 97.87           H  
ATOM   3829  CA  THR A 243       4.511 -10.114  -8.307  1.00 97.87           C  
ATOM   3830  HA  THR A 243       4.853 -11.143  -8.201  1.00 97.87           H  
ATOM   3831  C   THR A 243       4.246  -9.902  -9.798  1.00 97.87           C  
ATOM   3832  CB  THR A 243       3.204  -9.992  -7.509  1.00 97.87           C  
ATOM   3833  HB  THR A 243       2.837  -8.967  -7.548  1.00 97.87           H  
ATOM   3834  O   THR A 243       4.236 -10.866 -10.561  1.00 97.87           O  
ATOM   3835  CG2 THR A 243       2.128 -10.937  -8.038  1.00 97.87           C  
ATOM   3836 HG21 THR A 243       1.747 -10.568  -8.990  1.00 97.87           H  
ATOM   3837 HG22 THR A 243       2.538 -11.939  -8.168  1.00 97.87           H  
ATOM   3838 HG23 THR A 243       1.304 -10.980  -7.327  1.00 97.87           H  
ATOM   3839  OG1 THR A 243       3.395 -10.363  -6.164  1.00 97.87           O  
ATOM   3840  HG1 THR A 243       4.014  -9.766  -5.737  1.00 97.87           H  
ATOM   3841  N   THR A 244       4.022  -8.661 -10.229  1.00 97.90           N  
ATOM   3842  H   THR A 244       4.073  -7.893  -9.575  1.00 97.90           H  
ATOM   3843  CA  THR A 244       3.672  -8.333 -11.619  1.00 97.90           C  
ATOM   3844  HA  THR A 244       3.169  -9.188 -12.072  1.00 97.90           H  
ATOM   3845  C   THR A 244       4.892  -8.026 -12.484  1.00 97.90           C  
ATOM   3846  CB  THR A 244       2.695  -7.146 -11.692  1.00 97.90           C  
ATOM   3847  HB  THR A 244       2.357  -7.037 -12.722  1.00 97.90           H  
ATOM   3848  O   THR A 244       4.806  -8.114 -13.707  1.00 97.90           O  
ATOM   3849  CG2 THR A 244       1.467  -7.320 -10.794  1.00 97.90           C  
ATOM   3850 HG21 THR A 244       0.768  -6.507 -10.986  1.00 97.90           H  
ATOM   3851 HG22 THR A 244       1.753  -7.297  -9.742  1.00 97.90           H  
ATOM   3852 HG23 THR A 244       0.979  -8.268 -11.019  1.00 97.90           H  
ATOM   3853  OG1 THR A 244       3.331  -5.956 -11.289  1.00 97.90           O  
ATOM   3854  HG1 THR A 244       3.954  -5.694 -11.971  1.00 97.90           H  
ATOM   3855  N   GLY A 245       6.011  -7.614 -11.874  1.00 98.11           N  
ATOM   3856  H   GLY A 245       6.033  -7.606 -10.864  1.00 98.11           H  
ATOM   3857  CA  GLY A 245       7.059  -6.865 -12.571  1.00 98.11           C  
ATOM   3858  HA2 GLY A 245       7.866  -6.639 -11.874  1.00 98.11           H  
ATOM   3859  HA3 GLY A 245       7.462  -7.474 -13.380  1.00 98.11           H  
ATOM   3860  C   GLY A 245       6.532  -5.545 -13.159  1.00 98.11           C  
ATOM   3861  O   GLY A 245       5.392  -5.150 -12.903  1.00 98.11           O  
ATOM   3862  N   TYR A 246       7.342  -4.880 -13.984  1.00 98.11           N  
ATOM   3863  H   TYR A 246       8.301  -5.183 -14.077  1.00 98.11           H  
ATOM   3864  CA  TYR A 246       6.957  -3.621 -14.645  1.00 98.11           C  
ATOM   3865  HA  TYR A 246       6.338  -3.043 -13.959  1.00 98.11           H  
ATOM   3866  C   TYR A 246       6.114  -3.802 -15.915  1.00 98.11           C  
ATOM   3867  CB  TYR A 246       8.218  -2.799 -14.941  1.00 98.11           C  
ATOM   3868  HB2 TYR A 246       7.947  -1.943 -15.560  1.00 98.11           H  
ATOM   3869  HB3 TYR A 246       8.920  -3.403 -15.516  1.00 98.11           H  
ATOM   3870  O   TYR A 246       5.482  -2.851 -16.357  1.00 98.11           O  
ATOM   3871  CG  TYR A 246       8.893  -2.259 -13.698  1.00 98.11           C  
ATOM   3872  CD1 TYR A 246       8.210  -1.333 -12.884  1.00 98.11           C  
ATOM   3873  HD1 TYR A 246       7.216  -1.001 -13.143  1.00 98.11           H  
ATOM   3874  CD2 TYR A 246      10.201  -2.658 -13.361  1.00 98.11           C  
ATOM   3875  HD2 TYR A 246      10.745  -3.341 -13.997  1.00 98.11           H  
ATOM   3876  CE1 TYR A 246       8.827  -0.809 -11.735  1.00 98.11           C  
ATOM   3877  HE1 TYR A 246       8.305  -0.080 -11.133  1.00 98.11           H  
ATOM   3878  CE2 TYR A 246      10.819  -2.136 -12.208  1.00 98.11           C  
ATOM   3879  HE2 TYR A 246      11.830  -2.415 -11.950  1.00 98.11           H  
ATOM   3880  OH  TYR A 246      10.731  -0.721 -10.275  1.00 98.11           O  
ATOM   3881  HH  TYR A 246      10.215  -0.004  -9.899  1.00 98.11           H  
ATOM   3882  CZ  TYR A 246      10.132  -1.216 -11.390  1.00 98.11           C  
ATOM   3883  N   PHE A 247       6.079  -5.004 -16.495  1.00 98.04           N  
ATOM   3884  H   PHE A 247       6.628  -5.745 -16.083  1.00 98.04           H  
ATOM   3885  CA  PHE A 247       5.329  -5.303 -17.727  1.00 98.04           C  
ATOM   3886  HA  PHE A 247       5.062  -4.370 -18.222  1.00 98.04           H  
ATOM   3887  C   PHE A 247       4.001  -6.038 -17.473  1.00 98.04           C  
ATOM   3888  CB  PHE A 247       6.233  -6.088 -18.685  1.00 98.04           C  
ATOM   3889  HB2 PHE A 247       6.537  -7.020 -18.208  1.00 98.04           H  
ATOM   3890  HB3 PHE A 247       5.658  -6.351 -19.573  1.00 98.04           H  
ATOM   3891  O   PHE A 247       3.302  -6.404 -18.415  1.00 98.04           O  
ATOM   3892  CG  PHE A 247       7.460  -5.326 -19.145  1.00 98.04           C  
ATOM   3893  CD1 PHE A 247       7.326  -4.313 -20.111  1.00 98.04           C  
ATOM   3894  HD1 PHE A 247       6.350  -4.067 -20.505  1.00 98.04           H  
ATOM   3895  CD2 PHE A 247       8.733  -5.635 -18.628  1.00 98.04           C  
ATOM   3896  HD2 PHE A 247       8.843  -6.412 -17.887  1.00 98.04           H  
ATOM   3897  CE1 PHE A 247       8.460  -3.627 -20.578  1.00 98.04           C  
ATOM   3898  HE1 PHE A 247       8.352  -2.857 -21.328  1.00 98.04           H  
ATOM   3899  CE2 PHE A 247       9.868  -4.945 -19.092  1.00 98.04           C  
ATOM   3900  HE2 PHE A 247      10.846  -5.184 -18.702  1.00 98.04           H  
ATOM   3901  CZ  PHE A 247       9.732  -3.949 -20.076  1.00 98.04           C  
ATOM   3902  HZ  PHE A 247      10.602  -3.421 -20.436  1.00 98.04           H  
ATOM   3903  N   GLY A 248       3.657  -6.292 -16.208  1.00 97.51           N  
ATOM   3904  H   GLY A 248       4.252  -5.941 -15.472  1.00 97.51           H  
ATOM   3905  CA  GLY A 248       2.393  -6.908 -15.809  1.00 97.51           C  
ATOM   3906  HA2 GLY A 248       1.882  -7.326 -16.676  1.00 97.51           H  
ATOM   3907  HA3 GLY A 248       2.592  -7.721 -15.112  1.00 97.51           H  
ATOM   3908  C   GLY A 248       1.474  -5.903 -15.124  1.00 97.51           C  
ATOM   3909  O   GLY A 248       1.944  -5.045 -14.389  1.00 97.51           O  
ATOM   3910  N   SER A 249       0.164  -6.041 -15.307  1.00 98.30           N  
ATOM   3911  H   SER A 249      -0.170  -6.780 -15.908  1.00 98.30           H  
ATOM   3912  CA  SER A 249      -0.846  -5.181 -14.681  1.00 98.30           C  
ATOM   3913  HA  SER A 249      -0.373  -4.475 -13.999  1.00 98.30           H  
ATOM   3914  C   SER A 249      -1.823  -6.044 -13.894  1.00 98.30           C  
ATOM   3915  CB  SER A 249      -1.557  -4.382 -15.774  1.00 98.30           C  
ATOM   3916  HB2 SER A 249      -2.252  -5.025 -16.315  1.00 98.30           H  
ATOM   3917  HB3 SER A 249      -0.799  -4.034 -16.475  1.00 98.30           H  
ATOM   3918  O   SER A 249      -2.334  -7.035 -14.424  1.00 98.30           O  
ATOM   3919  OG  SER A 249      -2.241  -3.257 -15.260  1.00 98.30           O  
ATOM   3920  HG  SER A 249      -2.239  -2.593 -15.953  1.00 98.30           H  
ATOM   3921  N   ALA A 250      -2.054  -5.712 -12.624  1.00 98.52           N  
ATOM   3922  H   ALA A 250      -1.582  -4.914 -12.224  1.00 98.52           H  
ATOM   3923  CA  ALA A 250      -3.078  -6.380 -11.832  1.00 98.52           C  
ATOM   3924  HA  ALA A 250      -2.874  -7.451 -11.843  1.00 98.52           H  
ATOM   3925  C   ALA A 250      -4.471  -6.155 -12.447  1.00 98.52           C  
ATOM   3926  CB  ALA A 250      -2.997  -5.900 -10.380  1.00 98.52           C  
ATOM   3927  HB1 ALA A 250      -3.724  -6.439  -9.772  1.00 98.52           H  
ATOM   3928  HB2 ALA A 250      -3.220  -4.834 -10.331  1.00 98.52           H  
ATOM   3929  HB3 ALA A 250      -1.998  -6.077  -9.984  1.00 98.52           H  
ATOM   3930  O   ALA A 250      -4.776  -5.082 -12.966  1.00 98.52           O  
ATOM   3931  N   THR A 251      -5.330  -7.170 -12.370  1.00 97.96           N  
ATOM   3932  H   THR A 251      -5.031  -8.017 -11.907  1.00 97.96           H  
ATOM   3933  CA  THR A 251      -6.708  -7.127 -12.890  1.00 97.96           C  
ATOM   3934  HA  THR A 251      -6.771  -6.376 -13.678  1.00 97.96           H  
ATOM   3935  C   THR A 251      -7.728  -6.715 -11.832  1.00 97.96           C  
ATOM   3936  CB  THR A 251      -7.111  -8.478 -13.496  1.00 97.96           C  
ATOM   3937  HB  THR A 251      -8.157  -8.445 -13.798  1.00 97.96           H  
ATOM   3938  O   THR A 251      -8.901  -6.548 -12.144  1.00 97.96           O  
ATOM   3939  CG2 THR A 251      -6.269  -8.815 -14.727  1.00 97.96           C  
ATOM   3940 HG21 THR A 251      -5.218  -8.911 -14.454  1.00 97.96           H  
ATOM   3941 HG22 THR A 251      -6.617  -9.754 -15.157  1.00 97.96           H  
ATOM   3942 HG23 THR A 251      -6.374  -8.023 -15.468  1.00 97.96           H  
ATOM   3943  OG1 THR A 251      -6.929  -9.526 -12.567  1.00 97.96           O  
ATOM   3944  HG1 THR A 251      -7.707  -9.555 -12.004  1.00 97.96           H  
ATOM   3945  N   MET A 252      -7.300  -6.592 -10.576  1.00 98.04           N  
ATOM   3946  H   MET A 252      -6.325  -6.781 -10.394  1.00 98.04           H  
ATOM   3947  CA  MET A 252      -8.079  -6.040  -9.473  1.00 98.04           C  
ATOM   3948  HA  MET A 252      -8.677  -5.214  -9.858  1.00 98.04           H  
ATOM   3949  C   MET A 252      -7.124  -5.524  -8.403  1.00 98.04           C  
ATOM   3950  CB  MET A 252      -9.016  -7.116  -8.895  1.00 98.04           C  
ATOM   3951  HB2 MET A 252      -8.438  -7.969  -8.540  1.00 98.04           H  
ATOM   3952  HB3 MET A 252      -9.678  -7.458  -9.691  1.00 98.04           H  
ATOM   3953  O   MET A 252      -6.139  -6.205  -8.117  1.00 98.04           O  
ATOM   3954  CG  MET A 252      -9.889  -6.575  -7.756  1.00 98.04           C  
ATOM   3955  HG2 MET A 252     -10.833  -7.118  -7.756  1.00 98.04           H  
ATOM   3956  HG3 MET A 252     -10.104  -5.528  -7.970  1.00 98.04           H  
ATOM   3957  SD  MET A 252      -9.195  -6.656  -6.080  1.00 98.04           S  
ATOM   3958  CE  MET A 252      -9.603  -8.361  -5.642  1.00 98.04           C  
ATOM   3959  HE1 MET A 252      -9.228  -8.571  -4.640  1.00 98.04           H  
ATOM   3960  HE2 MET A 252     -10.684  -8.492  -5.662  1.00 98.04           H  
ATOM   3961  HE3 MET A 252      -9.136  -9.041  -6.354  1.00 98.04           H  
ATOM   3962  N   THR A 253      -7.417  -4.371  -7.798  1.00 98.62           N  
ATOM   3963  H   THR A 253      -8.231  -3.857  -8.107  1.00 98.62           H  
ATOM   3964  CA  THR A 253      -6.723  -3.888  -6.595  1.00 98.62           C  
ATOM   3965  HA  THR A 253      -6.267  -4.747  -6.103  1.00 98.62           H  
ATOM   3966  C   THR A 253      -7.699  -3.258  -5.607  1.00 98.62           C  
ATOM   3967  CB  THR A 253      -5.590  -2.888  -6.894  1.00 98.62           C  
ATOM   3968  HB  THR A 253      -5.063  -2.686  -5.961  1.00 98.62           H  
ATOM   3969  O   THR A 253      -8.611  -2.529  -5.996  1.00 98.62           O  
ATOM   3970  CG2 THR A 253      -4.566  -3.405  -7.905  1.00 98.62           C  
ATOM   3971 HG21 THR A 253      -5.058  -3.779  -8.803  1.00 98.62           H  
ATOM   3972 HG22 THR A 253      -3.978  -4.208  -7.460  1.00 98.62           H  
ATOM   3973 HG23 THR A 253      -3.902  -2.591  -8.195  1.00 98.62           H  
ATOM   3974  OG1 THR A 253      -6.069  -1.654  -7.379  1.00 98.62           O  
ATOM   3975  HG1 THR A 253      -6.649  -1.272  -6.716  1.00 98.62           H  
ATOM   3976  N   GLU A 254      -7.467  -3.477  -4.319  1.00 98.75           N  
ATOM   3977  H   GLU A 254      -6.754  -4.148  -4.072  1.00 98.75           H  
ATOM   3978  CA  GLU A 254      -8.094  -2.747  -3.220  1.00 98.75           C  
ATOM   3979  HA  GLU A 254      -8.560  -1.839  -3.603  1.00 98.75           H  
ATOM   3980  C   GLU A 254      -7.016  -2.347  -2.209  1.00 98.75           C  
ATOM   3981  CB  GLU A 254      -9.173  -3.597  -2.519  1.00 98.75           C  
ATOM   3982  HB2 GLU A 254      -9.454  -3.098  -1.592  1.00 98.75           H  
ATOM   3983  HB3 GLU A 254      -8.744  -4.566  -2.263  1.00 98.75           H  
ATOM   3984  O   GLU A 254      -6.229  -3.187  -1.770  1.00 98.75           O  
ATOM   3985  CG  GLU A 254     -10.455  -3.809  -3.344  1.00 98.75           C  
ATOM   3986  HG2 GLU A 254     -10.201  -4.281  -4.293  1.00 98.75           H  
ATOM   3987  HG3 GLU A 254     -10.882  -2.828  -3.553  1.00 98.75           H  
ATOM   3988  CD  GLU A 254     -11.519  -4.674  -2.631  1.00 98.75           C  
ATOM   3989  OE1 GLU A 254     -12.694  -4.645  -3.071  1.00 98.75           O  
ATOM   3990  OE2 GLU A 254     -11.199  -5.380  -1.634  1.00 98.75           O  
ATOM   3991  N   MET A 255      -7.015  -1.085  -1.780  1.00 98.85           N  
ATOM   3992  H   MET A 255      -7.682  -0.445  -2.186  1.00 98.85           H  
ATOM   3993  CA  MET A 255      -6.278  -0.650  -0.592  1.00 98.85           C  
ATOM   3994  HA  MET A 255      -5.660  -1.469  -0.224  1.00 98.85           H  
ATOM   3995  C   MET A 255      -7.268  -0.272   0.499  1.00 98.85           C  
ATOM   3996  CB  MET A 255      -5.348   0.527  -0.866  1.00 98.85           C  
ATOM   3997  HB2 MET A 255      -4.757   0.694   0.034  1.00 98.85           H  
ATOM   3998  HB3 MET A 255      -5.946   1.422  -1.041  1.00 98.85           H  
ATOM   3999  O   MET A 255      -8.215   0.486   0.265  1.00 98.85           O  
ATOM   4000  CG  MET A 255      -4.392   0.326  -2.038  1.00 98.85           C  
ATOM   4001  HG2 MET A 255      -3.735  -0.522  -1.848  1.00 98.85           H  
ATOM   4002  HG3 MET A 255      -4.970   0.122  -2.939  1.00 98.85           H  
ATOM   4003  SD  MET A 255      -3.408   1.813  -2.335  1.00 98.85           S  
ATOM   4004  CE  MET A 255      -2.158   1.688  -1.021  1.00 98.85           C  
ATOM   4005  HE1 MET A 255      -1.568   2.603  -0.995  1.00 98.85           H  
ATOM   4006  HE2 MET A 255      -1.499   0.845  -1.227  1.00 98.85           H  
ATOM   4007  HE3 MET A 255      -2.635   1.537  -0.053  1.00 98.85           H  
ATOM   4008  N   LYS A 256      -7.059  -0.808   1.698  1.00 98.81           N  
ATOM   4009  H   LYS A 256      -6.276  -1.436   1.812  1.00 98.81           H  
ATOM   4010  CA  LYS A 256      -7.985  -0.658   2.815  1.00 98.81           C  
ATOM   4011  HA  LYS A 256      -8.546   0.264   2.659  1.00 98.81           H  
ATOM   4012  C   LYS A 256      -7.248  -0.488   4.134  1.00 98.81           C  
ATOM   4013  CB  LYS A 256      -8.990  -1.823   2.790  1.00 98.81           C  
ATOM   4014  HB2 LYS A 256      -9.793  -1.610   3.496  1.00 98.81           H  
ATOM   4015  HB3 LYS A 256      -9.432  -1.853   1.794  1.00 98.81           H  
ATOM   4016  O   LYS A 256      -6.190  -1.073   4.342  1.00 98.81           O  
ATOM   4017  CG  LYS A 256      -8.373  -3.201   3.096  1.00 98.81           C  
ATOM   4018  HG2 LYS A 256      -8.122  -3.238   4.157  1.00 98.81           H  
ATOM   4019  HG3 LYS A 256      -7.449  -3.323   2.530  1.00 98.81           H  
ATOM   4020  CD  LYS A 256      -9.280  -4.397   2.766  1.00 98.81           C  
ATOM   4021  HD2 LYS A 256     -10.280  -4.239   3.170  1.00 98.81           H  
ATOM   4022  HD3 LYS A 256      -8.857  -5.291   3.224  1.00 98.81           H  
ATOM   4023  CE  LYS A 256      -9.356  -4.602   1.249  1.00 98.81           C  
ATOM   4024  HE2 LYS A 256      -8.348  -4.597   0.833  1.00 98.81           H  
ATOM   4025  HE3 LYS A 256      -9.901  -3.766   0.812  1.00 98.81           H  
ATOM   4026  NZ  LYS A 256     -10.021  -5.864   0.864  1.00 98.81           N  
ATOM   4027  HZ1 LYS A 256     -10.374  -5.788  -0.079  1.00 98.81           H  
ATOM   4028  HZ2 LYS A 256      -9.336  -6.606   0.879  1.00 98.81           H  
ATOM   4029  HZ3 LYS A 256     -10.798  -6.104   1.464  1.00 98.81           H  
ATOM   4030  N   LEU A 257      -7.808   0.326   5.019  1.00 98.58           N  
ATOM   4031  H   LEU A 257      -8.701   0.734   4.780  1.00 98.58           H  
ATOM   4032  CA  LEU A 257      -7.232   0.644   6.323  1.00 98.58           C  
ATOM   4033  HA  LEU A 257      -6.332   0.043   6.445  1.00 98.58           H  
ATOM   4034  C   LEU A 257      -8.171   0.231   7.453  1.00 98.58           C  
ATOM   4035  CB  LEU A 257      -6.780   2.118   6.365  1.00 98.58           C  
ATOM   4036  HB2 LEU A 257      -6.305   2.325   7.324  1.00 98.58           H  
ATOM   4037  HB3 LEU A 257      -6.012   2.231   5.600  1.00 98.58           H  
ATOM   4038  O   LEU A 257      -9.391   0.198   7.283  1.00 98.58           O  
ATOM   4039  CG  LEU A 257      -7.881   3.166   6.103  1.00 98.58           C  
ATOM   4040  HG  LEU A 257      -8.538   2.825   5.303  1.00 98.58           H  
ATOM   4041  CD1 LEU A 257      -8.730   3.488   7.331  1.00 98.58           C  
ATOM   4042 HD11 LEU A 257      -9.551   4.129   7.009  1.00 98.58           H  
ATOM   4043 HD12 LEU A 257      -8.124   4.004   8.076  1.00 98.58           H  
ATOM   4044 HD13 LEU A 257      -9.172   2.594   7.771  1.00 98.58           H  
ATOM   4045  CD2 LEU A 257      -7.251   4.485   5.656  1.00 98.58           C  
ATOM   4046 HD21 LEU A 257      -8.024   5.240   5.511  1.00 98.58           H  
ATOM   4047 HD22 LEU A 257      -6.539   4.835   6.403  1.00 98.58           H  
ATOM   4048 HD23 LEU A 257      -6.738   4.339   4.706  1.00 98.58           H  
ATOM   4049  N   ARG A 258      -7.606  -0.090   8.615  1.00 97.82           N  
ATOM   4050  H   ARG A 258      -6.597  -0.120   8.655  1.00 97.82           H  
ATOM   4051  CA  ARG A 258      -8.369  -0.426   9.822  1.00 97.82           C  
ATOM   4052  HA  ARG A 258      -9.339   0.071   9.773  1.00 97.82           H  
ATOM   4053  C   ARG A 258      -7.630   0.080  11.052  1.00 97.82           C  
ATOM   4054  CB  ARG A 258      -8.611  -1.945   9.848  1.00 97.82           C  
ATOM   4055  HB2 ARG A 258      -9.133  -2.219   8.931  1.00 97.82           H  
ATOM   4056  HB3 ARG A 258      -7.654  -2.468   9.871  1.00 97.82           H  
ATOM   4057  O   ARG A 258      -6.415  -0.043  11.141  1.00 97.82           O  
ATOM   4058  CG  ARG A 258      -9.473  -2.407  11.027  1.00 97.82           C  
ATOM   4059  HG2 ARG A 258     -10.382  -1.807  11.061  1.00 97.82           H  
ATOM   4060  HG3 ARG A 258      -8.920  -2.261  11.956  1.00 97.82           H  
ATOM   4061  CD  ARG A 258      -9.856  -3.887  10.899  1.00 97.82           C  
ATOM   4062  HD2 ARG A 258     -10.658  -4.111  11.602  1.00 97.82           H  
ATOM   4063  HD3 ARG A 258     -10.227  -4.074   9.892  1.00 97.82           H  
ATOM   4064  NE  ARG A 258      -8.707  -4.762  11.179  1.00 97.82           N  
ATOM   4065  HE  ARG A 258      -7.799  -4.340  11.312  1.00 97.82           H  
ATOM   4066  NH1 ARG A 258      -9.687  -6.809  10.802  1.00 97.82           N  
ATOM   4067 HH11 ARG A 258      -9.574  -7.795  10.614  1.00 97.82           H  
ATOM   4068 HH12 ARG A 258     -10.561  -6.376  10.542  1.00 97.82           H  
ATOM   4069  NH2 ARG A 258      -7.523  -6.677  11.264  1.00 97.82           N  
ATOM   4070 HH21 ARG A 258      -6.731  -6.064  11.391  1.00 97.82           H  
ATOM   4071 HH22 ARG A 258      -7.441  -7.657  11.034  1.00 97.82           H  
ATOM   4072  CZ  ARG A 258      -8.657  -6.075  11.084  1.00 97.82           C  
ATOM   4073  N   LYS A 259      -8.347   0.675  12.005  1.00 96.33           N  
ATOM   4074  H   LYS A 259      -9.336   0.806  11.847  1.00 96.33           H  
ATOM   4075  CA  LYS A 259      -7.746   1.156  13.260  1.00 96.33           C  
ATOM   4076  HA  LYS A 259      -6.899   1.796  13.014  1.00 96.33           H  
ATOM   4077  C   LYS A 259      -7.211  -0.036  14.065  1.00 96.33           C  
ATOM   4078  CB  LYS A 259      -8.788   2.002  14.015  1.00 96.33           C  
ATOM   4079  HB2 LYS A 259      -9.194   2.744  13.327  1.00 96.33           H  
ATOM   4080  HB3 LYS A 259      -9.607   1.368  14.354  1.00 96.33           H  
ATOM   4081  O   LYS A 259      -7.899  -1.047  14.144  1.00 96.33           O  
ATOM   4082  CG  LYS A 259      -8.184   2.741  15.217  1.00 96.33           C  
ATOM   4083  HG2 LYS A 259      -7.252   3.216  14.911  1.00 96.33           H  
ATOM   4084  HG3 LYS A 259      -7.967   2.022  16.006  1.00 96.33           H  
ATOM   4085  CD  LYS A 259      -9.126   3.830  15.758  1.00 96.33           C  
ATOM   4086  HD2 LYS A 259     -10.086   3.395  16.034  1.00 96.33           H  
ATOM   4087  HD3 LYS A 259      -9.274   4.584  14.985  1.00 96.33           H  
ATOM   4088  CE  LYS A 259      -8.466   4.465  16.988  1.00 96.33           C  
ATOM   4089  HE2 LYS A 259      -8.486   3.748  17.809  1.00 96.33           H  
ATOM   4090  HE3 LYS A 259      -7.411   4.628  16.770  1.00 96.33           H  
ATOM   4091  NZ  LYS A 259      -9.077   5.748  17.405  1.00 96.33           N  
ATOM   4092  HZ1 LYS A 259     -10.083   5.683  17.466  1.00 96.33           H  
ATOM   4093  HZ2 LYS A 259      -8.701   5.998  18.309  1.00 96.33           H  
ATOM   4094  HZ3 LYS A 259      -8.799   6.491  16.780  1.00 96.33           H  
ATOM   4095  N   THR A 260      -6.044   0.032  14.691  1.00 92.72           N  
ATOM   4096  H   THR A 260      -5.471   0.852  14.551  1.00 92.72           H  
ATOM   4097  CA  THR A 260      -5.501  -1.063  15.527  1.00 92.72           C  
ATOM   4098  HA  THR A 260      -6.109  -1.961  15.410  1.00 92.72           H  
ATOM   4099  C   THR A 260      -5.520  -0.740  17.015  1.00 92.72           C  
ATOM   4100  CB  THR A 260      -4.080  -1.455  15.107  1.00 92.72           C  
ATOM   4101  HB  THR A 260      -3.698  -2.211  15.793  1.00 92.72           H  
ATOM   4102  O   THR A 260      -5.660  -1.656  17.825  1.00 92.72           O  
ATOM   4103  CG2 THR A 260      -4.047  -2.022  13.695  1.00 92.72           C  
ATOM   4104 HG21 THR A 260      -4.748  -2.853  13.610  1.00 92.72           H  
ATOM   4105 HG22 THR A 260      -4.319  -1.246  12.980  1.00 92.72           H  
ATOM   4106 HG23 THR A 260      -3.045  -2.386  13.467  1.00 92.72           H  
ATOM   4107  OG1 THR A 260      -3.224  -0.340  15.121  1.00 92.72           O  
ATOM   4108  HG1 THR A 260      -2.562  -0.489  14.442  1.00 92.72           H  
ATOM   4109  N   LYS A 261      -5.423   0.544  17.371  1.00 75.38           N  
ATOM   4110  H   LYS A 261      -5.327   1.237  16.643  1.00 75.38           H  
ATOM   4111  CA  LYS A 261      -5.452   1.074  18.739  1.00 75.38           C  
ATOM   4112  HA  LYS A 261      -6.008   0.404  19.394  1.00 75.38           H  
ATOM   4113  C   LYS A 261      -6.200   2.400  18.758  1.00 75.38           C  
ATOM   4114  CB  LYS A 261      -4.022   1.246  19.274  1.00 75.38           C  
ATOM   4115  HB2 LYS A 261      -4.078   1.705  20.260  1.00 75.38           H  
ATOM   4116  HB3 LYS A 261      -3.476   1.920  18.614  1.00 75.38           H  
ATOM   4117  O   LYS A 261      -6.014   3.186  17.800  1.00 75.38           O  
ATOM   4118  CG  LYS A 261      -3.269  -0.088  19.385  1.00 75.38           C  
ATOM   4119  HG2 LYS A 261      -3.820  -0.763  20.040  1.00 75.38           H  
ATOM   4120  HG3 LYS A 261      -3.177  -0.542  18.398  1.00 75.38           H  
ATOM   4121  CD  LYS A 261      -1.860   0.129  19.939  1.00 75.38           C  
ATOM   4122  HD2 LYS A 261      -1.334   0.831  19.292  1.00 75.38           H  
ATOM   4123  HD3 LYS A 261      -1.928   0.545  20.944  1.00 75.38           H  
ATOM   4124  CE  LYS A 261      -1.118  -1.210  19.967  1.00 75.38           C  
ATOM   4125  HE2 LYS A 261      -1.651  -1.888  20.633  1.00 75.38           H  
ATOM   4126  HE3 LYS A 261      -1.142  -1.636  18.964  1.00 75.38           H  
ATOM   4127  NZ  LYS A 261       0.285  -1.035  20.414  1.00 75.38           N  
ATOM   4128  HZ1 LYS A 261       0.768  -1.922  20.421  1.00 75.38           H  
ATOM   4129  HZ2 LYS A 261       0.310  -0.638  21.342  1.00 75.38           H  
ATOM   4130  HZ3 LYS A 261       0.770  -0.409  19.786  1.00 75.38           H  
ATOM   4131  OXT LYS A 261      -7.000   2.573  19.694  1.00 75.38           O  
TER    4132      LYS A 261                                                       
END   
