# Supplementary material for: Nuclear genome of Bulinus truncatus, an intermediate host of the carcinogenic human blood fluke Schistosoma haematobium
Source: Nat Commun. 2022 Feb 21;13:977. doi: 10.1038/s41467-022-28634-9 (PMC8861042; doi:10.1038/s41467-022-28634-9)
Supplement: Supplementary file 6 — Supplementary Data 3 [file 41467_2022_28634_MOESM6_ESM.zip › Supplementary_Data_3/bglb002494-pb.mature.pep.pdb]

ATOM      1  N   ALA A   1     -20.245 -18.761 -13.323  1.00 47.34           N  
ATOM      2  H   ALA A   1     -20.431 -18.070 -14.036  1.00 47.34           H  
ATOM      3  H2  ALA A   1     -20.512 -19.675 -13.659  1.00 47.34           H  
ATOM      4  H3  ALA A   1     -19.254 -18.754 -13.126  1.00 47.34           H  
ATOM      5  CA  ALA A   1     -20.976 -18.433 -12.082  1.00 47.34           C  
ATOM      6  HA  ALA A   1     -22.042 -18.350 -12.297  1.00 47.34           H  
ATOM      7  C   ALA A   1     -20.474 -17.086 -11.578  1.00 47.34           C  
ATOM      8  CB  ALA A   1     -20.769 -19.534 -11.030  1.00 47.34           C  
ATOM      9  HB1 ALA A   1     -21.299 -19.269 -10.115  1.00 47.34           H  
ATOM     10  HB2 ALA A   1     -19.709 -19.645 -10.802  1.00 47.34           H  
ATOM     11  HB3 ALA A   1     -21.158 -20.482 -11.400  1.00 47.34           H  
ATOM     12  O   ALA A   1     -19.264 -16.933 -11.468  1.00 47.34           O  
ATOM     13  N   GLN A   2     -21.346 -16.100 -11.342  1.00 57.34           N  
ATOM     14  H   GLN A   2     -22.340 -16.265 -11.409  1.00 57.34           H  
ATOM     15  CA  GLN A   2     -20.927 -14.853 -10.685  1.00 57.34           C  
ATOM     16  HA  GLN A   2     -20.110 -14.394 -11.243  1.00 57.34           H  
ATOM     17  C   GLN A   2     -20.416 -15.203  -9.280  1.00 57.34           C  
ATOM     18  CB  GLN A   2     -22.106 -13.863 -10.623  1.00 57.34           C  
ATOM     19  HB2 GLN A   2     -21.900 -13.113  -9.859  1.00 57.34           H  
ATOM     20  HB3 GLN A   2     -23.007 -14.403 -10.331  1.00 57.34           H  
ATOM     21  O   GLN A   2     -21.124 -15.876  -8.529  1.00 57.34           O  
ATOM     22  CG  GLN A   2     -22.333 -13.129 -11.958  1.00 57.34           C  
ATOM     23  HG2 GLN A   2     -21.486 -12.470 -12.147  1.00 57.34           H  
ATOM     24  HG3 GLN A   2     -22.386 -13.855 -12.770  1.00 57.34           H  
ATOM     25  CD  GLN A   2     -23.620 -12.303 -11.987  1.00 57.34           C  
ATOM     26  NE2 GLN A   2     -23.768 -11.396 -12.927  1.00 57.34           N  
ATOM     27 HE21 GLN A   2     -24.631 -10.872 -12.904  1.00 57.34           H  
ATOM     28 HE22 GLN A   2     -23.032 -11.190 -13.588  1.00 57.34           H  
ATOM     29  OE1 GLN A   2     -24.526 -12.479 -11.192  1.00 57.34           O  
ATOM     30  N   LYS A   3     -19.181 -14.810  -8.936  1.00 70.44           N  
ATOM     31  H   LYS A   3     -18.645 -14.256  -9.589  1.00 70.44           H  
ATOM     32  CA  LYS A   3     -18.650 -14.998  -7.578  1.00 70.44           C  
ATOM     33  HA  LYS A   3     -18.695 -16.054  -7.312  1.00 70.44           H  
ATOM     34  C   LYS A   3     -19.556 -14.220  -6.618  1.00 70.44           C  
ATOM     35  CB  LYS A   3     -17.191 -14.509  -7.469  1.00 70.44           C  
ATOM     36  HB2 LYS A   3     -16.920 -14.504  -6.413  1.00 70.44           H  
ATOM     37  HB3 LYS A   3     -17.143 -13.479  -7.824  1.00 70.44           H  
ATOM     38  O   LYS A   3     -19.713 -13.013  -6.759  1.00 70.44           O  
ATOM     39  CG  LYS A   3     -16.138 -15.350  -8.222  1.00 70.44           C  
ATOM     40  HG2 LYS A   3     -16.368 -15.353  -9.287  1.00 70.44           H  
ATOM     41  HG3 LYS A   3     -16.147 -16.374  -7.848  1.00 70.44           H  
ATOM     42  CD  LYS A   3     -14.744 -14.726  -7.999  1.00 70.44           C  
ATOM     43  HD2 LYS A   3     -14.792 -13.679  -8.300  1.00 70.44           H  
ATOM     44  HD3 LYS A   3     -14.507 -14.753  -6.935  1.00 70.44           H  
ATOM     45  CE  LYS A   3     -13.598 -15.393  -8.778  1.00 70.44           C  
ATOM     46  HE2 LYS A   3     -13.893 -15.477  -9.824  1.00 70.44           H  
ATOM     47  HE3 LYS A   3     -13.427 -16.395  -8.385  1.00 70.44           H  
ATOM     48  NZ  LYS A   3     -12.352 -14.571  -8.684  1.00 70.44           N  
ATOM     49  HZ1 LYS A   3     -12.036 -14.451  -7.732  1.00 70.44           H  
ATOM     50  HZ2 LYS A   3     -12.499 -13.628  -9.017  1.00 70.44           H  
ATOM     51  HZ3 LYS A   3     -11.591 -14.944  -9.233  1.00 70.44           H  
ATOM     52  N   SER A   4     -20.186 -14.896  -5.664  1.00 79.57           N  
ATOM     53  H   SER A   4     -20.094 -15.901  -5.631  1.00 79.57           H  
ATOM     54  CA  SER A   4     -21.022 -14.249  -4.650  1.00 79.57           C  
ATOM     55  HA  SER A   4     -21.426 -13.320  -5.053  1.00 79.57           H  
ATOM     56  C   SER A   4     -20.200 -13.924  -3.405  1.00 79.57           C  
ATOM     57  CB  SER A   4     -22.208 -15.146  -4.290  1.00 79.57           C  
ATOM     58  HB2 SER A   4     -22.808 -14.663  -3.519  1.00 79.57           H  
ATOM     59  HB3 SER A   4     -22.826 -15.304  -5.173  1.00 79.57           H  
ATOM     60  O   SER A   4     -19.438 -14.771  -2.943  1.00 79.57           O  
ATOM     61  OG  SER A   4     -21.752 -16.396  -3.811  1.00 79.57           O  
ATOM     62  HG  SER A   4     -20.991 -16.262  -3.242  1.00 79.57           H  
ATOM     63  N   CYS A   5     -20.395 -12.744  -2.809  1.00 85.18           N  
ATOM     64  H   CYS A   5     -20.991 -12.062  -3.255  1.00 85.18           H  
ATOM     65  CA  CYS A   5     -19.768 -12.414  -1.529  1.00 85.18           C  
ATOM     66  HA  CYS A   5     -18.705 -12.643  -1.603  1.00 85.18           H  
ATOM     67  C   CYS A   5     -20.372 -13.241  -0.380  1.00 85.18           C  
ATOM     68  CB  CYS A   5     -19.893 -10.915  -1.234  1.00 85.18           C  
ATOM     69  HB2 CYS A   5     -19.493 -10.353  -2.078  1.00 85.18           H  
ATOM     70  HB3 CYS A   5     -20.941 -10.646  -1.108  1.00 85.18           H  
ATOM     71  O   CYS A   5     -21.545 -13.051  -0.032  1.00 85.18           O  
ATOM     72  SG  CYS A   5     -18.984 -10.467   0.271  1.00 85.18           S  
ATOM     73  N   THR A   6     -19.555 -14.105   0.225  1.00 90.00           N  
ATOM     74  H   THR A   6     -18.637 -14.259  -0.166  1.00 90.00           H  
ATOM     75  CA  THR A   6     -19.904 -14.981   1.359  1.00 90.00           C  
ATOM     76  HA  THR A   6     -20.983 -15.136   1.375  1.00 90.00           H  
ATOM     77  C   THR A   6     -19.529 -14.403   2.726  1.00 90.00           C  
ATOM     78  CB  THR A   6     -19.234 -16.355   1.196  1.00 90.00           C  
ATOM     79  HB  THR A   6     -19.421 -16.962   2.082  1.00 90.00           H  
ATOM     80  O   THR A   6     -19.762 -15.047   3.743  1.00 90.00           O  
ATOM     81  CG2 THR A   6     -19.751 -17.105  -0.032  1.00 90.00           C  
ATOM     82 HG21 THR A   6     -20.837 -17.191   0.018  1.00 90.00           H  
ATOM     83 HG22 THR A   6     -19.469 -16.580  -0.945  1.00 90.00           H  
ATOM     84 HG23 THR A   6     -19.321 -18.106  -0.053  1.00 90.00           H  
ATOM     85  OG1 THR A   6     -17.845 -16.180   1.024  1.00 90.00           O  
ATOM     86  HG1 THR A   6     -17.419 -17.017   1.222  1.00 90.00           H  
ATOM     87  N   LEU A   7     -18.959 -13.195   2.771  1.00 91.13           N  
ATOM     88  H   LEU A   7     -18.795 -12.710   1.901  1.00 91.13           H  
ATOM     89  CA  LEU A   7     -18.519 -12.564   4.015  1.00 91.13           C  
ATOM     90  HA  LEU A   7     -17.952 -13.311   4.570  1.00 91.13           H  
ATOM     91  C   LEU A   7     -19.705 -12.114   4.891  1.00 91.13           C  
ATOM     92  CB  LEU A   7     -17.596 -11.374   3.704  1.00 91.13           C  
ATOM     93  HB2 LEU A   7     -17.333 -10.881   4.640  1.00 91.13           H  
ATOM     94  HB3 LEU A   7     -18.152 -10.656   3.100  1.00 91.13           H  
ATOM     95  O   LEU A   7     -20.754 -11.741   4.347  1.00 91.13           O  
ATOM     96  CG  LEU A   7     -16.294 -11.748   2.973  1.00 91.13           C  
ATOM     97  HG  LEU A   7     -16.526 -12.272   2.046  1.00 91.13           H  
ATOM     98  CD1 LEU A   7     -15.542 -10.470   2.622  1.00 91.13           C  
ATOM     99 HD11 LEU A   7     -14.617 -10.712   2.097  1.00 91.13           H  
ATOM    100 HD12 LEU A   7     -16.160  -9.849   1.974  1.00 91.13           H  
ATOM    101 HD13 LEU A   7     -15.307  -9.920   3.533  1.00 91.13           H  
ATOM    102  CD2 LEU A   7     -15.377 -12.623   3.829  1.00 91.13           C  
ATOM    103 HD21 LEU A   7     -14.427 -12.777   3.317  1.00 91.13           H  
ATOM    104 HD22 LEU A   7     -15.835 -13.598   3.994  1.00 91.13           H  
ATOM    105 HD23 LEU A   7     -15.192 -12.147   4.792  1.00 91.13           H  
ATOM    106  N   PRO A   8     -19.529 -12.065   6.229  1.00 89.95           N  
ATOM    107  CA  PRO A   8     -20.485 -11.452   7.151  1.00 89.95           C  
ATOM    108  HA  PRO A   8     -21.384 -12.067   7.185  1.00 89.95           H  
ATOM    109  C   PRO A   8     -20.839 -10.020   6.736  1.00 89.95           C  
ATOM    110  CB  PRO A   8     -19.803 -11.458   8.524  1.00 89.95           C  
ATOM    111  HB2 PRO A   8     -20.516 -11.622   9.332  1.00 89.95           H  
ATOM    112  HB3 PRO A   8     -19.262 -10.524   8.678  1.00 89.95           H  
ATOM    113  O   PRO A   8     -19.977  -9.299   6.237  1.00 89.95           O  
ATOM    114  CG  PRO A   8     -18.792 -12.595   8.427  1.00 89.95           C  
ATOM    115  HG2 PRO A   8     -17.935 -12.422   9.078  1.00 89.95           H  
ATOM    116  HG3 PRO A   8     -19.275 -13.544   8.663  1.00 89.95           H  
ATOM    117  CD  PRO A   8     -18.377 -12.575   6.963  1.00 89.95           C  
ATOM    118  HD2 PRO A   8     -18.113 -13.586   6.653  1.00 89.95           H  
ATOM    119  HD3 PRO A   8     -17.528 -11.904   6.831  1.00 89.95           H  
ATOM    120  N   LYS A   9     -22.087  -9.584   6.959  1.00 91.19           N  
ATOM    121  H   LYS A   9     -22.735 -10.221   7.400  1.00 91.19           H  
ATOM    122  CA  LYS A   9     -22.602  -8.284   6.468  1.00 91.19           C  
ATOM    123  HA  LYS A   9     -21.769  -7.732   6.033  1.00 91.19           H  
ATOM    124  C   LYS A   9     -23.137  -7.372   7.580  1.00 91.19           C  
ATOM    125  CB  LYS A   9     -23.625  -8.486   5.337  1.00 91.19           C  
ATOM    126  HB2 LYS A   9     -23.925  -7.510   4.957  1.00 91.19           H  
ATOM    127  HB3 LYS A   9     -24.505  -8.999   5.725  1.00 91.19           H  
ATOM    128  O   LYS A   9     -24.334  -7.088   7.612  1.00 91.19           O  
ATOM    129  CG  LYS A   9     -23.029  -9.302   4.189  1.00 91.19           C  
ATOM    130  HG2 LYS A   9     -22.100  -8.836   3.860  1.00 91.19           H  
ATOM    131  HG3 LYS A   9     -22.809 -10.302   4.563  1.00 91.19           H  
ATOM    132  CD  LYS A   9     -23.977  -9.458   2.999  1.00 91.19           C  
ATOM    133  HD2 LYS A   9     -24.195  -8.486   2.556  1.00 91.19           H  
ATOM    134  HD3 LYS A   9     -24.897  -9.934   3.338  1.00 91.19           H  
ATOM    135  CE  LYS A   9     -23.246 -10.361   1.996  1.00 91.19           C  
ATOM    136  HE2 LYS A   9     -22.793 -11.181   2.553  1.00 91.19           H  
ATOM    137  HE3 LYS A   9     -22.425  -9.803   1.547  1.00 91.19           H  
ATOM    138  NZ  LYS A   9     -24.137 -10.923   0.954  1.00 91.19           N  
ATOM    139  HZ1 LYS A   9     -24.508 -10.202   0.351  1.00 91.19           H  
ATOM    140  HZ2 LYS A   9     -24.889 -11.443   1.384  1.00 91.19           H  
ATOM    141  HZ3 LYS A   9     -23.603 -11.580   0.403  1.00 91.19           H  
ATOM    142  N   PRO A  10     -22.290  -6.937   8.525  1.00 90.23           N  
ATOM    143  CA  PRO A  10     -22.696  -6.008   9.569  1.00 90.23           C  
ATOM    144  HA  PRO A  10     -23.597  -6.374  10.060  1.00 90.23           H  
ATOM    145  C   PRO A  10     -22.987  -4.614   8.990  1.00 90.23           C  
ATOM    146  CB  PRO A  10     -21.542  -6.010  10.573  1.00 90.23           C  
ATOM    147  HB2 PRO A  10     -21.661  -6.843  11.266  1.00 90.23           H  
ATOM    148  HB3 PRO A  10     -21.453  -5.069  11.116  1.00 90.23           H  
ATOM    149  O   PRO A  10     -22.625  -4.277   7.863  1.00 90.23           O  
ATOM    150  CG  PRO A  10     -20.336  -6.263   9.678  1.00 90.23           C  
ATOM    151  HG2 PRO A  10     -20.007  -5.312   9.259  1.00 90.23           H  
ATOM    152  HG3 PRO A  10     -19.516  -6.748  10.209  1.00 90.23           H  
ATOM    153  CD  PRO A  10     -20.861  -7.170   8.578  1.00 90.23           C  
ATOM    154  HD2 PRO A  10     -20.386  -6.923   7.629  1.00 90.23           H  
ATOM    155  HD3 PRO A  10     -20.670  -8.209   8.848  1.00 90.23           H  
ATOM    156  N   ASN A  11     -23.651  -3.777   9.788  1.00 88.76           N  
ATOM    157  H   ASN A  11     -23.937  -4.110  10.698  1.00 88.76           H  
ATOM    158  CA  ASN A  11     -24.078  -2.446   9.352  1.00 88.76           C  
ATOM    159  HA  ASN A  11     -24.415  -2.514   8.317  1.00 88.76           H  
ATOM    160  C   ASN A  11     -22.960  -1.396   9.350  1.00 88.76           C  
ATOM    161  CB  ASN A  11     -25.252  -2.002  10.240  1.00 88.76           C  
ATOM    162  HB2 ASN A  11     -25.403  -0.928  10.134  1.00 88.76           H  
ATOM    163  HB3 ASN A  11     -25.025  -2.201  11.287  1.00 88.76           H  
ATOM    164  O   ASN A  11     -23.036  -0.448   8.566  1.00 88.76           O  
ATOM    165  CG  ASN A  11     -26.547  -2.681   9.845  1.00 88.76           C  
ATOM    166  ND2 ASN A  11     -27.409  -2.986  10.784  1.00 88.76           N  
ATOM    167 HD21 ASN A  11     -28.247  -3.468  10.493  1.00 88.76           H  
ATOM    168 HD22 ASN A  11     -27.206  -2.818  11.759  1.00 88.76           H  
ATOM    169  OD1 ASN A  11     -26.822  -2.878   8.673  1.00 88.76           O  
ATOM    170  N   PHE A  12     -21.960  -1.564  10.216  1.00 89.70           N  
ATOM    171  H   PHE A  12     -21.923  -2.420  10.751  1.00 89.70           H  
ATOM    172  CA  PHE A  12     -20.881  -0.610  10.462  1.00 89.70           C  
ATOM    173  HA  PHE A  12     -20.809   0.083   9.623  1.00 89.70           H  
ATOM    174  C   PHE A  12     -19.547  -1.348  10.593  1.00 89.70           C  
ATOM    175  CB  PHE A  12     -21.179   0.191  11.741  1.00 89.70           C  
ATOM    176  HB2 PHE A  12     -21.086  -0.474  12.600  1.00 89.70           H  
ATOM    177  HB3 PHE A  12     -20.426   0.970  11.854  1.00 89.70           H  
ATOM    178  O   PHE A  12     -19.533  -2.520  10.961  1.00 89.70           O  
ATOM    179  CG  PHE A  12     -22.552   0.837  11.770  1.00 89.70           C  
ATOM    180  CD1 PHE A  12     -22.800   2.003  11.022  1.00 89.70           C  
ATOM    181  HD1 PHE A  12     -22.005   2.454  10.446  1.00 89.70           H  
ATOM    182  CD2 PHE A  12     -23.588   0.264  12.533  1.00 89.70           C  
ATOM    183  HD2 PHE A  12     -23.397  -0.616  13.128  1.00 89.70           H  
ATOM    184  CE1 PHE A  12     -24.076   2.593  11.037  1.00 89.70           C  
ATOM    185  HE1 PHE A  12     -24.255   3.504  10.485  1.00 89.70           H  
ATOM    186  CE2 PHE A  12     -24.865   0.853  12.545  1.00 89.70           C  
ATOM    187  HE2 PHE A  12     -25.649   0.432  13.157  1.00 89.70           H  
ATOM    188  CZ  PHE A  12     -25.108   2.018  11.797  1.00 89.70           C  
ATOM    189  HZ  PHE A  12     -26.079   2.489  11.835  1.00 89.70           H  
ATOM    190  N   CYS A  13     -18.446  -0.652  10.311  1.00 92.30           N  
ATOM    191  H   CYS A  13     -18.540   0.326  10.076  1.00 92.30           H  
ATOM    192  CA  CYS A  13     -17.093  -1.113  10.605  1.00 92.30           C  
ATOM    193  HA  CYS A  13     -17.096  -2.187  10.791  1.00 92.30           H  
ATOM    194  C   CYS A  13     -16.605  -0.388  11.858  1.00 92.30           C  
ATOM    195  CB  CYS A  13     -16.192  -0.830   9.401  1.00 92.30           C  
ATOM    196  HB2 CYS A  13     -16.120   0.247   9.253  1.00 92.30           H  
ATOM    197  HB3 CYS A  13     -16.652  -1.272   8.517  1.00 92.30           H  
ATOM    198  O   CYS A  13     -16.469   0.834  11.843  1.00 92.30           O  
ATOM    199  SG  CYS A  13     -14.514  -1.490   9.531  1.00 92.30           S  
ATOM    200  N   THR A  14     -16.402  -1.115  12.950  1.00 90.31           N  
ATOM    201  H   THR A  14     -16.514  -2.118  12.908  1.00 90.31           H  
ATOM    202  CA  THR A  14     -16.000  -0.544  14.240  1.00 90.31           C  
ATOM    203  HA  THR A  14     -15.579   0.448  14.078  1.00 90.31           H  
ATOM    204  C   THR A  14     -14.909  -1.394  14.870  1.00 90.31           C  
ATOM    205  CB  THR A  14     -17.188  -0.393  15.211  1.00 90.31           C  
ATOM    206  HB  THR A  14     -16.832   0.085  16.123  1.00 90.31           H  
ATOM    207  O   THR A  14     -14.716  -2.556  14.514  1.00 90.31           O  
ATOM    208  CG2 THR A  14     -18.312   0.469  14.634  1.00 90.31           C  
ATOM    209 HG21 THR A  14     -19.064   0.642  15.403  1.00 90.31           H  
ATOM    210 HG22 THR A  14     -18.780  -0.038  13.790  1.00 90.31           H  
ATOM    211 HG23 THR A  14     -17.910   1.429  14.308  1.00 90.31           H  
ATOM    212  OG1 THR A  14     -17.744  -1.643  15.552  1.00 90.31           O  
ATOM    213  HG1 THR A  14     -17.202  -2.024  16.247  1.00 90.31           H  
ATOM    214  N   ARG A  15     -14.192  -0.830  15.843  1.00 86.51           N  
ATOM    215  H   ARG A  15     -14.387   0.124  16.110  1.00 86.51           H  
ATOM    216  CA  ARG A  15     -13.339  -1.645  16.715  1.00 86.51           C  
ATOM    217  HA  ARG A  15     -12.673  -2.248  16.097  1.00 86.51           H  
ATOM    218  C   ARG A  15     -14.209  -2.632  17.509  1.00 86.51           C  
ATOM    219  CB  ARG A  15     -12.474  -0.743  17.614  1.00 86.51           C  
ATOM    220  HB2 ARG A  15     -11.926  -1.373  18.314  1.00 86.51           H  
ATOM    221  HB3 ARG A  15     -13.116  -0.073  18.186  1.00 86.51           H  
ATOM    222  O   ARG A  15     -15.398  -2.376  17.721  1.00 86.51           O  
ATOM    223  CG  ARG A  15     -11.457   0.080  16.796  1.00 86.51           C  
ATOM    224  HG2 ARG A  15     -10.843  -0.602  16.207  1.00 86.51           H  
ATOM    225  HG3 ARG A  15     -11.984   0.755  16.122  1.00 86.51           H  
ATOM    226  CD  ARG A  15     -10.535   0.902  17.709  1.00 86.51           C  
ATOM    227  HD2 ARG A  15     -10.005   0.214  18.366  1.00 86.51           H  
ATOM    228  HD3 ARG A  15     -11.145   1.568  18.319  1.00 86.51           H  
ATOM    229  NE  ARG A  15      -9.551   1.708  16.949  1.00 86.51           N  
ATOM    230  HE  ARG A  15      -9.674   1.798  15.951  1.00 86.51           H  
ATOM    231  NH1 ARG A  15      -8.258   2.363  18.729  1.00 86.51           N  
ATOM    232 HH11 ARG A  15      -8.894   1.902  19.365  1.00 86.51           H  
ATOM    233 HH12 ARG A  15      -7.475   2.896  19.078  1.00 86.51           H  
ATOM    234  NH2 ARG A  15      -7.678   3.014  16.687  1.00 86.51           N  
ATOM    235 HH21 ARG A  15      -7.745   3.030  15.680  1.00 86.51           H  
ATOM    236 HH22 ARG A  15      -6.849   3.454  17.060  1.00 86.51           H  
ATOM    237  CZ  ARG A  15      -8.507   2.355  17.449  1.00 86.51           C  
ATOM    238  N   ASN A  16     -13.615  -3.746  17.939  1.00 79.84           N  
ATOM    239  H   ASN A  16     -12.639  -3.877  17.714  1.00 79.84           H  
ATOM    240  CA  ASN A  16     -14.251  -4.768  18.786  1.00 79.84           C  
ATOM    241  HA  ASN A  16     -13.524  -5.572  18.899  1.00 79.84           H  
ATOM    242  C   ASN A  16     -15.497  -5.436  18.179  1.00 79.84           C  
ATOM    243  CB  ASN A  16     -14.510  -4.201  20.194  1.00 79.84           C  
ATOM    244  HB2 ASN A  16     -15.294  -3.445  20.141  1.00 79.84           H  
ATOM    245  HB3 ASN A  16     -14.860  -5.000  20.849  1.00 79.84           H  
ATOM    246  O   ASN A  16     -16.399  -5.870  18.897  1.00 79.84           O  
ATOM    247  CG  ASN A  16     -13.270  -3.606  20.822  1.00 79.84           C  
ATOM    248  ND2 ASN A  16     -13.404  -2.520  21.544  1.00 79.84           N  
ATOM    249 HD21 ASN A  16     -14.319  -2.127  21.717  1.00 79.84           H  
ATOM    250 HD22 ASN A  16     -12.565  -2.183  21.995  1.00 79.84           H  
ATOM    251  OD1 ASN A  16     -12.166  -4.091  20.662  1.00 79.84           O  
ATOM    252  N   MET A  17     -15.565  -5.534  16.850  1.00 83.05           N  
ATOM    253  H   MET A  17     -14.805  -5.171  16.293  1.00 83.05           H  
ATOM    254  CA  MET A  17     -16.595  -6.343  16.203  1.00 83.05           C  
ATOM    255  HA  MET A  17     -17.573  -6.014  16.555  1.00 83.05           H  
ATOM    256  C   MET A  17     -16.416  -7.814  16.585  1.00 83.05           C  
ATOM    257  CB  MET A  17     -16.538  -6.170  14.684  1.00 83.05           C  
ATOM    258  HB2 MET A  17     -17.185  -6.907  14.207  1.00 83.05           H  
ATOM    259  HB3 MET A  17     -15.517  -6.322  14.334  1.00 83.05           H  
ATOM    260  O   MET A  17     -15.345  -8.387  16.393  1.00 83.05           O  
ATOM    261  CG  MET A  17     -17.014  -4.772  14.295  1.00 83.05           C  
ATOM    262  HG2 MET A  17     -18.071  -4.665  14.540  1.00 83.05           H  
ATOM    263  HG3 MET A  17     -16.472  -4.041  14.896  1.00 83.05           H  
ATOM    264  SD  MET A  17     -16.763  -4.391  12.550  1.00 83.05           S  
ATOM    265  CE  MET A  17     -18.266  -5.128  11.904  1.00 83.05           C  
ATOM    266  HE1 MET A  17     -18.299  -6.183  12.174  1.00 83.05           H  
ATOM    267  HE2 MET A  17     -18.262  -5.005  10.821  1.00 83.05           H  
ATOM    268  HE3 MET A  17     -19.133  -4.620  12.328  1.00 83.05           H  
ATOM    269  N   ASN A  18     -17.479  -8.443  17.085  1.00 83.75           N  
ATOM    270  H   ASN A  18     -18.312  -7.907  17.283  1.00 83.75           H  
ATOM    271  CA  ASN A  18     -17.477  -9.866  17.418  1.00 83.75           C  
ATOM    272  HA  ASN A  18     -16.488 -10.126  17.794  1.00 83.75           H  
ATOM    273  C   ASN A  18     -17.716 -10.724  16.162  1.00 83.75           C  
ATOM    274  CB  ASN A  18     -18.482 -10.126  18.553  1.00 83.75           C  
ATOM    275  HB2 ASN A  18     -19.499 -10.000  18.182  1.00 83.75           H  
ATOM    276  HB3 ASN A  18     -18.309  -9.419  19.365  1.00 83.75           H  
ATOM    277  O   ASN A  18     -18.775 -11.323  15.992  1.00 83.75           O  
ATOM    278  CG  ASN A  18     -18.328 -11.526  19.123  1.00 83.75           C  
ATOM    279  ND2 ASN A  18     -19.294 -11.995  19.876  1.00 83.75           N  
ATOM    280 HD21 ASN A  18     -19.156 -12.928  20.236  1.00 83.75           H  
ATOM    281 HD22 ASN A  18     -20.130 -11.455  20.048  1.00 83.75           H  
ATOM    282  OD1 ASN A  18     -17.332 -12.203  18.931  1.00 83.75           O  
ATOM    283  N   ILE A  19     -16.753 -10.700  15.238  1.00 86.77           N  
ATOM    284  H   ILE A  19     -15.924 -10.164  15.451  1.00 86.77           H  
ATOM    285  CA  ILE A  19     -16.773 -11.451  13.975  1.00 86.77           C  
ATOM    286  HA  ILE A  19     -17.658 -12.087  13.947  1.00 86.77           H  
ATOM    287  C   ILE A  19     -15.557 -12.375  13.939  1.00 86.77           C  
ATOM    288  CB  ILE A  19     -16.849 -10.484  12.770  1.00 86.77           C  
ATOM    289  HB  ILE A  19     -16.045  -9.753  12.855  1.00 86.77           H  
ATOM    290  O   ILE A  19     -14.451 -11.957  14.292  1.00 86.77           O  
ATOM    291  CG1 ILE A  19     -18.206  -9.747  12.821  1.00 86.77           C  
ATOM    292 HG12 ILE A  19     -19.012 -10.480  12.865  1.00 86.77           H  
ATOM    293 HG13 ILE A  19     -18.250  -9.147  13.730  1.00 86.77           H  
ATOM    294  CG2 ILE A  19     -16.680 -11.229  11.437  1.00 86.77           C  
ATOM    295 HG21 ILE A  19     -17.469 -11.972  11.324  1.00 86.77           H  
ATOM    296 HG22 ILE A  19     -15.711 -11.727  11.394  1.00 86.77           H  
ATOM    297 HG23 ILE A  19     -16.707 -10.539  10.593  1.00 86.77           H  
ATOM    298  CD1 ILE A  19     -18.479  -8.810  11.647  1.00 86.77           C  
ATOM    299 HD11 ILE A  19     -17.631  -8.142  11.498  1.00 86.77           H  
ATOM    300 HD12 ILE A  19     -18.665  -9.383  10.738  1.00 86.77           H  
ATOM    301 HD13 ILE A  19     -19.374  -8.231  11.877  1.00 86.77           H  
ATOM    302  N   ALA A  20     -15.755 -13.636  13.549  1.00 90.19           N  
ATOM    303  H   ALA A  20     -16.658 -13.900  13.182  1.00 90.19           H  
ATOM    304  CA  ALA A  20     -14.698 -14.649  13.523  1.00 90.19           C  
ATOM    305  HA  ALA A  20     -14.090 -14.554  14.422  1.00 90.19           H  
ATOM    306  C   ALA A  20     -13.776 -14.486  12.305  1.00 90.19           C  
ATOM    307  CB  ALA A  20     -15.353 -16.033  13.550  1.00 90.19           C  
ATOM    308  HB1 ALA A  20     -15.980 -16.167  12.668  1.00 90.19           H  
ATOM    309  HB2 ALA A  20     -14.585 -16.805  13.555  1.00 90.19           H  
ATOM    310  HB3 ALA A  20     -15.968 -16.138  14.443  1.00 90.19           H  
ATOM    311  O   ALA A  20     -12.562 -14.655  12.415  1.00 90.19           O  
ATOM    312  N   GLU A  21     -14.351 -14.109  11.171  1.00 92.03           N  
ATOM    313  H   GLU A  21     -15.358 -14.031  11.170  1.00 92.03           H  
ATOM    314  CA  GLU A  21     -13.693 -13.888   9.892  1.00 92.03           C  
ATOM    315  HA  GLU A  21     -13.101 -14.770   9.649  1.00 92.03           H  
ATOM    316  C   GLU A  21     -12.765 -12.672   9.942  1.00 92.03           C  
ATOM    317  CB  GLU A  21     -14.754 -13.683   8.794  1.00 92.03           C  
ATOM    318  HB2 GLU A  21     -15.372 -12.816   9.029  1.00 92.03           H  
ATOM    319  HB3 GLU A  21     -14.228 -13.461   7.865  1.00 92.03           H  
ATOM    320  O   GLU A  21     -13.029 -11.724  10.678  1.00 92.03           O  
ATOM    321  CG  GLU A  21     -15.649 -14.907   8.531  1.00 92.03           C  
ATOM    322  HG2 GLU A  21     -15.005 -15.776   8.394  1.00 92.03           H  
ATOM    323  HG3 GLU A  21     -16.167 -14.738   7.587  1.00 92.03           H  
ATOM    324  CD  GLU A  21     -16.708 -15.210   9.611  1.00 92.03           C  
ATOM    325  OE1 GLU A  21     -17.261 -16.324   9.563  1.00 92.03           O  
ATOM    326  OE2 GLU A  21     -16.963 -14.344  10.485  1.00 92.03           O  
ATOM    327  N   LYS A  22     -11.701 -12.678   9.123  1.00 93.21           N  
ATOM    328  H   LYS A  22     -11.529 -13.510   8.577  1.00 93.21           H  
ATOM    329  CA  LYS A  22     -10.790 -11.527   8.963  1.00 93.21           C  
ATOM    330  HA  LYS A  22     -10.435 -11.218   9.947  1.00 93.21           H  
ATOM    331  C   LYS A  22     -11.493 -10.299   8.382  1.00 93.21           C  
ATOM    332  CB  LYS A  22      -9.571 -11.929   8.107  1.00 93.21           C  
ATOM    333  HB2 LYS A  22      -9.073 -12.777   8.577  1.00 93.21           H  
ATOM    334  HB3 LYS A  22      -9.905 -12.226   7.113  1.00 93.21           H  
ATOM    335  O   LYS A  22     -11.141  -9.170   8.709  1.00 93.21           O  
ATOM    336  CG  LYS A  22      -8.562 -10.772   7.974  1.00 93.21           C  
ATOM    337  HG2 LYS A  22      -8.268 -10.443   8.971  1.00 93.21           H  
ATOM    338  HG3 LYS A  22      -9.039  -9.936   7.461  1.00 93.21           H  
ATOM    339  CD  LYS A  22      -7.302 -11.132   7.177  1.00 93.21           C  
ATOM    340  HD2 LYS A  22      -7.589 -11.439   6.172  1.00 93.21           H  
ATOM    341  HD3 LYS A  22      -6.764 -11.941   7.670  1.00 93.21           H  
ATOM    342  CE  LYS A  22      -6.420  -9.874   7.116  1.00 93.21           C  
ATOM    343  HE2 LYS A  22      -7.051  -9.018   6.877  1.00 93.21           H  
ATOM    344  HE3 LYS A  22      -6.003  -9.685   8.106  1.00 93.21           H  
ATOM    345  NZ  LYS A  22      -5.336  -9.966   6.107  1.00 93.21           N  
ATOM    346  HZ1 LYS A  22      -5.735  -9.928   5.180  1.00 93.21           H  
ATOM    347  HZ2 LYS A  22      -4.739  -9.154   6.186  1.00 93.21           H  
ATOM    348  HZ3 LYS A  22      -4.770 -10.795   6.225  1.00 93.21           H  
ATOM    349  N   TYR A  23     -12.463 -10.532   7.503  1.00 95.19           N  
ATOM    350  H   TYR A  23     -12.764 -11.486   7.363  1.00 95.19           H  
ATOM    351  CA  TYR A  23     -13.165  -9.483   6.785  1.00 95.19           C  
ATOM    352  HA  TYR A  23     -12.838  -8.518   7.173  1.00 95.19           H  
ATOM    353  C   TYR A  23     -14.669  -9.586   6.986  1.00 95.19           C  
ATOM    354  CB  TYR A  23     -12.817  -9.519   5.293  1.00 95.19           C  
ATOM    355  HB2 TYR A  23     -13.154 -10.466   4.873  1.00 95.19           H  
ATOM    356  HB3 TYR A  23     -13.368  -8.723   4.791  1.00 95.19           H  
ATOM    357  O   TYR A  23     -15.238 -10.677   7.002  1.00 95.19           O  
ATOM    358  CG  TYR A  23     -11.346  -9.327   4.987  1.00 95.19           C  
ATOM    359  CD1 TYR A  23     -10.755  -8.057   5.140  1.00 95.19           C  
ATOM    360  HD1 TYR A  23     -11.338  -7.221   5.496  1.00 95.19           H  
ATOM    361  CD2 TYR A  23     -10.573 -10.416   4.540  1.00 95.19           C  
ATOM    362  HD2 TYR A  23     -11.026 -11.390   4.420  1.00 95.19           H  
ATOM    363  CE1 TYR A  23      -9.398  -7.869   4.814  1.00 95.19           C  
ATOM    364  HE1 TYR A  23      -8.941  -6.895   4.904  1.00 95.19           H  
ATOM    365  CE2 TYR A  23      -9.212 -10.235   4.235  1.00 95.19           C  
ATOM    366  HE2 TYR A  23      -8.612 -11.055   3.869  1.00 95.19           H  
ATOM    367  OH  TYR A  23      -7.324  -8.781   4.022  1.00 95.19           O  
ATOM    368  HH  TYR A  23      -7.209  -7.863   3.764  1.00 95.19           H  
ATOM    369  CZ  TYR A  23      -8.627  -8.957   4.360  1.00 95.19           C  
ATOM    370  N   ALA A  24     -15.312  -8.428   7.039  1.00 94.29           N  
ATOM    371  H   ALA A  24     -14.754  -7.587   7.077  1.00 94.29           H  
ATOM    372  CA  ALA A  24     -16.750  -8.277   6.926  1.00 94.29           C  
ATOM    373  HA  ALA A  24     -17.203  -9.244   6.707  1.00 94.29           H  
ATOM    374  C   ALA A  24     -17.080  -7.327   5.767  1.00 94.29           C  
ATOM    375  CB  ALA A  24     -17.286  -7.800   8.274  1.00 94.29           C  
ATOM    376  HB1 ALA A  24     -16.927  -6.795   8.496  1.00 94.29           H  
ATOM    377  HB2 ALA A  24     -16.957  -8.484   9.056  1.00 94.29           H  
ATOM    378  HB3 ALA A  24     -18.375  -7.809   8.238  1.00 94.29           H  
ATOM    379  O   ALA A  24     -16.353  -6.373   5.502  1.00 94.29           O  
ATOM    380  N   PHE A  25     -18.175  -7.575   5.060  1.00 94.17           N  
ATOM    381  H   PHE A  25     -18.776  -8.330   5.359  1.00 94.17           H  
ATOM    382  CA  PHE A  25     -18.620  -6.758   3.938  1.00 94.17           C  
ATOM    383  HA  PHE A  25     -17.769  -6.235   3.503  1.00 94.17           H  
ATOM    384  C   PHE A  25     -19.640  -5.714   4.388  1.00 94.17           C  
ATOM    385  CB  PHE A  25     -19.199  -7.676   2.866  1.00 94.17           C  
ATOM    386  HB2 PHE A  25     -19.967  -8.309   3.309  1.00 94.17           H  
ATOM    387  HB3 PHE A  25     -18.400  -8.329   2.513  1.00 94.17           H  
ATOM    388  O   PHE A  25     -20.738  -6.054   4.829  1.00 94.17           O  
ATOM    389  CG  PHE A  25     -19.777  -6.931   1.681  1.00 94.17           C  
ATOM    390  CD1 PHE A  25     -21.169  -6.851   1.494  1.00 94.17           C  
ATOM    391  HD1 PHE A  25     -21.833  -7.253   2.245  1.00 94.17           H  
ATOM    392  CD2 PHE A  25     -18.914  -6.324   0.751  1.00 94.17           C  
ATOM    393  HD2 PHE A  25     -17.847  -6.334   0.913  1.00 94.17           H  
ATOM    394  CE1 PHE A  25     -21.692  -6.254   0.334  1.00 94.17           C  
ATOM    395  HE1 PHE A  25     -22.760  -6.201   0.182  1.00 94.17           H  
ATOM    396  CE2 PHE A  25     -19.430  -5.772  -0.432  1.00 94.17           C  
ATOM    397  HE2 PHE A  25     -18.758  -5.363  -1.171  1.00 94.17           H  
ATOM    398  CZ  PHE A  25     -20.819  -5.754  -0.647  1.00 94.17           C  
ATOM    399  HZ  PHE A  25     -21.212  -5.331  -1.561  1.00 94.17           H  
ATOM    400  N   ILE A  26     -19.306  -4.435   4.224  1.00 92.97           N  
ATOM    401  H   ILE A  26     -18.419  -4.215   3.794  1.00 92.97           H  
ATOM    402  CA  ILE A  26     -20.202  -3.324   4.551  1.00 92.97           C  
ATOM    403  HA  ILE A  26     -21.012  -3.697   5.178  1.00 92.97           H  
ATOM    404  C   ILE A  26     -20.799  -2.763   3.267  1.00 92.97           C  
ATOM    405  CB  ILE A  26     -19.484  -2.214   5.337  1.00 92.97           C  
ATOM    406  HB  ILE A  26     -18.807  -1.708   4.650  1.00 92.97           H  
ATOM    407  O   ILE A  26     -20.097  -2.486   2.297  1.00 92.97           O  
ATOM    408  CG1 ILE A  26     -18.624  -2.730   6.507  1.00 92.97           C  
ATOM    409 HG12 ILE A  26     -17.823  -3.358   6.118  1.00 92.97           H  
ATOM    410 HG13 ILE A  26     -18.154  -1.875   6.992  1.00 92.97           H  
ATOM    411  CG2 ILE A  26     -20.519  -1.188   5.845  1.00 92.97           C  
ATOM    412 HG21 ILE A  26     -20.925  -0.618   5.009  1.00 92.97           H  
ATOM    413 HG22 ILE A  26     -20.040  -0.487   6.529  1.00 92.97           H  
ATOM    414 HG23 ILE A  26     -21.328  -1.689   6.377  1.00 92.97           H  
ATOM    415  CD1 ILE A  26     -19.383  -3.509   7.577  1.00 92.97           C  
ATOM    416 HD11 ILE A  26     -20.157  -2.891   8.030  1.00 92.97           H  
ATOM    417 HD12 ILE A  26     -19.829  -4.404   7.142  1.00 92.97           H  
ATOM    418 HD13 ILE A  26     -18.671  -3.800   8.349  1.00 92.97           H  
ATOM    419  N   LYS A  27     -22.111  -2.536   3.268  1.00 86.52           N  
ATOM    420  H   LYS A  27     -22.619  -2.784   4.105  1.00 86.52           H  
ATOM    421  CA  LYS A  27     -22.860  -2.075   2.094  1.00 86.52           C  
ATOM    422  HA  LYS A  27     -22.230  -2.150   1.208  1.00 86.52           H  
ATOM    423  C   LYS A  27     -23.273  -0.594   2.226  1.00 86.52           C  
ATOM    424  CB  LYS A  27     -24.051  -3.058   1.924  1.00 86.52           C  
ATOM    425  HB2 LYS A  27     -23.669  -4.078   1.961  1.00 86.52           H  
ATOM    426  HB3 LYS A  27     -24.737  -2.932   2.761  1.00 86.52           H  
ATOM    427  O   LYS A  27     -24.469  -0.394   2.393  1.00 86.52           O  
ATOM    428  CG  LYS A  27     -24.824  -2.896   0.601  1.00 86.52           C  
ATOM    429  HG2 LYS A  27     -25.104  -1.852   0.455  1.00 86.52           H  
ATOM    430  HG3 LYS A  27     -24.174  -3.191  -0.223  1.00 86.52           H  
ATOM    431  CD  LYS A  27     -26.104  -3.749   0.570  1.00 86.52           C  
ATOM    432  HD2 LYS A  27     -25.839  -4.803   0.659  1.00 86.52           H  
ATOM    433  HD3 LYS A  27     -26.741  -3.464   1.407  1.00 86.52           H  
ATOM    434  CE  LYS A  27     -26.849  -3.502  -0.752  1.00 86.52           C  
ATOM    435  HE2 LYS A  27     -26.194  -3.780  -1.578  1.00 86.52           H  
ATOM    436  HE3 LYS A  27     -27.043  -2.433  -0.840  1.00 86.52           H  
ATOM    437  NZ  LYS A  27     -28.129  -4.254  -0.841  1.00 86.52           N  
ATOM    438  HZ1 LYS A  27     -28.755  -3.978  -0.098  1.00 86.52           H  
ATOM    439  HZ2 LYS A  27     -28.588  -4.052  -1.718  1.00 86.52           H  
ATOM    440  HZ3 LYS A  27     -27.973  -5.250  -0.788  1.00 86.52           H  
ATOM    441  N   ARG A  28     -22.395   0.447   2.229  1.00 70.05           N  
ATOM    442  H   ARG A  28     -21.409   0.268   2.106  1.00 70.05           H  
ATOM    443  CA  ARG A  28     -22.880   1.863   2.381  1.00 70.05           C  
ATOM    444  HA  ARG A  28     -23.832   1.941   1.855  1.00 70.05           H  
ATOM    445  C   ARG A  28     -22.001   3.034   1.884  1.00 70.05           C  
ATOM    446  CB  ARG A  28     -23.153   2.202   3.864  1.00 70.05           C  
ATOM    447  HB2 ARG A  28     -22.229   2.096   4.433  1.00 70.05           H  
ATOM    448  HB3 ARG A  28     -23.468   3.244   3.926  1.00 70.05           H  
ATOM    449  O   ARG A  28     -20.855   3.172   2.311  1.00 70.05           O  
ATOM    450  CG  ARG A  28     -24.238   1.356   4.535  1.00 70.05           C  
ATOM    451  HG2 ARG A  28     -23.860   0.340   4.649  1.00 70.05           H  
ATOM    452  HG3 ARG A  28     -25.145   1.368   3.931  1.00 70.05           H  
ATOM    453  CD  ARG A  28     -24.608   1.847   5.923  1.00 70.05           C  
ATOM    454  HD2 ARG A  28     -25.195   2.761   5.834  1.00 70.05           H  
ATOM    455  HD3 ARG A  28     -23.695   2.074   6.474  1.00 70.05           H  
ATOM    456  NE  ARG A  28     -25.330   0.785   6.649  1.00 70.05           N  
ATOM    457  HE  ARG A  28     -24.804  -0.057   6.831  1.00 70.05           H  
ATOM    458  NH1 ARG A  28     -27.207   1.965   7.245  1.00 70.05           N  
ATOM    459 HH11 ARG A  28     -26.803   2.803   6.851  1.00 70.05           H  
ATOM    460 HH12 ARG A  28     -28.102   2.003   7.710  1.00 70.05           H  
ATOM    461  NH2 ARG A  28     -27.051  -0.183   7.784  1.00 70.05           N  
ATOM    462 HH21 ARG A  28     -27.967  -0.123   8.206  1.00 70.05           H  
ATOM    463 HH22 ARG A  28     -26.619  -1.095   7.748  1.00 70.05           H  
ATOM    464  CZ  ARG A  28     -26.516   0.859   7.217  1.00 70.05           C  
ATOM    465  N   PRO A  29     -22.621   4.030   1.207  1.00 81.58           N  
ATOM    466  CA  PRO A  29     -23.504   3.852   0.039  1.00 81.58           C  
ATOM    467  HA  PRO A  29     -24.420   3.322   0.301  1.00 81.58           H  
ATOM    468  C   PRO A  29     -22.778   3.084  -1.076  1.00 81.58           C  
ATOM    469  CB  PRO A  29     -23.851   5.274  -0.423  1.00 81.58           C  
ATOM    470  HB2 PRO A  29     -24.733   5.623   0.114  1.00 81.58           H  
ATOM    471  HB3 PRO A  29     -24.020   5.333  -1.498  1.00 81.58           H  
ATOM    472  O   PRO A  29     -23.397   2.370  -1.856  1.00 81.58           O  
ATOM    473  CG  PRO A  29     -22.641   6.103   0.006  1.00 81.58           C  
ATOM    474  HG2 PRO A  29     -21.851   6.019  -0.740  1.00 81.58           H  
ATOM    475  HG3 PRO A  29     -22.902   7.149   0.167  1.00 81.58           H  
ATOM    476  CD  PRO A  29     -22.202   5.424   1.301  1.00 81.58           C  
ATOM    477  HD2 PRO A  29     -21.122   5.516   1.418  1.00 81.58           H  
ATOM    478  HD3 PRO A  29     -22.705   5.892   2.147  1.00 81.58           H  
ATOM    479  N   LYS A  30     -21.446   3.156  -1.065  1.00 89.07           N  
ATOM    480  H   LYS A  30     -21.019   3.763  -0.380  1.00 89.07           H  
ATOM    481  CA  LYS A  30     -20.541   2.312  -1.824  1.00 89.07           C  
ATOM    482  HA  LYS A  30     -21.074   1.937  -2.697  1.00 89.07           H  
ATOM    483  C   LYS A  30     -20.047   1.142  -0.953  1.00 89.07           C  
ATOM    484  CB  LYS A  30     -19.399   3.197  -2.323  1.00 89.07           C  
ATOM    485  HB2 LYS A  30     -18.793   3.550  -1.488  1.00 89.07           H  
ATOM    486  HB3 LYS A  30     -19.813   4.054  -2.854  1.00 89.07           H  
ATOM    487  O   LYS A  30     -19.702   1.380   0.206  1.00 89.07           O  
ATOM    488  CG  LYS A  30     -18.537   2.391  -3.285  1.00 89.07           C  
ATOM    489  HG2 LYS A  30     -19.174   1.917  -4.032  1.00 89.07           H  
ATOM    490  HG3 LYS A  30     -18.006   1.618  -2.730  1.00 89.07           H  
ATOM    491  CD  LYS A  30     -17.528   3.276  -4.001  1.00 89.07           C  
ATOM    492  HD2 LYS A  30     -16.904   3.787  -3.269  1.00 89.07           H  
ATOM    493  HD3 LYS A  30     -18.032   4.003  -4.637  1.00 89.07           H  
ATOM    494  CE  LYS A  30     -16.706   2.307  -4.847  1.00 89.07           C  
ATOM    495  HE2 LYS A  30     -17.361   1.782  -5.542  1.00 89.07           H  
ATOM    496  HE3 LYS A  30     -16.249   1.569  -4.189  1.00 89.07           H  
ATOM    497  NZ  LYS A  30     -15.661   3.002  -5.594  1.00 89.07           N  
ATOM    498  HZ1 LYS A  30     -14.996   2.355  -5.994  1.00 89.07           H  
ATOM    499  HZ2 LYS A  30     -16.053   3.568  -6.333  1.00 89.07           H  
ATOM    500  HZ3 LYS A  30     -15.170   3.645  -4.990  1.00 89.07           H  
ATOM    501  N   PRO A  31     -20.035  -0.107  -1.446  1.00 93.30           N  
ATOM    502  CA  PRO A  31     -19.547  -1.236  -0.661  1.00 93.30           C  
ATOM    503  HA  PRO A  31     -20.096  -1.241   0.281  1.00 93.30           H  
ATOM    504  C   PRO A  31     -18.045  -1.174  -0.363  1.00 93.30           C  
ATOM    505  CB  PRO A  31     -19.910  -2.487  -1.456  1.00 93.30           C  
ATOM    506  HB2 PRO A  31     -19.056  -2.834  -2.037  1.00 93.30           H  
ATOM    507  HB3 PRO A  31     -20.264  -3.258  -0.772  1.00 93.30           H  
ATOM    508  O   PRO A  31     -17.278  -0.658  -1.173  1.00 93.30           O  
ATOM    509  CG  PRO A  31     -21.019  -2.033  -2.400  1.00 93.30           C  
ATOM    510  HG2 PRO A  31     -21.979  -2.078  -1.886  1.00 93.30           H  
ATOM    511  HG3 PRO A  31     -21.041  -2.625  -3.315  1.00 93.30           H  
ATOM    512  CD  PRO A  31     -20.655  -0.579  -2.676  1.00 93.30           C  
ATOM    513  HD2 PRO A  31     -19.934  -0.522  -3.491  1.00 93.30           H  
ATOM    514  HD3 PRO A  31     -21.561  -0.028  -2.927  1.00 93.30           H  
ATOM    515  N   PHE A  32     -17.627  -1.743   0.769  1.00 95.90           N  
ATOM    516  H   PHE A  32     -18.314  -2.146   1.389  1.00 95.90           H  
ATOM    517  CA  PHE A  32     -16.219  -1.876   1.166  1.00 95.90           C  
ATOM    518  HA  PHE A  32     -15.606  -2.030   0.277  1.00 95.90           H  
ATOM    519  C   PHE A  32     -16.007  -3.086   2.089  1.00 95.90           C  
ATOM    520  CB  PHE A  32     -15.736  -0.575   1.823  1.00 95.90           C  
ATOM    521  HB2 PHE A  32     -15.844   0.232   1.099  1.00 95.90           H  
ATOM    522  HB3 PHE A  32     -14.670  -0.660   2.036  1.00 95.90           H  
ATOM    523  O   PHE A  32     -16.969  -3.648   2.625  1.00 95.90           O  
ATOM    524  CG  PHE A  32     -16.460  -0.171   3.091  1.00 95.90           C  
ATOM    525  CD1 PHE A  32     -17.595   0.658   3.027  1.00 95.90           C  
ATOM    526  HD1 PHE A  32     -17.974   0.975   2.067  1.00 95.90           H  
ATOM    527  CD2 PHE A  32     -15.965  -0.576   4.342  1.00 95.90           C  
ATOM    528  HD2 PHE A  32     -15.076  -1.187   4.397  1.00 95.90           H  
ATOM    529  CE1 PHE A  32     -18.219   1.094   4.209  1.00 95.90           C  
ATOM    530  HE1 PHE A  32     -19.085   1.737   4.151  1.00 95.90           H  
ATOM    531  CE2 PHE A  32     -16.574  -0.129   5.524  1.00 95.90           C  
ATOM    532  HE2 PHE A  32     -16.154  -0.414   6.477  1.00 95.90           H  
ATOM    533  CZ  PHE A  32     -17.697   0.715   5.460  1.00 95.90           C  
ATOM    534  HZ  PHE A  32     -18.150   1.076   6.371  1.00 95.90           H  
ATOM    535  N   LEU A  33     -14.746  -3.487   2.284  1.00 96.32           N  
ATOM    536  H   LEU A  33     -14.003  -2.960   1.849  1.00 96.32           H  
ATOM    537  CA  LEU A  33     -14.378  -4.470   3.305  1.00 96.32           C  
ATOM    538  HA  LEU A  33     -15.242  -5.097   3.527  1.00 96.32           H  
ATOM    539  C   LEU A  33     -13.991  -3.784   4.615  1.00 96.32           C  
ATOM    540  CB  LEU A  33     -13.237  -5.388   2.837  1.00 96.32           C  
ATOM    541  HB2 LEU A  33     -12.385  -4.776   2.540  1.00 96.32           H  
ATOM    542  HB3 LEU A  33     -12.922  -5.982   3.695  1.00 96.32           H  
ATOM    543  O   LEU A  33     -13.255  -2.801   4.623  1.00 96.32           O  
ATOM    544  CG  LEU A  33     -13.558  -6.352   1.689  1.00 96.32           C  
ATOM    545  HG  LEU A  33     -13.745  -5.782   0.779  1.00 96.32           H  
ATOM    546  CD1 LEU A  33     -12.337  -7.243   1.463  1.00 96.32           C  
ATOM    547 HD11 LEU A  33     -12.047  -7.736   2.391  1.00 96.32           H  
ATOM    548 HD12 LEU A  33     -11.503  -6.638   1.107  1.00 96.32           H  
ATOM    549 HD13 LEU A  33     -12.559  -8.014   0.725  1.00 96.32           H  
ATOM    550  CD2 LEU A  33     -14.775  -7.229   1.978  1.00 96.32           C  
ATOM    551 HD21 LEU A  33     -14.889  -7.956   1.174  1.00 96.32           H  
ATOM    552 HD22 LEU A  33     -15.676  -6.617   2.016  1.00 96.32           H  
ATOM    553 HD23 LEU A  33     -14.639  -7.742   2.930  1.00 96.32           H  
ATOM    554  N   CYS A  34     -14.461  -4.346   5.720  1.00 96.62           N  
ATOM    555  H   CYS A  34     -15.063  -5.151   5.617  1.00 96.62           H  
ATOM    556  CA  CYS A  34     -13.991  -4.050   7.060  1.00 96.62           C  
ATOM    557  HA  CYS A  34     -13.496  -3.079   7.071  1.00 96.62           H  
ATOM    558  C   CYS A  34     -13.017  -5.148   7.492  1.00 96.62           C  
ATOM    559  CB  CYS A  34     -15.197  -3.990   7.998  1.00 96.62           C  
ATOM    560  HB2 CYS A  34     -15.658  -4.977   8.031  1.00 96.62           H  
ATOM    561  HB3 CYS A  34     -15.924  -3.287   7.593  1.00 96.62           H  
ATOM    562  O   CYS A  34     -13.427  -6.306   7.562  1.00 96.62           O  
ATOM    563  SG  CYS A  34     -14.800  -3.495   9.692  1.00 96.62           S  
ATOM    564  N   ASP A  35     -11.762  -4.814   7.787  1.00 96.59           N  
ATOM    565  H   ASP A  35     -11.504  -3.839   7.739  1.00 96.59           H  
ATOM    566  CA  ASP A  35     -10.866  -5.727   8.502  1.00 96.59           C  
ATOM    567  HA  ASP A  35     -11.041  -6.743   8.149  1.00 96.59           H  
ATOM    568  C   ASP A  35     -11.204  -5.667   9.997  1.00 96.59           C  
ATOM    569  CB  ASP A  35      -9.398  -5.415   8.204  1.00 96.59           C  
ATOM    570  HB2 ASP A  35      -9.242  -5.437   7.125  1.00 96.59           H  
ATOM    571  HB3 ASP A  35      -9.172  -4.412   8.567  1.00 96.59           H  
ATOM    572  O   ASP A  35     -11.106  -4.625  10.657  1.00 96.59           O  
ATOM    573  CG  ASP A  35      -8.390  -6.346   8.878  1.00 96.59           C  
ATOM    574  OD1 ASP A  35      -8.670  -6.939   9.944  1.00 96.59           O  
ATOM    575  OD2 ASP A  35      -7.252  -6.417   8.367  1.00 96.59           O  
ATOM    576  N   THR A  36     -11.655  -6.803  10.513  1.00 95.21           N  
ATOM    577  H   THR A  36     -11.653  -7.623   9.924  1.00 95.21           H  
ATOM    578  CA  THR A  36     -12.197  -6.976  11.865  1.00 95.21           C  
ATOM    579  HA  THR A  36     -12.545  -6.018  12.251  1.00 95.21           H  
ATOM    580  C   THR A  36     -11.161  -7.521  12.848  1.00 95.21           C  
ATOM    581  CB  THR A  36     -13.390  -7.941  11.821  1.00 95.21           C  
ATOM    582  HB  THR A  36     -13.748  -8.148  12.829  1.00 95.21           H  
ATOM    583  O   THR A  36     -11.477  -7.670  14.028  1.00 95.21           O  
ATOM    584  CG2 THR A  36     -14.547  -7.423  10.966  1.00 95.21           C  
ATOM    585 HG21 THR A  36     -15.358  -8.150  10.982  1.00 95.21           H  
ATOM    586 HG22 THR A  36     -14.224  -7.278   9.935  1.00 95.21           H  
ATOM    587 HG23 THR A  36     -14.901  -6.474  11.370  1.00 95.21           H  
ATOM    588  OG1 THR A  36     -12.914  -9.117  11.227  1.00 95.21           O  
ATOM    589  HG1 THR A  36     -13.525  -9.852  11.314  1.00 95.21           H  
ATOM    590  N   LYS A  37      -9.935  -7.827  12.397  1.00 94.30           N  
ATOM    591  H   LYS A  37      -9.726  -7.619  11.431  1.00 94.30           H  
ATOM    592  CA  LYS A  37      -8.923  -8.538  13.196  1.00 94.30           C  
ATOM    593  HA  LYS A  37      -9.304  -8.714  14.202  1.00 94.30           H  
ATOM    594  C   LYS A  37      -7.645  -7.743  13.400  1.00 94.30           C  
ATOM    595  CB  LYS A  37      -8.599  -9.887  12.536  1.00 94.30           C  
ATOM    596  HB2 LYS A  37      -8.261  -9.712  11.515  1.00 94.30           H  
ATOM    597  HB3 LYS A  37      -7.782 -10.360  13.081  1.00 94.30           H  
ATOM    598  O   LYS A  37      -7.133  -7.725  14.519  1.00 94.30           O  
ATOM    599  CG  LYS A  37      -9.783 -10.861  12.498  1.00 94.30           C  
ATOM    600  HG2 LYS A  37     -10.593 -10.425  11.913  1.00 94.30           H  
ATOM    601  HG3 LYS A  37      -9.448 -11.774  12.006  1.00 94.30           H  
ATOM    602  CD  LYS A  37     -10.321 -11.209  13.887  1.00 94.30           C  
ATOM    603  HD2 LYS A  37      -9.499 -11.492  14.545  1.00 94.30           H  
ATOM    604  HD3 LYS A  37     -10.848 -10.349  14.301  1.00 94.30           H  
ATOM    605  CE  LYS A  37     -11.289 -12.376  13.735  1.00 94.30           C  
ATOM    606  HE2 LYS A  37     -12.040 -12.125  12.986  1.00 94.30           H  
ATOM    607  HE3 LYS A  37     -10.739 -13.241  13.363  1.00 94.30           H  
ATOM    608  NZ  LYS A  37     -11.953 -12.709  15.011  1.00 94.30           N  
ATOM    609  HZ1 LYS A  37     -11.326 -12.628  15.800  1.00 94.30           H  
ATOM    610  HZ2 LYS A  37     -12.330 -13.644  14.949  1.00 94.30           H  
ATOM    611  HZ3 LYS A  37     -12.747 -12.095  15.121  1.00 94.30           H  
ATOM    612  N   THR A  38      -7.131  -7.101  12.353  1.00 94.11           N  
ATOM    613  H   THR A  38      -7.627  -7.130  11.474  1.00 94.11           H  
ATOM    614  CA  THR A  38      -5.830  -6.422  12.400  1.00 94.11           C  
ATOM    615  HA  THR A  38      -5.065  -7.155  12.655  1.00 94.11           H  
ATOM    616  C   THR A  38      -5.850  -5.340  13.476  1.00 94.11           C  
ATOM    617  CB  THR A  38      -5.470  -5.846  11.026  1.00 94.11           C  
ATOM    618  HB  THR A  38      -6.230  -5.132  10.708  1.00 94.11           H  
ATOM    619  O   THR A  38      -6.679  -4.434  13.431  1.00 94.11           O  
ATOM    620  CG2 THR A  38      -4.106  -5.166  11.008  1.00 94.11           C  
ATOM    621 HG21 THR A  38      -3.343  -5.832  11.413  1.00 94.11           H  
ATOM    622 HG22 THR A  38      -4.135  -4.245  11.590  1.00 94.11           H  
ATOM    623 HG23 THR A  38      -3.848  -4.922   9.978  1.00 94.11           H  
ATOM    624  OG1 THR A  38      -5.403  -6.908  10.101  1.00 94.11           O  
ATOM    625  HG1 THR A  38      -6.146  -6.793   9.504  1.00 94.11           H  
ATOM    626  N   GLU A  39      -4.979  -5.462  14.482  1.00 92.71           N  
ATOM    627  H   GLU A  39      -4.321  -6.227  14.449  1.00 92.71           H  
ATOM    628  CA  GLU A  39      -4.856  -4.510  15.600  1.00 92.71           C  
ATOM    629  HA  GLU A  39      -4.245  -4.981  16.370  1.00 92.71           H  
ATOM    630  C   GLU A  39      -6.197  -4.171  16.292  1.00 92.71           C  
ATOM    631  CB  GLU A  39      -4.093  -3.261  15.138  1.00 92.71           C  
ATOM    632  HB2 GLU A  39      -4.647  -2.797  14.322  1.00 92.71           H  
ATOM    633  HB3 GLU A  39      -4.034  -2.554  15.965  1.00 92.71           H  
ATOM    634  O   GLU A  39      -6.489  -3.010  16.584  1.00 92.71           O  
ATOM    635  CG  GLU A  39      -2.659  -3.576  14.680  1.00 92.71           C  
ATOM    636  HG2 GLU A  39      -2.101  -3.977  15.526  1.00 92.71           H  
ATOM    637  HG3 GLU A  39      -2.683  -4.337  13.900  1.00 92.71           H  
ATOM    638  CD  GLU A  39      -1.947  -2.336  14.127  1.00 92.71           C  
ATOM    639  OE1 GLU A  39      -0.783  -2.488  13.697  1.00 92.71           O  
ATOM    640  OE2 GLU A  39      -2.597  -1.274  14.044  1.00 92.71           O  
ATOM    641  N   GLY A  40      -7.054  -5.174  16.520  1.00 90.99           N  
ATOM    642  H   GLY A  40      -6.802  -6.095  16.192  1.00 90.99           H  
ATOM    643  CA  GLY A  40      -8.380  -4.997  17.143  1.00 90.99           C  
ATOM    644  HA2 GLY A  40      -8.324  -4.220  17.905  1.00 90.99           H  
ATOM    645  HA3 GLY A  40      -8.661  -5.929  17.633  1.00 90.99           H  
ATOM    646  C   GLY A  40      -9.507  -4.626  16.167  1.00 90.99           C  
ATOM    647  O   GLY A  40     -10.650  -4.414  16.583  1.00 90.99           O  
ATOM    648  N   GLY A  41      -9.198  -4.571  14.869  1.00 93.77           N  
ATOM    649  H   GLY A  41      -8.227  -4.670  14.609  1.00 93.77           H  
ATOM    650  CA  GLY A  41     -10.161  -4.386  13.792  1.00 93.77           C  
ATOM    651  HA2 GLY A  41      -9.706  -4.700  12.852  1.00 93.77           H  
ATOM    652  HA3 GLY A  41     -11.023  -5.025  13.984  1.00 93.77           H  
ATOM    653  C   GLY A  41     -10.662  -2.953  13.631  1.00 93.77           C  
ATOM    654  O   GLY A  41     -10.087  -1.991  14.152  1.00 93.77           O  
ATOM    655  N   GLY A  42     -11.756  -2.825  12.881  1.00 95.10           N  
ATOM    656  H   GLY A  42     -12.096  -3.647  12.404  1.00 95.10           H  
ATOM    657  CA  GLY A  42     -12.389  -1.547  12.571  1.00 95.10           C  
ATOM    658  HA2 GLY A  42     -12.379  -0.909  13.455  1.00 95.10           H  
ATOM    659  HA3 GLY A  42     -13.425  -1.733  12.288  1.00 95.10           H  
ATOM    660  C   GLY A  42     -11.721  -0.791  11.428  1.00 95.10           C  
ATOM    661  O   GLY A  42     -11.916   0.418  11.320  1.00 95.10           O  
ATOM    662  N   TRP A  43     -10.929  -1.467  10.594  1.00 97.42           N  
ATOM    663  H   TRP A  43     -10.838  -2.468  10.699  1.00 97.42           H  
ATOM    664  CA  TRP A  43     -10.292  -0.828   9.448  1.00 97.42           C  
ATOM    665  HA  TRP A  43     -10.111   0.221   9.679  1.00 97.42           H  
ATOM    666  C   TRP A  43     -11.173  -0.904   8.210  1.00 97.42           C  
ATOM    667  CB  TRP A  43      -8.946  -1.455   9.137  1.00 97.42           C  
ATOM    668  HB2 TRP A  43      -9.103  -2.472   8.776  1.00 97.42           H  
ATOM    669  HB3 TRP A  43      -8.517  -0.888   8.312  1.00 97.42           H  
ATOM    670  O   TRP A  43     -11.601  -1.980   7.801  1.00 97.42           O  
ATOM    671  CG  TRP A  43      -7.938  -1.456  10.226  1.00 97.42           C  
ATOM    672  CD1 TRP A  43      -7.757  -2.394  11.181  1.00 97.42           C  
ATOM    673  HD1 TRP A  43      -8.334  -3.301  11.285  1.00 97.42           H  
ATOM    674  CD2 TRP A  43      -6.920  -0.448  10.443  1.00 97.42           C  
ATOM    675  CE2 TRP A  43      -6.160  -0.811  11.590  1.00 97.42           C  
ATOM    676  CE3 TRP A  43      -6.564   0.732   9.761  1.00 97.42           C  
ATOM    677  HE3 TRP A  43      -7.102   1.018   8.870  1.00 97.42           H  
ATOM    678  NE1 TRP A  43      -6.710  -2.008  11.997  1.00 97.42           N  
ATOM    679  HE1 TRP A  43      -6.379  -2.577  12.763  1.00 97.42           H  
ATOM    680  CH2 TRP A  43      -4.787   1.167  11.369  1.00 97.42           C  
ATOM    681  HH2 TRP A  43      -3.967   1.779  11.714  1.00 97.42           H  
ATOM    682  CZ2 TRP A  43      -5.106  -0.017  12.053  1.00 97.42           C  
ATOM    683  HZ2 TRP A  43      -4.522  -0.314  12.912  1.00 97.42           H  
ATOM    684  CZ3 TRP A  43      -5.510   1.537  10.222  1.00 97.42           C  
ATOM    685  HZ3 TRP A  43      -5.241   2.437   9.689  1.00 97.42           H  
ATOM    686  N   ILE A  44     -11.387   0.239   7.576  1.00 97.12           N  
ATOM    687  H   ILE A  44     -10.948   1.067   7.951  1.00 97.12           H  
ATOM    688  CA  ILE A  44     -12.035   0.364   6.277  1.00 97.12           C  
ATOM    689  HA  ILE A  44     -12.809  -0.397   6.172  1.00 97.12           H  
ATOM    690  C   ILE A  44     -10.966   0.139   5.214  1.00 97.12           C  
ATOM    691  CB  ILE A  44     -12.684   1.759   6.152  1.00 97.12           C  
ATOM    692  HB  ILE A  44     -11.907   2.513   6.282  1.00 97.12           H  
ATOM    693  O   ILE A  44     -10.065   0.961   5.059  1.00 97.12           O  
ATOM    694  CG1 ILE A  44     -13.740   1.965   7.265  1.00 97.12           C  
ATOM    695 HG12 ILE A  44     -13.286   1.786   8.240  1.00 97.12           H  
ATOM    696 HG13 ILE A  44     -14.550   1.248   7.137  1.00 97.12           H  
ATOM    697  CG2 ILE A  44     -13.295   1.944   4.750  1.00 97.12           C  
ATOM    698 HG21 ILE A  44     -12.531   1.834   3.981  1.00 97.12           H  
ATOM    699 HG22 ILE A  44     -14.079   1.206   4.576  1.00 97.12           H  
ATOM    700 HG23 ILE A  44     -13.712   2.946   4.643  1.00 97.12           H  
ATOM    701  CD1 ILE A  44     -14.325   3.381   7.311  1.00 97.12           C  
ATOM    702 HD11 ILE A  44     -14.943   3.569   6.433  1.00 97.12           H  
ATOM    703 HD12 ILE A  44     -13.521   4.115   7.357  1.00 97.12           H  
ATOM    704 HD13 ILE A  44     -14.948   3.483   8.200  1.00 97.12           H  
ATOM    705  N   VAL A  45     -11.058  -0.960   4.474  1.00 98.14           N  
ATOM    706  H   VAL A  45     -11.819  -1.602   4.642  1.00 98.14           H  
ATOM    707  CA  VAL A  45     -10.182  -1.202   3.326  1.00 98.14           C  
ATOM    708  HA  VAL A  45      -9.152  -0.993   3.616  1.00 98.14           H  
ATOM    709  C   VAL A  45     -10.566  -0.223   2.212  1.00 98.14           C  
ATOM    710  CB  VAL A  45     -10.247  -2.672   2.887  1.00 98.14           C  
ATOM    711  HB  VAL A  45     -11.277  -2.906   2.617  1.00 98.14           H  
ATOM    712  O   VAL A  45     -11.736  -0.118   1.842  1.00 98.14           O  
ATOM    713  CG1 VAL A  45      -9.337  -2.936   1.683  1.00 98.14           C  
ATOM    714 HG11 VAL A  45      -8.319  -2.634   1.929  1.00 98.14           H  
ATOM    715 HG12 VAL A  45      -9.652  -2.358   0.814  1.00 98.14           H  
ATOM    716 HG13 VAL A  45      -9.340  -3.996   1.429  1.00 98.14           H  
ATOM    717  CG2 VAL A  45      -9.842  -3.634   4.012  1.00 98.14           C  
ATOM    718 HG21 VAL A  45      -9.887  -4.664   3.658  1.00 98.14           H  
ATOM    719 HG22 VAL A  45      -8.822  -3.425   4.334  1.00 98.14           H  
ATOM    720 HG23 VAL A  45     -10.514  -3.533   4.865  1.00 98.14           H  
ATOM    721  N   ILE A  46      -9.584   0.525   1.711  1.00 98.40           N  
ATOM    722  H   ILE A  46      -8.651   0.381   2.070  1.00 98.40           H  
ATOM    723  CA  ILE A  46      -9.771   1.538   0.661  1.00 98.40           C  
ATOM    724  HA  ILE A  46     -10.841   1.654   0.490  1.00 98.40           H  
ATOM    725  C   ILE A  46      -9.175   1.103  -0.679  1.00 98.40           C  
ATOM    726  CB  ILE A  46      -9.247   2.924   1.096  1.00 98.40           C  
ATOM    727  HB  ILE A  46      -9.499   3.625   0.301  1.00 98.40           H  
ATOM    728  O   ILE A  46      -9.593   1.596  -1.724  1.00 98.40           O  
ATOM    729  CG1 ILE A  46      -7.715   2.956   1.295  1.00 98.40           C  
ATOM    730 HG12 ILE A  46      -7.226   2.524   0.422  1.00 98.40           H  
ATOM    731 HG13 ILE A  46      -7.446   2.365   2.171  1.00 98.40           H  
ATOM    732  CG2 ILE A  46      -9.970   3.380   2.375  1.00 98.40           C  
ATOM    733 HG21 ILE A  46      -9.794   4.441   2.550  1.00 98.40           H  
ATOM    734 HG22 ILE A  46     -11.044   3.212   2.286  1.00 98.40           H  
ATOM    735 HG23 ILE A  46      -9.601   2.811   3.228  1.00 98.40           H  
ATOM    736  CD1 ILE A  46      -7.146   4.369   1.468  1.00 98.40           C  
ATOM    737 HD11 ILE A  46      -6.062   4.310   1.569  1.00 98.40           H  
ATOM    738 HD12 ILE A  46      -7.554   4.847   2.359  1.00 98.40           H  
ATOM    739 HD13 ILE A  46      -7.386   4.974   0.594  1.00 98.40           H  
ATOM    740  N   GLN A  47      -8.229   0.166  -0.654  1.00 98.44           N  
ATOM    741  H   GLN A  47      -7.917  -0.184   0.241  1.00 98.44           H  
ATOM    742  CA  GLN A  47      -7.597  -0.416  -1.831  1.00 98.44           C  
ATOM    743  HA  GLN A  47      -8.309  -0.399  -2.657  1.00 98.44           H  
ATOM    744  C   GLN A  47      -7.196  -1.854  -1.532  1.00 98.44           C  
ATOM    745  CB  GLN A  47      -6.368   0.419  -2.203  1.00 98.44           C  
ATOM    746  HB2 GLN A  47      -6.674   1.466  -2.192  1.00 98.44           H  
ATOM    747  HB3 GLN A  47      -5.593   0.297  -1.446  1.00 98.44           H  
ATOM    748  O   GLN A  47      -6.768  -2.149  -0.412  1.00 98.44           O  
ATOM    749  CG  GLN A  47      -5.774   0.096  -3.581  1.00 98.44           C  
ATOM    750  HG2 GLN A  47      -6.550  -0.248  -4.265  1.00 98.44           H  
ATOM    751  HG3 GLN A  47      -5.358   1.021  -3.982  1.00 98.44           H  
ATOM    752  CD  GLN A  47      -4.631  -0.904  -3.572  1.00 98.44           C  
ATOM    753  NE2 GLN A  47      -3.824  -0.865  -4.605  1.00 98.44           N  
ATOM    754 HE21 GLN A  47      -2.968  -1.399  -4.562  1.00 98.44           H  
ATOM    755 HE22 GLN A  47      -3.910  -0.106  -5.266  1.00 98.44           H  
ATOM    756  OE1 GLN A  47      -4.444  -1.701  -2.666  1.00 98.44           O  
ATOM    757  N   ARG A  48      -7.329  -2.745  -2.517  1.00 97.84           N  
ATOM    758  H   ARG A  48      -7.725  -2.441  -3.395  1.00 97.84           H  
ATOM    759  CA  ARG A  48      -6.887  -4.136  -2.380  1.00 97.84           C  
ATOM    760  HA  ARG A  48      -6.029  -4.161  -1.707  1.00 97.84           H  
ATOM    761  C   ARG A  48      -6.443  -4.722  -3.717  1.00 97.84           C  
ATOM    762  CB  ARG A  48      -8.043  -4.928  -1.757  1.00 97.84           C  
ATOM    763  HB2 ARG A  48      -8.848  -5.012  -2.487  1.00 97.84           H  
ATOM    764  HB3 ARG A  48      -8.416  -4.375  -0.894  1.00 97.84           H  
ATOM    765  O   ARG A  48      -7.207  -4.656  -4.679  1.00 97.84           O  
ATOM    766  CG  ARG A  48      -7.641  -6.325  -1.284  1.00 97.84           C  
ATOM    767  HG2 ARG A  48      -7.344  -6.931  -2.140  1.00 97.84           H  
ATOM    768  HG3 ARG A  48      -6.812  -6.252  -0.580  1.00 97.84           H  
ATOM    769  CD  ARG A  48      -8.855  -6.952  -0.593  1.00 97.84           C  
ATOM    770  HD2 ARG A  48      -9.126  -6.332   0.262  1.00 97.84           H  
ATOM    771  HD3 ARG A  48      -9.685  -6.957  -1.299  1.00 97.84           H  
ATOM    772  NE  ARG A  48      -8.566  -8.310  -0.107  1.00 97.84           N  
ATOM    773  HE  ARG A  48      -7.734  -8.391   0.459  1.00 97.84           H  
ATOM    774  NH1 ARG A  48     -10.489  -9.346  -0.843  1.00 97.84           N  
ATOM    775 HH11 ARG A  48     -10.934 -10.191  -1.172  1.00 97.84           H  
ATOM    776 HH12 ARG A  48     -10.836  -8.465  -1.194  1.00 97.84           H  
ATOM    777  NH2 ARG A  48      -8.877 -10.548   0.114  1.00 97.84           N  
ATOM    778 HH21 ARG A  48      -7.941 -10.612   0.488  1.00 97.84           H  
ATOM    779 HH22 ARG A  48      -9.426 -11.372  -0.083  1.00 97.84           H  
ATOM    780  CZ  ARG A  48      -9.314  -9.384  -0.277  1.00 97.84           C  
ATOM    781  N   ARG A  49      -5.245  -5.319  -3.741  1.00 97.05           N  
ATOM    782  H   ARG A  49      -4.689  -5.240  -2.902  1.00 97.05           H  
ATOM    783  CA  ARG A  49      -4.655  -6.091  -4.851  1.00 97.05           C  
ATOM    784  HA  ARG A  49      -5.388  -6.200  -5.650  1.00 97.05           H  
ATOM    785  C   ARG A  49      -4.279  -7.485  -4.354  1.00 97.05           C  
ATOM    786  CB  ARG A  49      -3.409  -5.399  -5.438  1.00 97.05           C  
ATOM    787  HB2 ARG A  49      -2.568  -5.556  -4.763  1.00 97.05           H  
ATOM    788  HB3 ARG A  49      -3.151  -5.879  -6.382  1.00 97.05           H  
ATOM    789  O   ARG A  49      -3.296  -7.646  -3.635  1.00 97.05           O  
ATOM    790  CG  ARG A  49      -3.532  -3.894  -5.667  1.00 97.05           C  
ATOM    791  HG2 ARG A  49      -2.573  -3.512  -6.016  1.00 97.05           H  
ATOM    792  HG3 ARG A  49      -3.747  -3.425  -4.706  1.00 97.05           H  
ATOM    793  CD  ARG A  49      -4.628  -3.501  -6.659  1.00 97.05           C  
ATOM    794  HD2 ARG A  49      -4.712  -2.414  -6.660  1.00 97.05           H  
ATOM    795  HD3 ARG A  49      -5.585  -3.905  -6.330  1.00 97.05           H  
ATOM    796  NE  ARG A  49      -4.358  -3.969  -8.028  1.00 97.05           N  
ATOM    797  HE  ARG A  49      -4.888  -4.766  -8.352  1.00 97.05           H  
ATOM    798  NH1 ARG A  49      -2.782  -2.378  -8.587  1.00 97.05           N  
ATOM    799 HH11 ARG A  49      -2.661  -2.095  -7.625  1.00 97.05           H  
ATOM    800 HH12 ARG A  49      -2.168  -2.012  -9.301  1.00 97.05           H  
ATOM    801  NH2 ARG A  49      -3.580  -3.690 -10.157  1.00 97.05           N  
ATOM    802 HH21 ARG A  49      -2.972  -3.155 -10.760  1.00 97.05           H  
ATOM    803 HH22 ARG A  49      -4.254  -4.353 -10.511  1.00 97.05           H  
ATOM    804  CZ  ARG A  49      -3.584  -3.352  -8.903  1.00 97.05           C  
ATOM    805  N   VAL A  50      -5.086  -8.482  -4.685  1.00 94.99           N  
ATOM    806  H   VAL A  50      -5.893  -8.236  -5.241  1.00 94.99           H  
ATOM    807  CA  VAL A  50      -4.918  -9.897  -4.309  1.00 94.99           C  
ATOM    808  HA  VAL A  50      -3.864 -10.095  -4.114  1.00 94.99           H  
ATOM    809  C   VAL A  50      -5.350 -10.880  -5.409  1.00 94.99           C  
ATOM    810  CB  VAL A  50      -5.721 -10.218  -3.032  1.00 94.99           C  
ATOM    811  HB  VAL A  50      -5.616 -11.283  -2.822  1.00 94.99           H  
ATOM    812  O   VAL A  50      -4.983 -12.050  -5.340  1.00 94.99           O  
ATOM    813  CG1 VAL A  50      -5.233  -9.469  -1.788  1.00 94.99           C  
ATOM    814 HG11 VAL A  50      -5.316  -8.391  -1.924  1.00 94.99           H  
ATOM    815 HG12 VAL A  50      -4.190  -9.730  -1.609  1.00 94.99           H  
ATOM    816 HG13 VAL A  50      -5.817  -9.769  -0.918  1.00 94.99           H  
ATOM    817  CG2 VAL A  50      -7.214  -9.921  -3.190  1.00 94.99           C  
ATOM    818 HG21 VAL A  50      -7.388  -8.855  -3.339  1.00 94.99           H  
ATOM    819 HG22 VAL A  50      -7.762 -10.278  -2.318  1.00 94.99           H  
ATOM    820 HG23 VAL A  50      -7.597 -10.450  -4.063  1.00 94.99           H  
ATOM    821  N   HIS A  51      -6.158 -10.448  -6.383  1.00 90.13           N  
ATOM    822  H   HIS A  51      -6.473  -9.489  -6.361  1.00 90.13           H  
ATOM    823  CA  HIS A  51      -6.791 -11.315  -7.380  1.00 90.13           C  
ATOM    824  HA  HIS A  51      -6.588 -12.358  -7.137  1.00 90.13           H  
ATOM    825  C   HIS A  51      -6.261 -11.123  -8.806  1.00 90.13           C  
ATOM    826  CB  HIS A  51      -8.313 -11.113  -7.329  1.00 90.13           C  
ATOM    827  HB2 HIS A  51      -8.764 -11.684  -8.141  1.00 90.13           H  
ATOM    828  HB3 HIS A  51      -8.536 -10.059  -7.492  1.00 90.13           H  
ATOM    829  O   HIS A  51      -6.430 -12.034  -9.614  1.00 90.13           O  
ATOM    830  CG  HIS A  51      -8.963 -11.558  -6.044  1.00 90.13           C  
ATOM    831  CD2 HIS A  51      -9.888 -10.869  -5.303  1.00 90.13           C  
ATOM    832  HD2 HIS A  51     -10.290  -9.897  -5.551  1.00 90.13           H  
ATOM    833  ND1 HIS A  51      -8.689 -12.723  -5.370  1.00 90.13           N  
ATOM    834  HD1 HIS A  51      -7.954 -13.371  -5.616  1.00 90.13           H  
ATOM    835  CE1 HIS A  51      -9.424 -12.735  -4.249  1.00 90.13           C  
ATOM    836  HE1 HIS A  51      -9.383 -13.516  -3.503  1.00 90.13           H  
ATOM    837  NE2 HIS A  51     -10.174 -11.626  -4.151  1.00 90.13           N  
ATOM    838  N   GLN A  52      -5.611  -9.991  -9.108  1.00 92.12           N  
ATOM    839  H   GLN A  52      -5.603  -9.248  -8.423  1.00 92.12           H  
ATOM    840  CA  GLN A  52      -5.087  -9.665 -10.442  1.00 92.12           C  
ATOM    841  HA  GLN A  52      -4.735  -8.635 -10.386  1.00 92.12           H  
ATOM    842  C   GLN A  52      -6.181  -9.672 -11.532  1.00 92.12           C  
ATOM    843  CB  GLN A  52      -3.863 -10.553 -10.753  1.00 92.12           C  
ATOM    844  HB2 GLN A  52      -4.219 -11.521 -11.106  1.00 92.12           H  
ATOM    845  HB3 GLN A  52      -3.297 -10.713  -9.836  1.00 92.12           H  
ATOM    846  O   GLN A  52      -5.923  -9.989 -12.690  1.00 92.12           O  
ATOM    847  CG  GLN A  52      -2.900  -9.952 -11.791  1.00 92.12           C  
ATOM    848  HG2 GLN A  52      -2.447  -9.055 -11.369  1.00 92.12           H  
ATOM    849  HG3 GLN A  52      -3.440  -9.665 -12.693  1.00 92.12           H  
ATOM    850  CD  GLN A  52      -1.785 -10.916 -12.195  1.00 92.12           C  
ATOM    851  NE2 GLN A  52      -0.776 -10.453 -12.894  1.00 92.12           N  
ATOM    852 HE21 GLN A  52      -0.679  -9.461 -13.058  1.00 92.12           H  
ATOM    853 HE22 GLN A  52      -0.060 -11.118 -13.153  1.00 92.12           H  
ATOM    854  OE1 GLN A  52      -1.782 -12.101 -11.906  1.00 92.12           O  
ATOM    855  N   ASP A  53      -7.417  -9.323 -11.163  1.00 92.16           N  
ATOM    856  H   ASP A  53      -7.590  -9.105 -10.192  1.00 92.16           H  
ATOM    857  CA  ASP A  53      -8.605  -9.402 -12.027  1.00 92.16           C  
ATOM    858  HA  ASP A  53      -8.318  -9.848 -12.979  1.00 92.16           H  
ATOM    859  C   ASP A  53      -9.219  -8.041 -12.386  1.00 92.16           C  
ATOM    860  CB  ASP A  53      -9.635 -10.351 -11.395  1.00 92.16           C  
ATOM    861  HB2 ASP A  53     -10.500 -10.418 -12.055  1.00 92.16           H  
ATOM    862  HB3 ASP A  53      -9.190 -11.344 -11.346  1.00 92.16           H  
ATOM    863  O   ASP A  53     -10.059  -7.961 -13.283  1.00 92.16           O  
ATOM    864  CG  ASP A  53     -10.118  -9.975  -9.989  1.00 92.16           C  
ATOM    865  OD1 ASP A  53      -9.714  -8.915  -9.450  1.00 92.16           O  
ATOM    866  OD2 ASP A  53     -10.851 -10.822  -9.421  1.00 92.16           O  
ATOM    867  N   THR A  54      -8.750  -6.962 -11.759  1.00 95.51           N  
ATOM    868  H   THR A  54      -8.125  -7.117 -10.982  1.00 95.51           H  
ATOM    869  CA  THR A  54      -9.191  -5.595 -12.053  1.00 95.51           C  
ATOM    870  HA  THR A  54     -10.000  -5.633 -12.782  1.00 95.51           H  
ATOM    871  C   THR A  54      -8.050  -4.779 -12.637  1.00 95.51           C  
ATOM    872  CB  THR A  54      -9.760  -4.912 -10.807  1.00 95.51           C  
ATOM    873  HB  THR A  54      -8.983  -4.821 -10.048  1.00 95.51           H  
ATOM    874  O   THR A  54      -6.986  -4.641 -12.030  1.00 95.51           O  
ATOM    875  CG2 THR A  54     -10.338  -3.527 -11.072  1.00 95.51           C  
ATOM    876 HG21 THR A  54      -9.536  -2.830 -11.317  1.00 95.51           H  
ATOM    877 HG22 THR A  54     -10.837  -3.176 -10.169  1.00 95.51           H  
ATOM    878 HG23 THR A  54     -11.063  -3.573 -11.885  1.00 95.51           H  
ATOM    879  OG1 THR A  54     -10.825  -5.669 -10.316  1.00 95.51           O  
ATOM    880  HG1 THR A  54     -10.958  -5.422  -9.398  1.00 95.51           H  
ATOM    881  N   SER A  55      -8.288  -4.173 -13.803  1.00 96.43           N  
ATOM    882  H   SER A  55      -9.149  -4.385 -14.289  1.00 96.43           H  
ATOM    883  CA  SER A  55      -7.385  -3.152 -14.338  1.00 96.43           C  
ATOM    884  HA  SER A  55      -6.367  -3.537 -14.290  1.00 96.43           H  
ATOM    885  C   SER A  55      -7.462  -1.878 -13.495  1.00 96.43           C  
ATOM    886  CB  SER A  55      -7.678  -2.831 -15.804  1.00 96.43           C  
ATOM    887  HB2 SER A  55      -7.554  -3.729 -16.410  1.00 96.43           H  
ATOM    888  HB3 SER A  55      -8.694  -2.452 -15.911  1.00 96.43           H  
ATOM    889  O   SER A  55      -8.556  -1.358 -13.257  1.00 96.43           O  
ATOM    890  OG  SER A  55      -6.757  -1.845 -16.219  1.00 96.43           O  
ATOM    891  HG  SER A  55      -6.886  -1.631 -17.146  1.00 96.43           H  
ATOM    892  N   PHE A  56      -6.296  -1.381 -13.081  1.00 97.72           N  
ATOM    893  H   PHE A  56      -5.457  -1.888 -13.324  1.00 97.72           H  
ATOM    894  CA  PHE A  56      -6.114  -0.083 -12.425  1.00 97.72           C  
ATOM    895  HA  PHE A  56      -7.070   0.262 -12.031  1.00 97.72           H  
ATOM    896  C   PHE A  56      -5.666   1.004 -13.420  1.00 97.72           C  
ATOM    897  CB  PHE A  56      -5.158  -0.236 -11.231  1.00 97.72           C  
ATOM    898  HB2 PHE A  56      -4.330  -0.890 -11.504  1.00 97.72           H  
ATOM    899  HB3 PHE A  56      -4.735   0.745 -11.016  1.00 97.72           H  
ATOM    900  O   PHE A  56      -5.539   2.165 -13.049  1.00 97.72           O  
ATOM    901  CG  PHE A  56      -5.808  -0.750  -9.955  1.00 97.72           C  
ATOM    902  CD1 PHE A  56      -5.781   0.035  -8.787  1.00 97.72           C  
ATOM    903  HD1 PHE A  56      -5.284   0.994  -8.795  1.00 97.72           H  
ATOM    904  CD2 PHE A  56      -6.464  -1.994  -9.926  1.00 97.72           C  
ATOM    905  HD2 PHE A  56      -6.488  -2.614 -10.810  1.00 97.72           H  
ATOM    906  CE1 PHE A  56      -6.411  -0.409  -7.612  1.00 97.72           C  
ATOM    907  HE1 PHE A  56      -6.386   0.206  -6.725  1.00 97.72           H  
ATOM    908  CE2 PHE A  56      -7.109  -2.435  -8.759  1.00 97.72           C  
ATOM    909  HE2 PHE A  56      -7.635  -3.379  -8.759  1.00 97.72           H  
ATOM    910  CZ  PHE A  56      -7.083  -1.643  -7.599  1.00 97.72           C  
ATOM    911  HZ  PHE A  56      -7.568  -1.988  -6.698  1.00 97.72           H  
ATOM    912  N   GLN A  57      -5.525   0.667 -14.706  1.00 97.10           N  
ATOM    913  H   GLN A  57      -5.672  -0.292 -14.987  1.00 97.10           H  
ATOM    914  CA  GLN A  57      -5.352   1.651 -15.772  1.00 97.10           C  
ATOM    915  HA  GLN A  57      -4.663   2.422 -15.428  1.00 97.10           H  
ATOM    916  C   GLN A  57      -6.686   2.338 -16.056  1.00 97.10           C  
ATOM    917  CB  GLN A  57      -4.741   0.966 -16.996  1.00 97.10           C  
ATOM    918  HB2 GLN A  57      -3.805   0.490 -16.703  1.00 97.10           H  
ATOM    919  HB3 GLN A  57      -5.423   0.199 -17.363  1.00 97.10           H  
ATOM    920  O   GLN A  57      -7.483   1.889 -16.884  1.00 97.10           O  
ATOM    921  CG  GLN A  57      -4.451   1.964 -18.124  1.00 97.10           C  
ATOM    922  HG2 GLN A  57      -3.789   2.748 -17.755  1.00 97.10           H  
ATOM    923  HG3 GLN A  57      -5.375   2.435 -18.459  1.00 97.10           H  
ATOM    924  CD  GLN A  57      -3.815   1.285 -19.327  1.00 97.10           C  
ATOM    925  NE2 GLN A  57      -3.198   2.037 -20.208  1.00 97.10           N  
ATOM    926 HE21 GLN A  57      -3.082   3.026 -20.038  1.00 97.10           H  
ATOM    927 HE22 GLN A  57      -2.602   1.524 -20.842  1.00 97.10           H  
ATOM    928  OE1 GLN A  57      -3.883   0.079 -19.516  1.00 97.10           O  
ATOM    929  N   ARG A  58      -6.959   3.388 -15.284  1.00 98.07           N  
ATOM    930  H   ARG A  58      -6.253   3.656 -14.613  1.00 98.07           H  
ATOM    931  CA  ARG A  58      -8.263   4.046 -15.180  1.00 98.07           C  
ATOM    932  HA  ARG A  58      -8.886   3.774 -16.032  1.00 98.07           H  
ATOM    933  C   ARG A  58      -8.115   5.560 -15.213  1.00 98.07           C  
ATOM    934  CB  ARG A  58      -8.949   3.597 -13.882  1.00 98.07           C  
ATOM    935  HB2 ARG A  58      -8.327   3.881 -13.032  1.00 98.07           H  
ATOM    936  HB3 ARG A  58      -9.895   4.129 -13.788  1.00 98.07           H  
ATOM    937  O   ARG A  58      -7.083   6.087 -14.808  1.00 98.07           O  
ATOM    938  CG  ARG A  58      -9.232   2.097 -13.774  1.00 98.07           C  
ATOM    939  HG2 ARG A  58      -8.302   1.535 -13.862  1.00 98.07           H  
ATOM    940  HG3 ARG A  58      -9.653   1.893 -12.789  1.00 98.07           H  
ATOM    941  CD  ARG A  58     -10.219   1.611 -14.829  1.00 98.07           C  
ATOM    942  HD2 ARG A  58      -9.832   1.830 -15.825  1.00 98.07           H  
ATOM    943  HD3 ARG A  58     -11.166   2.130 -14.686  1.00 98.07           H  
ATOM    944  NE  ARG A  58     -10.429   0.168 -14.685  1.00 98.07           N  
ATOM    945  HE  ARG A  58      -9.907  -0.283 -13.948  1.00 98.07           H  
ATOM    946  NH1 ARG A  58     -11.757  -0.099 -16.522  1.00 98.07           N  
ATOM    947 HH11 ARG A  58     -11.702   0.902 -16.650  1.00 98.07           H  
ATOM    948 HH12 ARG A  58     -12.341  -0.659 -17.125  1.00 98.07           H  
ATOM    949  NH2 ARG A  58     -11.298  -1.849 -15.188  1.00 98.07           N  
ATOM    950 HH21 ARG A  58     -11.922  -2.426 -15.734  1.00 98.07           H  
ATOM    951 HH22 ARG A  58     -10.854  -2.186 -14.346  1.00 98.07           H  
ATOM    952  CZ  ARG A  58     -11.160  -0.586 -15.471  1.00 98.07           C  
ATOM    953  N   ASN A  59      -9.148   6.236 -15.700  1.00 98.49           N  
ATOM    954  H   ASN A  59     -10.005   5.734 -15.881  1.00 98.49           H  
ATOM    955  CA  ASN A  59      -9.178   7.692 -15.827  1.00 98.49           C  
ATOM    956  HA  ASN A  59      -8.182   8.037 -16.106  1.00 98.49           H  
ATOM    957  C   ASN A  59      -9.523   8.386 -14.489  1.00 98.49           C  
ATOM    958  CB  ASN A  59     -10.131   8.033 -16.993  1.00 98.49           C  
ATOM    959  HB2 ASN A  59      -9.828   7.474 -17.878  1.00 98.49           H  
ATOM    960  HB3 ASN A  59     -10.050   9.093 -17.234  1.00 98.49           H  
ATOM    961  O   ASN A  59      -9.751   7.728 -13.467  1.00 98.49           O  
ATOM    962  CG  ASN A  59     -11.596   7.753 -16.715  1.00 98.49           C  
ATOM    963  ND2 ASN A  59     -12.434   7.773 -17.720  1.00 98.49           N  
ATOM    964 HD21 ASN A  59     -13.402   7.611 -17.482  1.00 98.49           H  
ATOM    965 HD22 ASN A  59     -12.129   8.037 -18.646  1.00 98.49           H  
ATOM    966  OD1 ASN A  59     -12.018   7.532 -15.598  1.00 98.49           O  
ATOM    967  N   TRP A  60      -9.578   9.720 -14.488  1.00 98.66           N  
ATOM    968  H   TRP A  60      -9.289  10.209 -15.323  1.00 98.66           H  
ATOM    969  CA  TRP A  60      -9.916  10.515 -13.305  1.00 98.66           C  
ATOM    970  HA  TRP A  60      -9.168  10.349 -12.530  1.00 98.66           H  
ATOM    971  C   TRP A  60     -11.279  10.153 -12.719  1.00 98.66           C  
ATOM    972  CB  TRP A  60      -9.912  12.004 -13.661  1.00 98.66           C  
ATOM    973  HB2 TRP A  60      -8.938  12.269 -14.071  1.00 98.66           H  
ATOM    974  HB3 TRP A  60     -10.655  12.197 -14.434  1.00 98.66           H  
ATOM    975  O   TRP A  60     -11.417  10.011 -11.505  1.00 98.66           O  
ATOM    976  CG  TRP A  60     -10.182  12.885 -12.479  1.00 98.66           C  
ATOM    977  CD1 TRP A  60     -11.371  13.424 -12.119  1.00 98.66           C  
ATOM    978  HD1 TRP A  60     -12.295  13.283 -12.661  1.00 98.66           H  
ATOM    979  CD2 TRP A  60      -9.240  13.277 -11.447  1.00 98.66           C  
ATOM    980  CE2 TRP A  60      -9.907  14.130 -10.516  1.00 98.66           C  
ATOM    981  CE3 TRP A  60      -7.876  13.010 -11.229  1.00 98.66           C  
ATOM    982  HE3 TRP A  60      -7.349  12.363 -11.915  1.00 98.66           H  
ATOM    983  NE1 TRP A  60     -11.221  14.157 -10.952  1.00 98.66           N  
ATOM    984  HE1 TRP A  60     -11.980  14.653 -10.507  1.00 98.66           H  
ATOM    985  CH2 TRP A  60      -7.842  14.513  -9.309  1.00 98.66           C  
ATOM    986  HH2 TRP A  60      -7.282  15.006  -8.527  1.00 98.66           H  
ATOM    987  CZ2 TRP A  60      -9.215  14.765  -9.473  1.00 98.66           C  
ATOM    988  HZ2 TRP A  60      -9.716  15.454  -8.809  1.00 98.66           H  
ATOM    989  CZ3 TRP A  60      -7.188  13.617 -10.169  1.00 98.66           C  
ATOM    990  HZ3 TRP A  60      -6.136  13.408 -10.043  1.00 98.66           H  
ATOM    991  N   GLU A  61     -12.289  10.005 -13.576  1.00 98.63           N  
ATOM    992  H   GLU A  61     -12.082  10.038 -14.564  1.00 98.63           H  
ATOM    993  CA  GLU A  61     -13.667   9.730 -13.165  1.00 98.63           C  
ATOM    994  HA  GLU A  61     -13.975  10.494 -12.451  1.00 98.63           H  
ATOM    995  C   GLU A  61     -13.787   8.373 -12.453  1.00 98.63           C  
ATOM    996  CB  GLU A  61     -14.577   9.829 -14.398  1.00 98.63           C  
ATOM    997  HB2 GLU A  61     -14.313   9.059 -15.123  1.00 98.63           H  
ATOM    998  HB3 GLU A  61     -14.434  10.808 -14.856  1.00 98.63           H  
ATOM    999  O   GLU A  61     -14.368   8.281 -11.366  1.00 98.63           O  
ATOM   1000  CG  GLU A  61     -16.046   9.683 -13.994  1.00 98.63           C  
ATOM   1001  HG2 GLU A  61     -16.238   8.654 -13.691  1.00 98.63           H  
ATOM   1002  HG3 GLU A  61     -16.209  10.332 -13.134  1.00 98.63           H  
ATOM   1003  CD  GLU A  61     -17.021  10.073 -15.110  1.00 98.63           C  
ATOM   1004  OE1 GLU A  61     -18.011  10.765 -14.770  1.00 98.63           O  
ATOM   1005  OE2 GLU A  61     -16.779   9.688 -16.274  1.00 98.63           O  
ATOM   1006  N   ASP A  62     -13.145   7.346 -13.004  1.00 98.53           N  
ATOM   1007  H   ASP A  62     -12.710   7.483 -13.906  1.00 98.53           H  
ATOM   1008  CA  ASP A  62     -13.053   6.018 -12.410  1.00 98.53           C  
ATOM   1009  HA  ASP A  62     -14.054   5.620 -12.246  1.00 98.53           H  
ATOM   1010  C   ASP A  62     -12.326   6.066 -11.062  1.00 98.53           C  
ATOM   1011  CB  ASP A  62     -12.283   5.085 -13.349  1.00 98.53           C  
ATOM   1012  HB2 ASP A  62     -11.407   5.622 -13.713  1.00 98.53           H  
ATOM   1013  HB3 ASP A  62     -11.942   4.227 -12.770  1.00 98.53           H  
ATOM   1014  O   ASP A  62     -12.795   5.471 -10.097  1.00 98.53           O  
ATOM   1015  CG  ASP A  62     -13.059   4.531 -14.545  1.00 98.53           C  
ATOM   1016  OD1 ASP A  62     -14.305   4.469 -14.470  1.00 98.53           O  
ATOM   1017  OD2 ASP A  62     -12.374   4.034 -15.474  1.00 98.53           O  
ATOM   1018  N   TYR A  63     -11.206   6.785 -10.937  1.00 98.70           N  
ATOM   1019  H   TYR A  63     -10.837   7.248 -11.755  1.00 98.70           H  
ATOM   1020  CA  TYR A  63     -10.506   6.917  -9.651  1.00 98.70           C  
ATOM   1021  HA  TYR A  63     -10.396   5.923  -9.218  1.00 98.70           H  
ATOM   1022  C   TYR A  63     -11.280   7.747  -8.625  1.00 98.70           C  
ATOM   1023  CB  TYR A  63      -9.108   7.499  -9.866  1.00 98.70           C  
ATOM   1024  HB2 TYR A  63      -8.815   8.068  -8.983  1.00 98.70           H  
ATOM   1025  HB3 TYR A  63      -9.114   8.190 -10.708  1.00 98.70           H  
ATOM   1026  O   TYR A  63     -11.225   7.455  -7.427  1.00 98.70           O  
ATOM   1027  CG  TYR A  63      -8.074   6.419 -10.071  1.00 98.70           C  
ATOM   1028  CD1 TYR A  63      -7.646   5.668  -8.961  1.00 98.70           C  
ATOM   1029  HD1 TYR A  63      -8.035   5.891  -7.978  1.00 98.70           H  
ATOM   1030  CD2 TYR A  63      -7.560   6.144 -11.350  1.00 98.70           C  
ATOM   1031  HD2 TYR A  63      -7.887   6.714 -12.208  1.00 98.70           H  
ATOM   1032  CE1 TYR A  63      -6.704   4.642  -9.124  1.00 98.70           C  
ATOM   1033  HE1 TYR A  63      -6.385   4.064  -8.269  1.00 98.70           H  
ATOM   1034  CE2 TYR A  63      -6.600   5.130 -11.515  1.00 98.70           C  
ATOM   1035  HE2 TYR A  63      -6.180   4.928 -12.489  1.00 98.70           H  
ATOM   1036  OH  TYR A  63      -5.208   3.444 -10.533  1.00 98.70           O  
ATOM   1037  HH  TYR A  63      -4.978   3.048  -9.690  1.00 98.70           H  
ATOM   1038  CZ  TYR A  63      -6.172   4.383 -10.401  1.00 98.70           C  
ATOM   1039  N   LYS A  64     -12.038   8.747  -9.075  1.00 98.57           N  
ATOM   1040  H   LYS A  64     -11.987   8.958 -10.061  1.00 98.57           H  
ATOM   1041  CA  LYS A  64     -12.907   9.582  -8.243  1.00 98.57           C  
ATOM   1042  HA  LYS A  64     -12.325  10.014  -7.428  1.00 98.57           H  
ATOM   1043  C   LYS A  64     -14.027   8.765  -7.615  1.00 98.57           C  
ATOM   1044  CB  LYS A  64     -13.437  10.728  -9.114  1.00 98.57           C  
ATOM   1045  HB2 LYS A  64     -12.612  11.411  -9.314  1.00 98.57           H  
ATOM   1046  HB3 LYS A  64     -13.789  10.339 -10.070  1.00 98.57           H  
ATOM   1047  O   LYS A  64     -14.173   8.762  -6.389  1.00 98.57           O  
ATOM   1048  CG  LYS A  64     -14.591  11.490  -8.460  1.00 98.57           C  
ATOM   1049  HG2 LYS A  64     -15.473  10.854  -8.382  1.00 98.57           H  
ATOM   1050  HG3 LYS A  64     -14.296  11.810  -7.461  1.00 98.57           H  
ATOM   1051  CD  LYS A  64     -14.939  12.695  -9.325  1.00 98.57           C  
ATOM   1052  HD2 LYS A  64     -14.035  13.281  -9.491  1.00 98.57           H  
ATOM   1053  HD3 LYS A  64     -15.324  12.355 -10.286  1.00 98.57           H  
ATOM   1054  CE  LYS A  64     -15.977  13.566  -8.626  1.00 98.57           C  
ATOM   1055  HE2 LYS A  64     -16.895  12.997  -8.476  1.00 98.57           H  
ATOM   1056  HE3 LYS A  64     -15.578  13.857  -7.654  1.00 98.57           H  
ATOM   1057  NZ  LYS A  64     -16.225  14.775  -9.436  1.00 98.57           N  
ATOM   1058  HZ1 LYS A  64     -16.660  14.589 -10.328  1.00 98.57           H  
ATOM   1059  HZ2 LYS A  64     -15.339  15.231  -9.599  1.00 98.57           H  
ATOM   1060  HZ3 LYS A  64     -16.697  15.491  -8.902  1.00 98.57           H  
ATOM   1061  N   PHE A  65     -14.797   8.057  -8.438  1.00 97.93           N  
ATOM   1062  H   PHE A  65     -14.626   8.128  -9.431  1.00 97.93           H  
ATOM   1063  CA  PHE A  65     -15.946   7.277  -7.978  1.00 97.93           C  
ATOM   1064  HA  PHE A  65     -16.367   7.769  -7.101  1.00 97.93           H  
ATOM   1065  C   PHE A  65     -15.566   5.869  -7.524  1.00 97.93           C  
ATOM   1066  CB  PHE A  65     -17.020   7.269  -9.068  1.00 97.93           C  
ATOM   1067  HB2 PHE A  65     -16.606   6.821  -9.971  1.00 97.93           H  
ATOM   1068  HB3 PHE A  65     -17.853   6.646  -8.741  1.00 97.93           H  
ATOM   1069  O   PHE A  65     -16.321   5.257  -6.770  1.00 97.93           O  
ATOM   1070  CG  PHE A  65     -17.563   8.651  -9.382  1.00 97.93           C  
ATOM   1071  CD1 PHE A  65     -18.132   9.440  -8.362  1.00 97.93           C  
ATOM   1072  HD1 PHE A  65     -18.191   9.063  -7.351  1.00 97.93           H  
ATOM   1073  CD2 PHE A  65     -17.509   9.151 -10.695  1.00 97.93           C  
ATOM   1074  HD2 PHE A  65     -17.086   8.552 -11.488  1.00 97.93           H  
ATOM   1075  CE1 PHE A  65     -18.634  10.721  -8.651  1.00 97.93           C  
ATOM   1076  HE1 PHE A  65     -19.075  11.321  -7.868  1.00 97.93           H  
ATOM   1077  CE2 PHE A  65     -18.032  10.423 -10.988  1.00 97.93           C  
ATOM   1078  HE2 PHE A  65     -18.035  10.782 -12.007  1.00 97.93           H  
ATOM   1079  CZ  PHE A  65     -18.589  11.209  -9.968  1.00 97.93           C  
ATOM   1080  HZ  PHE A  65     -19.006  12.176 -10.209  1.00 97.93           H  
ATOM   1081  N   GLY A  66     -14.374   5.407  -7.905  1.00 97.94           N  
ATOM   1082  H   GLY A  66     -13.906   5.957  -8.611  1.00 97.94           H  
ATOM   1083  CA  GLY A  66     -13.730   4.121  -7.647  1.00 97.94           C  
ATOM   1084  HA2 GLY A  66     -13.657   3.926  -6.577  1.00 97.94           H  
ATOM   1085  HA3 GLY A  66     -12.702   4.201  -8.002  1.00 97.94           H  
ATOM   1086  C   GLY A  66     -14.354   2.941  -8.397  1.00 97.94           C  
ATOM   1087  O   GLY A  66     -15.498   2.992  -8.835  1.00 97.94           O  
ATOM   1088  N   PHE A  67     -13.621   1.835  -8.451  1.00 97.41           N  
ATOM   1089  H   PHE A  67     -12.724   1.829  -7.989  1.00 97.41           H  
ATOM   1090  CA  PHE A  67     -13.902   0.685  -9.314  1.00 97.41           C  
ATOM   1091  HA  PHE A  67     -14.961   0.663  -9.570  1.00 97.41           H  
ATOM   1092  C   PHE A  67     -13.563  -0.641  -8.618  1.00 97.41           C  
ATOM   1093  CB  PHE A  67     -13.095   0.861 -10.612  1.00 97.41           C  
ATOM   1094  HB2 PHE A  67     -13.204  -0.026 -11.236  1.00 97.41           H  
ATOM   1095  HB3 PHE A  67     -13.520   1.695 -11.171  1.00 97.41           H  
ATOM   1096  O   PHE A  67     -12.907  -0.652  -7.574  1.00 97.41           O  
ATOM   1097  CG  PHE A  67     -11.620   1.136 -10.384  1.00 97.41           C  
ATOM   1098  CD1 PHE A  67     -11.145   2.460 -10.375  1.00 97.41           C  
ATOM   1099  HD1 PHE A  67     -11.824   3.275 -10.578  1.00 97.41           H  
ATOM   1100  CD2 PHE A  67     -10.727   0.079 -10.140  1.00 97.41           C  
ATOM   1101  HD2 PHE A  67     -11.084  -0.940 -10.131  1.00 97.41           H  
ATOM   1102  CE1 PHE A  67      -9.788   2.729 -10.129  1.00 97.41           C  
ATOM   1103  HE1 PHE A  67      -9.424   3.746 -10.153  1.00 97.41           H  
ATOM   1104  CE2 PHE A  67      -9.370   0.346  -9.900  1.00 97.41           C  
ATOM   1105  HE2 PHE A  67      -8.685  -0.470  -9.722  1.00 97.41           H  
ATOM   1106  CZ  PHE A  67      -8.897   1.669  -9.896  1.00 97.41           C  
ATOM   1107  HZ  PHE A  67      -7.849   1.873  -9.729  1.00 97.41           H  
ATOM   1108  N   GLY A  68     -14.002  -1.753  -9.211  1.00 95.83           N  
ATOM   1109  H   GLY A  68     -14.526  -1.666 -10.070  1.00 95.83           H  
ATOM   1110  CA  GLY A  68     -13.863  -3.099  -8.652  1.00 95.83           C  
ATOM   1111  HA2 GLY A  68     -13.987  -3.832  -9.448  1.00 95.83           H  
ATOM   1112  HA3 GLY A  68     -12.860  -3.224  -8.245  1.00 95.83           H  
ATOM   1113  C   GLY A  68     -14.874  -3.413  -7.542  1.00 95.83           C  
ATOM   1114  O   GLY A  68     -15.633  -2.551  -7.085  1.00 95.83           O  
ATOM   1115  N   SER A  69     -14.881  -4.668  -7.098  1.00 94.20           N  
ATOM   1116  H   SER A  69     -14.327  -5.328  -7.626  1.00 94.20           H  
ATOM   1117  CA  SER A  69     -15.812  -5.197  -6.097  1.00 94.20           C  
ATOM   1118  HA  SER A  69     -16.505  -4.407  -5.808  1.00 94.20           H  
ATOM   1119  C   SER A  69     -15.086  -5.757  -4.860  1.00 94.20           C  
ATOM   1120  CB  SER A  69     -16.676  -6.271  -6.745  1.00 94.20           C  
ATOM   1121  HB2 SER A  69     -16.025  -7.006  -7.219  1.00 94.20           H  
ATOM   1122  HB3 SER A  69     -17.303  -5.823  -7.515  1.00 94.20           H  
ATOM   1123  O   SER A  69     -14.457  -6.812  -4.947  1.00 94.20           O  
ATOM   1124  OG  SER A  69     -17.489  -6.917  -5.774  1.00 94.20           O  
ATOM   1125  HG  SER A  69     -17.460  -7.841  -6.032  1.00 94.20           H  
ATOM   1126  N   PRO A  70     -15.245  -5.145  -3.667  1.00 92.71           N  
ATOM   1127  CA  PRO A  70     -14.458  -5.469  -2.473  1.00 92.71           C  
ATOM   1128  HA  PRO A  70     -13.434  -5.144  -2.659  1.00 92.71           H  
ATOM   1129  C   PRO A  70     -14.397  -6.946  -2.059  1.00 92.71           C  
ATOM   1130  CB  PRO A  70     -15.065  -4.621  -1.351  1.00 92.71           C  
ATOM   1131  HB2 PRO A  70     -15.832  -5.187  -0.823  1.00 92.71           H  
ATOM   1132  HB3 PRO A  70     -14.300  -4.270  -0.659  1.00 92.71           H  
ATOM   1133  O   PRO A  70     -13.400  -7.382  -1.488  1.00 92.71           O  
ATOM   1134  CG  PRO A  70     -15.714  -3.441  -2.060  1.00 92.71           C  
ATOM   1135  HG2 PRO A  70     -16.626  -3.143  -1.543  1.00 92.71           H  
ATOM   1136  HG3 PRO A  70     -15.015  -2.608  -2.128  1.00 92.71           H  
ATOM   1137  CD  PRO A  70     -16.043  -3.948  -3.452  1.00 92.71           C  
ATOM   1138  HD2 PRO A  70     -15.796  -3.177  -4.182  1.00 92.71           H  
ATOM   1139  HD3 PRO A  70     -17.102  -4.200  -3.515  1.00 92.71           H  
ATOM   1140  N   CYS A  71     -15.449  -7.728  -2.314  1.00 88.96           N  
ATOM   1141  H   CYS A  71     -16.203  -7.345  -2.866  1.00 88.96           H  
ATOM   1142  CA  CYS A  71     -15.472  -9.147  -1.943  1.00 88.96           C  
ATOM   1143  HA  CYS A  71     -14.901  -9.298  -1.027  1.00 88.96           H  
ATOM   1144  C   CYS A  71     -14.907 -10.094  -3.000  1.00 88.96           C  
ATOM   1145  CB  CYS A  71     -16.905  -9.610  -1.706  1.00 88.96           C  
ATOM   1146  HB2 CYS A  71     -17.492  -9.392  -2.598  1.00 88.96           H  
ATOM   1147  HB3 CYS A  71     -16.881 -10.692  -1.578  1.00 88.96           H  
ATOM   1148  O   CYS A  71     -14.617 -11.242  -2.667  1.00 88.96           O  
ATOM   1149  SG  CYS A  71     -17.761  -8.940  -0.284  1.00 88.96           S  
ATOM   1150  N   THR A  72     -14.892  -9.691  -4.267  1.00 91.04           N  
ATOM   1151  H   THR A  72     -15.042  -8.716  -4.484  1.00 91.04           H  
ATOM   1152  CA  THR A  72     -14.777 -10.632  -5.393  1.00 91.04           C  
ATOM   1153  HA  THR A  72     -14.547 -11.630  -5.022  1.00 91.04           H  
ATOM   1154  C   THR A  72     -13.649 -10.299  -6.349  1.00 91.04           C  
ATOM   1155  CB  THR A  72     -16.096 -10.723  -6.181  1.00 91.04           C  
ATOM   1156  HB  THR A  72     -15.951 -11.356  -7.056  1.00 91.04           H  
ATOM   1157  O   THR A  72     -13.286 -11.177  -7.128  1.00 91.04           O  
ATOM   1158  CG2 THR A  72     -17.218 -11.324  -5.335  1.00 91.04           C  
ATOM   1159 HG21 THR A  72     -17.384 -10.725  -4.439  1.00 91.04           H  
ATOM   1160 HG22 THR A  72     -16.962 -12.345  -5.053  1.00 91.04           H  
ATOM   1161 HG23 THR A  72     -18.135 -11.322  -5.923  1.00 91.04           H  
ATOM   1162  OG1 THR A  72     -16.556  -9.458  -6.601  1.00 91.04           O  
ATOM   1163  HG1 THR A  72     -16.068  -9.234  -7.397  1.00 91.04           H  
ATOM   1164  N   GLU A  73     -13.142  -9.071  -6.280  1.00 94.94           N  
ATOM   1165  H   GLU A  73     -13.464  -8.437  -5.562  1.00 94.94           H  
ATOM   1166  CA  GLU A  73     -12.202  -8.466  -7.215  1.00 94.94           C  
ATOM   1167  HA  GLU A  73     -11.644  -9.229  -7.757  1.00 94.94           H  
ATOM   1168  C   GLU A  73     -11.212  -7.570  -6.458  1.00 94.94           C  
ATOM   1169  CB  GLU A  73     -12.980  -7.594  -8.211  1.00 94.94           C  
ATOM   1170  HB2 GLU A  73     -12.273  -7.062  -8.847  1.00 94.94           H  
ATOM   1171  HB3 GLU A  73     -13.534  -6.860  -7.625  1.00 94.94           H  
ATOM   1172  O   GLU A  73     -11.446  -7.163  -5.310  1.00 94.94           O  
ATOM   1173  CG  GLU A  73     -13.956  -8.354  -9.121  1.00 94.94           C  
ATOM   1174  HG2 GLU A  73     -14.579  -9.012  -8.515  1.00 94.94           H  
ATOM   1175  HG3 GLU A  73     -13.389  -8.975  -9.815  1.00 94.94           H  
ATOM   1176  CD  GLU A  73     -14.903  -7.430  -9.900  1.00 94.94           C  
ATOM   1177  OE1 GLU A  73     -15.802  -7.996 -10.564  1.00 94.94           O  
ATOM   1178  OE2 GLU A  73     -14.854  -6.192  -9.699  1.00 94.94           O  
ATOM   1179  N   ASP A  74     -10.121  -7.220  -7.125  1.00 96.33           N  
ATOM   1180  H   ASP A  74      -9.958  -7.646  -8.026  1.00 96.33           H  
ATOM   1181  CA  ASP A  74      -9.296  -6.085  -6.721  1.00 96.33           C  
ATOM   1182  HA  ASP A  74      -9.026  -6.202  -5.671  1.00 96.33           H  
ATOM   1183  C   ASP A  74     -10.090  -4.782  -6.870  1.00 96.33           C  
ATOM   1184  CB  ASP A  74      -8.016  -6.055  -7.559  1.00 96.33           C  
ATOM   1185  HB2 ASP A  74      -7.488  -5.122  -7.367  1.00 96.33           H  
ATOM   1186  HB3 ASP A  74      -8.271  -6.110  -8.618  1.00 96.33           H  
ATOM   1187  O   ASP A  74     -10.886  -4.637  -7.801  1.00 96.33           O  
ATOM   1188  CG  ASP A  74      -7.071  -7.202  -7.242  1.00 96.33           C  
ATOM   1189  OD1 ASP A  74      -7.244  -7.878  -6.205  1.00 96.33           O  
ATOM   1190  OD2 ASP A  74      -6.072  -7.363  -7.976  1.00 96.33           O  
ATOM   1191  N   TYR A  75      -9.906  -3.821  -5.962  1.00 97.53           N  
ATOM   1192  H   TYR A  75      -9.187  -3.931  -5.261  1.00 97.53           H  
ATOM   1193  CA  TYR A  75     -10.750  -2.622  -5.966  1.00 97.53           C  
ATOM   1194  HA  TYR A  75     -11.006  -2.397  -7.001  1.00 97.53           H  
ATOM   1195  C   TYR A  75     -10.072  -1.368  -5.420  1.00 97.53           C  
ATOM   1196  CB  TYR A  75     -12.068  -2.901  -5.223  1.00 97.53           C  
ATOM   1197  HB2 TYR A  75     -12.832  -2.224  -5.605  1.00 97.53           H  
ATOM   1198  HB3 TYR A  75     -12.412  -3.909  -5.455  1.00 97.53           H  
ATOM   1199  O   TYR A  75      -9.115  -1.430  -4.644  1.00 97.53           O  
ATOM   1200  CG  TYR A  75     -12.009  -2.734  -3.720  1.00 97.53           C  
ATOM   1201  CD1 TYR A  75     -11.430  -3.743  -2.932  1.00 97.53           C  
ATOM   1202  HD1 TYR A  75     -11.014  -4.617  -3.412  1.00 97.53           H  
ATOM   1203  CD2 TYR A  75     -12.552  -1.581  -3.119  1.00 97.53           C  
ATOM   1204  HD2 TYR A  75     -12.971  -0.800  -3.736  1.00 97.53           H  
ATOM   1205  CE1 TYR A  75     -11.461  -3.642  -1.530  1.00 97.53           C  
ATOM   1206  HE1 TYR A  75     -11.067  -4.443  -0.923  1.00 97.53           H  
ATOM   1207  CE2 TYR A  75     -12.586  -1.473  -1.717  1.00 97.53           C  
ATOM   1208  HE2 TYR A  75     -13.030  -0.615  -1.235  1.00 97.53           H  
ATOM   1209  OH  TYR A  75     -12.262  -2.512   0.406  1.00 97.53           O  
ATOM   1210  HH  TYR A  75     -11.701  -3.163   0.835  1.00 97.53           H  
ATOM   1211  CZ  TYR A  75     -12.075  -2.524  -0.931  1.00 97.53           C  
ATOM   1212  N   TRP A  76     -10.645  -0.230  -5.811  1.00 98.24           N  
ATOM   1213  H   TRP A  76     -11.414  -0.310  -6.461  1.00 98.24           H  
ATOM   1214  CA  TRP A  76     -10.372   1.102  -5.289  1.00 98.24           C  
ATOM   1215  HA  TRP A  76      -9.668   1.032  -4.459  1.00 98.24           H  
ATOM   1216  C   TRP A  76     -11.674   1.725  -4.776  1.00 98.24           C  
ATOM   1217  CB  TRP A  76      -9.744   1.972  -6.383  1.00 98.24           C  
ATOM   1218  HB2 TRP A  76      -8.831   1.490  -6.734  1.00 98.24           H  
ATOM   1219  HB3 TRP A  76     -10.429   2.034  -7.228  1.00 98.24           H  
ATOM   1220  O   TRP A  76     -12.679   1.823  -5.492  1.00 98.24           O  
ATOM   1221  CG  TRP A  76      -9.396   3.360  -5.934  1.00 98.24           C  
ATOM   1222  CD1 TRP A  76      -9.977   4.513  -6.340  1.00 98.24           C  
ATOM   1223  HD1 TRP A  76     -10.758   4.591  -7.081  1.00 98.24           H  
ATOM   1224  CD2 TRP A  76      -8.330   3.764  -5.028  1.00 98.24           C  
ATOM   1225  CE2 TRP A  76      -8.349   5.179  -4.883  1.00 98.24           C  
ATOM   1226  CE3 TRP A  76      -7.315   3.068  -4.352  1.00 98.24           C  
ATOM   1227  HE3 TRP A  76      -7.278   1.997  -4.480  1.00 98.24           H  
ATOM   1228  NE1 TRP A  76      -9.381   5.585  -5.696  1.00 98.24           N  
ATOM   1229  HE1 TRP A  76      -9.559   6.555  -5.913  1.00 98.24           H  
ATOM   1230  CH2 TRP A  76      -6.412   5.138  -3.434  1.00 98.24           C  
ATOM   1231  HH2 TRP A  76      -5.662   5.653  -2.852  1.00 98.24           H  
ATOM   1232  CZ2 TRP A  76      -7.417   5.862  -4.088  1.00 98.24           C  
ATOM   1233  HZ2 TRP A  76      -7.437   6.939  -4.006  1.00 98.24           H  
ATOM   1234  CZ3 TRP A  76      -6.356   3.744  -3.571  1.00 98.24           C  
ATOM   1235  HZ3 TRP A  76      -5.557   3.204  -3.084  1.00 98.24           H  
ATOM   1236  N   LEU A  77     -11.677   2.176  -3.522  1.00 98.03           N  
ATOM   1237  H   LEU A  77     -10.841   2.062  -2.966  1.00 98.03           H  
ATOM   1238  CA  LEU A  77     -12.869   2.737  -2.889  1.00 98.03           C  
ATOM   1239  HA  LEU A  77     -13.674   2.015  -3.025  1.00 98.03           H  
ATOM   1240  C   LEU A  77     -13.320   4.050  -3.541  1.00 98.03           C  
ATOM   1241  CB  LEU A  77     -12.610   2.899  -1.385  1.00 98.03           C  
ATOM   1242  HB2 LEU A  77     -11.786   3.597  -1.240  1.00 98.03           H  
ATOM   1243  HB3 LEU A  77     -12.313   1.925  -0.995  1.00 98.03           H  
ATOM   1244  O   LEU A  77     -14.510   4.354  -3.504  1.00 98.03           O  
ATOM   1245  CG  LEU A  77     -13.830   3.384  -0.580  1.00 98.03           C  
ATOM   1246  HG  LEU A  77     -14.155   4.357  -0.947  1.00 98.03           H  
ATOM   1247  CD1 LEU A  77     -14.999   2.400  -0.666  1.00 98.03           C  
ATOM   1248 HD11 LEU A  77     -15.415   2.397  -1.673  1.00 98.03           H  
ATOM   1249 HD12 LEU A  77     -15.786   2.685   0.032  1.00 98.03           H  
ATOM   1250 HD13 LEU A  77     -14.647   1.396  -0.425  1.00 98.03           H  
ATOM   1251  CD2 LEU A  77     -13.458   3.559   0.889  1.00 98.03           C  
ATOM   1252 HD21 LEU A  77     -14.320   3.909   1.457  1.00 98.03           H  
ATOM   1253 HD22 LEU A  77     -12.661   4.298   0.973  1.00 98.03           H  
ATOM   1254 HD23 LEU A  77     -13.120   2.608   1.300  1.00 98.03           H  
ATOM   1255  N   GLY A  78     -12.430   4.770  -4.216  1.00 98.25           N  
ATOM   1256  H   GLY A  78     -11.470   4.454  -4.235  1.00 98.25           H  
ATOM   1257  CA  GLY A  78     -12.736   6.034  -4.881  1.00 98.25           C  
ATOM   1258  HA2 GLY A  78     -12.222   6.051  -5.842  1.00 98.25           H  
ATOM   1259  HA3 GLY A  78     -13.803   6.129  -5.078  1.00 98.25           H  
ATOM   1260  C   GLY A  78     -12.304   7.232  -4.046  1.00 98.25           C  
ATOM   1261  O   GLY A  78     -12.604   7.299  -2.851  1.00 98.25           O  
ATOM   1262  N   ASN A  79     -11.618   8.181  -4.678  1.00 98.61           N  
ATOM   1263  H   ASN A  79     -11.428   8.058  -5.662  1.00 98.61           H  
ATOM   1264  CA  ASN A  79     -11.013   9.331  -4.005  1.00 98.61           C  
ATOM   1265  HA  ASN A  79     -10.299   8.973  -3.264  1.00 98.61           H  
ATOM   1266  C   ASN A  79     -12.057  10.172  -3.270  1.00 98.61           C  
ATOM   1267  CB  ASN A  79     -10.260  10.195  -5.029  1.00 98.61           C  
ATOM   1268  HB2 ASN A  79     -10.947  10.578  -5.784  1.00 98.61           H  
ATOM   1269  HB3 ASN A  79      -9.831  11.042  -4.494  1.00 98.61           H  
ATOM   1270  O   ASN A  79     -11.834  10.565  -2.129  1.00 98.61           O  
ATOM   1271  CG  ASN A  79      -9.108   9.492  -5.711  1.00 98.61           C  
ATOM   1272  ND2 ASN A  79      -8.522  10.092  -6.716  1.00 98.61           N  
ATOM   1273 HD21 ASN A  79      -7.689   9.657  -7.087  1.00 98.61           H  
ATOM   1274 HD22 ASN A  79      -8.804  11.019  -7.000  1.00 98.61           H  
ATOM   1275  OD1 ASN A  79      -8.732   8.393  -5.355  1.00 98.61           O  
ATOM   1276  N   GLU A  80     -13.235  10.356  -3.869  1.00 98.28           N  
ATOM   1277  H   GLU A  80     -13.370   9.989  -4.800  1.00 98.28           H  
ATOM   1278  CA  GLU A  80     -14.319  11.123  -3.257  1.00 98.28           C  
ATOM   1279  HA  GLU A  80     -13.946  12.118  -3.014  1.00 98.28           H  
ATOM   1280  C   GLU A  80     -14.801  10.473  -1.956  1.00 98.28           C  
ATOM   1281  CB  GLU A  80     -15.464  11.230  -4.277  1.00 98.28           C  
ATOM   1282  HB2 GLU A  80     -15.906  10.245  -4.430  1.00 98.28           H  
ATOM   1283  HB3 GLU A  80     -15.062  11.561  -5.234  1.00 98.28           H  
ATOM   1284  O   GLU A  80     -15.034  11.138  -0.945  1.00 98.28           O  
ATOM   1285  CG  GLU A  80     -16.566  12.205  -3.847  1.00 98.28           C  
ATOM   1286  HG2 GLU A  80     -17.057  11.806  -2.960  1.00 98.28           H  
ATOM   1287  HG3 GLU A  80     -17.312  12.255  -4.640  1.00 98.28           H  
ATOM   1288  CD  GLU A  80     -16.028  13.614  -3.566  1.00 98.28           C  
ATOM   1289  OE1 GLU A  80     -16.612  14.257  -2.665  1.00 98.28           O  
ATOM   1290  OE2 GLU A  80     -15.030  14.002  -4.224  1.00 98.28           O  
ATOM   1291  N   ARG A  81     -14.893   9.139  -1.939  1.00 97.02           N  
ATOM   1292  H   ARG A  81     -14.575   8.635  -2.754  1.00 97.02           H  
ATOM   1293  CA  ARG A  81     -15.313   8.413  -0.742  1.00 97.02           C  
ATOM   1294  HA  ARG A  81     -16.171   8.953  -0.343  1.00 97.02           H  
ATOM   1295  C   ARG A  81     -14.238   8.446   0.342  1.00 97.02           C  
ATOM   1296  CB  ARG A  81     -15.718   6.981  -1.123  1.00 97.02           C  
ATOM   1297  HB2 ARG A  81     -16.476   7.025  -1.906  1.00 97.02           H  
ATOM   1298  HB3 ARG A  81     -14.851   6.460  -1.530  1.00 97.02           H  
ATOM   1299  O   ARG A  81     -14.575   8.595   1.516  1.00 97.02           O  
ATOM   1300  CG  ARG A  81     -16.280   6.175   0.058  1.00 97.02           C  
ATOM   1301  HG2 ARG A  81     -16.591   5.195  -0.306  1.00 97.02           H  
ATOM   1302  HG3 ARG A  81     -15.505   6.035   0.811  1.00 97.02           H  
ATOM   1303  CD  ARG A  81     -17.483   6.886   0.688  1.00 97.02           C  
ATOM   1304  HD2 ARG A  81     -18.236   7.068  -0.079  1.00 97.02           H  
ATOM   1305  HD3 ARG A  81     -17.147   7.847   1.079  1.00 97.02           H  
ATOM   1306  NE  ARG A  81     -18.073   6.113   1.791  1.00 97.02           N  
ATOM   1307  HE  ARG A  81     -17.882   5.121   1.814  1.00 97.02           H  
ATOM   1308  NH1 ARG A  81     -19.008   7.919   2.863  1.00 97.02           N  
ATOM   1309 HH11 ARG A  81     -18.718   8.520   2.105  1.00 97.02           H  
ATOM   1310 HH12 ARG A  81     -19.458   8.336   3.665  1.00 97.02           H  
ATOM   1311  NH2 ARG A  81     -19.162   5.873   3.764  1.00 97.02           N  
ATOM   1312 HH21 ARG A  81     -19.014   4.876   3.705  1.00 97.02           H  
ATOM   1313 HH22 ARG A  81     -19.585   6.288   4.582  1.00 97.02           H  
ATOM   1314  CZ  ARG A  81     -18.738   6.642   2.800  1.00 97.02           C  
ATOM   1315  N   VAL A  82     -12.968   8.319  -0.039  1.00 98.22           N  
ATOM   1316  H   VAL A  82     -12.776   8.204  -1.024  1.00 98.22           H  
ATOM   1317  CA  VAL A  82     -11.836   8.421   0.893  1.00 98.22           C  
ATOM   1318  HA  VAL A  82     -12.003   7.735   1.723  1.00 98.22           H  
ATOM   1319  C   VAL A  82     -11.753   9.830   1.492  1.00 98.22           C  
ATOM   1320  CB  VAL A  82     -10.523   8.010   0.199  1.00 98.22           C  
ATOM   1321  HB  VAL A  82     -10.358   8.635  -0.679  1.00 98.22           H  
ATOM   1322  O   VAL A  82     -11.613   9.964   2.709  1.00 98.22           O  
ATOM   1323  CG1 VAL A  82      -9.332   8.156   1.148  1.00 98.22           C  
ATOM   1324 HG11 VAL A  82      -9.505   7.578   2.055  1.00 98.22           H  
ATOM   1325 HG12 VAL A  82      -9.178   9.202   1.413  1.00 98.22           H  
ATOM   1326 HG13 VAL A  82      -8.426   7.799   0.658  1.00 98.22           H  
ATOM   1327  CG2 VAL A  82     -10.560   6.535  -0.230  1.00 98.22           C  
ATOM   1328 HG21 VAL A  82     -11.394   6.344  -0.905  1.00 98.22           H  
ATOM   1329 HG22 VAL A  82     -10.660   5.892   0.645  1.00 98.22           H  
ATOM   1330 HG23 VAL A  82      -9.638   6.285  -0.754  1.00 98.22           H  
ATOM   1331  N   HIS A  83     -11.942  10.874   0.682  1.00 98.43           N  
ATOM   1332  H   HIS A  83     -12.006  10.715  -0.313  1.00 98.43           H  
ATOM   1333  CA  HIS A  83     -12.030  12.262   1.139  1.00 98.43           C  
ATOM   1334  HA  HIS A  83     -11.093  12.541   1.620  1.00 98.43           H  
ATOM   1335  C   HIS A  83     -13.158  12.458   2.164  1.00 98.43           C  
ATOM   1336  CB  HIS A  83     -12.239  13.178  -0.076  1.00 98.43           C  
ATOM   1337  HB2 HIS A  83     -13.057  12.803  -0.692  1.00 98.43           H  
ATOM   1338  HB3 HIS A  83     -11.332  13.190  -0.681  1.00 98.43           H  
ATOM   1339  O   HIS A  83     -12.927  12.960   3.267  1.00 98.43           O  
ATOM   1340  CG  HIS A  83     -12.566  14.584   0.347  1.00 98.43           C  
ATOM   1341  CD2 HIS A  83     -13.724  15.275   0.110  1.00 98.43           C  
ATOM   1342  HD2 HIS A  83     -14.558  14.934  -0.486  1.00 98.43           H  
ATOM   1343  ND1 HIS A  83     -11.796  15.348   1.185  1.00 98.43           N  
ATOM   1344  HD1 HIS A  83     -10.871  15.101   1.506  1.00 98.43           H  
ATOM   1345  CE1 HIS A  83     -12.466  16.477   1.454  1.00 98.43           C  
ATOM   1346  HE1 HIS A  83     -12.111  17.264   2.103  1.00 98.43           H  
ATOM   1347  NE2 HIS A  83     -13.656  16.475   0.830  1.00 98.43           N  
ATOM   1348  N   GLN A  84     -14.373  12.000   1.845  1.00 97.26           N  
ATOM   1349  H   GLN A  84     -14.520  11.662   0.905  1.00 97.26           H  
ATOM   1350  CA  GLN A  84     -15.523  12.093   2.752  1.00 97.26           C  
ATOM   1351  HA  GLN A  84     -15.740  13.142   2.953  1.00 97.26           H  
ATOM   1352  C   GLN A  84     -15.278  11.401   4.095  1.00 97.26           C  
ATOM   1353  CB  GLN A  84     -16.740  11.433   2.102  1.00 97.26           C  
ATOM   1354  HB2 GLN A  84     -17.508  11.272   2.858  1.00 97.26           H  
ATOM   1355  HB3 GLN A  84     -16.440  10.461   1.708  1.00 97.26           H  
ATOM   1356  O   GLN A  84     -15.722  11.907   5.121  1.00 97.26           O  
ATOM   1357  CG  GLN A  84     -17.355  12.274   0.981  1.00 97.26           C  
ATOM   1358  HG2 GLN A  84     -17.826  13.158   1.411  1.00 97.26           H  
ATOM   1359  HG3 GLN A  84     -16.584  12.622   0.293  1.00 97.26           H  
ATOM   1360  CD  GLN A  84     -18.400  11.488   0.200  1.00 97.26           C  
ATOM   1361  NE2 GLN A  84     -18.916  12.074  -0.857  1.00 97.26           N  
ATOM   1362 HE21 GLN A  84     -19.572  11.557  -1.425  1.00 97.26           H  
ATOM   1363 HE22 GLN A  84     -18.480  12.916  -1.205  1.00 97.26           H  
ATOM   1364  OE1 GLN A  84     -18.778  10.361   0.535  1.00 97.26           O  
ATOM   1365  N   LEU A  85     -14.604  10.246   4.102  1.00 96.39           N  
ATOM   1366  H   LEU A  85     -14.274   9.879   3.220  1.00 96.39           H  
ATOM   1367  CA  LEU A  85     -14.266   9.533   5.336  1.00 96.39           C  
ATOM   1368  HA  LEU A  85     -15.153   9.467   5.966  1.00 96.39           H  
ATOM   1369  C   LEU A  85     -13.225  10.312   6.144  1.00 96.39           C  
ATOM   1370  CB  LEU A  85     -13.773   8.113   4.998  1.00 96.39           C  
ATOM   1371  HB2 LEU A  85     -13.313   7.679   5.886  1.00 96.39           H  
ATOM   1372  HB3 LEU A  85     -12.999   8.186   4.233  1.00 96.39           H  
ATOM   1373  O   LEU A  85     -13.474  10.646   7.300  1.00 96.39           O  
ATOM   1374  CG  LEU A  85     -14.880   7.164   4.505  1.00 96.39           C  
ATOM   1375  HG  LEU A  85     -15.470   7.645   3.724  1.00 96.39           H  
ATOM   1376  CD1 LEU A  85     -14.261   5.892   3.924  1.00 96.39           C  
ATOM   1377 HD11 LEU A  85     -13.611   6.154   3.089  1.00 96.39           H  
ATOM   1378 HD12 LEU A  85     -15.043   5.223   3.565  1.00 96.39           H  
ATOM   1379 HD13 LEU A  85     -13.671   5.385   4.688  1.00 96.39           H  
ATOM   1380  CD2 LEU A  85     -15.831   6.755   5.633  1.00 96.39           C  
ATOM   1381 HD21 LEU A  85     -15.261   6.317   6.453  1.00 96.39           H  
ATOM   1382 HD22 LEU A  85     -16.552   6.024   5.267  1.00 96.39           H  
ATOM   1383 HD23 LEU A  85     -16.364   7.628   6.007  1.00 96.39           H  
ATOM   1384  N   THR A  86     -12.097  10.650   5.518  1.00 97.91           N  
ATOM   1385  H   THR A  86     -11.997  10.395   4.546  1.00 97.91           H  
ATOM   1386  CA  THR A  86     -10.950  11.297   6.181  1.00 97.91           C  
ATOM   1387  HA  THR A  86     -10.745  10.760   7.107  1.00 97.91           H  
ATOM   1388  C   THR A  86     -11.206  12.748   6.593  1.00 97.91           C  
ATOM   1389  CB  THR A  86      -9.677  11.208   5.329  1.00 97.91           C  
ATOM   1390  HB  THR A  86      -8.879  11.735   5.851  1.00 97.91           H  
ATOM   1391  O   THR A  86     -10.489  13.284   7.428  1.00 97.91           O  
ATOM   1392  CG2 THR A  86      -9.233   9.763   5.100  1.00 97.91           C  
ATOM   1393 HG21 THR A  86      -8.343   9.764   4.471  1.00 97.91           H  
ATOM   1394 HG22 THR A  86     -10.016   9.177   4.618  1.00 97.91           H  
ATOM   1395 HG23 THR A  86      -8.982   9.309   6.058  1.00 97.91           H  
ATOM   1396  OG1 THR A  86      -9.854  11.794   4.060  1.00 97.91           O  
ATOM   1397  HG1 THR A  86     -10.427  11.218   3.547  1.00 97.91           H  
ATOM   1398  N   SER A  87     -12.271  13.378   6.090  1.00 97.23           N  
ATOM   1399  H   SER A  87     -12.752  12.943   5.315  1.00 97.23           H  
ATOM   1400  CA  SER A  87     -12.701  14.716   6.523  1.00 97.23           C  
ATOM   1401  HA  SER A  87     -11.815  15.318   6.725  1.00 97.23           H  
ATOM   1402  C   SER A  87     -13.538  14.716   7.811  1.00 97.23           C  
ATOM   1403  CB  SER A  87     -13.468  15.406   5.395  1.00 97.23           C  
ATOM   1404  HB2 SER A  87     -13.793  16.392   5.725  1.00 97.23           H  
ATOM   1405  HB3 SER A  87     -14.339  14.811   5.121  1.00 97.23           H  
ATOM   1406  O   SER A  87     -13.797  15.776   8.373  1.00 97.23           O  
ATOM   1407  OG  SER A  87     -12.619  15.557   4.280  1.00 97.23           O  
ATOM   1408  HG  SER A  87     -12.599  14.722   3.808  1.00 97.23           H  
ATOM   1409  N   GLN A  88     -13.968  13.548   8.304  1.00 95.40           N  
ATOM   1410  H   GLN A  88     -13.718  12.706   7.805  1.00 95.40           H  
ATOM   1411  CA  GLN A  88     -14.827  13.411   9.497  1.00 95.40           C  
ATOM   1412  HA  GLN A  88     -15.430  14.314   9.598  1.00 95.40           H  
ATOM   1413  C   GLN A  88     -14.053  13.264  10.820  1.00 95.40           C  
ATOM   1414  CB  GLN A  88     -15.778  12.221   9.307  1.00 95.40           C  
ATOM   1415  HB2 GLN A  88     -15.194  11.329   9.080  1.00 95.40           H  
ATOM   1416  HB3 GLN A  88     -16.332  12.038  10.227  1.00 95.40           H  
ATOM   1417  O   GLN A  88     -14.648  12.965  11.864  1.00 95.40           O  
ATOM   1418  CG  GLN A  88     -16.801  12.472   8.197  1.00 95.40           C  
ATOM   1419  HG2 GLN A  88     -16.292  12.794   7.289  1.00 95.40           H  
ATOM   1420  HG3 GLN A  88     -17.463  13.281   8.505  1.00 95.40           H  
ATOM   1421  CD  GLN A  88     -17.648  11.244   7.887  1.00 95.40           C  
ATOM   1422  NE2 GLN A  88     -18.584  11.366   6.973  1.00 95.40           N  
ATOM   1423 HE21 GLN A  88     -19.161  10.554   6.806  1.00 95.40           H  
ATOM   1424 HE22 GLN A  88     -18.633  12.220   6.436  1.00 95.40           H  
ATOM   1425  OE1 GLN A  88     -17.531  10.172   8.464  1.00 95.40           O  
ATOM   1426  N   GLY A  89     -12.730  13.394  10.790  1.00 95.10           N  
ATOM   1427  H   GLY A  89     -12.275  13.591   9.910  1.00 95.10           H  
ATOM   1428  CA  GLY A  89     -11.867  13.260  11.960  1.00 95.10           C  
ATOM   1429  HA2 GLY A  89     -11.818  14.213  12.488  1.00 95.10           H  
ATOM   1430  HA3 GLY A  89     -12.267  12.507  12.638  1.00 95.10           H  
ATOM   1431  C   GLY A  89     -10.455  12.850  11.570  1.00 95.10           C  
ATOM   1432  O   GLY A  89     -10.092  12.891  10.400  1.00 95.10           O  
ATOM   1433  N   GLN A  90      -9.666  12.433  12.555  1.00 96.49           N  
ATOM   1434  H   GLN A  90     -10.019  12.372  13.499  1.00 96.49           H  
ATOM   1435  CA  GLN A  90      -8.329  11.905  12.307  1.00 96.49           C  
ATOM   1436  HA  GLN A  90      -7.891  12.422  11.453  1.00 96.49           H  
ATOM   1437  C   GLN A  90      -8.415  10.421  11.959  1.00 96.49           C  
ATOM   1438  CB  GLN A  90      -7.426  12.160  13.515  1.00 96.49           C  
ATOM   1439  HB2 GLN A  90      -6.463  11.682  13.335  1.00 96.49           H  
ATOM   1440  HB3 GLN A  90      -7.871  11.722  14.409  1.00 96.49           H  
ATOM   1441  O   GLN A  90      -9.094   9.650  12.639  1.00 96.49           O  
ATOM   1442  CG  GLN A  90      -7.205  13.668  13.729  1.00 96.49           C  
ATOM   1443  HG2 GLN A  90      -6.806  14.106  12.815  1.00 96.49           H  
ATOM   1444  HG3 GLN A  90      -8.155  14.149  13.958  1.00 96.49           H  
ATOM   1445  CD  GLN A  90      -6.236  13.971  14.865  1.00 96.49           C  
ATOM   1446  NE2 GLN A  90      -6.057  15.225  15.214  1.00 96.49           N  
ATOM   1447 HE21 GLN A  90      -5.384  15.366  15.955  1.00 96.49           H  
ATOM   1448 HE22 GLN A  90      -6.519  15.981  14.729  1.00 96.49           H  
ATOM   1449  OE1 GLN A  90      -5.622  13.109  15.462  1.00 96.49           O  
ATOM   1450  N   TYR A  91      -7.740  10.027  10.885  1.00 98.23           N  
ATOM   1451  H   TYR A  91      -7.167  10.695  10.390  1.00 98.23           H  
ATOM   1452  CA  TYR A  91      -7.646   8.642  10.450  1.00 98.23           C  
ATOM   1453  HA  TYR A  91      -8.130   7.994  11.181  1.00 98.23           H  
ATOM   1454  C   TYR A  91      -6.184   8.237  10.378  1.00 98.23           C  
ATOM   1455  CB  TYR A  91      -8.336   8.442   9.094  1.00 98.23           C  
ATOM   1456  HB2 TYR A  91      -7.950   7.527   8.644  1.00 98.23           H  
ATOM   1457  HB3 TYR A  91      -8.069   9.262   8.428  1.00 98.23           H  
ATOM   1458  O   TYR A  91      -5.366   8.991   9.868  1.00 98.23           O  
ATOM   1459  CG  TYR A  91      -9.846   8.332   9.178  1.00 98.23           C  
ATOM   1460  CD1 TYR A  91     -10.474   7.083   9.008  1.00 98.23           C  
ATOM   1461  HD1 TYR A  91      -9.873   6.207   8.818  1.00 98.23           H  
ATOM   1462  CD2 TYR A  91     -10.621   9.478   9.428  1.00 98.23           C  
ATOM   1463  HD2 TYR A  91     -10.139  10.438   9.546  1.00 98.23           H  
ATOM   1464  CE1 TYR A  91     -11.877   6.982   9.067  1.00 98.23           C  
ATOM   1465  HE1 TYR A  91     -12.368   6.033   8.912  1.00 98.23           H  
ATOM   1466  CE2 TYR A  91     -12.021   9.381   9.502  1.00 98.23           C  
ATOM   1467  HE2 TYR A  91     -12.606  10.272   9.674  1.00 98.23           H  
ATOM   1468  OH  TYR A  91     -14.008   8.055   9.299  1.00 98.23           O  
ATOM   1469  HH  TYR A  91     -14.393   8.933   9.248  1.00 98.23           H  
ATOM   1470  CZ  TYR A  91     -12.652   8.137   9.299  1.00 98.23           C  
ATOM   1471  N   GLU A  92      -5.882   7.036  10.846  1.00 98.20           N  
ATOM   1472  H   GLU A  92      -6.625   6.480  11.245  1.00 98.20           H  
ATOM   1473  CA  GLU A  92      -4.618   6.354  10.573  1.00 98.20           C  
ATOM   1474  HA  GLU A  92      -3.832   7.095  10.429  1.00 98.20           H  
ATOM   1475  C   GLU A  92      -4.737   5.545   9.281  1.00 98.20           C  
ATOM   1476  CB  GLU A  92      -4.188   5.463  11.755  1.00 98.20           C  
ATOM   1477  HB2 GLU A  92      -3.815   6.106  12.552  1.00 98.20           H  
ATOM   1478  HB3 GLU A  92      -3.361   4.828  11.435  1.00 98.20           H  
ATOM   1479  O   GLU A  92      -5.824   5.064   8.935  1.00 98.20           O  
ATOM   1480  CG  GLU A  92      -5.319   4.576  12.304  1.00 98.20           C  
ATOM   1481  HG2 GLU A  92      -5.672   3.916  11.512  1.00 98.20           H  
ATOM   1482  HG3 GLU A  92      -6.153   5.214  12.599  1.00 98.20           H  
ATOM   1483  CD  GLU A  92      -4.967   3.751  13.547  1.00 98.20           C  
ATOM   1484  OE1 GLU A  92      -5.910   3.137  14.115  1.00 98.20           O  
ATOM   1485  OE2 GLU A  92      -3.801   3.715  13.975  1.00 98.20           O  
ATOM   1486  N   LEU A  93      -3.611   5.374   8.591  1.00 98.75           N  
ATOM   1487  H   LEU A  93      -2.766   5.767   8.982  1.00 98.75           H  
ATOM   1488  CA  LEU A  93      -3.462   4.475   7.448  1.00 98.75           C  
ATOM   1489  HA  LEU A  93      -4.439   4.088   7.158  1.00 98.75           H  
ATOM   1490  C   LEU A  93      -2.583   3.296   7.849  1.00 98.75           C  
ATOM   1491  CB  LEU A  93      -2.877   5.249   6.253  1.00 98.75           C  
ATOM   1492  HB2 LEU A  93      -3.653   5.922   5.889  1.00 98.75           H  
ATOM   1493  HB3 LEU A  93      -2.035   5.842   6.612  1.00 98.75           H  
ATOM   1494  O   LEU A  93      -1.537   3.479   8.464  1.00 98.75           O  
ATOM   1495  CG  LEU A  93      -2.394   4.412   5.054  1.00 98.75           C  
ATOM   1496  HG  LEU A  93      -1.724   3.622   5.394  1.00 98.75           H  
ATOM   1497  CD1 LEU A  93      -3.563   3.790   4.290  1.00 98.75           C  
ATOM   1498 HD11 LEU A  93      -4.222   4.571   3.909  1.00 98.75           H  
ATOM   1499 HD12 LEU A  93      -3.176   3.199   3.460  1.00 98.75           H  
ATOM   1500 HD13 LEU A  93      -4.127   3.129   4.948  1.00 98.75           H  
ATOM   1501  CD2 LEU A  93      -1.618   5.283   4.071  1.00 98.75           C  
ATOM   1502 HD21 LEU A  93      -2.278   6.024   3.620  1.00 98.75           H  
ATOM   1503 HD22 LEU A  93      -1.206   4.664   3.273  1.00 98.75           H  
ATOM   1504 HD23 LEU A  93      -0.799   5.792   4.578  1.00 98.75           H  
ATOM   1505  N   ARG A  94      -2.974   2.102   7.412  1.00 98.62           N  
ATOM   1506  H   ARG A  94      -3.874   2.043   6.957  1.00 98.62           H  
ATOM   1507  CA  ARG A  94      -2.144   0.902   7.408  1.00 98.62           C  
ATOM   1508  HA  ARG A  94      -1.121   1.172   7.671  1.00 98.62           H  
ATOM   1509  C   ARG A  94      -2.120   0.305   6.005  1.00 98.62           C  
ATOM   1510  CB  ARG A  94      -2.663  -0.068   8.476  1.00 98.62           C  
ATOM   1511  HB2 ARG A  94      -3.704  -0.319   8.271  1.00 98.62           H  
ATOM   1512  HB3 ARG A  94      -2.609   0.424   9.447  1.00 98.62           H  
ATOM   1513  O   ARG A  94      -3.151   0.221   5.337  1.00 98.62           O  
ATOM   1514  CG  ARG A  94      -1.830  -1.351   8.525  1.00 98.62           C  
ATOM   1515  HG2 ARG A  94      -0.778  -1.097   8.657  1.00 98.62           H  
ATOM   1516  HG3 ARG A  94      -1.948  -1.899   7.590  1.00 98.62           H  
ATOM   1517  CD  ARG A  94      -2.274  -2.251   9.679  1.00 98.62           C  
ATOM   1518  HD2 ARG A  94      -2.100  -1.742  10.627  1.00 98.62           H  
ATOM   1519  HD3 ARG A  94      -3.341  -2.455   9.591  1.00 98.62           H  
ATOM   1520  NE  ARG A  94      -1.525  -3.513   9.613  1.00 98.62           N  
ATOM   1521  HE  ARG A  94      -1.680  -4.099   8.806  1.00 98.62           H  
ATOM   1522  NH1 ARG A  94       0.117  -3.073  11.193  1.00 98.62           N  
ATOM   1523 HH11 ARG A  94      -0.478  -2.533  11.805  1.00 98.62           H  
ATOM   1524 HH12 ARG A  94       1.027  -3.290  11.574  1.00 98.62           H  
ATOM   1525  NH2 ARG A  94       0.295  -4.791   9.800  1.00 98.62           N  
ATOM   1526 HH21 ARG A  94       1.249  -4.901  10.113  1.00 98.62           H  
ATOM   1527 HH22 ARG A  94       0.014  -5.130   8.891  1.00 98.62           H  
ATOM   1528  CZ  ARG A  94      -0.388  -3.775  10.221  1.00 98.62           C  
ATOM   1529  N   ILE A  95      -0.944  -0.125   5.577  1.00 98.80           N  
ATOM   1530  H   ILE A  95      -0.145   0.026   6.177  1.00 98.80           H  
ATOM   1531  CA  ILE A  95      -0.698  -0.808   4.314  1.00 98.80           C  
ATOM   1532  HA  ILE A  95      -1.643  -0.956   3.792  1.00 98.80           H  
ATOM   1533  C   ILE A  95      -0.093  -2.163   4.651  1.00 98.80           C  
ATOM   1534  CB  ILE A  95       0.227   0.015   3.391  1.00 98.80           C  
ATOM   1535  HB  ILE A  95       1.216   0.070   3.844  1.00 98.80           H  
ATOM   1536  O   ILE A  95       1.019  -2.217   5.170  1.00 98.80           O  
ATOM   1537  CG1 ILE A  95      -0.305   1.455   3.213  1.00 98.80           C  
ATOM   1538 HG12 ILE A  95      -0.364   1.944   4.185  1.00 98.80           H  
ATOM   1539 HG13 ILE A  95      -1.309   1.424   2.790  1.00 98.80           H  
ATOM   1540  CG2 ILE A  95       0.348  -0.700   2.032  1.00 98.80           C  
ATOM   1541 HG21 ILE A  95       1.141  -0.250   1.435  1.00 98.80           H  
ATOM   1542 HG22 ILE A  95       0.611  -1.749   2.172  1.00 98.80           H  
ATOM   1543 HG23 ILE A  95      -0.596  -0.648   1.490  1.00 98.80           H  
ATOM   1544  CD1 ILE A  95       0.588   2.334   2.336  1.00 98.80           C  
ATOM   1545 HD11 ILE A  95       0.659   1.930   1.326  1.00 98.80           H  
ATOM   1546 HD12 ILE A  95       0.146   3.327   2.260  1.00 98.80           H  
ATOM   1547 HD13 ILE A  95       1.581   2.413   2.779  1.00 98.80           H  
ATOM   1548  N   ASP A  96      -0.816  -3.240   4.363  1.00 98.61           N  
ATOM   1549  H   ASP A  96      -1.685  -3.104   3.866  1.00 98.61           H  
ATOM   1550  CA  ASP A  96      -0.293  -4.603   4.469  1.00 98.61           C  
ATOM   1551  HA  ASP A  96       0.561  -4.621   5.146  1.00 98.61           H  
ATOM   1552  C   ASP A  96       0.180  -5.069   3.093  1.00 98.61           C  
ATOM   1553  CB  ASP A  96      -1.349  -5.568   5.018  1.00 98.61           C  
ATOM   1554  HB2 ASP A  96      -2.260  -5.474   4.427  1.00 98.61           H  
ATOM   1555  HB3 ASP A  96      -0.980  -6.586   4.898  1.00 98.61           H  
ATOM   1556  O   ASP A  96      -0.531  -4.912   2.100  1.00 98.61           O  
ATOM   1557  CG  ASP A  96      -1.679  -5.370   6.498  1.00 98.61           C  
ATOM   1558  OD1 ASP A  96      -0.816  -4.960   7.305  1.00 98.61           O  
ATOM   1559  OD2 ASP A  96      -2.823  -5.697   6.878  1.00 98.61           O  
ATOM   1560  N   MET A  97       1.372  -5.655   3.033  1.00 98.58           N  
ATOM   1561  H   MET A  97       1.895  -5.770   3.890  1.00 98.58           H  
ATOM   1562  CA  MET A  97       2.014  -6.083   1.793  1.00 98.58           C  
ATOM   1563  HA  MET A  97       1.290  -6.070   0.979  1.00 98.58           H  
ATOM   1564  C   MET A  97       2.546  -7.505   1.931  1.00 98.58           C  
ATOM   1565  CB  MET A  97       3.158  -5.125   1.436  1.00 98.58           C  
ATOM   1566  HB2 MET A  97       3.856  -5.084   2.272  1.00 98.58           H  
ATOM   1567  HB3 MET A  97       3.687  -5.499   0.560  1.00 98.58           H  
ATOM   1568  O   MET A  97       3.021  -7.903   2.995  1.00 98.58           O  
ATOM   1569  CG  MET A  97       2.662  -3.710   1.143  1.00 98.58           C  
ATOM   1570  HG2 MET A  97       2.050  -3.734   0.241  1.00 98.58           H  
ATOM   1571  HG3 MET A  97       2.038  -3.369   1.969  1.00 98.58           H  
ATOM   1572  SD  MET A  97       3.983  -2.499   0.918  1.00 98.58           S  
ATOM   1573  CE  MET A  97       4.447  -2.207   2.647  1.00 98.58           C  
ATOM   1574  HE1 MET A  97       3.570  -1.902   3.218  1.00 98.58           H  
ATOM   1575  HE2 MET A  97       4.873  -3.112   3.079  1.00 98.58           H  
ATOM   1576  HE3 MET A  97       5.188  -1.407   2.679  1.00 98.58           H  
ATOM   1577  N   THR A  98       2.529  -8.252   0.832  1.00 98.34           N  
ATOM   1578  H   THR A  98       2.121  -7.864  -0.006  1.00 98.34           H  
ATOM   1579  CA  THR A  98       3.208  -9.546   0.740  1.00 98.34           C  
ATOM   1580  HA  THR A  98       3.802  -9.693   1.642  1.00 98.34           H  
ATOM   1581  C   THR A  98       4.152  -9.530  -0.448  1.00 98.34           C  
ATOM   1582  CB  THR A  98       2.226 -10.720   0.651  1.00 98.34           C  
ATOM   1583  HB  THR A  98       1.651 -10.624  -0.271  1.00 98.34           H  
ATOM   1584  O   THR A  98       3.754  -9.195  -1.565  1.00 98.34           O  
ATOM   1585  CG2 THR A  98       2.913 -12.087   0.641  1.00 98.34           C  
ATOM   1586 HG21 THR A  98       2.152 -12.867   0.618  1.00 98.34           H  
ATOM   1587 HG22 THR A  98       3.541 -12.187  -0.243  1.00 98.34           H  
ATOM   1588 HG23 THR A  98       3.519 -12.208   1.539  1.00 98.34           H  
ATOM   1589  OG1 THR A  98       1.344 -10.713   1.753  1.00 98.34           O  
ATOM   1590  HG1 THR A  98       1.824 -10.987   2.538  1.00 98.34           H  
ATOM   1591  N   TYR A  99       5.398  -9.924  -0.213  1.00 97.68           N  
ATOM   1592  H   TYR A  99       5.650 -10.188   0.728  1.00 97.68           H  
ATOM   1593  CA  TYR A  99       6.435 -10.033  -1.234  1.00 97.68           C  
ATOM   1594  HA  TYR A  99       5.975 -10.179  -2.211  1.00 97.68           H  
ATOM   1595  C   TYR A  99       7.320 -11.236  -0.927  1.00 97.68           C  
ATOM   1596  CB  TYR A  99       7.248  -8.741  -1.264  1.00 97.68           C  
ATOM   1597  HB2 TYR A  99       7.662  -8.554  -0.273  1.00 97.68           H  
ATOM   1598  HB3 TYR A  99       6.576  -7.915  -1.495  1.00 97.68           H  
ATOM   1599  O   TYR A  99       7.674 -11.461   0.228  1.00 97.68           O  
ATOM   1600  CG  TYR A  99       8.367  -8.752  -2.280  1.00 97.68           C  
ATOM   1601  CD1 TYR A  99       9.702  -8.685  -1.840  1.00 97.68           C  
ATOM   1602  HD1 TYR A  99       9.930  -8.616  -0.787  1.00 97.68           H  
ATOM   1603  CD2 TYR A  99       8.079  -8.840  -3.658  1.00 97.68           C  
ATOM   1604  HD2 TYR A  99       7.060  -8.879  -4.015  1.00 97.68           H  
ATOM   1605  CE1 TYR A  99      10.748  -8.662  -2.777  1.00 97.68           C  
ATOM   1606  HE1 TYR A  99      11.771  -8.562  -2.446  1.00 97.68           H  
ATOM   1607  CE2 TYR A  99       9.129  -8.847  -4.594  1.00 97.68           C  
ATOM   1608  HE2 TYR A  99       8.929  -8.903  -5.654  1.00 97.68           H  
ATOM   1609  OH  TYR A  99      11.479  -8.675  -5.050  1.00 97.68           O  
ATOM   1610  HH  TYR A  99      12.278  -8.315  -4.657  1.00 97.68           H  
ATOM   1611  CZ  TYR A  99      10.464  -8.730  -4.156  1.00 97.68           C  
ATOM   1612  N   GLN A 100       7.621 -12.055  -1.940  1.00 96.09           N  
ATOM   1613  H   GLN A 100       7.368 -11.763  -2.873  1.00 96.09           H  
ATOM   1614  CA  GLN A 100       8.424 -13.280  -1.791  1.00 96.09           C  
ATOM   1615  HA  GLN A 100       8.260 -13.878  -2.687  1.00 96.09           H  
ATOM   1616  C   GLN A 100       7.982 -14.173  -0.609  1.00 96.09           C  
ATOM   1617  CB  GLN A 100       9.921 -12.935  -1.758  1.00 96.09           C  
ATOM   1618  HB2 GLN A 100      10.490 -13.855  -1.626  1.00 96.09           H  
ATOM   1619  HB3 GLN A 100      10.128 -12.277  -0.914  1.00 96.09           H  
ATOM   1620  O   GLN A 100       8.799 -14.721   0.127  1.00 96.09           O  
ATOM   1621  CG  GLN A 100      10.396 -12.266  -3.057  1.00 96.09           C  
ATOM   1622  HG2 GLN A 100      10.154 -12.907  -3.905  1.00 96.09           H  
ATOM   1623  HG3 GLN A 100       9.881 -11.316  -3.193  1.00 96.09           H  
ATOM   1624  CD  GLN A 100      11.900 -12.008  -3.066  1.00 96.09           C  
ATOM   1625  NE2 GLN A 100      12.432 -11.460  -4.135  1.00 96.09           N  
ATOM   1626 HE21 GLN A 100      13.425 -11.278  -4.103  1.00 96.09           H  
ATOM   1627 HE22 GLN A 100      11.853 -11.075  -4.867  1.00 96.09           H  
ATOM   1628  OE1 GLN A 100      12.625 -12.315  -2.134  1.00 96.09           O  
ATOM   1629  N   LYS A 101       6.659 -14.331  -0.433  1.00 96.01           N  
ATOM   1630  H   LYS A 101       6.064 -13.814  -1.065  1.00 96.01           H  
ATOM   1631  CA  LYS A 101       6.012 -15.096   0.658  1.00 96.01           C  
ATOM   1632  HA  LYS A 101       4.935 -15.024   0.506  1.00 96.01           H  
ATOM   1633  C   LYS A 101       6.232 -14.539   2.075  1.00 96.01           C  
ATOM   1634  CB  LYS A 101       6.382 -16.595   0.593  1.00 96.01           C  
ATOM   1635  HB2 LYS A 101       7.418 -16.716   0.910  1.00 96.01           H  
ATOM   1636  HB3 LYS A 101       5.759 -17.137   1.304  1.00 96.01           H  
ATOM   1637  O   LYS A 101       5.835 -15.196   3.034  1.00 96.01           O  
ATOM   1638  CG  LYS A 101       6.204 -17.238  -0.790  1.00 96.01           C  
ATOM   1639  HG2 LYS A 101       5.155 -17.190  -1.082  1.00 96.01           H  
ATOM   1640  HG3 LYS A 101       6.803 -16.704  -1.528  1.00 96.01           H  
ATOM   1641  CD  LYS A 101       6.667 -18.698  -0.757  1.00 96.01           C  
ATOM   1642  HD2 LYS A 101       7.684 -18.740  -0.368  1.00 96.01           H  
ATOM   1643  HD3 LYS A 101       6.008 -19.270  -0.103  1.00 96.01           H  
ATOM   1644  CE  LYS A 101       6.637 -19.278  -2.174  1.00 96.01           C  
ATOM   1645  HE2 LYS A 101       5.619 -19.222  -2.558  1.00 96.01           H  
ATOM   1646  HE3 LYS A 101       7.263 -18.651  -2.809  1.00 96.01           H  
ATOM   1647  NZ  LYS A 101       7.132 -20.678  -2.200  1.00 96.01           N  
ATOM   1648  HZ1 LYS A 101       8.075 -20.715  -1.839  1.00 96.01           H  
ATOM   1649  HZ2 LYS A 101       6.541 -21.270  -1.635  1.00 96.01           H  
ATOM   1650  HZ3 LYS A 101       7.140 -21.025  -3.149  1.00 96.01           H  
ATOM   1651  N   GLN A 102       6.810 -13.346   2.211  1.00 98.12           N  
ATOM   1652  H   GLN A 102       7.131 -12.863   1.384  1.00 98.12           H  
ATOM   1653  CA  GLN A 102       6.960 -12.631   3.476  1.00 98.12           C  
ATOM   1654  HA  GLN A 102       6.745 -13.317   4.296  1.00 98.12           H  
ATOM   1655  C   GLN A 102       5.951 -11.490   3.592  1.00 98.12           C  
ATOM   1656  CB  GLN A 102       8.396 -12.107   3.630  1.00 98.12           C  
ATOM   1657  HB2 GLN A 102       8.468 -11.519   4.545  1.00 98.12           H  
ATOM   1658  HB3 GLN A 102       8.619 -11.447   2.792  1.00 98.12           H  
ATOM   1659  O   GLN A 102       5.556 -10.895   2.589  1.00 98.12           O  
ATOM   1660  CG  GLN A 102       9.469 -13.205   3.668  1.00 98.12           C  
ATOM   1661  HG2 GLN A 102       9.407 -13.819   2.769  1.00 98.12           H  
ATOM   1662  HG3 GLN A 102      10.444 -12.717   3.659  1.00 98.12           H  
ATOM   1663  CD  GLN A 102       9.404 -14.112   4.894  1.00 98.12           C  
ATOM   1664  NE2 GLN A 102      10.434 -14.889   5.138  1.00 98.12           N  
ATOM   1665 HE21 GLN A 102      10.371 -15.461   5.968  1.00 98.12           H  
ATOM   1666 HE22 GLN A 102      11.240 -14.870   4.530  1.00 98.12           H  
ATOM   1667  OE1 GLN A 102       8.458 -14.151   5.664  1.00 98.12           O  
ATOM   1668  N   ASN A 103       5.538 -11.197   4.826  1.00 98.09           N  
ATOM   1669  H   ASN A 103       5.987 -11.662   5.602  1.00 98.09           H  
ATOM   1670  CA  ASN A 103       4.553 -10.161   5.127  1.00 98.09           C  
ATOM   1671  HA  ASN A 103       4.052  -9.868   4.204  1.00 98.09           H  
ATOM   1672  C   ASN A 103       5.220  -8.909   5.697  1.00 98.09           C  
ATOM   1673  CB  ASN A 103       3.481 -10.708   6.079  1.00 98.09           C  
ATOM   1674  HB2 ASN A 103       3.962 -11.075   6.986  1.00 98.09           H  
ATOM   1675  HB3 ASN A 103       2.803  -9.900   6.355  1.00 98.09           H  
ATOM   1676  O   ASN A 103       6.042  -8.976   6.612  1.00 98.09           O  
ATOM   1677  CG  ASN A 103       2.649 -11.806   5.449  1.00 98.09           C  
ATOM   1678  ND2 ASN A 103       2.316 -12.828   6.203  1.00 98.09           N  
ATOM   1679 HD21 ASN A 103       2.655 -12.892   7.152  1.00 98.09           H  
ATOM   1680 HD22 ASN A 103       1.815 -13.571   5.737  1.00 98.09           H  
ATOM   1681  OD1 ASN A 103       2.281 -11.770   4.286  1.00 98.09           O  
ATOM   1682  N   TYR A 104       4.787  -7.765   5.190  1.00 98.64           N  
ATOM   1683  H   TYR A 104       4.072  -7.799   4.478  1.00 98.64           H  
ATOM   1684  CA  TYR A 104       5.292  -6.446   5.527  1.00 98.64           C  
ATOM   1685  HA  TYR A 104       5.933  -6.505   6.406  1.00 98.64           H  
ATOM   1686  C   TYR A 104       4.136  -5.504   5.834  1.00 98.64           C  
ATOM   1687  CB  TYR A 104       6.123  -5.916   4.360  1.00 98.64           C  
ATOM   1688  HB2 TYR A 104       5.488  -5.837   3.477  1.00 98.64           H  
ATOM   1689  HB3 TYR A 104       6.459  -4.910   4.609  1.00 98.64           H  
ATOM   1690  O   TYR A 104       3.004  -5.728   5.400  1.00 98.64           O  
ATOM   1691  CG  TYR A 104       7.319  -6.773   4.013  1.00 98.64           C  
ATOM   1692  CD1 TYR A 104       8.536  -6.608   4.700  1.00 98.64           C  
ATOM   1693  HD1 TYR A 104       8.628  -5.856   5.470  1.00 98.64           H  
ATOM   1694  CD2 TYR A 104       7.197  -7.752   3.007  1.00 98.64           C  
ATOM   1695  HD2 TYR A 104       6.259  -7.882   2.489  1.00 98.64           H  
ATOM   1696  CE1 TYR A 104       9.641  -7.415   4.370  1.00 98.64           C  
ATOM   1697  HE1 TYR A 104      10.579  -7.276   4.887  1.00 98.64           H  
ATOM   1698  CE2 TYR A 104       8.296  -8.566   2.683  1.00 98.64           C  
ATOM   1699  HE2 TYR A 104       8.216  -9.320   1.914  1.00 98.64           H  
ATOM   1700  OH  TYR A 104      10.578  -9.181   3.036  1.00 98.64           O  
ATOM   1701  HH  TYR A 104      11.376  -8.908   3.496  1.00 98.64           H  
ATOM   1702  CZ  TYR A 104       9.519  -8.396   3.361  1.00 98.64           C  
ATOM   1703  N   TYR A 105       4.425  -4.438   6.570  1.00 98.68           N  
ATOM   1704  H   TYR A 105       5.368  -4.301   6.903  1.00 98.68           H  
ATOM   1705  CA  TYR A 105       3.478  -3.365   6.783  1.00 98.68           C  
ATOM   1706  HA  TYR A 105       2.863  -3.323   5.885  1.00 98.68           H  
ATOM   1707  C   TYR A 105       4.147  -2.004   6.942  1.00 98.68           C  
ATOM   1708  CB  TYR A 105       2.565  -3.674   7.972  1.00 98.68           C  
ATOM   1709  HB2 TYR A 105       2.229  -4.708   7.900  1.00 98.68           H  
ATOM   1710  HB3 TYR A 105       1.678  -3.046   7.883  1.00 98.68           H  
ATOM   1711  O   TYR A 105       5.251  -1.875   7.479  1.00 98.68           O  
ATOM   1712  CG  TYR A 105       3.192  -3.438   9.335  1.00 98.68           C  
ATOM   1713  CD1 TYR A 105       4.043  -4.404   9.906  1.00 98.68           C  
ATOM   1714  HD1 TYR A 105       4.266  -5.312   9.365  1.00 98.68           H  
ATOM   1715  CD2 TYR A 105       2.937  -2.233  10.020  1.00 98.68           C  
ATOM   1716  HD2 TYR A 105       2.300  -1.481   9.578  1.00 98.68           H  
ATOM   1717  CE1 TYR A 105       4.640  -4.163  11.158  1.00 98.68           C  
ATOM   1718  HE1 TYR A 105       5.310  -4.886  11.598  1.00 98.68           H  
ATOM   1719  CE2 TYR A 105       3.522  -1.994  11.276  1.00 98.68           C  
ATOM   1720  HE2 TYR A 105       3.325  -1.064  11.790  1.00 98.68           H  
ATOM   1721  OH  TYR A 105       4.960  -2.729  13.050  1.00 98.68           O  
ATOM   1722  HH  TYR A 105       4.674  -1.896  13.431  1.00 98.68           H  
ATOM   1723  CZ  TYR A 105       4.382  -2.957  11.844  1.00 98.68           C  
ATOM   1724  N   ALA A 106       3.407  -0.991   6.514  1.00 98.71           N  
ATOM   1725  H   ALA A 106       2.518  -1.217   6.091  1.00 98.71           H  
ATOM   1726  CA  ALA A 106       3.664   0.415   6.761  1.00 98.71           C  
ATOM   1727  HA  ALA A 106       4.485   0.535   7.469  1.00 98.71           H  
ATOM   1728  C   ALA A 106       2.404   1.038   7.366  1.00 98.71           C  
ATOM   1729  CB  ALA A 106       4.042   1.084   5.437  1.00 98.71           C  
ATOM   1730  HB1 ALA A 106       3.300   0.851   4.674  1.00 98.71           H  
ATOM   1731  HB2 ALA A 106       4.072   2.166   5.566  1.00 98.71           H  
ATOM   1732  HB3 ALA A 106       5.017   0.726   5.106  1.00 98.71           H  
ATOM   1733  O   ALA A 106       1.295   0.758   6.915  1.00 98.71           O  
ATOM   1734  N   SER A 107       2.572   1.893   8.360  1.00 98.52           N  
ATOM   1735  H   SER A 107       3.508   2.076   8.691  1.00 98.52           H  
ATOM   1736  CA  SER A 107       1.500   2.606   9.041  1.00 98.52           C  
ATOM   1737  HA  SER A 107       0.591   2.521   8.446  1.00 98.52           H  
ATOM   1738  C   SER A 107       1.853   4.083   9.163  1.00 98.52           C  
ATOM   1739  CB  SER A 107       1.220   2.015  10.427  1.00 98.52           C  
ATOM   1740  HB2 SER A 107       0.478   2.636  10.928  1.00 98.52           H  
ATOM   1741  HB3 SER A 107       2.136   2.022  11.017  1.00 98.52           H  
ATOM   1742  O   SER A 107       3.018   4.438   9.338  1.00 98.52           O  
ATOM   1743  OG  SER A 107       0.717   0.691  10.342  1.00 98.52           O  
ATOM   1744  HG  SER A 107       0.369   0.468  11.209  1.00 98.52           H  
ATOM   1745  N   TYR A 108       0.835   4.934   9.089  1.00 98.64           N  
ATOM   1746  H   TYR A 108      -0.092   4.552   8.969  1.00 98.64           H  
ATOM   1747  CA  TYR A 108       0.947   6.380   9.241  1.00 98.64           C  
ATOM   1748  HA  TYR A 108       1.947   6.623   9.599  1.00 98.64           H  
ATOM   1749  C   TYR A 108      -0.073   6.851  10.274  1.00 98.64           C  
ATOM   1750  CB  TYR A 108       0.756   7.091   7.894  1.00 98.64           C  
ATOM   1751  HB2 TYR A 108      -0.231   6.858   7.495  1.00 98.64           H  
ATOM   1752  HB3 TYR A 108       0.792   8.167   8.064  1.00 98.64           H  
ATOM   1753  O   TYR A 108      -1.262   6.541  10.152  1.00 98.64           O  
ATOM   1754  CG  TYR A 108       1.811   6.727   6.867  1.00 98.64           C  
ATOM   1755  CD1 TYR A 108       2.962   7.527   6.734  1.00 98.64           C  
ATOM   1756  HD1 TYR A 108       3.077   8.420   7.331  1.00 98.64           H  
ATOM   1757  CD2 TYR A 108       1.672   5.557   6.092  1.00 98.64           C  
ATOM   1758  HD2 TYR A 108       0.795   4.938   6.204  1.00 98.64           H  
ATOM   1759  CE1 TYR A 108       3.991   7.136   5.860  1.00 98.64           C  
ATOM   1760  HE1 TYR A 108       4.889   7.733   5.785  1.00 98.64           H  
ATOM   1761  CE2 TYR A 108       2.704   5.160   5.223  1.00 98.64           C  
ATOM   1762  HE2 TYR A 108       2.635   4.239   4.662  1.00 98.64           H  
ATOM   1763  OH  TYR A 108       4.936   5.469   4.420  1.00 98.64           O  
ATOM   1764  HH  TYR A 108       5.716   5.999   4.598  1.00 98.64           H  
ATOM   1765  CZ  TYR A 108       3.877   5.934   5.132  1.00 98.64           C  
ATOM   1766  N   SER A 109       0.379   7.617  11.269  1.00 97.99           N  
ATOM   1767  H   SER A 109       1.369   7.806  11.317  1.00 97.99           H  
ATOM   1768  CA  SER A 109      -0.474   8.098  12.369  1.00 97.99           C  
ATOM   1769  HA  SER A 109      -0.984   7.239  12.804  1.00 97.99           H  
ATOM   1770  C   SER A 109      -1.564   9.078  11.920  1.00 97.99           C  
ATOM   1771  CB  SER A 109       0.385   8.733  13.467  1.00 97.99           C  
ATOM   1772  HB2 SER A 109       1.134   8.011  13.793  1.00 97.99           H  
ATOM   1773  HB3 SER A 109      -0.251   8.978  14.318  1.00 97.99           H  
ATOM   1774  O   SER A 109      -2.534   9.296  12.640  1.00 97.99           O  
ATOM   1775  OG  SER A 109       1.036   9.909  13.022  1.00 97.99           O  
ATOM   1776  HG  SER A 109       1.628  10.173  13.730  1.00 97.99           H  
ATOM   1777  N   SER A 110      -1.428   9.639  10.718  1.00 97.87           N  
ATOM   1778  H   SER A 110      -0.619   9.373  10.176  1.00 97.87           H  
ATOM   1779  CA  SER A 110      -2.438  10.453  10.050  1.00 97.87           C  
ATOM   1780  HA  SER A 110      -3.412  10.238  10.489  1.00 97.87           H  
ATOM   1781  C   SER A 110      -2.476  10.114   8.561  1.00 97.87           C  
ATOM   1782  CB  SER A 110      -2.155  11.940  10.265  1.00 97.87           C  
ATOM   1783  HB2 SER A 110      -1.202  12.200   9.804  1.00 97.87           H  
ATOM   1784  HB3 SER A 110      -2.098  12.145  11.334  1.00 97.87           H  
ATOM   1785  O   SER A 110      -1.441   9.859   7.943  1.00 97.87           O  
ATOM   1786  OG  SER A 110      -3.172  12.738   9.690  1.00 97.87           O  
ATOM   1787  HG  SER A 110      -2.814  13.622   9.576  1.00 97.87           H  
ATOM   1788  N   PHE A 111      -3.673  10.113   7.991  1.00 98.63           N  
ATOM   1789  H   PHE A 111      -4.472  10.198   8.602  1.00 98.63           H  
ATOM   1790  CA  PHE A 111      -3.932   9.973   6.570  1.00 98.63           C  
ATOM   1791  HA  PHE A 111      -3.075  10.342   6.007  1.00 98.63           H  
ATOM   1792  C   PHE A 111      -5.160  10.792   6.202  1.00 98.63           C  
ATOM   1793  CB  PHE A 111      -4.133   8.502   6.226  1.00 98.63           C  
ATOM   1794  HB2 PHE A 111      -4.872   8.068   6.899  1.00 98.63           H  
ATOM   1795  HB3 PHE A 111      -3.179   8.005   6.404  1.00 98.63           H  
ATOM   1796  O   PHE A 111      -6.272  10.543   6.683  1.00 98.63           O  
ATOM   1797  CG  PHE A 111      -4.563   8.260   4.790  1.00 98.63           C  
ATOM   1798  CD1 PHE A 111      -5.921   8.081   4.480  1.00 98.63           C  
ATOM   1799  HD1 PHE A 111      -6.657   8.138   5.268  1.00 98.63           H  
ATOM   1800  CD2 PHE A 111      -3.608   8.219   3.760  1.00 98.63           C  
ATOM   1801  HD2 PHE A 111      -2.565   8.374   3.990  1.00 98.63           H  
ATOM   1802  CE1 PHE A 111      -6.319   7.832   3.155  1.00 98.63           C  
ATOM   1803  HE1 PHE A 111      -7.365   7.692   2.929  1.00 98.63           H  
ATOM   1804  CE2 PHE A 111      -4.002   7.957   2.435  1.00 98.63           C  
ATOM   1805  HE2 PHE A 111      -3.263   7.915   1.649  1.00 98.63           H  
ATOM   1806  CZ  PHE A 111      -5.359   7.765   2.130  1.00 98.63           C  
ATOM   1807  HZ  PHE A 111      -5.660   7.581   1.110  1.00 98.63           H  
ATOM   1808  N   LYS A 112      -4.956  11.761   5.316  1.00 98.62           N  
ATOM   1809  H   LYS A 112      -4.012  11.923   4.994  1.00 98.62           H  
ATOM   1810  CA  LYS A 112      -6.018  12.616   4.804  1.00 98.62           C  
ATOM   1811  HA  LYS A 112      -6.977  12.139   5.003  1.00 98.62           H  
ATOM   1812  C   LYS A 112      -5.896  12.769   3.298  1.00 98.62           C  
ATOM   1813  CB  LYS A 112      -5.982  13.953   5.553  1.00 98.62           C  
ATOM   1814  HB2 LYS A 112      -6.020  13.761   6.625  1.00 98.62           H  
ATOM   1815  HB3 LYS A 112      -5.048  14.465   5.323  1.00 98.62           H  
ATOM   1816  O   LYS A 112      -4.798  12.895   2.762  1.00 98.62           O  
ATOM   1817  CG  LYS A 112      -7.159  14.855   5.171  1.00 98.62           C  
ATOM   1818  HG2 LYS A 112      -8.099  14.367   5.430  1.00 98.62           H  
ATOM   1819  HG3 LYS A 112      -7.137  15.041   4.097  1.00 98.62           H  
ATOM   1820  CD  LYS A 112      -7.058  16.200   5.888  1.00 98.62           C  
ATOM   1821  HD2 LYS A 112      -7.175  16.067   6.963  1.00 98.62           H  
ATOM   1822  HD3 LYS A 112      -6.082  16.634   5.673  1.00 98.62           H  
ATOM   1823  CE  LYS A 112      -8.161  17.101   5.333  1.00 98.62           C  
ATOM   1824  HE2 LYS A 112      -9.118  16.824   5.774  1.00 98.62           H  
ATOM   1825  HE3 LYS A 112      -8.222  16.933   4.258  1.00 98.62           H  
ATOM   1826  NZ  LYS A 112      -7.847  18.528   5.546  1.00 98.62           N  
ATOM   1827  HZ1 LYS A 112      -7.013  18.737   5.015  1.00 98.62           H  
ATOM   1828  HZ2 LYS A 112      -8.565  19.100   5.126  1.00 98.62           H  
ATOM   1829  HZ3 LYS A 112      -7.714  18.749   6.523  1.00 98.62           H  
ATOM   1830  N   VAL A 113      -7.053  12.771   2.647  1.00 98.76           N  
ATOM   1831  H   VAL A 113      -7.902  12.663   3.184  1.00 98.76           H  
ATOM   1832  CA  VAL A 113      -7.207  13.092   1.231  1.00 98.76           C  
ATOM   1833  HA  VAL A 113      -6.239  13.340   0.796  1.00 98.76           H  
ATOM   1834  C   VAL A 113      -8.105  14.321   1.141  1.00 98.76           C  
ATOM   1835  CB  VAL A 113      -7.773  11.880   0.472  1.00 98.76           C  
ATOM   1836  HB  VAL A 113      -8.714  11.573   0.929  1.00 98.76           H  
ATOM   1837  O   VAL A 113      -9.222  14.309   1.665  1.00 98.76           O  
ATOM   1838  CG1 VAL A 113      -8.031  12.186  -1.001  1.00 98.76           C  
ATOM   1839 HG11 VAL A 113      -8.771  12.981  -1.092  1.00 98.76           H  
ATOM   1840 HG12 VAL A 113      -7.101  12.500  -1.474  1.00 98.76           H  
ATOM   1841 HG13 VAL A 113      -8.415  11.301  -1.509  1.00 98.76           H  
ATOM   1842  CG2 VAL A 113      -6.786  10.704   0.535  1.00 98.76           C  
ATOM   1843 HG21 VAL A 113      -7.154   9.872  -0.066  1.00 98.76           H  
ATOM   1844 HG22 VAL A 113      -6.669  10.366   1.564  1.00 98.76           H  
ATOM   1845 HG23 VAL A 113      -5.813  11.018   0.157  1.00 98.76           H  
ATOM   1846  N   ASP A 114      -7.619  15.395   0.524  1.00 98.67           N  
ATOM   1847  H   ASP A 114      -6.665  15.372   0.193  1.00 98.67           H  
ATOM   1848  CA  ASP A 114      -8.407  16.619   0.333  1.00 98.67           C  
ATOM   1849  HA  ASP A 114      -8.932  16.836   1.263  1.00 98.67           H  
ATOM   1850  C   ASP A 114      -9.509  16.445  -0.730  1.00 98.67           C  
ATOM   1851  CB  ASP A 114      -7.480  17.810   0.034  1.00 98.67           C  
ATOM   1852  HB2 ASP A 114      -8.061  18.593  -0.454  1.00 98.67           H  
ATOM   1853  HB3 ASP A 114      -6.698  17.500  -0.659  1.00 98.67           H  
ATOM   1854  O   ASP A 114      -9.679  15.378  -1.313  1.00 98.67           O  
ATOM   1855  CG  ASP A 114      -6.867  18.465   1.281  1.00 98.67           C  
ATOM   1856  OD1 ASP A 114      -7.452  18.351   2.393  1.00 98.67           O  
ATOM   1857  OD2 ASP A 114      -5.858  19.174   1.090  1.00 98.67           O  
ATOM   1858  N   ASN A 115     -10.318  17.483  -0.947  1.00 98.55           N  
ATOM   1859  H   ASN A 115     -10.097  18.359  -0.496  1.00 98.55           H  
ATOM   1860  CA  ASN A 115     -11.399  17.457  -1.932  1.00 98.55           C  
ATOM   1861  HA  ASN A 115     -11.917  16.503  -1.838  1.00 98.55           H  
ATOM   1862  C   ASN A 115     -10.882  17.525  -3.383  1.00 98.55           C  
ATOM   1863  CB  ASN A 115     -12.412  18.570  -1.597  1.00 98.55           C  
ATOM   1864  HB2 ASN A 115     -12.781  18.415  -0.583  1.00 98.55           H  
ATOM   1865  HB3 ASN A 115     -13.269  18.494  -2.266  1.00 98.55           H  
ATOM   1866  O   ASN A 115      -9.703  17.775  -3.643  1.00 98.55           O  
ATOM   1867  CG  ASN A 115     -11.868  19.983  -1.681  1.00 98.55           C  
ATOM   1868  ND2 ASN A 115     -12.501  20.914  -1.008  1.00 98.55           N  
ATOM   1869 HD21 ASN A 115     -13.327  20.673  -0.478  1.00 98.55           H  
ATOM   1870 HD22 ASN A 115     -12.150  21.858  -1.076  1.00 98.55           H  
ATOM   1871  OD1 ASN A 115     -10.880  20.289  -2.325  1.00 98.55           O  
ATOM   1872  N   GLU A 116     -11.791  17.353  -4.345  1.00 98.62           N  
ATOM   1873  H   GLU A 116     -12.728  17.076  -4.087  1.00 98.62           H  
ATOM   1874  CA  GLU A 116     -11.468  17.403  -5.776  1.00 98.62           C  
ATOM   1875  HA  GLU A 116     -10.729  16.631  -5.992  1.00 98.62           H  
ATOM   1876  C   GLU A 116     -10.874  18.751  -6.221  1.00 98.62           C  
ATOM   1877  CB  GLU A 116     -12.739  17.102  -6.578  1.00 98.62           C  
ATOM   1878  HB2 GLU A 116     -13.213  16.209  -6.171  1.00 98.62           H  
ATOM   1879  HB3 GLU A 116     -13.432  17.937  -6.477  1.00 98.62           H  
ATOM   1880  O   GLU A 116      -9.965  18.771  -7.045  1.00 98.62           O  
ATOM   1881  CG  GLU A 116     -12.424  16.867  -8.063  1.00 98.62           C  
ATOM   1882  HG2 GLU A 116     -12.017  17.776  -8.506  1.00 98.62           H  
ATOM   1883  HG3 GLU A 116     -11.672  16.080  -8.131  1.00 98.62           H  
ATOM   1884  CD  GLU A 116     -13.649  16.439  -8.867  1.00 98.62           C  
ATOM   1885  OE1 GLU A 116     -13.486  15.761  -9.912  1.00 98.62           O  
ATOM   1886  OE2 GLU A 116     -14.795  16.735  -8.464  1.00 98.62           O  
ATOM   1887  N   THR A 117     -11.323  19.877  -5.653  1.00 98.33           N  
ATOM   1888  H   THR A 117     -12.102  19.823  -5.011  1.00 98.33           H  
ATOM   1889  CA  THR A 117     -10.777  21.214  -5.964  1.00 98.33           C  
ATOM   1890  HA  THR A 117     -10.890  21.399  -7.032  1.00 98.33           H  
ATOM   1891  C   THR A 117      -9.286  21.316  -5.634  1.00 98.33           C  
ATOM   1892  CB  THR A 117     -11.533  22.306  -5.191  1.00 98.33           C  
ATOM   1893  HB  THR A 117     -11.337  22.200  -4.125  1.00 98.33           H  
ATOM   1894  O   THR A 117      -8.547  22.016  -6.320  1.00 98.33           O  
ATOM   1895  CG2 THR A 117     -11.161  23.726  -5.618  1.00 98.33           C  
ATOM   1896 HG21 THR A 117     -10.120  23.931  -5.367  1.00 98.33           H  
ATOM   1897 HG22 THR A 117     -11.294  23.837  -6.695  1.00 98.33           H  
ATOM   1898 HG23 THR A 117     -11.785  24.451  -5.096  1.00 98.33           H  
ATOM   1899  OG1 THR A 117     -12.920  22.177  -5.405  1.00 98.33           O  
ATOM   1900  HG1 THR A 117     -13.314  23.043  -5.279  1.00 98.33           H  
ATOM   1901  N   ASN A 118      -8.833  20.588  -4.611  1.00 98.47           N  
ATOM   1902  H   ASN A 118      -9.496  20.009  -4.115  1.00 98.47           H  
ATOM   1903  CA  ASN A 118      -7.426  20.458  -4.232  1.00 98.47           C  
ATOM   1904  HA  ASN A 118      -6.867  21.292  -4.658  1.00 98.47           H  
ATOM   1905  C   ASN A 118      -6.779  19.183  -4.805  1.00 98.47           C  
ATOM   1906  CB  ASN A 118      -7.315  20.553  -2.706  1.00 98.47           C  
ATOM   1907  HB2 ASN A 118      -7.985  19.820  -2.256  1.00 98.47           H  
ATOM   1908  HB3 ASN A 118      -6.298  20.326  -2.384  1.00 98.47           H  
ATOM   1909  O   ASN A 118      -5.761  18.722  -4.288  1.00 98.47           O  
ATOM   1910  CG  ASN A 118      -7.648  21.939  -2.200  1.00 98.47           C  
ATOM   1911  ND2 ASN A 118      -8.832  22.143  -1.678  1.00 98.47           N  
ATOM   1912 HD21 ASN A 118      -9.019  23.082  -1.356  1.00 98.47           H  
ATOM   1913 HD22 ASN A 118      -9.520  21.406  -1.737  1.00 98.47           H  
ATOM   1914  OD1 ASN A 118      -6.864  22.866  -2.297  1.00 98.47           O  
ATOM   1915  N   GLN A 119      -7.371  18.609  -5.856  1.00 98.63           N  
ATOM   1916  H   GLN A 119      -8.223  19.024  -6.206  1.00 98.63           H  
ATOM   1917  CA  GLN A 119      -6.876  17.442  -6.590  1.00 98.63           C  
ATOM   1918  HA  GLN A 119      -7.686  17.121  -7.245  1.00 98.63           H  
ATOM   1919  C   GLN A 119      -6.575  16.233  -5.693  1.00 98.63           C  
ATOM   1920  CB  GLN A 119      -5.687  17.832  -7.486  1.00 98.63           C  
ATOM   1921  HB2 GLN A 119      -4.846  18.086  -6.841  1.00 98.63           H  
ATOM   1922  HB3 GLN A 119      -5.402  16.972  -8.092  1.00 98.63           H  
ATOM   1923  O   GLN A 119      -5.579  15.536  -5.893  1.00 98.63           O  
ATOM   1924  CG  GLN A 119      -5.937  19.024  -8.421  1.00 98.63           C  
ATOM   1925  HG2 GLN A 119      -5.020  19.219  -8.976  1.00 98.63           H  
ATOM   1926  HG3 GLN A 119      -6.147  19.914  -7.828  1.00 98.63           H  
ATOM   1927  CD  GLN A 119      -7.063  18.826  -9.434  1.00 98.63           C  
ATOM   1928  NE2 GLN A 119      -7.490  19.892 -10.073  1.00 98.63           N  
ATOM   1929 HE21 GLN A 119      -8.218  19.755 -10.761  1.00 98.63           H  
ATOM   1930 HE22 GLN A 119      -7.043  20.783  -9.912  1.00 98.63           H  
ATOM   1931  OE1 GLN A 119      -7.579  17.745  -9.694  1.00 98.63           O  
ATOM   1932  N   TYR A 120      -7.420  15.988  -4.685  1.00 98.81           N  
ATOM   1933  H   TYR A 120      -8.200  16.615  -4.546  1.00 98.81           H  
ATOM   1934  CA  TYR A 120      -7.283  14.854  -3.764  1.00 98.81           C  
ATOM   1935  HA  TYR A 120      -7.974  15.032  -2.940  1.00 98.81           H  
ATOM   1936  C   TYR A 120      -5.896  14.756  -3.106  1.00 98.81           C  
ATOM   1937  CB  TYR A 120      -7.728  13.554  -4.460  1.00 98.81           C  
ATOM   1938  HB2 TYR A 120      -7.616  12.718  -3.770  1.00 98.81           H  
ATOM   1939  HB3 TYR A 120      -7.069  13.361  -5.306  1.00 98.81           H  
ATOM   1940  O   TYR A 120      -5.365  13.658  -2.928  1.00 98.81           O  
ATOM   1941  CG  TYR A 120      -9.167  13.560  -4.935  1.00 98.81           C  
ATOM   1942  CD1 TYR A 120     -10.209  13.634  -3.993  1.00 98.81           C  
ATOM   1943  HD1 TYR A 120      -9.981  13.682  -2.938  1.00 98.81           H  
ATOM   1944  CD2 TYR A 120      -9.470  13.454  -6.305  1.00 98.81           C  
ATOM   1945  HD2 TYR A 120      -8.673  13.392  -7.031  1.00 98.81           H  
ATOM   1946  CE1 TYR A 120     -11.550  13.647  -4.410  1.00 98.81           C  
ATOM   1947  HE1 TYR A 120     -12.346  13.737  -3.686  1.00 98.81           H  
ATOM   1948  CE2 TYR A 120     -10.815  13.440  -6.729  1.00 98.81           C  
ATOM   1949  HE2 TYR A 120     -11.064  13.371  -7.777  1.00 98.81           H  
ATOM   1950  OH  TYR A 120     -13.154  13.582  -6.176  1.00 98.81           O  
ATOM   1951  HH  TYR A 120     -13.753  13.769  -5.450  1.00 98.81           H  
ATOM   1952  CZ  TYR A 120     -11.856  13.554  -5.780  1.00 98.81           C  
ATOM   1953  N   ARG A 121      -5.294  15.904  -2.764  1.00 98.79           N  
ATOM   1954  H   ARG A 121      -5.756  16.767  -3.011  1.00 98.79           H  
ATOM   1955  CA  ARG A 121      -3.961  15.987  -2.150  1.00 98.79           C  
ATOM   1956  HA  ARG A 121      -3.234  15.665  -2.896  1.00 98.79           H  
ATOM   1957  C   ARG A 121      -3.822  15.066  -0.937  1.00 98.79           C  
ATOM   1958  CB  ARG A 121      -3.670  17.443  -1.763  1.00 98.79           C  
ATOM   1959  HB2 ARG A 121      -4.336  17.744  -0.954  1.00 98.79           H  
ATOM   1960  HB3 ARG A 121      -3.864  18.075  -2.629  1.00 98.79           H  
ATOM   1961  O   ARG A 121      -4.710  15.032  -0.083  1.00 98.79           O  
ATOM   1962  CG  ARG A 121      -2.212  17.646  -1.321  1.00 98.79           C  
ATOM   1963  HG2 ARG A 121      -1.974  16.979  -0.493  1.00 98.79           H  
ATOM   1964  HG3 ARG A 121      -1.560  17.405  -2.161  1.00 98.79           H  
ATOM   1965  CD  ARG A 121      -1.943  19.080  -0.851  1.00 98.79           C  
ATOM   1966  HD2 ARG A 121      -0.894  19.173  -0.569  1.00 98.79           H  
ATOM   1967  HD3 ARG A 121      -2.545  19.269   0.038  1.00 98.79           H  
ATOM   1968  NE  ARG A 121      -2.285  20.077  -1.883  1.00 98.79           N  
ATOM   1969  HE  ARG A 121      -3.182  20.528  -1.772  1.00 98.79           H  
ATOM   1970  NH1 ARG A 121      -0.427  19.843  -3.232  1.00 98.79           N  
ATOM   1971 HH11 ARG A 121       0.075  20.077  -4.076  1.00 98.79           H  
ATOM   1972 HH12 ARG A 121      -0.027  19.156  -2.607  1.00 98.79           H  
ATOM   1973  NH2 ARG A 121      -2.101  21.162  -3.864  1.00 98.79           N  
ATOM   1974 HH21 ARG A 121      -1.663  21.244  -4.771  1.00 98.79           H  
ATOM   1975 HH22 ARG A 121      -3.034  21.528  -3.735  1.00 98.79           H  
ATOM   1976  CZ  ARG A 121      -1.597  20.355  -2.976  1.00 98.79           C  
ATOM   1977  N   LEU A 122      -2.697  14.357  -0.867  1.00 98.83           N  
ATOM   1978  H   LEU A 122      -2.027  14.455  -1.617  1.00 98.83           H  
ATOM   1979  CA  LEU A 122      -2.343  13.484   0.249  1.00 98.83           C  
ATOM   1980  HA  LEU A 122      -3.254  13.002   0.603  1.00 98.83           H  
ATOM   1981  C   LEU A 122      -1.734  14.279   1.410  1.00 98.83           C  
ATOM   1982  CB  LEU A 122      -1.375  12.402  -0.263  1.00 98.83           C  
ATOM   1983  HB2 LEU A 122      -0.478  12.890  -0.646  1.00 98.83           H  
ATOM   1984  HB3 LEU A 122      -1.853  11.878  -1.090  1.00 98.83           H  
ATOM   1985  O   LEU A 122      -0.939  15.194   1.204  1.00 98.83           O  
ATOM   1986  CG  LEU A 122      -0.951  11.345   0.768  1.00 98.83           C  
ATOM   1987  HG  LEU A 122      -0.437  11.833   1.597  1.00 98.83           H  
ATOM   1988  CD1 LEU A 122      -2.145  10.560   1.311  1.00 98.83           C  
ATOM   1989 HD11 LEU A 122      -1.785   9.787   1.990  1.00 98.83           H  
ATOM   1990 HD12 LEU A 122      -2.814  11.214   1.871  1.00 98.83           H  
ATOM   1991 HD13 LEU A 122      -2.692  10.100   0.487  1.00 98.83           H  
ATOM   1992  CD2 LEU A 122       0.006  10.347   0.118  1.00 98.83           C  
ATOM   1993 HD21 LEU A 122       0.898  10.871  -0.224  1.00 98.83           H  
ATOM   1994 HD22 LEU A 122       0.305   9.587   0.841  1.00 98.83           H  
ATOM   1995 HD23 LEU A 122      -0.472   9.867  -0.735  1.00 98.83           H  
ATOM   1996  N   THR A 123      -2.068  13.905   2.639  1.00 98.70           N  
ATOM   1997  H   THR A 123      -2.816  13.234   2.748  1.00 98.70           H  
ATOM   1998  CA  THR A 123      -1.335  14.314   3.845  1.00 98.70           C  
ATOM   1999  HA  THR A 123      -0.362  14.719   3.566  1.00 98.70           H  
ATOM   2000  C   THR A 123      -1.107  13.101   4.732  1.00 98.70           C  
ATOM   2001  CB  THR A 123      -2.089  15.396   4.622  1.00 98.70           C  
ATOM   2002  HB  THR A 123      -3.037  14.989   4.974  1.00 98.70           H  
ATOM   2003  O   THR A 123      -2.062  12.382   5.050  1.00 98.70           O  
ATOM   2004  CG2 THR A 123      -1.306  15.925   5.823  1.00 98.70           C  
ATOM   2005 HG21 THR A 123      -1.178  15.138   6.566  1.00 98.70           H  
ATOM   2006 HG22 THR A 123      -0.324  16.271   5.502  1.00 98.70           H  
ATOM   2007 HG23 THR A 123      -1.849  16.754   6.277  1.00 98.70           H  
ATOM   2008  OG1 THR A 123      -2.357  16.493   3.782  1.00 98.70           O  
ATOM   2009  HG1 THR A 123      -1.960  16.285   2.933  1.00 98.70           H  
ATOM   2010  N   LEU A 124       0.143  12.891   5.137  1.00 98.67           N  
ATOM   2011  H   LEU A 124       0.867  13.496   4.775  1.00 98.67           H  
ATOM   2012  CA  LEU A 124       0.570  11.790   5.994  1.00 98.67           C  
ATOM   2013  HA  LEU A 124      -0.278  11.127   6.167  1.00 98.67           H  
ATOM   2014  C   LEU A 124       1.035  12.279   7.369  1.00 98.67           C  
ATOM   2015  CB  LEU A 124       1.674  10.987   5.286  1.00 98.67           C  
ATOM   2016  HB2 LEU A 124       2.503  11.665   5.081  1.00 98.67           H  
ATOM   2017  HB3 LEU A 124       2.043  10.213   5.960  1.00 98.67           H  
ATOM   2018  O   LEU A 124       1.478  13.411   7.545  1.00 98.67           O  
ATOM   2019  CG  LEU A 124       1.228  10.324   3.972  1.00 98.67           C  
ATOM   2020  HG  LEU A 124       0.834  11.084   3.297  1.00 98.67           H  
ATOM   2021  CD1 LEU A 124       2.426   9.673   3.292  1.00 98.67           C  
ATOM   2022 HD11 LEU A 124       2.147   9.397   2.275  1.00 98.67           H  
ATOM   2023 HD12 LEU A 124       2.754   8.795   3.849  1.00 98.67           H  
ATOM   2024 HD13 LEU A 124       3.245  10.389   3.228  1.00 98.67           H  
ATOM   2025  CD2 LEU A 124       0.159   9.249   4.194  1.00 98.67           C  
ATOM   2026 HD21 LEU A 124      -0.043   8.735   3.255  1.00 98.67           H  
ATOM   2027 HD22 LEU A 124      -0.759   9.719   4.547  1.00 98.67           H  
ATOM   2028 HD23 LEU A 124       0.508   8.527   4.933  1.00 98.67           H  
ATOM   2029  N   GLY A 125       0.907  11.401   8.360  1.00 98.13           N  
ATOM   2030  H   GLY A 125       0.456  10.525   8.138  1.00 98.13           H  
ATOM   2031  CA  GLY A 125       1.474  11.578   9.694  1.00 98.13           C  
ATOM   2032  HA2 GLY A 125       1.625  12.636   9.906  1.00 98.13           H  
ATOM   2033  HA3 GLY A 125       0.778  11.184  10.435  1.00 98.13           H  
ATOM   2034  C   GLY A 125       2.811  10.865   9.869  1.00 98.13           C  
ATOM   2035  O   GLY A 125       3.503  10.518   8.912  1.00 98.13           O  
ATOM   2036  N   GLU A 126       3.151  10.607  11.126  1.00 98.21           N  
ATOM   2037  H   GLU A 126       2.488  10.819  11.858  1.00 98.21           H  
ATOM   2038  CA  GLU A 126       4.361   9.881  11.500  1.00 98.21           C  
ATOM   2039  HA  GLU A 126       5.216  10.376  11.039  1.00 98.21           H  
ATOM   2040  C   GLU A 126       4.310   8.437  11.004  1.00 98.21           C  
ATOM   2041  CB  GLU A 126       4.564   9.889  13.018  1.00 98.21           C  
ATOM   2042  HB2 GLU A 126       3.710   9.405  13.492  1.00 98.21           H  
ATOM   2043  HB3 GLU A 126       5.461   9.314  13.250  1.00 98.21           H  
ATOM   2044  O   GLU A 126       3.287   7.760  11.116  1.00 98.21           O  
ATOM   2045  CG  GLU A 126       4.732  11.307  13.580  1.00 98.21           C  
ATOM   2046  HG2 GLU A 126       3.821  11.877  13.394  1.00 98.21           H  
ATOM   2047  HG3 GLU A 126       5.553  11.793  13.053  1.00 98.21           H  
ATOM   2048  CD  GLU A 126       5.012  11.303  15.088  1.00 98.21           C  
ATOM   2049  OE1 GLU A 126       5.647  12.274  15.554  1.00 98.21           O  
ATOM   2050  OE2 GLU A 126       4.560  10.351  15.765  1.00 98.21           O  
ATOM   2051  N   PHE A 127       5.436   7.972  10.469  1.00 98.65           N  
ATOM   2052  H   PHE A 127       6.248   8.573  10.463  1.00 98.65           H  
ATOM   2053  CA  PHE A 127       5.587   6.625   9.941  1.00 98.65           C  
ATOM   2054  HA  PHE A 127       4.639   6.308   9.508  1.00 98.65           H  
ATOM   2055  C   PHE A 127       5.980   5.620  11.028  1.00 98.65           C  
ATOM   2056  CB  PHE A 127       6.631   6.650   8.823  1.00 98.65           C  
ATOM   2057  HB2 PHE A 127       6.217   7.201   7.978  1.00 98.65           H  
ATOM   2058  HB3 PHE A 127       7.513   7.187   9.172  1.00 98.65           H  
ATOM   2059  O   PHE A 127       6.854   5.880  11.854  1.00 98.65           O  
ATOM   2060  CG  PHE A 127       7.062   5.274   8.355  1.00 98.65           C  
ATOM   2061  CD1 PHE A 127       8.242   4.689   8.854  1.00 98.65           C  
ATOM   2062  HD1 PHE A 127       8.846   5.219   9.575  1.00 98.65           H  
ATOM   2063  CD2 PHE A 127       6.258   4.561   7.452  1.00 98.65           C  
ATOM   2064  HD2 PHE A 127       5.328   4.988   7.107  1.00 98.65           H  
ATOM   2065  CE1 PHE A 127       8.628   3.406   8.424  1.00 98.65           C  
ATOM   2066  HE1 PHE A 127       9.530   2.949   8.804  1.00 98.65           H  
ATOM   2067  CE2 PHE A 127       6.655   3.291   7.008  1.00 98.65           C  
ATOM   2068  HE2 PHE A 127       6.053   2.755   6.289  1.00 98.65           H  
ATOM   2069  CZ  PHE A 127       7.833   2.712   7.498  1.00 98.65           C  
ATOM   2070  HZ  PHE A 127       8.116   1.723   7.166  1.00 98.65           H  
ATOM   2071  N   GLN A 128       5.417   4.419  10.934  1.00 98.17           N  
ATOM   2072  H   GLN A 128       4.684   4.302  10.249  1.00 98.17           H  
ATOM   2073  CA  GLN A 128       5.878   3.218  11.620  1.00 98.17           C  
ATOM   2074  HA  GLN A 128       6.925   3.342  11.897  1.00 98.17           H  
ATOM   2075  C   GLN A 128       5.753   2.024  10.669  1.00 98.17           C  
ATOM   2076  CB  GLN A 128       5.035   3.015  12.887  1.00 98.17           C  
ATOM   2077  HB2 GLN A 128       5.064   3.928  13.482  1.00 98.17           H  
ATOM   2078  HB3 GLN A 128       4.001   2.827  12.598  1.00 98.17           H  
ATOM   2079  O   GLN A 128       4.817   1.947   9.884  1.00 98.17           O  
ATOM   2080  CG  GLN A 128       5.546   1.854  13.753  1.00 98.17           C  
ATOM   2081  HG2 GLN A 128       6.571   2.068  14.057  1.00 98.17           H  
ATOM   2082  HG3 GLN A 128       5.539   0.925  13.182  1.00 98.17           H  
ATOM   2083  CD  GLN A 128       4.689   1.628  14.991  1.00 98.17           C  
ATOM   2084  NE2 GLN A 128       5.274   1.220  16.095  1.00 98.17           N  
ATOM   2085 HE21 GLN A 128       4.661   1.124  16.891  1.00 98.17           H  
ATOM   2086 HE22 GLN A 128       6.280   1.151  16.155  1.00 98.17           H  
ATOM   2087  OE1 GLN A 128       3.480   1.757  14.987  1.00 98.17           O  
ATOM   2088  N   GLY A 129       6.647   1.045  10.744  1.00 97.88           N  
ATOM   2089  H   GLY A 129       7.457   1.134  11.339  1.00 97.88           H  
ATOM   2090  CA  GLY A 129       6.530  -0.159   9.924  1.00 97.88           C  
ATOM   2091  HA2 GLY A 129       5.656  -0.733  10.230  1.00 97.88           H  
ATOM   2092  HA3 GLY A 129       6.399   0.127   8.880  1.00 97.88           H  
ATOM   2093  C   GLY A 129       7.758  -1.046  10.017  1.00 97.88           C  
ATOM   2094  O   GLY A 129       8.721  -0.715  10.706  1.00 97.88           O  
ATOM   2095  N   ASN A 130       7.726  -2.166   9.299  1.00 98.13           N  
ATOM   2096  H   ASN A 130       6.905  -2.349   8.740  1.00 98.13           H  
ATOM   2097  CA  ASN A 130       8.876  -3.059   9.124  1.00 98.13           C  
ATOM   2098  HA  ASN A 130       9.668  -2.732   9.798  1.00 98.13           H  
ATOM   2099  C   ASN A 130       9.491  -2.955   7.712  1.00 98.13           C  
ATOM   2100  CB  ASN A 130       8.496  -4.488   9.551  1.00 98.13           C  
ATOM   2101  HB2 ASN A 130       8.055  -4.466  10.548  1.00 98.13           H  
ATOM   2102  HB3 ASN A 130       9.407  -5.084   9.595  1.00 98.13           H  
ATOM   2103  O   ASN A 130      10.130  -3.894   7.240  1.00 98.13           O  
ATOM   2104  CG  ASN A 130       7.530  -5.178   8.605  1.00 98.13           C  
ATOM   2105  ND2 ASN A 130       7.333  -6.466   8.770  1.00 98.13           N  
ATOM   2106 HD21 ASN A 130       6.805  -6.957   8.062  1.00 98.13           H  
ATOM   2107 HD22 ASN A 130       7.875  -6.969   9.458  1.00 98.13           H  
ATOM   2108  OD1 ASN A 130       6.934  -4.587   7.724  1.00 98.13           O  
ATOM   2109  N   VAL A 131       9.281  -1.815   7.048  1.00 98.17           N  
ATOM   2110  H   VAL A 131       8.785  -1.084   7.539  1.00 98.17           H  
ATOM   2111  CA  VAL A 131       9.803  -1.453   5.720  1.00 98.17           C  
ATOM   2112  HA  VAL A 131      10.613  -2.132   5.455  1.00 98.17           H  
ATOM   2113  C   VAL A 131      10.386  -0.040   5.744  1.00 98.17           C  
ATOM   2114  CB  VAL A 131       8.717  -1.555   4.630  1.00 98.17           C  
ATOM   2115  HB  VAL A 131       9.150  -1.252   3.677  1.00 98.17           H  
ATOM   2116  O   VAL A 131      10.242   0.684   6.728  1.00 98.17           O  
ATOM   2117  CG1 VAL A 131       8.245  -2.994   4.474  1.00 98.17           C  
ATOM   2118 HG11 VAL A 131       7.762  -3.321   5.395  1.00 98.17           H  
ATOM   2119 HG12 VAL A 131       7.536  -3.048   3.648  1.00 98.17           H  
ATOM   2120 HG13 VAL A 131       9.098  -3.640   4.266  1.00 98.17           H  
ATOM   2121  CG2 VAL A 131       7.496  -0.670   4.904  1.00 98.17           C  
ATOM   2122 HG21 VAL A 131       6.793  -0.754   4.075  1.00 98.17           H  
ATOM   2123 HG22 VAL A 131       7.797   0.374   4.987  1.00 98.17           H  
ATOM   2124 HG23 VAL A 131       7.000  -0.975   5.825  1.00 98.17           H  
ATOM   2125  N   THR A 132      11.036   0.375   4.660  1.00 97.81           N  
ATOM   2126  H   THR A 132      11.120  -0.238   3.861  1.00 97.81           H  
ATOM   2127  CA  THR A 132      11.442   1.771   4.447  1.00 97.81           C  
ATOM   2128  HA  THR A 132      11.976   2.123   5.330  1.00 97.81           H  
ATOM   2129  C   THR A 132      10.223   2.673   4.241  1.00 97.81           C  
ATOM   2130  CB  THR A 132      12.382   1.880   3.239  1.00 97.81           C  
ATOM   2131  HB  THR A 132      12.539   2.929   2.988  1.00 97.81           H  
ATOM   2132  O   THR A 132       9.227   2.245   3.664  1.00 97.81           O  
ATOM   2133  CG2 THR A 132      13.732   1.229   3.536  1.00 97.81           C  
ATOM   2134 HG21 THR A 132      13.607   0.163   3.728  1.00 97.81           H  
ATOM   2135 HG22 THR A 132      14.387   1.354   2.674  1.00 97.81           H  
ATOM   2136 HG23 THR A 132      14.192   1.707   4.400  1.00 97.81           H  
ATOM   2137  OG1 THR A 132      11.830   1.205   2.136  1.00 97.81           O  
ATOM   2138  HG1 THR A 132      12.052   1.723   1.358  1.00 97.81           H  
ATOM   2139  N   ASN A 133      10.286   3.924   4.704  1.00 98.09           N  
ATOM   2140  H   ASN A 133      11.134   4.228   5.161  1.00 98.09           H  
ATOM   2141  CA  ASN A 133       9.192   4.893   4.587  1.00 98.09           C  
ATOM   2142  HA  ASN A 133       8.251   4.383   4.789  1.00 98.09           H  
ATOM   2143  C   ASN A 133       9.097   5.482   3.166  1.00 98.09           C  
ATOM   2144  CB  ASN A 133       9.380   5.986   5.658  1.00 98.09           C  
ATOM   2145  HB2 ASN A 133       9.472   5.524   6.641  1.00 98.09           H  
ATOM   2146  HB3 ASN A 133      10.297   6.539   5.451  1.00 98.09           H  
ATOM   2147  O   ASN A 133       9.429   6.643   2.955  1.00 98.09           O  
ATOM   2148  CG  ASN A 133       8.223   6.972   5.695  1.00 98.09           C  
ATOM   2149  ND2 ASN A 133       8.381   8.067   6.403  1.00 98.09           N  
ATOM   2150 HD21 ASN A 133       9.253   8.248   6.879  1.00 98.09           H  
ATOM   2151 HD22 ASN A 133       7.612   8.721   6.408  1.00 98.09           H  
ATOM   2152  OD1 ASN A 133       7.167   6.777   5.110  1.00 98.09           O  
ATOM   2153  N   GLU A 134       8.671   4.692   2.182  1.00 97.65           N  
ATOM   2154  H   GLU A 134       8.516   3.716   2.389  1.00 97.65           H  
ATOM   2155  CA  GLU A 134       8.662   5.121   0.773  1.00 97.65           C  
ATOM   2156  HA  GLU A 134       9.572   5.685   0.565  1.00 97.65           H  
ATOM   2157  C   GLU A 134       7.491   6.056   0.430  1.00 97.65           C  
ATOM   2158  CB  GLU A 134       8.632   3.887  -0.142  1.00 97.65           C  
ATOM   2159  HB2 GLU A 134       7.715   3.335   0.067  1.00 97.65           H  
ATOM   2160  HB3 GLU A 134       8.589   4.213  -1.181  1.00 97.65           H  
ATOM   2161  O   GLU A 134       7.635   6.966  -0.390  1.00 97.65           O  
ATOM   2162  CG  GLU A 134       9.806   2.910   0.020  1.00 97.65           C  
ATOM   2163  HG2 GLU A 134       9.783   2.515   1.036  1.00 97.65           H  
ATOM   2164  HG3 GLU A 134       9.641   2.073  -0.659  1.00 97.65           H  
ATOM   2165  CD  GLU A 134      11.198   3.490  -0.255  1.00 97.65           C  
ATOM   2166  OE1 GLU A 134      12.166   2.739   0.016  1.00 97.65           O  
ATOM   2167  OE2 GLU A 134      11.298   4.650  -0.698  1.00 97.65           O  
ATOM   2168  N   LEU A 135       6.325   5.887   1.074  1.00 98.24           N  
ATOM   2169  H   LEU A 135       6.247   5.137   1.746  1.00 98.24           H  
ATOM   2170  CA  LEU A 135       5.141   6.702   0.765  1.00 98.24           C  
ATOM   2171  HA  LEU A 135       4.987   6.648  -0.313  1.00 98.24           H  
ATOM   2172  C   LEU A 135       5.335   8.181   1.135  1.00 98.24           C  
ATOM   2173  CB  LEU A 135       3.893   6.136   1.456  1.00 98.24           C  
ATOM   2174  HB2 LEU A 135       3.948   6.436   2.503  1.00 98.24           H  
ATOM   2175  HB3 LEU A 135       3.893   5.049   1.384  1.00 98.24           H  
ATOM   2176  O   LEU A 135       4.690   9.036   0.539  1.00 98.24           O  
ATOM   2177  CG  LEU A 135       2.548   6.679   0.945  1.00 98.24           C  
ATOM   2178  HG  LEU A 135       2.540   7.768   0.978  1.00 98.24           H  
ATOM   2179  CD1 LEU A 135       2.249   6.257  -0.487  1.00 98.24           C  
ATOM   2180 HD11 LEU A 135       1.249   6.584  -0.771  1.00 98.24           H  
ATOM   2181 HD12 LEU A 135       2.959   6.724  -1.170  1.00 98.24           H  
ATOM   2182 HD13 LEU A 135       2.323   5.173  -0.578  1.00 98.24           H  
ATOM   2183  CD2 LEU A 135       1.428   6.167   1.851  1.00 98.24           C  
ATOM   2184 HD21 LEU A 135       0.466   6.534   1.494  1.00 98.24           H  
ATOM   2185 HD22 LEU A 135       1.433   5.077   1.852  1.00 98.24           H  
ATOM   2186 HD23 LEU A 135       1.584   6.532   2.866  1.00 98.24           H  
ATOM   2187  N   VAL A 136       6.254   8.513   2.051  1.00 97.99           N  
ATOM   2188  H   VAL A 136       6.785   7.775   2.491  1.00 97.99           H  
ATOM   2189  CA  VAL A 136       6.557   9.914   2.405  1.00 97.99           C  
ATOM   2190  HA  VAL A 136       5.637  10.371   2.770  1.00 97.99           H  
ATOM   2191  C   VAL A 136       7.020  10.737   1.201  1.00 97.99           C  
ATOM   2192  CB  VAL A 136       7.602   9.980   3.530  1.00 97.99           C  
ATOM   2193  HB  VAL A 136       7.340   9.209   4.254  1.00 97.99           H  
ATOM   2194  O   VAL A 136       6.816  11.945   1.170  1.00 97.99           O  
ATOM   2195  CG1 VAL A 136       9.035   9.735   3.042  1.00 97.99           C  
ATOM   2196 HG11 VAL A 136       9.053   8.928   2.309  1.00 97.99           H  
ATOM   2197 HG12 VAL A 136       9.668   9.462   3.887  1.00 97.99           H  
ATOM   2198 HG13 VAL A 136       9.439  10.632   2.572  1.00 97.99           H  
ATOM   2199  CG2 VAL A 136       7.568  11.317   4.274  1.00 97.99           C  
ATOM   2200 HG21 VAL A 136       8.274  11.299   5.104  1.00 97.99           H  
ATOM   2201 HG22 VAL A 136       6.567  11.494   4.669  1.00 97.99           H  
ATOM   2202 HG23 VAL A 136       7.826  12.138   3.606  1.00 97.99           H  
ATOM   2203  N   ASN A 137       7.591  10.098   0.170  1.00 97.82           N  
ATOM   2204  H   ASN A 137       7.702   9.095   0.221  1.00 97.82           H  
ATOM   2205  CA  ASN A 137       7.952  10.778  -1.076  1.00 97.82           C  
ATOM   2206  HA  ASN A 137       8.640  11.589  -0.841  1.00 97.82           H  
ATOM   2207  C   ASN A 137       6.731  11.402  -1.777  1.00 97.82           C  
ATOM   2208  CB  ASN A 137       8.652   9.765  -1.992  1.00 97.82           C  
ATOM   2209  HB2 ASN A 137       9.439   9.250  -1.442  1.00 97.82           H  
ATOM   2210  HB3 ASN A 137       7.935   9.016  -2.331  1.00 97.82           H  
ATOM   2211  O   ASN A 137       6.875  12.387  -2.497  1.00 97.82           O  
ATOM   2212  CG  ASN A 137       9.256  10.435  -3.212  1.00 97.82           C  
ATOM   2213  ND2 ASN A 137      10.476  10.911  -3.110  1.00 97.82           N  
ATOM   2214 HD21 ASN A 137      11.022  10.683  -2.292  1.00 97.82           H  
ATOM   2215 HD22 ASN A 137      10.902  11.169  -3.988  1.00 97.82           H  
ATOM   2216  OD1 ASN A 137       8.662  10.544  -4.268  1.00 97.82           O  
ATOM   2217  N   HIS A 138       5.550  10.842  -1.524  1.00 98.34           N  
ATOM   2218  H   HIS A 138       5.521  10.084  -0.857  1.00 98.34           H  
ATOM   2219  CA  HIS A 138       4.265  11.236  -2.085  1.00 98.34           C  
ATOM   2220  HA  HIS A 138       4.426  11.763  -3.025  1.00 98.34           H  
ATOM   2221  C   HIS A 138       3.468  12.168  -1.160  1.00 98.34           C  
ATOM   2222  CB  HIS A 138       3.477   9.954  -2.376  1.00 98.34           C  
ATOM   2223  HB2 HIS A 138       3.244   9.435  -1.447  1.00 98.34           H  
ATOM   2224  HB3 HIS A 138       2.526  10.235  -2.829  1.00 98.34           H  
ATOM   2225  O   HIS A 138       2.394  12.636  -1.540  1.00 98.34           O  
ATOM   2226  CG  HIS A 138       4.185   9.007  -3.311  1.00 98.34           C  
ATOM   2227  CD2 HIS A 138       5.101   8.032  -3.016  1.00 98.34           C  
ATOM   2228  HD2 HIS A 138       5.489   7.808  -2.034  1.00 98.34           H  
ATOM   2229  ND1 HIS A 138       3.996   8.979  -4.661  1.00 98.34           N  
ATOM   2230  HD1 HIS A 138       3.403   9.625  -5.162  1.00 98.34           H  
ATOM   2231  CE1 HIS A 138       4.735   7.995  -5.176  1.00 98.34           C  
ATOM   2232  HE1 HIS A 138       4.732   7.730  -6.223  1.00 98.34           H  
ATOM   2233  NE2 HIS A 138       5.439   7.373  -4.211  1.00 98.34           N  
ATOM   2234  N   ASP A 139       3.961  12.443   0.053  1.00 98.48           N  
ATOM   2235  H   ASP A 139       4.873  12.097   0.312  1.00 98.48           H  
ATOM   2236  CA  ASP A 139       3.285  13.350   0.977  1.00 98.48           C  
ATOM   2237  HA  ASP A 139       2.286  12.949   1.154  1.00 98.48           H  
ATOM   2238  C   ASP A 139       3.136  14.744   0.353  1.00 98.48           C  
ATOM   2239  CB  ASP A 139       4.018  13.410   2.324  1.00 98.48           C  
ATOM   2240  HB2 ASP A 139       4.981  13.903   2.186  1.00 98.48           H  
ATOM   2241  HB3 ASP A 139       4.202  12.396   2.679  1.00 98.48           H  
ATOM   2242  O   ASP A 139       4.022  15.227  -0.358  1.00 98.48           O  
ATOM   2243  CG  ASP A 139       3.201  14.158   3.384  1.00 98.48           C  
ATOM   2244  OD1 ASP A 139       1.950  14.117   3.296  1.00 98.48           O  
ATOM   2245  OD2 ASP A 139       3.827  14.769   4.270  1.00 98.48           O  
ATOM   2246  N   THR A 140       1.999  15.392   0.604  1.00 98.33           N  
ATOM   2247  H   THR A 140       1.383  14.971   1.285  1.00 98.33           H  
ATOM   2248  CA  THR A 140       1.581  16.684   0.027  1.00 98.33           C  
ATOM   2249  HA  THR A 140       0.603  16.901   0.456  1.00 98.33           H  
ATOM   2250  C   THR A 140       1.358  16.710  -1.490  1.00 98.33           C  
ATOM   2251  CB  THR A 140       2.488  17.844   0.476  1.00 98.33           C  
ATOM   2252  HB  THR A 140       1.991  18.782   0.227  1.00 98.33           H  
ATOM   2253  O   THR A 140       0.976  17.760  -2.022  1.00 98.33           O  
ATOM   2254  CG2 THR A 140       2.758  17.840   1.981  1.00 98.33           C  
ATOM   2255 HG21 THR A 140       3.380  16.990   2.263  1.00 98.33           H  
ATOM   2256 HG22 THR A 140       3.280  18.757   2.254  1.00 98.33           H  
ATOM   2257 HG23 THR A 140       1.818  17.784   2.529  1.00 98.33           H  
ATOM   2258  OG1 THR A 140       3.728  17.819  -0.190  1.00 98.33           O  
ATOM   2259  HG1 THR A 140       4.000  16.898  -0.186  1.00 98.33           H  
ATOM   2260  N   MET A 141       1.547  15.596  -2.206  1.00 98.58           N  
ATOM   2261  H   MET A 141       1.847  14.754  -1.735  1.00 98.58           H  
ATOM   2262  CA  MET A 141       1.343  15.538  -3.657  1.00 98.58           C  
ATOM   2263  HA  MET A 141       1.716  16.465  -4.091  1.00 98.58           H  
ATOM   2264  C   MET A 141      -0.139  15.449  -4.023  1.00 98.58           C  
ATOM   2265  CB  MET A 141       2.140  14.394  -4.295  1.00 98.58           C  
ATOM   2266  HB2 MET A 141       1.951  14.385  -5.368  1.00 98.58           H  
ATOM   2267  HB3 MET A 141       1.797  13.443  -3.889  1.00 98.58           H  
ATOM   2268  O   MET A 141      -0.970  14.948  -3.259  1.00 98.58           O  
ATOM   2269  CG  MET A 141       3.651  14.509  -4.077  1.00 98.58           C  
ATOM   2270  HG2 MET A 141       3.876  14.444  -3.013  1.00 98.58           H  
ATOM   2271  HG3 MET A 141       4.089  13.632  -4.554  1.00 98.58           H  
ATOM   2272  SD  MET A 141       4.456  15.987  -4.772  1.00 98.58           S  
ATOM   2273  CE  MET A 141       4.481  17.086  -3.330  1.00 98.58           C  
ATOM   2274  HE1 MET A 141       5.073  17.972  -3.557  1.00 98.58           H  
ATOM   2275  HE2 MET A 141       3.468  17.400  -3.077  1.00 98.58           H  
ATOM   2276  HE3 MET A 141       4.919  16.565  -2.479  1.00 98.58           H  
ATOM   2277  N   MET A 142      -0.469  15.971  -5.202  1.00 98.70           N  
ATOM   2278  H   MET A 142       0.281  16.245  -5.821  1.00 98.70           H  
ATOM   2279  CA  MET A 142      -1.800  15.869  -5.799  1.00 98.70           C  
ATOM   2280  HA  MET A 142      -2.560  15.931  -5.019  1.00 98.70           H  
ATOM   2281  C   MET A 142      -1.957  14.512  -6.486  1.00 98.70           C  
ATOM   2282  CB  MET A 142      -2.018  17.033  -6.771  1.00 98.70           C  
ATOM   2283  HB2 MET A 142      -2.946  16.877  -7.322  1.00 98.70           H  
ATOM   2284  HB3 MET A 142      -1.188  17.061  -7.478  1.00 98.70           H  
ATOM   2285  O   MET A 142      -0.975  13.884  -6.874  1.00 98.70           O  
ATOM   2286  CG  MET A 142      -2.093  18.364  -6.012  1.00 98.70           C  
ATOM   2287  HG2 MET A 142      -1.165  18.494  -5.455  1.00 98.70           H  
ATOM   2288  HG3 MET A 142      -2.907  18.294  -5.291  1.00 98.70           H  
ATOM   2289  SD  MET A 142      -2.359  19.863  -7.003  1.00 98.70           S  
ATOM   2290  CE  MET A 142      -0.800  19.957  -7.929  1.00 98.70           C  
ATOM   2291  HE1 MET A 142       0.051  19.943  -7.248  1.00 98.70           H  
ATOM   2292  HE2 MET A 142      -0.779  20.871  -8.522  1.00 98.70           H  
ATOM   2293  HE3 MET A 142      -0.725  19.107  -8.608  1.00 98.70           H  
ATOM   2294  N   PHE A 143      -3.193  14.034  -6.603  1.00 98.80           N  
ATOM   2295  H   PHE A 143      -3.978  14.599  -6.312  1.00 98.80           H  
ATOM   2296  CA  PHE A 143      -3.471  12.789  -7.308  1.00 98.80           C  
ATOM   2297  HA  PHE A 143      -2.711  12.054  -7.041  1.00 98.80           H  
ATOM   2298  C   PHE A 143      -3.407  13.028  -8.819  1.00 98.80           C  
ATOM   2299  CB  PHE A 143      -4.836  12.255  -6.864  1.00 98.80           C  
ATOM   2300  HB2 PHE A 143      -5.629  12.816  -7.360  1.00 98.80           H  
ATOM   2301  HB3 PHE A 143      -4.940  12.422  -5.792  1.00 98.80           H  
ATOM   2302  O   PHE A 143      -4.001  13.990  -9.299  1.00 98.80           O  
ATOM   2303  CG  PHE A 143      -5.023  10.773  -7.113  1.00 98.80           C  
ATOM   2304  CD1 PHE A 143      -5.641  10.301  -8.284  1.00 98.80           C  
ATOM   2305  HD1 PHE A 143      -5.965  10.995  -9.046  1.00 98.80           H  
ATOM   2306  CD2 PHE A 143      -4.566   9.856  -6.152  1.00 98.80           C  
ATOM   2307  HD2 PHE A 143      -4.060  10.219  -5.269  1.00 98.80           H  
ATOM   2308  CE1 PHE A 143      -5.818   8.917  -8.471  1.00 98.80           C  
ATOM   2309  HE1 PHE A 143      -6.273   8.553  -9.380  1.00 98.80           H  
ATOM   2310  CE2 PHE A 143      -4.750   8.477  -6.329  1.00 98.80           C  
ATOM   2311  HE2 PHE A 143      -4.399   7.785  -5.578  1.00 98.80           H  
ATOM   2312  CZ  PHE A 143      -5.381   8.007  -7.491  1.00 98.80           C  
ATOM   2313  HZ  PHE A 143      -5.511   6.946  -7.643  1.00 98.80           H  
ATOM   2314  N   SER A 144      -2.751  12.146  -9.564  1.00 98.73           N  
ATOM   2315  H   SER A 144      -2.254  11.401  -9.098  1.00 98.73           H  
ATOM   2316  CA  SER A 144      -2.693  12.166 -11.031  1.00 98.73           C  
ATOM   2317  HA  SER A 144      -3.256  13.015 -11.418  1.00 98.73           H  
ATOM   2318  C   SER A 144      -3.310  10.889 -11.596  1.00 98.73           C  
ATOM   2319  CB  SER A 144      -1.248  12.308 -11.521  1.00 98.73           C  
ATOM   2320  HB2 SER A 144      -0.660  11.474 -11.138  1.00 98.73           H  
ATOM   2321  HB3 SER A 144      -1.228  12.294 -12.611  1.00 98.73           H  
ATOM   2322  O   SER A 144      -3.266   9.841 -10.952  1.00 98.73           O  
ATOM   2323  OG  SER A 144      -0.684  13.516 -11.065  1.00 98.73           O  
ATOM   2324  HG  SER A 144       0.218  13.586 -11.384  1.00 98.73           H  
ATOM   2325  N   THR A 145      -3.865  10.966 -12.803  1.00 98.63           N  
ATOM   2326  H   THR A 145      -3.826  11.858 -13.275  1.00 98.63           H  
ATOM   2327  CA  THR A 145      -4.369   9.835 -13.606  1.00 98.63           C  
ATOM   2328  HA  THR A 145      -3.952   8.912 -13.206  1.00 98.63           H  
ATOM   2329  C   THR A 145      -3.883   9.973 -15.053  1.00 98.63           C  
ATOM   2330  CB  THR A 145      -5.906   9.723 -13.564  1.00 98.63           C  
ATOM   2331  HB  THR A 145      -6.236   8.915 -14.216  1.00 98.63           H  
ATOM   2332  O   THR A 145      -3.433  11.053 -15.433  1.00 98.63           O  
ATOM   2333  CG2 THR A 145      -6.382   9.392 -12.154  1.00 98.63           C  
ATOM   2334 HG21 THR A 145      -5.830   8.531 -11.779  1.00 98.63           H  
ATOM   2335 HG22 THR A 145      -6.220  10.241 -11.490  1.00 98.63           H  
ATOM   2336 HG23 THR A 145      -7.442   9.139 -12.181  1.00 98.63           H  
ATOM   2337  OG1 THR A 145      -6.537  10.912 -13.976  1.00 98.63           O  
ATOM   2338  HG1 THR A 145      -6.946  10.757 -14.831  1.00 98.63           H  
ATOM   2339  N   PRO A 146      -3.942   8.922 -15.895  1.00 97.49           N  
ATOM   2340  CA  PRO A 146      -3.448   8.989 -17.275  1.00 97.49           C  
ATOM   2341  HA  PRO A 146      -2.365   9.118 -17.249  1.00 97.49           H  
ATOM   2342  C   PRO A 146      -4.046  10.128 -18.121  1.00 97.49           C  
ATOM   2343  CB  PRO A 146      -3.778   7.622 -17.885  1.00 97.49           C  
ATOM   2344  HB2 PRO A 146      -3.028   7.321 -18.617  1.00 97.49           H  
ATOM   2345  HB3 PRO A 146      -4.768   7.643 -18.340  1.00 97.49           H  
ATOM   2346  O   PRO A 146      -3.415  10.591 -19.064  1.00 97.49           O  
ATOM   2347  CG  PRO A 146      -3.797   6.683 -16.679  1.00 97.49           C  
ATOM   2348  HG2 PRO A 146      -2.781   6.393 -16.415  1.00 97.49           H  
ATOM   2349  HG3 PRO A 146      -4.416   5.804 -16.856  1.00 97.49           H  
ATOM   2350  CD  PRO A 146      -4.377   7.569 -15.584  1.00 97.49           C  
ATOM   2351  HD2 PRO A 146      -5.464   7.547 -15.652  1.00 97.49           H  
ATOM   2352  HD3 PRO A 146      -4.035   7.234 -14.605  1.00 97.49           H  
ATOM   2353  N   ASP A 147      -5.259  10.577 -17.791  1.00 97.99           N  
ATOM   2354  H   ASP A 147      -5.741  10.142 -17.017  1.00 97.99           H  
ATOM   2355  CA  ASP A 147      -5.984  11.682 -18.428  1.00 97.99           C  
ATOM   2356  HA  ASP A 147      -5.553  11.867 -19.412  1.00 97.99           H  
ATOM   2357  C   ASP A 147      -5.918  13.014 -17.652  1.00 97.99           C  
ATOM   2358  CB  ASP A 147      -7.447  11.251 -18.618  1.00 97.99           C  
ATOM   2359  HB2 ASP A 147      -7.961  12.003 -19.217  1.00 97.99           H  
ATOM   2360  HB3 ASP A 147      -7.476  10.312 -19.171  1.00 97.99           H  
ATOM   2361  O   ASP A 147      -6.460  14.018 -18.118  1.00 97.99           O  
ATOM   2362  CG  ASP A 147      -8.187  11.069 -17.286  1.00 97.99           C  
ATOM   2363  OD1 ASP A 147      -7.607  10.462 -16.351  1.00 97.99           O  
ATOM   2364  OD2 ASP A 147      -9.369  11.458 -17.185  1.00 97.99           O  
ATOM   2365  N   ARG A 148      -5.285  13.043 -16.470  1.00 97.79           N  
ATOM   2366  H   ARG A 148      -4.807  12.207 -16.167  1.00 97.79           H  
ATOM   2367  CA  ARG A 148      -5.131  14.252 -15.652  1.00 97.79           C  
ATOM   2368  HA  ARG A 148      -5.161  15.112 -16.321  1.00 97.79           H  
ATOM   2369  C   ARG A 148      -3.785  14.279 -14.936  1.00 97.79           C  
ATOM   2370  CB  ARG A 148      -6.299  14.381 -14.661  1.00 97.79           C  
ATOM   2371  HB2 ARG A 148      -6.252  13.586 -13.917  1.00 97.79           H  
ATOM   2372  HB3 ARG A 148      -7.237  14.294 -15.208  1.00 97.79           H  
ATOM   2373  O   ARG A 148      -3.585  13.603 -13.928  1.00 97.79           O  
ATOM   2374  CG  ARG A 148      -6.225  15.751 -13.964  1.00 97.79           C  
ATOM   2375  HG2 ARG A 148      -6.191  16.538 -14.718  1.00 97.79           H  
ATOM   2376  HG3 ARG A 148      -5.308  15.807 -13.378  1.00 97.79           H  
ATOM   2377  CD  ARG A 148      -7.398  16.027 -13.025  1.00 97.79           C  
ATOM   2378  HD2 ARG A 148      -7.433  15.247 -12.264  1.00 97.79           H  
ATOM   2379  HD3 ARG A 148      -7.211  16.978 -12.528  1.00 97.79           H  
ATOM   2380  NE  ARG A 148      -8.679  16.096 -13.750  1.00 97.79           N  
ATOM   2381  HE  ARG A 148      -8.662  15.791 -14.713  1.00 97.79           H  
ATOM   2382  NH1 ARG A 148      -9.959  16.793 -11.980  1.00 97.79           N  
ATOM   2383 HH11 ARG A 148      -9.149  16.718 -11.382  1.00 97.79           H  
ATOM   2384 HH12 ARG A 148     -10.868  16.931 -11.560  1.00 97.79           H  
ATOM   2385  NH2 ARG A 148     -10.904  16.487 -13.978  1.00 97.79           N  
ATOM   2386 HH21 ARG A 148     -11.795  16.712 -13.560  1.00 97.79           H  
ATOM   2387 HH22 ARG A 148     -10.844  16.166 -14.934  1.00 97.79           H  
ATOM   2388  CZ  ARG A 148      -9.837  16.453 -13.232  1.00 97.79           C  
ATOM   2389  N   ASP A 149      -2.906  15.137 -15.430  1.00 98.11           N  
ATOM   2390  H   ASP A 149      -3.148  15.675 -16.250  1.00 98.11           H  
ATOM   2391  CA  ASP A 149      -1.585  15.358 -14.861  1.00 98.11           C  
ATOM   2392  HA  ASP A 149      -1.238  14.427 -14.413  1.00 98.11           H  
ATOM   2393  C   ASP A 149      -1.611  16.439 -13.770  1.00 98.11           C  
ATOM   2394  CB  ASP A 149      -0.615  15.714 -15.992  1.00 98.11           C  
ATOM   2395  HB2 ASP A 149      -0.718  14.976 -16.788  1.00 98.11           H  
ATOM   2396  HB3 ASP A 149      -0.869  16.692 -16.402  1.00 98.11           H  
ATOM   2397  O   ASP A 149      -1.940  17.595 -14.036  1.00 98.11           O  
ATOM   2398  CG  ASP A 149       0.837  15.714 -15.524  1.00 98.11           C  
ATOM   2399  OD1 ASP A 149       1.052  15.334 -14.349  1.00 98.11           O  
ATOM   2400  OD2 ASP A 149       1.691  15.994 -16.391  1.00 98.11           O  
ATOM   2401  N   ASN A 150      -1.284  16.046 -12.540  1.00 97.96           N  
ATOM   2402  H   ASN A 150      -1.019  15.080 -12.413  1.00 97.96           H  
ATOM   2403  CA  ASN A 150      -1.091  16.934 -11.395  1.00 97.96           C  
ATOM   2404  HA  ASN A 150      -1.067  17.967 -11.741  1.00 97.96           H  
ATOM   2405  C   ASN A 150       0.257  16.667 -10.688  1.00 97.96           C  
ATOM   2406  CB  ASN A 150      -2.264  16.759 -10.413  1.00 97.96           C  
ATOM   2407  HB2 ASN A 150      -2.264  15.728 -10.059  1.00 97.96           H  
ATOM   2408  HB3 ASN A 150      -2.094  17.411  -9.557  1.00 97.96           H  
ATOM   2409  O   ASN A 150       0.434  17.093  -9.540  1.00 97.96           O  
ATOM   2410  CG  ASN A 150      -3.637  17.127 -10.942  1.00 97.96           C  
ATOM   2411  ND2 ASN A 150      -4.616  16.282 -10.732  1.00 97.96           N  
ATOM   2412 HD21 ASN A 150      -4.404  15.395 -10.298  1.00 97.96           H  
ATOM   2413 HD22 ASN A 150      -5.556  16.587 -10.940  1.00 97.96           H  
ATOM   2414  OD1 ASN A 150      -3.903  18.218 -11.414  1.00 97.96           O  
ATOM   2415  N   ASP A 151       1.172  15.919 -11.316  1.00 97.82           N  
ATOM   2416  H   ASP A 151       1.069  15.755 -12.307  1.00 97.82           H  
ATOM   2417  CA  ASP A 151       2.474  15.614 -10.722  1.00 97.82           C  
ATOM   2418  HA  ASP A 151       2.342  15.568  -9.641  1.00 97.82           H  
ATOM   2419  C   ASP A 151       3.481  16.757 -10.956  1.00 97.82           C  
ATOM   2420  CB  ASP A 151       2.926  14.199 -11.120  1.00 97.82           C  
ATOM   2421  HB2 ASP A 151       2.137  13.509 -10.819  1.00 97.82           H  
ATOM   2422  HB3 ASP A 151       3.812  13.940 -10.539  1.00 97.82           H  
ATOM   2423  O   ASP A 151       3.129  17.822 -11.466  1.00 97.82           O  
ATOM   2424  CG  ASP A 151       3.240  13.972 -12.597  1.00 97.82           C  
ATOM   2425  OD1 ASP A 151       4.180  14.643 -13.067  1.00 97.82           O  
ATOM   2426  OD2 ASP A 151       2.671  12.998 -13.157  1.00 97.82           O  
ATOM   2427  N   LEU A 152       4.716  16.610 -10.465  1.00 96.75           N  
ATOM   2428  H   LEU A 152       4.995  15.700 -10.127  1.00 96.75           H  
ATOM   2429  CA  LEU A 152       5.745  17.650 -10.602  1.00 96.75           C  
ATOM   2430  HA  LEU A 152       5.260  18.602 -10.821  1.00 96.75           H  
ATOM   2431  C   LEU A 152       6.664  17.407 -11.811  1.00 96.75           C  
ATOM   2432  CB  LEU A 152       6.515  17.819  -9.277  1.00 96.75           C  
ATOM   2433  HB2 LEU A 152       7.255  18.608  -9.415  1.00 96.75           H  
ATOM   2434  HB3 LEU A 152       7.049  16.891  -9.071  1.00 96.75           H  
ATOM   2435  O   LEU A 152       7.647  18.137 -11.977  1.00 96.75           O  
ATOM   2436  CG  LEU A 152       5.654  18.172  -8.049  1.00 96.75           C  
ATOM   2437  HG  LEU A 152       4.995  17.336  -7.815  1.00 96.75           H  
ATOM   2438  CD1 LEU A 152       6.570  18.415  -6.844  1.00 96.75           C  
ATOM   2439 HD11 LEU A 152       7.213  17.548  -6.699  1.00 96.75           H  
ATOM   2440 HD12 LEU A 152       7.185  19.298  -7.020  1.00 96.75           H  
ATOM   2441 HD13 LEU A 152       5.959  18.565  -5.953  1.00 96.75           H  
ATOM   2442  CD2 LEU A 152       4.810  19.433  -8.248  1.00 96.75           C  
ATOM   2443 HD21 LEU A 152       4.288  19.681  -7.323  1.00 96.75           H  
ATOM   2444 HD22 LEU A 152       4.062  19.249  -9.019  1.00 96.75           H  
ATOM   2445 HD23 LEU A 152       5.442  20.267  -8.555  1.00 96.75           H  
ATOM   2446  N   GLY A 153       6.381  16.380 -12.622  1.00 90.85           N  
ATOM   2447  H   GLY A 153       5.496  15.907 -12.511  1.00 90.85           H  
ATOM   2448  CA  GLY A 153       7.167  15.947 -13.772  1.00 90.85           C  
ATOM   2449  HA2 GLY A 153       8.125  15.542 -13.443  1.00 90.85           H  
ATOM   2450  HA3 GLY A 153       6.618  15.146 -14.268  1.00 90.85           H  
ATOM   2451  C   GLY A 153       7.356  17.070 -14.790  1.00 90.85           C  
ATOM   2452  O   GLY A 153       6.380  17.583 -15.326  1.00 90.85           O  
ATOM   2453  N   PRO A 154       8.598  17.473 -15.119  1.00 86.79           N  
ATOM   2454  CA  PRO A 154       8.809  18.599 -16.029  1.00 86.79           C  
ATOM   2455  HA  PRO A 154       8.126  19.411 -15.777  1.00 86.79           H  
ATOM   2456  C   PRO A 154       8.596  18.240 -17.507  1.00 86.79           C  
ATOM   2457  CB  PRO A 154      10.247  19.049 -15.759  1.00 86.79           C  
ATOM   2458  HB2 PRO A 154      10.252  19.771 -14.943  1.00 86.79           H  
ATOM   2459  HB3 PRO A 154      10.720  19.478 -16.643  1.00 86.79           H  
ATOM   2460  O   PRO A 154       8.455  19.135 -18.336  1.00 86.79           O  
ATOM   2461  CG  PRO A 154      10.947  17.767 -15.305  1.00 86.79           C  
ATOM   2462  HG2 PRO A 154      11.247  17.177 -16.171  1.00 86.79           H  
ATOM   2463  HG3 PRO A 154      11.808  17.980 -14.671  1.00 86.79           H  
ATOM   2464  CD  PRO A 154       9.854  17.025 -14.538  1.00 86.79           C  
ATOM   2465  HD2 PRO A 154       9.884  17.313 -13.487  1.00 86.79           H  
ATOM   2466  HD3 PRO A 154       9.979  15.948 -14.643  1.00 86.79           H  
ATOM   2467  N   THR A 155       8.658  16.951 -17.863  1.00 89.09           N  
ATOM   2468  H   THR A 155       8.771  16.263 -17.133  1.00 89.09           H  
ATOM   2469  CA  THR A 155       8.744  16.497 -19.265  1.00 89.09           C  
ATOM   2470  HA  THR A 155       8.588  17.345 -19.933  1.00 89.09           H  
ATOM   2471  C   THR A 155       7.703  15.462 -19.662  1.00 89.09           C  
ATOM   2472  CB  THR A 155      10.128  15.905 -19.570  1.00 89.09           C  
ATOM   2473  HB  THR A 155      10.129  15.517 -20.589  1.00 89.09           H  
ATOM   2474  O   THR A 155       7.482  15.259 -20.854  1.00 89.09           O  
ATOM   2475  CG2 THR A 155      11.243  16.944 -19.463  1.00 89.09           C  
ATOM   2476 HG21 THR A 155      11.019  17.784 -20.121  1.00 89.09           H  
ATOM   2477 HG22 THR A 155      11.326  17.311 -18.440  1.00 89.09           H  
ATOM   2478 HG23 THR A 155      12.191  16.503 -19.769  1.00 89.09           H  
ATOM   2479  OG1 THR A 155      10.443  14.846 -18.684  1.00 89.09           O  
ATOM   2480  HG1 THR A 155      11.340  14.573 -18.890  1.00 89.09           H  
ATOM   2481  N   HIS A 156       7.091  14.783 -18.699  1.00 92.46           N  
ATOM   2482  H   HIS A 156       7.240  15.031 -17.731  1.00 92.46           H  
ATOM   2483  CA  HIS A 156       6.094  13.751 -18.941  1.00 92.46           C  
ATOM   2484  HA  HIS A 156       5.477  14.045 -19.790  1.00 92.46           H  
ATOM   2485  C   HIS A 156       5.193  13.610 -17.719  1.00 92.46           C  
ATOM   2486  CB  HIS A 156       6.778  12.409 -19.263  1.00 92.46           C  
ATOM   2487  HB2 HIS A 156       6.009  11.678 -19.512  1.00 92.46           H  
ATOM   2488  HB3 HIS A 156       7.408  12.530 -20.144  1.00 92.46           H  
ATOM   2489  O   HIS A 156       5.645  13.836 -16.599  1.00 92.46           O  
ATOM   2490  CG  HIS A 156       7.619  11.847 -18.141  1.00 92.46           C  
ATOM   2491  CD2 HIS A 156       7.254  10.877 -17.243  1.00 92.46           C  
ATOM   2492  HD2 HIS A 156       6.304  10.364 -17.212  1.00 92.46           H  
ATOM   2493  ND1 HIS A 156       8.901  12.232 -17.820  1.00 92.46           N  
ATOM   2494  HD1 HIS A 156       9.403  13.004 -18.234  1.00 92.46           H  
ATOM   2495  CE1 HIS A 156       9.297  11.504 -16.762  1.00 92.46           C  
ATOM   2496  HE1 HIS A 156      10.249  11.604 -16.262  1.00 92.46           H  
ATOM   2497  NE2 HIS A 156       8.329  10.666 -16.372  1.00 92.46           N  
ATOM   2498  N   SER A 157       3.957  13.168 -17.956  1.00 96.49           N  
ATOM   2499  H   SER A 157       3.659  13.029 -18.911  1.00 96.49           H  
ATOM   2500  CA  SER A 157       3.051  12.758 -16.887  1.00 96.49           C  
ATOM   2501  HA  SER A 157       3.134  13.463 -16.060  1.00 96.49           H  
ATOM   2502  C   SER A 157       3.428  11.362 -16.401  1.00 96.49           C  
ATOM   2503  CB  SER A 157       1.602  12.764 -17.374  1.00 96.49           C  
ATOM   2504  HB2 SER A 157       1.318  13.774 -17.668  1.00 96.49           H  
ATOM   2505  HB3 SER A 157       1.499  12.099 -18.232  1.00 96.49           H  
ATOM   2506  O   SER A 157       3.446  10.400 -17.183  1.00 96.49           O  
ATOM   2507  OG  SER A 157       0.765  12.310 -16.328  1.00 96.49           O  
ATOM   2508  HG  SER A 157       0.862  12.955 -15.623  1.00 96.49           H  
ATOM   2509  N   CYS A 158       3.666  11.226 -15.100  1.00 97.71           N  
ATOM   2510  H   CYS A 158       3.590  12.044 -14.513  1.00 97.71           H  
ATOM   2511  CA  CYS A 158       3.963   9.948 -14.462  1.00 97.71           C  
ATOM   2512  HA  CYS A 158       4.852   9.512 -14.917  1.00 97.71           H  
ATOM   2513  C   CYS A 158       2.802   8.965 -14.614  1.00 97.71           C  
ATOM   2514  CB  CYS A 158       4.225  10.215 -12.983  1.00 97.71           C  
ATOM   2515  HB2 CYS A 158       3.361  10.728 -12.561  1.00 97.71           H  
ATOM   2516  HB3 CYS A 158       4.338   9.265 -12.461  1.00 97.71           H  
ATOM   2517  O   CYS A 158       3.011   7.795 -14.934  1.00 97.71           O  
ATOM   2518  SG  CYS A 158       5.686  11.235 -12.686  1.00 97.71           S  
ATOM   2519  N   ALA A 159       1.569   9.446 -14.441  1.00 97.59           N  
ATOM   2520  H   ALA A 159       1.468  10.428 -14.228  1.00 97.59           H  
ATOM   2521  CA  ALA A 159       0.375   8.627 -14.615  1.00 97.59           C  
ATOM   2522  HA  ALA A 159       0.491   7.705 -14.045  1.00 97.59           H  
ATOM   2523  C   ALA A 159       0.154   8.230 -16.083  1.00 97.59           C  
ATOM   2524  CB  ALA A 159      -0.817   9.397 -14.055  1.00 97.59           C  
ATOM   2525  HB1 ALA A 159      -1.696   8.755 -14.108  1.00 97.59           H  
ATOM   2526  HB2 ALA A 159      -0.644   9.660 -13.012  1.00 97.59           H  
ATOM   2527  HB3 ALA A 159      -0.982  10.306 -14.634  1.00 97.59           H  
ATOM   2528  O   ALA A 159      -0.310   7.123 -16.355  1.00 97.59           O  
ATOM   2529  N   GLY A 160       0.532   9.093 -17.034  1.00 96.48           N  
ATOM   2530  H   GLY A 160       0.860  10.006 -16.754  1.00 96.48           H  
ATOM   2531  CA  GLY A 160       0.543   8.752 -18.459  1.00 96.48           C  
ATOM   2532  HA2 GLY A 160       0.821   9.639 -19.028  1.00 96.48           H  
ATOM   2533  HA3 GLY A 160      -0.453   8.436 -18.767  1.00 96.48           H  
ATOM   2534  C   GLY A 160       1.542   7.636 -18.791  1.00 96.48           C  
ATOM   2535  O   GLY A 160       1.212   6.719 -19.543  1.00 96.48           O  
ATOM   2536  N   GLN A 161       2.737   7.675 -18.192  1.00 96.34           N  
ATOM   2537  H   GLN A 161       2.951   8.475 -17.613  1.00 96.34           H  
ATOM   2538  CA  GLN A 161       3.785   6.670 -18.395  1.00 96.34           C  
ATOM   2539  HA  GLN A 161       3.861   6.465 -19.463  1.00 96.34           H  
ATOM   2540  C   GLN A 161       3.473   5.334 -17.708  1.00 96.34           C  
ATOM   2541  CB  GLN A 161       5.132   7.250 -17.933  1.00 96.34           C  
ATOM   2542  HB2 GLN A 161       5.364   8.109 -18.563  1.00 96.34           H  
ATOM   2543  HB3 GLN A 161       5.056   7.591 -16.901  1.00 96.34           H  
ATOM   2544  O   GLN A 161       3.486   4.295 -18.366  1.00 96.34           O  
ATOM   2545  CG  GLN A 161       6.269   6.218 -18.032  1.00 96.34           C  
ATOM   2546  HG2 GLN A 161       6.252   5.749 -19.016  1.00 96.34           H  
ATOM   2547  HG3 GLN A 161       6.118   5.442 -17.281  1.00 96.34           H  
ATOM   2548  CD  GLN A 161       7.649   6.828 -17.829  1.00 96.34           C  
ATOM   2549  NE2 GLN A 161       8.584   6.104 -17.261  1.00 96.34           N  
ATOM   2550 HE21 GLN A 161       8.354   5.228 -16.813  1.00 96.34           H  
ATOM   2551 HE22 GLN A 161       9.458   6.582 -17.095  1.00 96.34           H  
ATOM   2552  OE1 GLN A 161       7.933   7.945 -18.217  1.00 96.34           O  
ATOM   2553  N   TYR A 162       3.193   5.354 -16.402  1.00 96.47           N  
ATOM   2554  H   TYR A 162       3.213   6.244 -15.924  1.00 96.47           H  
ATOM   2555  CA  TYR A 162       2.984   4.150 -15.584  1.00 96.47           C  
ATOM   2556  HA  TYR A 162       3.553   3.333 -16.029  1.00 96.47           H  
ATOM   2557  C   TYR A 162       1.532   3.673 -15.553  1.00 96.47           C  
ATOM   2558  CB  TYR A 162       3.525   4.375 -14.169  1.00 96.47           C  
ATOM   2559  HB2 TYR A 162       2.960   5.174 -13.691  1.00 96.47           H  
ATOM   2560  HB3 TYR A 162       3.380   3.466 -13.584  1.00 96.47           H  
ATOM   2561  O   TYR A 162       1.230   2.680 -14.893  1.00 96.47           O  
ATOM   2562  CG  TYR A 162       5.001   4.701 -14.152  1.00 96.47           C  
ATOM   2563  CD1 TYR A 162       5.932   3.751 -14.617  1.00 96.47           C  
ATOM   2564  HD1 TYR A 162       5.595   2.782 -14.955  1.00 96.47           H  
ATOM   2565  CD2 TYR A 162       5.438   5.966 -13.720  1.00 96.47           C  
ATOM   2566  HD2 TYR A 162       4.719   6.703 -13.393  1.00 96.47           H  
ATOM   2567  CE1 TYR A 162       7.304   4.055 -14.629  1.00 96.47           C  
ATOM   2568  HE1 TYR A 162       8.024   3.329 -14.977  1.00 96.47           H  
ATOM   2569  CE2 TYR A 162       6.809   6.270 -13.738  1.00 96.47           C  
ATOM   2570  HE2 TYR A 162       7.153   7.255 -13.458  1.00 96.47           H  
ATOM   2571  OH  TYR A 162       9.070   5.609 -14.177  1.00 96.47           O  
ATOM   2572  HH  TYR A 162       9.233   6.489 -13.829  1.00 96.47           H  
ATOM   2573  CZ  TYR A 162       7.746   5.308 -14.162  1.00 96.47           C  
ATOM   2574  N   GLN A 163       0.652   4.368 -16.283  1.00 96.16           N  
ATOM   2575  H   GLN A 163       0.977   5.218 -16.721  1.00 96.16           H  
ATOM   2576  CA  GLN A 163      -0.699   3.925 -16.616  1.00 96.16           C  
ATOM   2577  HA  GLN A 163      -1.204   4.766 -17.091  1.00 96.16           H  
ATOM   2578  C   GLN A 163      -1.552   3.575 -15.386  1.00 96.16           C  
ATOM   2579  CB  GLN A 163      -0.600   2.798 -17.653  1.00 96.16           C  
ATOM   2580  HB2 GLN A 163       0.114   2.060 -17.289  1.00 96.16           H  
ATOM   2581  HB3 GLN A 163      -1.570   2.319 -17.787  1.00 96.16           H  
ATOM   2582  O   GLN A 163      -2.380   2.669 -15.424  1.00 96.16           O  
ATOM   2583  CG  GLN A 163      -0.091   3.266 -19.015  1.00 96.16           C  
ATOM   2584  HG2 GLN A 163      -0.775   4.010 -19.425  1.00 96.16           H  
ATOM   2585  HG3 GLN A 163       0.887   3.732 -18.898  1.00 96.16           H  
ATOM   2586  CD  GLN A 163       0.043   2.116 -20.008  1.00 96.16           C  
ATOM   2587  NE2 GLN A 163       0.623   2.372 -21.156  1.00 96.16           N  
ATOM   2588 HE21 GLN A 163       1.061   3.272 -21.292  1.00 96.16           H  
ATOM   2589 HE22 GLN A 163       0.771   1.582 -21.767  1.00 96.16           H  
ATOM   2590  OE1 GLN A 163      -0.398   0.992 -19.824  1.00 96.16           O  
ATOM   2591  N   ALA A 164      -1.388   4.322 -14.297  1.00 97.49           N  
ATOM   2592  H   ALA A 164      -0.710   5.070 -14.327  1.00 97.49           H  
ATOM   2593  CA  ALA A 164      -2.145   4.151 -13.064  1.00 97.49           C  
ATOM   2594  HA  ALA A 164      -3.107   3.689 -13.287  1.00 97.49           H  
ATOM   2595  C   ALA A 164      -2.427   5.506 -12.411  1.00 97.49           C  
ATOM   2596  CB  ALA A 164      -1.370   3.210 -12.135  1.00 97.49           C  
ATOM   2597  HB1 ALA A 164      -1.900   3.101 -11.189  1.00 97.49           H  
ATOM   2598  HB2 ALA A 164      -1.276   2.231 -12.606  1.00 97.49           H  
ATOM   2599  HB3 ALA A 164      -0.372   3.605 -11.947  1.00 97.49           H  
ATOM   2600  O   ALA A 164      -1.790   6.509 -12.722  1.00 97.49           O  
ATOM   2601  N   GLY A 165      -3.407   5.538 -11.512  1.00 98.51           N  
ATOM   2602  H   GLY A 165      -3.915   4.684 -11.329  1.00 98.51           H  
ATOM   2603  CA  GLY A 165      -3.694   6.702 -10.683  1.00 98.51           C  
ATOM   2604  HA2 GLY A 165      -3.397   7.594 -11.235  1.00 98.51           H  
ATOM   2605  HA3 GLY A 165      -4.762   6.773 -10.476  1.00 98.51           H  
ATOM   2606  C   GLY A 165      -2.948   6.644  -9.356  1.00 98.51           C  
ATOM   2607  O   GLY A 165      -3.048   5.644  -8.634  1.00 98.51           O  
ATOM   2608  N   TRP A 166      -2.226   7.710  -9.014  1.00 98.62           N  
ATOM   2609  H   TRP A 166      -2.233   8.513  -9.628  1.00 98.62           H  
ATOM   2610  CA  TRP A 166      -1.464   7.806  -7.769  1.00 98.62           C  
ATOM   2611  HA  TRP A 166      -2.077   7.412  -6.958  1.00 98.62           H  
ATOM   2612  C   TRP A 166      -1.104   9.252  -7.416  1.00 98.62           C  
ATOM   2613  CB  TRP A 166      -0.182   6.969  -7.893  1.00 98.62           C  
ATOM   2614  HB2 TRP A 166      -0.381   6.064  -8.467  1.00 98.62           H  
ATOM   2615  HB3 TRP A 166       0.556   7.552  -8.442  1.00 98.62           H  
ATOM   2616  O   TRP A 166      -1.198  10.151  -8.248  1.00 98.62           O  
ATOM   2617  CG  TRP A 166       0.413   6.540  -6.593  1.00 98.62           C  
ATOM   2618  CD1 TRP A 166       1.678   6.779  -6.189  1.00 98.62           C  
ATOM   2619  HD1 TRP A 166       2.420   7.299  -6.777  1.00 98.62           H  
ATOM   2620  CD2 TRP A 166      -0.204   5.759  -5.528  1.00 98.62           C  
ATOM   2621  CE2 TRP A 166       0.757   5.566  -4.495  1.00 98.62           C  
ATOM   2622  CE3 TRP A 166      -1.477   5.180  -5.342  1.00 98.62           C  
ATOM   2623  HE3 TRP A 166      -2.222   5.307  -6.113  1.00 98.62           H  
ATOM   2624  NE1 TRP A 166       1.882   6.215  -4.945  1.00 98.62           N  
ATOM   2625  HE1 TRP A 166       2.790   6.161  -4.506  1.00 98.62           H  
ATOM   2626  CH2 TRP A 166      -0.808   4.289  -3.174  1.00 98.62           C  
ATOM   2627  HH2 TRP A 166      -1.045   3.736  -2.277  1.00 98.62           H  
ATOM   2628  CZ2 TRP A 166       0.476   4.831  -3.339  1.00 98.62           C  
ATOM   2629  HZ2 TRP A 166       1.241   4.694  -2.590  1.00 98.62           H  
ATOM   2630  CZ3 TRP A 166      -1.780   4.455  -4.176  1.00 98.62           C  
ATOM   2631  HZ3 TRP A 166      -2.763   4.026  -4.046  1.00 98.62           H  
ATOM   2632  N   TRP A 167      -0.631   9.473  -6.190  1.00 98.67           N  
ATOM   2633  H   TRP A 167      -0.555   8.687  -5.561  1.00 98.67           H  
ATOM   2634  CA  TRP A 167      -0.057  10.750  -5.750  1.00 98.67           C  
ATOM   2635  HA  TRP A 167      -0.636  11.568  -6.179  1.00 98.67           H  
ATOM   2636  C   TRP A 167       1.383  10.918  -6.252  1.00 98.67           C  
ATOM   2637  CB  TRP A 167      -0.161  10.853  -4.225  1.00 98.67           C  
ATOM   2638  HB2 TRP A 167       0.294  11.789  -3.900  1.00 98.67           H  
ATOM   2639  HB3 TRP A 167       0.402  10.036  -3.773  1.00 98.67           H  
ATOM   2640  O   TRP A 167       2.320  10.973  -5.459  1.00 98.67           O  
ATOM   2641  CG  TRP A 167      -1.550  10.816  -3.692  1.00 98.67           C  
ATOM   2642  CD1 TRP A 167      -2.393  11.869  -3.642  1.00 98.67           C  
ATOM   2643  HD1 TRP A 167      -2.153  12.867  -3.980  1.00 98.67           H  
ATOM   2644  CD2 TRP A 167      -2.281   9.683  -3.138  1.00 98.67           C  
ATOM   2645  CE2 TRP A 167      -3.569  10.143  -2.729  1.00 98.67           C  
ATOM   2646  CE3 TRP A 167      -1.990   8.314  -2.950  1.00 98.67           C  
ATOM   2647  HE3 TRP A 167      -1.024   7.933  -3.244  1.00 98.67           H  
ATOM   2648  NE1 TRP A 167      -3.581  11.483  -3.057  1.00 98.67           N  
ATOM   2649  HE1 TRP A 167      -4.343  12.129  -2.907  1.00 98.67           H  
ATOM   2650  CH2 TRP A 167      -4.195   7.936  -1.968  1.00 98.67           C  
ATOM   2651  HH2 TRP A 167      -4.911   7.272  -1.506  1.00 98.67           H  
ATOM   2652  CZ2 TRP A 167      -4.520   9.289  -2.159  1.00 98.67           C  
ATOM   2653  HZ2 TRP A 167      -5.488   9.675  -1.875  1.00 98.67           H  
ATOM   2654  CZ3 TRP A 167      -2.937   7.449  -2.371  1.00 98.67           C  
ATOM   2655  HZ3 TRP A 167      -2.688   6.408  -2.228  1.00 98.67           H  
ATOM   2656  N   TYR A 168       1.598  10.887  -7.567  1.00 98.25           N  
ATOM   2657  H   TYR A 168       0.800  10.878  -8.186  1.00 98.25           H  
ATOM   2658  CA  TYR A 168       2.942  10.944  -8.146  1.00 98.25           C  
ATOM   2659  HA  TYR A 168       3.531  10.145  -7.694  1.00 98.25           H  
ATOM   2660  C   TYR A 168       3.661  12.264  -7.826  1.00 98.25           C  
ATOM   2661  CB  TYR A 168       2.897  10.689  -9.658  1.00 98.25           C  
ATOM   2662  HB2 TYR A 168       2.219  11.409 -10.115  1.00 98.25           H  
ATOM   2663  HB3 TYR A 168       3.891  10.866 -10.069  1.00 98.25           H  
ATOM   2664  O   TYR A 168       3.057  13.333  -7.795  1.00 98.25           O  
ATOM   2665  CG  TYR A 168       2.475   9.286 -10.052  1.00 98.25           C  
ATOM   2666  CD1 TYR A 168       3.235   8.173  -9.648  1.00 98.25           C  
ATOM   2667  HD1 TYR A 168       4.123   8.340  -9.057  1.00 98.25           H  
ATOM   2668  CD2 TYR A 168       1.326   9.089 -10.832  1.00 98.25           C  
ATOM   2669  HD2 TYR A 168       0.747   9.939 -11.162  1.00 98.25           H  
ATOM   2670  CE1 TYR A 168       2.834   6.864  -9.989  1.00 98.25           C  
ATOM   2671  HE1 TYR A 168       3.386   6.003  -9.642  1.00 98.25           H  
ATOM   2672  CE2 TYR A 168       0.935   7.790 -11.195  1.00 98.25           C  
ATOM   2673  HE2 TYR A 168       0.042   7.638 -11.783  1.00 98.25           H  
ATOM   2674  OH  TYR A 168       1.248   5.425 -11.092  1.00 98.25           O  
ATOM   2675  HH  TYR A 168       1.691   4.723 -10.610  1.00 98.25           H  
ATOM   2676  CZ  TYR A 168       1.680   6.672 -10.776  1.00 98.25           C  
ATOM   2677  N   LYS A 169       4.978  12.165  -7.606  1.00 97.20           N  
ATOM   2678  H   LYS A 169       5.377  11.239  -7.664  1.00 97.20           H  
ATOM   2679  CA  LYS A 169       5.892  13.304  -7.469  1.00 97.20           C  
ATOM   2680  HA  LYS A 169       5.295  14.215  -7.427  1.00 97.20           H  
ATOM   2681  C   LYS A 169       6.771  13.449  -8.710  1.00 97.20           C  
ATOM   2682  CB  LYS A 169       6.682  13.211  -6.154  1.00 97.20           C  
ATOM   2683  HB2 LYS A 169       7.311  12.320  -6.150  1.00 97.20           H  
ATOM   2684  HB3 LYS A 169       5.978  13.116  -5.327  1.00 97.20           H  
ATOM   2685  O   LYS A 169       6.498  14.314  -9.530  1.00 97.20           O  
ATOM   2686  CG  LYS A 169       7.551  14.459  -5.942  1.00 97.20           C  
ATOM   2687  HG2 LYS A 169       6.947  15.353  -6.099  1.00 97.20           H  
ATOM   2688  HG3 LYS A 169       8.380  14.460  -6.650  1.00 97.20           H  
ATOM   2689  CD  LYS A 169       8.102  14.469  -4.519  1.00 97.20           C  
ATOM   2690  HD2 LYS A 169       7.258  14.489  -3.830  1.00 97.20           H  
ATOM   2691  HD3 LYS A 169       8.679  13.559  -4.351  1.00 97.20           H  
ATOM   2692  CE  LYS A 169       8.968  15.700  -4.266  1.00 97.20           C  
ATOM   2693  HE2 LYS A 169       8.366  16.588  -4.459  1.00 97.20           H  
ATOM   2694  HE3 LYS A 169       9.807  15.694  -4.962  1.00 97.20           H  
ATOM   2695  NZ  LYS A 169       9.442  15.691  -2.863  1.00 97.20           N  
ATOM   2696  HZ1 LYS A 169       9.992  14.861  -2.690  1.00 97.20           H  
ATOM   2697  HZ2 LYS A 169       9.983  16.517  -2.651  1.00 97.20           H  
ATOM   2698  HZ3 LYS A 169       8.644  15.652  -2.246  1.00 97.20           H  
ATOM   2699  N   LEU A 170       7.828  12.628  -8.810  1.00 95.39           N  
ATOM   2700  H   LEU A 170       7.930  11.945  -8.073  1.00 95.39           H  
ATOM   2701  CA  LEU A 170       8.866  12.646  -9.862  1.00 95.39           C  
ATOM   2702  HA  LEU A 170       8.403  12.923 -10.810  1.00 95.39           H  
ATOM   2703  C   LEU A 170       9.550  11.266 -10.094  1.00 95.39           C  
ATOM   2704  CB  LEU A 170       9.955  13.690  -9.491  1.00 95.39           C  
ATOM   2705  HB2 LEU A 170      10.299  13.481  -8.479  1.00 95.39           H  
ATOM   2706  HB3 LEU A 170      10.810  13.555 -10.153  1.00 95.39           H  
ATOM   2707  O   LEU A 170      10.769  11.162 -10.081  1.00 95.39           O  
ATOM   2708  CG  LEU A 170       9.589  15.173  -9.590  1.00 95.39           C  
ATOM   2709  HG  LEU A 170       8.756  15.406  -8.926  1.00 95.39           H  
ATOM   2710  CD1 LEU A 170      10.779  16.038  -9.173  1.00 95.39           C  
ATOM   2711 HD11 LEU A 170      11.620  15.861  -9.842  1.00 95.39           H  
ATOM   2712 HD12 LEU A 170      10.497  17.090  -9.222  1.00 95.39           H  
ATOM   2713 HD13 LEU A 170      11.071  15.795  -8.151  1.00 95.39           H  
ATOM   2714  CD2 LEU A 170       9.250  15.523 -11.025  1.00 95.39           C  
ATOM   2715 HD21 LEU A 170       8.269  15.113 -11.265  1.00 95.39           H  
ATOM   2716 HD22 LEU A 170       9.992  15.114 -11.710  1.00 95.39           H  
ATOM   2717 HD23 LEU A 170       9.239  16.607 -11.137  1.00 95.39           H  
ATOM   2718  N   CYS A 171       8.889  10.124 -10.241  1.00 94.74           N  
ATOM   2719  H   CYS A 171       9.503   9.338 -10.404  1.00 94.74           H  
ATOM   2720  CA  CYS A 171       7.459   9.859 -10.273  1.00 94.74           C  
ATOM   2721  HA  CYS A 171       6.898  10.790 -10.356  1.00 94.74           H  
ATOM   2722  C   CYS A 171       6.995   9.156  -9.001  1.00 94.74           C  
ATOM   2723  CB  CYS A 171       7.168   8.996 -11.500  1.00 94.74           C  
ATOM   2724  HB2 CYS A 171       6.176   8.557 -11.397  1.00 94.74           H  
ATOM   2725  HB3 CYS A 171       7.892   8.184 -11.558  1.00 94.74           H  
ATOM   2726  O   CYS A 171       6.066   9.632  -8.348  1.00 94.74           O  
ATOM   2727  SG  CYS A 171       7.199   9.937 -13.038  1.00 94.74           S  
ATOM   2728  N   HIS A 172       7.643   8.055  -8.615  1.00 96.86           N  
ATOM   2729  H   HIS A 172       8.415   7.690  -9.154  1.00 96.86           H  
ATOM   2730  CA  HIS A 172       7.231   7.300  -7.443  1.00 96.86           C  
ATOM   2731  HA  HIS A 172       6.829   7.999  -6.711  1.00 96.86           H  
ATOM   2732  C   HIS A 172       8.356   6.547  -6.739  1.00 96.86           C  
ATOM   2733  CB  HIS A 172       6.137   6.303  -7.840  1.00 96.86           C  
ATOM   2734  HB2 HIS A 172       5.239   6.832  -8.161  1.00 96.86           H  
ATOM   2735  HB3 HIS A 172       5.894   5.752  -6.932  1.00 96.86           H  
ATOM   2736  O   HIS A 172       9.243   6.001  -7.381  1.00 96.86           O  
ATOM   2737  CG  HIS A 172       6.499   5.283  -8.884  1.00 96.86           C  
ATOM   2738  CD2 HIS A 172       6.048   5.224 -10.175  1.00 96.86           C  
ATOM   2739  HD2 HIS A 172       5.387   5.926 -10.663  1.00 96.86           H  
ATOM   2740  ND1 HIS A 172       7.323   4.196  -8.692  1.00 96.86           N  
ATOM   2741  HD1 HIS A 172       8.009   4.093  -7.958  1.00 96.86           H  
ATOM   2742  CE1 HIS A 172       7.371   3.504  -9.838  1.00 96.86           C  
ATOM   2743  HE1 HIS A 172       8.018   2.658 -10.021  1.00 96.86           H  
ATOM   2744  NE2 HIS A 172       6.599   4.090 -10.764  1.00 96.86           N  
ATOM   2745  N   MET A 173       8.218   6.417  -5.418  1.00 97.57           N  
ATOM   2746  H   MET A 173       7.503   6.965  -4.961  1.00 97.57           H  
ATOM   2747  CA  MET A 173       8.864   5.360  -4.625  1.00 97.57           C  
ATOM   2748  HA  MET A 173       9.691   4.925  -5.188  1.00 97.57           H  
ATOM   2749  C   MET A 173       7.880   4.220  -4.299  1.00 97.57           C  
ATOM   2750  CB  MET A 173       9.431   5.962  -3.336  1.00 97.57           C  
ATOM   2751  HB2 MET A 173       8.612   6.380  -2.751  1.00 97.57           H  
ATOM   2752  HB3 MET A 173       9.892   5.161  -2.758  1.00 97.57           H  
ATOM   2753  O   MET A 173       8.271   3.114  -3.927  1.00 97.57           O  
ATOM   2754  CG  MET A 173      10.479   7.057  -3.563  1.00 97.57           C  
ATOM   2755  HG2 MET A 173      10.020   7.868  -4.129  1.00 97.57           H  
ATOM   2756  HG3 MET A 173      10.766   7.452  -2.588  1.00 97.57           H  
ATOM   2757  SD  MET A 173      11.993   6.557  -4.427  1.00 97.57           S  
ATOM   2758  CE  MET A 173      12.743   5.462  -3.193  1.00 97.57           C  
ATOM   2759  HE1 MET A 173      13.725   5.142  -3.540  1.00 97.57           H  
ATOM   2760  HE2 MET A 173      12.118   4.579  -3.059  1.00 97.57           H  
ATOM   2761  HE3 MET A 173      12.844   5.982  -2.241  1.00 97.57           H  
ATOM   2762  N   THR A 174       6.578   4.473  -4.465  1.00 98.13           N  
ATOM   2763  H   THR A 174       6.307   5.403  -4.752  1.00 98.13           H  
ATOM   2764  CA  THR A 174       5.508   3.476  -4.352  1.00 98.13           C  
ATOM   2765  HA  THR A 174       5.950   2.481  -4.376  1.00 98.13           H  
ATOM   2766  C   THR A 174       4.547   3.598  -5.531  1.00 98.13           C  
ATOM   2767  CB  THR A 174       4.725   3.614  -3.036  1.00 98.13           C  
ATOM   2768  HB  THR A 174       3.973   2.826  -2.994  1.00 98.13           H  
ATOM   2769  O   THR A 174       4.134   4.700  -5.877  1.00 98.13           O  
ATOM   2770  CG2 THR A 174       5.612   3.497  -1.802  1.00 98.13           C  
ATOM   2771 HG21 THR A 174       6.181   2.568  -1.840  1.00 98.13           H  
ATOM   2772 HG22 THR A 174       6.296   4.344  -1.755  1.00 98.13           H  
ATOM   2773 HG23 THR A 174       4.990   3.499  -0.907  1.00 98.13           H  
ATOM   2774  OG1 THR A 174       4.079   4.865  -2.951  1.00 98.13           O  
ATOM   2775  HG1 THR A 174       4.709   5.534  -3.228  1.00 98.13           H  
ATOM   2776  N   ASN A 175       4.153   2.478  -6.133  1.00 98.04           N  
ATOM   2777  H   ASN A 175       4.522   1.602  -5.792  1.00 98.04           H  
ATOM   2778  CA  ASN A 175       3.165   2.442  -7.214  1.00 98.04           C  
ATOM   2779  HA  ASN A 175       2.633   3.393  -7.229  1.00 98.04           H  
ATOM   2780  C   ASN A 175       2.114   1.363  -6.924  1.00 98.04           C  
ATOM   2781  CB  ASN A 175       3.866   2.281  -8.582  1.00 98.04           C  
ATOM   2782  HB2 ASN A 175       4.706   2.971  -8.652  1.00 98.04           H  
ATOM   2783  HB3 ASN A 175       4.244   1.265  -8.698  1.00 98.04           H  
ATOM   2784  O   ASN A 175       1.958   0.400  -7.666  1.00 98.04           O  
ATOM   2785  CG  ASN A 175       2.934   2.574  -9.748  1.00 98.04           C  
ATOM   2786  ND2 ASN A 175       3.292   2.204 -10.953  1.00 98.04           N  
ATOM   2787 HD21 ASN A 175       2.688   2.435 -11.729  1.00 98.04           H  
ATOM   2788 HD22 ASN A 175       4.213   1.832 -11.134  1.00 98.04           H  
ATOM   2789  OD1 ASN A 175       1.881   3.179  -9.590  1.00 98.04           O  
ATOM   2790  N   LEU A 176       1.399   1.477  -5.798  1.00 98.41           N  
ATOM   2791  H   LEU A 176       1.560   2.283  -5.211  1.00 98.41           H  
ATOM   2792  CA  LEU A 176       0.502   0.408  -5.316  1.00 98.41           C  
ATOM   2793  HA  LEU A 176       1.074  -0.520  -5.306  1.00 98.41           H  
ATOM   2794  C   LEU A 176      -0.706   0.153  -6.238  1.00 98.41           C  
ATOM   2795  CB  LEU A 176       0.048   0.719  -3.880  1.00 98.41           C  
ATOM   2796  HB2 LEU A 176      -0.551   1.630  -3.888  1.00 98.41           H  
ATOM   2797  HB3 LEU A 176      -0.594  -0.095  -3.542  1.00 98.41           H  
ATOM   2798  O   LEU A 176      -1.341  -0.906  -6.191  1.00 98.41           O  
ATOM   2799  CG  LEU A 176       1.199   0.886  -2.870  1.00 98.41           C  
ATOM   2800  HG  LEU A 176       1.776   1.776  -3.119  1.00 98.41           H  
ATOM   2801  CD1 LEU A 176       0.635   1.066  -1.461  1.00 98.41           C  
ATOM   2802 HD11 LEU A 176       1.460   1.145  -0.753  1.00 98.41           H  
ATOM   2803 HD12 LEU A 176       0.048   1.983  -1.412  1.00 98.41           H  
ATOM   2804 HD13 LEU A 176       0.001   0.222  -1.189  1.00 98.41           H  
ATOM   2805  CD2 LEU A 176       2.139  -0.321  -2.881  1.00 98.41           C  
ATOM   2806 HD21 LEU A 176       2.842  -0.265  -2.050  1.00 98.41           H  
ATOM   2807 HD22 LEU A 176       2.720  -0.331  -3.803  1.00 98.41           H  
ATOM   2808 HD23 LEU A 176       1.575  -1.251  -2.814  1.00 98.41           H  
ATOM   2809  N   ASN A 177      -1.001   1.119  -7.104  1.00 98.41           N  
ATOM   2810  H   ASN A 177      -0.426   1.948  -7.085  1.00 98.41           H  
ATOM   2811  CA  ASN A 177      -2.020   1.033  -8.142  1.00 98.41           C  
ATOM   2812  HA  ASN A 177      -2.741   0.260  -7.877  1.00 98.41           H  
ATOM   2813  C   ASN A 177      -1.467   0.613  -9.510  1.00 98.41           C  
ATOM   2814  CB  ASN A 177      -2.762   2.371  -8.179  1.00 98.41           C  
ATOM   2815  HB2 ASN A 177      -3.332   2.438  -9.106  1.00 98.41           H  
ATOM   2816  HB3 ASN A 177      -2.044   3.191  -8.182  1.00 98.41           H  
ATOM   2817  O   ASN A 177      -2.246   0.523 -10.454  1.00 98.41           O  
ATOM   2818  CG  ASN A 177      -3.727   2.541  -7.018  1.00 98.41           C  
ATOM   2819  ND2 ASN A 177      -4.238   3.735  -6.853  1.00 98.41           N  
ATOM   2820 HD21 ASN A 177      -3.897   4.490  -7.431  1.00 98.41           H  
ATOM   2821 HD22 ASN A 177      -4.848   3.891  -6.064  1.00 98.41           H  
ATOM   2822  OD1 ASN A 177      -4.071   1.614  -6.293  1.00 98.41           O  
ATOM   2823  N   GLY A 178      -0.176   0.294  -9.614  1.00 97.47           N  
ATOM   2824  H   GLY A 178       0.433   0.407  -8.816  1.00 97.47           H  
ATOM   2825  CA  GLY A 178       0.441  -0.184 -10.844  1.00 97.47           C  
ATOM   2826  HA2 GLY A 178       0.335   0.577 -11.617  1.00 97.47           H  
ATOM   2827  HA3 GLY A 178       1.508  -0.329 -10.673  1.00 97.47           H  
ATOM   2828  C   GLY A 178      -0.151  -1.496 -11.370  1.00 97.47           C  
ATOM   2829  O   GLY A 178      -1.101  -2.090 -10.832  1.00 97.47           O  
ATOM   2830  N   HIS A 179       0.433  -1.969 -12.457  1.00 95.64           N  
ATOM   2831  H   HIS A 179       1.273  -1.504 -12.771  1.00 95.64           H  
ATOM   2832  CA  HIS A 179       0.071  -3.193 -13.144  1.00 95.64           C  
ATOM   2833  HA  HIS A 179      -1.013  -3.220 -13.259  1.00 95.64           H  
ATOM   2834  C   HIS A 179       0.512  -4.400 -12.318  1.00 95.64           C  
ATOM   2835  CB  HIS A 179       0.682  -3.213 -14.543  1.00 95.64           C  
ATOM   2836  HB2 HIS A 179       1.769  -3.153 -14.477  1.00 95.64           H  
ATOM   2837  HB3 HIS A 179       0.405  -4.163 -14.999  1.00 95.64           H  
ATOM   2838  O   HIS A 179       1.689  -4.734 -12.198  1.00 95.64           O  
ATOM   2839  CG  HIS A 179       0.186  -2.119 -15.445  1.00 95.64           C  
ATOM   2840  CD2 HIS A 179       0.360  -0.772 -15.277  1.00 95.64           C  
ATOM   2841  HD2 HIS A 179       0.893  -0.274 -14.481  1.00 95.64           H  
ATOM   2842  ND1 HIS A 179      -0.527  -2.300 -16.611  1.00 95.64           N  
ATOM   2843  HD1 HIS A 179      -0.759  -3.180 -17.049  1.00 95.64           H  
ATOM   2844  CE1 HIS A 179      -0.789  -1.089 -17.129  1.00 95.64           C  
ATOM   2845  HE1 HIS A 179      -1.312  -0.892 -18.053  1.00 95.64           H  
ATOM   2846  NE2 HIS A 179      -0.284  -0.144 -16.335  1.00 95.64           N  
ATOM   2847  N   PHE A 180      -0.466  -5.068 -11.724  1.00 93.86           N  
ATOM   2848  H   PHE A 180      -1.419  -4.765 -11.868  1.00 93.86           H  
ATOM   2849  CA  PHE A 180      -0.217  -6.173 -10.816  1.00 93.86           C  
ATOM   2850  HA  PHE A 180       0.509  -5.850 -10.070  1.00 93.86           H  
ATOM   2851  C   PHE A 180       0.398  -7.360 -11.562  1.00 93.86           C  
ATOM   2852  CB  PHE A 180      -1.539  -6.473 -10.114  1.00 93.86           C  
ATOM   2853  HB2 PHE A 180      -1.910  -5.523  -9.729  1.00 93.86           H  
ATOM   2854  HB3 PHE A 180      -2.257  -6.841 -10.848  1.00 93.86           H  
ATOM   2855  O   PHE A 180      -0.131  -7.792 -12.585  1.00 93.86           O  
ATOM   2856  CG  PHE A 180      -1.535  -7.390  -8.917  1.00 93.86           C  
ATOM   2857  CD1 PHE A 180      -2.781  -7.732  -8.372  1.00 93.86           C  
ATOM   2858  HD1 PHE A 180      -3.691  -7.371  -8.827  1.00 93.86           H  
ATOM   2859  CD2 PHE A 180      -0.355  -7.852  -8.300  1.00 93.86           C  
ATOM   2860  HD2 PHE A 180       0.626  -7.576  -8.658  1.00 93.86           H  
ATOM   2861  CE1 PHE A 180      -2.856  -8.552  -7.242  1.00 93.86           C  
ATOM   2862  HE1 PHE A 180      -3.827  -8.846  -6.872  1.00 93.86           H  
ATOM   2863  CE2 PHE A 180      -0.438  -8.685  -7.174  1.00 93.86           C  
ATOM   2864  HE2 PHE A 180       0.457  -9.088  -6.723  1.00 93.86           H  
ATOM   2865  CZ  PHE A 180      -1.687  -9.026  -6.637  1.00 93.86           C  
ATOM   2866  HZ  PHE A 180      -1.758  -9.680  -5.780  1.00 93.86           H  
ATOM   2867  N   GLY A 181       1.530  -7.856 -11.054  1.00 92.42           N  
ATOM   2868  H   GLY A 181       1.940  -7.387 -10.259  1.00 92.42           H  
ATOM   2869  CA  GLY A 181       2.284  -8.979 -11.616  1.00 92.42           C  
ATOM   2870  HA2 GLY A 181       2.932  -9.384 -10.839  1.00 92.42           H  
ATOM   2871  HA3 GLY A 181       1.595  -9.766 -11.924  1.00 92.42           H  
ATOM   2872  C   GLY A 181       3.171  -8.623 -12.812  1.00 92.42           C  
ATOM   2873  O   GLY A 181       3.719  -9.528 -13.435  1.00 92.42           O  
ATOM   2874  N   ILE A 182       3.315  -7.336 -13.144  1.00 93.46           N  
ATOM   2875  H   ILE A 182       2.848  -6.632 -12.591  1.00 93.46           H  
ATOM   2876  CA  ILE A 182       4.229  -6.872 -14.192  1.00 93.46           C  
ATOM   2877  HA  ILE A 182       4.366  -7.674 -14.917  1.00 93.46           H  
ATOM   2878  C   ILE A 182       5.612  -6.579 -13.602  1.00 93.46           C  
ATOM   2879  CB  ILE A 182       3.621  -5.664 -14.938  1.00 93.46           C  
ATOM   2880  HB  ILE A 182       3.396  -4.892 -14.202  1.00 93.46           H  
ATOM   2881  O   ILE A 182       5.725  -5.953 -12.552  1.00 93.46           O  
ATOM   2882  CG1 ILE A 182       2.300  -6.028 -15.656  1.00 93.46           C  
ATOM   2883 HG12 ILE A 182       1.962  -5.154 -16.213  1.00 93.46           H  
ATOM   2884 HG13 ILE A 182       1.542  -6.260 -14.907  1.00 93.46           H  
ATOM   2885  CG2 ILE A 182       4.604  -5.042 -15.941  1.00 93.46           C  
ATOM   2886 HG21 ILE A 182       5.398  -4.534 -15.394  1.00 93.46           H  
ATOM   2887 HG22 ILE A 182       4.097  -4.289 -16.545  1.00 93.46           H  
ATOM   2888 HG23 ILE A 182       5.027  -5.802 -16.598  1.00 93.46           H  
ATOM   2889  CD1 ILE A 182       2.364  -7.197 -16.646  1.00 93.46           C  
ATOM   2890 HD11 ILE A 182       2.579  -8.129 -16.123  1.00 93.46           H  
ATOM   2891 HD12 ILE A 182       3.128  -7.015 -17.402  1.00 93.46           H  
ATOM   2892 HD13 ILE A 182       1.398  -7.297 -17.142  1.00 93.46           H  
ATOM   2893  N   ASN A 183       6.653  -7.013 -14.316  1.00 92.20           N  
ATOM   2894  H   ASN A 183       6.464  -7.542 -15.155  1.00 92.20           H  
ATOM   2895  CA  ASN A 183       8.073  -6.866 -13.973  1.00 92.20           C  
ATOM   2896  HA  ASN A 183       8.152  -6.453 -12.967  1.00 92.20           H  
ATOM   2897  C   ASN A 183       8.825  -5.881 -14.898  1.00 92.20           C  
ATOM   2898  CB  ASN A 183       8.704  -8.270 -13.951  1.00 92.20           C  
ATOM   2899  HB2 ASN A 183       9.744  -8.186 -13.634  1.00 92.20           H  
ATOM   2900  HB3 ASN A 183       8.187  -8.884 -13.214  1.00 92.20           H  
ATOM   2901  O   ASN A 183      10.053  -5.872 -14.965  1.00 92.20           O  
ATOM   2902  CG  ASN A 183       8.690  -8.987 -15.288  1.00 92.20           C  
ATOM   2903  ND2 ASN A 183       9.315 -10.138 -15.353  1.00 92.20           N  
ATOM   2904 HD21 ASN A 183       9.814 -10.470 -14.540  1.00 92.20           H  
ATOM   2905 HD22 ASN A 183       9.320 -10.600 -16.251  1.00 92.20           H  
ATOM   2906  OD1 ASN A 183       8.103  -8.565 -16.274  1.00 92.20           O  
ATOM   2907  N   ALA A 184       8.087  -5.056 -15.646  1.00 94.63           N  
ATOM   2908  H   ALA A 184       7.086  -5.085 -15.520  1.00 94.63           H  
ATOM   2909  CA  ALA A 184       8.647  -3.954 -16.422  1.00 94.63           C  
ATOM   2910  HA  ALA A 184       9.591  -4.281 -16.857  1.00 94.63           H  
ATOM   2911  C   ALA A 184       8.932  -2.747 -15.515  1.00 94.63           C  
ATOM   2912  CB  ALA A 184       7.695  -3.601 -17.572  1.00 94.63           C  
ATOM   2913  HB1 ALA A 184       8.129  -2.806 -18.178  1.00 94.63           H  
ATOM   2914  HB2 ALA A 184       6.740  -3.257 -17.176  1.00 94.63           H  
ATOM   2915  HB3 ALA A 184       7.531  -4.477 -18.199  1.00 94.63           H  
ATOM   2916  O   ALA A 184       8.141  -2.451 -14.619  1.00 94.63           O  
ATOM   2917  N   PHE A 185      10.030  -2.037 -15.794  1.00 95.98           N  
ATOM   2918  H   PHE A 185      10.609  -2.340 -16.564  1.00 95.98           H  
ATOM   2919  CA  PHE A 185      10.533  -0.924 -14.983  1.00 95.98           C  
ATOM   2920  HA  PHE A 185      10.951  -1.331 -14.062  1.00 95.98           H  
ATOM   2921  C   PHE A 185       9.442   0.098 -14.614  1.00 95.98           C  
ATOM   2922  CB  PHE A 185      11.678  -0.238 -15.737  1.00 95.98           C  
ATOM   2923  HB2 PHE A 185      11.308   0.132 -16.692  1.00 95.98           H  
ATOM   2924  HB3 PHE A 185      12.457  -0.971 -15.948  1.00 95.98           H  
ATOM   2925  O   PHE A 185       8.918   0.795 -15.483  1.00 95.98           O  
ATOM   2926  CG  PHE A 185      12.294   0.912 -14.965  1.00 95.98           C  
ATOM   2927  CD1 PHE A 185      11.934   2.240 -15.259  1.00 95.98           C  
ATOM   2928  HD1 PHE A 185      11.218   2.448 -16.040  1.00 95.98           H  
ATOM   2929  CD2 PHE A 185      13.180   0.651 -13.906  1.00 95.98           C  
ATOM   2930  HD2 PHE A 185      13.390  -0.369 -13.621  1.00 95.98           H  
ATOM   2931  CE1 PHE A 185      12.470   3.299 -14.505  1.00 95.98           C  
ATOM   2932  HE1 PHE A 185      12.164   4.315 -14.706  1.00 95.98           H  
ATOM   2933  CE2 PHE A 185      13.734   1.709 -13.166  1.00 95.98           C  
ATOM   2934  HE2 PHE A 185      14.379   1.510 -12.323  1.00 95.98           H  
ATOM   2935  CZ  PHE A 185      13.375   3.033 -13.462  1.00 95.98           C  
ATOM   2936  HZ  PHE A 185      13.759   3.840 -12.855  1.00 95.98           H  
ATOM   2937  N   GLY A 186       9.104   0.178 -13.327  1.00 94.63           N  
ATOM   2938  H   GLY A 186       9.547  -0.475 -12.697  1.00 94.63           H  
ATOM   2939  CA  GLY A 186       8.149   1.125 -12.746  1.00 94.63           C  
ATOM   2940  HA2 GLY A 186       8.345   1.197 -11.676  1.00 94.63           H  
ATOM   2941  HA3 GLY A 186       8.328   2.114 -13.168  1.00 94.63           H  
ATOM   2942  C   GLY A 186       6.663   0.779 -12.940  1.00 94.63           C  
ATOM   2943  O   GLY A 186       5.798   1.411 -12.336  1.00 94.63           O  
ATOM   2944  N   PHE A 187       6.328  -0.245 -13.732  1.00 96.61           N  
ATOM   2945  H   PHE A 187       7.067  -0.776 -14.171  1.00 96.61           H  
ATOM   2946  CA  PHE A 187       4.929  -0.592 -14.020  1.00 96.61           C  
ATOM   2947  HA  PHE A 187       4.345   0.326 -14.085  1.00 96.61           H  
ATOM   2948  C   PHE A 187       4.272  -1.439 -12.931  1.00 96.61           C  
ATOM   2949  CB  PHE A 187       4.822  -1.307 -15.372  1.00 96.61           C  
ATOM   2950  HB2 PHE A 187       5.574  -2.095 -15.426  1.00 96.61           H  
ATOM   2951  HB3 PHE A 187       3.845  -1.785 -15.443  1.00 96.61           H  
ATOM   2952  O   PHE A 187       3.049  -1.437 -12.846  1.00 96.61           O  
ATOM   2953  CG  PHE A 187       4.970  -0.378 -16.556  1.00 96.61           C  
ATOM   2954  CD1 PHE A 187       3.830   0.191 -17.155  1.00 96.61           C  
ATOM   2955  HD1 PHE A 187       2.842  -0.036 -16.783  1.00 96.61           H  
ATOM   2956  CD2 PHE A 187       6.249  -0.049 -17.034  1.00 96.61           C  
ATOM   2957  HD2 PHE A 187       7.125  -0.483 -16.574  1.00 96.61           H  
ATOM   2958  CE1 PHE A 187       3.976   1.092 -18.223  1.00 96.61           C  
ATOM   2959  HE1 PHE A 187       3.104   1.555 -18.661  1.00 96.61           H  
ATOM   2960  CE2 PHE A 187       6.397   0.866 -18.090  1.00 96.61           C  
ATOM   2961  HE2 PHE A 187       7.385   1.143 -18.427  1.00 96.61           H  
ATOM   2962  CZ  PHE A 187       5.258   1.437 -18.685  1.00 96.61           C  
ATOM   2963  HZ  PHE A 187       5.364   2.161 -19.479  1.00 96.61           H  
ATOM   2964  N   GLY A 188       5.046  -2.179 -12.134  1.00 96.74           N  
ATOM   2965  H   GLY A 188       6.047  -2.113 -12.252  1.00 96.74           H  
ATOM   2966  CA  GLY A 188       4.532  -3.130 -11.146  1.00 96.74           C  
ATOM   2967  HA2 GLY A 188       3.890  -3.852 -11.651  1.00 96.74           H  
ATOM   2968  HA3 GLY A 188       5.372  -3.683 -10.725  1.00 96.74           H  
ATOM   2969  C   GLY A 188       3.755  -2.496  -9.985  1.00 96.74           C  
ATOM   2970  O   GLY A 188       3.714  -1.277  -9.812  1.00 96.74           O  
ATOM   2971  N   VAL A 189       3.173  -3.338  -9.124  1.00 97.77           N  
ATOM   2972  H   VAL A 189       3.249  -4.329  -9.301  1.00 97.77           H  
ATOM   2973  CA  VAL A 189       2.695  -2.900  -7.801  1.00 97.77           C  
ATOM   2974  HA  VAL A 189       2.217  -1.926  -7.905  1.00 97.77           H  
ATOM   2975  C   VAL A 189       3.913  -2.745  -6.895  1.00 97.77           C  
ATOM   2976  CB  VAL A 189       1.643  -3.862  -7.224  1.00 97.77           C  
ATOM   2977  HB  VAL A 189       2.049  -4.873  -7.190  1.00 97.77           H  
ATOM   2978  O   VAL A 189       4.366  -3.717  -6.295  1.00 97.77           O  
ATOM   2979  CG1 VAL A 189       1.183  -3.488  -5.814  1.00 97.77           C  
ATOM   2980 HG11 VAL A 189       2.041  -3.382  -5.149  1.00 97.77           H  
ATOM   2981 HG12 VAL A 189       0.544  -4.284  -5.432  1.00 97.77           H  
ATOM   2982 HG13 VAL A 189       0.626  -2.551  -5.830  1.00 97.77           H  
ATOM   2983  CG2 VAL A 189       0.383  -3.850  -8.096  1.00 97.77           C  
ATOM   2984 HG21 VAL A 189      -0.110  -2.881  -8.015  1.00 97.77           H  
ATOM   2985 HG22 VAL A 189       0.649  -3.992  -9.143  1.00 97.77           H  
ATOM   2986 HG23 VAL A 189      -0.299  -4.639  -7.777  1.00 97.77           H  
ATOM   2987  N   ILE A 190       4.472  -1.536  -6.848  1.00 98.07           N  
ATOM   2988  H   ILE A 190       4.066  -0.828  -7.444  1.00 98.07           H  
ATOM   2989  CA  ILE A 190       5.818  -1.294  -6.311  1.00 98.07           C  
ATOM   2990  HA  ILE A 190       6.341  -2.248  -6.255  1.00 98.07           H  
ATOM   2991  C   ILE A 190       5.784  -0.726  -4.894  1.00 98.07           C  
ATOM   2992  CB  ILE A 190       6.630  -0.412  -7.290  1.00 98.07           C  
ATOM   2993  HB  ILE A 190       5.992   0.411  -7.613  1.00 98.07           H  
ATOM   2994  O   ILE A 190       5.071   0.239  -4.606  1.00 98.07           O  
ATOM   2995  CG1 ILE A 190       7.017  -1.261  -8.521  1.00 98.07           C  
ATOM   2996 HG12 ILE A 190       6.184  -1.898  -8.816  1.00 98.07           H  
ATOM   2997 HG13 ILE A 190       7.851  -1.915  -8.267  1.00 98.07           H  
ATOM   2998  CG2 ILE A 190       7.890   0.214  -6.659  1.00 98.07           C  
ATOM   2999 HG21 ILE A 190       7.622   0.918  -5.871  1.00 98.07           H  
ATOM   3000 HG22 ILE A 190       8.458   0.769  -7.406  1.00 98.07           H  
ATOM   3001 HG23 ILE A 190       8.540  -0.562  -6.254  1.00 98.07           H  
ATOM   3002  CD1 ILE A 190       7.396  -0.419  -9.740  1.00 98.07           C  
ATOM   3003 HD11 ILE A 190       6.571   0.246  -9.996  1.00 98.07           H  
ATOM   3004 HD12 ILE A 190       7.596  -1.081 -10.583  1.00 98.07           H  
ATOM   3005 HD13 ILE A 190       8.292   0.169  -9.540  1.00 98.07           H  
ATOM   3006  N   TRP A 191       6.650  -1.277  -4.048  1.00 98.21           N  
ATOM   3007  H   TRP A 191       7.185  -2.057  -4.400  1.00 98.21           H  
ATOM   3008  CA  TRP A 191       7.213  -0.597  -2.884  1.00 98.21           C  
ATOM   3009  HA  TRP A 191       6.921   0.453  -2.878  1.00 98.21           H  
ATOM   3010  C   TRP A 191       8.728  -0.692  -3.032  1.00 98.21           C  
ATOM   3011  CB  TRP A 191       6.723  -1.258  -1.590  1.00 98.21           C  
ATOM   3012  HB2 TRP A 191       7.108  -2.275  -1.523  1.00 98.21           H  
ATOM   3013  HB3 TRP A 191       5.636  -1.328  -1.638  1.00 98.21           H  
ATOM   3014  O   TRP A 191       9.278  -1.780  -2.864  1.00 98.21           O  
ATOM   3015  CG  TRP A 191       7.075  -0.514  -0.336  1.00 98.21           C  
ATOM   3016  CD1 TRP A 191       8.278  -0.484   0.286  1.00 98.21           C  
ATOM   3017  HD1 TRP A 191       9.163  -1.002  -0.052  1.00 98.21           H  
ATOM   3018  CD2 TRP A 191       6.205   0.355   0.446  1.00 98.21           C  
ATOM   3019  CE2 TRP A 191       6.941   0.873   1.550  1.00 98.21           C  
ATOM   3020  CE3 TRP A 191       4.861   0.763   0.321  1.00 98.21           C  
ATOM   3021  HE3 TRP A 191       4.280   0.387  -0.509  1.00 98.21           H  
ATOM   3022  NE1 TRP A 191       8.203   0.338   1.400  1.00 98.21           N  
ATOM   3023  HE1 TRP A 191       8.998   0.602   1.963  1.00 98.21           H  
ATOM   3024  CH2 TRP A 191       5.023   2.139   2.326  1.00 98.21           C  
ATOM   3025  HH2 TRP A 191       4.574   2.824   3.030  1.00 98.21           H  
ATOM   3026  CZ2 TRP A 191       6.359   1.745   2.485  1.00 98.21           C  
ATOM   3027  HZ2 TRP A 191       6.922   2.115   3.329  1.00 98.21           H  
ATOM   3028  CZ3 TRP A 191       4.275   1.645   1.246  1.00 98.21           C  
ATOM   3029  HZ3 TRP A 191       3.247   1.952   1.117  1.00 98.21           H  
ATOM   3030  N   TYR A 192       9.392   0.408  -3.397  1.00 97.42           N  
ATOM   3031  H   TYR A 192       8.887   1.276  -3.508  1.00 97.42           H  
ATOM   3032  CA  TYR A 192      10.755   0.374  -3.943  1.00 97.42           C  
ATOM   3033  HA  TYR A 192      10.727  -0.121  -4.913  1.00 97.42           H  
ATOM   3034  C   TYR A 192      11.748  -0.409  -3.069  1.00 97.42           C  
ATOM   3035  CB  TYR A 192      11.230   1.813  -4.168  1.00 97.42           C  
ATOM   3036  HB2 TYR A 192      10.568   2.295  -4.888  1.00 97.42           H  
ATOM   3037  HB3 TYR A 192      11.166   2.368  -3.232  1.00 97.42           H  
ATOM   3038  O   TYR A 192      12.444  -1.290  -3.570  1.00 97.42           O  
ATOM   3039  CG  TYR A 192      12.643   1.895  -4.701  1.00 97.42           C  
ATOM   3040  CD1 TYR A 192      13.720   2.072  -3.811  1.00 97.42           C  
ATOM   3041  HD1 TYR A 192      13.533   2.178  -2.752  1.00 97.42           H  
ATOM   3042  CD2 TYR A 192      12.880   1.772  -6.083  1.00 97.42           C  
ATOM   3043  HD2 TYR A 192      12.061   1.664  -6.779  1.00 97.42           H  
ATOM   3044  CE1 TYR A 192      15.038   2.120  -4.302  1.00 97.42           C  
ATOM   3045  HE1 TYR A 192      15.861   2.258  -3.617  1.00 97.42           H  
ATOM   3046  CE2 TYR A 192      14.197   1.822  -6.574  1.00 97.42           C  
ATOM   3047  HE2 TYR A 192      14.383   1.756  -7.636  1.00 97.42           H  
ATOM   3048  OH  TYR A 192      16.549   2.046  -6.163  1.00 97.42           O  
ATOM   3049  HH  TYR A 192      17.180   2.201  -5.456  1.00 97.42           H  
ATOM   3050  CZ  TYR A 192      15.277   1.996  -5.688  1.00 97.42           C  
ATOM   3051  N   GLY A 193      11.745  -0.182  -1.750  1.00 96.89           N  
ATOM   3052  H   GLY A 193      11.221   0.608  -1.402  1.00 96.89           H  
ATOM   3053  CA  GLY A 193      12.614  -0.903  -0.810  1.00 96.89           C  
ATOM   3054  HA2 GLY A 193      12.467  -0.488   0.187  1.00 96.89           H  
ATOM   3055  HA3 GLY A 193      13.652  -0.732  -1.097  1.00 96.89           H  
ATOM   3056  C   GLY A 193      12.397  -2.424  -0.724  1.00 96.89           C  
ATOM   3057  O   GLY A 193      13.222  -3.115  -0.132  1.00 96.89           O  
ATOM   3058  N   LEU A 194      11.313  -2.958  -1.298  1.00 97.05           N  
ATOM   3059  H   LEU A 194      10.715  -2.335  -1.823  1.00 97.05           H  
ATOM   3060  CA  LEU A 194      11.026  -4.394  -1.385  1.00 97.05           C  
ATOM   3061  HA  LEU A 194      11.725  -4.951  -0.760  1.00 97.05           H  
ATOM   3062  C   LEU A 194      11.213  -4.926  -2.809  1.00 97.05           C  
ATOM   3063  CB  LEU A 194       9.588  -4.675  -0.904  1.00 97.05           C  
ATOM   3064  HB2 LEU A 194       8.892  -4.109  -1.524  1.00 97.05           H  
ATOM   3065  HB3 LEU A 194       9.381  -5.733  -1.067  1.00 97.05           H  
ATOM   3066  O   LEU A 194      11.961  -5.876  -3.029  1.00 97.05           O  
ATOM   3067  CG  LEU A 194       9.298  -4.347   0.568  1.00 97.05           C  
ATOM   3068  HG  LEU A 194       9.450  -3.283   0.750  1.00 97.05           H  
ATOM   3069  CD1 LEU A 194       7.837  -4.688   0.871  1.00 97.05           C  
ATOM   3070 HD11 LEU A 194       7.641  -5.735   0.641  1.00 97.05           H  
ATOM   3071 HD12 LEU A 194       7.626  -4.513   1.926  1.00 97.05           H  
ATOM   3072 HD13 LEU A 194       7.182  -4.052   0.275  1.00 97.05           H  
ATOM   3073  CD2 LEU A 194      10.194  -5.145   1.516  1.00 97.05           C  
ATOM   3074 HD21 LEU A 194       9.890  -4.971   2.549  1.00 97.05           H  
ATOM   3075 HD22 LEU A 194      10.116  -6.209   1.296  1.00 97.05           H  
ATOM   3076 HD23 LEU A 194      11.229  -4.823   1.406  1.00 97.05           H  
ATOM   3077  N   THR A 195      10.513  -4.323  -3.768  1.00 96.76           N  
ATOM   3078  H   THR A 195       9.959  -3.513  -3.529  1.00 96.76           H  
ATOM   3079  CA  THR A 195      10.383  -4.843  -5.136  1.00 96.76           C  
ATOM   3080  HA  THR A 195      10.490  -5.928  -5.127  1.00 96.76           H  
ATOM   3081  C   THR A 195      11.438  -4.304  -6.088  1.00 96.76           C  
ATOM   3082  CB  THR A 195       8.996  -4.514  -5.711  1.00 96.76           C  
ATOM   3083  HB  THR A 195       8.941  -4.851  -6.746  1.00 96.76           H  
ATOM   3084  O   THR A 195      11.578  -4.832  -7.188  1.00 96.76           O  
ATOM   3085  CG2 THR A 195       7.878  -5.187  -4.919  1.00 96.76           C  
ATOM   3086 HG21 THR A 195       8.009  -6.269  -4.955  1.00 96.76           H  
ATOM   3087 HG22 THR A 195       6.924  -4.928  -5.378  1.00 96.76           H  
ATOM   3088 HG23 THR A 195       7.881  -4.845  -3.884  1.00 96.76           H  
ATOM   3089  OG1 THR A 195       8.740  -3.125  -5.664  1.00 96.76           O  
ATOM   3090  HG1 THR A 195       9.269  -2.718  -6.353  1.00 96.76           H  
ATOM   3091  N   THR A 196      12.161  -3.242  -5.713  1.00 94.75           N  
ATOM   3092  H   THR A 196      12.032  -2.884  -4.778  1.00 94.75           H  
ATOM   3093  CA  THR A 196      12.828  -2.338  -6.667  1.00 94.75           C  
ATOM   3094  HA  THR A 196      13.165  -1.461  -6.114  1.00 94.75           H  
ATOM   3095  C   THR A 196      11.815  -1.819  -7.704  1.00 94.75           C  
ATOM   3096  CB  THR A 196      14.091  -2.980  -7.287  1.00 94.75           C  
ATOM   3097  HB  THR A 196      14.666  -2.190  -7.769  1.00 94.75           H  
ATOM   3098  O   THR A 196      10.614  -1.785  -7.421  1.00 94.75           O  
ATOM   3099  CG2 THR A 196      14.996  -3.644  -6.247  1.00 94.75           C  
ATOM   3100 HG21 THR A 196      15.925  -3.954  -6.728  1.00 94.75           H  
ATOM   3101 HG22 THR A 196      14.511  -4.521  -5.818  1.00 94.75           H  
ATOM   3102 HG23 THR A 196      15.224  -2.933  -5.453  1.00 94.75           H  
ATOM   3103  OG1 THR A 196      13.784  -3.947  -8.268  1.00 94.75           O  
ATOM   3104  HG1 THR A 196      13.052  -4.461  -7.919  1.00 94.75           H  
ATOM   3105  N   ASP A 197      12.268  -1.446  -8.899  1.00 93.21           N  
ATOM   3106  H   ASP A 197      13.265  -1.428  -9.060  1.00 93.21           H  
ATOM   3107  CA  ASP A 197      11.399  -1.030 -10.005  1.00 93.21           C  
ATOM   3108  HA  ASP A 197      10.461  -0.648  -9.603  1.00 93.21           H  
ATOM   3109  C   ASP A 197      11.038  -2.165 -10.976  1.00 93.21           C  
ATOM   3110  CB  ASP A 197      12.077   0.113 -10.761  1.00 93.21           C  
ATOM   3111  HB2 ASP A 197      11.471   0.379 -11.628  1.00 93.21           H  
ATOM   3112  HB3 ASP A 197      13.051  -0.229 -11.110  1.00 93.21           H  
ATOM   3113  O   ASP A 197      10.247  -1.954 -11.891  1.00 93.21           O  
ATOM   3114  CG  ASP A 197      12.235   1.360  -9.897  1.00 93.21           C  
ATOM   3115  OD1 ASP A 197      11.219   1.777  -9.294  1.00 93.21           O  
ATOM   3116  OD2 ASP A 197      13.380   1.858  -9.837  1.00 93.21           O  
ATOM   3117  N   TYR A 198      11.613  -3.359 -10.818  1.00 95.31           N  
ATOM   3118  H   TYR A 198      12.233  -3.485 -10.031  1.00 95.31           H  
ATOM   3119  CA  TYR A 198      11.499  -4.459 -11.790  1.00 95.31           C  
ATOM   3120  HA  TYR A 198      11.016  -4.090 -12.695  1.00 95.31           H  
ATOM   3121  C   TYR A 198      10.629  -5.623 -11.310  1.00 95.31           C  
ATOM   3122  CB  TYR A 198      12.899  -4.936 -12.188  1.00 95.31           C  
ATOM   3123  HB2 TYR A 198      13.429  -5.270 -11.297  1.00 95.31           H  
ATOM   3124  HB3 TYR A 198      12.811  -5.793 -12.855  1.00 95.31           H  
ATOM   3125  O   TYR A 198      10.659  -6.700 -11.901  1.00 95.31           O  
ATOM   3126  CG  TYR A 198      13.717  -3.885 -12.902  1.00 95.31           C  
ATOM   3127  CD1 TYR A 198      13.571  -3.713 -14.291  1.00 95.31           C  
ATOM   3128  HD1 TYR A 198      12.862  -4.322 -14.832  1.00 95.31           H  
ATOM   3129  CD2 TYR A 198      14.623  -3.087 -12.178  1.00 95.31           C  
ATOM   3130  HD2 TYR A 198      14.715  -3.215 -11.110  1.00 95.31           H  
ATOM   3131  CE1 TYR A 198      14.360  -2.762 -14.966  1.00 95.31           C  
ATOM   3132  HE1 TYR A 198      14.268  -2.626 -16.033  1.00 95.31           H  
ATOM   3133  CE2 TYR A 198      15.398  -2.121 -12.846  1.00 95.31           C  
ATOM   3134  HE2 TYR A 198      16.078  -1.497 -12.286  1.00 95.31           H  
ATOM   3135  OH  TYR A 198      15.999  -1.020 -14.893  1.00 95.31           O  
ATOM   3136  HH  TYR A 198      16.480  -0.462 -14.279  1.00 95.31           H  
ATOM   3137  CZ  TYR A 198      15.274  -1.967 -14.244  1.00 95.31           C  
ATOM   3138  N   ASP A 199       9.872  -5.439 -10.232  1.00 95.56           N  
ATOM   3139  H   ASP A 199       9.842  -4.528  -9.796  1.00 95.56           H  
ATOM   3140  CA  ASP A 199       9.014  -6.486  -9.688  1.00 95.56           C  
ATOM   3141  HA  ASP A 199       8.718  -7.141 -10.508  1.00 95.56           H  
ATOM   3142  C   ASP A 199       7.720  -5.904  -9.106  1.00 95.56           C  
ATOM   3143  CB  ASP A 199       9.806  -7.334  -8.665  1.00 95.56           C  
ATOM   3144  HB2 ASP A 199       9.753  -6.862  -7.684  1.00 95.56           H  
ATOM   3145  HB3 ASP A 199      10.855  -7.366  -8.963  1.00 95.56           H  
ATOM   3146  O   ASP A 199       7.532  -4.689  -9.001  1.00 95.56           O  
ATOM   3147  CG  ASP A 199       9.317  -8.789  -8.555  1.00 95.56           C  
ATOM   3148  OD1 ASP A 199       8.251  -9.110  -9.131  1.00 95.56           O  
ATOM   3149  OD2 ASP A 199       9.991  -9.584  -7.864  1.00 95.56           O  
ATOM   3150  N   SER A 200       6.810  -6.792  -8.727  1.00 96.95           N  
ATOM   3151  H   SER A 200       7.064  -7.765  -8.818  1.00 96.95           H  
ATOM   3152  CA  SER A 200       5.508  -6.469  -8.167  1.00 96.95           C  
ATOM   3153  HA  SER A 200       5.440  -5.395  -7.994  1.00 96.95           H  
ATOM   3154  C   SER A 200       5.324  -7.193  -6.838  1.00 96.95           C  
ATOM   3155  CB  SER A 200       4.430  -6.863  -9.183  1.00 96.95           C  
ATOM   3156  HB2 SER A 200       4.520  -7.927  -9.399  1.00 96.95           H  
ATOM   3157  HB3 SER A 200       4.597  -6.308 -10.107  1.00 96.95           H  
ATOM   3158  O   SER A 200       5.607  -8.385  -6.701  1.00 96.95           O  
ATOM   3159  OG  SER A 200       3.118  -6.591  -8.713  1.00 96.95           O  
ATOM   3160  HG  SER A 200       2.999  -7.069  -7.889  1.00 96.95           H  
ATOM   3161  N   LEU A 201       4.742  -6.497  -5.861  1.00 97.79           N  
ATOM   3162  H   LEU A 201       4.575  -5.512  -6.010  1.00 97.79           H  
ATOM   3163  CA  LEU A 201       4.192  -7.135  -4.669  1.00 97.79           C  
ATOM   3164  HA  LEU A 201       5.006  -7.587  -4.103  1.00 97.79           H  
ATOM   3165  C   LEU A 201       3.225  -8.248  -5.092  1.00 97.79           C  
ATOM   3166  CB  LEU A 201       3.471  -6.093  -3.797  1.00 97.79           C  
ATOM   3167  HB2 LEU A 201       2.702  -5.615  -4.403  1.00 97.79           H  
ATOM   3168  HB3 LEU A 201       2.969  -6.612  -2.980  1.00 97.79           H  
ATOM   3169  O   LEU A 201       2.507  -8.106  -6.084  1.00 97.79           O  
ATOM   3170  CG  LEU A 201       4.376  -5.002  -3.193  1.00 97.79           C  
ATOM   3171  HG  LEU A 201       4.922  -4.476  -3.976  1.00 97.79           H  
ATOM   3172  CD1 LEU A 201       3.516  -3.991  -2.442  1.00 97.79           C  
ATOM   3173 HD11 LEU A 201       2.955  -4.498  -1.657  1.00 97.79           H  
ATOM   3174 HD12 LEU A 201       4.152  -3.223  -2.002  1.00 97.79           H  
ATOM   3175 HD13 LEU A 201       2.821  -3.504  -3.126  1.00 97.79           H  
ATOM   3176  CD2 LEU A 201       5.386  -5.579  -2.206  1.00 97.79           C  
ATOM   3177 HD21 LEU A 201       6.120  -6.169  -2.756  1.00 97.79           H  
ATOM   3178 HD22 LEU A 201       5.919  -4.768  -1.710  1.00 97.79           H  
ATOM   3179 HD23 LEU A 201       4.883  -6.196  -1.462  1.00 97.79           H  
ATOM   3180  N   SER A 202       3.193  -9.341  -4.328  1.00 97.11           N  
ATOM   3181  H   SER A 202       3.778  -9.362  -3.505  1.00 97.11           H  
ATOM   3182  CA  SER A 202       2.255 -10.455  -4.531  1.00 97.11           C  
ATOM   3183  HA  SER A 202       2.141 -10.635  -5.600  1.00 97.11           H  
ATOM   3184  C   SER A 202       0.868 -10.153  -3.965  1.00 97.11           C  
ATOM   3185  CB  SER A 202       2.780 -11.736  -3.877  1.00 97.11           C  
ATOM   3186  HB2 SER A 202       2.150 -12.572  -4.181  1.00 97.11           H  
ATOM   3187  HB3 SER A 202       2.727 -11.637  -2.793  1.00 97.11           H  
ATOM   3188  O   SER A 202      -0.109 -10.759  -4.390  1.00 97.11           O  
ATOM   3189  OG  SER A 202       4.121 -11.999  -4.245  1.00 97.11           O  
ATOM   3190  HG  SER A 202       4.275 -11.610  -5.109  1.00 97.11           H  
ATOM   3191  N   SER A 203       0.776  -9.224  -3.010  1.00 97.86           N  
ATOM   3192  H   SER A 203       1.632  -8.817  -2.662  1.00 97.86           H  
ATOM   3193  CA  SER A 203      -0.477  -8.579  -2.624  1.00 97.86           C  
ATOM   3194  HA  SER A 203      -1.027  -8.360  -3.540  1.00 97.86           H  
ATOM   3195  C   SER A 203      -0.233  -7.266  -1.892  1.00 97.86           C  
ATOM   3196  CB  SER A 203      -1.345  -9.476  -1.735  1.00 97.86           C  
ATOM   3197  HB2 SER A 203      -2.236  -8.913  -1.458  1.00 97.86           H  
ATOM   3198  HB3 SER A 203      -1.655 -10.356  -2.300  1.00 97.86           H  
ATOM   3199  O   SER A 203       0.784  -7.122  -1.211  1.00 97.86           O  
ATOM   3200  OG  SER A 203      -0.698  -9.891  -0.549  1.00 97.86           O  
ATOM   3201  HG  SER A 203      -0.213  -9.157  -0.163  1.00 97.86           H  
ATOM   3202  N   VAL A 204      -1.199  -6.352  -1.963  1.00 98.36           N  
ATOM   3203  H   VAL A 204      -2.010  -6.557  -2.529  1.00 98.36           H  
ATOM   3204  CA  VAL A 204      -1.242  -5.147  -1.127  1.00 98.36           C  
ATOM   3205  HA  VAL A 204      -0.692  -5.369  -0.213  1.00 98.36           H  
ATOM   3206  C   VAL A 204      -2.674  -4.812  -0.713  1.00 98.36           C  
ATOM   3207  CB  VAL A 204      -0.522  -3.956  -1.793  1.00 98.36           C  
ATOM   3208  HB  VAL A 204       0.505  -4.262  -1.992  1.00 98.36           H  
ATOM   3209  O   VAL A 204      -3.624  -5.033  -1.465  1.00 98.36           O  
ATOM   3210  CG1 VAL A 204      -1.146  -3.520  -3.119  1.00 98.36           C  
ATOM   3211 HG11 VAL A 204      -1.064  -4.338  -3.835  1.00 98.36           H  
ATOM   3212 HG12 VAL A 204      -2.191  -3.248  -2.972  1.00 98.36           H  
ATOM   3213 HG13 VAL A 204      -0.604  -2.661  -3.514  1.00 98.36           H  
ATOM   3214  CG2 VAL A 204      -0.465  -2.741  -0.864  1.00 98.36           C  
ATOM   3215 HG21 VAL A 204      -0.166  -3.050   0.138  1.00 98.36           H  
ATOM   3216 HG22 VAL A 204      -1.435  -2.247  -0.813  1.00 98.36           H  
ATOM   3217 HG23 VAL A 204       0.278  -2.035  -1.233  1.00 98.36           H  
ATOM   3218  N   GLU A 205      -2.837  -4.292   0.498  1.00 98.48           N  
ATOM   3219  H   GLU A 205      -2.026  -4.222   1.096  1.00 98.48           H  
ATOM   3220  CA  GLU A 205      -4.098  -3.767   1.010  1.00 98.48           C  
ATOM   3221  HA  GLU A 205      -4.773  -3.568   0.178  1.00 98.48           H  
ATOM   3222  C   GLU A 205      -3.845  -2.454   1.750  1.00 98.48           C  
ATOM   3223  CB  GLU A 205      -4.744  -4.817   1.929  1.00 98.48           C  
ATOM   3224  HB2 GLU A 205      -4.107  -4.987   2.798  1.00 98.48           H  
ATOM   3225  HB3 GLU A 205      -4.828  -5.755   1.381  1.00 98.48           H  
ATOM   3226  O   GLU A 205      -3.099  -2.431   2.727  1.00 98.48           O  
ATOM   3227  CG  GLU A 205      -6.144  -4.409   2.400  1.00 98.48           C  
ATOM   3228  HG2 GLU A 205      -6.769  -4.261   1.520  1.00 98.48           H  
ATOM   3229  HG3 GLU A 205      -6.093  -3.475   2.959  1.00 98.48           H  
ATOM   3230  CD  GLU A 205      -6.764  -5.502   3.276  1.00 98.48           C  
ATOM   3231  OE1 GLU A 205      -6.630  -5.445   4.522  1.00 98.48           O  
ATOM   3232  OE2 GLU A 205      -7.367  -6.451   2.720  1.00 98.48           O  
ATOM   3233  N   MET A 206      -4.495  -1.373   1.315  1.00 98.75           N  
ATOM   3234  H   MET A 206      -5.131  -1.484   0.538  1.00 98.75           H  
ATOM   3235  CA  MET A 206      -4.519  -0.105   2.049  1.00 98.75           C  
ATOM   3236  HA  MET A 206      -3.685  -0.070   2.750  1.00 98.75           H  
ATOM   3237  C   MET A 206      -5.823  -0.003   2.831  1.00 98.75           C  
ATOM   3238  CB  MET A 206      -4.401   1.103   1.117  1.00 98.75           C  
ATOM   3239  HB2 MET A 206      -5.298   1.160   0.500  1.00 98.75           H  
ATOM   3240  HB3 MET A 206      -4.376   2.004   1.730  1.00 98.75           H  
ATOM   3241  O   MET A 206      -6.910  -0.210   2.277  1.00 98.75           O  
ATOM   3242  CG  MET A 206      -3.172   1.089   0.203  1.00 98.75           C  
ATOM   3243  HG2 MET A 206      -2.262   1.125   0.801  1.00 98.75           H  
ATOM   3244  HG3 MET A 206      -3.167   0.162  -0.370  1.00 98.75           H  
ATOM   3245  SD  MET A 206      -3.173   2.465  -0.978  1.00 98.75           S  
ATOM   3246  CE  MET A 206      -2.843   3.886   0.108  1.00 98.75           C  
ATOM   3247  HE1 MET A 206      -3.565   4.676  -0.096  1.00 98.75           H  
ATOM   3248  HE2 MET A 206      -2.909   3.597   1.157  1.00 98.75           H  
ATOM   3249  HE3 MET A 206      -1.839   4.266  -0.085  1.00 98.75           H  
ATOM   3250  N   LYS A 207      -5.738   0.362   4.108  1.00 98.64           N  
ATOM   3251  H   LYS A 207      -4.823   0.484   4.516  1.00 98.64           H  
ATOM   3252  CA  LYS A 207      -6.903   0.489   4.982  1.00 98.64           C  
ATOM   3253  HA  LYS A 207      -7.762   0.748   4.362  1.00 98.64           H  
ATOM   3254  C   LYS A 207      -6.749   1.617   5.986  1.00 98.64           C  
ATOM   3255  CB  LYS A 207      -7.190  -0.863   5.646  1.00 98.64           C  
ATOM   3256  HB2 LYS A 207      -8.128  -0.799   6.197  1.00 98.64           H  
ATOM   3257  HB3 LYS A 207      -7.328  -1.595   4.849  1.00 98.64           H  
ATOM   3258  O   LYS A 207      -5.651   1.897   6.453  1.00 98.64           O  
ATOM   3259  CG  LYS A 207      -6.063  -1.362   6.566  1.00 98.64           C  
ATOM   3260  HG2 LYS A 207      -5.126  -1.351   6.009  1.00 98.64           H  
ATOM   3261  HG3 LYS A 207      -5.960  -0.710   7.433  1.00 98.64           H  
ATOM   3262  CD  LYS A 207      -6.352  -2.794   7.031  1.00 98.64           C  
ATOM   3263  HD2 LYS A 207      -7.067  -3.265   6.357  1.00 98.64           H  
ATOM   3264  HD3 LYS A 207      -6.772  -2.789   8.037  1.00 98.64           H  
ATOM   3265  CE  LYS A 207      -5.069  -3.615   7.027  1.00 98.64           C  
ATOM   3266  HE2 LYS A 207      -4.471  -3.341   6.157  1.00 98.64           H  
ATOM   3267  HE3 LYS A 207      -4.485  -3.403   7.922  1.00 98.64           H  
ATOM   3268  NZ  LYS A 207      -5.381  -5.052   6.934  1.00 98.64           N  
ATOM   3269  HZ1 LYS A 207      -5.992  -5.391   7.664  1.00 98.64           H  
ATOM   3270  HZ2 LYS A 207      -5.832  -5.250   6.052  1.00 98.64           H  
ATOM   3271  HZ3 LYS A 207      -4.512  -5.566   6.954  1.00 98.64           H  
ATOM   3272  N   ILE A 208      -7.866   2.249   6.317  1.00 98.39           N  
ATOM   3273  H   ILE A 208      -8.732   1.924   5.912  1.00 98.39           H  
ATOM   3274  CA  ILE A 208      -7.913   3.402   7.215  1.00 98.39           C  
ATOM   3275  HA  ILE A 208      -6.907   3.558   7.603  1.00 98.39           H  
ATOM   3276  C   ILE A 208      -8.805   3.125   8.413  1.00 98.39           C  
ATOM   3277  CB  ILE A 208      -8.325   4.695   6.480  1.00 98.39           C  
ATOM   3278  HB  ILE A 208      -8.262   5.514   7.195  1.00 98.39           H  
ATOM   3279  O   ILE A 208      -9.784   2.383   8.315  1.00 98.39           O  
ATOM   3280  CG1 ILE A 208      -9.782   4.632   5.961  1.00 98.39           C  
ATOM   3281 HG12 ILE A 208      -9.887   3.804   5.259  1.00 98.39           H  
ATOM   3282 HG13 ILE A 208     -10.451   4.446   6.801  1.00 98.39           H  
ATOM   3283  CG2 ILE A 208      -7.311   4.991   5.365  1.00 98.39           C  
ATOM   3284 HG21 ILE A 208      -7.338   4.217   4.598  1.00 98.39           H  
ATOM   3285 HG22 ILE A 208      -7.532   5.954   4.905  1.00 98.39           H  
ATOM   3286 HG23 ILE A 208      -6.307   5.042   5.787  1.00 98.39           H  
ATOM   3287  CD1 ILE A 208     -10.272   5.918   5.285  1.00 98.39           C  
ATOM   3288 HD11 ILE A 208     -11.331   5.819   5.048  1.00 98.39           H  
ATOM   3289 HD12 ILE A 208      -9.725   6.098   4.360  1.00 98.39           H  
ATOM   3290 HD13 ILE A 208     -10.137   6.764   5.959  1.00 98.39           H  
ATOM   3291  N   ARG A 209      -8.503   3.746   9.547  1.00 97.00           N  
ATOM   3292  H   ARG A 209      -7.659   4.301   9.581  1.00 97.00           H  
ATOM   3293  CA  ARG A 209      -9.322   3.636  10.756  1.00 97.00           C  
ATOM   3294  HA  ARG A 209     -10.342   3.371  10.479  1.00 97.00           H  
ATOM   3295  C   ARG A 209      -9.363   4.973  11.471  1.00 97.00           C  
ATOM   3296  CB  ARG A 209      -8.751   2.513  11.626  1.00 97.00           C  
ATOM   3297  HB2 ARG A 209      -7.721   2.747  11.893  1.00 97.00           H  
ATOM   3298  HB3 ARG A 209      -8.757   1.600  11.031  1.00 97.00           H  
ATOM   3299  O   ARG A 209      -8.354   5.657  11.562  1.00 97.00           O  
ATOM   3300  CG  ARG A 209      -9.563   2.249  12.898  1.00 97.00           C  
ATOM   3301  HG2 ARG A 209      -9.459   3.085  13.590  1.00 97.00           H  
ATOM   3302  HG3 ARG A 209     -10.617   2.136  12.641  1.00 97.00           H  
ATOM   3303  CD  ARG A 209      -9.069   0.964  13.566  1.00 97.00           C  
ATOM   3304  HD2 ARG A 209      -9.027   0.165  12.826  1.00 97.00           H  
ATOM   3305  HD3 ARG A 209      -9.780   0.672  14.339  1.00 97.00           H  
ATOM   3306  NE  ARG A 209      -7.736   1.158  14.157  1.00 97.00           N  
ATOM   3307  HE  ARG A 209      -7.191   1.954  13.858  1.00 97.00           H  
ATOM   3308  NH1 ARG A 209      -7.516  -0.865  15.188  1.00 97.00           N  
ATOM   3309 HH11 ARG A 209      -6.962  -1.514  15.728  1.00 97.00           H  
ATOM   3310 HH12 ARG A 209      -8.378  -1.179  14.766  1.00 97.00           H  
ATOM   3311  NH2 ARG A 209      -5.848   0.651  15.273  1.00 97.00           N  
ATOM   3312 HH21 ARG A 209      -5.176  -0.036  15.584  1.00 97.00           H  
ATOM   3313 HH22 ARG A 209      -5.492   1.529  14.924  1.00 97.00           H  
ATOM   3314  CZ  ARG A 209      -7.034   0.304  14.871  1.00 97.00           C  
ATOM   3315  N   LYS A 210     -10.538   5.353  11.971  1.00 95.78           N  
ATOM   3316  H   LYS A 210     -11.331   4.736  11.873  1.00 95.78           H  
ATOM   3317  CA  LYS A 210     -10.690   6.589  12.741  1.00 95.78           C  
ATOM   3318  HA  LYS A 210     -10.202   7.394  12.192  1.00 95.78           H  
ATOM   3319  C   LYS A 210      -9.978   6.452  14.093  1.00 95.78           C  
ATOM   3320  CB  LYS A 210     -12.180   6.936  12.872  1.00 95.78           C  
ATOM   3321  HB2 LYS A 210     -12.641   6.905  11.884  1.00 95.78           H  
ATOM   3322  HB3 LYS A 210     -12.674   6.206  13.514  1.00 95.78           H  
ATOM   3323  O   LYS A 210     -10.185   5.455  14.792  1.00 95.78           O  
ATOM   3324  CG  LYS A 210     -12.357   8.341  13.456  1.00 95.78           C  
ATOM   3325  HG2 LYS A 210     -11.770   9.048  12.871  1.00 95.78           H  
ATOM   3326  HG3 LYS A 210     -11.991   8.347  14.483  1.00 95.78           H  
ATOM   3327  CD  LYS A 210     -13.820   8.793  13.442  1.00 95.78           C  
ATOM   3328  HD2 LYS A 210     -14.154   8.908  12.411  1.00 95.78           H  
ATOM   3329  HD3 LYS A 210     -14.439   8.063  13.963  1.00 95.78           H  
ATOM   3330  CE  LYS A 210     -13.873  10.133  14.181  1.00 95.78           C  
ATOM   3331  HE2 LYS A 210     -13.069  10.771  13.813  1.00 95.78           H  
ATOM   3332  HE3 LYS A 210     -13.663   9.945  15.234  1.00 95.78           H  
ATOM   3333  NZ  LYS A 210     -15.172  10.827  14.034  1.00 95.78           N  
ATOM   3334  HZ1 LYS A 210     -15.931  10.208  14.279  1.00 95.78           H  
ATOM   3335  HZ2 LYS A 210     -15.177  11.608  14.675  1.00 95.78           H  
ATOM   3336  HZ3 LYS A 210     -15.270  11.207  13.103  1.00 95.78           H  
ATOM   3337  N   ILE A 211      -9.166   7.442  14.453  1.00 90.47           N  
ATOM   3338  H   ILE A 211      -9.067   8.226  13.823  1.00 90.47           H  
ATOM   3339  CA  ILE A 211      -8.522   7.566  15.763  1.00 90.47           C  
ATOM   3340  HA  ILE A 211      -8.434   6.581  16.222  1.00 90.47           H  
ATOM   3341  C   ILE A 211      -9.445   8.432  16.626  1.00 90.47           C  
ATOM   3342  CB  ILE A 211      -7.098   8.164  15.641  1.00 90.47           C  
ATOM   3343  HB  ILE A 211      -7.176   9.176  15.243  1.00 90.47           H  
ATOM   3344  O   ILE A 211      -9.397   9.651  16.530  1.00 90.47           O  
ATOM   3345  CG1 ILE A 211      -6.189   7.346  14.697  1.00 90.47           C  
ATOM   3346 HG12 ILE A 211      -6.725   7.087  13.784  1.00 90.47           H  
ATOM   3347 HG13 ILE A 211      -5.900   6.417  15.189  1.00 90.47           H  
ATOM   3348  CG2 ILE A 211      -6.454   8.220  17.044  1.00 90.47           C  
ATOM   3349 HG21 ILE A 211      -6.387   7.220  17.471  1.00 90.47           H  
ATOM   3350 HG22 ILE A 211      -5.453   8.648  16.994  1.00 90.47           H  
ATOM   3351 HG23 ILE A 211      -7.042   8.859  17.703  1.00 90.47           H  
ATOM   3352  CD1 ILE A 211      -4.927   8.112  14.276  1.00 90.47           C  
ATOM   3353 HD11 ILE A 211      -4.666   8.894  14.989  1.00 90.47           H  
ATOM   3354 HD12 ILE A 211      -4.083   7.425  14.212  1.00 90.47           H  
ATOM   3355 HD13 ILE A 211      -5.095   8.581  13.306  1.00 90.47           H  
ATOM   3356  N   ASN A 212     -10.297   7.777  17.423  1.00 72.89           N  
ATOM   3357  H   ASN A 212     -10.278   6.768  17.380  1.00 72.89           H  
ATOM   3358  CA  ASN A 212     -11.257   8.374  18.370  1.00 72.89           C  
ATOM   3359  HA  ASN A 212     -11.912   7.571  18.710  1.00 72.89           H  
ATOM   3360  C   ASN A 212     -12.238   9.392  17.749  1.00 72.89           C  
ATOM   3361  CB  ASN A 212     -10.480   8.861  19.613  1.00 72.89           C  
ATOM   3362  HB2 ASN A 212      -9.819   9.671  19.304  1.00 72.89           H  
ATOM   3363  HB3 ASN A 212     -11.185   9.270  20.336  1.00 72.89           H  
ATOM   3364  O   ASN A 212     -11.954  10.606  17.699  1.00 72.89           O  
ATOM   3365  CG  ASN A 212      -9.666   7.770  20.299  1.00 72.89           C  
ATOM   3366  ND2 ASN A 212      -8.588   8.137  20.950  1.00 72.89           N  
ATOM   3367 HD21 ASN A 212      -8.045   7.411  21.394  1.00 72.89           H  
ATOM   3368 HD22 ASN A 212      -8.311   9.109  20.939  1.00 72.89           H  
ATOM   3369  OD1 ASN A 212      -9.968   6.584  20.267  1.00 72.89           O  
ATOM   3370  OXT ASN A 212     -13.315   8.914  17.328  1.00 72.89           O  
TER    3371      ASN A 212                                                       
END   
