# Supplementary material for: Nuclear genome of Bulinus truncatus, an intermediate host of the carcinogenic human blood fluke Schistosoma haematobium
Source: Nat Commun. 2022 Feb 21;13:977. doi: 10.1038/s41467-022-28634-9 (PMC8861042; doi:10.1038/s41467-022-28634-9)
Supplement: Supplementary file 6 — Supplementary Data 3 [file 41467_2022_28634_MOESM6_ESM.zip › Supplementary_Data_3/bglb040034-pa.mature.pep.pdb]

ATOM      1  N   MET A   1      -9.764 -12.719  -6.655  1.00 66.97           N  
ATOM      2  H   MET A   1     -10.520 -13.179  -6.169  1.00 66.97           H  
ATOM      3  H2  MET A   1     -10.065 -12.431  -7.575  1.00 66.97           H  
ATOM      4  H3  MET A   1      -9.507 -11.903  -6.119  1.00 66.97           H  
ATOM      5  CA  MET A   1      -8.589 -13.612  -6.738  1.00 66.97           C  
ATOM      6  HA  MET A   1      -8.867 -14.536  -7.246  1.00 66.97           H  
ATOM      7  C   MET A   1      -8.183 -13.933  -5.310  1.00 66.97           C  
ATOM      8  CB  MET A   1      -7.461 -12.923  -7.524  1.00 66.97           C  
ATOM      9  HB2 MET A   1      -7.036 -12.113  -6.931  1.00 66.97           H  
ATOM     10  HB3 MET A   1      -7.889 -12.490  -8.428  1.00 66.97           H  
ATOM     11  O   MET A   1      -8.040 -12.996  -4.533  1.00 66.97           O  
ATOM     12  CG  MET A   1      -6.344 -13.883  -7.941  1.00 66.97           C  
ATOM     13  HG2 MET A   1      -5.903 -14.315  -7.043  1.00 66.97           H  
ATOM     14  HG3 MET A   1      -6.769 -14.692  -8.537  1.00 66.97           H  
ATOM     15  SD  MET A   1      -5.015 -13.102  -8.893  1.00 66.97           S  
ATOM     16  CE  MET A   1      -5.855 -12.702 -10.449  1.00 66.97           C  
ATOM     17  HE1 MET A   1      -6.643 -11.969 -10.279  1.00 66.97           H  
ATOM     18  HE2 MET A   1      -5.122 -12.299 -11.148  1.00 66.97           H  
ATOM     19  HE3 MET A   1      -6.282 -13.607 -10.882  1.00 66.97           H  
ATOM     20  N   CYS A   2      -8.094 -15.210  -4.939  1.00 76.37           N  
ATOM     21  H   CYS A   2      -8.154 -15.958  -5.615  1.00 76.37           H  
ATOM     22  CA  CYS A   2      -7.847 -15.619  -3.554  1.00 76.37           C  
ATOM     23  HA  CYS A   2      -7.609 -14.745  -2.948  1.00 76.37           H  
ATOM     24  C   CYS A   2      -6.644 -16.562  -3.497  1.00 76.37           C  
ATOM     25  CB  CYS A   2      -9.099 -16.281  -2.950  1.00 76.37           C  
ATOM     26  HB2 CYS A   2      -9.262 -17.254  -3.414  1.00 76.37           H  
ATOM     27  HB3 CYS A   2      -8.923 -16.434  -1.886  1.00 76.37           H  
ATOM     28  O   CYS A   2      -6.492 -17.403  -4.383  1.00 76.37           O  
ATOM     29  SG  CYS A   2     -10.578 -15.241  -3.168  1.00 76.37           S  
ATOM     30  HG  CYS A   2     -11.345 -15.864  -2.270  1.00 76.37           H  
ATOM     31  N   ASP A   3      -5.817 -16.437  -2.464  1.00 76.47           N  
ATOM     32  H   ASP A   3      -6.036 -15.754  -1.752  1.00 76.47           H  
ATOM     33  CA  ASP A   3      -4.822 -17.445  -2.112  1.00 76.47           C  
ATOM     34  HA  ASP A   3      -4.570 -18.023  -3.001  1.00 76.47           H  
ATOM     35  C   ASP A   3      -5.440 -18.402  -1.085  1.00 76.47           C  
ATOM     36  CB  ASP A   3      -3.515 -16.793  -1.643  1.00 76.47           C  
ATOM     37  HB2 ASP A   3      -3.170 -16.114  -2.422  1.00 76.47           H  
ATOM     38  HB3 ASP A   3      -3.696 -16.210  -0.741  1.00 76.47           H  
ATOM     39  O   ASP A   3      -5.837 -18.020   0.018  1.00 76.47           O  
ATOM     40  CG  ASP A   3      -2.402 -17.803  -1.348  1.00 76.47           C  
ATOM     41  OD1 ASP A   3      -2.676 -19.024  -1.242  1.00 76.47           O  
ATOM     42  OD2 ASP A   3      -1.241 -17.364  -1.251  1.00 76.47           O  
ATOM     43  N   THR A   4      -5.570 -19.662  -1.494  1.00 78.27           N  
ATOM     44  H   THR A   4      -5.239 -19.893  -2.420  1.00 78.27           H  
ATOM     45  CA  THR A   4      -6.170 -20.743  -0.704  1.00 78.27           C  
ATOM     46  HA  THR A   4      -6.693 -20.311   0.150  1.00 78.27           H  
ATOM     47  C   THR A   4      -5.128 -21.711  -0.142  1.00 78.27           C  
ATOM     48  CB  THR A   4      -7.215 -21.510  -1.526  1.00 78.27           C  
ATOM     49  HB  THR A   4      -7.705 -22.241  -0.883  1.00 78.27           H  
ATOM     50  O   THR A   4      -5.500 -22.769   0.357  1.00 78.27           O  
ATOM     51  CG2 THR A   4      -8.296 -20.600  -2.111  1.00 78.27           C  
ATOM     52 HG21 THR A   4      -7.865 -19.920  -2.846  1.00 78.27           H  
ATOM     53 HG22 THR A   4      -8.761 -20.023  -1.312  1.00 78.27           H  
ATOM     54 HG23 THR A   4      -9.056 -21.211  -2.597  1.00 78.27           H  
ATOM     55  OG1 THR A   4      -6.583 -22.193  -2.588  1.00 78.27           O  
ATOM     56  HG1 THR A   4      -6.269 -23.015  -2.204  1.00 78.27           H  
ATOM     57  N   LYS A   5      -3.831 -21.417  -0.288  1.00 75.84           N  
ATOM     58  H   LYS A   5      -3.589 -20.514  -0.670  1.00 75.84           H  
ATOM     59  CA  LYS A   5      -2.732 -22.311   0.103  1.00 75.84           C  
ATOM     60  HA  LYS A   5      -3.132 -23.233   0.525  1.00 75.84           H  
ATOM     61  C   LYS A   5      -1.861 -21.709   1.195  1.00 75.84           C  
ATOM     62  CB  LYS A   5      -1.869 -22.654  -1.119  1.00 75.84           C  
ATOM     63  HB2 LYS A   5      -1.003 -23.219  -0.774  1.00 75.84           H  
ATOM     64  HB3 LYS A   5      -1.514 -21.733  -1.580  1.00 75.84           H  
ATOM     65  O   LYS A   5      -1.491 -22.424   2.124  1.00 75.84           O  
ATOM     66  CG  LYS A   5      -2.618 -23.493  -2.161  1.00 75.84           C  
ATOM     67  HG2 LYS A   5      -3.019 -24.388  -1.684  1.00 75.84           H  
ATOM     68  HG3 LYS A   5      -3.441 -22.912  -2.579  1.00 75.84           H  
ATOM     69  CD  LYS A   5      -1.659 -23.901  -3.285  1.00 75.84           C  
ATOM     70  HD2 LYS A   5      -0.838 -24.478  -2.859  1.00 75.84           H  
ATOM     71  HD3 LYS A   5      -1.260 -23.002  -3.754  1.00 75.84           H  
ATOM     72  CE  LYS A   5      -2.401 -24.745  -4.324  1.00 75.84           C  
ATOM     73  HE2 LYS A   5      -3.218 -24.150  -4.732  1.00 75.84           H  
ATOM     74  HE3 LYS A   5      -2.837 -25.608  -3.820  1.00 75.84           H  
ATOM     75  NZ  LYS A   5      -1.490 -25.188  -5.408  1.00 75.84           N  
ATOM     76  HZ1 LYS A   5      -1.994 -25.740  -6.087  1.00 75.84           H  
ATOM     77  HZ2 LYS A   5      -1.090 -24.386  -5.874  1.00 75.84           H  
ATOM     78  HZ3 LYS A   5      -0.741 -25.748  -5.027  1.00 75.84           H  
ATOM     79  N   THR A   6      -1.511 -20.432   1.078  1.00 78.46           N  
ATOM     80  H   THR A   6      -1.827 -19.900   0.279  1.00 78.46           H  
ATOM     81  CA  THR A   6      -0.628 -19.771   2.042  1.00 78.46           C  
ATOM     82  HA  THR A   6       0.272 -20.375   2.162  1.00 78.46           H  
ATOM     83  C   THR A   6      -1.323 -19.656   3.391  1.00 78.46           C  
ATOM     84  CB  THR A   6      -0.193 -18.393   1.536  1.00 78.46           C  
ATOM     85  HB  THR A   6      -1.066 -17.754   1.400  1.00 78.46           H  
ATOM     86  O   THR A   6      -2.416 -19.109   3.471  1.00 78.46           O  
ATOM     87  CG2 THR A   6       0.794 -17.711   2.477  1.00 78.46           C  
ATOM     88 HG21 THR A   6       1.657 -18.353   2.654  1.00 78.46           H  
ATOM     89 HG22 THR A   6       0.302 -17.477   3.422  1.00 78.46           H  
ATOM     90 HG23 THR A   6       1.130 -16.780   2.022  1.00 78.46           H  
ATOM     91  OG1 THR A   6       0.465 -18.571   0.305  1.00 78.46           O  
ATOM     92  HG1 THR A   6      -0.062 -18.077  -0.327  1.00 78.46           H  
ATOM     93  N   ASP A   7      -0.688 -20.172   4.446  1.00 76.36           N  
ATOM     94  H   ASP A   7       0.202 -20.624   4.294  1.00 76.36           H  
ATOM     95  CA  ASP A   7      -1.154 -20.037   5.834  1.00 76.36           C  
ATOM     96  HA  ASP A   7      -0.555 -20.721   6.436  1.00 76.36           H  
ATOM     97  C   ASP A   7      -2.622 -20.467   6.036  1.00 76.36           C  
ATOM     98  CB  ASP A   7      -0.840 -18.611   6.318  1.00 76.36           C  
ATOM     99  HB2 ASP A   7      -1.571 -17.914   5.907  1.00 76.36           H  
ATOM    100  HB3 ASP A   7       0.138 -18.324   5.932  1.00 76.36           H  
ATOM    101  O   ASP A   7      -3.445 -19.729   6.563  1.00 76.36           O  
ATOM    102  CG  ASP A   7      -0.784 -18.459   7.837  1.00 76.36           C  
ATOM    103  OD1 ASP A   7      -0.698 -19.497   8.531  1.00 76.36           O  
ATOM    104  OD2 ASP A   7      -0.645 -17.285   8.259  1.00 76.36           O  
ATOM    105  N   SER A   8      -2.969 -21.665   5.551  1.00 77.43           N  
ATOM    106  H   SER A   8      -2.246 -22.207   5.100  1.00 77.43           H  
ATOM    107  CA  SER A   8      -4.343 -22.213   5.530  1.00 77.43           C  
ATOM    108  HA  SER A   8      -4.258 -23.234   5.156  1.00 77.43           H  
ATOM    109  C   SER A   8      -5.323 -21.516   4.573  1.00 77.43           C  
ATOM    110  CB  SER A   8      -4.941 -22.331   6.940  1.00 77.43           C  
ATOM    111  HB2 SER A   8      -5.820 -22.974   6.901  1.00 77.43           H  
ATOM    112  HB3 SER A   8      -5.251 -21.349   7.296  1.00 77.43           H  
ATOM    113  O   SER A   8      -6.490 -21.900   4.500  1.00 77.43           O  
ATOM    114  OG  SER A   8      -4.000 -22.883   7.842  1.00 77.43           O  
ATOM    115  HG  SER A   8      -3.433 -22.158   8.114  1.00 77.43           H  
ATOM    116  N   GLY A   9      -4.846 -20.558   3.776  1.00 82.92           N  
ATOM    117  H   GLY A   9      -3.924 -20.196   3.972  1.00 82.92           H  
ATOM    118  CA  GLY A   9      -5.635 -19.855   2.773  1.00 82.92           C  
ATOM    119  HA2 GLY A   9      -4.962 -19.361   2.072  1.00 82.92           H  
ATOM    120  HA3 GLY A   9      -6.235 -20.589   2.236  1.00 82.92           H  
ATOM    121  C   GLY A   9      -6.580 -18.806   3.359  1.00 82.92           C  
ATOM    122  O   GLY A   9      -6.466 -18.403   4.510  1.00 82.92           O  
ATOM    123  N   GLY A  10      -7.528 -18.348   2.537  1.00 88.45           N  
ATOM    124  H   GLY A  10      -7.491 -18.635   1.569  1.00 88.45           H  
ATOM    125  CA  GLY A  10      -8.493 -17.311   2.925  1.00 88.45           C  
ATOM    126  HA2 GLY A  10      -8.720 -17.400   3.987  1.00 88.45           H  
ATOM    127  HA3 GLY A  10      -9.416 -17.456   2.364  1.00 88.45           H  
ATOM    128  C   GLY A  10      -8.003 -15.884   2.669  1.00 88.45           C  
ATOM    129  O   GLY A  10      -8.681 -14.928   3.038  1.00 88.45           O  
ATOM    130  N   TRP A  11      -6.864 -15.726   1.994  1.00 92.99           N  
ATOM    131  H   TRP A  11      -6.346 -16.544   1.707  1.00 92.99           H  
ATOM    132  CA  TRP A  11      -6.314 -14.416   1.664  1.00 92.99           C  
ATOM    133  HA  TRP A  11      -6.575 -13.722   2.462  1.00 92.99           H  
ATOM    134  C   TRP A  11      -6.897 -13.892   0.356  1.00 92.99           C  
ATOM    135  CB  TRP A  11      -4.791 -14.485   1.604  1.00 92.99           C  
ATOM    136  HB2 TRP A  11      -4.508 -15.142   0.782  1.00 92.99           H  
ATOM    137  HB3 TRP A  11      -4.397 -13.491   1.391  1.00 92.99           H  
ATOM    138  O   TRP A  11      -6.979 -14.608  -0.645  1.00 92.99           O  
ATOM    139  CG  TRP A  11      -4.154 -14.988   2.854  1.00 92.99           C  
ATOM    140  CD1 TRP A  11      -3.731 -16.252   3.076  1.00 92.99           C  
ATOM    141  HD1 TRP A  11      -3.780 -17.064   2.366  1.00 92.99           H  
ATOM    142  CD2 TRP A  11      -3.928 -14.262   4.097  1.00 92.99           C  
ATOM    143  CE2 TRP A  11      -3.365 -15.165   5.048  1.00 92.99           C  
ATOM    144  CE3 TRP A  11      -4.161 -12.935   4.518  1.00 92.99           C  
ATOM    145  HE3 TRP A  11      -4.593 -12.224   3.829  1.00 92.99           H  
ATOM    146  NE1 TRP A  11      -3.280 -16.365   4.375  1.00 92.99           N  
ATOM    147  HE1 TRP A  11      -3.024 -17.250   4.787  1.00 92.99           H  
ATOM    148  CH2 TRP A  11      -3.292 -13.443   6.745  1.00 92.99           C  
ATOM    149  HH2 TRP A  11      -3.069 -13.128   7.753  1.00 92.99           H  
ATOM    150  CZ2 TRP A  11      -3.043 -14.770   6.353  1.00 92.99           C  
ATOM    151  HZ2 TRP A  11      -2.637 -15.485   7.055  1.00 92.99           H  
ATOM    152  CZ3 TRP A  11      -3.849 -12.531   5.829  1.00 92.99           C  
ATOM    153  HZ3 TRP A  11      -4.047 -11.517   6.143  1.00 92.99           H  
ATOM    154  N   ILE A  12      -7.257 -12.613   0.341  1.00 93.12           N  
ATOM    155  H   ILE A  12      -7.144 -12.074   1.188  1.00 93.12           H  
ATOM    156  CA  ILE A  12      -7.631 -11.898  -0.879  1.00 93.12           C  
ATOM    157  HA  ILE A  12      -7.964 -12.612  -1.632  1.00 93.12           H  
ATOM    158  C   ILE A  12      -6.381 -11.201  -1.399  1.00 93.12           C  
ATOM    159  CB  ILE A  12      -8.795 -10.923  -0.623  1.00 93.12           C  
ATOM    160  HB  ILE A  12      -8.504 -10.224   0.161  1.00 93.12           H  
ATOM    161  O   ILE A  12      -5.800 -10.356  -0.722  1.00 93.12           O  
ATOM    162  CG1 ILE A  12     -10.040 -11.714  -0.156  1.00 93.12           C  
ATOM    163 HG12 ILE A  12      -9.771 -12.384   0.660  1.00 93.12           H  
ATOM    164 HG13 ILE A  12     -10.414 -12.325  -0.978  1.00 93.12           H  
ATOM    165  CG2 ILE A  12      -9.100 -10.127  -1.909  1.00 93.12           C  
ATOM    166 HG21 ILE A  12      -9.933  -9.444  -1.744  1.00 93.12           H  
ATOM    167 HG22 ILE A  12      -8.241  -9.520  -2.195  1.00 93.12           H  
ATOM    168 HG23 ILE A  12      -9.349 -10.808  -2.723  1.00 93.12           H  
ATOM    169  CD1 ILE A  12     -11.173 -10.829   0.367  1.00 93.12           C  
ATOM    170 HD11 ILE A  12     -11.975 -11.461   0.748  1.00 93.12           H  
ATOM    171 HD12 ILE A  12     -10.806 -10.204   1.181  1.00 93.12           H  
ATOM    172 HD13 ILE A  12     -11.575 -10.205  -0.432  1.00 93.12           H  
ATOM    173  N   LEU A  13      -5.972 -11.549  -2.615  1.00 93.35           N  
ATOM    174  H   LEU A  13      -6.526 -12.201  -3.151  1.00 93.35           H  
ATOM    175  CA  LEU A  13      -4.797 -10.948  -3.228  1.00 93.35           C  
ATOM    176  HA  LEU A  13      -4.057 -10.769  -2.449  1.00 93.35           H  
ATOM    177  C   LEU A  13      -5.188  -9.604  -3.853  1.00 93.35           C  
ATOM    178  CB  LEU A  13      -4.217 -11.947  -4.241  1.00 93.35           C  
ATOM    179  HB2 LEU A  13      -4.174 -12.937  -3.787  1.00 93.35           H  
ATOM    180  HB3 LEU A  13      -4.889 -12.000  -5.096  1.00 93.35           H  
ATOM    181  O   LEU A  13      -5.985  -9.580  -4.793  1.00 93.35           O  
ATOM    182  CG  LEU A  13      -2.804 -11.570  -4.712  1.00 93.35           C  
ATOM    183  HG  LEU A  13      -2.785 -10.521  -5.007  1.00 93.35           H  
ATOM    184  CD1 LEU A  13      -1.753 -11.817  -3.628  1.00 93.35           C  
ATOM    185 HD11 LEU A  13      -1.930 -11.171  -2.768  1.00 93.35           H  
ATOM    186 HD12 LEU A  13      -1.767 -12.857  -3.300  1.00 93.35           H  
ATOM    187 HD13 LEU A  13      -0.764 -11.573  -4.015  1.00 93.35           H  
ATOM    188  CD2 LEU A  13      -2.441 -12.423  -5.926  1.00 93.35           C  
ATOM    189 HD21 LEU A  13      -3.249 -12.401  -6.658  1.00 93.35           H  
ATOM    190 HD22 LEU A  13      -2.256 -13.452  -5.621  1.00 93.35           H  
ATOM    191 HD23 LEU A  13      -1.553 -11.995  -6.394  1.00 93.35           H  
ATOM    192  N   PHE A  14      -4.635  -8.502  -3.340  1.00 94.90           N  
ATOM    193  H   PHE A  14      -4.085  -8.588  -2.498  1.00 94.90           H  
ATOM    194  CA  PHE A  14      -4.897  -7.157  -3.870  1.00 94.90           C  
ATOM    195  HA  PHE A  14      -5.652  -7.239  -4.652  1.00 94.90           H  
ATOM    196  C   PHE A  14      -3.680  -6.497  -4.535  1.00 94.90           C  
ATOM    197  CB  PHE A  14      -5.502  -6.264  -2.779  1.00 94.90           C  
ATOM    198  HB2 PHE A  14      -6.344  -6.783  -2.321  1.00 94.90           H  
ATOM    199  HB3 PHE A  14      -5.897  -5.364  -3.250  1.00 94.90           H  
ATOM    200  O   PHE A  14      -3.848  -5.535  -5.278  1.00 94.90           O  
ATOM    201  CG  PHE A  14      -4.534  -5.820  -1.704  1.00 94.90           C  
ATOM    202  CD1 PHE A  14      -4.582  -6.406  -0.428  1.00 94.90           C  
ATOM    203  HD1 PHE A  14      -5.301  -7.182  -0.208  1.00 94.90           H  
ATOM    204  CD2 PHE A  14      -3.595  -4.803  -1.970  1.00 94.90           C  
ATOM    205  HD2 PHE A  14      -3.574  -4.316  -2.934  1.00 94.90           H  
ATOM    206  CE1 PHE A  14      -3.690  -5.983   0.571  1.00 94.90           C  
ATOM    207  HE1 PHE A  14      -3.736  -6.434   1.552  1.00 94.90           H  
ATOM    208  CE2 PHE A  14      -2.685  -4.400  -0.980  1.00 94.90           C  
ATOM    209  HE2 PHE A  14      -1.964  -3.623  -1.188  1.00 94.90           H  
ATOM    210  CZ  PHE A  14      -2.736  -4.988   0.294  1.00 94.90           C  
ATOM    211  HZ  PHE A  14      -2.050  -4.668   1.064  1.00 94.90           H  
ATOM    212  N   GLN A  15      -2.467  -6.989  -4.288  1.00 96.25           N  
ATOM    213  H   GLN A  15      -2.370  -7.776  -3.662  1.00 96.25           H  
ATOM    214  CA  GLN A  15      -1.242  -6.516  -4.927  1.00 96.25           C  
ATOM    215  HA  GLN A  15      -1.501  -6.044  -5.875  1.00 96.25           H  
ATOM    216  C   GLN A  15      -0.346  -7.716  -5.211  1.00 96.25           C  
ATOM    217  CB  GLN A  15      -0.550  -5.469  -4.035  1.00 96.25           C  
ATOM    218  HB2 GLN A  15      -0.201  -5.931  -3.111  1.00 96.25           H  
ATOM    219  HB3 GLN A  15      -1.300  -4.725  -3.767  1.00 96.25           H  
ATOM    220  O   GLN A  15      -0.260  -8.631  -4.389  1.00 96.25           O  
ATOM    221  CG  GLN A  15       0.603  -4.708  -4.715  1.00 96.25           C  
ATOM    222  HG2 GLN A  15       0.638  -3.713  -4.273  1.00 96.25           H  
ATOM    223  HG3 GLN A  15       0.390  -4.593  -5.778  1.00 96.25           H  
ATOM    224  CD  GLN A  15       1.999  -5.307  -4.561  1.00 96.25           C  
ATOM    225  NE2 GLN A  15       3.021  -4.499  -4.739  1.00 96.25           N  
ATOM    226 HE21 GLN A  15       3.945  -4.864  -4.557  1.00 96.25           H  
ATOM    227 HE22 GLN A  15       2.879  -3.505  -4.846  1.00 96.25           H  
ATOM    228  OE1 GLN A  15       2.205  -6.481  -4.304  1.00 96.25           O  
ATOM    229  N   ARG A  16       0.298  -7.727  -6.380  1.00 95.35           N  
ATOM    230  H   ARG A  16       0.108  -6.987  -7.041  1.00 95.35           H  
ATOM    231  CA  ARG A  16       1.341  -8.705  -6.691  1.00 95.35           C  
ATOM    232  HA  ARG A  16       1.877  -8.911  -5.765  1.00 95.35           H  
ATOM    233  C   ARG A  16       2.344  -8.152  -7.695  1.00 95.35           C  
ATOM    234  CB  ARG A  16       0.672 -10.000  -7.170  1.00 95.35           C  
ATOM    235  HB2 ARG A  16       0.101  -9.798  -8.077  1.00 95.35           H  
ATOM    236  HB3 ARG A  16      -0.025 -10.323  -6.397  1.00 95.35           H  
ATOM    237  O   ARG A  16       1.963  -7.520  -8.679  1.00 95.35           O  
ATOM    238  CG  ARG A  16       1.674 -11.132  -7.422  1.00 95.35           C  
ATOM    239  HG2 ARG A  16       2.248 -10.911  -8.322  1.00 95.35           H  
ATOM    240  HG3 ARG A  16       2.352 -11.218  -6.572  1.00 95.35           H  
ATOM    241  CD  ARG A  16       0.927 -12.455  -7.600  1.00 95.35           C  
ATOM    242  HD2 ARG A  16       0.184 -12.341  -8.389  1.00 95.35           H  
ATOM    243  HD3 ARG A  16       0.423 -12.686  -6.661  1.00 95.35           H  
ATOM    244  NE  ARG A  16       1.836 -13.568  -7.910  1.00 95.35           N  
ATOM    245  HE  ARG A  16       2.823 -13.384  -7.800  1.00 95.35           H  
ATOM    246  NH1 ARG A  16       0.215 -15.082  -8.487  1.00 95.35           N  
ATOM    247 HH11 ARG A  16      -0.469 -14.347  -8.369  1.00 95.35           H  
ATOM    248 HH12 ARG A  16      -0.061 -16.003  -8.796  1.00 95.35           H  
ATOM    249  NH2 ARG A  16       2.360 -15.711  -8.461  1.00 95.35           N  
ATOM    250 HH21 ARG A  16       3.332 -15.505  -8.277  1.00 95.35           H  
ATOM    251 HH22 ARG A  16       2.082 -16.634  -8.761  1.00 95.35           H  
ATOM    252  CZ  ARG A  16       1.467 -14.778  -8.285  1.00 95.35           C  
ATOM    253  N   ARG A  17       3.623  -8.446  -7.455  1.00 93.95           N  
ATOM    254  H   ARG A  17       3.825  -8.955  -6.607  1.00 93.95           H  
ATOM    255  CA  ARG A  17       4.770  -8.156  -8.329  1.00 93.95           C  
ATOM    256  HA  ARG A  17       4.430  -7.834  -9.313  1.00 93.95           H  
ATOM    257  C   ARG A  17       5.607  -9.432  -8.492  1.00 93.95           C  
ATOM    258  CB  ARG A  17       5.629  -7.056  -7.695  1.00 93.95           C  
ATOM    259  HB2 ARG A  17       6.423  -6.816  -8.402  1.00 93.95           H  
ATOM    260  HB3 ARG A  17       6.052  -7.467  -6.779  1.00 93.95           H  
ATOM    261  O   ARG A  17       5.776 -10.163  -7.520  1.00 93.95           O  
ATOM    262  CG  ARG A  17       4.958  -5.746  -7.290  1.00 93.95           C  
ATOM    263  HG2 ARG A  17       5.683  -5.141  -6.746  1.00 93.95           H  
ATOM    264  HG3 ARG A  17       4.135  -5.968  -6.611  1.00 93.95           H  
ATOM    265  CD  ARG A  17       4.418  -4.936  -8.462  1.00 93.95           C  
ATOM    266  HD2 ARG A  17       3.648  -5.519  -8.967  1.00 93.95           H  
ATOM    267  HD3 ARG A  17       3.955  -4.046  -8.037  1.00 93.95           H  
ATOM    268  NE  ARG A  17       5.433  -4.513  -9.447  1.00 93.95           N  
ATOM    269  HE  ARG A  17       5.365  -4.931 -10.364  1.00 93.95           H  
ATOM    270  NH1 ARG A  17       6.434  -2.816  -8.226  1.00 93.95           N  
ATOM    271 HH11 ARG A  17       7.051  -2.017  -8.184  1.00 93.95           H  
ATOM    272 HH12 ARG A  17       5.969  -3.115  -7.381  1.00 93.95           H  
ATOM    273  NH2 ARG A  17       6.844  -3.019 -10.403  1.00 93.95           N  
ATOM    274 HH21 ARG A  17       6.539  -3.330 -11.314  1.00 93.95           H  
ATOM    275 HH22 ARG A  17       7.362  -2.155 -10.325  1.00 93.95           H  
ATOM    276  CZ  ARG A  17       6.231  -3.462  -9.345  1.00 93.95           C  
ATOM    277  N   ILE A  18       6.085  -9.736  -9.697  1.00 90.73           N  
ATOM    278  H   ILE A  18       5.928  -9.075 -10.445  1.00 90.73           H  
ATOM    279  CA  ILE A  18       6.751 -11.011 -10.039  1.00 90.73           C  
ATOM    280  HA  ILE A  18       7.080 -11.503  -9.124  1.00 90.73           H  
ATOM    281  C   ILE A  18       8.001 -10.812 -10.910  1.00 90.73           C  
ATOM    282  CB  ILE A  18       5.771 -11.956 -10.783  1.00 90.73           C  
ATOM    283  HB  ILE A  18       5.501 -11.482 -11.727  1.00 90.73           H  
ATOM    284  O   ILE A  18       8.985 -11.527 -10.752  1.00 90.73           O  
ATOM    285  CG1 ILE A  18       4.466 -12.233 -10.004  1.00 90.73           C  
ATOM    286 HG12 ILE A  18       4.042 -11.293  -9.649  1.00 90.73           H  
ATOM    287 HG13 ILE A  18       4.686 -12.852  -9.134  1.00 90.73           H  
ATOM    288  CG2 ILE A  18       6.456 -13.307 -11.089  1.00 90.73           C  
ATOM    289 HG21 ILE A  18       6.868 -13.730 -10.173  1.00 90.73           H  
ATOM    290 HG22 ILE A  18       7.266 -13.172 -11.806  1.00 90.73           H  
ATOM    291 HG23 ILE A  18       5.756 -14.021 -11.525  1.00 90.73           H  
ATOM    292  CD1 ILE A  18       3.386 -12.907 -10.864  1.00 90.73           C  
ATOM    293 HD11 ILE A  18       3.067 -13.845 -10.409  1.00 90.73           H  
ATOM    294 HD12 ILE A  18       2.530 -12.238 -10.953  1.00 90.73           H  
ATOM    295 HD13 ILE A  18       3.744 -13.112 -11.873  1.00 90.73           H  
ATOM    296  N   ASN A  19       7.951  -9.907 -11.881  1.00 87.35           N  
ATOM    297  H   ASN A  19       7.102  -9.367 -11.966  1.00 87.35           H  
ATOM    298  CA  ASN A  19       8.976  -9.691 -12.898  1.00 87.35           C  
ATOM    299  HA  ASN A  19       9.946  -9.938 -12.465  1.00 87.35           H  
ATOM    300  C   ASN A  19       9.094  -8.232 -13.378  1.00 87.35           C  
ATOM    301  CB  ASN A  19       8.706 -10.663 -14.063  1.00 87.35           C  
ATOM    302  HB2 ASN A  19       8.810 -11.681 -13.688  1.00 87.35           H  
ATOM    303  HB3 ASN A  19       9.460 -10.512 -14.836  1.00 87.35           H  
ATOM    304  O   ASN A  19       9.982  -7.944 -14.178  1.00 87.35           O  
ATOM    305  CG  ASN A  19       7.334 -10.501 -14.697  1.00 87.35           C  
ATOM    306  ND2 ASN A  19       6.723 -11.579 -15.130  1.00 87.35           N  
ATOM    307 HD21 ASN A  19       7.102 -12.481 -14.879  1.00 87.35           H  
ATOM    308 HD22 ASN A  19       5.742 -11.442 -15.326  1.00 87.35           H  
ATOM    309  OD1 ASN A  19       6.780  -9.430 -14.837  1.00 87.35           O  
ATOM    310  N   GLY A  20       8.233  -7.323 -12.913  1.00 88.21           N  
ATOM    311  H   GLY A  20       7.438  -7.644 -12.379  1.00 88.21           H  
ATOM    312  CA  GLY A  20       8.295  -5.898 -13.232  1.00 88.21           C  
ATOM    313  HA2 GLY A  20       7.706  -5.355 -12.493  1.00 88.21           H  
ATOM    314  HA3 GLY A  20       9.329  -5.559 -13.173  1.00 88.21           H  
ATOM    315  C   GLY A  20       7.753  -5.528 -14.614  1.00 88.21           C  
ATOM    316  O   GLY A  20       8.047  -4.436 -15.092  1.00 88.21           O  
ATOM    317  N   LYS A  21       6.985  -6.407 -15.273  1.00 89.62           N  
ATOM    318  H   LYS A  21       6.746  -7.267 -14.800  1.00 89.62           H  
ATOM    319  CA  LYS A  21       6.365  -6.114 -16.578  1.00 89.62           C  
ATOM    320  HA  LYS A  21       7.109  -5.657 -17.231  1.00 89.62           H  
ATOM    321  C   LYS A  21       5.231  -5.099 -16.485  1.00 89.62           C  
ATOM    322  CB  LYS A  21       5.837  -7.399 -17.219  1.00 89.62           C  
ATOM    323  HB2 LYS A  21       5.275  -7.971 -16.481  1.00 89.62           H  
ATOM    324  HB3 LYS A  21       5.160  -7.136 -18.032  1.00 89.62           H  
ATOM    325  O   LYS A  21       4.938  -4.435 -17.477  1.00 89.62           O  
ATOM    326  CG  LYS A  21       6.976  -8.241 -17.801  1.00 89.62           C  
ATOM    327  HG2 LYS A  21       7.696  -8.500 -17.024  1.00 89.62           H  
ATOM    328  HG3 LYS A  21       7.489  -7.665 -18.571  1.00 89.62           H  
ATOM    329  CD  LYS A  21       6.395  -9.511 -18.422  1.00 89.62           C  
ATOM    330  HD2 LYS A  21       5.693  -9.231 -19.208  1.00 89.62           H  
ATOM    331  HD3 LYS A  21       5.869 -10.077 -17.654  1.00 89.62           H  
ATOM    332  CE  LYS A  21       7.526 -10.355 -19.009  1.00 89.62           C  
ATOM    333  HE2 LYS A  21       8.183 -10.661 -18.195  1.00 89.62           H  
ATOM    334  HE3 LYS A  21       8.104  -9.730 -19.690  1.00 89.62           H  
ATOM    335  NZ  LYS A  21       6.987 -11.536 -19.724  1.00 89.62           N  
ATOM    336  HZ1 LYS A  21       7.739 -12.087 -20.112  1.00 89.62           H  
ATOM    337  HZ2 LYS A  21       6.381 -11.237 -20.474  1.00 89.62           H  
ATOM    338  HZ3 LYS A  21       6.450 -12.109 -19.089  1.00 89.62           H  
ATOM    339  N   VAL A  22       4.588  -4.984 -15.328  1.00 92.93           N  
ATOM    340  H   VAL A  22       4.830  -5.608 -14.572  1.00 92.93           H  
ATOM    341  CA  VAL A  22       3.624  -3.922 -15.055  1.00 92.93           C  
ATOM    342  HA  VAL A  22       3.216  -3.563 -16.000  1.00 92.93           H  
ATOM    343  C   VAL A  22       4.352  -2.767 -14.391  1.00 92.93           C  
ATOM    344  CB  VAL A  22       2.440  -4.431 -14.222  1.00 92.93           C  
ATOM    345  HB  VAL A  22       2.803  -4.855 -13.286  1.00 92.93           H  
ATOM    346  O   VAL A  22       4.977  -2.920 -13.336  1.00 92.93           O  
ATOM    347  CG1 VAL A  22       1.425  -3.325 -13.905  1.00 92.93           C  
ATOM    348 HG11 VAL A  22       1.037  -2.889 -14.826  1.00 92.93           H  
ATOM    349 HG12 VAL A  22       1.893  -2.547 -13.302  1.00 92.93           H  
ATOM    350 HG13 VAL A  22       0.603  -3.744 -13.324  1.00 92.93           H  
ATOM    351  CG2 VAL A  22       1.706  -5.510 -15.017  1.00 92.93           C  
ATOM    352 HG21 VAL A  22       1.385  -5.122 -15.984  1.00 92.93           H  
ATOM    353 HG22 VAL A  22       2.377  -6.355 -15.170  1.00 92.93           H  
ATOM    354 HG23 VAL A  22       0.832  -5.853 -14.463  1.00 92.93           H  
ATOM    355  N   ASP A  23       4.236  -1.598 -15.014  1.00 93.59           N  
ATOM    356  H   ASP A  23       3.814  -1.565 -15.932  1.00 93.59           H  
ATOM    357  CA  ASP A  23       4.690  -0.349 -14.421  1.00 93.59           C  
ATOM    358  HA  ASP A  23       5.698  -0.504 -14.038  1.00 93.59           H  
ATOM    359  C   ASP A  23       3.775   0.039 -13.252  1.00 93.59           C  
ATOM    360  CB  ASP A  23       4.759   0.754 -15.483  1.00 93.59           C  
ATOM    361  HB2 ASP A  23       3.751   1.009 -15.808  1.00 93.59           H  
ATOM    362  HB3 ASP A  23       5.314   0.380 -16.344  1.00 93.59           H  
ATOM    363  O   ASP A  23       2.548   0.027 -13.389  1.00 93.59           O  
ATOM    364  CG  ASP A  23       5.467   2.008 -14.960  1.00 93.59           C  
ATOM    365  OD1 ASP A  23       5.979   1.954 -13.814  1.00 93.59           O  
ATOM    366  OD2 ASP A  23       5.499   2.990 -15.723  1.00 93.59           O  
ATOM    367  N   PHE A  24       4.381   0.343 -12.106  1.00 95.96           N  
ATOM    368  H   PHE A  24       5.381   0.475 -12.167  1.00 95.96           H  
ATOM    369  CA  PHE A  24       3.713   0.786 -10.880  1.00 95.96           C  
ATOM    370  HA  PHE A  24       2.635   0.673 -10.996  1.00 95.96           H  
ATOM    371  C   PHE A  24       3.937   2.285 -10.617  1.00 95.96           C  
ATOM    372  CB  PHE A  24       4.148  -0.097  -9.693  1.00 95.96           C  
ATOM    373  HB2 PHE A  24       4.068   0.494  -8.781  1.00 95.96           H  
ATOM    374  HB3 PHE A  24       5.198  -0.369  -9.801  1.00 95.96           H  
ATOM    375  O   PHE A  24       3.377   2.827  -9.660  1.00 95.96           O  
ATOM    376  CG  PHE A  24       3.316  -1.354  -9.495  1.00 95.96           C  
ATOM    377  CD1 PHE A  24       2.628  -1.559  -8.284  1.00 95.96           C  
ATOM    378  HD1 PHE A  24       2.698  -0.829  -7.491  1.00 95.96           H  
ATOM    379  CD2 PHE A  24       3.192  -2.306 -10.524  1.00 95.96           C  
ATOM    380  HD2 PHE A  24       3.708  -2.154 -11.460  1.00 95.96           H  
ATOM    381  CE1 PHE A  24       1.811  -2.690  -8.114  1.00 95.96           C  
ATOM    382  HE1 PHE A  24       1.278  -2.829  -7.185  1.00 95.96           H  
ATOM    383  CE2 PHE A  24       2.371  -3.437 -10.359  1.00 95.96           C  
ATOM    384  HE2 PHE A  24       2.273  -4.159 -11.156  1.00 95.96           H  
ATOM    385  CZ  PHE A  24       1.673  -3.625  -9.155  1.00 95.96           C  
ATOM    386  HZ  PHE A  24       1.046  -4.495  -9.024  1.00 95.96           H  
ATOM    387  N   TYR A  25       4.699   2.983 -11.464  1.00 96.80           N  
ATOM    388  H   TYR A  25       5.119   2.528 -12.261  1.00 96.80           H  
ATOM    389  CA  TYR A  25       4.814   4.435 -11.423  1.00 96.80           C  
ATOM    390  HA  TYR A  25       4.815   4.743 -10.377  1.00 96.80           H  
ATOM    391  C   TYR A  25       3.597   5.083 -12.095  1.00 96.80           C  
ATOM    392  CB  TYR A  25       6.149   4.868 -12.035  1.00 96.80           C  
ATOM    393  HB2 TYR A  25       6.164   4.605 -13.093  1.00 96.80           H  
ATOM    394  HB3 TYR A  25       6.957   4.327 -11.544  1.00 96.80           H  
ATOM    395  O   TYR A  25       3.610   5.437 -13.269  1.00 96.80           O  
ATOM    396  CG  TYR A  25       6.405   6.352 -11.869  1.00 96.80           C  
ATOM    397  CD1 TYR A  25       6.636   7.168 -12.992  1.00 96.80           C  
ATOM    398  HD1 TYR A  25       6.610   6.735 -13.981  1.00 96.80           H  
ATOM    399  CD2 TYR A  25       6.381   6.919 -10.582  1.00 96.80           C  
ATOM    400  HD2 TYR A  25       6.183   6.303  -9.717  1.00 96.80           H  
ATOM    401  CE1 TYR A  25       6.862   8.550 -12.827  1.00 96.80           C  
ATOM    402  HE1 TYR A  25       7.024   9.181 -13.688  1.00 96.80           H  
ATOM    403  CE2 TYR A  25       6.611   8.293 -10.413  1.00 96.80           C  
ATOM    404  HE2 TYR A  25       6.609   8.737  -9.429  1.00 96.80           H  
ATOM    405  OH  TYR A  25       7.077  10.435 -11.336  1.00 96.80           O  
ATOM    406  HH  TYR A  25       7.185  10.934 -12.149  1.00 96.80           H  
ATOM    407  CZ  TYR A  25       6.854   9.112 -11.531  1.00 96.80           C  
ATOM    408  N   ARG A  26       2.501   5.172 -11.336  1.00 97.85           N  
ATOM    409  H   ARG A  26       2.576   4.861 -10.378  1.00 97.85           H  
ATOM    410  CA  ARG A  26       1.173   5.575 -11.821  1.00 97.85           C  
ATOM    411  HA  ARG A  26       1.259   5.969 -12.833  1.00 97.85           H  
ATOM    412  C   ARG A  26       0.550   6.687 -10.990  1.00 97.85           C  
ATOM    413  CB  ARG A  26       0.247   4.361 -11.878  1.00 97.85           C  
ATOM    414  HB2 ARG A  26       0.240   3.845 -10.918  1.00 97.85           H  
ATOM    415  HB3 ARG A  26      -0.767   4.699 -12.092  1.00 97.85           H  
ATOM    416  O   ARG A  26       0.925   6.890  -9.832  1.00 97.85           O  
ATOM    417  CG  ARG A  26       0.677   3.398 -12.979  1.00 97.85           C  
ATOM    418  HG2 ARG A  26       1.652   2.973 -12.740  1.00 97.85           H  
ATOM    419  HG3 ARG A  26       0.730   3.922 -13.933  1.00 97.85           H  
ATOM    420  CD  ARG A  26      -0.355   2.283 -13.070  1.00 97.85           C  
ATOM    421  HD2 ARG A  26      -0.488   1.868 -12.071  1.00 97.85           H  
ATOM    422  HD3 ARG A  26      -1.311   2.678 -13.413  1.00 97.85           H  
ATOM    423  NE  ARG A  26       0.132   1.227 -13.955  1.00 97.85           N  
ATOM    424  HE  ARG A  26       0.829   0.618 -13.552  1.00 97.85           H  
ATOM    425  NH1 ARG A  26      -0.788   1.939 -15.949  1.00 97.85           N  
ATOM    426 HH11 ARG A  26      -1.239   2.724 -15.502  1.00 97.85           H  
ATOM    427 HH12 ARG A  26      -0.832   1.917 -16.958  1.00 97.85           H  
ATOM    428  NH2 ARG A  26       0.657   0.237 -15.886  1.00 97.85           N  
ATOM    429 HH21 ARG A  26       1.380  -0.213 -15.343  1.00 97.85           H  
ATOM    430 HH22 ARG A  26       0.664   0.234 -16.896  1.00 97.85           H  
ATOM    431  CZ  ARG A  26      -0.022   1.149 -15.256  1.00 97.85           C  
ATOM    432  N   GLY A  27      -0.393   7.392 -11.609  1.00 98.44           N  
ATOM    433  H   GLY A  27      -0.673   7.098 -12.534  1.00 98.44           H  
ATOM    434  CA  GLY A  27      -1.080   8.531 -11.007  1.00 98.44           C  
ATOM    435  HA2 GLY A  27      -1.508   9.154 -11.793  1.00 98.44           H  
ATOM    436  HA3 GLY A  27      -0.360   9.142 -10.462  1.00 98.44           H  
ATOM    437  C   GLY A  27      -2.199   8.129 -10.046  1.00 98.44           C  
ATOM    438  O   GLY A  27      -2.547   6.952  -9.900  1.00 98.44           O  
ATOM    439  N   TRP A  28      -2.802   9.128  -9.406  1.00 98.71           N  
ATOM    440  H   TRP A  28      -2.448  10.060  -9.572  1.00 98.71           H  
ATOM    441  CA  TRP A  28      -3.848   8.947  -8.398  1.00 98.71           C  
ATOM    442  HA  TRP A  28      -3.450   8.386  -7.552  1.00 98.71           H  
ATOM    443  C   TRP A  28      -5.047   8.165  -8.922  1.00 98.71           C  
ATOM    444  CB  TRP A  28      -4.314  10.309  -7.884  1.00 98.71           C  
ATOM    445  HB2 TRP A  28      -4.737  10.888  -8.705  1.00 98.71           H  
ATOM    446  HB3 TRP A  28      -3.453  10.858  -7.504  1.00 98.71           H  
ATOM    447  O   TRP A  28      -5.505   7.230  -8.269  1.00 98.71           O  
ATOM    448  CG  TRP A  28      -5.323  10.191  -6.787  1.00 98.71           C  
ATOM    449  CD1 TRP A  28      -6.669  10.185  -6.923  1.00 98.71           C  
ATOM    450  HD1 TRP A  28      -7.198  10.266  -7.861  1.00 98.71           H  
ATOM    451  CD2 TRP A  28      -5.066   9.971  -5.374  1.00 98.71           C  
ATOM    452  CE2 TRP A  28      -6.314   9.929  -4.684  1.00 98.71           C  
ATOM    453  CE3 TRP A  28      -3.892   9.838  -4.607  1.00 98.71           C  
ATOM    454  HE3 TRP A  28      -2.932   9.847  -5.102  1.00 98.71           H  
ATOM    455  NE1 TRP A  28      -7.261  10.002  -5.687  1.00 98.71           N  
ATOM    456  HE1 TRP A  28      -8.261   9.922  -5.573  1.00 98.71           H  
ATOM    457  CH2 TRP A  28      -5.195   9.756  -2.544  1.00 98.71           C  
ATOM    458  HH2 TRP A  28      -5.218   9.669  -1.468  1.00 98.71           H  
ATOM    459  CZ2 TRP A  28      -6.387   9.851  -3.284  1.00 98.71           C  
ATOM    460  HZ2 TRP A  28      -7.344   9.832  -2.783  1.00 98.71           H  
ATOM    461  CZ3 TRP A  28      -3.959   9.733  -3.210  1.00 98.71           C  
ATOM    462  HZ3 TRP A  28      -3.041   9.635  -2.649  1.00 98.71           H  
ATOM    463  N   GLN A  29      -5.549   8.534 -10.103  1.00 98.68           N  
ATOM    464  H   GLN A  29      -5.102   9.295 -10.593  1.00 98.68           H  
ATOM    465  CA  GLN A  29      -6.740   7.908 -10.681  1.00 98.68           C  
ATOM    466  HA  GLN A  29      -7.554   7.998  -9.962  1.00 98.68           H  
ATOM    467  C   GLN A  29      -6.517   6.414 -10.952  1.00 98.68           C  
ATOM    468  CB  GLN A  29      -7.130   8.654 -11.967  1.00 98.68           C  
ATOM    469  HB2 GLN A  29      -7.186   9.723 -11.764  1.00 98.68           H  
ATOM    470  HB3 GLN A  29      -6.361   8.495 -12.723  1.00 98.68           H  
ATOM    471  O   GLN A  29      -7.377   5.592 -10.648  1.00 98.68           O  
ATOM    472  CG  GLN A  29      -8.482   8.180 -12.527  1.00 98.68           C  
ATOM    473  HG2 GLN A  29      -8.676   8.696 -13.467  1.00 98.68           H  
ATOM    474  HG3 GLN A  29      -8.440   7.112 -12.741  1.00 98.68           H  
ATOM    475  CD  GLN A  29      -9.650   8.465 -11.585  1.00 98.68           C  
ATOM    476  NE2 GLN A  29     -10.610   7.582 -11.470  1.00 98.68           N  
ATOM    477 HE21 GLN A  29     -11.358   7.782 -10.821  1.00 98.68           H  
ATOM    478 HE22 GLN A  29     -10.511   6.666 -11.885  1.00 98.68           H  
ATOM    479  OE1 GLN A  29      -9.726   9.493 -10.930  1.00 98.68           O  
ATOM    480  N   GLU A  30      -5.341   6.045 -11.456  1.00 98.63           N  
ATOM    481  H   GLU A  30      -4.640   6.750 -11.635  1.00 98.63           H  
ATOM    482  CA  GLU A  30      -4.998   4.648 -11.723  1.00 98.63           C  
ATOM    483  HA  GLU A  30      -5.788   4.179 -12.310  1.00 98.63           H  
ATOM    484  C   GLU A  30      -4.854   3.851 -10.422  1.00 98.63           C  
ATOM    485  CB  GLU A  30      -3.688   4.582 -12.509  1.00 98.63           C  
ATOM    486  HB2 GLU A  30      -3.407   3.536 -12.631  1.00 98.63           H  
ATOM    487  HB3 GLU A  30      -2.918   5.082 -11.921  1.00 98.63           H  
ATOM    488  O   GLU A  30      -5.369   2.741 -10.320  1.00 98.63           O  
ATOM    489  CG  GLU A  30      -3.762   5.237 -13.892  1.00 98.63           C  
ATOM    490  HG2 GLU A  30      -4.065   6.280 -13.797  1.00 98.63           H  
ATOM    491  HG3 GLU A  30      -4.501   4.717 -14.501  1.00 98.63           H  
ATOM    492  CD  GLU A  30      -2.382   5.163 -14.546  1.00 98.63           C  
ATOM    493  OE1 GLU A  30      -2.139   4.176 -15.282  1.00 98.63           O  
ATOM    494  OE2 GLU A  30      -1.539   6.031 -14.223  1.00 98.63           O  
ATOM    495  N   TYR A  31      -4.211   4.413  -9.393  1.00 98.60           N  
ATOM    496  H   TYR A  31      -3.781   5.318  -9.521  1.00 98.60           H  
ATOM    497  CA  TYR A  31      -4.131   3.764  -8.080  1.00 98.60           C  
ATOM    498  HA  TYR A  31      -3.803   2.735  -8.224  1.00 98.60           H  
ATOM    499  C   TYR A  31      -5.478   3.681  -7.372  1.00 98.60           C  
ATOM    500  CB  TYR A  31      -3.116   4.476  -7.183  1.00 98.60           C  
ATOM    501  HB2 TYR A  31      -3.056   5.533  -7.442  1.00 98.60           H  
ATOM    502  HB3 TYR A  31      -3.443   4.416  -6.145  1.00 98.60           H  
ATOM    503  O   TYR A  31      -5.701   2.739  -6.617  1.00 98.60           O  
ATOM    504  CG  TYR A  31      -1.753   3.834  -7.266  1.00 98.60           C  
ATOM    505  CD1 TYR A  31      -1.505   2.643  -6.557  1.00 98.60           C  
ATOM    506  HD1 TYR A  31      -2.278   2.215  -5.937  1.00 98.60           H  
ATOM    507  CD2 TYR A  31      -0.758   4.395  -8.082  1.00 98.60           C  
ATOM    508  HD2 TYR A  31      -0.951   5.307  -8.628  1.00 98.60           H  
ATOM    509  CE1 TYR A  31      -0.254   2.008  -6.666  1.00 98.60           C  
ATOM    510  HE1 TYR A  31      -0.059   1.084  -6.141  1.00 98.60           H  
ATOM    511  CE2 TYR A  31       0.493   3.763  -8.193  1.00 98.60           C  
ATOM    512  HE2 TYR A  31       1.264   4.205  -8.807  1.00 98.60           H  
ATOM    513  OH  TYR A  31       1.954   1.961  -7.577  1.00 98.60           O  
ATOM    514  HH  TYR A  31       2.497   2.368  -8.257  1.00 98.60           H  
ATOM    515  CZ  TYR A  31       0.746   2.569  -7.485  1.00 98.60           C  
ATOM    516  N   ARG A  32      -6.381   4.633  -7.604  1.00 98.75           N  
ATOM    517  H   ARG A  32      -6.099   5.416  -8.177  1.00 98.75           H  
ATOM    518  CA  ARG A  32      -7.763   4.588  -7.126  1.00 98.75           C  
ATOM    519  HA  ARG A  32      -7.778   4.421  -6.049  1.00 98.75           H  
ATOM    520  C   ARG A  32      -8.520   3.419  -7.750  1.00 98.75           C  
ATOM    521  CB  ARG A  32      -8.416   5.947  -7.416  1.00 98.75           C  
ATOM    522  HB2 ARG A  32      -8.022   6.681  -6.714  1.00 98.75           H  
ATOM    523  HB3 ARG A  32      -8.161   6.277  -8.423  1.00 98.75           H  
ATOM    524  O   ARG A  32      -9.095   2.620  -7.010  1.00 98.75           O  
ATOM    525  CG  ARG A  32      -9.937   5.899  -7.314  1.00 98.75           C  
ATOM    526  HG2 ARG A  32     -10.345   5.197  -8.041  1.00 98.75           H  
ATOM    527  HG3 ARG A  32     -10.239   5.544  -6.328  1.00 98.75           H  
ATOM    528  CD  ARG A  32     -10.522   7.274  -7.601  1.00 98.75           C  
ATOM    529  HD2 ARG A  32      -9.951   8.030  -7.063  1.00 98.75           H  
ATOM    530  HD3 ARG A  32     -10.445   7.489  -8.667  1.00 98.75           H  
ATOM    531  NE  ARG A  32     -11.915   7.339  -7.160  1.00 98.75           N  
ATOM    532  HE  ARG A  32     -12.072   7.901  -6.336  1.00 98.75           H  
ATOM    533  NH1 ARG A  32     -12.906   6.107  -8.848  1.00 98.75           N  
ATOM    534 HH11 ARG A  32     -12.020   5.795  -9.219  1.00 98.75           H  
ATOM    535 HH12 ARG A  32     -13.723   5.691  -9.271  1.00 98.75           H  
ATOM    536  NH2 ARG A  32     -14.127   6.989  -7.194  1.00 98.75           N  
ATOM    537 HH21 ARG A  32     -14.133   7.481  -6.312  1.00 98.75           H  
ATOM    538 HH22 ARG A  32     -14.968   6.622  -7.618  1.00 98.75           H  
ATOM    539  CZ  ARG A  32     -12.964   6.806  -7.745  1.00 98.75           C  
ATOM    540  N   ASP A  33      -8.511   3.332  -9.077  1.00 98.38           N  
ATOM    541  H   ASP A  33      -8.031   4.052  -9.597  1.00 98.38           H  
ATOM    542  CA  ASP A  33      -9.348   2.394  -9.832  1.00 98.38           C  
ATOM    543  HA  ASP A  33     -10.313   2.300  -9.333  1.00 98.38           H  
ATOM    544  C   ASP A  33      -8.745   0.980  -9.903  1.00 98.38           C  
ATOM    545  CB  ASP A  33      -9.603   2.962 -11.239  1.00 98.38           C  
ATOM    546  HB2 ASP A  33     -10.156   2.220 -11.815  1.00 98.38           H  
ATOM    547  HB3 ASP A  33      -8.645   3.123 -11.735  1.00 98.38           H  
ATOM    548  O   ASP A  33      -9.480  -0.006  -9.957  1.00 98.38           O  
ATOM    549  CG  ASP A  33     -10.412   4.270 -11.257  1.00 98.38           C  
ATOM    550  OD1 ASP A  33     -11.114   4.592 -10.265  1.00 98.38           O  
ATOM    551  OD2 ASP A  33     -10.378   4.969 -12.293  1.00 98.38           O  
ATOM    552  N   GLY A  34      -7.416   0.880  -9.839  1.00 97.84           N  
ATOM    553  H   GLY A  34      -6.890   1.741  -9.871  1.00 97.84           H  
ATOM    554  CA  GLY A  34      -6.655  -0.352 -10.020  1.00 97.84           C  
ATOM    555  HA2 GLY A  34      -7.283  -1.223  -9.834  1.00 97.84           H  
ATOM    556  HA3 GLY A  34      -5.837  -0.360  -9.300  1.00 97.84           H  
ATOM    557  C   GLY A  34      -6.059  -0.472 -11.422  1.00 97.84           C  
ATOM    558  O   GLY A  34      -6.493   0.171 -12.376  1.00 97.84           O  
ATOM    559  N   PHE A  35      -5.027  -1.303 -11.547  1.00 97.48           N  
ATOM    560  H   PHE A  35      -4.757  -1.854 -10.745  1.00 97.48           H  
ATOM    561  CA  PHE A  35      -4.288  -1.495 -12.794  1.00 97.48           C  
ATOM    562  HA  PHE A  35      -4.995  -1.498 -13.623  1.00 97.48           H  
ATOM    563  C   PHE A  35      -3.533  -2.828 -12.817  1.00 97.48           C  
ATOM    564  CB  PHE A  35      -3.311  -0.322 -12.994  1.00 97.48           C  
ATOM    565  HB2 PHE A  35      -2.796  -0.432 -13.948  1.00 97.48           H  
ATOM    566  HB3 PHE A  35      -3.883   0.604 -13.063  1.00 97.48           H  
ATOM    567  O   PHE A  35      -3.444  -3.548 -11.821  1.00 97.48           O  
ATOM    568  CG  PHE A  35      -2.280  -0.177 -11.894  1.00 97.48           C  
ATOM    569  CD1 PHE A  35      -2.510   0.725 -10.841  1.00 97.48           C  
ATOM    570  HD1 PHE A  35      -3.425   1.298 -10.813  1.00 97.48           H  
ATOM    571  CD2 PHE A  35      -1.087  -0.925 -11.926  1.00 97.48           C  
ATOM    572  HD2 PHE A  35      -0.896  -1.616 -12.734  1.00 97.48           H  
ATOM    573  CE1 PHE A  35      -1.548   0.893  -9.833  1.00 97.48           C  
ATOM    574  HE1 PHE A  35      -1.725   1.600  -9.036  1.00 97.48           H  
ATOM    575  CE2 PHE A  35      -0.128  -0.757 -10.915  1.00 97.48           C  
ATOM    576  HE2 PHE A  35       0.792  -1.322 -10.948  1.00 97.48           H  
ATOM    577  CZ  PHE A  35      -0.355   0.151  -9.869  1.00 97.48           C  
ATOM    578  HZ  PHE A  35       0.386   0.277  -9.093  1.00 97.48           H  
ATOM    579  N   GLY A  36      -2.932  -3.121 -13.969  1.00 94.27           N  
ATOM    580  H   GLY A  36      -3.111  -2.513 -14.755  1.00 94.27           H  
ATOM    581  CA  GLY A  36      -2.165  -4.334 -14.227  1.00 94.27           C  
ATOM    582  HA2 GLY A  36      -1.285  -4.087 -14.822  1.00 94.27           H  
ATOM    583  HA3 GLY A  36      -1.824  -4.779 -13.292  1.00 94.27           H  
ATOM    584  C   GLY A  36      -2.971  -5.370 -14.996  1.00 94.27           C  
ATOM    585  O   GLY A  36      -3.987  -5.055 -15.613  1.00 94.27           O  
ATOM    586  N   ASP A  37      -2.484  -6.603 -14.990  1.00 85.71           N  
ATOM    587  H   ASP A  37      -1.686  -6.812 -14.407  1.00 85.71           H  
ATOM    588  CA  ASP A  37      -3.075  -7.695 -15.750  1.00 85.71           C  
ATOM    589  HA  ASP A  37      -4.113  -7.449 -15.972  1.00 85.71           H  
ATOM    590  C   ASP A  37      -3.089  -8.975 -14.909  1.00 85.71           C  
ATOM    591  CB  ASP A  37      -2.370  -7.817 -17.111  1.00 85.71           C  
ATOM    592  HB2 ASP A  37      -1.291  -7.858 -16.966  1.00 85.71           H  
ATOM    593  HB3 ASP A  37      -2.573  -6.908 -17.677  1.00 85.71           H  
ATOM    594  O   ASP A  37      -2.067  -9.565 -14.544  1.00 85.71           O  
ATOM    595  CG  ASP A  37      -2.838  -9.009 -17.955  1.00 85.71           C  
ATOM    596  OD1 ASP A  37      -3.830  -9.680 -17.580  1.00 85.71           O  
ATOM    597  OD2 ASP A  37      -2.192  -9.285 -18.983  1.00 85.71           O  
ATOM    598  N   TYR A  38      -4.305  -9.416 -14.605  1.00 80.54           N  
ATOM    599  H   TYR A  38      -5.095  -8.889 -14.949  1.00 80.54           H  
ATOM    600  CA  TYR A  38      -4.564 -10.615 -13.822  1.00 80.54           C  
ATOM    601  HA  TYR A  38      -4.032 -10.532 -12.874  1.00 80.54           H  
ATOM    602  C   TYR A  38      -4.075 -11.896 -14.511  1.00 80.54           C  
ATOM    603  CB  TYR A  38      -6.069 -10.681 -13.543  1.00 80.54           C  
ATOM    604  HB2 TYR A  38      -6.600 -10.735 -14.493  1.00 80.54           H  
ATOM    605  HB3 TYR A  38      -6.291 -11.601 -13.003  1.00 80.54           H  
ATOM    606  O   TYR A  38      -3.807 -12.876 -13.817  1.00 80.54           O  
ATOM    607  CG  TYR A  38      -6.597  -9.508 -12.735  1.00 80.54           C  
ATOM    608  CD1 TYR A  38      -6.259  -9.378 -11.374  1.00 80.54           C  
ATOM    609  HD1 TYR A  38      -5.574 -10.071 -10.908  1.00 80.54           H  
ATOM    610  CD2 TYR A  38      -7.412  -8.533 -13.346  1.00 80.54           C  
ATOM    611  HD2 TYR A  38      -7.657  -8.609 -14.395  1.00 80.54           H  
ATOM    612  CE1 TYR A  38      -6.777  -8.316 -10.614  1.00 80.54           C  
ATOM    613  HE1 TYR A  38      -6.528  -8.211  -9.568  1.00 80.54           H  
ATOM    614  CE2 TYR A  38      -7.895  -7.441 -12.597  1.00 80.54           C  
ATOM    615  HE2 TYR A  38      -8.502  -6.684 -13.071  1.00 80.54           H  
ATOM    616  OH  TYR A  38      -8.050  -6.303 -10.476  1.00 80.54           O  
ATOM    617  HH  TYR A  38      -8.484  -5.629 -11.005  1.00 80.54           H  
ATOM    618  CZ  TYR A  38      -7.584  -7.337 -11.223  1.00 80.54           C  
ATOM    619  N   ASN A  39      -3.917 -11.897 -15.840  1.00 81.51           N  
ATOM    620  H   ASN A  39      -4.087 -11.043 -16.351  1.00 81.51           H  
ATOM    621  CA  ASN A  39      -3.436 -13.053 -16.599  1.00 81.51           C  
ATOM    622  HA  ASN A  39      -3.954 -13.946 -16.250  1.00 81.51           H  
ATOM    623  C   ASN A  39      -1.935 -13.285 -16.400  1.00 81.51           C  
ATOM    624  CB  ASN A  39      -3.742 -12.864 -18.091  1.00 81.51           C  
ATOM    625  HB2 ASN A  39      -3.414 -13.748 -18.637  1.00 81.51           H  
ATOM    626  HB3 ASN A  39      -3.184 -12.012 -18.479  1.00 81.51           H  
ATOM    627  O   ASN A  39      -1.501 -14.428 -16.282  1.00 81.51           O  
ATOM    628  CG  ASN A  39      -5.217 -12.677 -18.371  1.00 81.51           C  
ATOM    629  ND2 ASN A  39      -5.583 -11.564 -18.954  1.00 81.51           N  
ATOM    630 HD21 ASN A  39      -4.915 -10.806 -18.943  1.00 81.51           H  
ATOM    631 HD22 ASN A  39      -6.571 -11.410 -19.094  1.00 81.51           H  
ATOM    632  OD1 ASN A  39      -6.047 -13.514 -18.057  1.00 81.51           O  
ATOM    633  N   ILE A  40      -1.140 -12.211 -16.334  1.00 79.76           N  
ATOM    634  H   ILE A  40      -1.555 -11.301 -16.479  1.00 79.76           H  
ATOM    635  CA  ILE A  40       0.298 -12.295 -16.021  1.00 79.76           C  
ATOM    636  HA  ILE A  40       0.670 -13.247 -16.402  1.00 79.76           H  
ATOM    637  C   ILE A  40       0.563 -12.326 -14.510  1.00 79.76           C  
ATOM    638  CB  ILE A  40       1.104 -11.187 -16.730  1.00 79.76           C  
ATOM    639  HB  ILE A  40       2.160 -11.361 -16.526  1.00 79.76           H  
ATOM    640  O   ILE A  40       1.660 -12.686 -14.083  1.00 79.76           O  
ATOM    641  CG1 ILE A  40       0.734  -9.795 -16.190  1.00 79.76           C  
ATOM    642 HG12 ILE A  40       0.898  -9.762 -15.113  1.00 79.76           H  
ATOM    643 HG13 ILE A  40      -0.328  -9.637 -16.381  1.00 79.76           H  
ATOM    644  CG2 ILE A  40       0.897 -11.290 -18.254  1.00 79.76           C  
ATOM    645 HG21 ILE A  40       1.624 -10.672 -18.781  1.00 79.76           H  
ATOM    646 HG22 ILE A  40       1.016 -12.323 -18.581  1.00 79.76           H  
ATOM    647 HG23 ILE A  40      -0.103 -10.951 -18.525  1.00 79.76           H  
ATOM    648  CD1 ILE A  40       1.521  -8.639 -16.808  1.00 79.76           C  
ATOM    649 HD11 ILE A  40       2.580  -8.728 -16.563  1.00 79.76           H  
ATOM    650 HD12 ILE A  40       1.390  -8.613 -17.889  1.00 79.76           H  
ATOM    651 HD13 ILE A  40       1.124  -7.706 -16.409  1.00 79.76           H  
ATOM    652  N   GLY A  41      -0.444 -11.973 -13.705  1.00 85.52           N  
ATOM    653  H   GLY A  41      -1.283 -11.618 -14.141  1.00 85.52           H  
ATOM    654  CA  GLY A  41      -0.415 -12.042 -12.247  1.00 85.52           C  
ATOM    655  HA2 GLY A  41      -1.441 -12.122 -11.889  1.00 85.52           H  
ATOM    656  HA3 GLY A  41       0.130 -12.936 -11.943  1.00 85.52           H  
ATOM    657  C   GLY A  41       0.228 -10.837 -11.564  1.00 85.52           C  
ATOM    658  O   GLY A  41       0.447 -10.900 -10.358  1.00 85.52           O  
ATOM    659  N   GLU A  42       0.520  -9.758 -12.293  1.00 93.26           N  
ATOM    660  H   GLU A  42       0.226  -9.744 -13.259  1.00 93.26           H  
ATOM    661  CA  GLU A  42       0.986  -8.491 -11.722  1.00 93.26           C  
ATOM    662  HA  GLU A  42       1.264  -8.638 -10.679  1.00 93.26           H  
ATOM    663  C   GLU A  42      -0.126  -7.455 -11.777  1.00 93.26           C  
ATOM    664  CB  GLU A  42       2.200  -7.932 -12.459  1.00 93.26           C  
ATOM    665  HB2 GLU A  42       2.372  -6.928 -12.070  1.00 93.26           H  
ATOM    666  HB3 GLU A  42       1.984  -7.873 -13.526  1.00 93.26           H  
ATOM    667  O   GLU A  42      -0.598  -7.094 -12.855  1.00 93.26           O  
ATOM    668  CG  GLU A  42       3.469  -8.752 -12.259  1.00 93.26           C  
ATOM    669  HG2 GLU A  42       3.447  -9.623 -12.914  1.00 93.26           H  
ATOM    670  HG3 GLU A  42       3.502  -9.105 -11.228  1.00 93.26           H  
ATOM    671  CD  GLU A  42       4.726  -7.920 -12.532  1.00 93.26           C  
ATOM    672  OE1 GLU A  42       5.778  -8.335 -12.016  1.00 93.26           O  
ATOM    673  OE2 GLU A  42       4.692  -6.850 -13.173  1.00 93.26           O  
ATOM    674  N   PHE A  43      -0.556  -6.978 -10.617  1.00 95.91           N  
ATOM    675  H   PHE A  43      -0.100  -7.252  -9.758  1.00 95.91           H  
ATOM    676  CA  PHE A  43      -1.664  -6.039 -10.540  1.00 95.91           C  
ATOM    677  HA  PHE A  43      -1.536  -5.283 -11.315  1.00 95.91           H  
ATOM    678  C   PHE A  43      -1.694  -5.305  -9.208  1.00 95.91           C  
ATOM    679  CB  PHE A  43      -2.996  -6.774 -10.788  1.00 95.91           C  
ATOM    680  HB2 PHE A  43      -3.797  -6.038 -10.857  1.00 95.91           H  
ATOM    681  HB3 PHE A  43      -2.964  -7.280 -11.752  1.00 95.91           H  
ATOM    682  O   PHE A  43      -1.079  -5.719  -8.219  1.00 95.91           O  
ATOM    683  CG  PHE A  43      -3.362  -7.781  -9.718  1.00 95.91           C  
ATOM    684  CD1 PHE A  43      -2.898  -9.106  -9.804  1.00 95.91           C  
ATOM    685  HD1 PHE A  43      -2.274  -9.404 -10.634  1.00 95.91           H  
ATOM    686  CD2 PHE A  43      -4.162  -7.386  -8.630  1.00 95.91           C  
ATOM    687  HD2 PHE A  43      -4.520  -6.369  -8.561  1.00 95.91           H  
ATOM    688  CE1 PHE A  43      -3.242 -10.037  -8.808  1.00 95.91           C  
ATOM    689  HE1 PHE A  43      -2.878 -11.051  -8.874  1.00 95.91           H  
ATOM    690  CE2 PHE A  43      -4.516  -8.318  -7.642  1.00 95.91           C  
ATOM    691  HE2 PHE A  43      -5.144  -8.016  -6.817  1.00 95.91           H  
ATOM    692  CZ  PHE A  43      -4.061  -9.644  -7.734  1.00 95.91           C  
ATOM    693  HZ  PHE A  43      -4.347 -10.355  -6.974  1.00 95.91           H  
ATOM    694  N   TYR A  44      -2.469  -4.231  -9.206  1.00 97.47           N  
ATOM    695  H   TYR A  44      -2.901  -3.963 -10.078  1.00 97.47           H  
ATOM    696  CA  TYR A  44      -2.914  -3.516  -8.029  1.00 97.47           C  
ATOM    697  HA  TYR A  44      -2.647  -4.079  -7.134  1.00 97.47           H  
ATOM    698  C   TYR A  44      -4.436  -3.382  -8.103  1.00 97.47           C  
ATOM    699  CB  TYR A  44      -2.223  -2.153  -7.983  1.00 97.47           C  
ATOM    700  HB2 TYR A  44      -1.165  -2.279  -8.213  1.00 97.47           H  
ATOM    701  HB3 TYR A  44      -2.650  -1.500  -8.745  1.00 97.47           H  
ATOM    702  O   TYR A  44      -4.969  -2.878  -9.088  1.00 97.47           O  
ATOM    703  CG  TYR A  44      -2.340  -1.505  -6.626  1.00 97.47           C  
ATOM    704  CD1 TYR A  44      -3.383  -0.603  -6.346  1.00 97.47           C  
ATOM    705  HD1 TYR A  44      -4.071  -0.307  -7.124  1.00 97.47           H  
ATOM    706  CD2 TYR A  44      -1.410  -1.847  -5.631  1.00 97.47           C  
ATOM    707  HD2 TYR A  44      -0.605  -2.527  -5.870  1.00 97.47           H  
ATOM    708  CE1 TYR A  44      -3.501  -0.061  -5.051  1.00 97.47           C  
ATOM    709  HE1 TYR A  44      -4.282   0.646  -4.812  1.00 97.47           H  
ATOM    710  CE2 TYR A  44      -1.515  -1.301  -4.342  1.00 97.47           C  
ATOM    711  HE2 TYR A  44      -0.803  -1.571  -3.576  1.00 97.47           H  
ATOM    712  OH  TYR A  44      -2.658   0.123  -2.810  1.00 97.47           O  
ATOM    713  HH  TYR A  44      -1.927  -0.098  -2.228  1.00 97.47           H  
ATOM    714  CZ  TYR A  44      -2.565  -0.407  -4.052  1.00 97.47           C  
ATOM    715  N   LEU A  45      -5.147  -3.847  -7.077  1.00 96.87           N  
ATOM    716  H   LEU A  45      -4.645  -4.280  -6.315  1.00 96.87           H  
ATOM    717  CA  LEU A  45      -6.611  -3.944  -7.075  1.00 96.87           C  
ATOM    718  HA  LEU A  45      -6.918  -4.517  -7.950  1.00 96.87           H  
ATOM    719  C   LEU A  45      -7.308  -2.580  -7.156  1.00 96.87           C  
ATOM    720  CB  LEU A  45      -7.022  -4.697  -5.798  1.00 96.87           C  
ATOM    721  HB2 LEU A  45      -6.514  -5.661  -5.802  1.00 96.87           H  
ATOM    722  HB3 LEU A  45      -6.673  -4.116  -4.944  1.00 96.87           H  
ATOM    723  O   LEU A  45      -8.450  -2.509  -7.599  1.00 96.87           O  
ATOM    724  CG  LEU A  45      -8.529  -4.953  -5.622  1.00 96.87           C  
ATOM    725  HG  LEU A  45      -9.064  -4.003  -5.619  1.00 96.87           H  
ATOM    726  CD1 LEU A  45      -9.098  -5.841  -6.729  1.00 96.87           C  
ATOM    727 HD11 LEU A  45     -10.154  -6.032  -6.538  1.00 96.87           H  
ATOM    728 HD12 LEU A  45      -9.018  -5.329  -7.688  1.00 96.87           H  
ATOM    729 HD13 LEU A  45      -8.554  -6.785  -6.775  1.00 96.87           H  
ATOM    730  CD2 LEU A  45      -8.797  -5.626  -4.275  1.00 96.87           C  
ATOM    731 HD21 LEU A  45      -9.870  -5.770  -4.144  1.00 96.87           H  
ATOM    732 HD22 LEU A  45      -8.438  -4.986  -3.469  1.00 96.87           H  
ATOM    733 HD23 LEU A  45      -8.292  -6.590  -4.227  1.00 96.87           H  
ATOM    734  N   GLY A  46      -6.634  -1.520  -6.717  1.00 98.25           N  
ATOM    735  H   GLY A  46      -5.697  -1.670  -6.371  1.00 98.25           H  
ATOM    736  CA  GLY A  46      -7.189  -0.175  -6.626  1.00 98.25           C  
ATOM    737  HA2 GLY A  46      -6.440   0.530  -6.987  1.00 98.25           H  
ATOM    738  HA3 GLY A  46      -8.069  -0.072  -7.261  1.00 98.25           H  
ATOM    739  C   GLY A  46      -7.593   0.176  -5.198  1.00 98.25           C  
ATOM    740  O   GLY A  46      -8.256  -0.604  -4.511  1.00 98.25           O  
ATOM    741  N   ASN A  47      -7.194   1.358  -4.742  1.00 98.76           N  
ATOM    742  H   ASN A  47      -6.664   1.945  -5.370  1.00 98.76           H  
ATOM    743  CA  ASN A  47      -7.411   1.832  -3.380  1.00 98.76           C  
ATOM    744  HA  ASN A  47      -6.961   1.131  -2.678  1.00 98.76           H  
ATOM    745  C   ASN A  47      -8.895   1.923  -3.026  1.00 98.76           C  
ATOM    746  CB  ASN A  47      -6.738   3.200  -3.216  1.00 98.76           C  
ATOM    747  HB2 ASN A  47      -7.035   3.873  -4.020  1.00 98.76           H  
ATOM    748  HB3 ASN A  47      -7.075   3.617  -2.266  1.00 98.76           H  
ATOM    749  O   ASN A  47      -9.266   1.574  -1.910  1.00 98.76           O  
ATOM    750  CG  ASN A  47      -5.232   3.133  -3.119  1.00 98.76           C  
ATOM    751  ND2 ASN A  47      -4.537   4.193  -3.453  1.00 98.76           N  
ATOM    752 HD21 ASN A  47      -3.538   4.140  -3.310  1.00 98.76           H  
ATOM    753 HD22 ASN A  47      -5.000   5.032  -3.771  1.00 98.76           H  
ATOM    754  OD1 ASN A  47      -4.671   2.143  -2.699  1.00 98.76           O  
ATOM    755  N   GLU A  48      -9.754   2.303  -3.973  1.00 98.71           N  
ATOM    756  H   GLU A  48      -9.404   2.547  -4.888  1.00 98.71           H  
ATOM    757  CA  GLU A  48     -11.200   2.364  -3.740  1.00 98.71           C  
ATOM    758  HA  GLU A  48     -11.387   2.959  -2.846  1.00 98.71           H  
ATOM    759  C   GLU A  48     -11.792   0.965  -3.504  1.00 98.71           C  
ATOM    760  CB  GLU A  48     -11.842   3.062  -4.948  1.00 98.71           C  
ATOM    761  HB2 GLU A  48     -11.624   2.480  -5.843  1.00 98.71           H  
ATOM    762  HB3 GLU A  48     -11.389   4.046  -5.070  1.00 98.71           H  
ATOM    763  O   GLU A  48     -12.681   0.775  -2.671  1.00 98.71           O  
ATOM    764  CG  GLU A  48     -13.362   3.236  -4.860  1.00 98.71           C  
ATOM    765  HG2 GLU A  48     -13.825   2.251  -4.807  1.00 98.71           H  
ATOM    766  HG3 GLU A  48     -13.702   3.688  -5.792  1.00 98.71           H  
ATOM    767  CD  GLU A  48     -13.861   4.099  -3.693  1.00 98.71           C  
ATOM    768  OE1 GLU A  48     -15.107   4.102  -3.542  1.00 98.71           O  
ATOM    769  OE2 GLU A  48     -13.050   4.716  -2.974  1.00 98.71           O  
ATOM    770  N   ASN A  49     -11.266  -0.048  -4.194  1.00 98.08           N  
ATOM    771  H   ASN A  49     -10.493   0.151  -4.813  1.00 98.08           H  
ATOM    772  CA  ASN A  49     -11.679  -1.438  -4.011  1.00 98.08           C  
ATOM    773  HA  ASN A  49     -12.767  -1.482  -3.966  1.00 98.08           H  
ATOM    774  C   ASN A  49     -11.155  -2.007  -2.684  1.00 98.08           C  
ATOM    775  CB  ASN A  49     -11.207  -2.252  -5.225  1.00 98.08           C  
ATOM    776  HB2 ASN A  49     -11.407  -3.310  -5.058  1.00 98.08           H  
ATOM    777  HB3 ASN A  49     -10.133  -2.113  -5.349  1.00 98.08           H  
ATOM    778  O   ASN A  49     -11.894  -2.698  -1.980  1.00 98.08           O  
ATOM    779  CG  ASN A  49     -11.905  -1.847  -6.512  1.00 98.08           C  
ATOM    780  ND2 ASN A  49     -11.200  -1.844  -7.618  1.00 98.08           N  
ATOM    781 HD21 ASN A  49     -11.607  -1.444  -8.451  1.00 98.08           H  
ATOM    782 HD22 ASN A  49     -10.209  -2.041  -7.608  1.00 98.08           H  
ATOM    783  OD1 ASN A  49     -13.087  -1.533  -6.530  1.00 98.08           O  
ATOM    784  N   ILE A  50      -9.914  -1.683  -2.305  1.00 98.43           N  
ATOM    785  H   ILE A  50      -9.359  -1.122  -2.936  1.00 98.43           H  
ATOM    786  CA  ILE A  50      -9.323  -2.085  -1.018  1.00 98.43           C  
ATOM    787  HA  ILE A  50      -9.455  -3.160  -0.899  1.00 98.43           H  
ATOM    788  C   ILE A  50     -10.057  -1.406   0.151  1.00 98.43           C  
ATOM    789  CB  ILE A  50      -7.805  -1.785  -0.990  1.00 98.43           C  
ATOM    790  HB  ILE A  50      -7.664  -0.713  -1.131  1.00 98.43           H  
ATOM    791  O   ILE A  50     -10.365  -2.065   1.146  1.00 98.43           O  
ATOM    792  CG1 ILE A  50      -7.044  -2.545  -2.104  1.00 98.43           C  
ATOM    793 HG12 ILE A  50      -7.613  -2.532  -3.033  1.00 98.43           H  
ATOM    794 HG13 ILE A  50      -6.929  -3.590  -1.816  1.00 98.43           H  
ATOM    795  CG2 ILE A  50      -7.208  -2.192   0.372  1.00 98.43           C  
ATOM    796 HG21 ILE A  50      -7.373  -3.254   0.555  1.00 98.43           H  
ATOM    797 HG22 ILE A  50      -6.137  -1.995   0.390  1.00 98.43           H  
ATOM    798 HG23 ILE A  50      -7.660  -1.621   1.183  1.00 98.43           H  
ATOM    799  CD1 ILE A  50      -5.661  -1.954  -2.410  1.00 98.43           C  
ATOM    800 HD11 ILE A  50      -5.220  -2.490  -3.251  1.00 98.43           H  
ATOM    801 HD12 ILE A  50      -4.998  -2.047  -1.549  1.00 98.43           H  
ATOM    802 HD13 ILE A  50      -5.756  -0.903  -2.681  1.00 98.43           H  
ATOM    803  N   PHE A  51     -10.401  -0.122   0.023  1.00 98.65           N  
ATOM    804  H   PHE A  51     -10.078   0.388  -0.787  1.00 98.65           H  
ATOM    805  CA  PHE A  51     -11.225   0.609   0.987  1.00 98.65           C  
ATOM    806  HA  PHE A  51     -10.728   0.609   1.957  1.00 98.65           H  
ATOM    807  C   PHE A  51     -12.581  -0.071   1.178  1.00 98.65           C  
ATOM    808  CB  PHE A  51     -11.403   2.067   0.532  1.00 98.65           C  
ATOM    809  HB2 PHE A  51     -11.511   2.089  -0.552  1.00 98.65           H  
ATOM    810  HB3 PHE A  51     -10.503   2.629   0.780  1.00 98.65           H  
ATOM    811  O   PHE A  51     -12.940  -0.421   2.304  1.00 98.65           O  
ATOM    812  CG  PHE A  51     -12.612   2.763   1.137  1.00 98.65           C  
ATOM    813  CD1 PHE A  51     -13.665   3.196   0.309  1.00 98.65           C  
ATOM    814  HD1 PHE A  51     -13.588   3.103  -0.764  1.00 98.65           H  
ATOM    815  CD2 PHE A  51     -12.724   2.918   2.531  1.00 98.65           C  
ATOM    816  HD2 PHE A  51     -11.936   2.568   3.181  1.00 98.65           H  
ATOM    817  CE1 PHE A  51     -14.818   3.771   0.873  1.00 98.65           C  
ATOM    818  HE1 PHE A  51     -15.613   4.110   0.226  1.00 98.65           H  
ATOM    819  CE2 PHE A  51     -13.869   3.502   3.095  1.00 98.65           C  
ATOM    820  HE2 PHE A  51     -13.950   3.599   4.167  1.00 98.65           H  
ATOM    821  CZ  PHE A  51     -14.923   3.921   2.267  1.00 98.65           C  
ATOM    822  HZ  PHE A  51     -15.808   4.362   2.701  1.00 98.65           H  
ATOM    823  N   LYS A  52     -13.319  -0.326   0.090  1.00 98.39           N  
ATOM    824  H   LYS A  52     -12.984   0.005  -0.803  1.00 98.39           H  
ATOM    825  CA  LYS A  52     -14.619  -1.011   0.164  1.00 98.39           C  
ATOM    826  HA  LYS A  52     -15.297  -0.423   0.782  1.00 98.39           H  
ATOM    827  C   LYS A  52     -14.495  -2.371   0.833  1.00 98.39           C  
ATOM    828  CB  LYS A  52     -15.215  -1.173  -1.237  1.00 98.39           C  
ATOM    829  HB2 LYS A  52     -16.028  -1.898  -1.206  1.00 98.39           H  
ATOM    830  HB3 LYS A  52     -14.446  -1.540  -1.916  1.00 98.39           H  
ATOM    831  O   LYS A  52     -15.285  -2.679   1.718  1.00 98.39           O  
ATOM    832  CG  LYS A  52     -15.772   0.158  -1.740  1.00 98.39           C  
ATOM    833  HG2 LYS A  52     -16.647   0.429  -1.150  1.00 98.39           H  
ATOM    834  HG3 LYS A  52     -15.021   0.939  -1.618  1.00 98.39           H  
ATOM    835  CD  LYS A  52     -16.156   0.051  -3.216  1.00 98.39           C  
ATOM    836  HD2 LYS A  52     -15.290  -0.288  -3.784  1.00 98.39           H  
ATOM    837  HD3 LYS A  52     -16.988  -0.640  -3.348  1.00 98.39           H  
ATOM    838  CE  LYS A  52     -16.543   1.459  -3.652  1.00 98.39           C  
ATOM    839  HE2 LYS A  52     -17.504   1.739  -3.220  1.00 98.39           H  
ATOM    840  HE3 LYS A  52     -15.797   2.130  -3.228  1.00 98.39           H  
ATOM    841  NZ  LYS A  52     -16.537   1.621  -5.119  1.00 98.39           N  
ATOM    842  HZ1 LYS A  52     -16.571   2.612  -5.311  1.00 98.39           H  
ATOM    843  HZ2 LYS A  52     -15.655   1.290  -5.482  1.00 98.39           H  
ATOM    844  HZ3 LYS A  52     -17.304   1.132  -5.558  1.00 98.39           H  
ATOM    845  N   LEU A  53     -13.485  -3.155   0.457  1.00 97.20           N  
ATOM    846  H   LEU A  53     -12.881  -2.832  -0.285  1.00 97.20           H  
ATOM    847  CA  LEU A  53     -13.241  -4.471   1.035  1.00 97.20           C  
ATOM    848  HA  LEU A  53     -14.139  -5.072   0.890  1.00 97.20           H  
ATOM    849  C   LEU A  53     -12.986  -4.381   2.544  1.00 97.20           C  
ATOM    850  CB  LEU A  53     -12.071  -5.130   0.284  1.00 97.20           C  
ATOM    851  HB2 LEU A  53     -11.193  -4.490   0.372  1.00 97.20           H  
ATOM    852  HB3 LEU A  53     -12.324  -5.202  -0.773  1.00 97.20           H  
ATOM    853  O   LEU A  53     -13.733  -4.961   3.330  1.00 97.20           O  
ATOM    854  CG  LEU A  53     -11.709  -6.530   0.808  1.00 97.20           C  
ATOM    855  HG  LEU A  53     -11.477  -6.476   1.872  1.00 97.20           H  
ATOM    856  CD1 LEU A  53     -12.850  -7.527   0.597  1.00 97.20           C  
ATOM    857 HD11 LEU A  53     -13.735  -7.213   1.149  1.00 97.20           H  
ATOM    858 HD12 LEU A  53     -12.557  -8.498   0.998  1.00 97.20           H  
ATOM    859 HD13 LEU A  53     -13.087  -7.618  -0.463  1.00 97.20           H  
ATOM    860  CD2 LEU A  53     -10.464  -7.028   0.077  1.00 97.20           C  
ATOM    861 HD21 LEU A  53     -10.665  -7.117  -0.991  1.00 97.20           H  
ATOM    862 HD22 LEU A  53     -10.168  -7.997   0.480  1.00 97.20           H  
ATOM    863 HD23 LEU A  53      -9.643  -6.328   0.232  1.00 97.20           H  
ATOM    864  N   THR A  54     -11.983  -3.607   2.958  1.00 98.04           N  
ATOM    865  H   THR A  54     -11.449  -3.109   2.261  1.00 98.04           H  
ATOM    866  CA  THR A  54     -11.567  -3.501   4.367  1.00 98.04           C  
ATOM    867  HA  THR A  54     -11.503  -4.513   4.769  1.00 98.04           H  
ATOM    868  C   THR A  54     -12.573  -2.761   5.258  1.00 98.04           C  
ATOM    869  CB  THR A  54     -10.168  -2.885   4.505  1.00 98.04           C  
ATOM    870  HB  THR A  54      -9.935  -2.811   5.568  1.00 98.04           H  
ATOM    871  O   THR A  54     -12.503  -2.853   6.483  1.00 98.04           O  
ATOM    872  CG2 THR A  54      -9.086  -3.735   3.840  1.00 98.04           C  
ATOM    873 HG21 THR A  54      -8.119  -3.251   3.978  1.00 98.04           H  
ATOM    874 HG22 THR A  54      -9.279  -3.857   2.775  1.00 98.04           H  
ATOM    875 HG23 THR A  54      -9.052  -4.714   4.316  1.00 98.04           H  
ATOM    876  OG1 THR A  54     -10.096  -1.597   3.938  1.00 98.04           O  
ATOM    877  HG1 THR A  54     -10.211  -1.687   2.989  1.00 98.04           H  
ATOM    878  N   SER A  55     -13.565  -2.090   4.663  1.00 97.58           N  
ATOM    879  H   SER A  55     -13.513  -1.965   3.662  1.00 97.58           H  
ATOM    880  CA  SER A  55     -14.683  -1.459   5.378  1.00 97.58           C  
ATOM    881  HA  SER A  55     -14.304  -1.019   6.300  1.00 97.58           H  
ATOM    882  C   SER A  55     -15.797  -2.435   5.768  1.00 97.58           C  
ATOM    883  CB  SER A  55     -15.279  -0.328   4.540  1.00 97.58           C  
ATOM    884  HB2 SER A  55     -16.121   0.112   5.075  1.00 97.58           H  
ATOM    885  HB3 SER A  55     -15.623  -0.710   3.579  1.00 97.58           H  
ATOM    886  O   SER A  55     -16.620  -2.104   6.617  1.00 97.58           O  
ATOM    887  OG  SER A  55     -14.310   0.674   4.342  1.00 97.58           O  
ATOM    888  HG  SER A  55     -13.743   0.398   3.618  1.00 97.58           H  
ATOM    889  N   THR A  56     -15.836  -3.636   5.181  1.00 95.80           N  
ATOM    890  H   THR A  56     -15.127  -3.854   4.496  1.00 95.80           H  
ATOM    891  CA  THR A  56     -16.900  -4.629   5.445  1.00 95.80           C  
ATOM    892  HA  THR A  56     -17.821  -4.093   5.678  1.00 95.80           H  
ATOM    893  C   THR A  56     -16.632  -5.534   6.643  1.00 95.80           C  
ATOM    894  CB  THR A  56     -17.193  -5.512   4.225  1.00 95.80           C  
ATOM    895  HB  THR A  56     -17.957  -6.238   4.503  1.00 95.80           H  
ATOM    896  O   THR A  56     -17.504  -6.305   7.035  1.00 95.80           O  
ATOM    897  CG2 THR A  56     -17.751  -4.709   3.054  1.00 95.80           C  
ATOM    898 HG21 THR A  56     -17.054  -3.926   2.755  1.00 95.80           H  
ATOM    899 HG22 THR A  56     -17.935  -5.375   2.211  1.00 95.80           H  
ATOM    900 HG23 THR A  56     -18.693  -4.246   3.348  1.00 95.80           H  
ATOM    901  OG1 THR A  56     -16.050  -6.234   3.810  1.00 95.80           O  
ATOM    902  HG1 THR A  56     -15.381  -5.618   3.501  1.00 95.80           H  
ATOM    903  N   GLY A  57     -15.441  -5.464   7.236  1.00 94.25           N  
ATOM    904  H   GLY A  57     -14.765  -4.782   6.922  1.00 94.25           H  
ATOM    905  CA  GLY A  57     -15.056  -6.377   8.301  1.00 94.25           C  
ATOM    906  HA2 GLY A  57     -15.805  -6.352   9.093  1.00 94.25           H  
ATOM    907  HA3 GLY A  57     -15.023  -7.388   7.898  1.00 94.25           H  
ATOM    908  C   GLY A  57     -13.701  -6.054   8.909  1.00 94.25           C  
ATOM    909  O   GLY A  57     -13.160  -4.959   8.748  1.00 94.25           O  
ATOM    910  N   GLN A  58     -13.171  -7.029   9.637  1.00 96.01           N  
ATOM    911  H   GLN A  58     -13.650  -7.918   9.679  1.00 96.01           H  
ATOM    912  CA  GLN A  58     -11.822  -7.000  10.179  1.00 96.01           C  
ATOM    913  HA  GLN A  58     -11.426  -5.985  10.136  1.00 96.01           H  
ATOM    914  C   GLN A  58     -10.948  -7.906   9.317  1.00 96.01           C  
ATOM    915  CB  GLN A  58     -11.874  -7.431  11.646  1.00 96.01           C  
ATOM    916  HB2 GLN A  58     -12.654  -6.855  12.145  1.00 96.01           H  
ATOM    917  HB3 GLN A  58     -12.142  -8.486  11.704  1.00 96.01           H  
ATOM    918  O   GLN A  58     -11.289  -9.065   9.091  1.00 96.01           O  
ATOM    919  CG  GLN A  58     -10.557  -7.196  12.404  1.00 96.01           C  
ATOM    920  HG2 GLN A  58     -10.260  -6.152  12.305  1.00 96.01           H  
ATOM    921  HG3 GLN A  58      -9.769  -7.823  11.988  1.00 96.01           H  
ATOM    922  CD  GLN A  58     -10.712  -7.523  13.889  1.00 96.01           C  
ATOM    923  NE2 GLN A  58      -9.853  -7.044  14.750  1.00 96.01           N  
ATOM    924 HE21 GLN A  58      -9.073  -6.469  14.464  1.00 96.01           H  
ATOM    925 HE22 GLN A  58      -9.967  -7.304  15.719  1.00 96.01           H  
ATOM    926  OE1 GLN A  58     -11.634  -8.197  14.319  1.00 96.01           O  
ATOM    927  N   TYR A  59      -9.849  -7.353   8.819  1.00 97.33           N  
ATOM    928  H   TYR A  59      -9.595  -6.414   9.088  1.00 97.33           H  
ATOM    929  CA  TYR A  59      -8.907  -8.049   7.958  1.00 97.33           C  
ATOM    930  HA  TYR A  59      -9.136  -9.114   7.933  1.00 97.33           H  
ATOM    931  C   TYR A  59      -7.507  -7.881   8.527  1.00 97.33           C  
ATOM    932  CB  TYR A  59      -8.992  -7.501   6.525  1.00 97.33           C  
ATOM    933  HB2 TYR A  59      -8.188  -7.943   5.937  1.00 97.33           H  
ATOM    934  HB3 TYR A  59      -8.822  -6.425   6.544  1.00 97.33           H  
ATOM    935  O   TYR A  59      -7.179  -6.830   9.073  1.00 97.33           O  
ATOM    936  CG  TYR A  59     -10.311  -7.786   5.828  1.00 97.33           C  
ATOM    937  CD1 TYR A  59     -10.462  -8.957   5.059  1.00 97.33           C  
ATOM    938  HD1 TYR A  59      -9.639  -9.651   4.969  1.00 97.33           H  
ATOM    939  CD2 TYR A  59     -11.391  -6.892   5.962  1.00 97.33           C  
ATOM    940  HD2 TYR A  59     -11.280  -6.005   6.568  1.00 97.33           H  
ATOM    941  CE1 TYR A  59     -11.687  -9.229   4.417  1.00 97.33           C  
ATOM    942  HE1 TYR A  59     -11.811 -10.126   3.829  1.00 97.33           H  
ATOM    943  CE2 TYR A  59     -12.616  -7.162   5.322  1.00 97.33           C  
ATOM    944  HE2 TYR A  59     -13.444  -6.475   5.422  1.00 97.33           H  
ATOM    945  OH  TYR A  59     -13.945  -8.585   3.913  1.00 97.33           O  
ATOM    946  HH  TYR A  59     -14.594  -7.892   4.055  1.00 97.33           H  
ATOM    947  CZ  TYR A  59     -12.766  -8.329   4.544  1.00 97.33           C  
ATOM    948  N   ASP A  60      -6.681  -8.902   8.348  1.00 96.91           N  
ATOM    949  H   ASP A  60      -7.014  -9.725   7.866  1.00 96.91           H  
ATOM    950  CA  ASP A  60      -5.246  -8.807   8.567  1.00 96.91           C  
ATOM    951  HA  ASP A  60      -5.014  -7.925   9.164  1.00 96.91           H  
ATOM    952  C   ASP A  60      -4.555  -8.649   7.210  1.00 96.91           C  
ATOM    953  CB  ASP A  60      -4.745 -10.032   9.343  1.00 96.91           C  
ATOM    954  HB2 ASP A  60      -3.657  -9.995   9.383  1.00 96.91           H  
ATOM    955  HB3 ASP A  60      -5.028 -10.936   8.803  1.00 96.91           H  
ATOM    956  O   ASP A  60      -5.028  -9.153   6.187  1.00 96.91           O  
ATOM    957  CG  ASP A  60      -5.270 -10.115  10.783  1.00 96.91           C  
ATOM    958  OD1 ASP A  60      -5.738  -9.098  11.343  1.00 96.91           O  
ATOM    959  OD2 ASP A  60      -5.111 -11.202  11.390  1.00 96.91           O  
ATOM    960  N   LEU A  61      -3.429  -7.943   7.192  1.00 97.91           N  
ATOM    961  H   LEU A  61      -3.074  -7.602   8.073  1.00 97.91           H  
ATOM    962  CA  LEU A  61      -2.567  -7.852   6.021  1.00 97.91           C  
ATOM    963  HA  LEU A  61      -3.156  -8.049   5.124  1.00 97.91           H  
ATOM    964  C   LEU A  61      -1.474  -8.904   6.129  1.00 97.91           C  
ATOM    965  CB  LEU A  61      -1.987  -6.435   5.914  1.00 97.91           C  
ATOM    966  HB2 LEU A  61      -1.523  -6.185   6.868  1.00 97.91           H  
ATOM    967  HB3 LEU A  61      -2.808  -5.740   5.740  1.00 97.91           H  
ATOM    968  O   LEU A  61      -0.804  -8.991   7.155  1.00 97.91           O  
ATOM    969  CG  LEU A  61      -0.949  -6.233   4.799  1.00 97.91           C  
ATOM    970  HG  LEU A  61      -0.124  -6.934   4.921  1.00 97.91           H  
ATOM    971  CD1 LEU A  61      -1.565  -6.409   3.413  1.00 97.91           C  
ATOM    972 HD11 LEU A  61      -0.811  -6.214   2.651  1.00 97.91           H  
ATOM    973 HD12 LEU A  61      -1.922  -7.431   3.279  1.00 97.91           H  
ATOM    974 HD13 LEU A  61      -2.394  -5.712   3.297  1.00 97.91           H  
ATOM    975  CD2 LEU A  61      -0.389  -4.816   4.894  1.00 97.91           C  
ATOM    976 HD21 LEU A  61       0.347  -4.655   4.107  1.00 97.91           H  
ATOM    977 HD22 LEU A  61      -1.192  -4.087   4.787  1.00 97.91           H  
ATOM    978 HD23 LEU A  61       0.092  -4.680   5.862  1.00 97.91           H  
ATOM    979  N   ARG A  62      -1.235  -9.627   5.037  1.00 97.41           N  
ATOM    980  H   ARG A  62      -1.843  -9.505   4.240  1.00 97.41           H  
ATOM    981  CA  ARG A  62      -0.060 -10.473   4.856  1.00 97.41           C  
ATOM    982  HA  ARG A  62       0.599 -10.358   5.717  1.00 97.41           H  
ATOM    983  C   ARG A  62       0.713 -10.020   3.623  1.00 97.41           C  
ATOM    984  CB  ARG A  62      -0.499 -11.940   4.794  1.00 97.41           C  
ATOM    985  HB2 ARG A  62      -1.022 -12.190   5.716  1.00 97.41           H  
ATOM    986  HB3 ARG A  62      -1.175 -12.087   3.951  1.00 97.41           H  
ATOM    987  O   ARG A  62       0.128  -9.783   2.570  1.00 97.41           O  
ATOM    988  CG  ARG A  62       0.707 -12.866   4.645  1.00 97.41           C  
ATOM    989  HG2 ARG A  62       1.216 -12.645   3.707  1.00 97.41           H  
ATOM    990  HG3 ARG A  62       1.401 -12.698   5.468  1.00 97.41           H  
ATOM    991  CD  ARG A  62       0.289 -14.334   4.630  1.00 97.41           C  
ATOM    992  HD2 ARG A  62      -0.434 -14.492   3.829  1.00 97.41           H  
ATOM    993  HD3 ARG A  62      -0.178 -14.599   5.578  1.00 97.41           H  
ATOM    994  NE  ARG A  62       1.483 -15.142   4.361  1.00 97.41           N  
ATOM    995  HE  ARG A  62       1.875 -15.018   3.438  1.00 97.41           H  
ATOM    996  NH1 ARG A  62       1.850 -16.015   6.456  1.00 97.41           N  
ATOM    997 HH11 ARG A  62       2.379 -16.659   7.026  1.00 97.41           H  
ATOM    998 HH12 ARG A  62       0.872 -15.892   6.677  1.00 97.41           H  
ATOM    999  NH2 ARG A  62       3.368 -16.277   4.858  1.00 97.41           N  
ATOM   1000 HH21 ARG A  62       3.673 -16.007   3.934  1.00 97.41           H  
ATOM   1001 HH22 ARG A  62       4.030 -16.640   5.528  1.00 97.41           H  
ATOM   1002  CZ  ARG A  62       2.220 -15.803   5.224  1.00 97.41           C  
ATOM   1003  N   ILE A  63       2.026  -9.904   3.774  1.00 97.19           N  
ATOM   1004  H   ILE A  63       2.406 -10.090   4.691  1.00 97.19           H  
ATOM   1005  CA  ILE A  63       2.981  -9.606   2.711  1.00 97.19           C  
ATOM   1006  HA  ILE A  63       2.465  -9.509   1.756  1.00 97.19           H  
ATOM   1007  C   ILE A  63       3.940 -10.785   2.637  1.00 97.19           C  
ATOM   1008  CB  ILE A  63       3.732  -8.289   3.008  1.00 97.19           C  
ATOM   1009  HB  ILE A  63       4.208  -8.389   3.984  1.00 97.19           H  
ATOM   1010  O   ILE A  63       4.599 -11.093   3.628  1.00 97.19           O  
ATOM   1011  CG1 ILE A  63       2.764  -7.086   3.054  1.00 97.19           C  
ATOM   1012 HG12 ILE A  63       2.466  -6.822   2.039  1.00 97.19           H  
ATOM   1013 HG13 ILE A  63       1.861  -7.348   3.605  1.00 97.19           H  
ATOM   1014  CG2 ILE A  63       4.831  -8.043   1.956  1.00 97.19           C  
ATOM   1015 HG21 ILE A  63       5.429  -7.174   2.231  1.00 97.19           H  
ATOM   1016 HG22 ILE A  63       4.388  -7.893   0.972  1.00 97.19           H  
ATOM   1017 HG23 ILE A  63       5.514  -8.891   1.907  1.00 97.19           H  
ATOM   1018  CD1 ILE A  63       3.359  -5.854   3.743  1.00 97.19           C  
ATOM   1019 HD11 ILE A  63       4.299  -5.553   3.282  1.00 97.19           H  
ATOM   1020 HD12 ILE A  63       3.531  -6.072   4.798  1.00 97.19           H  
ATOM   1021 HD13 ILE A  63       2.651  -5.030   3.656  1.00 97.19           H  
ATOM   1022  N   ASP A  64       4.040 -11.408   1.470  1.00 95.59           N  
ATOM   1023  H   ASP A  64       3.455 -11.106   0.704  1.00 95.59           H  
ATOM   1024  CA  ASP A  64       5.007 -12.463   1.180  1.00 95.59           C  
ATOM   1025  HA  ASP A  64       5.497 -12.778   2.102  1.00 95.59           H  
ATOM   1026  C   ASP A  64       6.086 -11.920   0.237  1.00 95.59           C  
ATOM   1027  CB  ASP A  64       4.290 -13.695   0.610  1.00 95.59           C  
ATOM   1028  HB2 ASP A  64       5.038 -14.392   0.231  1.00 95.59           H  
ATOM   1029  HB3 ASP A  64       3.654 -13.399  -0.224  1.00 95.59           H  
ATOM   1030  O   ASP A  64       5.787 -11.289  -0.778  1.00 95.59           O  
ATOM   1031  CG  ASP A  64       3.456 -14.408   1.679  1.00 95.59           C  
ATOM   1032  OD1 ASP A  64       4.018 -15.241   2.429  1.00 95.59           O  
ATOM   1033  OD2 ASP A  64       2.243 -14.139   1.798  1.00 95.59           O  
ATOM   1034  N   LEU A  65       7.349 -12.156   0.586  1.00 94.33           N  
ATOM   1035  H   LEU A  65       7.513 -12.719   1.408  1.00 94.33           H  
ATOM   1036  CA  LEU A  65       8.527 -11.699  -0.147  1.00 94.33           C  
ATOM   1037  HA  LEU A  65       8.220 -11.256  -1.094  1.00 94.33           H  
ATOM   1038  C   LEU A  65       9.433 -12.889  -0.452  1.00 94.33           C  
ATOM   1039  CB  LEU A  65       9.300 -10.648   0.673  1.00 94.33           C  
ATOM   1040  HB2 LEU A  65      10.163 -10.318   0.096  1.00 94.33           H  
ATOM   1041  HB3 LEU A  65       9.672 -11.142   1.571  1.00 94.33           H  
ATOM   1042  O   LEU A  65       9.566 -13.810   0.356  1.00 94.33           O  
ATOM   1043  CG  LEU A  65       8.496  -9.413   1.113  1.00 94.33           C  
ATOM   1044  HG  LEU A  65       7.605  -9.732   1.655  1.00 94.33           H  
ATOM   1045  CD1 LEU A  65       9.338  -8.564   2.065  1.00 94.33           C  
ATOM   1046 HD11 LEU A  65       8.760  -7.703   2.400  1.00 94.33           H  
ATOM   1047 HD12 LEU A  65      10.242  -8.218   1.563  1.00 94.33           H  
ATOM   1048 HD13 LEU A  65       9.616  -9.157   2.936  1.00 94.33           H  
ATOM   1049  CD2 LEU A  65       8.082  -8.543  -0.073  1.00 94.33           C  
ATOM   1050 HD21 LEU A  65       7.430  -9.109  -0.737  1.00 94.33           H  
ATOM   1051 HD22 LEU A  65       7.527  -7.678   0.290  1.00 94.33           H  
ATOM   1052 HD23 LEU A  65       8.962  -8.208  -0.623  1.00 94.33           H  
ATOM   1053  N   GLU A  66      10.119 -12.839  -1.588  1.00 92.80           N  
ATOM   1054  H   GLU A  66       9.989 -12.059  -2.215  1.00 92.80           H  
ATOM   1055  CA  GLU A  66      11.154 -13.809  -1.932  1.00 92.80           C  
ATOM   1056  HA  GLU A  66      11.430 -14.359  -1.033  1.00 92.80           H  
ATOM   1057  C   GLU A  66      12.400 -13.075  -2.426  1.00 92.80           C  
ATOM   1058  CB  GLU A  66      10.605 -14.835  -2.935  1.00 92.80           C  
ATOM   1059  HB2 GLU A  66      10.416 -14.359  -3.897  1.00 92.80           H  
ATOM   1060  HB3 GLU A  66       9.661 -15.213  -2.540  1.00 92.80           H  
ATOM   1061  O   GLU A  66      12.342 -12.296  -3.375  1.00 92.80           O  
ATOM   1062  CG  GLU A  66      11.574 -16.013  -3.117  1.00 92.80           C  
ATOM   1063  HG2 GLU A  66      11.873 -16.375  -2.134  1.00 92.80           H  
ATOM   1064  HG3 GLU A  66      12.471 -15.658  -3.624  1.00 92.80           H  
ATOM   1065  CD  GLU A  66      10.968 -17.195  -3.894  1.00 92.80           C  
ATOM   1066  OE1 GLU A  66      11.766 -17.945  -4.494  1.00 92.80           O  
ATOM   1067  OE2 GLU A  66       9.738 -17.436  -3.802  1.00 92.80           O  
ATOM   1068  N   VAL A  67      13.531 -13.309  -1.759  1.00 89.53           N  
ATOM   1069  H   VAL A  67      13.501 -13.964  -0.991  1.00 89.53           H  
ATOM   1070  CA  VAL A  67      14.830 -12.712  -2.092  1.00 89.53           C  
ATOM   1071  HA  VAL A  67      14.779 -12.269  -3.087  1.00 89.53           H  
ATOM   1072  C   VAL A  67      15.863 -13.827  -2.107  1.00 89.53           C  
ATOM   1073  CB  VAL A  67      15.229 -11.605  -1.094  1.00 89.53           C  
ATOM   1074  HB  VAL A  67      15.347 -12.038  -0.101  1.00 89.53           H  
ATOM   1075  O   VAL A  67      16.000 -14.551  -1.124  1.00 89.53           O  
ATOM   1076  CG1 VAL A  67      16.559 -10.955  -1.503  1.00 89.53           C  
ATOM   1077 HG11 VAL A  67      16.483 -10.537  -2.506  1.00 89.53           H  
ATOM   1078 HG12 VAL A  67      17.366 -11.688  -1.471  1.00 89.53           H  
ATOM   1079 HG13 VAL A  67      16.806 -10.156  -0.803  1.00 89.53           H  
ATOM   1080  CG2 VAL A  67      14.171 -10.496  -1.010  1.00 89.53           C  
ATOM   1081 HG21 VAL A  67      13.987 -10.078  -1.999  1.00 89.53           H  
ATOM   1082 HG22 VAL A  67      14.510  -9.706  -0.340  1.00 89.53           H  
ATOM   1083 HG23 VAL A  67      13.238 -10.898  -0.614  1.00 89.53           H  
ATOM   1084  N   ASN A  68      16.588 -13.986  -3.218  1.00 89.66           N  
ATOM   1085  H   ASN A  68      16.455 -13.334  -3.977  1.00 89.66           H  
ATOM   1086  CA  ASN A  68      17.595 -15.043  -3.389  1.00 89.66           C  
ATOM   1087  HA  ASN A  68      17.832 -15.103  -4.451  1.00 89.66           H  
ATOM   1088  C   ASN A  68      17.068 -16.442  -2.997  1.00 89.66           C  
ATOM   1089  CB  ASN A  68      18.887 -14.637  -2.649  1.00 89.66           C  
ATOM   1090  HB2 ASN A  68      18.675 -14.535  -1.584  1.00 89.66           H  
ATOM   1091  HB3 ASN A  68      19.635 -15.421  -2.768  1.00 89.66           H  
ATOM   1092  O   ASN A  68      17.712 -17.166  -2.238  1.00 89.66           O  
ATOM   1093  CG  ASN A  68      19.489 -13.349  -3.174  1.00 89.66           C  
ATOM   1094  ND2 ASN A  68      20.140 -12.581  -2.332  1.00 89.66           N  
ATOM   1095 HD21 ASN A  68      20.517 -11.725  -2.712  1.00 89.66           H  
ATOM   1096 HD22 ASN A  68      20.221 -12.837  -1.358  1.00 89.66           H  
ATOM   1097  OD1 ASN A  68      19.384 -13.015  -4.340  1.00 89.66           O  
ATOM   1098  N   ASN A  69      15.868 -16.799  -3.475  1.00 90.55           N  
ATOM   1099  H   ASN A  69      15.401 -16.160  -4.102  1.00 90.55           H  
ATOM   1100  CA  ASN A  69      15.141 -18.043  -3.162  1.00 90.55           C  
ATOM   1101  HA  ASN A  69      14.181 -17.983  -3.673  1.00 90.55           H  
ATOM   1102  C   ASN A  69      14.794 -18.251  -1.672  1.00 90.55           C  
ATOM   1103  CB  ASN A  69      15.885 -19.255  -3.754  1.00 90.55           C  
ATOM   1104  HB2 ASN A  69      16.812 -19.412  -3.202  1.00 90.55           H  
ATOM   1105  HB3 ASN A  69      15.268 -20.145  -3.629  1.00 90.55           H  
ATOM   1106  O   ASN A  69      14.339 -19.328  -1.283  1.00 90.55           O  
ATOM   1107  CG  ASN A  69      16.188 -19.121  -5.232  1.00 90.55           C  
ATOM   1108  ND2 ASN A  69      17.354 -19.545  -5.660  1.00 90.55           N  
ATOM   1109 HD21 ASN A  69      18.029 -19.917  -5.007  1.00 90.55           H  
ATOM   1110 HD22 ASN A  69      17.526 -19.431  -6.649  1.00 90.55           H  
ATOM   1111  OD1 ASN A  69      15.408 -18.639  -6.029  1.00 90.55           O  
ATOM   1112  N   THR A  70      15.000 -17.241  -0.823  1.00 94.55           N  
ATOM   1113  H   THR A  70      15.375 -16.374  -1.181  1.00 94.55           H  
ATOM   1114  CA  THR A  70      14.603 -17.263   0.587  1.00 94.55           C  
ATOM   1115  HA  THR A  70      14.465 -18.297   0.901  1.00 94.55           H  
ATOM   1116  C   THR A  70      13.283 -16.528   0.745  1.00 94.55           C  
ATOM   1117  CB  THR A  70      15.677 -16.660   1.497  1.00 94.55           C  
ATOM   1118  HB  THR A  70      15.808 -15.600   1.278  1.00 94.55           H  
ATOM   1119  O   THR A  70      13.128 -15.402   0.269  1.00 94.55           O  
ATOM   1120  CG2 THR A  70      15.325 -16.842   2.974  1.00 94.55           C  
ATOM   1121 HG21 THR A  70      16.146 -16.464   3.584  1.00 94.55           H  
ATOM   1122 HG22 THR A  70      14.425 -16.280   3.224  1.00 94.55           H  
ATOM   1123 HG23 THR A  70      15.174 -17.898   3.199  1.00 94.55           H  
ATOM   1124  OG1 THR A  70      16.892 -17.339   1.280  1.00 94.55           O  
ATOM   1125  HG1 THR A  70      17.134 -17.197   0.362  1.00 94.55           H  
ATOM   1126  N   LYS A  71      12.327 -17.175   1.415  1.00 94.93           N  
ATOM   1127  H   LYS A  71      12.551 -18.074   1.818  1.00 94.93           H  
ATOM   1128  CA  LYS A  71      10.978 -16.645   1.621  1.00 94.93           C  
ATOM   1129  HA  LYS A  71      10.779 -15.895   0.856  1.00 94.93           H  
ATOM   1130  C   LYS A  71      10.860 -15.950   2.966  1.00 94.93           C  
ATOM   1131  CB  LYS A  71       9.927 -17.747   1.467  1.00 94.93           C  
ATOM   1132  HB2 LYS A  71       8.947 -17.335   1.707  1.00 94.93           H  
ATOM   1133  HB3 LYS A  71      10.144 -18.563   2.155  1.00 94.93           H  
ATOM   1134  O   LYS A  71      11.232 -16.504   4.002  1.00 94.93           O  
ATOM   1135  CG  LYS A  71       9.908 -18.263   0.025  1.00 94.93           C  
ATOM   1136  HG2 LYS A  71       9.708 -17.430  -0.648  1.00 94.93           H  
ATOM   1137  HG3 LYS A  71      10.878 -18.693  -0.227  1.00 94.93           H  
ATOM   1138  CD  LYS A  71       8.831 -19.328  -0.161  1.00 94.93           C  
ATOM   1139  HD2 LYS A  71       7.856 -18.902   0.075  1.00 94.93           H  
ATOM   1140  HD3 LYS A  71       9.037 -20.178   0.490  1.00 94.93           H  
ATOM   1141  CE  LYS A  71       8.879 -19.756  -1.627  1.00 94.93           C  
ATOM   1142  HE2 LYS A  71       9.871 -20.148  -1.853  1.00 94.93           H  
ATOM   1143  HE3 LYS A  71       8.751 -18.871  -2.250  1.00 94.93           H  
ATOM   1144  NZ  LYS A  71       7.833 -20.754  -1.933  1.00 94.93           N  
ATOM   1145  HZ1 LYS A  71       6.927 -20.352  -1.739  1.00 94.93           H  
ATOM   1146  HZ2 LYS A  71       7.888 -20.969  -2.918  1.00 94.93           H  
ATOM   1147  HZ3 LYS A  71       7.976 -21.590  -1.386  1.00 94.93           H  
ATOM   1148  N   TYR A  72      10.266 -14.770   2.936  1.00 96.37           N  
ATOM   1149  H   TYR A  72       9.946 -14.423   2.043  1.00 96.37           H  
ATOM   1150  CA  TYR A  72       9.953 -13.969   4.103  1.00 96.37           C  
ATOM   1151  HA  TYR A  72      10.149 -14.548   5.006  1.00 96.37           H  
ATOM   1152  C   TYR A  72       8.480 -13.599   4.081  1.00 96.37           C  
ATOM   1153  CB  TYR A  72      10.826 -12.714   4.142  1.00 96.37           C  
ATOM   1154  HB2 TYR A  72      10.555 -12.055   3.317  1.00 96.37           H  
ATOM   1155  HB3 TYR A  72      10.614 -12.185   5.071  1.00 96.37           H  
ATOM   1156  O   TYR A  72       7.859 -13.531   3.022  1.00 96.37           O  
ATOM   1157  CG  TYR A  72      12.311 -12.981   4.083  1.00 96.37           C  
ATOM   1158  CD1 TYR A  72      13.032 -13.159   5.278  1.00 96.37           C  
ATOM   1159  HD1 TYR A  72      12.526 -13.097   6.230  1.00 96.37           H  
ATOM   1160  CD2 TYR A  72      12.967 -13.056   2.839  1.00 96.37           C  
ATOM   1161  HD2 TYR A  72      12.411 -12.934   1.922  1.00 96.37           H  
ATOM   1162  CE1 TYR A  72      14.417 -13.396   5.235  1.00 96.37           C  
ATOM   1163  HE1 TYR A  72      14.971 -13.513   6.154  1.00 96.37           H  
ATOM   1164  CE2 TYR A  72      14.351 -13.303   2.792  1.00 96.37           C  
ATOM   1165  HE2 TYR A  72      14.865 -13.369   1.844  1.00 96.37           H  
ATOM   1166  OH  TYR A  72      16.416 -13.688   3.941  1.00 96.37           O  
ATOM   1167  HH  TYR A  72      16.798 -13.744   4.820  1.00 96.37           H  
ATOM   1168  CZ  TYR A  72      15.078 -13.463   3.989  1.00 96.37           C  
ATOM   1169  N   PHE A  73       7.927 -13.326   5.251  1.00 96.96           N  
ATOM   1170  H   PHE A  73       8.468 -13.434   6.097  1.00 96.96           H  
ATOM   1171  CA  PHE A  73       6.600 -12.761   5.360  1.00 96.96           C  
ATOM   1172  HA  PHE A  73       6.410 -12.219   4.434  1.00 96.96           H  
ATOM   1173  C   PHE A  73       6.515 -11.750   6.500  1.00 96.96           C  
ATOM   1174  CB  PHE A  73       5.557 -13.878   5.477  1.00 96.96           C  
ATOM   1175  HB2 PHE A  73       5.752 -14.631   4.713  1.00 96.96           H  
ATOM   1176  HB3 PHE A  73       4.578 -13.453   5.253  1.00 96.96           H  
ATOM   1177  O   PHE A  73       7.227 -11.844   7.506  1.00 96.96           O  
ATOM   1178  CG  PHE A  73       5.499 -14.542   6.838  1.00 96.96           C  
ATOM   1179  CD1 PHE A  73       6.380 -15.585   7.174  1.00 96.96           C  
ATOM   1180  HD1 PHE A  73       7.117 -15.919   6.458  1.00 96.96           H  
ATOM   1181  CD2 PHE A  73       4.572 -14.082   7.785  1.00 96.96           C  
ATOM   1182  HD2 PHE A  73       3.932 -13.250   7.527  1.00 96.96           H  
ATOM   1183  CE1 PHE A  73       6.318 -16.174   8.450  1.00 96.96           C  
ATOM   1184  HE1 PHE A  73       6.998 -16.971   8.709  1.00 96.96           H  
ATOM   1185  CE2 PHE A  73       4.498 -14.673   9.057  1.00 96.96           C  
ATOM   1186  HE2 PHE A  73       3.786 -14.311   9.784  1.00 96.96           H  
ATOM   1187  CZ  PHE A  73       5.371 -15.724   9.388  1.00 96.96           C  
ATOM   1188  HZ  PHE A  73       5.319 -16.178  10.367  1.00 96.96           H  
ATOM   1189  N   ALA A  74       5.607 -10.799   6.332  1.00 97.83           N  
ATOM   1190  H   ALA A  74       5.095 -10.797   5.461  1.00 97.83           H  
ATOM   1191  CA  ALA A  74       5.164  -9.868   7.354  1.00 97.83           C  
ATOM   1192  HA  ALA A  74       5.593 -10.137   8.319  1.00 97.83           H  
ATOM   1193  C   ALA A  74       3.641  -9.953   7.459  1.00 97.83           C  
ATOM   1194  CB  ALA A  74       5.626  -8.454   6.991  1.00 97.83           C  
ATOM   1195  HB1 ALA A  74       6.715  -8.402   6.977  1.00 97.83           H  
ATOM   1196  HB2 ALA A  74       5.251  -7.750   7.734  1.00 97.83           H  
ATOM   1197  HB3 ALA A  74       5.241  -8.170   6.012  1.00 97.83           H  
ATOM   1198  O   ALA A  74       2.947  -9.994   6.443  1.00 97.83           O  
ATOM   1199  N   GLN A  75       3.122  -9.976   8.679  1.00 97.98           N  
ATOM   1200  H   GLN A  75       3.747  -9.946   9.472  1.00 97.98           H  
ATOM   1201  CA  GLN A  75       1.698  -9.884   8.965  1.00 97.98           C  
ATOM   1202  HA  GLN A  75       1.166  -9.723   8.027  1.00 97.98           H  
ATOM   1203  C   GLN A  75       1.423  -8.695   9.871  1.00 97.98           C  
ATOM   1204  CB  GLN A  75       1.152 -11.163   9.607  1.00 97.98           C  
ATOM   1205  HB2 GLN A  75       0.136 -10.962   9.948  1.00 97.98           H  
ATOM   1206  HB3 GLN A  75       1.762 -11.424  10.472  1.00 97.98           H  
ATOM   1207  O   GLN A  75       2.178  -8.437  10.808  1.00 97.98           O  
ATOM   1208  CG  GLN A  75       1.115 -12.349   8.643  1.00 97.98           C  
ATOM   1209  HG2 GLN A  75       2.138 -12.603   8.365  1.00 97.98           H  
ATOM   1210  HG3 GLN A  75       0.568 -12.068   7.743  1.00 97.98           H  
ATOM   1211  CD  GLN A  75       0.439 -13.576   9.249  1.00 97.98           C  
ATOM   1212  NE2 GLN A  75       0.807 -14.758   8.810  1.00 97.98           N  
ATOM   1213 HE21 GLN A  75       1.558 -14.843   8.139  1.00 97.98           H  
ATOM   1214 HE22 GLN A  75       0.227 -15.545   9.066  1.00 97.98           H  
ATOM   1215  OE1 GLN A  75      -0.430 -13.494  10.098  1.00 97.98           O  
ATOM   1216  N   TYR A  76       0.309  -8.020   9.616  1.00 98.50           N  
ATOM   1217  H   TYR A  76      -0.261  -8.320   8.839  1.00 98.50           H  
ATOM   1218  CA  TYR A  76      -0.169  -6.892  10.401  1.00 98.50           C  
ATOM   1219  HA  TYR A  76       0.393  -6.832  11.333  1.00 98.50           H  
ATOM   1220  C   TYR A  76      -1.644  -7.088  10.731  1.00 98.50           C  
ATOM   1221  CB  TYR A  76       0.055  -5.587   9.634  1.00 98.50           C  
ATOM   1222  HB2 TYR A  76      -0.480  -5.621   8.685  1.00 98.50           H  
ATOM   1223  HB3 TYR A  76      -0.378  -4.779  10.224  1.00 98.50           H  
ATOM   1224  O   TYR A  76      -2.452  -7.329   9.831  1.00 98.50           O  
ATOM   1225  CG  TYR A  76       1.513  -5.273   9.372  1.00 98.50           C  
ATOM   1226  CD1 TYR A  76       2.226  -4.515  10.316  1.00 98.50           C  
ATOM   1227  HD1 TYR A  76       1.736  -4.150  11.207  1.00 98.50           H  
ATOM   1228  CD2 TYR A  76       2.161  -5.747   8.213  1.00 98.50           C  
ATOM   1229  HD2 TYR A  76       1.611  -6.333   7.491  1.00 98.50           H  
ATOM   1230  CE1 TYR A  76       3.583  -4.231  10.106  1.00 98.50           C  
ATOM   1231  HE1 TYR A  76       4.120  -3.640  10.834  1.00 98.50           H  
ATOM   1232  CE2 TYR A  76       3.528  -5.470   8.006  1.00 98.50           C  
ATOM   1233  HE2 TYR A  76       4.039  -5.825   7.122  1.00 98.50           H  
ATOM   1234  OH  TYR A  76       5.568  -4.446   8.806  1.00 98.50           O  
ATOM   1235  HH  TYR A  76       5.889  -4.006   9.596  1.00 98.50           H  
ATOM   1236  CZ  TYR A  76       4.246  -4.721   8.965  1.00 98.50           C  
ATOM   1237  N   LYS A  77      -1.996  -6.969  12.014  1.00 98.08           N  
ATOM   1238  H   LYS A  77      -1.268  -6.797  12.693  1.00 98.08           H  
ATOM   1239  CA  LYS A  77      -3.398  -7.001  12.453  1.00 98.08           C  
ATOM   1240  HA  LYS A  77      -3.892  -7.836  11.955  1.00 98.08           H  
ATOM   1241  C   LYS A  77      -4.171  -5.774  11.976  1.00 98.08           C  
ATOM   1242  CB  LYS A  77      -3.479  -7.189  13.982  1.00 98.08           C  
ATOM   1243  HB2 LYS A  77      -4.521  -7.107  14.292  1.00 98.08           H  
ATOM   1244  HB3 LYS A  77      -2.929  -6.385  14.471  1.00 98.08           H  
ATOM   1245  O   LYS A  77      -3.562  -4.764  11.641  1.00 98.08           O  
ATOM   1246  CG  LYS A  77      -2.935  -8.542  14.483  1.00 98.08           C  
ATOM   1247  HG2 LYS A  77      -3.064  -8.589  15.565  1.00 98.08           H  
ATOM   1248  HG3 LYS A  77      -1.871  -8.619  14.258  1.00 98.08           H  
ATOM   1249  CD  LYS A  77      -3.684  -9.713  13.836  1.00 98.08           C  
ATOM   1250  HD2 LYS A  77      -3.463  -9.703  12.769  1.00 98.08           H  
ATOM   1251  HD3 LYS A  77      -4.756  -9.575  13.975  1.00 98.08           H  
ATOM   1252  CE  LYS A  77      -3.269 -11.090  14.350  1.00 98.08           C  
ATOM   1253  HE2 LYS A  77      -3.425 -11.144  15.428  1.00 98.08           H  
ATOM   1254  HE3 LYS A  77      -2.209 -11.225  14.135  1.00 98.08           H  
ATOM   1255  NZ  LYS A  77      -4.067 -12.124  13.648  1.00 98.08           N  
ATOM   1256  HZ1 LYS A  77      -4.173 -11.858  12.680  1.00 98.08           H  
ATOM   1257  HZ2 LYS A  77      -3.650 -13.044  13.671  1.00 98.08           H  
ATOM   1258  HZ3 LYS A  77      -5.028 -12.134  13.958  1.00 98.08           H  
ATOM   1259  N   ASP A  78      -5.499  -5.838  11.980  1.00 97.58           N  
ATOM   1260  H   ASP A  78      -5.919  -6.740  12.152  1.00 97.58           H  
ATOM   1261  CA  ASP A  78      -6.387  -4.667  11.850  1.00 97.58           C  
ATOM   1262  HA  ASP A  78      -7.398  -5.057  11.730  1.00 97.58           H  
ATOM   1263  C   ASP A  78      -6.130  -3.789  10.609  1.00 97.58           C  
ATOM   1264  CB  ASP A  78      -6.370  -3.840  13.150  1.00 97.58           C  
ATOM   1265  HB2 ASP A  78      -5.378  -3.414  13.298  1.00 97.58           H  
ATOM   1266  HB3 ASP A  78      -7.082  -3.019  13.062  1.00 97.58           H  
ATOM   1267  O   ASP A  78      -6.188  -2.557  10.669  1.00 97.58           O  
ATOM   1268  CG  ASP A  78      -6.762  -4.665  14.368  1.00 97.58           C  
ATOM   1269  OD1 ASP A  78      -7.798  -5.359  14.268  1.00 97.58           O  
ATOM   1270  OD2 ASP A  78      -6.050  -4.578  15.392  1.00 97.58           O  
ATOM   1271  N   PHE A  79      -5.837  -4.422   9.474  1.00 98.53           N  
ATOM   1272  H   PHE A  79      -5.920  -5.429   9.463  1.00 98.53           H  
ATOM   1273  CA  PHE A  79      -5.571  -3.740   8.216  1.00 98.53           C  
ATOM   1274  HA  PHE A  79      -4.807  -2.986   8.404  1.00 98.53           H  
ATOM   1275  C   PHE A  79      -6.820  -3.047   7.671  1.00 98.53           C  
ATOM   1276  CB  PHE A  79      -5.006  -4.722   7.189  1.00 98.53           C  
ATOM   1277  HB2 PHE A  79      -4.030  -5.054   7.541  1.00 98.53           H  
ATOM   1278  HB3 PHE A  79      -5.657  -5.595   7.140  1.00 98.53           H  
ATOM   1279  O   PHE A  79      -7.842  -3.685   7.398  1.00 98.53           O  
ATOM   1280  CG  PHE A  79      -4.864  -4.134   5.792  1.00 98.53           C  
ATOM   1281  CD1 PHE A  79      -5.569  -4.700   4.713  1.00 98.53           C  
ATOM   1282  HD1 PHE A  79      -6.215  -5.550   4.880  1.00 98.53           H  
ATOM   1283  CD2 PHE A  79      -4.030  -3.021   5.566  1.00 98.53           C  
ATOM   1284  HD2 PHE A  79      -3.491  -2.571   6.387  1.00 98.53           H  
ATOM   1285  CE1 PHE A  79      -5.433  -4.168   3.418  1.00 98.53           C  
ATOM   1286  HE1 PHE A  79      -5.970  -4.611   2.593  1.00 98.53           H  
ATOM   1287  CE2 PHE A  79      -3.894  -2.490   4.271  1.00 98.53           C  
ATOM   1288  HE2 PHE A  79      -3.252  -1.640   4.095  1.00 98.53           H  
ATOM   1289  CZ  PHE A  79      -4.592  -3.065   3.197  1.00 98.53           C  
ATOM   1290  HZ  PHE A  79      -4.480  -2.661   2.202  1.00 98.53           H  
ATOM   1291  N   LYS A  80      -6.708  -1.735   7.446  1.00 98.44           N  
ATOM   1292  H   LYS A  80      -5.853  -1.287   7.744  1.00 98.44           H  
ATOM   1293  CA  LYS A  80      -7.680  -0.941   6.694  1.00 98.44           C  
ATOM   1294  HA  LYS A  80      -8.207  -1.617   6.021  1.00 98.44           H  
ATOM   1295  C   LYS A  80      -7.001   0.098   5.816  1.00 98.44           C  
ATOM   1296  CB  LYS A  80      -8.722  -0.274   7.609  1.00 98.44           C  
ATOM   1297  HB2 LYS A  80      -8.251   0.474   8.248  1.00 98.44           H  
ATOM   1298  HB3 LYS A  80      -9.445   0.239   6.975  1.00 98.44           H  
ATOM   1299  O   LYS A  80      -5.995   0.699   6.192  1.00 98.44           O  
ATOM   1300  CG  LYS A  80      -9.472  -1.284   8.483  1.00 98.44           C  
ATOM   1301  HG2 LYS A  80      -9.857  -2.080   7.845  1.00 98.44           H  
ATOM   1302  HG3 LYS A  80      -8.792  -1.710   9.221  1.00 98.44           H  
ATOM   1303  CD  LYS A  80     -10.650  -0.639   9.208  1.00 98.44           C  
ATOM   1304  HD2 LYS A  80     -10.294   0.126   9.899  1.00 98.44           H  
ATOM   1305  HD3 LYS A  80     -11.317  -0.195   8.469  1.00 98.44           H  
ATOM   1306  CE  LYS A  80     -11.380  -1.752   9.961  1.00 98.44           C  
ATOM   1307  HE2 LYS A  80     -10.740  -2.111  10.767  1.00 98.44           H  
ATOM   1308  HE3 LYS A  80     -11.536  -2.583   9.273  1.00 98.44           H  
ATOM   1309  NZ  LYS A  80     -12.688  -1.296  10.481  1.00 98.44           N  
ATOM   1310  HZ1 LYS A  80     -13.280  -1.046   9.701  1.00 98.44           H  
ATOM   1311  HZ2 LYS A  80     -12.578  -0.507  11.100  1.00 98.44           H  
ATOM   1312  HZ3 LYS A  80     -13.136  -2.059  10.968  1.00 98.44           H  
ATOM   1313  N   VAL A  81      -7.633   0.358   4.681  1.00 98.74           N  
ATOM   1314  H   VAL A  81      -8.465  -0.176   4.472  1.00 98.74           H  
ATOM   1315  CA  VAL A  81      -7.410   1.558   3.875  1.00 98.74           C  
ATOM   1316  HA  VAL A  81      -6.568   2.129   4.266  1.00 98.74           H  
ATOM   1317  C   VAL A  81      -8.667   2.399   4.006  1.00 98.74           C  
ATOM   1318  CB  VAL A  81      -7.101   1.187   2.416  1.00 98.74           C  
ATOM   1319  HB  VAL A  81      -7.896   0.552   2.025  1.00 98.74           H  
ATOM   1320  O   VAL A  81      -9.763   1.883   3.804  1.00 98.74           O  
ATOM   1321  CG1 VAL A  81      -6.982   2.421   1.522  1.00 98.74           C  
ATOM   1322 HG11 VAL A  81      -6.712   2.122   0.509  1.00 98.74           H  
ATOM   1323 HG12 VAL A  81      -6.217   3.090   1.916  1.00 98.74           H  
ATOM   1324 HG13 VAL A  81      -7.939   2.941   1.472  1.00 98.74           H  
ATOM   1325  CG2 VAL A  81      -5.770   0.426   2.348  1.00 98.74           C  
ATOM   1326 HG21 VAL A  81      -5.851  -0.517   2.889  1.00 98.74           H  
ATOM   1327 HG22 VAL A  81      -4.973   1.023   2.790  1.00 98.74           H  
ATOM   1328 HG23 VAL A  81      -5.519   0.210   1.309  1.00 98.74           H  
ATOM   1329  N   LEU A  82      -8.529   3.660   4.412  1.00 98.67           N  
ATOM   1330  H   LEU A  82      -7.600   4.007   4.603  1.00 98.67           H  
ATOM   1331  CA  LEU A  82      -9.679   4.550   4.586  1.00 98.67           C  
ATOM   1332  HA  LEU A  82     -10.517   3.965   4.965  1.00 98.67           H  
ATOM   1333  C   LEU A  82     -10.169   5.117   3.248  1.00 98.67           C  
ATOM   1334  CB  LEU A  82      -9.362   5.631   5.633  1.00 98.67           C  
ATOM   1335  HB2 LEU A  82     -10.251   6.248   5.763  1.00 98.67           H  
ATOM   1336  HB3 LEU A  82      -8.563   6.269   5.255  1.00 98.67           H  
ATOM   1337  O   LEU A  82      -9.636   4.797   2.190  1.00 98.67           O  
ATOM   1338  CG  LEU A  82      -8.966   5.089   7.020  1.00 98.67           C  
ATOM   1339  HG  LEU A  82      -7.957   4.678   6.971  1.00 98.67           H  
ATOM   1340  CD1 LEU A  82      -8.969   6.227   8.040  1.00 98.67           C  
ATOM   1341 HD11 LEU A  82      -9.994   6.552   8.217  1.00 98.67           H  
ATOM   1342 HD12 LEU A  82      -8.531   5.887   8.979  1.00 98.67           H  
ATOM   1343 HD13 LEU A  82      -8.410   7.079   7.654  1.00 98.67           H  
ATOM   1344  CD2 LEU A  82      -9.905   4.000   7.551  1.00 98.67           C  
ATOM   1345 HD21 LEU A  82      -9.819   3.102   6.938  1.00 98.67           H  
ATOM   1346 HD22 LEU A  82      -9.637   3.744   8.576  1.00 98.67           H  
ATOM   1347 HD23 LEU A  82     -10.934   4.360   7.523  1.00 98.67           H  
ATOM   1348  N   SER A  83     -11.214   5.935   3.294  1.00 98.53           N  
ATOM   1349  H   SER A  83     -11.562   6.222   4.197  1.00 98.53           H  
ATOM   1350  CA  SER A  83     -11.866   6.475   2.101  1.00 98.53           C  
ATOM   1351  HA  SER A  83     -12.148   5.643   1.456  1.00 98.53           H  
ATOM   1352  C   SER A  83     -10.966   7.413   1.282  1.00 98.53           C  
ATOM   1353  CB  SER A  83     -13.146   7.190   2.536  1.00 98.53           C  
ATOM   1354  HB2 SER A  83     -13.794   6.493   3.067  1.00 98.53           H  
ATOM   1355  HB3 SER A  83     -13.674   7.553   1.654  1.00 98.53           H  
ATOM   1356  O   SER A  83      -9.947   7.921   1.761  1.00 98.53           O  
ATOM   1357  OG  SER A  83     -12.843   8.288   3.376  1.00 98.53           O  
ATOM   1358  HG  SER A  83     -12.688   8.003   4.280  1.00 98.53           H  
ATOM   1359  N   GLU A  84     -11.366   7.704   0.041  1.00 98.66           N  
ATOM   1360  H   GLU A  84     -12.139   7.192  -0.361  1.00 98.66           H  
ATOM   1361  CA  GLU A  84     -10.661   8.668  -0.813  1.00 98.66           C  
ATOM   1362  HA  GLU A  84      -9.633   8.327  -0.937  1.00 98.66           H  
ATOM   1363  C   GLU A  84     -10.618  10.081  -0.206  1.00 98.66           C  
ATOM   1364  CB  GLU A  84     -11.333   8.714  -2.194  1.00 98.66           C  
ATOM   1365  HB2 GLU A  84     -11.433   7.697  -2.573  1.00 98.66           H  
ATOM   1366  HB3 GLU A  84     -12.328   9.152  -2.107  1.00 98.66           H  
ATOM   1367  O   GLU A  84      -9.607  10.776  -0.316  1.00 98.66           O  
ATOM   1368  CG  GLU A  84     -10.481   9.550  -3.158  1.00 98.66           C  
ATOM   1369  HG2 GLU A  84      -9.449   9.206  -3.085  1.00 98.66           H  
ATOM   1370  HG3 GLU A  84     -10.507  10.596  -2.850  1.00 98.66           H  
ATOM   1371  CD  GLU A  84     -10.899   9.475  -4.626  1.00 98.66           C  
ATOM   1372  OE1 GLU A  84     -10.055   9.909  -5.446  1.00 98.66           O  
ATOM   1373  OE2 GLU A  84     -12.004   8.981  -4.950  1.00 98.66           O  
ATOM   1374  N   THR A  85     -11.683  10.506   0.484  1.00 98.42           N  
ATOM   1375  H   THR A  85     -12.460   9.875   0.622  1.00 98.42           H  
ATOM   1376  CA  THR A  85     -11.730  11.801   1.190  1.00 98.42           C  
ATOM   1377  HA  THR A  85     -11.440  12.591   0.498  1.00 98.42           H  
ATOM   1378  C   THR A  85     -10.750  11.851   2.362  1.00 98.42           C  
ATOM   1379  CB  THR A  85     -13.144  12.101   1.707  1.00 98.42           C  
ATOM   1380  HB  THR A  85     -13.118  12.990   2.337  1.00 98.42           H  
ATOM   1381  O   THR A  85     -10.250  12.919   2.709  1.00 98.42           O  
ATOM   1382  CG2 THR A  85     -14.140  12.324   0.570  1.00 98.42           C  
ATOM   1383 HG21 THR A  85     -13.796  13.142  -0.062  1.00 98.42           H  
ATOM   1384 HG22 THR A  85     -14.234  11.421  -0.033  1.00 98.42           H  
ATOM   1385 HG23 THR A  85     -15.115  12.580   0.984  1.00 98.42           H  
ATOM   1386  OG1 THR A  85     -13.629  11.012   2.447  1.00 98.42           O  
ATOM   1387  HG1 THR A  85     -14.185  11.329   3.163  1.00 98.42           H  
ATOM   1388  N   GLU A  86     -10.411  10.693   2.925  1.00 98.61           N  
ATOM   1389  H   GLU A  86     -10.904   9.866   2.621  1.00 98.61           H  
ATOM   1390  CA  GLU A  86      -9.350  10.500   3.916  1.00 98.61           C  
ATOM   1391  HA  GLU A  86      -9.186  11.440   4.443  1.00 98.61           H  
ATOM   1392  C   GLU A  86      -8.008  10.120   3.273  1.00 98.61           C  
ATOM   1393  CB  GLU A  86      -9.794   9.457   4.943  1.00 98.61           C  
ATOM   1394  HB2 GLU A  86     -10.026   8.526   4.427  1.00 98.61           H  
ATOM   1395  HB3 GLU A  86      -8.984   9.266   5.647  1.00 98.61           H  
ATOM   1396  O   GLU A  86      -7.098   9.645   3.960  1.00 98.61           O  
ATOM   1397  CG  GLU A  86     -11.012   9.926   5.742  1.00 98.61           C  
ATOM   1398  HG2 GLU A  86     -11.824  10.223   5.078  1.00 98.61           H  
ATOM   1399  HG3 GLU A  86     -10.733  10.791   6.344  1.00 98.61           H  
ATOM   1400  CD  GLU A  86     -11.480   8.782   6.632  1.00 98.61           C  
ATOM   1401  OE1 GLU A  86     -11.108   8.806   7.829  1.00 98.61           O  
ATOM   1402  OE2 GLU A  86     -12.142   7.867   6.079  1.00 98.61           O  
ATOM   1403  N   LYS A  87      -7.878  10.340   1.957  1.00 98.70           N  
ATOM   1404  H   LYS A  87      -8.696  10.671   1.466  1.00 98.70           H  
ATOM   1405  CA  LYS A  87      -6.664  10.140   1.156  1.00 98.70           C  
ATOM   1406  HA  LYS A  87      -6.941  10.260   0.109  1.00 98.70           H  
ATOM   1407  C   LYS A  87      -6.100   8.724   1.281  1.00 98.70           C  
ATOM   1408  CB  LYS A  87      -5.626  11.214   1.502  1.00 98.70           C  
ATOM   1409  HB2 LYS A  87      -4.755  11.091   0.858  1.00 98.70           H  
ATOM   1410  HB3 LYS A  87      -5.307  11.048   2.531  1.00 98.70           H  
ATOM   1411  O   LYS A  87      -4.884   8.538   1.365  1.00 98.70           O  
ATOM   1412  CG  LYS A  87      -6.124  12.659   1.368  1.00 98.70           C  
ATOM   1413  HG2 LYS A  87      -7.110  12.789   1.813  1.00 98.70           H  
ATOM   1414  HG3 LYS A  87      -6.163  12.927   0.313  1.00 98.70           H  
ATOM   1415  CD  LYS A  87      -5.131  13.553   2.109  1.00 98.70           C  
ATOM   1416  HD2 LYS A  87      -4.123  13.292   1.787  1.00 98.70           H  
ATOM   1417  HD3 LYS A  87      -5.200  13.367   3.181  1.00 98.70           H  
ATOM   1418  CE  LYS A  87      -5.401  15.029   1.827  1.00 98.70           C  
ATOM   1419  HE2 LYS A  87      -5.627  15.135   0.766  1.00 98.70           H  
ATOM   1420  HE3 LYS A  87      -6.264  15.359   2.405  1.00 98.70           H  
ATOM   1421  NZ  LYS A  87      -4.190  15.823   2.139  1.00 98.70           N  
ATOM   1422  HZ1 LYS A  87      -4.330  16.809   1.970  1.00 98.70           H  
ATOM   1423  HZ2 LYS A  87      -3.455  15.523   1.514  1.00 98.70           H  
ATOM   1424  HZ3 LYS A  87      -3.868  15.664   3.083  1.00 98.70           H  
ATOM   1425  N   TYR A  88      -6.990   7.734   1.344  1.00 98.83           N  
ATOM   1426  H   TYR A  88      -7.972   7.971   1.317  1.00 98.83           H  
ATOM   1427  CA  TYR A  88      -6.641   6.320   1.462  1.00 98.83           C  
ATOM   1428  HA  TYR A  88      -7.559   5.787   1.711  1.00 98.83           H  
ATOM   1429  C   TYR A  88      -5.677   6.019   2.614  1.00 98.83           C  
ATOM   1430  CB  TYR A  88      -6.156   5.781   0.108  1.00 98.83           C  
ATOM   1431  HB2 TYR A  88      -5.919   4.721   0.201  1.00 98.83           H  
ATOM   1432  HB3 TYR A  88      -5.236   6.295  -0.170  1.00 98.83           H  
ATOM   1433  O   TYR A  88      -4.777   5.199   2.468  1.00 98.83           O  
ATOM   1434  CG  TYR A  88      -7.166   5.921  -1.006  1.00 98.83           C  
ATOM   1435  CD1 TYR A  88      -8.427   5.304  -0.887  1.00 98.83           C  
ATOM   1436  HD1 TYR A  88      -8.677   4.730  -0.007  1.00 98.83           H  
ATOM   1437  CD2 TYR A  88      -6.830   6.627  -2.176  1.00 98.83           C  
ATOM   1438  HD2 TYR A  88      -5.857   7.087  -2.271  1.00 98.83           H  
ATOM   1439  CE1 TYR A  88      -9.358   5.399  -1.932  1.00 98.83           C  
ATOM   1440  HE1 TYR A  88     -10.334   4.942  -1.855  1.00 98.83           H  
ATOM   1441  CE2 TYR A  88      -7.761   6.728  -3.224  1.00 98.83           C  
ATOM   1442  HE2 TYR A  88      -7.513   7.273  -4.123  1.00 98.83           H  
ATOM   1443  OH  TYR A  88      -9.938   6.235  -4.079  1.00 98.83           O  
ATOM   1444  HH  TYR A  88      -9.678   6.861  -4.759  1.00 98.83           H  
ATOM   1445  CZ  TYR A  88      -9.025   6.116  -3.094  1.00 98.83           C  
ATOM   1446  N   LYS A  89      -5.833   6.691   3.763  1.00 98.80           N  
ATOM   1447  H   LYS A  89      -6.543   7.409   3.791  1.00 98.80           H  
ATOM   1448  CA  LYS A  89      -4.967   6.504   4.937  1.00 98.80           C  
ATOM   1449  HA  LYS A  89      -3.983   6.902   4.689  1.00 98.80           H  
ATOM   1450  C   LYS A  89      -4.797   5.025   5.303  1.00 98.80           C  
ATOM   1451  CB  LYS A  89      -5.546   7.292   6.116  1.00 98.80           C  
ATOM   1452  HB2 LYS A  89      -5.666   8.325   5.792  1.00 98.80           H  
ATOM   1453  HB3 LYS A  89      -6.530   6.889   6.358  1.00 98.80           H  
ATOM   1454  O   LYS A  89      -5.791   4.305   5.417  1.00 98.80           O  
ATOM   1455  CG  LYS A  89      -4.658   7.237   7.374  1.00 98.80           C  
ATOM   1456  HG2 LYS A  89      -3.676   7.640   7.128  1.00 98.80           H  
ATOM   1457  HG3 LYS A  89      -4.537   6.201   7.692  1.00 98.80           H  
ATOM   1458  CD  LYS A  89      -5.241   8.020   8.560  1.00 98.80           C  
ATOM   1459  HD2 LYS A  89      -6.220   7.616   8.816  1.00 98.80           H  
ATOM   1460  HD3 LYS A  89      -4.570   7.917   9.413  1.00 98.80           H  
ATOM   1461  CE  LYS A  89      -5.358   9.491   8.171  1.00 98.80           C  
ATOM   1462  HE2 LYS A  89      -6.015   9.547   7.302  1.00 98.80           H  
ATOM   1463  HE3 LYS A  89      -4.372   9.844   7.869  1.00 98.80           H  
ATOM   1464  NZ  LYS A  89      -5.909  10.361   9.232  1.00 98.80           N  
ATOM   1465  HZ1 LYS A  89      -5.323  10.325  10.054  1.00 98.80           H  
ATOM   1466  HZ2 LYS A  89      -6.856  10.089   9.456  1.00 98.80           H  
ATOM   1467  HZ3 LYS A  89      -5.922  11.311   8.891  1.00 98.80           H  
ATOM   1468  N   LEU A  90      -3.556   4.610   5.558  1.00 98.81           N  
ATOM   1469  H   LEU A  90      -2.798   5.268   5.443  1.00 98.81           H  
ATOM   1470  CA  LEU A  90      -3.239   3.269   6.046  1.00 98.81           C  
ATOM   1471  HA  LEU A  90      -3.865   2.558   5.506  1.00 98.81           H  
ATOM   1472  C   LEU A  90      -3.541   3.152   7.539  1.00 98.81           C  
ATOM   1473  CB  LEU A  90      -1.764   2.937   5.761  1.00 98.81           C  
ATOM   1474  HB2 LEU A  90      -1.599   3.018   4.687  1.00 98.81           H  
ATOM   1475  HB3 LEU A  90      -1.134   3.673   6.261  1.00 98.81           H  
ATOM   1476  O   LEU A  90      -3.117   3.983   8.345  1.00 98.81           O  
ATOM   1477  CG  LEU A  90      -1.310   1.526   6.176  1.00 98.81           C  
ATOM   1478  HG  LEU A  90      -1.476   1.382   7.244  1.00 98.81           H  
ATOM   1479  CD1 LEU A  90      -2.060   0.441   5.401  1.00 98.81           C  
ATOM   1480 HD11 LEU A  90      -1.977   0.629   4.330  1.00 98.81           H  
ATOM   1481 HD12 LEU A  90      -1.627  -0.534   5.620  1.00 98.81           H  
ATOM   1482 HD13 LEU A  90      -3.112   0.425   5.686  1.00 98.81           H  
ATOM   1483  CD2 LEU A  90       0.182   1.357   5.898  1.00 98.81           C  
ATOM   1484 HD21 LEU A  90       0.510   0.370   6.225  1.00 98.81           H  
ATOM   1485 HD22 LEU A  90       0.748   2.110   6.446  1.00 98.81           H  
ATOM   1486 HD23 LEU A  90       0.381   1.470   4.833  1.00 98.81           H  
ATOM   1487  N   LYS A  91      -4.221   2.077   7.921  1.00 98.74           N  
ATOM   1488  H   LYS A  91      -4.610   1.481   7.204  1.00 98.74           H  
ATOM   1489  CA  LYS A  91      -4.380   1.646   9.307  1.00 98.74           C  
ATOM   1490  HA  LYS A  91      -3.744   2.248   9.957  1.00 98.74           H  
ATOM   1491  C   LYS A  91      -3.904   0.208   9.413  1.00 98.74           C  
ATOM   1492  CB  LYS A  91      -5.847   1.782   9.734  1.00 98.74           C  
ATOM   1493  HB2 LYS A  91      -5.966   1.390  10.744  1.00 98.74           H  
ATOM   1494  HB3 LYS A  91      -6.439   1.152   9.070  1.00 98.74           H  
ATOM   1495  O   LYS A  91      -4.406  -0.657   8.705  1.00 98.74           O  
ATOM   1496  CG  LYS A  91      -6.400   3.218   9.654  1.00 98.74           C  
ATOM   1497  HG2 LYS A  91      -6.230   3.622   8.656  1.00 98.74           H  
ATOM   1498  HG3 LYS A  91      -7.478   3.189   9.809  1.00 98.74           H  
ATOM   1499  CD  LYS A  91      -5.774   4.164  10.687  1.00 98.74           C  
ATOM   1500  HD2 LYS A  91      -6.015   5.192  10.413  1.00 98.74           H  
ATOM   1501  HD3 LYS A  91      -4.689   4.059  10.676  1.00 98.74           H  
ATOM   1502  CE  LYS A  91      -6.339   3.871  12.082  1.00 98.74           C  
ATOM   1503  HE2 LYS A  91      -6.376   2.792  12.234  1.00 98.74           H  
ATOM   1504  HE3 LYS A  91      -7.360   4.252  12.124  1.00 98.74           H  
ATOM   1505  NZ  LYS A  91      -5.508   4.489  13.135  1.00 98.74           N  
ATOM   1506  HZ1 LYS A  91      -4.642   3.975  13.218  1.00 98.74           H  
ATOM   1507  HZ2 LYS A  91      -5.202   5.410  12.854  1.00 98.74           H  
ATOM   1508  HZ3 LYS A  91      -5.974   4.517  14.031  1.00 98.74           H  
ATOM   1509  N   ILE A  92      -2.936  -0.019  10.288  1.00 98.45           N  
ATOM   1510  H   ILE A  92      -2.530   0.772  10.767  1.00 98.45           H  
ATOM   1511  CA  ILE A  92      -2.432  -1.343  10.646  1.00 98.45           C  
ATOM   1512  HA  ILE A  92      -3.200  -2.083  10.422  1.00 98.45           H  
ATOM   1513  C   ILE A  92      -2.194  -1.414  12.156  1.00 98.45           C  
ATOM   1514  CB  ILE A  92      -1.161  -1.718   9.848  1.00 98.45           C  
ATOM   1515  HB  ILE A  92      -0.732  -2.603  10.318  1.00 98.45           H  
ATOM   1516  O   ILE A  92      -1.917  -0.407  12.816  1.00 98.45           O  
ATOM   1517  CG1 ILE A  92      -0.097  -0.603   9.888  1.00 98.45           C  
ATOM   1518 HG12 ILE A  92       0.036  -0.276  10.919  1.00 98.45           H  
ATOM   1519 HG13 ILE A  92      -0.436   0.248   9.296  1.00 98.45           H  
ATOM   1520  CG2 ILE A  92      -1.538  -2.094   8.404  1.00 98.45           C  
ATOM   1521 HG21 ILE A  92      -0.678  -2.504   7.876  1.00 98.45           H  
ATOM   1522 HG22 ILE A  92      -2.311  -2.862   8.424  1.00 98.45           H  
ATOM   1523 HG23 ILE A  92      -1.910  -1.220   7.870  1.00 98.45           H  
ATOM   1524  CD1 ILE A  92       1.274  -1.034   9.370  1.00 98.45           C  
ATOM   1525 HD11 ILE A  92       1.197  -1.461   8.370  1.00 98.45           H  
ATOM   1526 HD12 ILE A  92       1.713  -1.767  10.048  1.00 98.45           H  
ATOM   1527 HD13 ILE A  92       1.920  -0.157   9.327  1.00 98.45           H  
ATOM   1528  N   GLY A  93      -2.349  -2.614  12.690  1.00 98.18           N  
ATOM   1529  H   GLY A  93      -2.648  -3.353  12.070  1.00 98.18           H  
ATOM   1530  CA  GLY A  93      -2.111  -3.002  14.070  1.00 98.18           C  
ATOM   1531  HA2 GLY A  93      -2.180  -2.135  14.727  1.00 98.18           H  
ATOM   1532  HA3 GLY A  93      -2.880  -3.716  14.364  1.00 98.18           H  
ATOM   1533  C   GLY A  93      -0.736  -3.643  14.246  1.00 98.18           C  
ATOM   1534  O   GLY A  93       0.237  -3.265  13.596  1.00 98.18           O  
ATOM   1535  N   THR A  94      -0.649  -4.604  15.163  1.00 98.04           N  
ATOM   1536  H   THR A  94      -1.490  -4.950  15.601  1.00 98.04           H  
ATOM   1537  CA  THR A  94       0.619  -5.224  15.561  1.00 98.04           C  
ATOM   1538  HA  THR A  94       1.326  -4.424  15.780  1.00 98.04           H  
ATOM   1539  C   THR A  94       1.238  -6.078  14.456  1.00 98.04           C  
ATOM   1540  CB  THR A  94       0.453  -6.064  16.836  1.00 98.04           C  
ATOM   1541  HB  THR A  94       1.362  -6.639  17.010  1.00 98.04           H  
ATOM   1542  O   THR A  94       0.539  -6.784  13.726  1.00 98.04           O  
ATOM   1543  CG2 THR A  94       0.183  -5.184  18.056  1.00 98.04           C  
ATOM   1544 HG21 THR A  94       1.000  -4.474  18.183  1.00 98.04           H  
ATOM   1545 HG22 THR A  94       0.118  -5.806  18.949  1.00 98.04           H  
ATOM   1546 HG23 THR A  94      -0.752  -4.638  17.931  1.00 98.04           H  
ATOM   1547  OG1 THR A  94      -0.644  -6.941  16.724  1.00 98.04           O  
ATOM   1548  HG1 THR A  94      -0.609  -7.553  17.463  1.00 98.04           H  
ATOM   1549  N   TYR A  95       2.569  -6.023  14.370  1.00 98.45           N  
ATOM   1550  H   TYR A  95       3.065  -5.385  14.976  1.00 98.45           H  
ATOM   1551  CA  TYR A  95       3.385  -6.813  13.452  1.00 98.45           C  
ATOM   1552  HA  TYR A  95       2.853  -6.901  12.505  1.00 98.45           H  
ATOM   1553  C   TYR A  95       3.669  -8.226  13.985  1.00 98.45           C  
ATOM   1554  CB  TYR A  95       4.699  -6.064  13.178  1.00 98.45           C  
ATOM   1555  HB2 TYR A  95       4.487  -5.187  12.567  1.00 98.45           H  
ATOM   1556  HB3 TYR A  95       5.103  -5.702  14.123  1.00 98.45           H  
ATOM   1557  O   TYR A  95       3.873  -8.433  15.184  1.00 98.45           O  
ATOM   1558  CG  TYR A  95       5.769  -6.902  12.498  1.00 98.45           C  
ATOM   1559  CD1 TYR A  95       6.766  -7.521  13.278  1.00 98.45           C  
ATOM   1560  HD1 TYR A  95       6.774  -7.374  14.348  1.00 98.45           H  
ATOM   1561  CD2 TYR A  95       5.745  -7.107  11.107  1.00 98.45           C  
ATOM   1562  HD2 TYR A  95       4.960  -6.664  10.512  1.00 98.45           H  
ATOM   1563  CE1 TYR A  95       7.734  -8.343  12.672  1.00 98.45           C  
ATOM   1564  HE1 TYR A  95       8.486  -8.830  13.276  1.00 98.45           H  
ATOM   1565  CE2 TYR A  95       6.741  -7.889  10.491  1.00 98.45           C  
ATOM   1566  HE2 TYR A  95       6.756  -8.026   9.420  1.00 98.45           H  
ATOM   1567  OH  TYR A  95       8.639  -9.345  10.695  1.00 98.45           O  
ATOM   1568  HH  TYR A  95       9.050  -9.901  11.361  1.00 98.45           H  
ATOM   1569  CZ  TYR A  95       7.725  -8.523  11.273  1.00 98.45           C  
ATOM   1570  N   SER A  96       3.778  -9.187  13.069  1.00 98.23           N  
ATOM   1571  H   SER A  96       3.564  -8.933  12.115  1.00 98.23           H  
ATOM   1572  CA  SER A  96       4.449 -10.474  13.272  1.00 98.23           C  
ATOM   1573  HA  SER A  96       5.250 -10.338  13.998  1.00 98.23           H  
ATOM   1574  C   SER A  96       5.081 -10.964  11.962  1.00 98.23           C  
ATOM   1575  CB  SER A  96       3.461 -11.500  13.834  1.00 98.23           C  
ATOM   1576  HB2 SER A  96       3.058 -11.130  14.777  1.00 98.23           H  
ATOM   1577  HB3 SER A  96       3.979 -12.441  14.024  1.00 98.23           H  
ATOM   1578  O   SER A  96       4.707 -10.514  10.883  1.00 98.23           O  
ATOM   1579  OG  SER A  96       2.402 -11.726  12.933  1.00 98.23           O  
ATOM   1580  HG  SER A  96       2.069 -10.871  12.651  1.00 98.23           H  
ATOM   1581  N   GLY A  97       6.041 -11.888  12.031  1.00 97.09           N  
ATOM   1582  H   GLY A  97       6.376 -12.176  12.940  1.00 97.09           H  
ATOM   1583  CA  GLY A  97       6.696 -12.463  10.850  1.00 97.09           C  
ATOM   1584  HA2 GLY A  97       6.360 -11.964   9.941  1.00 97.09           H  
ATOM   1585  HA3 GLY A  97       6.421 -13.515  10.767  1.00 97.09           H  
ATOM   1586  C   GLY A  97       8.218 -12.373  10.896  1.00 97.09           C  
ATOM   1587  O   GLY A  97       8.804 -11.957  11.898  1.00 97.09           O  
ATOM   1588  N   ASN A  98       8.866 -12.777   9.805  1.00 96.49           N  
ATOM   1589  H   ASN A  98       8.320 -13.017   8.990  1.00 96.49           H  
ATOM   1590  CA  ASN A  98      10.324 -12.886   9.696  1.00 96.49           C  
ATOM   1591  HA  ASN A  98      10.767 -12.611  10.653  1.00 96.49           H  
ATOM   1592  C   ASN A  98      10.953 -11.922   8.670  1.00 96.49           C  
ATOM   1593  CB  ASN A  98      10.704 -14.357   9.430  1.00 96.49           C  
ATOM   1594  HB2 ASN A  98      10.236 -15.000  10.176  1.00 96.49           H  
ATOM   1595  HB3 ASN A  98      11.786 -14.455   9.528  1.00 96.49           H  
ATOM   1596  O   ASN A  98      12.167 -11.963   8.492  1.00 96.49           O  
ATOM   1597  CG  ASN A  98      10.307 -14.846   8.047  1.00 96.49           C  
ATOM   1598  ND2 ASN A  98      10.879 -15.930   7.579  1.00 96.49           N  
ATOM   1599 HD21 ASN A  98      10.688 -16.172   6.617  1.00 96.49           H  
ATOM   1600 HD22 ASN A  98      11.607 -16.392   8.105  1.00 96.49           H  
ATOM   1601  OD1 ASN A  98       9.481 -14.267   7.367  1.00 96.49           O  
ATOM   1602  N   ALA A  99      10.167 -11.069   8.006  1.00 95.60           N  
ATOM   1603  H   ALA A  99       9.167 -11.131   8.131  1.00 95.60           H  
ATOM   1604  CA  ALA A  99      10.676 -10.078   7.048  1.00 95.60           C  
ATOM   1605  HA  ALA A  99      11.473 -10.530   6.458  1.00 95.60           H  
ATOM   1606  C   ALA A  99      11.273  -8.817   7.705  1.00 95.60           C  
ATOM   1607  CB  ALA A  99       9.531  -9.704   6.101  1.00 95.60           C  
ATOM   1608  HB1 ALA A  99       9.118 -10.589   5.618  1.00 95.60           H  
ATOM   1609  HB2 ALA A  99       9.902  -9.018   5.340  1.00 95.60           H  
ATOM   1610  HB3 ALA A  99       8.746  -9.203   6.668  1.00 95.60           H  
ATOM   1611  O   ALA A  99      11.990  -8.065   7.049  1.00 95.60           O  
ATOM   1612  N   GLY A 100      10.986  -8.590   8.991  1.00 95.75           N  
ATOM   1613  H   GLY A 100      10.310  -9.206   9.421  1.00 95.75           H  
ATOM   1614  CA  GLY A 100      11.274  -7.337   9.686  1.00 95.75           C  
ATOM   1615  HA2 GLY A 100      12.173  -6.874   9.280  1.00 95.75           H  
ATOM   1616  HA3 GLY A 100      11.445  -7.550  10.742  1.00 95.75           H  
ATOM   1617  C   GLY A 100      10.119  -6.339   9.562  1.00 95.75           C  
ATOM   1618  O   GLY A 100       9.392  -6.322   8.569  1.00 95.75           O  
ATOM   1619  N   ASP A 101       9.933  -5.505  10.587  1.00 97.46           N  
ATOM   1620  H   ASP A 101      10.559  -5.531  11.380  1.00 97.46           H  
ATOM   1621  CA  ASP A 101       8.836  -4.538  10.613  1.00 97.46           C  
ATOM   1622  HA  ASP A 101       8.002  -4.957  10.052  1.00 97.46           H  
ATOM   1623  C   ASP A 101       9.241  -3.218   9.951  1.00 97.46           C  
ATOM   1624  CB  ASP A 101       8.328  -4.310  12.040  1.00 97.46           C  
ATOM   1625  HB2 ASP A 101       8.109  -5.274  12.500  1.00 97.46           H  
ATOM   1626  HB3 ASP A 101       9.096  -3.817  12.636  1.00 97.46           H  
ATOM   1627  O   ASP A 101       9.918  -2.382  10.547  1.00 97.46           O  
ATOM   1628  CG  ASP A 101       7.053  -3.459  12.035  1.00 97.46           C  
ATOM   1629  OD1 ASP A 101       6.527  -3.145  10.934  1.00 97.46           O  
ATOM   1630  OD2 ASP A 101       6.562  -3.130  13.135  1.00 97.46           O  
ATOM   1631  N   SER A 102       8.836  -3.040   8.695  1.00 95.98           N  
ATOM   1632  H   SER A 102       8.352  -3.807   8.250  1.00 95.98           H  
ATOM   1633  CA  SER A 102       9.096  -1.813   7.930  1.00 95.98           C  
ATOM   1634  HA  SER A 102       9.612  -1.091   8.563  1.00 95.98           H  
ATOM   1635  C   SER A 102       7.832  -1.101   7.455  1.00 95.98           C  
ATOM   1636  CB  SER A 102      10.025  -2.119   6.756  1.00 95.98           C  
ATOM   1637  HB2 SER A 102      10.193  -1.215   6.170  1.00 95.98           H  
ATOM   1638  HB3 SER A 102       9.578  -2.885   6.123  1.00 95.98           H  
ATOM   1639  O   SER A 102       7.943  -0.004   6.915  1.00 95.98           O  
ATOM   1640  OG  SER A 102      11.263  -2.575   7.253  1.00 95.98           O  
ATOM   1641  HG  SER A 102      11.093  -3.046   8.072  1.00 95.98           H  
ATOM   1642  N   LEU A 103       6.639  -1.679   7.652  1.00 97.71           N  
ATOM   1643  H   LEU A 103       6.602  -2.578   8.112  1.00 97.71           H  
ATOM   1644  CA  LEU A 103       5.371  -1.024   7.317  1.00 97.71           C  
ATOM   1645  HA  LEU A 103       5.560  -0.315   6.511  1.00 97.71           H  
ATOM   1646  C   LEU A 103       4.798  -0.226   8.495  1.00 97.71           C  
ATOM   1647  CB  LEU A 103       4.356  -2.055   6.803  1.00 97.71           C  
ATOM   1648  HB2 LEU A 103       3.973  -2.597   7.667  1.00 97.71           H  
ATOM   1649  HB3 LEU A 103       4.856  -2.759   6.137  1.00 97.71           H  
ATOM   1650  O   LEU A 103       4.095   0.750   8.255  1.00 97.71           O  
ATOM   1651  CG  LEU A 103       3.139  -1.455   6.077  1.00 97.71           C  
ATOM   1652  HG  LEU A 103       2.630  -0.737   6.720  1.00 97.71           H  
ATOM   1653  CD1 LEU A 103       3.532  -0.758   4.777  1.00 97.71           C  
ATOM   1654 HD11 LEU A 103       4.080   0.159   4.991  1.00 97.71           H  
ATOM   1655 HD12 LEU A 103       2.640  -0.496   4.208  1.00 97.71           H  
ATOM   1656 HD13 LEU A 103       4.163  -1.430   4.195  1.00 97.71           H  
ATOM   1657  CD2 LEU A 103       2.159  -2.577   5.741  1.00 97.71           C  
ATOM   1658 HD21 LEU A 103       2.633  -3.290   5.067  1.00 97.71           H  
ATOM   1659 HD22 LEU A 103       1.862  -3.091   6.655  1.00 97.71           H  
ATOM   1660 HD23 LEU A 103       1.269  -2.162   5.267  1.00 97.71           H  
ATOM   1661  N   SER A 104       5.113  -0.568   9.752  1.00 98.04           N  
ATOM   1662  H   SER A 104       5.642  -1.410   9.931  1.00 98.04           H  
ATOM   1663  CA  SER A 104       4.585   0.161  10.919  1.00 98.04           C  
ATOM   1664  HA  SER A 104       3.499   0.072  10.928  1.00 98.04           H  
ATOM   1665  C   SER A 104       4.918   1.655  10.916  1.00 98.04           C  
ATOM   1666  CB  SER A 104       5.106  -0.448  12.219  1.00 98.04           C  
ATOM   1667  HB2 SER A 104       6.186  -0.580  12.159  1.00 98.04           H  
ATOM   1668  HB3 SER A 104       4.879   0.219  13.051  1.00 98.04           H  
ATOM   1669  O   SER A 104       4.103   2.452  11.377  1.00 98.04           O  
ATOM   1670  OG  SER A 104       4.476  -1.683  12.459  1.00 98.04           O  
ATOM   1671  HG  SER A 104       5.179  -2.289  12.702  1.00 98.04           H  
ATOM   1672  N   ASP A 105       6.063   2.065  10.355  1.00 96.98           N  
ATOM   1673  H   ASP A 105       6.694   1.372   9.978  1.00 96.98           H  
ATOM   1674  CA  ASP A 105       6.414   3.491  10.214  1.00 96.98           C  
ATOM   1675  HA  ASP A 105       6.325   3.964  11.191  1.00 96.98           H  
ATOM   1676  C   ASP A 105       5.465   4.247   9.263  1.00 96.98           C  
ATOM   1677  CB  ASP A 105       7.876   3.623   9.761  1.00 96.98           C  
ATOM   1678  HB2 ASP A 105       8.506   3.030  10.423  1.00 96.98           H  
ATOM   1679  HB3 ASP A 105       7.975   3.221   8.753  1.00 96.98           H  
ATOM   1680  O   ASP A 105       5.288   5.456   9.391  1.00 96.98           O  
ATOM   1681  CG  ASP A 105       8.375   5.079   9.797  1.00 96.98           C  
ATOM   1682  OD1 ASP A 105       8.260   5.746  10.861  1.00 96.98           O  
ATOM   1683  OD2 ASP A 105       8.932   5.520   8.773  1.00 96.98           O  
ATOM   1684  N   HIS A 106       4.790   3.524   8.367  1.00 98.00           N  
ATOM   1685  H   HIS A 106       4.925   2.523   8.369  1.00 98.00           H  
ATOM   1686  CA  HIS A 106       3.795   4.047   7.432  1.00 98.00           C  
ATOM   1687  HA  HIS A 106       4.045   5.080   7.192  1.00 98.00           H  
ATOM   1688  C   HIS A 106       2.366   4.046   8.008  1.00 98.00           C  
ATOM   1689  CB  HIS A 106       3.875   3.232   6.135  1.00 98.00           C  
ATOM   1690  HB2 HIS A 106       3.622   2.189   6.324  1.00 98.00           H  
ATOM   1691  HB3 HIS A 106       3.128   3.617   5.442  1.00 98.00           H  
ATOM   1692  O   HIS A 106       1.426   4.514   7.363  1.00 98.00           O  
ATOM   1693  CG  HIS A 106       5.220   3.309   5.460  1.00 98.00           C  
ATOM   1694  CD2 HIS A 106       6.328   2.529   5.653  1.00 98.00           C  
ATOM   1695  HD2 HIS A 106       6.403   1.725   6.370  1.00 98.00           H  
ATOM   1696  ND1 HIS A 106       5.549   4.226   4.508  1.00 98.00           N  
ATOM   1697  HD1 HIS A 106       4.939   4.969   4.199  1.00 98.00           H  
ATOM   1698  CE1 HIS A 106       6.796   3.998   4.102  1.00 98.00           C  
ATOM   1699  HE1 HIS A 106       7.270   4.565   3.315  1.00 98.00           H  
ATOM   1700  NE2 HIS A 106       7.335   2.963   4.772  1.00 98.00           N  
ATOM   1701  N   ASN A 107       2.158   3.526   9.223  1.00 98.43           N  
ATOM   1702  H   ASN A 107       2.952   3.191   9.749  1.00 98.43           H  
ATOM   1703  CA  ASN A 107       0.837   3.505   9.845  1.00 98.43           C  
ATOM   1704  HA  ASN A 107       0.158   2.992   9.164  1.00 98.43           H  
ATOM   1705  C   ASN A 107       0.308   4.932  10.078  1.00 98.43           C  
ATOM   1706  CB  ASN A 107       0.906   2.714  11.157  1.00 98.43           C  
ATOM   1707  HB2 ASN A 107       1.492   3.280  11.882  1.00 98.43           H  
ATOM   1708  HB3 ASN A 107       1.418   1.768  10.981  1.00 98.43           H  
ATOM   1709  O   ASN A 107       1.021   5.801  10.577  1.00 98.43           O  
ATOM   1710  CG  ASN A 107      -0.458   2.401  11.746  1.00 98.43           C  
ATOM   1711  ND2 ASN A 107      -0.491   2.025  12.999  1.00 98.43           N  
ATOM   1712 HD21 ASN A 107      -1.249   1.389  13.201  1.00 98.43           H  
ATOM   1713 HD22 ASN A 107       0.392   1.867  13.462  1.00 98.43           H  
ATOM   1714  OD1 ASN A 107      -1.496   2.444  11.100  1.00 98.43           O  
ATOM   1715  N   ASN A 108      -0.974   5.157   9.789  1.00 98.33           N  
ATOM   1716  H   ASN A 108      -1.502   4.383   9.413  1.00 98.33           H  
ATOM   1717  CA  ASN A 108      -1.657   6.457   9.780  1.00 98.33           C  
ATOM   1718  HA  ASN A 108      -2.692   6.239   9.517  1.00 98.33           H  
ATOM   1719  C   ASN A 108      -1.197   7.451   8.707  1.00 98.33           C  
ATOM   1720  CB  ASN A 108      -1.679   7.109  11.176  1.00 98.33           C  
ATOM   1721  HB2 ASN A 108      -0.671   7.403  11.468  1.00 98.33           H  
ATOM   1722  HB3 ASN A 108      -2.278   8.020  11.137  1.00 98.33           H  
ATOM   1723  O   ASN A 108      -1.677   8.588   8.723  1.00 98.33           O  
ATOM   1724  CG  ASN A 108      -2.289   6.222  12.225  1.00 98.33           C  
ATOM   1725  ND2 ASN A 108      -1.488   5.713  13.130  1.00 98.33           N  
ATOM   1726 HD21 ASN A 108      -0.496   5.859  13.010  1.00 98.33           H  
ATOM   1727 HD22 ASN A 108      -1.838   5.024  13.781  1.00 98.33           H  
ATOM   1728  OD1 ASN A 108      -3.491   5.997  12.251  1.00 98.33           O  
ATOM   1729  N   MET A 109      -0.318   7.057   7.786  1.00 98.44           N  
ATOM   1730  H   MET A 109       0.058   6.119   7.806  1.00 98.44           H  
ATOM   1731  CA  MET A 109       0.094   7.924   6.685  1.00 98.44           C  
ATOM   1732  HA  MET A 109       0.147   8.950   7.050  1.00 98.44           H  
ATOM   1733  C   MET A 109      -0.935   7.913   5.558  1.00 98.44           C  
ATOM   1734  CB  MET A 109       1.490   7.552   6.181  1.00 98.44           C  
ATOM   1735  HB2 MET A 109       1.483   6.532   5.797  1.00 98.44           H  
ATOM   1736  HB3 MET A 109       1.755   8.218   5.360  1.00 98.44           H  
ATOM   1737  O   MET A 109      -1.685   6.946   5.381  1.00 98.44           O  
ATOM   1738  CG  MET A 109       2.562   7.673   7.268  1.00 98.44           C  
ATOM   1739  HG2 MET A 109       3.513   7.426   6.795  1.00 98.44           H  
ATOM   1740  HG3 MET A 109       2.383   6.931   8.047  1.00 98.44           H  
ATOM   1741  SD  MET A 109       2.717   9.314   8.036  1.00 98.44           S  
ATOM   1742  CE  MET A 109       1.893   9.047   9.625  1.00 98.44           C  
ATOM   1743  HE1 MET A 109       2.317   8.169  10.111  1.00 98.44           H  
ATOM   1744  HE2 MET A 109       2.042   9.922  10.257  1.00 98.44           H  
ATOM   1745  HE3 MET A 109       0.824   8.900   9.470  1.00 98.44           H  
ATOM   1746  N   TYR A 110      -0.988   9.014   4.814  1.00 98.64           N  
ATOM   1747  H   TYR A 110      -0.281   9.722   4.954  1.00 98.64           H  
ATOM   1748  CA  TYR A 110      -1.810   9.137   3.615  1.00 98.64           C  
ATOM   1749  HA  TYR A 110      -2.751   8.606   3.763  1.00 98.64           H  
ATOM   1750  C   TYR A 110      -1.110   8.496   2.422  1.00 98.64           C  
ATOM   1751  CB  TYR A 110      -2.120  10.610   3.346  1.00 98.64           C  
ATOM   1752  HB2 TYR A 110      -2.695  10.686   2.423  1.00 98.64           H  
ATOM   1753  HB3 TYR A 110      -1.174  11.131   3.193  1.00 98.64           H  
ATOM   1754  O   TYR A 110       0.113   8.399   2.389  1.00 98.64           O  
ATOM   1755  CG  TYR A 110      -2.902  11.290   4.452  1.00 98.64           C  
ATOM   1756  CD1 TYR A 110      -4.134  10.753   4.861  1.00 98.64           C  
ATOM   1757  HD1 TYR A 110      -4.534   9.886   4.357  1.00 98.64           H  
ATOM   1758  CD2 TYR A 110      -2.415  12.464   5.058  1.00 98.64           C  
ATOM   1759  HD2 TYR A 110      -1.465  12.868   4.742  1.00 98.64           H  
ATOM   1760  CE1 TYR A 110      -4.881  11.387   5.865  1.00 98.64           C  
ATOM   1761  HE1 TYR A 110      -5.880  11.039   6.085  1.00 98.64           H  
ATOM   1762  CE2 TYR A 110      -3.132  13.065   6.113  1.00 98.64           C  
ATOM   1763  HE2 TYR A 110      -2.716  13.930   6.609  1.00 98.64           H  
ATOM   1764  OH  TYR A 110      -5.031  13.025   7.600  1.00 98.64           O  
ATOM   1765  HH  TYR A 110      -4.595  13.824   7.906  1.00 98.64           H  
ATOM   1766  CZ  TYR A 110      -4.356  12.505   6.538  1.00 98.64           C  
ATOM   1767  N   PHE A 111      -1.894   8.042   1.448  1.00 98.74           N  
ATOM   1768  H   PHE A 111      -2.892   8.192   1.496  1.00 98.74           H  
ATOM   1769  CA  PHE A 111      -1.338   7.556   0.194  1.00 98.74           C  
ATOM   1770  HA  PHE A 111      -0.468   6.938   0.412  1.00 98.74           H  
ATOM   1771  C   PHE A 111      -0.889   8.742  -0.664  1.00 98.74           C  
ATOM   1772  CB  PHE A 111      -2.380   6.689  -0.517  1.00 98.74           C  
ATOM   1773  HB2 PHE A 111      -2.878   6.063   0.223  1.00 98.74           H  
ATOM   1774  HB3 PHE A 111      -3.138   7.329  -0.970  1.00 98.74           H  
ATOM   1775  O   PHE A 111      -1.617   9.732  -0.765  1.00 98.74           O  
ATOM   1776  CG  PHE A 111      -1.788   5.771  -1.562  1.00 98.74           C  
ATOM   1777  CD1 PHE A 111      -1.866   6.079  -2.932  1.00 98.74           C  
ATOM   1778  HD1 PHE A 111      -2.331   6.997  -3.259  1.00 98.74           H  
ATOM   1779  CD2 PHE A 111      -1.146   4.591  -1.150  1.00 98.74           C  
ATOM   1780  HD2 PHE A 111      -1.051   4.379  -0.095  1.00 98.74           H  
ATOM   1781  CE1 PHE A 111      -1.325   5.190  -3.878  1.00 98.74           C  
ATOM   1782  HE1 PHE A 111      -1.371   5.429  -4.930  1.00 98.74           H  
ATOM   1783  CE2 PHE A 111      -0.616   3.697  -2.091  1.00 98.74           C  
ATOM   1784  HE2 PHE A 111      -0.134   2.789  -1.760  1.00 98.74           H  
ATOM   1785  CZ  PHE A 111      -0.705   3.998  -3.459  1.00 98.74           C  
ATOM   1786  HZ  PHE A 111      -0.281   3.325  -4.188  1.00 98.74           H  
ATOM   1787  N   SER A 112       0.263   8.625  -1.315  1.00 98.60           N  
ATOM   1788  H   SER A 112       0.840   7.814  -1.138  1.00 98.60           H  
ATOM   1789  CA  SER A 112       0.806   9.652  -2.208  1.00 98.60           C  
ATOM   1790  HA  SER A 112       0.053  10.419  -2.390  1.00 98.60           H  
ATOM   1791  C   SER A 112       1.196   9.048  -3.552  1.00 98.60           C  
ATOM   1792  CB  SER A 112       2.019  10.346  -1.589  1.00 98.60           C  
ATOM   1793  HB2 SER A 112       2.386  11.120  -2.263  1.00 98.60           H  
ATOM   1794  HB3 SER A 112       2.799   9.600  -1.438  1.00 98.60           H  
ATOM   1795  O   SER A 112       1.739   7.943  -3.619  1.00 98.60           O  
ATOM   1796  OG  SER A 112       1.683  10.922  -0.347  1.00 98.60           O  
ATOM   1797  HG  SER A 112       2.455  11.369   0.007  1.00 98.60           H  
ATOM   1798  N   THR A 113       0.940   9.800  -4.617  1.00 98.59           N  
ATOM   1799  H   THR A 113       0.533  10.710  -4.458  1.00 98.59           H  
ATOM   1800  CA  THR A 113       1.329   9.516  -6.007  1.00 98.59           C  
ATOM   1801  HA  THR A 113       1.973   8.637  -6.038  1.00 98.59           H  
ATOM   1802  C   THR A 113       2.121  10.698  -6.558  1.00 98.59           C  
ATOM   1803  CB  THR A 113       0.105   9.249  -6.899  1.00 98.59           C  
ATOM   1804  HB  THR A 113       0.419   9.189  -7.941  1.00 98.59           H  
ATOM   1805  O   THR A 113       2.130  11.776  -5.962  1.00 98.59           O  
ATOM   1806  CG2 THR A 113      -0.596   7.945  -6.537  1.00 98.59           C  
ATOM   1807 HG21 THR A 113       0.056   7.111  -6.795  1.00 98.59           H  
ATOM   1808 HG22 THR A 113      -1.500   7.835  -7.136  1.00 98.59           H  
ATOM   1809 HG23 THR A 113      -0.850   7.921  -5.477  1.00 98.59           H  
ATOM   1810  OG1 THR A 113      -0.845  10.274  -6.767  1.00 98.59           O  
ATOM   1811  HG1 THR A 113      -0.940  10.681  -7.631  1.00 98.59           H  
ATOM   1812  N   PHE A 114       2.794  10.533  -7.701  1.00 97.68           N  
ATOM   1813  H   PHE A 114       2.753   9.654  -8.195  1.00 97.68           H  
ATOM   1814  CA  PHE A 114       3.590  11.626  -8.279  1.00 97.68           C  
ATOM   1815  HA  PHE A 114       4.335  11.938  -7.547  1.00 97.68           H  
ATOM   1816  C   PHE A 114       2.744  12.871  -8.614  1.00 97.68           C  
ATOM   1817  CB  PHE A 114       4.344  11.122  -9.514  1.00 97.68           C  
ATOM   1818  HB2 PHE A 114       4.950  10.266  -9.217  1.00 97.68           H  
ATOM   1819  HB3 PHE A 114       5.031  11.905  -9.835  1.00 97.68           H  
ATOM   1820  O   PHE A 114       3.242  13.989  -8.578  1.00 97.68           O  
ATOM   1821  CG  PHE A 114       3.471  10.742 -10.699  1.00 97.68           C  
ATOM   1822  CD1 PHE A 114       3.257   9.390 -11.026  1.00 97.68           C  
ATOM   1823  HD1 PHE A 114       3.729   8.607 -10.451  1.00 97.68           H  
ATOM   1824  CD2 PHE A 114       2.897  11.746 -11.502  1.00 97.68           C  
ATOM   1825  HD2 PHE A 114       3.087  12.788 -11.288  1.00 97.68           H  
ATOM   1826  CE1 PHE A 114       2.470   9.054 -12.140  1.00 97.68           C  
ATOM   1827  HE1 PHE A 114       2.371   8.021 -12.438  1.00 97.68           H  
ATOM   1828  CE2 PHE A 114       2.060  11.406 -12.578  1.00 97.68           C  
ATOM   1829  HE2 PHE A 114       1.602  12.182 -13.173  1.00 97.68           H  
ATOM   1830  CZ  PHE A 114       1.840  10.057 -12.894  1.00 97.68           C  
ATOM   1831  HZ  PHE A 114       1.221   9.790 -13.738  1.00 97.68           H  
ATOM   1832  N   ASP A 115       1.456  12.684  -8.915  1.00 98.27           N  
ATOM   1833  H   ASP A 115       1.102  11.739  -8.944  1.00 98.27           H  
ATOM   1834  CA  ASP A 115       0.485  13.732  -9.255  1.00 98.27           C  
ATOM   1835  HA  ASP A 115       1.029  14.616  -9.588  1.00 98.27           H  
ATOM   1836  C   ASP A 115      -0.386  14.175  -8.065  1.00 98.27           C  
ATOM   1837  CB  ASP A 115      -0.388  13.251 -10.431  1.00 98.27           C  
ATOM   1838  HB2 ASP A 115       0.256  13.026 -11.281  1.00 98.27           H  
ATOM   1839  HB3 ASP A 115      -1.046  14.065 -10.733  1.00 98.27           H  
ATOM   1840  O   ASP A 115      -1.200  15.092  -8.201  1.00 98.27           O  
ATOM   1841  CG  ASP A 115      -1.245  12.014 -10.119  1.00 98.27           C  
ATOM   1842  OD1 ASP A 115      -0.982  11.316  -9.112  1.00 98.27           O  
ATOM   1843  OD2 ASP A 115      -2.178  11.705 -10.888  1.00 98.27           O  
ATOM   1844  N   ARG A 116      -0.236  13.541  -6.894  1.00 98.12           N  
ATOM   1845  H   ARG A 116       0.452  12.804  -6.845  1.00 98.12           H  
ATOM   1846  CA  ARG A 116      -0.925  13.928  -5.659  1.00 98.12           C  
ATOM   1847  HA  ARG A 116      -1.078  15.007  -5.694  1.00 98.12           H  
ATOM   1848  C   ARG A 116      -0.060  13.637  -4.435  1.00 98.12           C  
ATOM   1849  CB  ARG A 116      -2.307  13.256  -5.590  1.00 98.12           C  
ATOM   1850  HB2 ARG A 116      -2.831  13.418  -6.532  1.00 98.12           H  
ATOM   1851  HB3 ARG A 116      -2.197  12.183  -5.433  1.00 98.12           H  
ATOM   1852  O   ARG A 116      -0.093  12.541  -3.873  1.00 98.12           O  
ATOM   1853  CG  ARG A 116      -3.120  13.873  -4.443  1.00 98.12           C  
ATOM   1854  HG2 ARG A 116      -3.151  14.956  -4.560  1.00 98.12           H  
ATOM   1855  HG3 ARG A 116      -2.616  13.655  -3.501  1.00 98.12           H  
ATOM   1856  CD  ARG A 116      -4.554  13.344  -4.354  1.00 98.12           C  
ATOM   1857  HD2 ARG A 116      -4.966  13.652  -3.393  1.00 98.12           H  
ATOM   1858  HD3 ARG A 116      -4.530  12.254  -4.382  1.00 98.12           H  
ATOM   1859  NE  ARG A 116      -5.414  13.870  -5.430  1.00 98.12           N  
ATOM   1860  HE  ARG A 116      -4.952  14.424  -6.138  1.00 98.12           H  
ATOM   1861  NH1 ARG A 116      -7.369  12.855  -4.777  1.00 98.12           N  
ATOM   1862 HH11 ARG A 116      -6.827  12.264  -4.163  1.00 98.12           H  
ATOM   1863 HH12 ARG A 116      -8.315  12.577  -4.995  1.00 98.12           H  
ATOM   1864  NH2 ARG A 116      -7.384  14.257  -6.503  1.00 98.12           N  
ATOM   1865 HH21 ARG A 116      -8.360  14.032  -6.635  1.00 98.12           H  
ATOM   1866 HH22 ARG A 116      -6.897  14.839  -7.169  1.00 98.12           H  
ATOM   1867  CZ  ARG A 116      -6.711  13.657  -5.564  1.00 98.12           C  
ATOM   1868  N   ASP A 117       0.660  14.668  -4.012  1.00 98.10           N  
ATOM   1869  H   ASP A 117       0.666  15.517  -4.559  1.00 98.10           H  
ATOM   1870  CA  ASP A 117       1.488  14.652  -2.813  1.00 98.10           C  
ATOM   1871  HA  ASP A 117       2.021  13.703  -2.768  1.00 98.10           H  
ATOM   1872  C   ASP A 117       0.633  14.797  -1.542  1.00 98.10           C  
ATOM   1873  CB  ASP A 117       2.542  15.759  -2.925  1.00 98.10           C  
ATOM   1874  HB2 ASP A 117       3.048  15.672  -3.887  1.00 98.10           H  
ATOM   1875  HB3 ASP A 117       2.052  16.732  -2.889  1.00 98.10           H  
ATOM   1876  O   ASP A 117      -0.076  15.788  -1.343  1.00 98.10           O  
ATOM   1877  CG  ASP A 117       3.589  15.676  -1.817  1.00 98.10           C  
ATOM   1878  OD1 ASP A 117       3.443  14.763  -0.969  1.00 98.10           O  
ATOM   1879  OD2 ASP A 117       4.492  16.537  -1.874  1.00 98.10           O  
ATOM   1880  N   ASN A 118       0.665  13.771  -0.696  1.00 97.92           N  
ATOM   1881  H   ASN A 118       1.306  13.021  -0.912  1.00 97.92           H  
ATOM   1882  CA  ASN A 118       0.072  13.774   0.638  1.00 97.92           C  
ATOM   1883  HA  ASN A 118      -0.213  14.793   0.900  1.00 97.92           H  
ATOM   1884  C   ASN A 118       1.069  13.314   1.708  1.00 97.92           C  
ATOM   1885  CB  ASN A 118      -1.165  12.864   0.661  1.00 97.92           C  
ATOM   1886  HB2 ASN A 118      -1.598  12.882   1.662  1.00 97.92           H  
ATOM   1887  HB3 ASN A 118      -0.841  11.844   0.455  1.00 97.92           H  
ATOM   1888  O   ASN A 118       0.635  12.947   2.808  1.00 97.92           O  
ATOM   1889  CG  ASN A 118      -2.261  13.264  -0.292  1.00 97.92           C  
ATOM   1890  ND2 ASN A 118      -2.648  12.361  -1.158  1.00 97.92           N  
ATOM   1891 HD21 ASN A 118      -3.315  12.617  -1.873  1.00 97.92           H  
ATOM   1892 HD22 ASN A 118      -2.131  11.494  -1.192  1.00 97.92           H  
ATOM   1893  OD1 ASN A 118      -2.879  14.318  -0.167  1.00 97.92           O  
ATOM   1894  N   ASP A 119       2.359  13.251   1.377  1.00 96.72           N  
ATOM   1895  H   ASP A 119       2.696  13.762   0.573  1.00 96.72           H  
ATOM   1896  CA  ASP A 119       3.358  12.780   2.321  1.00 96.72           C  
ATOM   1897  HA  ASP A 119       2.915  11.960   2.886  1.00 96.72           H  
ATOM   1898  C   ASP A 119       3.675  13.863   3.368  1.00 96.72           C  
ATOM   1899  CB  ASP A 119       4.532  12.144   1.567  1.00 96.72           C  
ATOM   1900  HB2 ASP A 119       5.131  11.575   2.278  1.00 96.72           H  
ATOM   1901  HB3 ASP A 119       4.119  11.439   0.845  1.00 96.72           H  
ATOM   1902  O   ASP A 119       3.077  14.944   3.387  1.00 96.72           O  
ATOM   1903  CG  ASP A 119       5.449  13.105   0.829  1.00 96.72           C  
ATOM   1904  OD1 ASP A 119       5.881  14.047   1.518  1.00 96.72           O  
ATOM   1905  OD2 ASP A 119       5.824  12.748  -0.315  1.00 96.72           O  
ATOM   1906  N   VAL A 120       4.490  13.516   4.363  1.00 94.98           N  
ATOM   1907  H   VAL A 120       5.039  12.675   4.258  1.00 94.98           H  
ATOM   1908  CA  VAL A 120       4.749  14.410   5.503  1.00 94.98           C  
ATOM   1909  HA  VAL A 120       3.859  15.011   5.691  1.00 94.98           H  
ATOM   1910  C   VAL A 120       5.867  15.404   5.188  1.00 94.98           C  
ATOM   1911  CB  VAL A 120       5.041  13.590   6.778  1.00 94.98           C  
ATOM   1912  HB  VAL A 120       5.876  12.914   6.592  1.00 94.98           H  
ATOM   1913  O   VAL A 120       5.964  16.435   5.861  1.00 94.98           O  
ATOM   1914  CG1 VAL A 120       5.399  14.438   8.007  1.00 94.98           C  
ATOM   1915 HG11 VAL A 120       5.476  13.806   8.892  1.00 94.98           H  
ATOM   1916 HG12 VAL A 120       4.643  15.207   8.164  1.00 94.98           H  
ATOM   1917 HG13 VAL A 120       6.369  14.913   7.854  1.00 94.98           H  
ATOM   1918  CG2 VAL A 120       3.813  12.752   7.167  1.00 94.98           C  
ATOM   1919 HG21 VAL A 120       4.022  12.167   8.063  1.00 94.98           H  
ATOM   1920 HG22 VAL A 120       3.561  12.062   6.361  1.00 94.98           H  
ATOM   1921 HG23 VAL A 120       2.960  13.406   7.346  1.00 94.98           H  
ATOM   1922  N   THR A 121       6.728  15.106   4.213  1.00 91.89           N  
ATOM   1923  H   THR A 121       6.442  14.455   3.496  1.00 91.89           H  
ATOM   1924  CA  THR A 121       7.855  15.980   3.899  1.00 91.89           C  
ATOM   1925  HA  THR A 121       8.251  16.349   4.846  1.00 91.89           H  
ATOM   1926  C   THR A 121       7.382  17.202   3.119  1.00 91.89           C  
ATOM   1927  CB  THR A 121       9.017  15.224   3.242  1.00 91.89           C  
ATOM   1928  HB  THR A 121       9.291  14.412   3.916  1.00 91.89           H  
ATOM   1929  O   THR A 121       6.389  17.184   2.405  1.00 91.89           O  
ATOM   1930  CG2 THR A 121       8.742  14.609   1.886  1.00 91.89           C  
ATOM   1931 HG21 THR A 121       8.134  15.283   1.282  1.00 91.89           H  
ATOM   1932 HG22 THR A 121       8.202  13.675   2.040  1.00 91.89           H  
ATOM   1933 HG23 THR A 121       9.672  14.386   1.363  1.00 91.89           H  
ATOM   1934  OG1 THR A 121      10.148  16.057   3.120  1.00 91.89           O  
ATOM   1935  HG1 THR A 121      10.877  15.439   3.206  1.00 91.89           H  
ATOM   1936  N   SER A 122       8.065  18.328   3.310  1.00 88.80           N  
ATOM   1937  H   SER A 122       8.875  18.303   3.912  1.00 88.80           H  
ATOM   1938  CA  SER A 122       7.726  19.594   2.645  1.00 88.80           C  
ATOM   1939  HA  SER A 122       6.740  19.515   2.188  1.00 88.80           H  
ATOM   1940  C   SER A 122       8.691  19.948   1.516  1.00 88.80           C  
ATOM   1941  CB  SER A 122       7.657  20.710   3.685  1.00 88.80           C  
ATOM   1942  HB2 SER A 122       6.892  20.455   4.419  1.00 88.80           H  
ATOM   1943  HB3 SER A 122       7.379  21.645   3.200  1.00 88.80           H  
ATOM   1944  O   SER A 122       8.535  20.984   0.870  1.00 88.80           O  
ATOM   1945  OG  SER A 122       8.904  20.865   4.344  1.00 88.80           O  
ATOM   1946  HG  SER A 122       8.756  21.309   5.182  1.00 88.80           H  
ATOM   1947  N   HIS A 123       9.721  19.126   1.305  1.00 88.77           N  
ATOM   1948  H   HIS A 123       9.759  18.270   1.839  1.00 88.77           H  
ATOM   1949  CA  HIS A 123      10.838  19.455   0.423  1.00 88.77           C  
ATOM   1950  HA  HIS A 123      10.909  20.539   0.329  1.00 88.77           H  
ATOM   1951  C   HIS A 123      10.672  18.918  -0.999  1.00 88.77           C  
ATOM   1952  CB  HIS A 123      12.132  18.948   1.070  1.00 88.77           C  
ATOM   1953  HB2 HIS A 123      12.962  19.127   0.386  1.00 88.77           H  
ATOM   1954  HB3 HIS A 123      12.055  17.874   1.237  1.00 88.77           H  
ATOM   1955  O   HIS A 123      11.180  19.532  -1.936  1.00 88.77           O  
ATOM   1956  CG  HIS A 123      12.446  19.635   2.374  1.00 88.77           C  
ATOM   1957  CD2 HIS A 123      12.676  19.041   3.587  1.00 88.77           C  
ATOM   1958  HD2 HIS A 123      12.663  17.980   3.786  1.00 88.77           H  
ATOM   1959  ND1 HIS A 123      12.524  20.994   2.566  1.00 88.77           N  
ATOM   1960  HD1 HIS A 123      12.308  21.697   1.873  1.00 88.77           H  
ATOM   1961  CE1 HIS A 123      12.797  21.215   3.861  1.00 88.77           C  
ATOM   1962  HE1 HIS A 123      12.888  22.190   4.318  1.00 88.77           H  
ATOM   1963  NE2 HIS A 123      12.916  20.056   4.523  1.00 88.77           N  
ATOM   1964  N   TYR A 124      10.007  17.777  -1.161  1.00 93.85           N  
ATOM   1965  H   TYR A 124       9.602  17.318  -0.358  1.00 93.85           H  
ATOM   1966  CA  TYR A 124       9.769  17.119  -2.442  1.00 93.85           C  
ATOM   1967  HA  TYR A 124       9.397  17.849  -3.162  1.00 93.85           H  
ATOM   1968  C   TYR A 124       8.711  16.030  -2.265  1.00 93.85           C  
ATOM   1969  CB  TYR A 124      11.075  16.498  -2.974  1.00 93.85           C  
ATOM   1970  HB2 TYR A 124      10.853  15.936  -3.881  1.00 93.85           H  
ATOM   1971  HB3 TYR A 124      11.751  17.302  -3.267  1.00 93.85           H  
ATOM   1972  O   TYR A 124       8.578  15.485  -1.178  1.00 93.85           O  
ATOM   1973  CG  TYR A 124      11.805  15.587  -2.000  1.00 93.85           C  
ATOM   1974  CD1 TYR A 124      12.767  16.121  -1.118  1.00 93.85           C  
ATOM   1975  HD1 TYR A 124      12.991  17.177  -1.153  1.00 93.85           H  
ATOM   1976  CD2 TYR A 124      11.519  14.210  -1.973  1.00 93.85           C  
ATOM   1977  HD2 TYR A 124      10.766  13.800  -2.630  1.00 93.85           H  
ATOM   1978  CE1 TYR A 124      13.414  15.289  -0.183  1.00 93.85           C  
ATOM   1979  HE1 TYR A 124      14.131  15.703   0.511  1.00 93.85           H  
ATOM   1980  CE2 TYR A 124      12.196  13.369  -1.072  1.00 93.85           C  
ATOM   1981  HE2 TYR A 124      11.984  12.310  -1.053  1.00 93.85           H  
ATOM   1982  OH  TYR A 124      13.746  13.088   0.729  1.00 93.85           O  
ATOM   1983  HH  TYR A 124      14.212  13.574   1.413  1.00 93.85           H  
ATOM   1984  CZ  TYR A 124      13.127  13.906  -0.161  1.00 93.85           C  
ATOM   1985  N   ASN A 125       8.032  15.662  -3.348  1.00 96.74           N  
ATOM   1986  H   ASN A 125       8.178  16.153  -4.219  1.00 96.74           H  
ATOM   1987  CA  ASN A 125       7.104  14.537  -3.350  1.00 96.74           C  
ATOM   1988  HA  ASN A 125       6.497  14.567  -2.445  1.00 96.74           H  
ATOM   1989  C   ASN A 125       7.894  13.216  -3.365  1.00 96.74           C  
ATOM   1990  CB  ASN A 125       6.180  14.714  -4.569  1.00 96.74           C  
ATOM   1991  HB2 ASN A 125       5.649  15.659  -4.458  1.00 96.74           H  
ATOM   1992  HB3 ASN A 125       6.770  14.756  -5.484  1.00 96.74           H  
ATOM   1993  O   ASN A 125       8.563  12.892  -4.356  1.00 96.74           O  
ATOM   1994  CG  ASN A 125       5.142  13.618  -4.721  1.00 96.74           C  
ATOM   1995  ND2 ASN A 125       4.216  13.778  -5.634  1.00 96.74           N  
ATOM   1996 HD21 ASN A 125       4.231  14.578  -6.251  1.00 96.74           H  
ATOM   1997 HD22 ASN A 125       3.480  13.087  -5.667  1.00 96.74           H  
ATOM   1998  OD1 ASN A 125       5.164  12.576  -4.087  1.00 96.74           O  
ATOM   1999  N   CYS A 126       7.808  12.419  -2.299  1.00 97.29           N  
ATOM   2000  H   CYS A 126       7.231  12.720  -1.526  1.00 97.29           H  
ATOM   2001  CA  CYS A 126       8.492  11.128  -2.206  1.00 97.29           C  
ATOM   2002  HA  CYS A 126       9.568  11.289  -2.274  1.00 97.29           H  
ATOM   2003  C   CYS A 126       8.068  10.169  -3.325  1.00 97.29           C  
ATOM   2004  CB  CYS A 126       8.168  10.487  -0.856  1.00 97.29           C  
ATOM   2005  HB2 CYS A 126       8.570   9.474  -0.828  1.00 97.29           H  
ATOM   2006  HB3 CYS A 126       7.083  10.426  -0.771  1.00 97.29           H  
ATOM   2007  O   CYS A 126       8.882   9.374  -3.800  1.00 97.29           O  
ATOM   2008  SG  CYS A 126       8.763  11.389   0.589  1.00 97.29           S  
ATOM   2009  N   ALA A 127       6.812  10.240  -3.775  1.00 97.47           N  
ATOM   2010  H   ALA A 127       6.218  10.980  -3.430  1.00 97.47           H  
ATOM   2011  CA  ALA A 127       6.304   9.366  -4.824  1.00 97.47           C  
ATOM   2012  HA  ALA A 127       6.582   8.345  -4.564  1.00 97.47           H  
ATOM   2013  C   ALA A 127       6.931   9.658  -6.191  1.00 97.47           C  
ATOM   2014  CB  ALA A 127       4.778   9.481  -4.881  1.00 97.47           C  
ATOM   2015  HB1 ALA A 127       4.380   8.703  -5.533  1.00 97.47           H  
ATOM   2016  HB2 ALA A 127       4.347   9.377  -3.885  1.00 97.47           H  
ATOM   2017  HB3 ALA A 127       4.503  10.458  -5.278  1.00 97.47           H  
ATOM   2018  O   ALA A 127       7.196   8.727  -6.955  1.00 97.47           O  
ATOM   2019  N   GLU A 128       7.198  10.931  -6.480  1.00 96.69           N  
ATOM   2020  H   GLU A 128       6.981  11.630  -5.784  1.00 96.69           H  
ATOM   2021  CA  GLU A 128       7.932  11.356  -7.671  1.00 96.69           C  
ATOM   2022  HA  GLU A 128       7.538  10.840  -8.546  1.00 96.69           H  
ATOM   2023  C   GLU A 128       9.418  10.987  -7.542  1.00 96.69           C  
ATOM   2024  CB  GLU A 128       7.718  12.865  -7.870  1.00 96.69           C  
ATOM   2025  HB2 GLU A 128       6.646  13.062  -7.906  1.00 96.69           H  
ATOM   2026  HB3 GLU A 128       8.145  13.401  -7.023  1.00 96.69           H  
ATOM   2027  O   GLU A 128       9.959  10.271  -8.391  1.00 96.69           O  
ATOM   2028  CG  GLU A 128       8.358  13.373  -9.170  1.00 96.69           C  
ATOM   2029  HG2 GLU A 128       9.432  13.190  -9.132  1.00 96.69           H  
ATOM   2030  HG3 GLU A 128       7.948  12.800 -10.002  1.00 96.69           H  
ATOM   2031  CD  GLU A 128       8.122  14.871  -9.421  1.00 96.69           C  
ATOM   2032  OE1 GLU A 128       8.384  15.294 -10.571  1.00 96.69           O  
ATOM   2033  OE2 GLU A 128       7.714  15.582  -8.475  1.00 96.69           O  
ATOM   2034  N   TYR A 129      10.054  11.385  -6.434  1.00 95.22           N  
ATOM   2035  H   TYR A 129       9.537  11.941  -5.767  1.00 95.22           H  
ATOM   2036  CA  TYR A 129      11.493  11.210  -6.212  1.00 95.22           C  
ATOM   2037  HA  TYR A 129      12.025  11.721  -7.014  1.00 95.22           H  
ATOM   2038  C   TYR A 129      11.925   9.737  -6.237  1.00 95.22           C  
ATOM   2039  CB  TYR A 129      11.877  11.871  -4.880  1.00 95.22           C  
ATOM   2040  HB2 TYR A 129      11.461  12.878  -4.857  1.00 95.22           H  
ATOM   2041  HB3 TYR A 129      11.431  11.317  -4.055  1.00 95.22           H  
ATOM   2042  O   TYR A 129      12.919   9.381  -6.872  1.00 95.22           O  
ATOM   2043  CG  TYR A 129      13.375  11.971  -4.670  1.00 95.22           C  
ATOM   2044  CD1 TYR A 129      14.070  10.954  -3.991  1.00 95.22           C  
ATOM   2045  HD1 TYR A 129      13.530  10.094  -3.622  1.00 95.22           H  
ATOM   2046  CD2 TYR A 129      14.080  13.078  -5.181  1.00 95.22           C  
ATOM   2047  HD2 TYR A 129      13.543  13.859  -5.699  1.00 95.22           H  
ATOM   2048  CE1 TYR A 129      15.461  11.045  -3.803  1.00 95.22           C  
ATOM   2049  HE1 TYR A 129      15.995  10.271  -3.271  1.00 95.22           H  
ATOM   2050  CE2 TYR A 129      15.473  13.172  -5.005  1.00 95.22           C  
ATOM   2051  HE2 TYR A 129      16.006  14.028  -5.392  1.00 95.22           H  
ATOM   2052  OH  TYR A 129      17.510  12.244  -4.139  1.00 95.22           O  
ATOM   2053  HH  TYR A 129      17.849  13.070  -4.492  1.00 95.22           H  
ATOM   2054  CZ  TYR A 129      16.165  12.154  -4.311  1.00 95.22           C  
ATOM   2055  N   TYR A 130      11.147   8.859  -5.601  1.00 94.29           N  
ATOM   2056  H   TYR A 130      10.354   9.212  -5.084  1.00 94.29           H  
ATOM   2057  CA  TYR A 130      11.426   7.422  -5.537  1.00 94.29           C  
ATOM   2058  HA  TYR A 130      12.481   7.269  -5.765  1.00 94.29           H  
ATOM   2059  C   TYR A 130      10.664   6.595  -6.581  1.00 94.29           C  
ATOM   2060  CB  TYR A 130      11.215   6.936  -4.105  1.00 94.29           C  
ATOM   2061  HB2 TYR A 130      11.357   5.856  -4.077  1.00 94.29           H  
ATOM   2062  HB3 TYR A 130      10.190   7.137  -3.792  1.00 94.29           H  
ATOM   2063  O   TYR A 130      10.780   5.367  -6.606  1.00 94.29           O  
ATOM   2064  CG  TYR A 130      12.195   7.566  -3.133  1.00 94.29           C  
ATOM   2065  CD1 TYR A 130      13.532   7.113  -3.111  1.00 94.29           C  
ATOM   2066  HD1 TYR A 130      13.849   6.341  -3.796  1.00 94.29           H  
ATOM   2067  CD2 TYR A 130      11.779   8.563  -2.232  1.00 94.29           C  
ATOM   2068  HD2 TYR A 130      10.764   8.932  -2.251  1.00 94.29           H  
ATOM   2069  CE1 TYR A 130      14.444   7.630  -2.171  1.00 94.29           C  
ATOM   2070  HE1 TYR A 130      15.460   7.265  -2.142  1.00 94.29           H  
ATOM   2071  CE2 TYR A 130      12.705   9.105  -1.323  1.00 94.29           C  
ATOM   2072  HE2 TYR A 130      12.446   9.926  -0.671  1.00 94.29           H  
ATOM   2073  OH  TYR A 130      14.888   9.152  -0.364  1.00 94.29           O  
ATOM   2074  HH  TYR A 130      15.765   8.766  -0.420  1.00 94.29           H  
ATOM   2075  CZ  TYR A 130      14.025   8.629  -1.270  1.00 94.29           C  
ATOM   2076  N   SER A 131       9.930   7.258  -7.479  1.00 95.00           N  
ATOM   2077  H   SER A 131       9.881   8.263  -7.389  1.00 95.00           H  
ATOM   2078  CA  SER A 131       9.212   6.652  -8.604  1.00 95.00           C  
ATOM   2079  HA  SER A 131       8.562   7.430  -9.003  1.00 95.00           H  
ATOM   2080  C   SER A 131       8.303   5.480  -8.208  1.00 95.00           C  
ATOM   2081  CB  SER A 131      10.168   6.247  -9.727  1.00 95.00           C  
ATOM   2082  HB2 SER A 131      10.749   5.386  -9.398  1.00 95.00           H  
ATOM   2083  HB3 SER A 131       9.582   5.961 -10.601  1.00 95.00           H  
ATOM   2084  O   SER A 131       8.428   4.368  -8.725  1.00 95.00           O  
ATOM   2085  OG  SER A 131      11.059   7.289 -10.088  1.00 95.00           O  
ATOM   2086  HG  SER A 131      10.713   8.101  -9.711  1.00 95.00           H  
ATOM   2087  N   GLY A 132       7.372   5.723  -7.291  1.00 95.60           N  
ATOM   2088  H   GLY A 132       7.316   6.655  -6.905  1.00 95.60           H  
ATOM   2089  CA  GLY A 132       6.355   4.745  -6.904  1.00 95.60           C  
ATOM   2090  HA2 GLY A 132       6.829   3.871  -6.458  1.00 95.60           H  
ATOM   2091  HA3 GLY A 132       5.810   4.422  -7.791  1.00 95.60           H  
ATOM   2092  C   GLY A 132       5.375   5.330  -5.902  1.00 95.60           C  
ATOM   2093  O   GLY A 132       5.751   6.183  -5.106  1.00 95.60           O  
ATOM   2094  N   ALA A 133       4.122   4.886  -5.921  1.00 97.92           N  
ATOM   2095  H   ALA A 133       3.862   4.151  -6.563  1.00 97.92           H  
ATOM   2096  CA  ALA A 133       3.112   5.382  -4.992  1.00 97.92           C  
ATOM   2097  HA  ALA A 133       3.347   6.413  -4.727  1.00 97.92           H  
ATOM   2098  C   ALA A 133       3.065   4.550  -3.710  1.00 97.92           C  
ATOM   2099  CB  ALA A 133       1.761   5.379  -5.682  1.00 97.92           C  
ATOM   2100  HB1 ALA A 133       1.053   5.953  -5.084  1.00 97.92           H  
ATOM   2101  HB2 ALA A 133       1.397   4.354  -5.750  1.00 97.92           H  
ATOM   2102  HB3 ALA A 133       1.850   5.820  -6.675  1.00 97.92           H  
ATOM   2103  O   ALA A 133       3.093   3.317  -3.767  1.00 97.92           O  
ATOM   2104  N   TRP A 134       2.958   5.202  -2.556  1.00 97.95           N  
ATOM   2105  H   TRP A 134       2.836   6.205  -2.567  1.00 97.95           H  
ATOM   2106  CA  TRP A 134       2.954   4.520  -1.264  1.00 97.95           C  
ATOM   2107  HA  TRP A 134       2.339   3.624  -1.346  1.00 97.95           H  
ATOM   2108  C   TRP A 134       2.350   5.387  -0.157  1.00 97.95           C  
ATOM   2109  CB  TRP A 134       4.394   4.113  -0.912  1.00 97.95           C  
ATOM   2110  HB2 TRP A 134       4.907   4.981  -0.498  1.00 97.95           H  
ATOM   2111  HB3 TRP A 134       4.927   3.813  -1.813  1.00 97.95           H  
ATOM   2112  O   TRP A 134       2.030   6.555  -0.365  1.00 97.95           O  
ATOM   2113  CG  TRP A 134       4.503   2.978   0.052  1.00 97.95           C  
ATOM   2114  CD1 TRP A 134       5.154   3.011   1.232  1.00 97.95           C  
ATOM   2115  HD1 TRP A 134       5.694   3.867   1.609  1.00 97.95           H  
ATOM   2116  CD2 TRP A 134       3.984   1.622  -0.078  1.00 97.95           C  
ATOM   2117  CE2 TRP A 134       4.369   0.878   1.075  1.00 97.95           C  
ATOM   2118  CE3 TRP A 134       3.248   0.940  -1.068  1.00 97.95           C  
ATOM   2119  HE3 TRP A 134       2.964   1.477  -1.960  1.00 97.95           H  
ATOM   2120  NE1 TRP A 134       5.068   1.779   1.847  1.00 97.95           N  
ATOM   2121  HE1 TRP A 134       5.609   1.552   2.668  1.00 97.95           H  
ATOM   2122  CH2 TRP A 134       3.284  -1.119   0.240  1.00 97.95           C  
ATOM   2123  HH2 TRP A 134       3.004  -2.155   0.360  1.00 97.95           H  
ATOM   2124  CZ2 TRP A 134       4.051  -0.478   1.226  1.00 97.95           C  
ATOM   2125  HZ2 TRP A 134       4.390  -1.018   2.098  1.00 97.95           H  
ATOM   2126  CZ3 TRP A 134       2.891  -0.413  -0.910  1.00 97.95           C  
ATOM   2127  HZ3 TRP A 134       2.321  -0.913  -1.679  1.00 97.95           H  
ATOM   2128  N   TRP A 135       2.223   4.819   1.040  1.00 98.38           N  
ATOM   2129  H   TRP A 135       2.532   3.862   1.143  1.00 98.38           H  
ATOM   2130  CA  TRP A 135       1.831   5.538   2.254  1.00 98.38           C  
ATOM   2131  HA  TRP A 135       1.107   6.307   1.988  1.00 98.38           H  
ATOM   2132  C   TRP A 135       3.024   6.252   2.889  1.00 98.38           C  
ATOM   2133  CB  TRP A 135       1.147   4.569   3.219  1.00 98.38           C  
ATOM   2134  HB2 TRP A 135       0.964   5.075   4.166  1.00 98.38           H  
ATOM   2135  HB3 TRP A 135       1.806   3.722   3.414  1.00 98.38           H  
ATOM   2136  O   TRP A 135       3.477   5.873   3.966  1.00 98.38           O  
ATOM   2137  CG  TRP A 135      -0.159   4.064   2.724  1.00 98.38           C  
ATOM   2138  CD1 TRP A 135      -1.329   4.730   2.823  1.00 98.38           C  
ATOM   2139  HD1 TRP A 135      -1.449   5.703   3.275  1.00 98.38           H  
ATOM   2140  CD2 TRP A 135      -0.453   2.830   2.005  1.00 98.38           C  
ATOM   2141  CE2 TRP A 135      -1.856   2.791   1.746  1.00 98.38           C  
ATOM   2142  CE3 TRP A 135       0.324   1.761   1.510  1.00 98.38           C  
ATOM   2143  HE3 TRP A 135       1.390   1.754   1.684  1.00 98.38           H  
ATOM   2144  NE1 TRP A 135      -2.335   3.964   2.278  1.00 98.38           N  
ATOM   2145  HE1 TRP A 135      -3.295   4.276   2.232  1.00 98.38           H  
ATOM   2146  CH2 TRP A 135      -1.663   0.696   0.563  1.00 98.38           C  
ATOM   2147  HH2 TRP A 135      -2.121  -0.116   0.019  1.00 98.38           H  
ATOM   2148  CZ2 TRP A 135      -2.462   1.750   1.035  1.00 98.38           C  
ATOM   2149  HZ2 TRP A 135      -3.521   1.776   0.827  1.00 98.38           H  
ATOM   2150  CZ3 TRP A 135      -0.275   0.705   0.796  1.00 98.38           C  
ATOM   2151  HZ3 TRP A 135       0.339  -0.106   0.433  1.00 98.38           H  
ATOM   2152  N   TYR A 136       3.616   7.218   2.194  1.00 97.34           N  
ATOM   2153  H   TYR A 136       3.189   7.531   1.334  1.00 97.34           H  
ATOM   2154  CA  TYR A 136       4.860   7.851   2.633  1.00 97.34           C  
ATOM   2155  HA  TYR A 136       5.571   7.061   2.875  1.00 97.34           H  
ATOM   2156  C   TYR A 136       4.692   8.703   3.900  1.00 97.34           C  
ATOM   2157  CB  TYR A 136       5.454   8.675   1.492  1.00 97.34           C  
ATOM   2158  HB2 TYR A 136       4.695   9.386   1.165  1.00 97.34           H  
ATOM   2159  HB3 TYR A 136       6.304   9.246   1.866  1.00 97.34           H  
ATOM   2160  O   TYR A 136       3.690   9.391   4.086  1.00 97.34           O  
ATOM   2161  CG  TYR A 136       5.912   7.862   0.299  1.00 97.34           C  
ATOM   2162  CD1 TYR A 136       6.917   6.890   0.433  1.00 97.34           C  
ATOM   2163  HD1 TYR A 136       7.339   6.692   1.408  1.00 97.34           H  
ATOM   2164  CD2 TYR A 136       5.328   8.083  -0.956  1.00 97.34           C  
ATOM   2165  HD2 TYR A 136       4.580   8.854  -1.067  1.00 97.34           H  
ATOM   2166  CE1 TYR A 136       7.370   6.174  -0.689  1.00 97.34           C  
ATOM   2167  HE1 TYR A 136       8.136   5.416  -0.612  1.00 97.34           H  
ATOM   2168  CE2 TYR A 136       5.741   7.341  -2.071  1.00 97.34           C  
ATOM   2169  HE2 TYR A 136       5.266   7.499  -3.028  1.00 97.34           H  
ATOM   2170  OH  TYR A 136       7.243   5.748  -3.030  1.00 97.34           O  
ATOM   2171  HH  TYR A 136       6.747   6.026  -3.804  1.00 97.34           H  
ATOM   2172  CZ  TYR A 136       6.794   6.417  -1.946  1.00 97.34           C  
ATOM   2173  N   LYS A 137       5.713   8.655   4.760  1.00 95.29           N  
ATOM   2174  H   LYS A 137       6.501   8.080   4.499  1.00 95.29           H  
ATOM   2175  CA  LYS A 137       5.906   9.582   5.881  1.00 95.29           C  
ATOM   2176  HA  LYS A 137       4.972  10.110   6.072  1.00 95.29           H  
ATOM   2177  C   LYS A 137       6.921  10.641   5.450  1.00 95.29           C  
ATOM   2178  CB  LYS A 137       6.274   8.779   7.133  1.00 95.29           C  
ATOM   2179  HB2 LYS A 137       5.534   7.990   7.268  1.00 95.29           H  
ATOM   2180  HB3 LYS A 137       7.234   8.288   6.971  1.00 95.29           H  
ATOM   2181  O   LYS A 137       6.631  11.404   4.540  1.00 95.29           O  
ATOM   2182  CG  LYS A 137       6.327   9.624   8.417  1.00 95.29           C  
ATOM   2183  HG2 LYS A 137       5.359  10.080   8.620  1.00 95.29           H  
ATOM   2184  HG3 LYS A 137       7.087  10.403   8.358  1.00 95.29           H  
ATOM   2185  CD  LYS A 137       6.689   8.651   9.529  1.00 95.29           C  
ATOM   2186  HD2 LYS A 137       7.619   8.149   9.263  1.00 95.29           H  
ATOM   2187  HD3 LYS A 137       5.905   7.897   9.596  1.00 95.29           H  
ATOM   2188  CE  LYS A 137       6.863   9.296  10.894  1.00 95.29           C  
ATOM   2189  HE2 LYS A 137       7.648  10.050  10.829  1.00 95.29           H  
ATOM   2190  HE3 LYS A 137       5.928   9.767  11.196  1.00 95.29           H  
ATOM   2191  NZ  LYS A 137       7.245   8.208  11.823  1.00 95.29           N  
ATOM   2192  HZ1 LYS A 137       6.491   7.543  11.916  1.00 95.29           H  
ATOM   2193  HZ2 LYS A 137       7.954   7.624  11.403  1.00 95.29           H  
ATOM   2194  HZ3 LYS A 137       7.564   8.537  12.724  1.00 95.29           H  
ATOM   2195  N   ASP A 138       8.120  10.636   6.030  1.00 94.02           N  
ATOM   2196  H   ASP A 138       8.291   9.945   6.746  1.00 94.02           H  
ATOM   2197  CA  ASP A 138       9.308  11.248   5.432  1.00 94.02           C  
ATOM   2198  HA  ASP A 138       9.015  12.117   4.842  1.00 94.02           H  
ATOM   2199  C   ASP A 138       9.915  10.213   4.479  1.00 94.02           C  
ATOM   2200  CB  ASP A 138      10.261  11.732   6.532  1.00 94.02           C  
ATOM   2201  HB2 ASP A 138      10.646  10.874   7.084  1.00 94.02           H  
ATOM   2202  HB3 ASP A 138       9.699  12.352   7.230  1.00 94.02           H  
ATOM   2203  O   ASP A 138      10.885   9.514   4.774  1.00 94.02           O  
ATOM   2204  CG  ASP A 138      11.423  12.569   5.983  1.00 94.02           C  
ATOM   2205  OD1 ASP A 138      11.244  13.209   4.922  1.00 94.02           O  
ATOM   2206  OD2 ASP A 138      12.458  12.617   6.684  1.00 94.02           O  
ATOM   2207  N   CYS A 139       9.185   9.993   3.390  1.00 94.36           N  
ATOM   2208  H   CYS A 139       8.436  10.645   3.205  1.00 94.36           H  
ATOM   2209  CA  CYS A 139       9.381   8.910   2.440  1.00 94.36           C  
ATOM   2210  HA  CYS A 139       8.561   8.976   1.725  1.00 94.36           H  
ATOM   2211  C   CYS A 139       9.201   7.526   3.070  1.00 94.36           C  
ATOM   2212  CB  CYS A 139      10.652   9.166   1.627  1.00 94.36           C  
ATOM   2213  HB2 CYS A 139      11.528   9.042   2.263  1.00 94.36           H  
ATOM   2214  HB3 CYS A 139      10.703   8.447   0.810  1.00 94.36           H  
ATOM   2215  O   CYS A 139       8.104   7.248   3.573  1.00 94.36           O  
ATOM   2216  SG  CYS A 139      10.702  10.839   0.921  1.00 94.36           S  
ATOM   2217  N   TYR A 140      10.170   6.607   2.958  1.00 93.80           N  
ATOM   2218  H   TYR A 140      11.084   6.872   2.619  1.00 93.80           H  
ATOM   2219  CA  TYR A 140       9.901   5.204   3.263  1.00 93.80           C  
ATOM   2220  HA  TYR A 140       9.054   5.190   3.949  1.00 93.80           H  
ATOM   2221  C   TYR A 140      10.968   4.426   4.020  1.00 93.80           C  
ATOM   2222  CB  TYR A 140       9.495   4.449   1.991  1.00 93.80           C  
ATOM   2223  HB2 TYR A 140       9.117   3.479   2.314  1.00 93.80           H  
ATOM   2224  HB3 TYR A 140       8.664   4.964   1.509  1.00 93.80           H  
ATOM   2225  O   TYR A 140      12.169   4.598   3.841  1.00 93.80           O  
ATOM   2226  CG  TYR A 140      10.589   4.197   0.973  1.00 93.80           C  
ATOM   2227  CD1 TYR A 140      10.807   5.104  -0.079  1.00 93.80           C  
ATOM   2228  HD1 TYR A 140      10.228   6.012  -0.158  1.00 93.80           H  
ATOM   2229  CD2 TYR A 140      11.389   3.042   1.077  1.00 93.80           C  
ATOM   2230  HD2 TYR A 140      11.243   2.354   1.897  1.00 93.80           H  
ATOM   2231  CE1 TYR A 140      11.816   4.839  -1.018  1.00 93.80           C  
ATOM   2232  HE1 TYR A 140      12.000   5.527  -1.830  1.00 93.80           H  
ATOM   2233  CE2 TYR A 140      12.420   2.797   0.151  1.00 93.80           C  
ATOM   2234  HE2 TYR A 140      13.053   1.928   0.258  1.00 93.80           H  
ATOM   2235  OH  TYR A 140      13.635   3.490  -1.800  1.00 93.80           O  
ATOM   2236  HH  TYR A 140      14.155   2.718  -1.566  1.00 93.80           H  
ATOM   2237  CZ  TYR A 140      12.638   3.705  -0.902  1.00 93.80           C  
ATOM   2238  N   ARG A 141      10.472   3.459   4.800  1.00 94.14           N  
ATOM   2239  H   ARG A 141       9.474   3.464   4.953  1.00 94.14           H  
ATOM   2240  CA  ARG A 141      11.221   2.289   5.278  1.00 94.14           C  
ATOM   2241  HA  ARG A 141      12.291   2.475   5.193  1.00 94.14           H  
ATOM   2242  C   ARG A 141      10.957   1.054   4.421  1.00 94.14           C  
ATOM   2243  CB  ARG A 141      10.841   2.020   6.740  1.00 94.14           C  
ATOM   2244  HB2 ARG A 141      11.297   1.084   7.063  1.00 94.14           H  
ATOM   2245  HB3 ARG A 141       9.759   1.905   6.810  1.00 94.14           H  
ATOM   2246  O   ARG A 141      11.807   0.177   4.334  1.00 94.14           O  
ATOM   2247  CG  ARG A 141      11.272   3.134   7.701  1.00 94.14           C  
ATOM   2248  HG2 ARG A 141      10.913   2.878   8.699  1.00 94.14           H  
ATOM   2249  HG3 ARG A 141      10.819   4.082   7.409  1.00 94.14           H  
ATOM   2250  CD  ARG A 141      12.796   3.277   7.736  1.00 94.14           C  
ATOM   2251  HD2 ARG A 141      13.137   3.692   6.788  1.00 94.14           H  
ATOM   2252  HD3 ARG A 141      13.229   2.286   7.872  1.00 94.14           H  
ATOM   2253  NE  ARG A 141      13.213   4.166   8.832  1.00 94.14           N  
ATOM   2254  HE  ARG A 141      12.522   4.837   9.134  1.00 94.14           H  
ATOM   2255  NH1 ARG A 141      15.376   3.416   9.012  1.00 94.14           N  
ATOM   2256 HH11 ARG A 141      15.208   2.811   8.221  1.00 94.14           H  
ATOM   2257 HH12 ARG A 141      16.297   3.481   9.423  1.00 94.14           H  
ATOM   2258  NH2 ARG A 141      14.644   5.035  10.367  1.00 94.14           N  
ATOM   2259 HH21 ARG A 141      15.571   5.110  10.760  1.00 94.14           H  
ATOM   2260 HH22 ARG A 141      13.916   5.677  10.646  1.00 94.14           H  
ATOM   2261  CZ  ARG A 141      14.405   4.199   9.397  1.00 94.14           C  
ATOM   2262  N   SER A 142       9.805   1.000   3.756  1.00 94.04           N  
ATOM   2263  H   SER A 142       9.131   1.738   3.902  1.00 94.04           H  
ATOM   2264  CA  SER A 142       9.464  -0.014   2.757  1.00 94.04           C  
ATOM   2265  HA  SER A 142      10.381  -0.434   2.343  1.00 94.04           H  
ATOM   2266  C   SER A 142       8.665   0.602   1.611  1.00 94.04           C  
ATOM   2267  CB  SER A 142       8.670  -1.150   3.407  1.00 94.04           C  
ATOM   2268  HB2 SER A 142       9.302  -1.655   4.138  1.00 94.04           H  
ATOM   2269  HB3 SER A 142       8.392  -1.875   2.642  1.00 94.04           H  
ATOM   2270  O   SER A 142       7.894   1.528   1.829  1.00 94.04           O  
ATOM   2271  OG  SER A 142       7.494  -0.682   4.044  1.00 94.04           O  
ATOM   2272  HG  SER A 142       7.738  -0.125   4.787  1.00 94.04           H  
ATOM   2273  N   ASN A 143       8.827   0.091   0.390  1.00 93.96           N  
ATOM   2274  H   ASN A 143       9.520  -0.630   0.244  1.00 93.96           H  
ATOM   2275  CA  ASN A 143       8.025   0.509  -0.759  1.00 93.96           C  
ATOM   2276  HA  ASN A 143       7.034   0.810  -0.419  1.00 93.96           H  
ATOM   2277  C   ASN A 143       7.852  -0.654  -1.746  1.00 93.96           C  
ATOM   2278  CB  ASN A 143       8.686   1.732  -1.415  1.00 93.96           C  
ATOM   2279  HB2 ASN A 143       8.761   2.539  -0.686  1.00 93.96           H  
ATOM   2280  HB3 ASN A 143       9.690   1.477  -1.752  1.00 93.96           H  
ATOM   2281  O   ASN A 143       8.697  -0.889  -2.608  1.00 93.96           O  
ATOM   2282  CG  ASN A 143       7.888   2.246  -2.596  1.00 93.96           C  
ATOM   2283  ND2 ASN A 143       8.434   3.205  -3.297  1.00 93.96           N  
ATOM   2284 HD21 ASN A 143       9.295   3.627  -2.981  1.00 93.96           H  
ATOM   2285 HD22 ASN A 143       7.818   3.728  -3.903  1.00 93.96           H  
ATOM   2286  OD1 ASN A 143       6.796   1.787  -2.904  1.00 93.96           O  
ATOM   2287  N   LEU A 144       6.743  -1.389  -1.629  1.00 95.08           N  
ATOM   2288  H   LEU A 144       6.065  -1.127  -0.927  1.00 95.08           H  
ATOM   2289  CA  LEU A 144       6.456  -2.557  -2.481  1.00 95.08           C  
ATOM   2290  HA  LEU A 144       7.384  -3.102  -2.650  1.00 95.08           H  
ATOM   2291  C   LEU A 144       5.935  -2.179  -3.879  1.00 95.08           C  
ATOM   2292  CB  LEU A 144       5.468  -3.485  -1.756  1.00 95.08           C  
ATOM   2293  HB2 LEU A 144       4.527  -2.952  -1.623  1.00 95.08           H  
ATOM   2294  HB3 LEU A 144       5.271  -4.347  -2.393  1.00 95.08           H  
ATOM   2295  O   LEU A 144       5.815  -3.031  -4.764  1.00 95.08           O  
ATOM   2296  CG  LEU A 144       5.956  -3.993  -0.388  1.00 95.08           C  
ATOM   2297  HG  LEU A 144       6.134  -3.147   0.276  1.00 95.08           H  
ATOM   2298  CD1 LEU A 144       4.875  -4.864   0.240  1.00 95.08           C  
ATOM   2299 HD11 LEU A 144       5.195  -5.151   1.241  1.00 95.08           H  
ATOM   2300 HD12 LEU A 144       3.940  -4.309   0.319  1.00 95.08           H  
ATOM   2301 HD13 LEU A 144       4.712  -5.757  -0.364  1.00 95.08           H  
ATOM   2302  CD2 LEU A 144       7.239  -4.820  -0.493  1.00 95.08           C  
ATOM   2303 HD21 LEU A 144       7.097  -5.648  -1.187  1.00 95.08           H  
ATOM   2304 HD22 LEU A 144       7.501  -5.214   0.489  1.00 95.08           H  
ATOM   2305 HD23 LEU A 144       8.064  -4.196  -0.836  1.00 95.08           H  
ATOM   2306  N   ASN A 145       5.639  -0.897  -4.080  1.00 95.99           N  
ATOM   2307  H   ASN A 145       5.789  -0.252  -3.318  1.00 95.99           H  
ATOM   2308  CA  ASN A 145       5.156  -0.324  -5.331  1.00 95.99           C  
ATOM   2309  HA  ASN A 145       4.837  -1.113  -6.012  1.00 95.99           H  
ATOM   2310  C   ASN A 145       6.239   0.485  -6.062  1.00 95.99           C  
ATOM   2311  CB  ASN A 145       3.951   0.546  -4.989  1.00 95.99           C  
ATOM   2312  HB2 ASN A 145       3.686   1.156  -5.853  1.00 95.99           H  
ATOM   2313  HB3 ASN A 145       4.243   1.220  -4.184  1.00 95.99           H  
ATOM   2314  O   ASN A 145       5.971   1.055  -7.117  1.00 95.99           O  
ATOM   2315  CG  ASN A 145       2.711  -0.216  -4.565  1.00 95.99           C  
ATOM   2316  ND2 ASN A 145       1.735   0.523  -4.099  1.00 95.99           N  
ATOM   2317 HD21 ASN A 145       1.886   1.520  -4.056  1.00 95.99           H  
ATOM   2318 HD22 ASN A 145       0.847   0.088  -3.890  1.00 95.99           H  
ATOM   2319  OD1 ASN A 145       2.590  -1.435  -4.656  1.00 95.99           O  
ATOM   2320  N   GLY A 146       7.457   0.528  -5.518  1.00 93.30           N  
ATOM   2321  H   GLY A 146       7.598   0.095  -4.617  1.00 93.30           H  
ATOM   2322  CA  GLY A 146       8.597   1.173  -6.149  1.00 93.30           C  
ATOM   2323  HA2 GLY A 146       9.412   1.232  -5.428  1.00 93.30           H  
ATOM   2324  HA3 GLY A 146       8.332   2.188  -6.443  1.00 93.30           H  
ATOM   2325  C   GLY A 146       9.092   0.426  -7.388  1.00 93.30           C  
ATOM   2326  O   GLY A 146       8.493  -0.551  -7.873  1.00 93.30           O  
ATOM   2327  N   ARG A 147      10.239   0.891  -7.889  1.00 90.09           N  
ATOM   2328  H   ARG A 147      10.662   1.684  -7.429  1.00 90.09           H  
ATOM   2329  CA  ARG A 147      10.947   0.264  -9.009  1.00 90.09           C  
ATOM   2330  HA  ARG A 147      10.295   0.296  -9.881  1.00 90.09           H  
ATOM   2331  C   ARG A 147      11.245  -1.204  -8.696  1.00 90.09           C  
ATOM   2332  CB  ARG A 147      12.235   1.033  -9.329  1.00 90.09           C  
ATOM   2333  HB2 ARG A 147      12.789   0.483 -10.090  1.00 90.09           H  
ATOM   2334  HB3 ARG A 147      12.853   1.095  -8.433  1.00 90.09           H  
ATOM   2335  O   ARG A 147      11.775  -1.547  -7.644  1.00 90.09           O  
ATOM   2336  CG  ARG A 147      11.943   2.447  -9.853  1.00 90.09           C  
ATOM   2337  HG2 ARG A 147      11.453   3.032  -9.075  1.00 90.09           H  
ATOM   2338  HG3 ARG A 147      11.286   2.388 -10.721  1.00 90.09           H  
ATOM   2339  CD  ARG A 147      13.248   3.140 -10.255  1.00 90.09           C  
ATOM   2340  HD2 ARG A 147      13.916   3.146  -9.393  1.00 90.09           H  
ATOM   2341  HD3 ARG A 147      13.715   2.576 -11.063  1.00 90.09           H  
ATOM   2342  NE  ARG A 147      13.009   4.526 -10.693  1.00 90.09           N  
ATOM   2343  HE  ARG A 147      12.059   4.868 -10.656  1.00 90.09           H  
ATOM   2344  NH1 ARG A 147      15.192   5.124 -11.078  1.00 90.09           N  
ATOM   2345 HH11 ARG A 147      15.867   5.846 -11.286  1.00 90.09           H  
ATOM   2346 HH12 ARG A 147      15.482   4.191 -10.821  1.00 90.09           H  
ATOM   2347  NH2 ARG A 147      13.566   6.638 -11.297  1.00 90.09           N  
ATOM   2348 HH21 ARG A 147      14.247   7.361 -11.482  1.00 90.09           H  
ATOM   2349 HH22 ARG A 147      12.625   6.926 -11.069  1.00 90.09           H  
ATOM   2350  CZ  ARG A 147      13.921   5.418 -11.026  1.00 90.09           C  
ATOM   2351  N   TRP A 148      10.889  -2.084  -9.626  1.00 87.12           N  
ATOM   2352  H   TRP A 148      10.513  -1.745 -10.500  1.00 87.12           H  
ATOM   2353  CA  TRP A 148      11.077  -3.520  -9.446  1.00 87.12           C  
ATOM   2354  HA  TRP A 148      10.597  -3.819  -8.515  1.00 87.12           H  
ATOM   2355  C   TRP A 148      12.562  -3.882  -9.350  1.00 87.12           C  
ATOM   2356  CB  TRP A 148      10.415  -4.274 -10.597  1.00 87.12           C  
ATOM   2357  HB2 TRP A 148       9.344  -4.072 -10.587  1.00 87.12           H  
ATOM   2358  HB3 TRP A 148      10.818  -3.909 -11.542  1.00 87.12           H  
ATOM   2359  O   TRP A 148      13.377  -3.382 -10.123  1.00 87.12           O  
ATOM   2360  CG  TRP A 148      10.614  -5.752 -10.533  1.00 87.12           C  
ATOM   2361  CD1 TRP A 148      11.508  -6.455 -11.263  1.00 87.12           C  
ATOM   2362  HD1 TRP A 148      12.165  -6.031 -12.008  1.00 87.12           H  
ATOM   2363  CD2 TRP A 148       9.981  -6.715  -9.641  1.00 87.12           C  
ATOM   2364  CE2 TRP A 148      10.521  -8.005  -9.919  1.00 87.12           C  
ATOM   2365  CE3 TRP A 148       9.065  -6.619  -8.575  1.00 87.12           C  
ATOM   2366  HE3 TRP A 148       8.684  -5.650  -8.286  1.00 87.12           H  
ATOM   2367  NE1 TRP A 148      11.449  -7.787 -10.911  1.00 87.12           N  
ATOM   2368  HE1 TRP A 148      12.037  -8.497 -11.323  1.00 87.12           H  
ATOM   2369  CH2 TRP A 148       9.198  -9.032  -8.182  1.00 87.12           C  
ATOM   2370  HH2 TRP A 148       8.917  -9.899  -7.602  1.00 87.12           H  
ATOM   2371  CZ2 TRP A 148      10.130  -9.151  -9.220  1.00 87.12           C  
ATOM   2372  HZ2 TRP A 148      10.576 -10.108  -9.448  1.00 87.12           H  
ATOM   2373  CZ3 TRP A 148       8.715  -7.764  -7.833  1.00 87.12           C  
ATOM   2374  HZ3 TRP A 148       8.116  -7.671  -6.939  1.00 87.12           H  
ATOM   2375  N   GLY A 149      12.905  -4.773  -8.416  1.00 80.82           N  
ATOM   2376  H   GLY A 149      12.183  -5.151  -7.820  1.00 80.82           H  
ATOM   2377  CA  GLY A 149      14.267  -5.285  -8.260  1.00 80.82           C  
ATOM   2378  HA2 GLY A 149      14.597  -5.712  -9.207  1.00 80.82           H  
ATOM   2379  HA3 GLY A 149      14.262  -6.077  -7.510  1.00 80.82           H  
ATOM   2380  C   GLY A 149      15.302  -4.242  -7.832  1.00 80.82           C  
ATOM   2381  O   GLY A 149      16.494  -4.542  -7.856  1.00 80.82           O  
ATOM   2382  N   SER A 150      14.891  -3.030  -7.441  1.00 69.79           N  
ATOM   2383  H   SER A 150      13.907  -2.802  -7.439  1.00 69.79           H  
ATOM   2384  CA  SER A 150      15.832  -2.038  -6.933  1.00 69.79           C  
ATOM   2385  HA  SER A 150      16.671  -1.975  -7.626  1.00 69.79           H  
ATOM   2386  C   SER A 150      16.360  -2.479  -5.572  1.00 69.79           C  
ATOM   2387  CB  SER A 150      15.205  -0.641  -6.856  1.00 69.79           C  
ATOM   2388  HB2 SER A 150      14.827  -0.357  -7.838  1.00 69.79           H  
ATOM   2389  HB3 SER A 150      15.975   0.073  -6.563  1.00 69.79           H  
ATOM   2390  O   SER A 150      15.623  -2.508  -4.587  1.00 69.79           O  
ATOM   2391  OG  SER A 150      14.152  -0.581  -5.919  1.00 69.79           O  
ATOM   2392  HG  SER A 150      14.377  -1.152  -5.181  1.00 69.79           H  
ATOM   2393  N   THR A 151      17.649  -2.780  -5.497  1.00 59.93           N  
ATOM   2394  H   THR A 151      18.192  -2.860  -6.345  1.00 59.93           H  
ATOM   2395  CA  THR A 151      18.374  -2.818  -4.231  1.00 59.93           C  
ATOM   2396  HA  THR A 151      17.754  -3.253  -3.448  1.00 59.93           H  
ATOM   2397  C   THR A 151      18.685  -1.371  -3.870  1.00 59.93           C  
ATOM   2398  CB  THR A 151      19.655  -3.659  -4.364  1.00 59.93           C  
ATOM   2399  HB  THR A 151      20.220  -3.598  -3.434  1.00 59.93           H  
ATOM   2400  O   THR A 151      19.655  -0.813  -4.379  1.00 59.93           O  
ATOM   2401  CG2 THR A 151      19.343  -5.126  -4.660  1.00 59.93           C  
ATOM   2402 HG21 THR A 151      20.274  -5.692  -4.690  1.00 59.93           H  
ATOM   2403 HG22 THR A 151      18.703  -5.532  -3.876  1.00 59.93           H  
ATOM   2404 HG23 THR A 151      18.840  -5.221  -5.623  1.00 59.93           H  
ATOM   2405  OG1 THR A 151      20.455  -3.188  -5.425  1.00 59.93           O  
ATOM   2406  HG1 THR A 151      20.599  -2.255  -5.248  1.00 59.93           H  
ATOM   2407  N   SER A 152      17.835  -0.705  -3.086  1.00 52.16           N  
ATOM   2408  H   SER A 152      17.011  -1.158  -2.718  1.00 52.16           H  
ATOM   2409  CA  SER A 152      18.215   0.600  -2.540  1.00 52.16           C  
ATOM   2410  HA  SER A 152      18.526   1.257  -3.352  1.00 52.16           H  
ATOM   2411  C   SER A 152      19.411   0.389  -1.608  1.00 52.16           C  
ATOM   2412  CB  SER A 152      17.042   1.280  -1.828  1.00 52.16           C  
ATOM   2413  HB2 SER A 152      16.281   1.546  -2.561  1.00 52.16           H  
ATOM   2414  HB3 SER A 152      17.393   2.190  -1.342  1.00 52.16           H  
ATOM   2415  O   SER A 152      19.254  -0.186  -0.531  1.00 52.16           O  
ATOM   2416  OG  SER A 152      16.473   0.416  -0.866  1.00 52.16           O  
ATOM   2417  HG  SER A 152      17.196   0.141  -0.298  1.00 52.16           H  
ATOM   2418  N   SER A 153      20.592   0.770  -2.094  1.00 35.66           N  
ATOM   2419  H   SER A 153      20.609   1.133  -3.036  1.00 35.66           H  
ATOM   2420  CA  SER A 153      21.838   0.957  -1.346  1.00 35.66           C  
ATOM   2421  HA  SER A 153      21.979   0.149  -0.628  1.00 35.66           H  
ATOM   2422  C   SER A 153      21.805   2.251  -0.551  1.00 35.66           C  
ATOM   2423  CB  SER A 153      23.011   0.999  -2.324  1.00 35.66           C  
ATOM   2424  HB2 SER A 153      23.137   0.026  -2.800  1.00 35.66           H  
ATOM   2425  HB3 SER A 153      23.922   1.266  -1.790  1.00 35.66           H  
ATOM   2426  O   SER A 153      21.333   3.247  -1.148  1.00 35.66           O  
ATOM   2427  OG  SER A 153      22.706   1.974  -3.299  1.00 35.66           O  
ATOM   2428  HG  SER A 153      22.279   2.673  -2.798  1.00 35.66           H  
ATOM   2429  OXT SER A 153      22.329   2.215   0.577  1.00 35.66           O  
TER    2430      SER A 153                                                       
END   
