# Supplementary material for: Nuclear genome of Bulinus truncatus, an intermediate host of the carcinogenic human blood fluke Schistosoma haematobium
Source: Nat Commun. 2022 Feb 21;13:977. doi: 10.1038/s41467-022-28634-9 (PMC8861042; doi:10.1038/s41467-022-28634-9)
Supplement: Supplementary file 6 — Supplementary Data 3 [file 41467_2022_28634_MOESM6_ESM.zip › Supplementary_Data_3/bglb020351-pa.mature.pep.pdb]

ATOM      1  N   MET A   1     -10.964  20.918  25.597  1.00 36.30           N  
ATOM      2  H   MET A   1     -10.201  21.489  25.933  1.00 36.30           H  
ATOM      3  H2  MET A   1     -10.897  20.872  24.590  1.00 36.30           H  
ATOM      4  H3  MET A   1     -11.847  21.334  25.854  1.00 36.30           H  
ATOM      5  CA  MET A   1     -10.850  19.546  26.136  1.00 36.30           C  
ATOM      6  HA  MET A   1     -10.834  19.566  27.226  1.00 36.30           H  
ATOM      7  C   MET A   1      -9.529  18.994  25.642  1.00 36.30           C  
ATOM      8  CB  MET A   1     -12.010  18.653  25.666  1.00 36.30           C  
ATOM      9  HB2 MET A   1     -12.121  18.735  24.585  1.00 36.30           H  
ATOM     10  HB3 MET A   1     -11.777  17.615  25.905  1.00 36.30           H  
ATOM     11  O   MET A   1      -9.339  18.952  24.436  1.00 36.30           O  
ATOM     12  CG  MET A   1     -13.341  19.007  26.338  1.00 36.30           C  
ATOM     13  HG2 MET A   1     -13.563  20.059  26.158  1.00 36.30           H  
ATOM     14  HG3 MET A   1     -13.260  18.846  27.412  1.00 36.30           H  
ATOM     15  SD  MET A   1     -14.722  18.029  25.701  1.00 36.30           S  
ATOM     16  CE  MET A   1     -16.125  18.885  26.467  1.00 36.30           C  
ATOM     17  HE1 MET A   1     -16.150  19.924  26.139  1.00 36.30           H  
ATOM     18  HE2 MET A   1     -17.051  18.395  26.168  1.00 36.30           H  
ATOM     19  HE3 MET A   1     -16.035  18.843  27.553  1.00 36.30           H  
ATOM     20  N   THR A   2      -8.596  18.693  26.541  1.00 24.65           N  
ATOM     21  H   THR A   2      -8.793  18.758  27.529  1.00 24.65           H  
ATOM     22  CA  THR A   2      -7.221  18.303  26.192  1.00 24.65           C  
ATOM     23  HA  THR A   2      -7.065  18.401  25.118  1.00 24.65           H  
ATOM     24  C   THR A   2      -7.045  16.838  26.572  1.00 24.65           C  
ATOM     25  CB  THR A   2      -6.178  19.192  26.910  1.00 24.65           C  
ATOM     26  HB  THR A   2      -5.910  18.753  27.872  1.00 24.65           H  
ATOM     27  O   THR A   2      -7.008  16.517  27.757  1.00 24.65           O  
ATOM     28  CG2 THR A   2      -4.910  19.373  26.079  1.00 24.65           C  
ATOM     29 HG21 THR A   2      -4.461  18.400  25.879  1.00 24.65           H  
ATOM     30 HG22 THR A   2      -5.146  19.856  25.131  1.00 24.65           H  
ATOM     31 HG23 THR A   2      -4.187  19.980  26.624  1.00 24.65           H  
ATOM     32  OG1 THR A   2      -6.692  20.486  27.159  1.00 24.65           O  
ATOM     33  HG1 THR A   2      -5.945  21.038  27.403  1.00 24.65           H  
ATOM     34  N   THR A   3      -7.006  15.938  25.592  1.00 32.65           N  
ATOM     35  H   THR A   3      -7.110  16.230  24.631  1.00 32.65           H  
ATOM     36  CA  THR A   3      -6.740  14.510  25.808  1.00 32.65           C  
ATOM     37  HA  THR A   3      -7.040  14.224  26.816  1.00 32.65           H  
ATOM     38  C   THR A   3      -5.244  14.253  25.669  1.00 32.65           C  
ATOM     39  CB  THR A   3      -7.536  13.633  24.827  1.00 32.65           C  
ATOM     40  HB  THR A   3      -7.129  12.622  24.827  1.00 32.65           H  
ATOM     41  O   THR A   3      -4.684  14.415  24.588  1.00 32.65           O  
ATOM     42  CG2 THR A   3      -9.012  13.567  25.219  1.00 32.65           C  
ATOM     43 HG21 THR A   3      -9.113  13.136  26.215  1.00 32.65           H  
ATOM     44 HG22 THR A   3      -9.541  12.934  24.507  1.00 32.65           H  
ATOM     45 HG23 THR A   3      -9.452  14.565  25.203  1.00 32.65           H  
ATOM     46  OG1 THR A   3      -7.463  14.175  23.529  1.00 32.65           O  
ATOM     47  HG1 THR A   3      -6.562  14.054  23.219  1.00 32.65           H  
ATOM     48  N   TRP A   4      -4.598  13.869  26.769  1.00 31.58           N  
ATOM     49  H   TRP A   4      -5.126  13.754  27.622  1.00 31.58           H  
ATOM     50  CA  TRP A   4      -3.212  13.406  26.789  1.00 31.58           C  
ATOM     51  HA  TRP A   4      -2.659  13.840  25.956  1.00 31.58           H  
ATOM     52  C   TRP A   4      -3.184  11.880  26.655  1.00 31.58           C  
ATOM     53  CB  TRP A   4      -2.538  13.851  28.095  1.00 31.58           C  
ATOM     54  HB2 TRP A   4      -1.612  13.285  28.202  1.00 31.58           H  
ATOM     55  HB3 TRP A   4      -3.173  13.589  28.942  1.00 31.58           H  
ATOM     56  O   TRP A   4      -3.764  11.186  27.488  1.00 31.58           O  
ATOM     57  CG  TRP A   4      -2.178  15.302  28.180  1.00 31.58           C  
ATOM     58  CD1 TRP A   4      -3.003  16.318  28.524  1.00 31.58           C  
ATOM     59  HD1 TRP A   4      -4.044  16.201  28.788  1.00 31.58           H  
ATOM     60  CD2 TRP A   4      -0.878  15.912  27.915  1.00 31.58           C  
ATOM     61  CE2 TRP A   4      -0.994  17.321  28.103  1.00 31.58           C  
ATOM     62  CE3 TRP A   4       0.386  15.415  27.532  1.00 31.58           C  
ATOM     63  HE3 TRP A   4       0.521  14.351  27.405  1.00 31.58           H  
ATOM     64  NE1 TRP A   4      -2.306  17.512  28.485  1.00 31.58           N  
ATOM     65  HE1 TRP A   4      -2.707  18.405  28.731  1.00 31.58           H  
ATOM     66  CH2 TRP A   4       1.326  17.671  27.515  1.00 31.58           C  
ATOM     67  HH2 TRP A   4       2.170  18.326  27.357  1.00 31.58           H  
ATOM     68  CZ2 TRP A   4       0.084  18.197  27.909  1.00 31.58           C  
ATOM     69  HZ2 TRP A   4      -0.037  19.260  28.058  1.00 31.58           H  
ATOM     70  CZ3 TRP A   4       1.475  16.284  27.332  1.00 31.58           C  
ATOM     71  HZ3 TRP A   4       2.434  15.883  27.039  1.00 31.58           H  
ATOM     72  N   ASN A   5      -2.477  11.354  25.651  1.00 34.33           N  
ATOM     73  H   ASN A   5      -2.044  11.979  24.986  1.00 34.33           H  
ATOM     74  CA  ASN A   5      -2.109   9.937  25.591  1.00 34.33           C  
ATOM     75  HA  ASN A   5      -2.880   9.337  26.074  1.00 34.33           H  
ATOM     76  C   ASN A   5      -0.821   9.732  26.399  1.00 34.33           C  
ATOM     77  CB  ASN A   5      -1.971   9.476  24.120  1.00 34.33           C  
ATOM     78  HB2 ASN A   5      -1.636  10.303  23.494  1.00 34.33           H  
ATOM     79  HB3 ASN A   5      -1.214   8.694  24.061  1.00 34.33           H  
ATOM     80  O   ASN A   5       0.281   9.866  25.872  1.00 34.33           O  
ATOM     81  CG  ASN A   5      -3.240   8.874  23.538  1.00 34.33           C  
ATOM     82  ND2 ASN A   5      -3.285   8.668  22.242  1.00 34.33           N  
ATOM     83 HD21 ASN A   5      -4.132   8.246  21.892  1.00 34.33           H  
ATOM     84 HD22 ASN A   5      -2.503   8.899  21.646  1.00 34.33           H  
ATOM     85  OD1 ASN A   5      -4.187   8.547  24.227  1.00 34.33           O  
ATOM     86  N   HIS A   6      -0.950   9.419  27.689  1.00 40.95           N  
ATOM     87  H   HIS A   6      -1.877   9.359  28.085  1.00 40.95           H  
ATOM     88  CA  HIS A   6       0.188   8.996  28.504  1.00 40.95           C  
ATOM     89  HA  HIS A   6       1.094   9.456  28.110  1.00 40.95           H  
ATOM     90  C   HIS A   6       0.384   7.479  28.407  1.00 40.95           C  
ATOM     91  CB  HIS A   6       0.052   9.490  29.955  1.00 40.95           C  
ATOM     92  HB2 HIS A   6      -0.998   9.519  30.246  1.00 40.95           H  
ATOM     93  HB3 HIS A   6       0.557   8.788  30.618  1.00 40.95           H  
ATOM     94  O   HIS A   6      -0.343   6.698  29.015  1.00 40.95           O  
ATOM     95  CG  HIS A   6       0.690  10.841  30.165  1.00 40.95           C  
ATOM     96  CD2 HIS A   6       0.052  12.045  30.289  1.00 40.95           C  
ATOM     97  HD2 HIS A   6      -1.016  12.201  30.267  1.00 40.95           H  
ATOM     98  ND1 HIS A   6       2.043  11.089  30.257  1.00 40.95           N  
ATOM     99  HD1 HIS A   6       2.782  10.402  30.223  1.00 40.95           H  
ATOM    100  CE1 HIS A   6       2.213  12.411  30.423  1.00 40.95           C  
ATOM    101  HE1 HIS A   6       3.167  12.907  30.526  1.00 40.95           H  
ATOM    102  NE2 HIS A   6       1.027  13.035  30.450  1.00 40.95           N  
ATOM    103  N   ARG A   7       1.438   7.067  27.691  1.00 30.85           N  
ATOM    104  H   ARG A   7       1.922   7.769  27.151  1.00 30.85           H  
ATOM    105  CA  ARG A   7       2.171   5.831  27.995  1.00 30.85           C  
ATOM    106  HA  ARG A   7       1.478   5.005  28.159  1.00 30.85           H  
ATOM    107  C   ARG A   7       2.952   6.067  29.294  1.00 30.85           C  
ATOM    108  CB  ARG A   7       3.151   5.478  26.850  1.00 30.85           C  
ATOM    109  HB2 ARG A   7       3.650   6.386  26.509  1.00 30.85           H  
ATOM    110  HB3 ARG A   7       3.919   4.819  27.256  1.00 30.85           H  
ATOM    111  O   ARG A   7       4.037   6.630  29.229  1.00 30.85           O  
ATOM    112  CG  ARG A   7       2.533   4.753  25.646  1.00 30.85           C  
ATOM    113  HG2 ARG A   7       1.775   5.388  25.188  1.00 30.85           H  
ATOM    114  HG3 ARG A   7       2.068   3.827  25.983  1.00 30.85           H  
ATOM    115  CD  ARG A   7       3.628   4.430  24.612  1.00 30.85           C  
ATOM    116  HD2 ARG A   7       4.404   3.839  25.098  1.00 30.85           H  
ATOM    117  HD3 ARG A   7       4.068   5.366  24.268  1.00 30.85           H  
ATOM    118  NE  ARG A   7       3.103   3.678  23.453  1.00 30.85           N  
ATOM    119  HE  ARG A   7       2.125   3.429  23.472  1.00 30.85           H  
ATOM    120  NH1 ARG A   7       5.061   3.548  22.246  1.00 30.85           N  
ATOM    121 HH11 ARG A   7       5.550   3.256  21.411  1.00 30.85           H  
ATOM    122 HH12 ARG A   7       5.548   4.058  22.969  1.00 30.85           H  
ATOM    123  NH2 ARG A   7       3.205   2.636  21.422  1.00 30.85           N  
ATOM    124 HH21 ARG A   7       3.726   2.360  20.602  1.00 30.85           H  
ATOM    125 HH22 ARG A   7       2.223   2.406  21.467  1.00 30.85           H  
ATOM    126  CZ  ARG A   7       3.789   3.292  22.385  1.00 30.85           C  
ATOM    127  N   ALA A   8       2.392   5.706  30.451  1.00 31.29           N  
ATOM    128  H   ALA A   8       1.410   5.471  30.433  1.00 31.29           H  
ATOM    129  CA  ALA A   8       3.132   5.378  31.682  1.00 31.29           C  
ATOM    130  HA  ALA A   8       3.808   4.549  31.469  1.00 31.29           H  
ATOM    131  C   ALA A   8       2.173   4.948  32.813  1.00 31.29           C  
ATOM    132  CB  ALA A   8       3.985   6.561  32.179  1.00 31.29           C  
ATOM    133  HB1 ALA A   8       3.376   7.463  32.234  1.00 31.29           H  
ATOM    134  HB2 ALA A   8       4.371   6.338  33.174  1.00 31.29           H  
ATOM    135  HB3 ALA A   8       4.841   6.733  31.526  1.00 31.29           H  
ATOM    136  O   ALA A   8       1.314   5.723  33.215  1.00 31.29           O  
ATOM    137  N   CYS A   9       2.389   3.731  33.324  1.00 27.72           N  
ATOM    138  H   CYS A   9       3.083   3.188  32.831  1.00 27.72           H  
ATOM    139  CA  CYS A   9       2.147   3.236  34.690  1.00 27.72           C  
ATOM    140  HA  CYS A   9       2.202   2.148  34.654  1.00 27.72           H  
ATOM    141  C   CYS A   9       0.841   3.586  35.427  1.00 27.72           C  
ATOM    142  CB  CYS A   9       3.324   3.717  35.557  1.00 27.72           C  
ATOM    143  HB2 CYS A   9       3.347   4.807  35.560  1.00 27.72           H  
ATOM    144  HB3 CYS A   9       3.178   3.377  36.582  1.00 27.72           H  
ATOM    145  O   CYS A   9       0.715   4.709  35.891  1.00 27.72           O  
ATOM    146  SG  CYS A   9       4.899   3.068  34.937  1.00 27.72           S  
ATOM    147  HG  CYS A   9       5.687   3.591  35.881  1.00 27.72           H  
ATOM    148  N   VAL A  10       0.028   2.573  35.778  1.00 33.24           N  
ATOM    149  H   VAL A  10       0.083   1.728  35.228  1.00 33.24           H  
ATOM    150  CA  VAL A  10      -0.458   2.388  37.169  1.00 33.24           C  
ATOM    151  HA  VAL A  10       0.334   2.725  37.838  1.00 33.24           H  
ATOM    152  C   VAL A  10      -0.688   0.891  37.453  1.00 33.24           C  
ATOM    153  CB  VAL A  10      -1.734   3.193  37.557  1.00 33.24           C  
ATOM    154  HB  VAL A  10      -2.597   2.781  37.033  1.00 33.24           H  
ATOM    155  O   VAL A  10      -1.801   0.383  37.360  1.00 33.24           O  
ATOM    156  CG1 VAL A  10      -1.974   3.086  39.076  1.00 33.24           C  
ATOM    157 HG11 VAL A  10      -2.865   3.648  39.357  1.00 33.24           H  
ATOM    158 HG12 VAL A  10      -1.117   3.478  39.624  1.00 33.24           H  
ATOM    159 HG13 VAL A  10      -2.143   2.049  39.367  1.00 33.24           H  
ATOM    160  CG2 VAL A  10      -1.724   4.701  37.282  1.00 33.24           C  
ATOM    161 HG21 VAL A  10      -0.868   5.174  37.762  1.00 33.24           H  
ATOM    162 HG22 VAL A  10      -1.703   4.877  36.206  1.00 33.24           H  
ATOM    163 HG23 VAL A  10      -2.639   5.158  37.660  1.00 33.24           H  
ATOM    164  N   GLU A  11       0.359   0.180  37.872  1.00 29.44           N  
ATOM    165  H   GLU A  11       1.275   0.602  37.830  1.00 29.44           H  
ATOM    166  CA  GLU A  11       0.187  -0.808  38.940  1.00 29.44           C  
ATOM    167  HA  GLU A  11      -0.768  -1.326  38.842  1.00 29.44           H  
ATOM    168  C   GLU A  11       0.210  -0.022  40.252  1.00 29.44           C  
ATOM    169  CB  GLU A  11       1.315  -1.855  38.962  1.00 29.44           C  
ATOM    170  HB2 GLU A  11       1.382  -2.254  39.974  1.00 29.44           H  
ATOM    171  HB3 GLU A  11       2.261  -1.369  38.723  1.00 29.44           H  
ATOM    172  O   GLU A  11       1.215   0.597  40.584  1.00 29.44           O  
ATOM    173  CG  GLU A  11       1.079  -3.044  38.021  1.00 29.44           C  
ATOM    174  HG2 GLU A  11       1.063  -2.683  36.993  1.00 29.44           H  
ATOM    175  HG3 GLU A  11       0.102  -3.471  38.247  1.00 29.44           H  
ATOM    176  CD  GLU A  11       2.161  -4.129  38.172  1.00 29.44           C  
ATOM    177  OE1 GLU A  11       1.853  -5.291  37.830  1.00 29.44           O  
ATOM    178  OE2 GLU A  11       3.268  -3.795  38.652  1.00 29.44           O  
ATOM    179  N   THR A  12      -0.901   0.029  40.984  1.00 30.60           N  
ATOM    180  H   THR A  12      -1.754  -0.272  40.535  1.00 30.60           H  
ATOM    181  CA  THR A  12      -0.899   0.072  42.457  1.00 30.60           C  
ATOM    182  HA  THR A  12      -0.339  -0.800  42.793  1.00 30.60           H  
ATOM    183  C   THR A  12      -2.326  -0.076  42.970  1.00 30.60           C  
ATOM    184  CB  THR A  12      -0.232   1.298  43.124  1.00 30.60           C  
ATOM    185  HB  THR A  12      -0.830   1.613  43.979  1.00 30.60           H  
ATOM    186  O   THR A  12      -3.137   0.845  42.997  1.00 30.60           O  
ATOM    187  CG2 THR A  12       1.169   0.968  43.657  1.00 30.60           C  
ATOM    188 HG21 THR A  12       1.636   1.880  44.029  1.00 30.60           H  
ATOM    189 HG22 THR A  12       1.812   0.530  42.894  1.00 30.60           H  
ATOM    190 HG23 THR A  12       1.083   0.261  44.482  1.00 30.60           H  
ATOM    191  OG1 THR A  12      -0.105   2.390  42.260  1.00 30.60           O  
ATOM    192  HG1 THR A  12       0.412   2.054  41.524  1.00 30.60           H  
ATOM    193  N   SER A  13      -2.601  -1.302  43.401  1.00 30.59           N  
ATOM    194  H   SER A  13      -1.901  -2.004  43.207  1.00 30.59           H  
ATOM    195  CA  SER A  13      -3.668  -1.697  44.313  1.00 30.59           C  
ATOM    196  HA  SER A  13      -4.595  -1.817  43.753  1.00 30.59           H  
ATOM    197  C   SER A  13      -3.884  -0.676  45.444  1.00 30.59           C  
ATOM    198  CB  SER A  13      -3.247  -3.068  44.883  1.00 30.59           C  
ATOM    199  HB2 SER A  13      -2.171  -3.201  44.769  1.00 30.59           H  
ATOM    200  HB3 SER A  13      -3.740  -3.859  44.318  1.00 30.59           H  
ATOM    201  O   SER A  13      -2.946  -0.365  46.179  1.00 30.59           O  
ATOM    202  OG  SER A  13      -3.535  -3.217  46.257  1.00 30.59           O  
ATOM    203  HG  SER A  13      -3.116  -2.494  46.730  1.00 30.59           H  
ATOM    204  N   ASN A  14      -5.139  -0.245  45.618  1.00 29.64           N  
ATOM    205  H   ASN A  14      -5.775  -0.440  44.858  1.00 29.64           H  
ATOM    206  CA  ASN A  14      -5.776   0.208  46.863  1.00 29.64           C  
ATOM    207  HA  ASN A  14      -6.318   1.130  46.648  1.00 29.64           H  
ATOM    208  C   ASN A  14      -4.824   0.530  48.036  1.00 29.64           C  
ATOM    209  CB  ASN A  14      -6.803  -0.872  47.283  1.00 29.64           C  
ATOM    210  HB2 ASN A  14      -7.095  -0.712  48.321  1.00 29.64           H  
ATOM    211  HB3 ASN A  14      -6.343  -1.858  47.221  1.00 29.64           H  
ATOM    212  O   ASN A  14      -4.611  -0.300  48.919  1.00 29.64           O  
ATOM    213  CG  ASN A  14      -8.088  -0.849  46.478  1.00 29.64           C  
ATOM    214  ND2 ASN A  14      -8.758  -1.969  46.346  1.00 29.64           N  
ATOM    215 HD21 ASN A  14      -9.602  -1.928  45.794  1.00 29.64           H  
ATOM    216 HD22 ASN A  14      -8.409  -2.833  46.736  1.00 29.64           H  
ATOM    217  OD1 ASN A  14      -8.521   0.180  45.990  1.00 29.64           O  
ATOM    218  N   ARG A  15      -4.313   1.764  48.114  1.00 32.85           N  
ATOM    219  H   ARG A  15      -4.402   2.373  47.313  1.00 32.85           H  
ATOM    220  CA  ARG A  15      -3.845   2.346  49.384  1.00 32.85           C  
ATOM    221  HA  ARG A  15      -4.283   1.774  50.201  1.00 32.85           H  
ATOM    222  C   ARG A  15      -4.359   3.775  49.525  1.00 32.85           C  
ATOM    223  CB  ARG A  15      -2.314   2.252  49.540  1.00 32.85           C  
ATOM    224  HB2 ARG A  15      -1.826   2.660  48.655  1.00 32.85           H  
ATOM    225  HB3 ARG A  15      -2.024   2.855  50.400  1.00 32.85           H  
ATOM    226  O   ARG A  15      -4.095   4.629  48.686  1.00 32.85           O  
ATOM    227  CG  ARG A  15      -1.841   0.807  49.780  1.00 32.85           C  
ATOM    228  HG2 ARG A  15      -2.458   0.342  50.549  1.00 32.85           H  
ATOM    229  HG3 ARG A  15      -1.948   0.243  48.854  1.00 32.85           H  
ATOM    230  CD  ARG A  15      -0.377   0.752  50.233  1.00 32.85           C  
ATOM    231  HD2 ARG A  15       0.230   1.308  49.519  1.00 32.85           H  
ATOM    232  HD3 ARG A  15      -0.297   1.226  51.211  1.00 32.85           H  
ATOM    233  NE  ARG A  15       0.108  -0.641  50.299  1.00 32.85           N  
ATOM    234  HE  ARG A  15      -0.461  -1.331  49.830  1.00 32.85           H  
ATOM    235  NH1 ARG A  15       2.047  -0.261  51.473  1.00 32.85           N  
ATOM    236 HH11 ARG A  15       2.906  -0.608  51.875  1.00 32.85           H  
ATOM    237 HH12 ARG A  15       1.814   0.721  51.519  1.00 32.85           H  
ATOM    238  NH2 ARG A  15       1.574  -2.322  50.764  1.00 32.85           N  
ATOM    239 HH21 ARG A  15       2.448  -2.646  51.155  1.00 32.85           H  
ATOM    240 HH22 ARG A  15       0.981  -2.977  50.275  1.00 32.85           H  
ATOM    241  CZ  ARG A  15       1.236  -1.066  50.844  1.00 32.85           C  
ATOM    242  N   ASN A  16      -5.114   4.013  50.597  1.00 29.17           N  
ATOM    243  H   ASN A  16      -5.283   3.241  51.225  1.00 29.17           H  
ATOM    244  CA  ASN A  16      -5.570   5.336  51.018  1.00 29.17           C  
ATOM    245  HA  ASN A  16      -6.176   5.786  50.232  1.00 29.17           H  
ATOM    246  C   ASN A  16      -4.346   6.233  51.281  1.00 29.17           C  
ATOM    247  CB  ASN A  16      -6.416   5.181  52.302  1.00 29.17           C  
ATOM    248  HB2 ASN A  16      -5.843   4.626  53.044  1.00 29.17           H  
ATOM    249  HB3 ASN A  16      -6.608   6.170  52.717  1.00 29.17           H  
ATOM    250  O   ASN A  16      -3.574   5.957  52.197  1.00 29.17           O  
ATOM    251  CG  ASN A  16      -7.772   4.518  52.104  1.00 29.17           C  
ATOM    252  ND2 ASN A  16      -8.188   3.692  53.038  1.00 29.17           N  
ATOM    253 HD21 ASN A  16      -7.644   3.546  53.877  1.00 29.17           H  
ATOM    254 HD22 ASN A  16      -9.105   3.284  52.930  1.00 29.17           H  
ATOM    255  OD1 ASN A  16      -8.483   4.743  51.132  1.00 29.17           O  
ATOM    256  N   LEU A  17      -4.166   7.296  50.497  1.00 28.54           N  
ATOM    257  H   LEU A  17      -4.788   7.433  49.713  1.00 28.54           H  
ATOM    258  CA  LEU A  17      -3.143   8.318  50.731  1.00 28.54           C  
ATOM    259  HA  LEU A  17      -2.465   7.983  51.516  1.00 28.54           H  
ATOM    260  C   LEU A  17      -3.811   9.596  51.245  1.00 28.54           C  
ATOM    261  CB  LEU A  17      -2.304   8.529  49.454  1.00 28.54           C  
ATOM    262  HB2 LEU A  17      -1.946   9.557  49.417  1.00 28.54           H  
ATOM    263  HB3 LEU A  17      -2.943   8.378  48.584  1.00 28.54           H  
ATOM    264  O   LEU A  17      -4.433  10.346  50.498  1.00 28.54           O  
ATOM    265  CG  LEU A  17      -1.090   7.581  49.382  1.00 28.54           C  
ATOM    266  HG  LEU A  17      -1.370   6.598  49.759  1.00 28.54           H  
ATOM    267  CD1 LEU A  17      -0.616   7.417  47.940  1.00 28.54           C  
ATOM    268 HD11 LEU A  17      -0.344   8.384  47.517  1.00 28.54           H  
ATOM    269 HD12 LEU A  17       0.247   6.752  47.905  1.00 28.54           H  
ATOM    270 HD13 LEU A  17      -1.413   6.976  47.341  1.00 28.54           H  
ATOM    271  CD2 LEU A  17       0.084   8.123  50.207  1.00 28.54           C  
ATOM    272 HD21 LEU A  17      -0.208   8.225  51.252  1.00 28.54           H  
ATOM    273 HD22 LEU A  17       0.398   9.093  49.822  1.00 28.54           H  
ATOM    274 HD23 LEU A  17       0.922   7.428  50.147  1.00 28.54           H  
ATOM    275  N   THR A  18      -3.675   9.836  52.547  1.00 27.49           N  
ATOM    276  H   THR A  18      -3.226   9.139  53.124  1.00 27.49           H  
ATOM    277  CA  THR A  18      -4.006  11.094  53.221  1.00 27.49           C  
ATOM    278  HA  THR A  18      -4.955  11.464  52.832  1.00 27.49           H  
ATOM    279  C   THR A  18      -2.922  12.132  52.916  1.00 27.49           C  
ATOM    280  CB  THR A  18      -4.140  10.889  54.750  1.00 27.49           C  
ATOM    281  HB  THR A  18      -3.574  11.657  55.278  1.00 27.49           H  
ATOM    282  O   THR A  18      -1.790  12.032  53.388  1.00 27.49           O  
ATOM    283  CG2 THR A  18      -5.590  10.986  55.214  1.00 27.49           C  
ATOM    284 HG21 THR A  18      -5.652  10.856  56.294  1.00 27.49           H  
ATOM    285 HG22 THR A  18      -6.193  10.223  54.721  1.00 27.49           H  
ATOM    286 HG23 THR A  18      -5.992  11.968  54.962  1.00 27.49           H  
ATOM    287  OG1 THR A  18      -3.679   9.618  55.166  1.00 27.49           O  
ATOM    288  HG1 THR A  18      -4.227   9.338  55.903  1.00 27.49           H  
ATOM    289  N   LEU A  19      -3.256  13.160  52.134  1.00 28.26           N  
ATOM    290  H   LEU A  19      -4.174  13.165  51.712  1.00 28.26           H  
ATOM    291  CA  LEU A  19      -2.361  14.290  51.864  1.00 28.26           C  
ATOM    292  HA  LEU A  19      -1.349  13.911  51.723  1.00 28.26           H  
ATOM    293  C   LEU A  19      -2.325  15.245  53.068  1.00 28.26           C  
ATOM    294  CB  LEU A  19      -2.798  14.993  50.560  1.00 28.26           C  
ATOM    295  HB2 LEU A  19      -3.886  14.980  50.504  1.00 28.26           H  
ATOM    296  HB3 LEU A  19      -2.492  16.039  50.587  1.00 28.26           H  
ATOM    297  O   LEU A  19      -3.128  16.170  53.172  1.00 28.26           O  
ATOM    298  CG  LEU A  19      -2.203  14.351  49.292  1.00 28.26           C  
ATOM    299  HG  LEU A  19      -2.207  13.266  49.393  1.00 28.26           H  
ATOM    300  CD1 LEU A  19      -3.036  14.724  48.068  1.00 28.26           C  
ATOM    301 HD11 LEU A  19      -4.053  14.351  48.188  1.00 28.26           H  
ATOM    302 HD12 LEU A  19      -3.061  15.806  47.939  1.00 28.26           H  
ATOM    303 HD13 LEU A  19      -2.606  14.266  47.177  1.00 28.26           H  
ATOM    304  CD2 LEU A  19      -0.768  14.835  49.054  1.00 28.26           C  
ATOM    305 HD21 LEU A  19      -0.368  14.352  48.162  1.00 28.26           H  
ATOM    306 HD22 LEU A  19      -0.134  14.568  49.900  1.00 28.26           H  
ATOM    307 HD23 LEU A  19      -0.749  15.915  48.910  1.00 28.26           H  
ATOM    308  N   ARG A  20      -1.355  15.061  53.973  1.00 29.90           N  
ATOM    309  H   ARG A  20      -0.777  14.239  53.870  1.00 29.90           H  
ATOM    310  CA  ARG A  20      -0.966  16.104  54.937  1.00 29.90           C  
ATOM    311  HA  ARG A  20      -1.855  16.671  55.211  1.00 29.90           H  
ATOM    312  C   ARG A  20      -0.003  17.085  54.271  1.00 29.90           C  
ATOM    313  CB  ARG A  20      -0.372  15.509  56.227  1.00 29.90           C  
ATOM    314  HB2 ARG A  20       0.220  16.281  56.718  1.00 29.90           H  
ATOM    315  HB3 ARG A  20       0.288  14.676  55.985  1.00 29.90           H  
ATOM    316  O   ARG A  20       1.125  16.733  53.938  1.00 29.90           O  
ATOM    317  CG  ARG A  20      -1.466  15.054  57.206  1.00 29.90           C  
ATOM    318  HG2 ARG A  20      -2.166  15.874  57.367  1.00 29.90           H  
ATOM    319  HG3 ARG A  20      -2.006  14.210  56.779  1.00 29.90           H  
ATOM    320  CD  ARG A  20      -0.862  14.650  58.559  1.00 29.90           C  
ATOM    321  HD2 ARG A  20      -0.276  15.487  58.939  1.00 29.90           H  
ATOM    322  HD3 ARG A  20      -0.203  13.795  58.408  1.00 29.90           H  
ATOM    323  NE  ARG A  20      -1.910  14.297  59.538  1.00 29.90           N  
ATOM    324  HE  ARG A  20      -2.834  14.125  59.168  1.00 29.90           H  
ATOM    325  NH1 ARG A  20      -0.628  14.357  61.448  1.00 29.90           N  
ATOM    326 HH11 ARG A  20      -0.562  14.243  62.450  1.00 29.90           H  
ATOM    327 HH12 ARG A  20       0.189  14.544  60.884  1.00 29.90           H  
ATOM    328  NH2 ARG A  20      -2.795  13.860  61.594  1.00 29.90           N  
ATOM    329 HH21 ARG A  20      -3.707  13.722  61.184  1.00 29.90           H  
ATOM    330 HH22 ARG A  20      -2.696  13.742  62.593  1.00 29.90           H  
ATOM    331  CZ  ARG A  20      -1.773  14.175  60.849  1.00 29.90           C  
ATOM    332  N   HIS A  21      -0.441  18.334  54.126  1.00 29.08           N  
ATOM    333  H   HIS A  21      -1.395  18.536  54.392  1.00 29.08           H  
ATOM    334  CA  HIS A  21       0.426  19.458  53.783  1.00 29.08           C  
ATOM    335  HA  HIS A  21       0.907  19.269  52.824  1.00 29.08           H  
ATOM    336  C   HIS A  21       1.515  19.628  54.853  1.00 29.08           C  
ATOM    337  CB  HIS A  21      -0.414  20.746  53.677  1.00 29.08           C  
ATOM    338  HB2 HIS A  21      -1.205  20.740  54.426  1.00 29.08           H  
ATOM    339  HB3 HIS A  21       0.231  21.595  53.901  1.00 29.08           H  
ATOM    340  O   HIS A  21       1.221  19.961  56.001  1.00 29.08           O  
ATOM    341  CG  HIS A  21      -1.016  20.999  52.318  1.00 29.08           C  
ATOM    342  CD2 HIS A  21      -1.078  22.212  51.686  1.00 29.08           C  
ATOM    343  HD2 HIS A  21      -0.722  23.154  52.077  1.00 29.08           H  
ATOM    344  ND1 HIS A  21      -1.579  20.072  51.467  1.00 29.08           N  
ATOM    345  HD1 HIS A  21      -1.733  19.092  51.652  1.00 29.08           H  
ATOM    346  CE1 HIS A  21      -1.957  20.714  50.347  1.00 29.08           C  
ATOM    347  HE1 HIS A  21      -2.441  20.255  49.498  1.00 29.08           H  
ATOM    348  NE2 HIS A  21      -1.665  22.020  50.436  1.00 29.08           N  
ATOM    349  N   LYS A  22       2.784  19.467  54.469  1.00 34.86           N  
ATOM    350  H   LYS A  22       2.963  19.069  53.558  1.00 34.86           H  
ATOM    351  CA  LYS A  22       3.915  20.064  55.186  1.00 34.86           C  
ATOM    352  HA  LYS A  22       3.529  20.768  55.924  1.00 34.86           H  
ATOM    353  C   LYS A  22       4.750  20.883  54.209  1.00 34.86           C  
ATOM    354  CB  LYS A  22       4.745  19.018  55.951  1.00 34.86           C  
ATOM    355  HB2 LYS A  22       5.768  19.386  56.031  1.00 34.86           H  
ATOM    356  HB3 LYS A  22       4.767  18.076  55.403  1.00 34.86           H  
ATOM    357  O   LYS A  22       5.391  20.350  53.311  1.00 34.86           O  
ATOM    358  CG  LYS A  22       4.203  18.801  57.376  1.00 34.86           C  
ATOM    359  HG2 LYS A  22       4.084  19.770  57.862  1.00 34.86           H  
ATOM    360  HG3 LYS A  22       3.231  18.311  57.325  1.00 34.86           H  
ATOM    361  CD  LYS A  22       5.167  17.953  58.217  1.00 34.86           C  
ATOM    362  HD2 LYS A  22       5.237  16.956  57.782  1.00 34.86           H  
ATOM    363  HD3 LYS A  22       6.154  18.416  58.193  1.00 34.86           H  
ATOM    364  CE  LYS A  22       4.690  17.860  59.673  1.00 34.86           C  
ATOM    365  HE2 LYS A  22       4.555  18.872  60.055  1.00 34.86           H  
ATOM    366  HE3 LYS A  22       3.719  17.364  59.692  1.00 34.86           H  
ATOM    367  NZ  LYS A  22       5.667  17.125  60.518  1.00 34.86           N  
ATOM    368  HZ1 LYS A  22       5.361  17.088  61.480  1.00 34.86           H  
ATOM    369  HZ2 LYS A  22       5.799  16.182  60.182  1.00 34.86           H  
ATOM    370  HZ3 LYS A  22       6.564  17.589  60.498  1.00 34.86           H  
ATOM    371  N   ARG A  23       4.709  22.202  54.416  1.00 28.53           N  
ATOM    372  H   ARG A  23       4.116  22.510  55.173  1.00 28.53           H  
ATOM    373  CA  ARG A  23       5.700  23.163  53.924  1.00 28.53           C  
ATOM    374  HA  ARG A  23       5.718  23.183  52.834  1.00 28.53           H  
ATOM    375  C   ARG A  23       7.074  22.750  54.446  1.00 28.53           C  
ATOM    376  CB  ARG A  23       5.401  24.560  54.511  1.00 28.53           C  
ATOM    377  HB2 ARG A  23       6.301  25.167  54.411  1.00 28.53           H  
ATOM    378  HB3 ARG A  23       5.198  24.459  55.577  1.00 28.53           H  
ATOM    379  O   ARG A  23       7.199  22.616  55.655  1.00 28.53           O  
ATOM    380  CG  ARG A  23       4.257  25.340  53.854  1.00 28.53           C  
ATOM    381  HG2 ARG A  23       3.341  24.750  53.869  1.00 28.53           H  
ATOM    382  HG3 ARG A  23       4.526  25.562  52.821  1.00 28.53           H  
ATOM    383  CD  ARG A  23       4.037  26.651  54.629  1.00 28.53           C  
ATOM    384  HD2 ARG A  23       5.002  27.133  54.785  1.00 28.53           H  
ATOM    385  HD3 ARG A  23       3.607  26.413  55.602  1.00 28.53           H  
ATOM    386  NE  ARG A  23       3.156  27.589  53.907  1.00 28.53           N  
ATOM    387  HE  ARG A  23       2.874  27.328  52.973  1.00 28.53           H  
ATOM    388  NH1 ARG A  23       3.012  29.202  55.544  1.00 28.53           N  
ATOM    389 HH11 ARG A  23       3.562  28.627  56.167  1.00 28.53           H  
ATOM    390 HH12 ARG A  23       2.682  30.105  55.852  1.00 28.53           H  
ATOM    391  NH2 ARG A  23       2.023  29.539  53.577  1.00 28.53           N  
ATOM    392 HH21 ARG A  23       1.699  30.434  53.916  1.00 28.53           H  
ATOM    393 HH22 ARG A  23       1.779  29.255  52.638  1.00 28.53           H  
ATOM    394  CZ  ARG A  23       2.736  28.766  54.346  1.00 28.53           C  
ATOM    395  N   THR A  24       8.059  22.643  53.558  1.00 37.18           N  
ATOM    396  H   THR A  24       7.784  22.449  52.606  1.00 37.18           H  
ATOM    397  CA  THR A  24       9.449  23.118  53.728  1.00 37.18           C  
ATOM    398  HA  THR A  24       9.435  24.203  53.831  1.00 37.18           H  
ATOM    399  C   THR A  24      10.227  22.773  52.465  1.00 37.18           C  
ATOM    400  CB  THR A  24      10.216  22.543  54.933  1.00 37.18           C  
ATOM    401  HB  THR A  24      11.276  22.506  54.681  1.00 37.18           H  
ATOM    402  O   THR A  24      10.173  21.643  51.989  1.00 37.18           O  
ATOM    403  CG2 THR A  24      10.095  23.449  56.165  1.00 37.18           C  
ATOM    404 HG21 THR A  24       9.104  23.889  56.267  1.00 37.18           H  
ATOM    405 HG22 THR A  24      10.327  22.875  57.063  1.00 37.18           H  
ATOM    406 HG23 THR A  24      10.819  24.260  56.080  1.00 37.18           H  
ATOM    407  OG1 THR A  24       9.821  21.229  55.239  1.00 37.18           O  
ATOM    408  HG1 THR A  24       9.961  20.695  54.454  1.00 37.18           H  
ATOM    409  N   GLY A  25      10.897  23.774  51.897  1.00 30.65           N  
ATOM    410  H   GLY A  25      10.974  24.651  52.391  1.00 30.65           H  
ATOM    411  CA  GLY A  25      11.619  23.654  50.640  1.00 30.65           C  
ATOM    412  HA2 GLY A  25      11.785  24.646  50.218  1.00 30.65           H  
ATOM    413  HA3 GLY A  25      11.008  23.086  49.939  1.00 30.65           H  
ATOM    414  C   GLY A  25      12.969  22.961  50.774  1.00 30.65           C  
ATOM    415  O   GLY A  25      13.592  22.994  51.826  1.00 30.65           O  
ATOM    416  N   ALA A  26      13.427  22.388  49.666  1.00 37.86           N  
ATOM    417  H   ALA A  26      12.765  22.199  48.927  1.00 37.86           H  
ATOM    418  CA  ALA A  26      14.832  22.302  49.293  1.00 37.86           C  
ATOM    419  HA  ALA A  26      15.270  23.297  49.370  1.00 37.86           H  
ATOM    420  C   ALA A  26      14.919  21.831  47.836  1.00 37.86           C  
ATOM    421  CB  ALA A  26      15.618  21.371  50.221  1.00 37.86           C  
ATOM    422  HB1 ALA A  26      15.117  20.405  50.284  1.00 37.86           H  
ATOM    423  HB2 ALA A  26      15.695  21.799  51.220  1.00 37.86           H  
ATOM    424  HB3 ALA A  26      16.627  21.225  49.834  1.00 37.86           H  
ATOM    425  O   ALA A  26      14.290  20.862  47.423  1.00 37.86           O  
ATOM    426  N   ARG A  27      15.686  22.589  47.061  1.00 29.75           N  
ATOM    427  H   ARG A  27      16.214  23.305  47.539  1.00 29.75           H  
ATOM    428  CA  ARG A  27      15.914  22.486  45.621  1.00 29.75           C  
ATOM    429  HA  ARG A  27      14.992  22.203  45.112  1.00 29.75           H  
ATOM    430  C   ARG A  27      16.998  21.433  45.371  1.00 29.75           C  
ATOM    431  CB  ARG A  27      16.361  23.911  45.222  1.00 29.75           C  
ATOM    432  HB2 ARG A  27      15.697  24.615  45.722  1.00 29.75           H  
ATOM    433  HB3 ARG A  27      17.361  24.085  45.619  1.00 29.75           H  
ATOM    434  O   ARG A  27      18.102  21.616  45.872  1.00 29.75           O  
ATOM    435  CG  ARG A  27      16.351  24.303  43.741  1.00 29.75           C  
ATOM    436  HG2 ARG A  27      16.980  23.625  43.164  1.00 29.75           H  
ATOM    437  HG3 ARG A  27      15.328  24.266  43.367  1.00 29.75           H  
ATOM    438  CD  ARG A  27      16.899  25.741  43.645  1.00 29.75           C  
ATOM    439  HD2 ARG A  27      17.976  25.710  43.812  1.00 29.75           H  
ATOM    440  HD3 ARG A  27      16.447  26.346  44.431  1.00 29.75           H  
ATOM    441  NE  ARG A  27      16.612  26.387  42.351  1.00 29.75           N  
ATOM    442  HE  ARG A  27      16.018  25.887  41.706  1.00 29.75           H  
ATOM    443  NH1 ARG A  27      17.850  28.300  42.694  1.00 29.75           N  
ATOM    444 HH11 ARG A  27      18.187  27.930  43.572  1.00 29.75           H  
ATOM    445 HH12 ARG A  27      18.179  29.196  42.363  1.00 29.75           H  
ATOM    446  NH2 ARG A  27      16.667  28.078  40.820  1.00 29.75           N  
ATOM    447 HH21 ARG A  27      17.020  28.974  40.515  1.00 29.75           H  
ATOM    448 HH22 ARG A  27      16.048  27.563  40.210  1.00 29.75           H  
ATOM    449  CZ  ARG A  27      17.043  27.579  41.964  1.00 29.75           C  
ATOM    450  N   ARG A  28      16.733  20.387  44.581  1.00 35.18           N  
ATOM    451  H   ARG A  28      15.775  20.213  44.313  1.00 35.18           H  
ATOM    452  CA  ARG A  28      17.781  19.574  43.930  1.00 35.18           C  
ATOM    453  HA  ARG A  28      18.629  20.225  43.717  1.00 35.18           H  
ATOM    454  C   ARG A  28      17.291  19.051  42.579  1.00 35.18           C  
ATOM    455  CB  ARG A  28      18.286  18.432  44.843  1.00 35.18           C  
ATOM    456  HB2 ARG A  28      18.449  17.537  44.243  1.00 35.18           H  
ATOM    457  HB3 ARG A  28      17.540  18.198  45.603  1.00 35.18           H  
ATOM    458  O   ARG A  28      16.304  18.330  42.510  1.00 35.18           O  
ATOM    459  CG  ARG A  28      19.623  18.806  45.510  1.00 35.18           C  
ATOM    460  HG2 ARG A  28      19.490  19.685  46.141  1.00 35.18           H  
ATOM    461  HG3 ARG A  28      20.353  19.041  44.734  1.00 35.18           H  
ATOM    462  CD  ARG A  28      20.189  17.692  46.391  1.00 35.18           C  
ATOM    463  HD2 ARG A  28      19.445  17.421  47.139  1.00 35.18           H  
ATOM    464  HD3 ARG A  28      20.395  16.824  45.764  1.00 35.18           H  
ATOM    465  NE  ARG A  28      21.425  18.140  47.066  1.00 35.18           N  
ATOM    466  HE  ARG A  28      21.626  19.130  47.030  1.00 35.18           H  
ATOM    467  NH1 ARG A  28      22.137  16.089  47.814  1.00 35.18           N  
ATOM    468 HH11 ARG A  28      22.844  15.512  48.246  1.00 35.18           H  
ATOM    469 HH12 ARG A  28      21.322  15.662  47.397  1.00 35.18           H  
ATOM    470  NH2 ARG A  28      23.363  17.902  48.244  1.00 35.18           N  
ATOM    471 HH21 ARG A  28      23.562  18.887  48.135  1.00 35.18           H  
ATOM    472 HH22 ARG A  28      24.014  17.316  48.747  1.00 35.18           H  
ATOM    473  CZ  ARG A  28      22.299  17.379  47.702  1.00 35.18           C  
ATOM    474  N   GLN A  29      17.988  19.477  41.526  1.00 30.14           N  
ATOM    475  H   GLN A  29      18.803  20.043  41.713  1.00 30.14           H  
ATOM    476  CA  GLN A  29      17.902  18.945  40.168  1.00 30.14           C  
ATOM    477  HA  GLN A  29      16.863  18.885  39.845  1.00 30.14           H  
ATOM    478  C   GLN A  29      18.520  17.543  40.142  1.00 30.14           C  
ATOM    479  CB  GLN A  29      18.700  19.861  39.218  1.00 30.14           C  
ATOM    480  HB2 GLN A  29      18.841  19.345  38.268  1.00 30.14           H  
ATOM    481  HB3 GLN A  29      19.687  20.037  39.647  1.00 30.14           H  
ATOM    482  O   GLN A  29      19.588  17.345  40.721  1.00 30.14           O  
ATOM    483  CG  GLN A  29      18.020  21.207  38.921  1.00 30.14           C  
ATOM    484  HG2 GLN A  29      17.748  21.697  39.856  1.00 30.14           H  
ATOM    485  HG3 GLN A  29      17.109  21.025  38.351  1.00 30.14           H  
ATOM    486  CD  GLN A  29      18.936  22.153  38.145  1.00 30.14           C  
ATOM    487  NE2 GLN A  29      18.485  22.750  37.064  1.00 30.14           N  
ATOM    488 HE21 GLN A  29      17.597  22.492  36.656  1.00 30.14           H  
ATOM    489 HE22 GLN A  29      19.165  23.299  36.558  1.00 30.14           H  
ATOM    490  OE1 GLN A  29      20.063  22.408  38.528  1.00 30.14           O  
ATOM    491  N   ILE A  30      17.872  16.598  39.463  1.00 35.99           N  
ATOM    492  H   ILE A  30      16.991  16.816  39.021  1.00 35.99           H  
ATOM    493  CA  ILE A  30      18.479  15.323  39.077  1.00 35.99           C  
ATOM    494  HA  ILE A  30      19.554  15.381  39.246  1.00 35.99           H  
ATOM    495  C   ILE A  30      18.255  15.165  37.576  1.00 35.99           C  
ATOM    496  CB  ILE A  30      17.958  14.128  39.909  1.00 35.99           C  
ATOM    497  HB  ILE A  30      16.889  14.014  39.727  1.00 35.99           H  
ATOM    498  O   ILE A  30      17.138  15.301  37.083  1.00 35.99           O  
ATOM    499  CG1 ILE A  30      18.185  14.391  41.418  1.00 35.99           C  
ATOM    500 HG12 ILE A  30      17.658  15.301  41.704  1.00 35.99           H  
ATOM    501 HG13 ILE A  30      19.248  14.544  41.602  1.00 35.99           H  
ATOM    502  CG2 ILE A  30      18.675  12.836  39.469  1.00 35.99           C  
ATOM    503 HG21 ILE A  30      19.746  12.907  39.660  1.00 35.99           H  
ATOM    504 HG22 ILE A  30      18.270  11.975  40.001  1.00 35.99           H  
ATOM    505 HG23 ILE A  30      18.515  12.650  38.407  1.00 35.99           H  
ATOM    506  CD1 ILE A  30      17.680  13.284  42.350  1.00 35.99           C  
ATOM    507 HD11 ILE A  30      18.288  12.386  42.242  1.00 35.99           H  
ATOM    508 HD12 ILE A  30      17.749  13.625  43.383  1.00 35.99           H  
ATOM    509 HD13 ILE A  30      16.639  13.053  42.121  1.00 35.99           H  
ATOM    510  N   THR A  31      19.369  14.978  36.882  1.00 31.99           N  
ATOM    511  H   THR A  31      20.226  14.859  37.403  1.00 31.99           H  
ATOM    512  CA  THR A  31      19.535  14.810  35.441  1.00 31.99           C  
ATOM    513  HA  THR A  31      18.941  15.555  34.913  1.00 31.99           H  
ATOM    514  C   THR A  31      19.093  13.421  34.987  1.00 31.99           C  
ATOM    515  CB  THR A  31      21.023  15.005  35.103  1.00 31.99           C  
ATOM    516  HB  THR A  31      21.231  14.621  34.104  1.00 31.99           H  
ATOM    517  O   THR A  31      19.347  12.427  35.666  1.00 31.99           O  
ATOM    518  CG2 THR A  31      21.426  16.480  35.165  1.00 31.99           C  
ATOM    519 HG21 THR A  31      21.267  16.877  36.167  1.00 31.99           H  
ATOM    520 HG22 THR A  31      22.481  16.572  34.908  1.00 31.99           H  
ATOM    521 HG23 THR A  31      20.839  17.051  34.446  1.00 31.99           H  
ATOM    522  OG1 THR A  31      21.814  14.325  36.060  1.00 31.99           O  
ATOM    523  HG1 THR A  31      21.669  13.387  35.915  1.00 31.99           H  
ATOM    524  N   GLU A  32      18.458  13.374  33.822  1.00 29.60           N  
ATOM    525  H   GLU A  32      18.315  14.236  33.316  1.00 29.60           H  
ATOM    526  CA  GLU A  32      17.931  12.184  33.158  1.00 29.60           C  
ATOM    527  HA  GLU A  32      17.483  11.523  33.900  1.00 29.60           H  
ATOM    528  C   GLU A  32      19.061  11.440  32.428  1.00 29.60           C  
ATOM    529  CB  GLU A  32      16.821  12.693  32.221  1.00 29.60           C  
ATOM    530  HB2 GLU A  32      16.212  13.388  32.799  1.00 29.60           H  
ATOM    531  HB3 GLU A  32      17.271  13.251  31.400  1.00 29.60           H  
ATOM    532  O   GLU A  32      19.704  11.998  31.541  1.00 29.60           O  
ATOM    533  CG  GLU A  32      15.870  11.633  31.657  1.00 29.60           C  
ATOM    534  HG2 GLU A  32      16.397  11.038  30.910  1.00 29.60           H  
ATOM    535  HG3 GLU A  32      15.570  10.972  32.470  1.00 29.60           H  
ATOM    536  CD  GLU A  32      14.617  12.286  31.034  1.00 29.60           C  
ATOM    537  OE1 GLU A  32      13.570  11.603  31.004  1.00 29.60           O  
ATOM    538  OE2 GLU A  32      14.701  13.469  30.630  1.00 29.60           O  
ATOM    539  N   ASN A  33      19.325  10.191  32.826  1.00 32.57           N  
ATOM    540  H   ASN A  33      18.744   9.787  33.547  1.00 32.57           H  
ATOM    541  CA  ASN A  33      20.223   9.285  32.111  1.00 32.57           C  
ATOM    542  HA  ASN A  33      20.771   9.860  31.365  1.00 32.57           H  
ATOM    543  C   ASN A  33      19.398   8.254  31.340  1.00 32.57           C  
ATOM    544  CB  ASN A  33      21.248   8.627  33.061  1.00 32.57           C  
ATOM    545  HB2 ASN A  33      20.868   8.635  34.083  1.00 32.57           H  
ATOM    546  HB3 ASN A  33      21.382   7.586  32.767  1.00 32.57           H  
ATOM    547  O   ASN A  33      18.549   7.561  31.901  1.00 32.57           O  
ATOM    548  CG  ASN A  33      22.626   9.273  33.030  1.00 32.57           C  
ATOM    549  ND2 ASN A  33      23.532   8.822  33.865  1.00 32.57           N  
ATOM    550 HD21 ASN A  33      23.328   8.044  34.476  1.00 32.57           H  
ATOM    551 HD22 ASN A  33      24.445   9.245  33.774  1.00 32.57           H  
ATOM    552  OD1 ASN A  33      22.939  10.163  32.263  1.00 32.57           O  
ATOM    553  N   GLN A  34      19.705   8.176  30.048  1.00 27.86           N  
ATOM    554  H   GLN A  34      20.435   8.793  29.724  1.00 27.86           H  
ATOM    555  CA  GLN A  34      19.168   7.253  29.061  1.00 27.86           C  
ATOM    556  HA  GLN A  34      18.101   7.439  28.937  1.00 27.86           H  
ATOM    557  C   GLN A  34      19.386   5.793  29.480  1.00 27.86           C  
ATOM    558  CB  GLN A  34      19.899   7.513  27.729  1.00 27.86           C  
ATOM    559  HB2 GLN A  34      19.555   6.785  26.994  1.00 27.86           H  
ATOM    560  HB3 GLN A  34      20.967   7.356  27.879  1.00 27.86           H  
ATOM    561  O   GLN A  34      20.506   5.395  29.795  1.00 27.86           O  
ATOM    562  CG  GLN A  34      19.681   8.922  27.151  1.00 27.86           C  
ATOM    563  HG2 GLN A  34      18.628   9.049  26.900  1.00 27.86           H  
ATOM    564  HG3 GLN A  34      19.950   9.681  27.885  1.00 27.86           H  
ATOM    565  CD  GLN A  34      20.541   9.152  25.911  1.00 27.86           C  
ATOM    566  NE2 GLN A  34      19.956   9.360  24.752  1.00 27.86           N  
ATOM    567 HE21 GLN A  34      20.578   9.505  23.970  1.00 27.86           H  
ATOM    568 HE22 GLN A  34      18.950   9.411  24.677  1.00 27.86           H  
ATOM    569  OE1 GLN A  34      21.758   9.137  25.959  1.00 27.86           O  
ATOM    570  N   TYR A  35      18.333   4.981  29.397  1.00 30.21           N  
ATOM    571  H   TYR A  35      17.428   5.380  29.192  1.00 30.21           H  
ATOM    572  CA  TYR A  35      18.437   3.524  29.360  1.00 30.21           C  
ATOM    573  HA  TYR A  35      19.484   3.238  29.259  1.00 30.21           H  
ATOM    574  C   TYR A  35      17.710   3.004  28.118  1.00 30.21           C  
ATOM    575  CB  TYR A  35      17.926   2.887  30.662  1.00 30.21           C  
ATOM    576  HB2 TYR A  35      17.549   1.889  30.437  1.00 30.21           H  
ATOM    577  HB3 TYR A  35      17.090   3.464  31.056  1.00 30.21           H  
ATOM    578  O   TYR A  35      16.485   3.032  28.034  1.00 30.21           O  
ATOM    579  CG  TYR A  35      19.004   2.741  31.722  1.00 30.21           C  
ATOM    580  CD1 TYR A  35      19.810   1.584  31.743  1.00 30.21           C  
ATOM    581  HD1 TYR A  35      19.653   0.805  31.011  1.00 30.21           H  
ATOM    582  CD2 TYR A  35      19.223   3.765  32.665  1.00 30.21           C  
ATOM    583  HD2 TYR A  35      18.625   4.664  32.627  1.00 30.21           H  
ATOM    584  CE1 TYR A  35      20.826   1.446  32.708  1.00 30.21           C  
ATOM    585  HE1 TYR A  35      21.451   0.565  32.727  1.00 30.21           H  
ATOM    586  CE2 TYR A  35      20.236   3.629  33.634  1.00 30.21           C  
ATOM    587  HE2 TYR A  35      20.402   4.421  34.349  1.00 30.21           H  
ATOM    588  OH  TYR A  35      22.021   2.332  34.586  1.00 30.21           O  
ATOM    589  HH  TYR A  35      22.069   3.101  35.158  1.00 30.21           H  
ATOM    590  CZ  TYR A  35      21.040   2.467  33.655  1.00 30.21           C  
ATOM    591  N   GLN A  36      18.499   2.536  27.149  1.00 26.83           N  
ATOM    592  H   GLN A  36      19.495   2.599  27.304  1.00 26.83           H  
ATOM    593  CA  GLN A  36      18.076   1.571  26.138  1.00 26.83           C  
ATOM    594  HA  GLN A  36      17.128   1.873  25.694  1.00 26.83           H  
ATOM    595  C   GLN A  36      17.911   0.206  26.819  1.00 26.83           C  
ATOM    596  CB  GLN A  36      19.162   1.455  25.050  1.00 26.83           C  
ATOM    597  HB2 GLN A  36      20.128   1.319  25.537  1.00 26.83           H  
ATOM    598  HB3 GLN A  36      18.964   0.564  24.454  1.00 26.83           H  
ATOM    599  O   GLN A  36      18.779  -0.198  27.594  1.00 26.83           O  
ATOM    600  CG  GLN A  36      19.235   2.651  24.089  1.00 26.83           C  
ATOM    601  HG2 GLN A  36      18.312   2.697  23.511  1.00 26.83           H  
ATOM    602  HG3 GLN A  36      19.329   3.576  24.657  1.00 26.83           H  
ATOM    603  CD  GLN A  36      20.430   2.558  23.138  1.00 26.83           C  
ATOM    604  NE2 GLN A  36      20.288   2.943  21.888  1.00 26.83           N  
ATOM    605 HE21 GLN A  36      19.404   3.288  21.541  1.00 26.83           H  
ATOM    606 HE22 GLN A  36      21.114   2.869  21.313  1.00 26.83           H  
ATOM    607  OE1 GLN A  36      21.521   2.153  23.499  1.00 26.83           O  
ATOM    608  N   THR A  37      16.850  -0.536  26.502  1.00 32.56           N  
ATOM    609  H   THR A  37      16.131  -0.162  25.901  1.00 32.56           H  
ATOM    610  CA  THR A  37      16.770  -1.971  26.814  1.00 32.56           C  
ATOM    611  HA  THR A  37      17.780  -2.292  27.070  1.00 32.56           H  
ATOM    612  C   THR A  37      16.360  -2.788  25.585  1.00 32.56           C  
ATOM    613  CB  THR A  37      15.876  -2.295  28.021  1.00 32.56           C  
ATOM    614  HB  THR A  37      15.757  -3.375  28.100  1.00 32.56           H  
ATOM    615  O   THR A  37      15.717  -2.254  24.678  1.00 32.56           O  
ATOM    616  CG2 THR A  37      16.479  -1.792  29.331  1.00 32.56           C  
ATOM    617 HG21 THR A  37      16.531  -0.703  29.325  1.00 32.56           H  
ATOM    618 HG22 THR A  37      15.863  -2.117  30.169  1.00 32.56           H  
ATOM    619 HG23 THR A  37      17.485  -2.195  29.454  1.00 32.56           H  
ATOM    620  OG1 THR A  37      14.604  -1.718  27.879  1.00 32.56           O  
ATOM    621  HG1 THR A  37      14.089  -1.933  28.660  1.00 32.56           H  
ATOM    622  N   PRO A  38      16.796  -4.061  25.505  1.00 31.09           N  
ATOM    623  CA  PRO A  38      16.883  -4.820  24.265  1.00 31.09           C  
ATOM    624  HA  PRO A  38      16.962  -4.132  23.423  1.00 31.09           H  
ATOM    625  C   PRO A  38      15.674  -5.739  24.029  1.00 31.09           C  
ATOM    626  CB  PRO A  38      18.191  -5.623  24.376  1.00 31.09           C  
ATOM    627  HB2 PRO A  38      18.043  -6.662  24.080  1.00 31.09           H  
ATOM    628  HB3 PRO A  38      18.960  -5.170  23.750  1.00 31.09           H  
ATOM    629  O   PRO A  38      14.956  -6.115  24.953  1.00 31.09           O  
ATOM    630  CG  PRO A  38      18.614  -5.540  25.847  1.00 31.09           C  
ATOM    631  HG2 PRO A  38      18.782  -6.531  26.269  1.00 31.09           H  
ATOM    632  HG3 PRO A  38      19.513  -4.931  25.937  1.00 31.09           H  
ATOM    633  CD  PRO A  38      17.453  -4.845  26.542  1.00 31.09           C  
ATOM    634  HD2 PRO A  38      16.752  -5.595  26.912  1.00 31.09           H  
ATOM    635  HD3 PRO A  38      17.828  -4.266  27.386  1.00 31.09           H  
ATOM    636  N   TYR A  39      15.520  -6.127  22.759  1.00 27.96           N  
ATOM    637  H   TYR A  39      16.141  -5.688  22.094  1.00 27.96           H  
ATOM    638  CA  TYR A  39      14.733  -7.246  22.227  1.00 27.96           C  
ATOM    639  HA  TYR A  39      13.779  -6.872  21.854  1.00 27.96           H  
ATOM    640  C   TYR A  39      14.456  -8.375  23.242  1.00 27.96           C  
ATOM    641  CB  TYR A  39      15.544  -7.835  21.047  1.00 27.96           C  
ATOM    642  HB2 TYR A  39      15.475  -8.922  21.079  1.00 27.96           H  
ATOM    643  HB3 TYR A  39      16.603  -7.610  21.167  1.00 27.96           H  
ATOM    644  O   TYR A  39      15.380  -9.083  23.645  1.00 27.96           O  
ATOM    645  CG  TYR A  39      15.109  -7.410  19.659  1.00 27.96           C  
ATOM    646  CD1 TYR A  39      14.392  -8.324  18.864  1.00 27.96           C  
ATOM    647  HD1 TYR A  39      14.130  -9.298  19.250  1.00 27.96           H  
ATOM    648  CD2 TYR A  39      15.446  -6.142  19.142  1.00 27.96           C  
ATOM    649  HD2 TYR A  39      16.004  -5.438  19.741  1.00 27.96           H  
ATOM    650  CE1 TYR A  39      14.011  -7.978  17.556  1.00 27.96           C  
ATOM    651  HE1 TYR A  39      13.459  -8.667  16.935  1.00 27.96           H  
ATOM    652  CE2 TYR A  39      15.058  -5.789  17.832  1.00 27.96           C  
ATOM    653  HE2 TYR A  39      15.312  -4.819  17.432  1.00 27.96           H  
ATOM    654  OH  TYR A  39      13.961  -6.399  15.773  1.00 27.96           O  
ATOM    655  HH  TYR A  39      14.203  -5.508  15.510  1.00 27.96           H  
ATOM    656  CZ  TYR A  39      14.341  -6.711  17.037  1.00 27.96           C  
ATOM    657  N   HIS A  40      13.179  -8.629  23.555  1.00 37.50           N  
ATOM    658  H   HIS A  40      12.462  -7.996  23.234  1.00 37.50           H  
ATOM    659  CA  HIS A  40      12.748  -9.868  24.206  1.00 37.50           C  
ATOM    660  HA  HIS A  40      13.624 -10.513  24.267  1.00 37.50           H  
ATOM    661  C   HIS A  40      11.730 -10.640  23.354  1.00 37.50           C  
ATOM    662  CB  HIS A  40      12.303  -9.651  25.662  1.00 37.50           C  
ATOM    663  HB2 HIS A  40      12.135  -8.590  25.847  1.00 37.50           H  
ATOM    664  HB3 HIS A  40      11.360 -10.169  25.839  1.00 37.50           H  
ATOM    665  O   HIS A  40      10.696 -10.137  22.922  1.00 37.50           O  
ATOM    666  CG  HIS A  40      13.323 -10.180  26.646  1.00 37.50           C  
ATOM    667  CD2 HIS A  40      14.104  -9.443  27.496  1.00 37.50           C  
ATOM    668  HD2 HIS A  40      14.096  -8.367  27.590  1.00 37.50           H  
ATOM    669  ND1 HIS A  40      13.679 -11.501  26.817  1.00 37.50           N  
ATOM    670  HD1 HIS A  40      13.200 -12.301  26.427  1.00 37.50           H  
ATOM    671  CE1 HIS A  40      14.654 -11.554  27.741  1.00 37.50           C  
ATOM    672  HE1 HIS A  40      15.109 -12.459  28.117  1.00 37.50           H  
ATOM    673  NE2 HIS A  40      14.940 -10.326  28.191  1.00 37.50           N  
ATOM    674  N   ARG A  41      12.109 -11.896  23.116  1.00 30.43           N  
ATOM    675  H   ARG A  41      12.982 -12.145  23.559  1.00 30.43           H  
ATOM    676  CA  ARG A  41      11.459 -12.982  22.379  1.00 30.43           C  
ATOM    677  HA  ARG A  41      11.237 -12.650  21.364  1.00 30.43           H  
ATOM    678  C   ARG A  41      10.147 -13.388  23.088  1.00 30.43           C  
ATOM    679  CB  ARG A  41      12.542 -14.093  22.373  1.00 30.43           C  
ATOM    680  HB2 ARG A  41      13.516 -13.628  22.225  1.00 30.43           H  
ATOM    681  HB3 ARG A  41      12.559 -14.566  23.355  1.00 30.43           H  
ATOM    682  O   ARG A  41      10.197 -13.739  24.264  1.00 30.43           O  
ATOM    683  CG  ARG A  41      12.430 -15.185  21.306  1.00 30.43           C  
ATOM    684  HG2 ARG A  41      11.471 -15.688  21.432  1.00 30.43           H  
ATOM    685  HG3 ARG A  41      12.460 -14.743  20.310  1.00 30.43           H  
ATOM    686  CD  ARG A  41      13.557 -16.232  21.456  1.00 30.43           C  
ATOM    687  HD2 ARG A  41      13.233 -17.132  20.932  1.00 30.43           H  
ATOM    688  HD3 ARG A  41      13.670 -16.483  22.511  1.00 30.43           H  
ATOM    689  NE  ARG A  41      14.861 -15.811  20.887  1.00 30.43           N  
ATOM    690  HE  ARG A  41      14.885 -14.922  20.409  1.00 30.43           H  
ATOM    691  NH1 ARG A  41      16.039 -17.713  21.431  1.00 30.43           N  
ATOM    692 HH11 ARG A  41      16.876 -18.274  21.366  1.00 30.43           H  
ATOM    693 HH12 ARG A  41      15.230 -18.059  21.928  1.00 30.43           H  
ATOM    694  NH2 ARG A  41      17.021 -16.138  20.200  1.00 30.43           N  
ATOM    695 HH21 ARG A  41      17.007 -15.254  19.712  1.00 30.43           H  
ATOM    696 HH22 ARG A  41      17.851 -16.712  20.162  1.00 30.43           H  
ATOM    697  CZ  ARG A  41      15.963 -16.550  20.844  1.00 30.43           C  
ATOM    698  N   ARG A  42       8.996 -13.332  22.398  1.00 38.55           N  
ATOM    699  H   ARG A  42       9.039 -13.013  21.441  1.00 38.55           H  
ATOM    700  CA  ARG A  42       7.656 -13.626  22.956  1.00 38.55           C  
ATOM    701  HA  ARG A  42       7.592 -13.188  23.952  1.00 38.55           H  
ATOM    702  C   ARG A  42       7.387 -15.126  23.101  1.00 38.55           C  
ATOM    703  CB  ARG A  42       6.542 -12.998  22.090  1.00 38.55           C  
ATOM    704  HB2 ARG A  42       5.599 -13.497  22.314  1.00 38.55           H  
ATOM    705  HB3 ARG A  42       6.764 -13.171  21.037  1.00 38.55           H  
ATOM    706  O   ARG A  42       7.440 -15.871  22.125  1.00 38.55           O  
ATOM    707  CG  ARG A  42       6.330 -11.499  22.342  1.00 38.55           C  
ATOM    708  HG2 ARG A  42       5.977 -11.344  23.361  1.00 38.55           H  
ATOM    709  HG3 ARG A  42       7.275 -10.973  22.207  1.00 38.55           H  
ATOM    710  CD  ARG A  42       5.297 -10.944  21.354  1.00 38.55           C  
ATOM    711  HD2 ARG A  42       4.345 -11.450  21.517  1.00 38.55           H  
ATOM    712  HD3 ARG A  42       5.619 -11.171  20.338  1.00 38.55           H  
ATOM    713  NE  ARG A  42       5.157  -9.478  21.476  1.00 38.55           N  
ATOM    714  HE  ARG A  42       5.907  -8.979  21.933  1.00 38.55           H  
ATOM    715  NH1 ARG A  42       2.923  -9.327  20.985  1.00 38.55           N  
ATOM    716 HH11 ARG A  42       2.097  -8.771  20.814  1.00 38.55           H  
ATOM    717 HH12 ARG A  42       2.819 -10.160  21.547  1.00 38.55           H  
ATOM    718  NH2 ARG A  42       4.134  -7.467  21.153  1.00 38.55           N  
ATOM    719 HH21 ARG A  42       4.981  -7.004  21.449  1.00 38.55           H  
ATOM    720 HH22 ARG A  42       3.287  -6.945  20.979  1.00 38.55           H  
ATOM    721  CZ  ARG A  42       4.075  -8.768  21.203  1.00 38.55           C  
ATOM    722  N   THR A  43       7.007 -15.535  24.308  1.00 37.22           N  
ATOM    723  H   THR A  43       7.066 -14.873  25.068  1.00 37.22           H  
ATOM    724  CA  THR A  43       6.293 -16.784  24.601  1.00 37.22           C  
ATOM    725  HA  THR A  43       6.283 -17.422  23.717  1.00 37.22           H  
ATOM    726  C   THR A  43       4.848 -16.464  24.991  1.00 37.22           C  
ATOM    727  CB  THR A  43       6.958 -17.571  25.745  1.00 37.22           C  
ATOM    728  HB  THR A  43       6.287 -18.373  26.052  1.00 37.22           H  
ATOM    729  O   THR A  43       4.632 -15.764  25.972  1.00 37.22           O  
ATOM    730  CG2 THR A  43       8.290 -18.192  25.330  1.00 37.22           C  
ATOM    731 HG21 THR A  43       8.704 -18.753  26.167  1.00 37.22           H  
ATOM    732 HG22 THR A  43       8.993 -17.409  25.045  1.00 37.22           H  
ATOM    733 HG23 THR A  43       8.136 -18.866  24.487  1.00 37.22           H  
ATOM    734  OG1 THR A  43       7.208 -16.731  26.849  1.00 37.22           O  
ATOM    735  HG1 THR A  43       6.369 -16.342  27.105  1.00 37.22           H  
ATOM    736  N   GLY A  44       3.895 -17.012  24.232  1.00 30.61           N  
ATOM    737  H   GLY A  44       4.206 -17.367  23.339  1.00 30.61           H  
ATOM    738  CA  GLY A  44       2.617 -17.577  24.689  1.00 30.61           C  
ATOM    739  HA2 GLY A  44       2.842 -18.488  25.244  1.00 30.61           H  
ATOM    740  HA3 GLY A  44       2.056 -17.888  23.808  1.00 30.61           H  
ATOM    741  C   GLY A  44       1.673 -16.759  25.586  1.00 30.61           C  
ATOM    742  O   GLY A  44       1.856 -16.680  26.794  1.00 30.61           O  
ATOM    743  N   ALA A  45       0.541 -16.363  24.998  1.00 36.66           N  
ATOM    744  H   ALA A  45       0.540 -16.363  23.988  1.00 36.66           H  
ATOM    745  CA  ALA A  45      -0.798 -16.428  25.606  1.00 36.66           C  
ATOM    746  HA  ALA A  45      -1.482 -16.242  24.778  1.00 36.66           H  
ATOM    747  C   ALA A  45      -1.251 -15.383  26.656  1.00 36.66           C  
ATOM    748  CB  ALA A  45      -1.077 -17.883  26.032  1.00 36.66           C  
ATOM    749  HB1 ALA A  45      -0.492 -18.128  26.918  1.00 36.66           H  
ATOM    750  HB2 ALA A  45      -0.824 -18.570  25.224  1.00 36.66           H  
ATOM    751  HB3 ALA A  45      -2.134 -18.002  26.268  1.00 36.66           H  
ATOM    752  O   ALA A  45      -2.310 -15.589  27.243  1.00 36.66           O  
ATOM    753  N   TYR A  46      -0.563 -14.250  26.860  1.00 37.64           N  
ATOM    754  H   TYR A  46       0.344 -14.146  26.429  1.00 37.64           H  
ATOM    755  CA  TYR A  46      -1.035 -13.218  27.817  1.00 37.64           C  
ATOM    756  HA  TYR A  46      -2.096 -13.395  27.998  1.00 37.64           H  
ATOM    757  C   TYR A  46      -1.027 -11.751  27.328  1.00 37.64           C  
ATOM    758  CB  TYR A  46      -0.337 -13.409  29.179  1.00 37.64           C  
ATOM    759  HB2 TYR A  46       0.426 -14.184  29.101  1.00 37.64           H  
ATOM    760  HB3 TYR A  46       0.186 -12.495  29.461  1.00 37.64           H  
ATOM    761  O   TYR A  46      -1.295 -10.845  28.114  1.00 37.64           O  
ATOM    762  CG  TYR A  46      -1.293 -13.792  30.298  1.00 37.64           C  
ATOM    763  CD1 TYR A  46      -1.906 -12.793  31.078  1.00 37.64           C  
ATOM    764  HD1 TYR A  46      -1.695 -11.753  30.874  1.00 37.64           H  
ATOM    765  CD2 TYR A  46      -1.593 -15.148  30.537  1.00 37.64           C  
ATOM    766  HD2 TYR A  46      -1.149 -15.912  29.915  1.00 37.64           H  
ATOM    767  CE1 TYR A  46      -2.802 -13.145  32.107  1.00 37.64           C  
ATOM    768  HE1 TYR A  46      -3.274 -12.371  32.695  1.00 37.64           H  
ATOM    769  CE2 TYR A  46      -2.486 -15.506  31.566  1.00 37.64           C  
ATOM    770  HE2 TYR A  46      -2.725 -16.544  31.749  1.00 37.64           H  
ATOM    771  OH  TYR A  46      -3.953 -14.851  33.346  1.00 37.64           O  
ATOM    772  HH  TYR A  46      -4.313 -14.072  33.775  1.00 37.64           H  
ATOM    773  CZ  TYR A  46      -3.090 -14.506  32.354  1.00 37.64           C  
ATOM    774  N   GLU A  47      -0.765 -11.479  26.044  1.00 37.29           N  
ATOM    775  H   GLU A  47      -0.590 -12.242  25.407  1.00 37.29           H  
ATOM    776  CA  GLU A  47      -0.615 -10.098  25.531  1.00 37.29           C  
ATOM    777  HA  GLU A  47      -0.308  -9.461  26.361  1.00 37.29           H  
ATOM    778  C   GLU A  47      -1.899  -9.419  25.013  1.00 37.29           C  
ATOM    779  CB  GLU A  47       0.521 -10.043  24.496  1.00 37.29           C  
ATOM    780  HB2 GLU A  47       0.328  -9.254  23.768  1.00 37.29           H  
ATOM    781  HB3 GLU A  47       0.561 -10.993  23.962  1.00 37.29           H  
ATOM    782  O   GLU A  47      -1.880  -8.214  24.763  1.00 37.29           O  
ATOM    783  CG  GLU A  47       1.866  -9.738  25.175  1.00 37.29           C  
ATOM    784  HG2 GLU A  47       2.038 -10.465  25.968  1.00 37.29           H  
ATOM    785  HG3 GLU A  47       1.816  -8.747  25.627  1.00 37.29           H  
ATOM    786  CD  GLU A  47       3.033  -9.801  24.186  1.00 37.29           C  
ATOM    787  OE1 GLU A  47       3.950  -8.951  24.258  1.00 37.29           O  
ATOM    788  OE2 GLU A  47       3.001 -10.699  23.312  1.00 37.29           O  
ATOM    789  N   ASP A  48      -3.037 -10.112  24.928  1.00 35.77           N  
ATOM    790  H   ASP A  48      -3.017 -11.104  25.120  1.00 35.77           H  
ATOM    791  CA  ASP A  48      -4.254  -9.550  24.309  1.00 35.77           C  
ATOM    792  HA  ASP A  48      -3.937  -8.939  23.464  1.00 35.77           H  
ATOM    793  C   ASP A  48      -5.054  -8.562  25.181  1.00 35.77           C  
ATOM    794  CB  ASP A  48      -5.141 -10.683  23.757  1.00 35.77           C  
ATOM    795  HB2 ASP A  48      -6.174 -10.340  23.696  1.00 35.77           H  
ATOM    796  HB3 ASP A  48      -5.120 -11.528  24.445  1.00 35.77           H  
ATOM    797  O   ASP A  48      -6.046  -7.994  24.727  1.00 35.77           O  
ATOM    798  CG  ASP A  48      -4.739 -11.140  22.349  1.00 35.77           C  
ATOM    799  OD1 ASP A  48      -4.067 -10.361  21.636  1.00 35.77           O  
ATOM    800  OD2 ASP A  48      -5.129 -12.274  22.000  1.00 35.77           O  
ATOM    801  N   GLN A  49      -4.630  -8.282  26.419  1.00 38.10           N  
ATOM    802  H   GLN A  49      -3.803  -8.757  26.749  1.00 38.10           H  
ATOM    803  CA  GLN A  49      -5.355  -7.363  27.317  1.00 38.10           C  
ATOM    804  HA  GLN A  49      -6.343  -7.176  26.898  1.00 38.10           H  
ATOM    805  C   GLN A  49      -4.747  -5.953  27.439  1.00 38.10           C  
ATOM    806  CB  GLN A  49      -5.600  -8.040  28.674  1.00 38.10           C  
ATOM    807  HB2 GLN A  49      -4.665  -8.435  29.072  1.00 38.10           H  
ATOM    808  HB3 GLN A  49      -5.991  -7.301  29.374  1.00 38.10           H  
ATOM    809  O   GLN A  49      -5.333  -5.090  28.092  1.00 38.10           O  
ATOM    810  CG  GLN A  49      -6.640  -9.166  28.539  1.00 38.10           C  
ATOM    811  HG2 GLN A  49      -6.221  -9.988  27.957  1.00 38.10           H  
ATOM    812  HG3 GLN A  49      -7.510  -8.782  28.005  1.00 38.10           H  
ATOM    813  CD  GLN A  49      -7.110  -9.713  29.882  1.00 38.10           C  
ATOM    814  NE2 GLN A  49      -8.283 -10.305  29.937  1.00 38.10           N  
ATOM    815 HE21 GLN A  49      -8.827 -10.441  29.097  1.00 38.10           H  
ATOM    816 HE22 GLN A  49      -8.538 -10.687  30.837  1.00 38.10           H  
ATOM    817  OE1 GLN A  49      -6.456  -9.624  30.907  1.00 38.10           O  
ATOM    818  N   LEU A  50      -3.614  -5.669  26.786  1.00 44.32           N  
ATOM    819  H   LEU A  50      -3.193  -6.402  26.234  1.00 44.32           H  
ATOM    820  CA  LEU A  50      -2.874  -4.404  26.952  1.00 44.32           C  
ATOM    821  HA  LEU A  50      -3.244  -3.902  27.846  1.00 44.32           H  
ATOM    822  C   LEU A  50      -3.084  -3.363  25.832  1.00 44.32           C  
ATOM    823  CB  LEU A  50      -1.392  -4.740  27.213  1.00 44.32           C  
ATOM    824  HB2 LEU A  50      -0.756  -3.907  26.915  1.00 44.32           H  
ATOM    825  HB3 LEU A  50      -1.112  -5.589  26.589  1.00 44.32           H  
ATOM    826  O   LEU A  50      -2.489  -2.290  25.891  1.00 44.32           O  
ATOM    827  CG  LEU A  50      -1.130  -5.063  28.700  1.00 44.32           C  
ATOM    828  HG  LEU A  50      -2.041  -5.443  29.162  1.00 44.32           H  
ATOM    829  CD1 LEU A  50      -0.057  -6.136  28.847  1.00 44.32           C  
ATOM    830 HD11 LEU A  50       0.115  -6.347  29.903  1.00 44.32           H  
ATOM    831 HD12 LEU A  50       0.875  -5.805  28.387  1.00 44.32           H  
ATOM    832 HD13 LEU A  50      -0.387  -7.055  28.362  1.00 44.32           H  
ATOM    833  CD2 LEU A  50      -0.674  -3.812  29.459  1.00 44.32           C  
ATOM    834 HD21 LEU A  50       0.270  -3.451  29.053  1.00 44.32           H  
ATOM    835 HD22 LEU A  50      -0.544  -4.054  30.514  1.00 44.32           H  
ATOM    836 HD23 LEU A  50      -1.430  -3.033  29.365  1.00 44.32           H  
ATOM    837  N   SER A  51      -3.944  -3.615  24.836  1.00 53.46           N  
ATOM    838  H   SER A  51      -4.414  -4.509  24.828  1.00 53.46           H  
ATOM    839  CA  SER A  51      -4.104  -2.714  23.671  1.00 53.46           C  
ATOM    840  HA  SER A  51      -3.175  -2.152  23.576  1.00 53.46           H  
ATOM    841  C   SER A  51      -5.194  -1.637  23.815  1.00 53.46           C  
ATOM    842  CB  SER A  51      -4.217  -3.518  22.358  1.00 53.46           C  
ATOM    843  HB2 SER A  51      -3.440  -3.171  21.677  1.00 53.46           H  
ATOM    844  HB3 SER A  51      -4.040  -4.576  22.550  1.00 53.46           H  
ATOM    845  O   SER A  51      -5.505  -0.947  22.841  1.00 53.46           O  
ATOM    846  OG  SER A  51      -5.470  -3.363  21.708  1.00 53.46           O  
ATOM    847  HG  SER A  51      -5.624  -2.417  21.668  1.00 53.46           H  
ATOM    848  N   CYS A  52      -5.826  -1.502  24.980  1.00 58.44           N  
ATOM    849  H   CYS A  52      -5.514  -2.038  25.777  1.00 58.44           H  
ATOM    850  CA  CYS A  52      -6.978  -0.618  25.112  1.00 58.44           C  
ATOM    851  HA  CYS A  52      -7.471  -0.558  24.142  1.00 58.44           H  
ATOM    852  C   CYS A  52      -6.594   0.810  25.520  1.00 58.44           C  
ATOM    853  CB  CYS A  52      -7.991  -1.243  26.058  1.00 58.44           C  
ATOM    854  HB2 CYS A  52      -7.685  -1.103  27.094  1.00 58.44           H  
ATOM    855  HB3 CYS A  52      -8.069  -2.310  25.845  1.00 58.44           H  
ATOM    856  O   CYS A  52      -5.924   1.014  26.533  1.00 58.44           O  
ATOM    857  SG  CYS A  52      -9.594  -0.502  25.780  1.00 58.44           S  
ATOM    858  N   GLY A  53      -7.065   1.809  24.768  1.00 63.49           N  
ATOM    859  H   GLY A  53      -7.616   1.575  23.954  1.00 63.49           H  
ATOM    860  CA  GLY A  53      -7.091   3.191  25.245  1.00 63.49           C  
ATOM    861  HA2 GLY A  53      -7.409   3.858  24.443  1.00 63.49           H  
ATOM    862  HA3 GLY A  53      -6.094   3.484  25.574  1.00 63.49           H  
ATOM    863  C   GLY A  53      -8.077   3.312  26.408  1.00 63.49           C  
ATOM    864  O   GLY A  53      -9.193   2.801  26.333  1.00 63.49           O  
ATOM    865  N   TYR A  54      -7.678   3.970  27.495  1.00 68.49           N  
ATOM    866  H   TYR A  54      -6.756   4.381  27.511  1.00 68.49           H  
ATOM    867  CA  TYR A  54      -8.542   4.159  28.659  1.00 68.49           C  
ATOM    868  HA  TYR A  54      -9.381   3.466  28.600  1.00 68.49           H  
ATOM    869  C   TYR A  54      -9.118   5.571  28.687  1.00 68.49           C  
ATOM    870  CB  TYR A  54      -7.792   3.824  29.953  1.00 68.49           C  
ATOM    871  HB2 TYR A  54      -6.811   4.299  29.941  1.00 68.49           H  
ATOM    872  HB3 TYR A  54      -8.345   4.249  30.790  1.00 68.49           H  
ATOM    873  O   TYR A  54      -8.383   6.553  28.603  1.00 68.49           O  
ATOM    874  CG  TYR A  54      -7.636   2.334  30.194  1.00 68.49           C  
ATOM    875  CD1 TYR A  54      -8.623   1.629  30.911  1.00 68.49           C  
ATOM    876  HD1 TYR A  54      -9.495   2.146  31.283  1.00 68.49           H  
ATOM    877  CD2 TYR A  54      -6.521   1.645  29.680  1.00 68.49           C  
ATOM    878  HD2 TYR A  54      -5.777   2.170  29.099  1.00 68.49           H  
ATOM    879  CE1 TYR A  54      -8.483   0.246  31.134  1.00 68.49           C  
ATOM    880  HE1 TYR A  54      -9.227  -0.305  31.690  1.00 68.49           H  
ATOM    881  CE2 TYR A  54      -6.383   0.260  29.889  1.00 68.49           C  
ATOM    882  HE2 TYR A  54      -5.535  -0.264  29.473  1.00 68.49           H  
ATOM    883  OH  TYR A  54      -7.250  -1.779  30.828  1.00 68.49           O  
ATOM    884  HH  TYR A  54      -6.467  -2.151  30.416  1.00 68.49           H  
ATOM    885  CZ  TYR A  54      -7.363  -0.442  30.622  1.00 68.49           C  
ATOM    886  N   LEU A  55     -10.433   5.675  28.882  1.00 68.45           N  
ATOM    887  H   LEU A  55     -10.977   4.825  28.921  1.00 68.45           H  
ATOM    888  CA  LEU A  55     -11.064   6.923  29.298  1.00 68.45           C  
ATOM    889  HA  LEU A  55     -10.423   7.758  29.016  1.00 68.45           H  
ATOM    890  C   LEU A  55     -11.209   6.899  30.820  1.00 68.45           C  
ATOM    891  CB  LEU A  55     -12.415   7.102  28.587  1.00 68.45           C  
ATOM    892  HB2 LEU A  55     -12.319   6.796  27.546  1.00 68.45           H  
ATOM    893  HB3 LEU A  55     -13.149   6.445  29.054  1.00 68.45           H  
ATOM    894  O   LEU A  55     -11.939   6.064  31.359  1.00 68.45           O  
ATOM    895  CG  LEU A  55     -12.893   8.566  28.643  1.00 68.45           C  
ATOM    896  HG  LEU A  55     -12.499   9.050  29.537  1.00 68.45           H  
ATOM    897  CD1 LEU A  55     -12.415   9.337  27.411  1.00 68.45           C  
ATOM    898 HD11 LEU A  55     -11.328   9.291  27.344  1.00 68.45           H  
ATOM    899 HD12 LEU A  55     -12.843   8.905  26.506  1.00 68.45           H  
ATOM    900 HD13 LEU A  55     -12.720  10.381  27.486  1.00 68.45           H  
ATOM    901  CD2 LEU A  55     -14.416   8.646  28.710  1.00 68.45           C  
ATOM    902 HD21 LEU A  55     -14.770   8.145  29.611  1.00 68.45           H  
ATOM    903 HD22 LEU A  55     -14.729   9.689  28.739  1.00 68.45           H  
ATOM    904 HD23 LEU A  55     -14.851   8.164  27.834  1.00 68.45           H  
ATOM    905  N   CYS A  56     -10.514   7.801  31.512  1.00 77.36           N  
ATOM    906  H   CYS A  56      -9.908   8.434  31.011  1.00 77.36           H  
ATOM    907  CA  CYS A  56     -10.578   7.911  32.966  1.00 77.36           C  
ATOM    908  HA  CYS A  56     -11.024   7.006  33.377  1.00 77.36           H  
ATOM    909  C   CYS A  56     -11.469   9.085  33.379  1.00 77.36           C  
ATOM    910  CB  CYS A  56      -9.165   7.992  33.548  1.00 77.36           C  
ATOM    911  HB2 CYS A  56      -9.230   8.104  34.630  1.00 77.36           H  
ATOM    912  HB3 CYS A  56      -8.686   8.888  33.151  1.00 77.36           H  
ATOM    913  O   CYS A  56     -11.196  10.238  33.048  1.00 77.36           O  
ATOM    914  SG  CYS A  56      -8.091   6.571  33.183  1.00 77.36           S  
ATOM    915  N   LEU A  57     -12.531   8.790  34.126  1.00 75.22           N  
ATOM    916  H   LEU A  57     -12.685   7.819  34.359  1.00 75.22           H  
ATOM    917  CA  LEU A  57     -13.360   9.784  34.796  1.00 75.22           C  
ATOM    918  HA  LEU A  57     -13.269  10.739  34.278  1.00 75.22           H  
ATOM    919  C   LEU A  57     -12.851   9.982  36.220  1.00 75.22           C  
ATOM    920  CB  LEU A  57     -14.834   9.348  34.775  1.00 75.22           C  
ATOM    921  HB2 LEU A  57     -15.397   9.963  35.477  1.00 75.22           H  
ATOM    922  HB3 LEU A  57     -14.890   8.316  35.122  1.00 75.22           H  
ATOM    923  O   LEU A  57     -12.672   9.017  36.965  1.00 75.22           O  
ATOM    924  CG  LEU A  57     -15.493   9.457  33.389  1.00 75.22           C  
ATOM    925  HG  LEU A  57     -14.875   8.956  32.644  1.00 75.22           H  
ATOM    926  CD1 LEU A  57     -16.858   8.770  33.418  1.00 75.22           C  
ATOM    927 HD11 LEU A  57     -17.508   9.256  34.146  1.00 75.22           H  
ATOM    928 HD12 LEU A  57     -17.317   8.826  32.431  1.00 75.22           H  
ATOM    929 HD13 LEU A  57     -16.732   7.721  33.687  1.00 75.22           H  
ATOM    930  CD2 LEU A  57     -15.705  10.915  32.967  1.00 75.22           C  
ATOM    931 HD21 LEU A  57     -16.237  10.945  32.016  1.00 75.22           H  
ATOM    932 HD22 LEU A  57     -14.745  11.411  32.827  1.00 75.22           H  
ATOM    933 HD23 LEU A  57     -16.287  11.447  33.719  1.00 75.22           H  
ATOM    934  N   ILE A  58     -12.642  11.243  36.589  1.00 78.33           N  
ATOM    935  H   ILE A  58     -12.823  11.976  35.918  1.00 78.33           H  
ATOM    936  CA  ILE A  58     -12.284  11.643  37.946  1.00 78.33           C  
ATOM    937  HA  ILE A  58     -11.945  10.769  38.501  1.00 78.33           H  
ATOM    938  C   ILE A  58     -13.546  12.185  38.613  1.00 78.33           C  
ATOM    939  CB  ILE A  58     -11.125  12.663  37.941  1.00 78.33           C  
ATOM    940  HB  ILE A  58     -11.457  13.576  37.448  1.00 78.33           H  
ATOM    941  O   ILE A  58     -14.057  13.231  38.214  1.00 78.33           O  
ATOM    942  CG1 ILE A  58      -9.899  12.111  37.173  1.00 78.33           C  
ATOM    943 HG12 ILE A  58      -9.597  11.156  37.604  1.00 78.33           H  
ATOM    944 HG13 ILE A  58     -10.182  11.930  36.136  1.00 78.33           H  
ATOM    945  CG2 ILE A  58     -10.751  12.995  39.391  1.00 78.33           C  
ATOM    946 HG21 ILE A  58     -11.618  13.362  39.940  1.00 78.33           H  
ATOM    947 HG22 ILE A  58      -9.993  13.778  39.408  1.00 78.33           H  
ATOM    948 HG23 ILE A  58     -10.366  12.098  39.877  1.00 78.33           H  
ATOM    949  CD1 ILE A  58      -8.685  13.048  37.147  1.00 78.33           C  
ATOM    950 HD11 ILE A  58      -7.939  12.648  36.461  1.00 78.33           H  
ATOM    951 HD12 ILE A  58      -8.985  14.038  36.806  1.00 78.33           H  
ATOM    952 HD13 ILE A  58      -8.234  13.119  38.137  1.00 78.33           H  
ATOM    953  N   THR A  59     -14.054  11.484  39.623  1.00 74.43           N  
ATOM    954  H   THR A  59     -13.600  10.626  39.900  1.00 74.43           H  
ATOM    955  CA  THR A  59     -15.198  11.931  40.423  1.00 74.43           C  
ATOM    956  HA  THR A  59     -15.601  12.842  39.982  1.00 74.43           H  
ATOM    957  C   THR A  59     -14.747  12.290  41.834  1.00 74.43           C  
ATOM    958  CB  THR A  59     -16.352  10.915  40.429  1.00 74.43           C  
ATOM    959  HB  THR A  59     -17.134  11.273  41.099  1.00 74.43           H  
ATOM    960  O   THR A  59     -13.894  11.637  42.438  1.00 74.43           O  
ATOM    961  CG2 THR A  59     -16.949  10.727  39.034  1.00 74.43           C  
ATOM    962 HG21 THR A  59     -16.206  10.297  38.363  1.00 74.43           H  
ATOM    963 HG22 THR A  59     -17.273  11.690  38.639  1.00 74.43           H  
ATOM    964 HG23 THR A  59     -17.810  10.061  39.090  1.00 74.43           H  
ATOM    965  OG1 THR A  59     -15.913   9.656  40.870  1.00 74.43           O  
ATOM    966  HG1 THR A  59     -16.664   9.062  40.931  1.00 74.43           H  
ATOM    967  N   LEU A  60     -15.313  13.372  42.366  1.00 72.04           N  
ATOM    968  H   LEU A  60     -16.006  13.869  41.826  1.00 72.04           H  
ATOM    969  CA  LEU A  60     -15.188  13.723  43.776  1.00 72.04           C  
ATOM    970  HA  LEU A  60     -14.289  13.279  44.202  1.00 72.04           H  
ATOM    971  C   LEU A  60     -16.392  13.133  44.501  1.00 72.04           C  
ATOM    972  CB  LEU A  60     -15.116  15.253  43.925  1.00 72.04           C  
ATOM    973  HB2 LEU A  60     -15.356  15.524  44.953  1.00 72.04           H  
ATOM    974  HB3 LEU A  60     -15.878  15.698  43.285  1.00 72.04           H  
ATOM    975  O   LEU A  60     -17.516  13.580  44.287  1.00 72.04           O  
ATOM    976  CG  LEU A  60     -13.737  15.835  43.567  1.00 72.04           C  
ATOM    977  HG  LEU A  60     -13.357  15.363  42.661  1.00 72.04           H  
ATOM    978  CD1 LEU A  60     -13.858  17.338  43.312  1.00 72.04           C  
ATOM    979 HD11 LEU A  60     -12.880  17.747  43.059  1.00 72.04           H  
ATOM    980 HD12 LEU A  60     -14.252  17.840  44.195  1.00 72.04           H  
ATOM    981 HD13 LEU A  60     -14.529  17.509  42.470  1.00 72.04           H  
ATOM    982  CD2 LEU A  60     -12.732  15.629  44.705  1.00 72.04           C  
ATOM    983 HD21 LEU A  60     -12.596  14.564  44.893  1.00 72.04           H  
ATOM    984 HD22 LEU A  60     -13.086  16.112  45.615  1.00 72.04           H  
ATOM    985 HD23 LEU A  60     -11.768  16.050  44.420  1.00 72.04           H  
ATOM    986  N   GLN A  61     -16.159  12.141  45.355  1.00 66.27           N  
ATOM    987  H   GLN A  61     -15.212  11.813  45.480  1.00 66.27           H  
ATOM    988  CA  GLN A  61     -17.175  11.681  46.294  1.00 66.27           C  
ATOM    989  HA  GLN A  61     -18.164  11.954  45.926  1.00 66.27           H  
ATOM    990  C   GLN A  61     -16.982  12.389  47.631  1.00 66.27           C  
ATOM    991  CB  GLN A  61     -17.154  10.155  46.439  1.00 66.27           C  
ATOM    992  HB2 GLN A  61     -16.129   9.803  46.555  1.00 66.27           H  
ATOM    993  HB3 GLN A  61     -17.715   9.888  47.335  1.00 66.27           H  
ATOM    994  O   GLN A  61     -15.883  12.401  48.189  1.00 66.27           O  
ATOM    995  CG  GLN A  61     -17.821   9.468  45.237  1.00 66.27           C  
ATOM    996  HG2 GLN A  61     -17.216   9.618  44.342  1.00 66.27           H  
ATOM    997  HG3 GLN A  61     -18.802   9.913  45.069  1.00 66.27           H  
ATOM    998  CD  GLN A  61     -18.006   7.969  45.456  1.00 66.27           C  
ATOM    999  NE2 GLN A  61     -18.937   7.346  44.767  1.00 66.27           N  
ATOM   1000 HE21 GLN A  61     -19.483   7.839  44.074  1.00 66.27           H  
ATOM   1001 HE22 GLN A  61     -19.023   6.352  44.922  1.00 66.27           H  
ATOM   1002  OE1 GLN A  61     -17.335   7.334  46.256  1.00 66.27           O  
ATOM   1003  N   THR A  62     -18.060  12.982  48.134  1.00 59.77           N  
ATOM   1004  H   THR A  62     -18.915  12.980  47.597  1.00 59.77           H  
ATOM   1005  CA  THR A  62     -18.158  13.480  49.506  1.00 59.77           C  
ATOM   1006  HA  THR A  62     -17.166  13.600  49.942  1.00 59.77           H  
ATOM   1007  C   THR A  62     -18.925  12.454  50.322  1.00 59.77           C  
ATOM   1008  CB  THR A  62     -18.878  14.835  49.565  1.00 59.77           C  
ATOM   1009  HB  THR A  62     -19.048  15.105  50.607  1.00 59.77           H  
ATOM   1010  O   THR A  62     -20.088  12.187  50.018  1.00 59.77           O  
ATOM   1011  CG2 THR A  62     -18.065  15.941  48.895  1.00 59.77           C  
ATOM   1012 HG21 THR A  62     -17.131  16.063  49.443  1.00 59.77           H  
ATOM   1013 HG22 THR A  62     -17.864  15.687  47.855  1.00 59.77           H  
ATOM   1014 HG23 THR A  62     -18.628  16.874  48.937  1.00 59.77           H  
ATOM   1015  OG1 THR A  62     -20.116  14.779  48.896  1.00 59.77           O  
ATOM   1016  HG1 THR A  62     -20.602  14.039  49.267  1.00 59.77           H  
ATOM   1017  N   SER A  63     -18.301  11.891  51.349  1.00 61.45           N  
ATOM   1018  H   SER A  63     -17.335  12.119  51.534  1.00 61.45           H  
ATOM   1019  CA  SER A  63     -19.016  11.137  52.379  1.00 61.45           C  
ATOM   1020  HA  SER A  63     -20.039  10.943  52.058  1.00 61.45           H  
ATOM   1021  C   SER A  63     -19.077  11.977  53.645  1.00 61.45           C  
ATOM   1022  CB  SER A  63     -18.371   9.771  52.637  1.00 61.45           C  
ATOM   1023  HB2 SER A  63     -18.855   9.298  53.491  1.00 61.45           H  
ATOM   1024  HB3 SER A  63     -18.517   9.140  51.760  1.00 61.45           H  
ATOM   1025  O   SER A  63     -18.052  12.496  54.093  1.00 61.45           O  
ATOM   1026  OG  SER A  63     -16.984   9.891  52.885  1.00 61.45           O  
ATOM   1027  HG  SER A  63     -16.854  10.479  53.633  1.00 61.45           H  
ATOM   1028  N   ASN A  64     -20.269  12.098  54.227  1.00 52.41           N  
ATOM   1029  H   ASN A  64     -21.066  11.623  53.828  1.00 52.41           H  
ATOM   1030  CA  ASN A  64     -20.388  12.575  55.597  1.00 52.41           C  
ATOM   1031  HA  ASN A  64     -19.748  13.445  55.744  1.00 52.41           H  
ATOM   1032  C   ASN A  64     -19.893  11.447  56.500  1.00 52.41           C  
ATOM   1033  CB  ASN A  64     -21.840  12.976  55.896  1.00 52.41           C  
ATOM   1034  HB2 ASN A  64     -21.939  13.195  56.959  1.00 52.41           H  
ATOM   1035  HB3 ASN A  64     -22.502  12.140  55.669  1.00 52.41           H  
ATOM   1036  O   ASN A  64     -20.393  10.326  56.419  1.00 52.41           O  
ATOM   1037  CG  ASN A  64     -22.283  14.208  55.127  1.00 52.41           C  
ATOM   1038  ND2 ASN A  64     -23.566  14.347  54.894  1.00 52.41           N  
ATOM   1039 HD21 ASN A  64     -23.850  15.185  54.407  1.00 52.41           H  
ATOM   1040 HD22 ASN A  64     -24.220  13.683  55.283  1.00 52.41           H  
ATOM   1041  OD1 ASN A  64     -21.502  15.056  54.724  1.00 52.41           O  
ATOM   1042  N   VAL A  65     -18.877  11.728  57.308  1.00 54.53           N  
ATOM   1043  H   VAL A  65     -18.495  12.663  57.319  1.00 54.53           H  
ATOM   1044  CA  VAL A  65     -18.485  10.822  58.384  1.00 54.53           C  
ATOM   1045  HA  VAL A  65     -18.581   9.787  58.057  1.00 54.53           H  
ATOM   1046  C   VAL A  65     -19.480  11.077  59.506  1.00 54.53           C  
ATOM   1047  CB  VAL A  65     -17.024  11.061  58.814  1.00 54.53           C  
ATOM   1048  HB  VAL A  65     -16.917  12.070  59.213  1.00 54.53           H  
ATOM   1049  O   VAL A  65     -19.415  12.129  60.143  1.00 54.53           O  
ATOM   1050  CG1 VAL A  65     -16.596  10.055  59.889  1.00 54.53           C  
ATOM   1051 HG11 VAL A  65     -16.695   9.036  59.514  1.00 54.53           H  
ATOM   1052 HG12 VAL A  65     -17.221  10.167  60.775  1.00 54.53           H  
ATOM   1053 HG13 VAL A  65     -15.559  10.237  60.173  1.00 54.53           H  
ATOM   1054  CG2 VAL A  65     -16.069  10.916  57.619  1.00 54.53           C  
ATOM   1055 HG21 VAL A  65     -16.272  11.684  56.872  1.00 54.53           H  
ATOM   1056 HG22 VAL A  65     -15.038  11.039  57.950  1.00 54.53           H  
ATOM   1057 HG23 VAL A  65     -16.180   9.932  57.164  1.00 54.53           H  
ATOM   1058  N   ASP A  66     -20.438  10.169  59.698  1.00 50.16           N  
ATOM   1059  H   ASP A  66     -20.503   9.358  59.100  1.00 50.16           H  
ATOM   1060  CA  ASP A  66     -21.276  10.218  60.892  1.00 50.16           C  
ATOM   1061  HA  ASP A  66     -21.729  11.209  60.940  1.00 50.16           H  
ATOM   1062  C   ASP A  66     -20.361  10.022  62.107  1.00 50.16           C  
ATOM   1063  CB  ASP A  66     -22.405   9.167  60.870  1.00 50.16           C  
ATOM   1064  HB2 ASP A  66     -22.079   8.290  60.312  1.00 50.16           H  
ATOM   1065  HB3 ASP A  66     -22.606   8.851  61.894  1.00 50.16           H  
ATOM   1066  O   ASP A  66     -19.619   9.034  62.162  1.00 50.16           O  
ATOM   1067  CG  ASP A  66     -23.725   9.704  60.299  1.00 50.16           C  
ATOM   1068  OD1 ASP A  66     -24.019  10.905  60.509  1.00 50.16           O  
ATOM   1069  OD2 ASP A  66     -24.438   8.909  59.647  1.00 50.16           O  
ATOM   1070  N   PRO A  67     -20.346  10.958  63.071  1.00 51.81           N  
ATOM   1071  CA  PRO A  67     -19.715  10.681  64.340  1.00 51.81           C  
ATOM   1072  HA  PRO A  67     -18.689  10.347  64.187  1.00 51.81           H  
ATOM   1073  C   PRO A  67     -20.522   9.567  65.004  1.00 51.81           C  
ATOM   1074  CB  PRO A  67     -19.714  12.002  65.110  1.00 51.81           C  
ATOM   1075  HB2 PRO A  67     -19.851  11.850  66.180  1.00 51.81           H  
ATOM   1076  HB3 PRO A  67     -18.777  12.524  64.918  1.00 51.81           H  
ATOM   1077  O   PRO A  67     -21.751   9.609  65.023  1.00 51.81           O  
ATOM   1078  CG  PRO A  67     -20.868  12.799  64.500  1.00 51.81           C  
ATOM   1079  HG2 PRO A  67     -21.765  12.647  65.100  1.00 51.81           H  
ATOM   1080  HG3 PRO A  67     -20.629  13.861  64.443  1.00 51.81           H  
ATOM   1081  CD  PRO A  67     -21.092  12.205  63.110  1.00 51.81           C  
ATOM   1082  HD2 PRO A  67     -20.711  12.885  62.348  1.00 51.81           H  
ATOM   1083  HD3 PRO A  67     -22.155  12.022  62.956  1.00 51.81           H  
ATOM   1084  N   ASP A  68     -19.820   8.567  65.522  1.00 51.91           N  
ATOM   1085  H   ASP A  68     -18.820   8.563  65.378  1.00 51.91           H  
ATOM   1086  CA  ASP A  68     -20.375   7.452  66.283  1.00 51.91           C  
ATOM   1087  HA  ASP A  68     -21.106   6.937  65.659  1.00 51.91           H  
ATOM   1088  C   ASP A  68     -21.087   8.017  67.533  1.00 51.91           C  
ATOM   1089  CB  ASP A  68     -19.200   6.492  66.584  1.00 51.91           C  
ATOM   1090  HB2 ASP A  68     -18.476   6.566  65.772  1.00 51.91           H  
ATOM   1091  HB3 ASP A  68     -18.683   6.805  67.491  1.00 51.91           H  
ATOM   1092  O   ASP A  68     -20.483   8.258  68.580  1.00 51.91           O  
ATOM   1093  CG  ASP A  68     -19.564   5.008  66.688  1.00 51.91           C  
ATOM   1094  OD1 ASP A  68     -20.742   4.658  66.459  1.00 51.91           O  
ATOM   1095  OD2 ASP A  68     -18.625   4.226  66.960  1.00 51.91           O  
ATOM   1096  N   LEU A  69     -22.363   8.384  67.386  1.00 51.61           N  
ATOM   1097  H   LEU A  69     -22.754   8.305  66.458  1.00 51.61           H  
ATOM   1098  CA  LEU A  69     -23.165   9.029  68.421  1.00 51.61           C  
ATOM   1099  HA  LEU A  69     -22.508   9.538  69.125  1.00 51.61           H  
ATOM   1100  C   LEU A  69     -23.900   7.930  69.186  1.00 51.61           C  
ATOM   1101  CB  LEU A  69     -24.102  10.089  67.804  1.00 51.61           C  
ATOM   1102  HB2 LEU A  69     -24.569   9.651  66.922  1.00 51.61           H  
ATOM   1103  HB3 LEU A  69     -24.897  10.322  68.512  1.00 51.61           H  
ATOM   1104  O   LEU A  69     -24.963   7.458  68.784  1.00 51.61           O  
ATOM   1105  CG  LEU A  69     -23.395  11.404  67.407  1.00 51.61           C  
ATOM   1106  HG  LEU A  69     -22.401  11.190  67.014  1.00 51.61           H  
ATOM   1107  CD1 LEU A  69     -24.198  12.142  66.338  1.00 51.61           C  
ATOM   1108 HD11 LEU A  69     -25.226  12.283  66.673  1.00 51.61           H  
ATOM   1109 HD12 LEU A  69     -23.751  13.112  66.122  1.00 51.61           H  
ATOM   1110 HD13 LEU A  69     -24.199  11.546  65.426  1.00 51.61           H  
ATOM   1111  CD2 LEU A  69     -23.253  12.384  68.567  1.00 51.61           C  
ATOM   1112 HD21 LEU A  69     -24.241  12.730  68.871  1.00 51.61           H  
ATOM   1113 HD22 LEU A  69     -22.662  13.241  68.246  1.00 51.61           H  
ATOM   1114 HD23 LEU A  69     -22.726  11.891  69.385  1.00 51.61           H  
ATOM   1115  N   GLY A  70     -23.317   7.533  70.317  1.00 56.75           N  
ATOM   1116  H   GLY A  70     -22.384   7.871  70.505  1.00 56.75           H  
ATOM   1117  CA  GLY A  70     -24.010   6.734  71.322  1.00 56.75           C  
ATOM   1118  HA2 GLY A  70     -23.366   6.590  72.190  1.00 56.75           H  
ATOM   1119  HA3 GLY A  70     -24.235   5.761  70.886  1.00 56.75           H  
ATOM   1120  C   GLY A  70     -25.323   7.398  71.780  1.00 56.75           C  
ATOM   1121  O   GLY A  70     -25.515   8.609  71.608  1.00 56.75           O  
ATOM   1122  N   PRO A  71     -26.248   6.626  72.375  1.00 46.04           N  
ATOM   1123  CA  PRO A  71     -27.572   7.123  72.730  1.00 46.04           C  
ATOM   1124  HA  PRO A  71     -28.068   7.503  71.837  1.00 46.04           H  
ATOM   1125  C   PRO A  71     -27.458   8.259  73.759  1.00 46.04           C  
ATOM   1126  CB  PRO A  71     -28.342   5.897  73.241  1.00 46.04           C  
ATOM   1127  HB2 PRO A  71     -28.907   5.461  72.418  1.00 46.04           H  
ATOM   1128  HB3 PRO A  71     -29.013   6.148  74.063  1.00 46.04           H  
ATOM   1129  O   PRO A  71     -27.074   8.027  74.902  1.00 46.04           O  
ATOM   1130  CG  PRO A  71     -27.257   4.914  73.686  1.00 46.04           C  
ATOM   1131  HG2 PRO A  71     -27.574   3.879  73.553  1.00 46.04           H  
ATOM   1132  HG3 PRO A  71     -26.999   5.102  74.728  1.00 46.04           H  
ATOM   1133  CD  PRO A  71     -26.061   5.249  72.799  1.00 46.04           C  
ATOM   1134  HD2 PRO A  71     -25.135   5.131  73.362  1.00 46.04           H  
ATOM   1135  HD3 PRO A  71     -26.057   4.598  71.925  1.00 46.04           H  
ATOM   1136  N   GLY A  72     -27.784   9.491  73.344  1.00 59.01           N  
ATOM   1137  H   GLY A  72     -28.007   9.605  72.366  1.00 59.01           H  
ATOM   1138  CA  GLY A  72     -27.849  10.677  74.215  1.00 59.01           C  
ATOM   1139  HA2 GLY A  72     -27.467  10.424  75.204  1.00 59.01           H  
ATOM   1140  HA3 GLY A  72     -28.895  10.961  74.329  1.00 59.01           H  
ATOM   1141  C   GLY A  72     -27.084  11.922  73.749  1.00 59.01           C  
ATOM   1142  O   GLY A  72     -27.181  12.959  74.402  1.00 59.01           O  
ATOM   1143  N   ALA A  73     -26.340  11.876  72.644  1.00 53.11           N  
ATOM   1144  H   ALA A  73     -26.242  11.005  72.142  1.00 53.11           H  
ATOM   1145  CA  ALA A  73     -25.553  13.026  72.203  1.00 53.11           C  
ATOM   1146  HA  ALA A  73     -25.241  13.589  73.083  1.00 53.11           H  
ATOM   1147  C   ALA A  73     -26.356  14.004  71.310  1.00 53.11           C  
ATOM   1148  CB  ALA A  73     -24.272  12.488  71.579  1.00 53.11           C  
ATOM   1149  HB1 ALA A  73     -23.703  13.309  71.143  1.00 53.11           H  
ATOM   1150  HB2 ALA A  73     -23.665  12.005  72.345  1.00 53.11           H  
ATOM   1151  HB3 ALA A  73     -24.530  11.741  70.828  1.00 53.11           H  
ATOM   1152  O   ALA A  73     -26.943  13.622  70.299  1.00 53.11           O  
ATOM   1153  N   GLN A  74     -26.380  15.288  71.693  1.00 49.61           N  
ATOM   1154  H   GLN A  74     -25.882  15.535  72.537  1.00 49.61           H  
ATOM   1155  CA  GLN A  74     -26.930  16.388  70.888  1.00 49.61           C  
ATOM   1156  HA  GLN A  74     -27.906  16.090  70.503  1.00 49.61           H  
ATOM   1157  C   GLN A  74     -26.020  16.684  69.687  1.00 49.61           C  
ATOM   1158  CB  GLN A  74     -27.095  17.658  71.751  1.00 49.61           C  
ATOM   1159  HB2 GLN A  74     -26.277  17.716  72.468  1.00 49.61           H  
ATOM   1160  HB3 GLN A  74     -27.035  18.535  71.106  1.00 49.61           H  
ATOM   1161  O   GLN A  74     -24.808  16.823  69.853  1.00 49.61           O  
ATOM   1162  CG  GLN A  74     -28.446  17.717  72.481  1.00 49.61           C  
ATOM   1163  HG2 GLN A  74     -29.245  17.749  71.740  1.00 49.61           H  
ATOM   1164  HG3 GLN A  74     -28.572  16.814  73.079  1.00 49.61           H  
ATOM   1165  CD  GLN A  74     -28.585  18.925  73.410  1.00 49.61           C  
ATOM   1166  NE2 GLN A  74     -29.790  19.301  73.778  1.00 49.61           N  
ATOM   1167 HE21 GLN A  74     -30.610  18.800  73.467  1.00 49.61           H  
ATOM   1168 HE22 GLN A  74     -29.824  20.090  74.408  1.00 49.61           H  
ATOM   1169  OE1 GLN A  74     -27.630  19.546  73.841  1.00 49.61           O  
ATOM   1170  N   LEU A  75     -26.612  16.836  68.493  1.00 49.56           N  
ATOM   1171  H   LEU A  75     -27.607  16.673  68.429  1.00 49.56           H  
ATOM   1172  CA  LEU A  75     -25.910  17.256  67.275  1.00 49.56           C  
ATOM   1173  HA  LEU A  75     -25.139  16.522  67.042  1.00 49.56           H  
ATOM   1174  C   LEU A  75     -25.219  18.613  67.494  1.00 49.56           C  
ATOM   1175  CB  LEU A  75     -26.891  17.369  66.078  1.00 49.56           C  
ATOM   1176  HB2 LEU A  75     -26.575  18.227  65.485  1.00 49.56           H  
ATOM   1177  HB3 LEU A  75     -27.897  17.600  66.428  1.00 49.56           H  
ATOM   1178  O   LEU A  75     -25.867  19.659  67.466  1.00 49.56           O  
ATOM   1179  CG  LEU A  75     -26.920  16.168  65.115  1.00 49.56           C  
ATOM   1180  HG  LEU A  75     -25.935  15.702  65.082  1.00 49.56           H  
ATOM   1181  CD1 LEU A  75     -27.958  15.129  65.533  1.00 49.56           C  
ATOM   1182 HD11 LEU A  75     -27.929  14.286  64.842  1.00 49.56           H  
ATOM   1183 HD12 LEU A  75     -28.958  15.563  65.529  1.00 49.56           H  
ATOM   1184 HD13 LEU A  75     -27.723  14.759  66.531  1.00 49.56           H  
ATOM   1185  CD2 LEU A  75     -27.263  16.648  63.701  1.00 49.56           C  
ATOM   1186 HD21 LEU A  75     -27.283  15.794  63.024  1.00 49.56           H  
ATOM   1187 HD22 LEU A  75     -28.238  17.134  63.695  1.00 49.56           H  
ATOM   1188 HD23 LEU A  75     -26.502  17.346  63.349  1.00 49.56           H  
ATOM   1189  N   THR A  76     -23.897  18.615  67.645  1.00 44.21           N  
ATOM   1190  H   THR A  76     -23.422  17.742  67.819  1.00 44.21           H  
ATOM   1191  CA  THR A  76     -23.076  19.827  67.553  1.00 44.21           C  
ATOM   1192  HA  THR A  76     -23.725  20.682  67.365  1.00 44.21           H  
ATOM   1193  C   THR A  76     -22.147  19.723  66.343  1.00 44.21           C  
ATOM   1194  CB  THR A  76     -22.353  20.156  68.871  1.00 44.21           C  
ATOM   1195  HB  THR A  76     -21.628  20.950  68.690  1.00 44.21           H  
ATOM   1196  O   THR A  76     -21.125  19.056  66.367  1.00 44.21           O  
ATOM   1197  CG2 THR A  76     -23.340  20.634  69.938  1.00 44.21           C  
ATOM   1198 HG21 THR A  76     -23.876  21.512  69.576  1.00 44.21           H  
ATOM   1199 HG22 THR A  76     -24.061  19.848  70.165  1.00 44.21           H  
ATOM   1200 HG23 THR A  76     -22.800  20.904  70.846  1.00 44.21           H  
ATOM   1201  OG1 THR A  76     -21.688  19.045  69.416  1.00 44.21           O  
ATOM   1202  HG1 THR A  76     -21.999  18.928  70.317  1.00 44.21           H  
ATOM   1203  N   SER A  77     -22.564  20.386  65.257  1.00 49.09           N  
ATOM   1204  H   SER A  77     -23.478  20.806  65.345  1.00 49.09           H  
ATOM   1205  CA  SER A  77     -21.824  20.716  64.023  1.00 49.09           C  
ATOM   1206  HA  SER A  77     -22.580  21.015  63.298  1.00 49.09           H  
ATOM   1207  C   SER A  77     -20.993  19.610  63.340  1.00 49.09           C  
ATOM   1208  CB  SER A  77     -20.956  21.961  64.241  1.00 49.09           C  
ATOM   1209  HB2 SER A  77     -20.517  22.259  63.288  1.00 49.09           H  
ATOM   1210  HB3 SER A  77     -21.571  22.781  64.610  1.00 49.09           H  
ATOM   1211  O   SER A  77     -19.947  19.185  63.826  1.00 49.09           O  
ATOM   1212  OG  SER A  77     -19.917  21.706  65.160  1.00 49.09           O  
ATOM   1213  HG  SER A  77     -19.794  20.755  65.211  1.00 49.09           H  
ATOM   1214  N   ILE A  78     -21.378  19.261  62.109  1.00 53.47           N  
ATOM   1215  H   ILE A  78     -22.241  19.646  61.753  1.00 53.47           H  
ATOM   1216  CA  ILE A  78     -20.550  18.494  61.164  1.00 53.47           C  
ATOM   1217  HA  ILE A  78     -20.297  17.531  61.608  1.00 53.47           H  
ATOM   1218  C   ILE A  78     -19.252  19.285  60.896  1.00 53.47           C  
ATOM   1219  CB  ILE A  78     -21.348  18.253  59.853  1.00 53.47           C  
ATOM   1220  HB  ILE A  78     -21.606  19.224  59.433  1.00 53.47           H  
ATOM   1221  O   ILE A  78     -19.312  20.375  60.331  1.00 53.47           O  
ATOM   1222  CG1 ILE A  78     -22.669  17.485  60.119  1.00 53.47           C  
ATOM   1223 HG12 ILE A  78     -22.440  16.464  60.425  1.00 53.47           H  
ATOM   1224 HG13 ILE A  78     -23.217  17.958  60.933  1.00 53.47           H  
ATOM   1225  CG2 ILE A  78     -20.490  17.501  58.817  1.00 53.47           C  
ATOM   1226 HG21 ILE A  78     -19.584  18.060  58.584  1.00 53.47           H  
ATOM   1227 HG22 ILE A  78     -21.038  17.376  57.883  1.00 53.47           H  
ATOM   1228 HG23 ILE A  78     -20.217  16.516  59.196  1.00 53.47           H  
ATOM   1229  CD1 ILE A  78     -23.624  17.445  58.917  1.00 53.47           C  
ATOM   1230 HD11 ILE A  78     -24.568  16.997  59.225  1.00 53.47           H  
ATOM   1231 HD12 ILE A  78     -23.812  18.456  58.556  1.00 53.47           H  
ATOM   1232 HD13 ILE A  78     -23.205  16.840  58.113  1.00 53.47           H  
ATOM   1233  N   THR A  79     -18.083  18.768  61.298  1.00 54.35           N  
ATOM   1234  H   THR A  79     -18.102  17.922  61.849  1.00 54.35           H  
ATOM   1235  CA  THR A  79     -16.778  19.463  61.151  1.00 54.35           C  
ATOM   1236  HA  THR A  79     -16.960  20.442  60.710  1.00 54.35           H  
ATOM   1237  C   THR A  79     -15.794  18.796  60.177  1.00 54.35           C  
ATOM   1238  CB  THR A  79     -16.102  19.737  62.508  1.00 54.35           C  
ATOM   1239  HB  THR A  79     -15.066  20.034  62.345  1.00 54.35           H  
ATOM   1240  O   THR A  79     -14.700  19.326  59.966  1.00 54.35           O  
ATOM   1241  CG2 THR A  79     -16.786  20.858  63.287  1.00 54.35           C  
ATOM   1242 HG21 THR A  79     -16.704  21.792  62.730  1.00 54.35           H  
ATOM   1243 HG22 THR A  79     -17.841  20.630  63.438  1.00 54.35           H  
ATOM   1244 HG23 THR A  79     -16.302  20.983  64.256  1.00 54.35           H  
ATOM   1245  OG1 THR A  79     -16.117  18.589  63.318  1.00 54.35           O  
ATOM   1246  HG1 THR A  79     -16.890  18.649  63.885  1.00 54.35           H  
ATOM   1247  N   HIS A  80     -16.156  17.693  59.509  1.00 49.85           N  
ATOM   1248  H   HIS A  80     -17.051  17.263  59.694  1.00 49.85           H  
ATOM   1249  CA  HIS A  80     -15.302  17.102  58.471  1.00 49.85           C  
ATOM   1250  HA  HIS A  80     -14.694  17.903  58.050  1.00 49.85           H  
ATOM   1251  C   HIS A  80     -16.092  16.527  57.294  1.00 49.85           C  
ATOM   1252  CB  HIS A  80     -14.337  16.064  59.077  1.00 49.85           C  
ATOM   1253  HB2 HIS A  80     -14.549  15.074  58.673  1.00 49.85           H  
ATOM   1254  HB3 HIS A  80     -14.470  16.010  60.157  1.00 49.85           H  
ATOM   1255  O   HIS A  80     -16.926  15.642  57.456  1.00 49.85           O  
ATOM   1256  CG  HIS A  80     -12.896  16.410  58.800  1.00 49.85           C  
ATOM   1257  CD2 HIS A  80     -11.961  15.655  58.138  1.00 49.85           C  
ATOM   1258  HD2 HIS A  80     -12.116  14.676  57.708  1.00 49.85           H  
ATOM   1259  ND1 HIS A  80     -12.295  17.595  59.152  1.00 49.85           N  
ATOM   1260  HD1 HIS A  80     -12.759  18.356  59.626  1.00 49.85           H  
ATOM   1261  CE1 HIS A  80     -11.023  17.556  58.725  1.00 49.85           C  
ATOM   1262  HE1 HIS A  80     -10.303  18.350  58.857  1.00 49.85           H  
ATOM   1263  NE2 HIS A  80     -10.767  16.395  58.105  1.00 49.85           N  
ATOM   1264  N   VAL A  81     -15.792  17.036  56.097  1.00 57.29           N  
ATOM   1265  H   VAL A  81     -15.065  17.736  56.058  1.00 57.29           H  
ATOM   1266  CA  VAL A  81     -16.205  16.452  54.818  1.00 57.29           C  
ATOM   1267  HA  VAL A  81     -16.959  15.682  54.983  1.00 57.29           H  
ATOM   1268  C   VAL A  81     -14.969  15.803  54.215  1.00 57.29           C  
ATOM   1269  CB  VAL A  81     -16.799  17.515  53.868  1.00 57.29           C  
ATOM   1270  HB  VAL A  81     -16.059  18.294  53.686  1.00 57.29           H  
ATOM   1271  O   VAL A  81     -14.072  16.508  53.747  1.00 57.29           O  
ATOM   1272  CG1 VAL A  81     -17.202  16.908  52.515  1.00 57.29           C  
ATOM   1273 HG11 VAL A  81     -16.328  16.502  52.006  1.00 57.29           H  
ATOM   1274 HG12 VAL A  81     -17.653  17.675  51.885  1.00 57.29           H  
ATOM   1275 HG13 VAL A  81     -17.925  16.108  52.675  1.00 57.29           H  
ATOM   1276  CG2 VAL A  81     -18.039  18.177  54.481  1.00 57.29           C  
ATOM   1277 HG21 VAL A  81     -17.764  18.731  55.378  1.00 57.29           H  
ATOM   1278 HG22 VAL A  81     -18.769  17.414  54.750  1.00 57.29           H  
ATOM   1279 HG23 VAL A  81     -18.492  18.868  53.770  1.00 57.29           H  
ATOM   1280  N   ASP A  82     -14.924  14.473  54.204  1.00 61.03           N  
ATOM   1281  H   ASP A  82     -15.677  13.940  54.614  1.00 61.03           H  
ATOM   1282  CA  ASP A  82     -13.879  13.752  53.485  1.00 61.03           C  
ATOM   1283  HA  ASP A  82     -12.935  14.282  53.616  1.00 61.03           H  
ATOM   1284  C   ASP A  82     -14.206  13.766  51.988  1.00 61.03           C  
ATOM   1285  CB  ASP A  82     -13.692  12.329  54.037  1.00 61.03           C  
ATOM   1286  HB2 ASP A  82     -13.191  11.730  53.276  1.00 61.03           H  
ATOM   1287  HB3 ASP A  82     -14.667  11.879  54.227  1.00 61.03           H  
ATOM   1288  O   ASP A  82     -15.240  13.263  51.540  1.00 61.03           O  
ATOM   1289  CG  ASP A  82     -12.826  12.274  55.305  1.00 61.03           C  
ATOM   1290  OD1 ASP A  82     -11.965  13.169  55.470  1.00 61.03           O  
ATOM   1291  OD2 ASP A  82     -12.977  11.291  56.057  1.00 61.03           O  
ATOM   1292  N   LYS A  83     -13.318  14.378  51.198  1.00 63.42           N  
ATOM   1293  H   LYS A  83     -12.511  14.787  51.648  1.00 63.42           H  
ATOM   1294  CA  LYS A  83     -13.365  14.331  49.732  1.00 63.42           C  
ATOM   1295  HA  LYS A  83     -14.375  14.074  49.411  1.00 63.42           H  
ATOM   1296  C   LYS A  83     -12.439  13.228  49.249  1.00 63.42           C  
ATOM   1297  CB  LYS A  83     -12.991  15.687  49.114  1.00 63.42           C  
ATOM   1298  HB2 LYS A  83     -12.877  15.554  48.038  1.00 63.42           H  
ATOM   1299  HB3 LYS A  83     -12.040  16.027  49.523  1.00 63.42           H  
ATOM   1300  O   LYS A  83     -11.218  13.365  49.334  1.00 63.42           O  
ATOM   1301  CG  LYS A  83     -14.073  16.742  49.367  1.00 63.42           C  
ATOM   1302  HG2 LYS A  83     -15.023  16.359  48.995  1.00 63.42           H  
ATOM   1303  HG3 LYS A  83     -14.156  16.930  50.438  1.00 63.42           H  
ATOM   1304  CD  LYS A  83     -13.755  18.053  48.641  1.00 63.42           C  
ATOM   1305  HD2 LYS A  83     -12.785  18.422  48.975  1.00 63.42           H  
ATOM   1306  HD3 LYS A  83     -13.723  17.867  47.567  1.00 63.42           H  
ATOM   1307  CE  LYS A  83     -14.844  19.083  48.961  1.00 63.42           C  
ATOM   1308  HE2 LYS A  83     -14.856  19.246  50.039  1.00 63.42           H  
ATOM   1309  HE3 LYS A  83     -15.811  18.664  48.685  1.00 63.42           H  
ATOM   1310  NZ  LYS A  83     -14.616  20.365  48.250  1.00 63.42           N  
ATOM   1311  HZ1 LYS A  83     -15.341  21.026  48.489  1.00 63.42           H  
ATOM   1312  HZ2 LYS A  83     -13.724  20.760  48.511  1.00 63.42           H  
ATOM   1313  HZ3 LYS A  83     -14.635  20.221  47.250  1.00 63.42           H  
ATOM   1314  N   LYS A  84     -13.006  12.155  48.699  1.00 69.51           N  
ATOM   1315  H   LYS A  84     -14.015  12.121  48.662  1.00 69.51           H  
ATOM   1316  CA  LYS A  84     -12.237  11.093  48.047  1.00 69.51           C  
ATOM   1317  HA  LYS A  84     -11.207  11.154  48.400  1.00 69.51           H  
ATOM   1318  C   LYS A  84     -12.227  11.321  46.540  1.00 69.51           C  
ATOM   1319  CB  LYS A  84     -12.781   9.719  48.465  1.00 69.51           C  
ATOM   1320  HB2 LYS A  84     -12.940   9.728  49.543  1.00 69.51           H  
ATOM   1321  HB3 LYS A  84     -13.739   9.535  47.979  1.00 69.51           H  
ATOM   1322  O   LYS A  84     -13.281  11.470  45.922  1.00 69.51           O  
ATOM   1323  CG  LYS A  84     -11.791   8.594  48.124  1.00 69.51           C  
ATOM   1324  HG2 LYS A  84     -10.803   8.865  48.497  1.00 69.51           H  
ATOM   1325  HG3 LYS A  84     -11.737   8.468  47.043  1.00 69.51           H  
ATOM   1326  CD  LYS A  84     -12.215   7.271  48.777  1.00 69.51           C  
ATOM   1327  HD2 LYS A  84     -13.169   6.950  48.361  1.00 69.51           H  
ATOM   1328  HD3 LYS A  84     -12.333   7.431  49.849  1.00 69.51           H  
ATOM   1329  CE  LYS A  84     -11.143   6.200  48.537  1.00 69.51           C  
ATOM   1330  HE2 LYS A  84     -11.099   5.975  47.471  1.00 69.51           H  
ATOM   1331  HE3 LYS A  84     -10.178   6.613  48.828  1.00 69.51           H  
ATOM   1332  NZ  LYS A  84     -11.405   4.968  49.323  1.00 69.51           N  
ATOM   1333  HZ1 LYS A  84     -11.455   5.192  50.306  1.00 69.51           H  
ATOM   1334  HZ2 LYS A  84     -12.272   4.530  49.044  1.00 69.51           H  
ATOM   1335  HZ3 LYS A  84     -10.645   4.313  49.211  1.00 69.51           H  
ATOM   1336  N   LEU A  85     -11.030  11.344  45.958  1.00 73.54           N  
ATOM   1337  H   LEU A  85     -10.209  11.229  46.535  1.00 73.54           H  
ATOM   1338  CA  LEU A  85     -10.858  11.313  44.511  1.00 73.54           C  
ATOM   1339  HA  LEU A  85     -11.641  11.916  44.051  1.00 73.54           H  
ATOM   1340  C   LEU A  85     -11.019   9.862  44.048  1.00 73.54           C  
ATOM   1341  CB  LEU A  85      -9.478  11.898  44.144  1.00 73.54           C  
ATOM   1342  HB2 LEU A  85      -9.230  12.712  44.825  1.00 73.54           H  
ATOM   1343  HB3 LEU A  85      -8.722  11.124  44.274  1.00 73.54           H  
ATOM   1344  O   LEU A  85     -10.242   8.996  44.452  1.00 73.54           O  
ATOM   1345  CG  LEU A  85      -9.425  12.429  42.702  1.00 73.54           C  
ATOM   1346  HG  LEU A  85      -9.913  11.714  42.039  1.00 73.54           H  
ATOM   1347  CD1 LEU A  85     -10.131  13.788  42.615  1.00 73.54           C  
ATOM   1348 HD11 LEU A  85      -9.761  14.457  43.393  1.00 73.54           H  
ATOM   1349 HD12 LEU A  85     -11.207  13.657  42.727  1.00 73.54           H  
ATOM   1350 HD13 LEU A  85      -9.937  14.255  41.650  1.00 73.54           H  
ATOM   1351  CD2 LEU A  85      -7.978  12.603  42.244  1.00 73.54           C  
ATOM   1352 HD21 LEU A  85      -7.463  11.643  42.282  1.00 73.54           H  
ATOM   1353 HD22 LEU A  85      -7.958  12.962  41.215  1.00 73.54           H  
ATOM   1354 HD23 LEU A  85      -7.461  13.317  42.886  1.00 73.54           H  
ATOM   1355  N   GLN A  86     -12.031   9.585  43.235  1.00 74.21           N  
ATOM   1356  H   GLN A  86     -12.663  10.325  42.964  1.00 74.21           H  
ATOM   1357  CA  GLN A  86     -12.187   8.301  42.563  1.00 74.21           C  
ATOM   1358  HA  GLN A  86     -11.513   7.565  43.000  1.00 74.21           H  
ATOM   1359  C   GLN A  86     -11.805   8.451  41.096  1.00 74.21           C  
ATOM   1360  CB  GLN A  86     -13.617   7.778  42.720  1.00 74.21           C  
ATOM   1361  HB2 GLN A  86     -13.810   7.048  41.934  1.00 74.21           H  
ATOM   1362  HB3 GLN A  86     -14.322   8.602  42.612  1.00 74.21           H  
ATOM   1363  O   GLN A  86     -12.320   9.321  40.400  1.00 74.21           O  
ATOM   1364  CG  GLN A  86     -13.828   7.092  44.074  1.00 74.21           C  
ATOM   1365  HG2 GLN A  86     -13.073   6.316  44.204  1.00 74.21           H  
ATOM   1366  HG3 GLN A  86     -13.723   7.821  44.877  1.00 74.21           H  
ATOM   1367  CD  GLN A  86     -15.205   6.448  44.172  1.00 74.21           C  
ATOM   1368  NE2 GLN A  86     -15.398   5.534  45.095  1.00 74.21           N  
ATOM   1369 HE21 GLN A  86     -14.678   5.315  45.768  1.00 74.21           H  
ATOM   1370 HE22 GLN A  86     -16.373   5.340  45.273  1.00 74.21           H  
ATOM   1371  OE1 GLN A  86     -16.128   6.751  43.433  1.00 74.21           O  
ATOM   1372  N   ILE A  87     -10.895   7.593  40.636  1.00 79.48           N  
ATOM   1373  H   ILE A  87     -10.521   6.896  41.264  1.00 79.48           H  
ATOM   1374  CA  ILE A  87     -10.516   7.484  39.229  1.00 79.48           C  
ATOM   1375  HA  ILE A  87     -10.951   8.309  38.665  1.00 79.48           H  
ATOM   1376  C   ILE A  87     -11.117   6.179  38.716  1.00 79.48           C  
ATOM   1377  CB  ILE A  87      -8.982   7.555  39.046  1.00 79.48           C  
ATOM   1378  HB  ILE A  87      -8.530   6.698  39.545  1.00 79.48           H  
ATOM   1379  O   ILE A  87     -10.739   5.100  39.168  1.00 79.48           O  
ATOM   1380  CG1 ILE A  87      -8.410   8.847  39.680  1.00 79.48           C  
ATOM   1381 HG12 ILE A  87      -8.864   9.718  39.207  1.00 79.48           H  
ATOM   1382 HG13 ILE A  87      -8.669   8.873  40.739  1.00 79.48           H  
ATOM   1383  CG2 ILE A  87      -8.645   7.480  37.546  1.00 79.48           C  
ATOM   1384 HG21 ILE A  87      -9.048   8.349  37.026  1.00 79.48           H  
ATOM   1385 HG22 ILE A  87      -7.566   7.439  37.398  1.00 79.48           H  
ATOM   1386 HG23 ILE A  87      -9.062   6.573  37.108  1.00 79.48           H  
ATOM   1387  CD1 ILE A  87      -6.885   8.975  39.598  1.00 79.48           C  
ATOM   1388 HD11 ILE A  87      -6.413   8.079  40.001  1.00 79.48           H  
ATOM   1389 HD12 ILE A  87      -6.569   9.124  38.565  1.00 79.48           H  
ATOM   1390 HD13 ILE A  87      -6.565   9.838  40.182  1.00 79.48           H  
ATOM   1391  N   SER A  88     -12.076   6.278  37.799  1.00 76.03           N  
ATOM   1392  H   SER A  88     -12.345   7.201  37.490  1.00 76.03           H  
ATOM   1393  CA  SER A  88     -12.654   5.126  37.108  1.00 76.03           C  
ATOM   1394  HA  SER A  88     -12.287   4.202  37.554  1.00 76.03           H  
ATOM   1395  C   SER A  88     -12.220   5.167  35.653  1.00 76.03           C  
ATOM   1396  CB  SER A  88     -14.179   5.128  37.232  1.00 76.03           C  
ATOM   1397  HB2 SER A  88     -14.458   5.146  38.286  1.00 76.03           H  
ATOM   1398  HB3 SER A  88     -14.583   6.016  36.747  1.00 76.03           H  
ATOM   1399  O   SER A  88     -12.622   6.062  34.912  1.00 76.03           O  
ATOM   1400  OG  SER A  88     -14.721   3.968  36.624  1.00 76.03           O  
ATOM   1401  HG  SER A  88     -14.478   3.203  37.150  1.00 76.03           H  
ATOM   1402  N   CYS A  89     -11.382   4.215  35.254  1.00 81.72           N  
ATOM   1403  H   CYS A  89     -11.080   3.516  35.917  1.00 81.72           H  
ATOM   1404  CA  CYS A  89     -10.932   4.070  33.877  1.00 81.72           C  
ATOM   1405  HA  CYS A  89     -11.127   4.990  33.326  1.00 81.72           H  
ATOM   1406  C   CYS A  89     -11.716   2.947  33.200  1.00 81.72           C  
ATOM   1407  CB  CYS A  89      -9.419   3.848  33.857  1.00 81.72           C  
ATOM   1408  HB2 CYS A  89      -9.084   3.738  32.825  1.00 81.72           H  
ATOM   1409  HB3 CYS A  89      -9.201   2.914  34.374  1.00 81.72           H  
ATOM   1410  O   CYS A  89     -11.777   1.832  33.718  1.00 81.72           O  
ATOM   1411  SG  CYS A  89      -8.433   5.164  34.628  1.00 81.72           S  
ATOM   1412  N   LYS A  90     -12.313   3.235  32.042  1.00 78.45           N  
ATOM   1413  H   LYS A  90     -12.225   4.175  31.683  1.00 78.45           H  
ATOM   1414  CA  LYS A  90     -12.953   2.229  31.190  1.00 78.45           C  
ATOM   1415  HA  LYS A  90     -12.974   1.273  31.714  1.00 78.45           H  
ATOM   1416  C   LYS A  90     -12.127   2.028  29.933  1.00 78.45           C  
ATOM   1417  CB  LYS A  90     -14.400   2.616  30.856  1.00 78.45           C  
ATOM   1418  HB2 LYS A  90     -14.779   1.925  30.103  1.00 78.45           H  
ATOM   1419  HB3 LYS A  90     -14.422   3.621  30.436  1.00 78.45           H  
ATOM   1420  O   LYS A  90     -11.679   3.002  29.329  1.00 78.45           O  
ATOM   1421  CG  LYS A  90     -15.305   2.542  32.096  1.00 78.45           C  
ATOM   1422  HG2 LYS A  90     -15.208   1.557  32.554  1.00 78.45           H  
ATOM   1423  HG3 LYS A  90     -15.000   3.297  32.820  1.00 78.45           H  
ATOM   1424  CD  LYS A  90     -16.769   2.771  31.707  1.00 78.45           C  
ATOM   1425  HD2 LYS A  90     -17.065   2.017  30.978  1.00 78.45           H  
ATOM   1426  HD3 LYS A  90     -16.867   3.759  31.257  1.00 78.45           H  
ATOM   1427  CE  LYS A  90     -17.666   2.671  32.945  1.00 78.45           C  
ATOM   1428  HE2 LYS A  90     -17.500   1.701  33.415  1.00 78.45           H  
ATOM   1429  HE3 LYS A  90     -17.366   3.441  33.655  1.00 78.45           H  
ATOM   1430  NZ  LYS A  90     -19.098   2.823  32.584  1.00 78.45           N  
ATOM   1431  HZ1 LYS A  90     -19.374   2.101  31.934  1.00 78.45           H  
ATOM   1432  HZ2 LYS A  90     -19.259   3.719  32.146  1.00 78.45           H  
ATOM   1433  HZ3 LYS A  90     -19.683   2.753  33.405  1.00 78.45           H  
ATOM   1434  N   CYS A  91     -11.951   0.765  29.560  1.00 78.73           N  
ATOM   1435  H   CYS A  91     -12.358   0.030  30.120  1.00 78.73           H  
ATOM   1436  CA  CYS A  91     -11.418   0.403  28.259  1.00 78.73           C  
ATOM   1437  HA  CYS A  91     -10.455   0.892  28.116  1.00 78.73           H  
ATOM   1438  C   CYS A  91     -12.389   0.901  27.181  1.00 78.73           C  
ATOM   1439  CB  CYS A  91     -11.205  -1.118  28.234  1.00 78.73           C  
ATOM   1440  HB2 CYS A  91     -12.098  -1.612  28.616  1.00 78.73           H  
ATOM   1441  HB3 CYS A  91     -10.370  -1.359  28.892  1.00 78.73           H  
ATOM   1442  O   CYS A  91     -13.582   0.589  27.225  1.00 78.73           O  
ATOM   1443  SG  CYS A  91     -10.864  -1.825  26.611  1.00 78.73           S  
ATOM   1444  N   LEU A  92     -11.892   1.727  26.262  1.00 78.98           N  
ATOM   1445  H   LEU A  92     -10.905   1.941  26.278  1.00 78.98           H  
ATOM   1446  CA  LEU A  92     -12.652   2.153  25.099  1.00 78.98           C  
ATOM   1447  HA  LEU A  92     -13.648   2.442  25.436  1.00 78.98           H  
ATOM   1448  C   LEU A  92     -12.779   0.979  24.119  1.00 78.98           C  
ATOM   1449  CB  LEU A  92     -11.972   3.362  24.437  1.00 78.98           C  
ATOM   1450  HB2 LEU A  92     -10.918   3.126  24.289  1.00 78.98           H  
ATOM   1451  HB3 LEU A  92     -12.409   3.520  23.452  1.00 78.98           H  
ATOM   1452  O   LEU A  92     -11.779   0.318  23.834  1.00 78.98           O  
ATOM   1453  CG  LEU A  92     -12.103   4.659  25.253  1.00 78.98           C  
ATOM   1454  HG  LEU A  92     -11.833   4.476  26.293  1.00 78.98           H  
ATOM   1455  CD1 LEU A  92     -11.154   5.720  24.699  1.00 78.98           C  
ATOM   1456 HD11 LEU A  92     -11.394   5.927  23.656  1.00 78.98           H  
ATOM   1457 HD12 LEU A  92     -11.237   6.639  25.280  1.00 78.98           H  
ATOM   1458 HD13 LEU A  92     -10.128   5.358  24.764  1.00 78.98           H  
ATOM   1459  CD2 LEU A  92     -13.532   5.212  25.196  1.00 78.98           C  
ATOM   1460 HD21 LEU A  92     -13.842   5.330  24.157  1.00 78.98           H  
ATOM   1461 HD22 LEU A  92     -13.578   6.184  25.687  1.00 78.98           H  
ATOM   1462 HD23 LEU A  92     -14.219   4.533  25.702  1.00 78.98           H  
ATOM   1463  N   PRO A  93     -13.980   0.706  23.586  1.00 86.90           N  
ATOM   1464  CA  PRO A  93     -14.118  -0.305  22.548  1.00 86.90           C  
ATOM   1465  HA  PRO A  93     -13.817  -1.278  22.935  1.00 86.90           H  
ATOM   1466  C   PRO A  93     -13.227   0.058  21.353  1.00 86.90           C  
ATOM   1467  CB  PRO A  93     -15.607  -0.330  22.196  1.00 86.90           C  
ATOM   1468  HB2 PRO A  93     -16.116  -1.056  22.830  1.00 86.90           H  
ATOM   1469  HB3 PRO A  93     -15.778  -0.560  21.145  1.00 86.90           H  
ATOM   1470  O   PRO A  93     -13.090   1.235  21.009  1.00 86.90           O  
ATOM   1471  CG  PRO A  93     -16.085   1.078  22.553  1.00 86.90           C  
ATOM   1472  HG2 PRO A  93     -17.147   1.097  22.798  1.00 86.90           H  
ATOM   1473  HG3 PRO A  93     -15.871   1.755  21.725  1.00 86.90           H  
ATOM   1474  CD  PRO A  93     -15.218   1.452  23.753  1.00 86.90           C  
ATOM   1475  HD2 PRO A  93     -15.044   2.528  23.755  1.00 86.90           H  
ATOM   1476  HD3 PRO A  93     -15.706   1.141  24.677  1.00 86.90           H  
ATOM   1477  N   LYS A  94     -12.615  -0.953  20.722  1.00 91.65           N  
ATOM   1478  H   LYS A  94     -12.786  -1.896  21.040  1.00 91.65           H  
ATOM   1479  CA  LYS A  94     -11.894  -0.750  19.460  1.00 91.65           C  
ATOM   1480  HA  LYS A  94     -11.109  -0.015  19.637  1.00 91.65           H  
ATOM   1481  C   LYS A  94     -12.868  -0.175  18.420  1.00 91.65           C  
ATOM   1482  CB  LYS A  94     -11.260  -2.053  18.945  1.00 91.65           C  
ATOM   1483  HB2 LYS A  94     -10.919  -1.891  17.923  1.00 91.65           H  
ATOM   1484  HB3 LYS A  94     -12.013  -2.841  18.927  1.00 91.65           H  
ATOM   1485  O   LYS A  94     -14.011  -0.639  18.368  1.00 91.65           O  
ATOM   1486  CG  LYS A  94     -10.058  -2.501  19.791  1.00 91.65           C  
ATOM   1487  HG2 LYS A  94      -9.328  -1.692  19.825  1.00 91.65           H  
ATOM   1488  HG3 LYS A  94     -10.389  -2.721  20.806  1.00 91.65           H  
ATOM   1489  CD  LYS A  94      -9.393  -3.750  19.190  1.00 91.65           C  
ATOM   1490  HD2 LYS A  94      -9.068  -3.525  18.174  1.00 91.65           H  
ATOM   1491  HD3 LYS A  94     -10.118  -4.563  19.154  1.00 91.65           H  
ATOM   1492  CE  LYS A  94      -8.183  -4.166  20.036  1.00 91.65           C  
ATOM   1493  HE2 LYS A  94      -7.486  -3.329  20.076  1.00 91.65           H  
ATOM   1494  HE3 LYS A  94      -8.514  -4.367  21.055  1.00 91.65           H  
ATOM   1495  NZ  LYS A  94      -7.489  -5.358  19.485  1.00 91.65           N  
ATOM   1496  HZ1 LYS A  94      -8.093  -6.168  19.476  1.00 91.65           H  
ATOM   1497  HZ2 LYS A  94      -6.673  -5.574  20.039  1.00 91.65           H  
ATOM   1498  HZ3 LYS A  94      -7.179  -5.184  18.540  1.00 91.65           H  
ATOM   1499  N   PRO A  95     -12.445   0.809  17.609  1.00 94.13           N  
ATOM   1500  CA  PRO A  95     -13.302   1.395  16.586  1.00 94.13           C  
ATOM   1501  HA  PRO A  95     -14.192   1.831  17.041  1.00 94.13           H  
ATOM   1502  C   PRO A  95     -13.725   0.325  15.579  1.00 94.13           C  
ATOM   1503  CB  PRO A  95     -12.463   2.500  15.939  1.00 94.13           C  
ATOM   1504  HB2 PRO A  95     -12.616   3.438  16.475  1.00 94.13           H  
ATOM   1505  HB3 PRO A  95     -12.693   2.623  14.881  1.00 94.13           H  
ATOM   1506  O   PRO A  95     -12.936  -0.556  15.230  1.00 94.13           O  
ATOM   1507  CG  PRO A  95     -11.027   2.022  16.145  1.00 94.13           C  
ATOM   1508  HG2 PRO A  95     -10.767   1.290  15.380  1.00 94.13           H  
ATOM   1509  HG3 PRO A  95     -10.310   2.843  16.147  1.00 94.13           H  
ATOM   1510  CD  PRO A  95     -11.091   1.335  17.504  1.00 94.13           C  
ATOM   1511  HD2 PRO A  95     -10.925   2.065  18.297  1.00 94.13           H  
ATOM   1512  HD3 PRO A  95     -10.344   0.543  17.551  1.00 94.13           H  
ATOM   1513  N   THR A  96     -14.965   0.387  15.103  1.00 93.31           N  
ATOM   1514  H   THR A  96     -15.559   1.163  15.356  1.00 93.31           H  
ATOM   1515  CA  THR A  96     -15.425  -0.523  14.042  1.00 93.31           C  
ATOM   1516  HA  THR A  96     -14.948  -1.495  14.166  1.00 93.31           H  
ATOM   1517  C   THR A  96     -15.019  -0.018  12.664  1.00 93.31           C  
ATOM   1518  CB  THR A  96     -16.936  -0.755  14.109  1.00 93.31           C  
ATOM   1519  HB  THR A  96     -17.203  -1.446  13.310  1.00 93.31           H  
ATOM   1520  O   THR A  96     -14.773  -0.811  11.759  1.00 93.31           O  
ATOM   1521  CG2 THR A  96     -17.347  -1.404  15.431  1.00 93.31           C  
ATOM   1522 HG21 THR A  96     -18.417  -1.612  15.408  1.00 93.31           H  
ATOM   1523 HG22 THR A  96     -16.804  -2.339  15.570  1.00 93.31           H  
ATOM   1524 HG23 THR A  96     -17.136  -0.733  16.263  1.00 93.31           H  
ATOM   1525  OG1 THR A  96     -17.705   0.414  13.937  1.00 93.31           O  
ATOM   1526  HG1 THR A  96     -17.286   1.210  14.273  1.00 93.31           H  
ATOM   1527  N   SER A  97     -14.876   1.301  12.545  1.00 94.70           N  
ATOM   1528  H   SER A  97     -15.160   1.868  13.330  1.00 94.70           H  
ATOM   1529  CA  SER A  97     -14.519   2.021  11.332  1.00 94.70           C  
ATOM   1530  HA  SER A  97     -14.017   1.354  10.631  1.00 94.70           H  
ATOM   1531  C   SER A  97     -13.595   3.193  11.663  1.00 94.70           C  
ATOM   1532  CB  SER A  97     -15.828   2.511  10.706  1.00 94.70           C  
ATOM   1533  HB2 SER A  97     -16.405   3.057  11.451  1.00 94.70           H  
ATOM   1534  HB3 SER A  97     -16.411   1.646  10.390  1.00 94.70           H  
ATOM   1535  O   SER A  97     -13.620   3.720  12.777  1.00 94.70           O  
ATOM   1536  OG  SER A  97     -15.606   3.354   9.595  1.00 94.70           O  
ATOM   1537  HG  SER A  97     -16.335   3.157   9.003  1.00 94.70           H  
ATOM   1538  N   CYS A  98     -12.821   3.675  10.685  1.00 97.10           N  
ATOM   1539  H   CYS A  98     -12.858   3.236   9.777  1.00 97.10           H  
ATOM   1540  CA  CYS A  98     -12.088   4.935  10.839  1.00 97.10           C  
ATOM   1541  HA  CYS A  98     -11.449   4.854  11.718  1.00 97.10           H  
ATOM   1542  C   CYS A  98     -13.023   6.134  11.086  1.00 97.10           C  
ATOM   1543  CB  CYS A  98     -11.183   5.181   9.627  1.00 97.10           C  
ATOM   1544  HB2 CYS A  98     -10.870   6.225   9.629  1.00 97.10           H  
ATOM   1545  HB3 CYS A  98     -11.751   5.008   8.713  1.00 97.10           H  
ATOM   1546  O   CYS A  98     -12.561   7.150  11.602  1.00 97.10           O  
ATOM   1547  SG  CYS A  98      -9.681   4.172   9.576  1.00 97.10           S  
ATOM   1548  N   ARG A  99     -14.328   6.025  10.779  1.00 95.55           N  
ATOM   1549  H   ARG A  99     -14.647   5.166  10.354  1.00 95.55           H  
ATOM   1550  CA  ARG A  99     -15.340   7.034  11.146  1.00 95.55           C  
ATOM   1551  HA  ARG A  99     -15.041   8.010  10.762  1.00 95.55           H  
ATOM   1552  C   ARG A  99     -15.478   7.225  12.661  1.00 95.55           C  
ATOM   1553  CB  ARG A  99     -16.707   6.657  10.554  1.00 95.55           C  
ATOM   1554  HB2 ARG A  99     -16.958   5.633  10.829  1.00 95.55           H  
ATOM   1555  HB3 ARG A  99     -17.458   7.312  10.997  1.00 95.55           H  
ATOM   1556  O   ARG A  99     -15.760   8.335  13.100  1.00 95.55           O  
ATOM   1557  CG  ARG A  99     -16.776   6.818   9.029  1.00 95.55           C  
ATOM   1558  HG2 ARG A  99     -16.129   6.087   8.543  1.00 95.55           H  
ATOM   1559  HG3 ARG A  99     -16.445   7.821   8.759  1.00 95.55           H  
ATOM   1560  CD  ARG A  99     -18.224   6.622   8.559  1.00 95.55           C  
ATOM   1561  HD2 ARG A  99     -18.521   5.592   8.756  1.00 95.55           H  
ATOM   1562  HD3 ARG A  99     -18.891   7.265   9.133  1.00 95.55           H  
ATOM   1563  NE  ARG A  99     -18.394   6.895   7.122  1.00 95.55           N  
ATOM   1564  HE  ARG A  99     -18.528   6.093   6.522  1.00 95.55           H  
ATOM   1565  NH1 ARG A  99     -18.637   9.180   7.160  1.00 95.55           N  
ATOM   1566 HH11 ARG A  99     -18.897  10.023   6.668  1.00 95.55           H  
ATOM   1567 HH12 ARG A  99     -18.559   9.156   8.167  1.00 95.55           H  
ATOM   1568  NH2 ARG A  99     -18.867   8.069   5.242  1.00 95.55           N  
ATOM   1569 HH21 ARG A  99     -19.058   8.917   4.728  1.00 95.55           H  
ATOM   1570 HH22 ARG A  99     -18.941   7.174   4.779  1.00 95.55           H  
ATOM   1571  CZ  ARG A  99     -18.633   8.046   6.521  1.00 95.55           C  
ATOM   1572  N   ASP A 100     -15.221   6.180  13.447  1.00 93.70           N  
ATOM   1573  H   ASP A 100     -14.995   5.296  13.013  1.00 93.70           H  
ATOM   1574  CA  ASP A 100     -15.306   6.213  14.914  1.00 93.70           C  
ATOM   1575  HA  ASP A 100     -16.153   6.835  15.206  1.00 93.70           H  
ATOM   1576  C   ASP A 100     -14.036   6.794  15.563  1.00 93.70           C  
ATOM   1577  CB  ASP A 100     -15.544   4.792  15.453  1.00 93.70           C  
ATOM   1578  HB2 ASP A 100     -14.651   4.198  15.258  1.00 93.70           H  
ATOM   1579  HB3 ASP A 100     -15.674   4.843  16.534  1.00 93.70           H  
ATOM   1580  O   ASP A 100     -13.970   6.994  16.780  1.00 93.70           O  
ATOM   1581  CG  ASP A 100     -16.755   4.071  14.861  1.00 93.70           C  
ATOM   1582  OD1 ASP A 100     -17.781   4.747  14.642  1.00 93.70           O  
ATOM   1583  OD2 ASP A 100     -16.624   2.832  14.660  1.00 93.70           O  
ATOM   1584  N   VAL A 101     -12.984   7.028  14.771  1.00 94.40           N  
ATOM   1585  H   VAL A 101     -13.104   6.918  13.774  1.00 94.40           H  
ATOM   1586  CA  VAL A 101     -11.664   7.405  15.277  1.00 94.40           C  
ATOM   1587  HA  VAL A 101     -11.530   6.931  16.249  1.00 94.40           H  
ATOM   1588  C   VAL A 101     -11.584   8.910  15.483  1.00 94.40           C  
ATOM   1589  CB  VAL A 101     -10.535   6.881  14.376  1.00 94.40           C  
ATOM   1590  HB  VAL A 101     -10.658   7.255  13.359  1.00 94.40           H  
ATOM   1591  O   VAL A 101     -11.449   9.696  14.546  1.00 94.40           O  
ATOM   1592  CG1 VAL A 101      -9.150   7.307  14.888  1.00 94.40           C  
ATOM   1593 HG11 VAL A 101      -9.015   6.989  15.922  1.00 94.40           H  
ATOM   1594 HG12 VAL A 101      -9.040   8.389  14.818  1.00 94.40           H  
ATOM   1595 HG13 VAL A 101      -8.381   6.846  14.268  1.00 94.40           H  
ATOM   1596  CG2 VAL A 101     -10.559   5.350  14.360  1.00 94.40           C  
ATOM   1597 HG21 VAL A 101      -9.780   4.981  13.694  1.00 94.40           H  
ATOM   1598 HG22 VAL A 101     -11.521   4.985  13.999  1.00 94.40           H  
ATOM   1599 HG23 VAL A 101     -10.389   4.969  15.367  1.00 94.40           H  
ATOM   1600  N   VAL A 102     -11.571   9.314  16.751  1.00 91.07           N  
ATOM   1601  H   VAL A 102     -11.766   8.626  17.464  1.00 91.07           H  
ATOM   1602  CA  VAL A 102     -11.320  10.700  17.150  1.00 91.07           C  
ATOM   1603  HA  VAL A 102     -11.586  11.354  16.319  1.00 91.07           H  
ATOM   1604  C   VAL A 102      -9.832  10.880  17.446  1.00 91.07           C  
ATOM   1605  CB  VAL A 102     -12.204  11.110  18.339  1.00 91.07           C  
ATOM   1606  HB  VAL A 102     -11.940  10.519  19.216  1.00 91.07           H  
ATOM   1607  O   VAL A 102      -9.310  10.343  18.420  1.00 91.07           O  
ATOM   1608  CG1 VAL A 102     -12.009  12.598  18.667  1.00 91.07           C  
ATOM   1609 HG11 VAL A 102     -12.253  13.207  17.796  1.00 91.07           H  
ATOM   1610 HG12 VAL A 102     -10.979  12.785  18.969  1.00 91.07           H  
ATOM   1611 HG13 VAL A 102     -12.663  12.877  19.493  1.00 91.07           H  
ATOM   1612  CG2 VAL A 102     -13.692  10.887  18.033  1.00 91.07           C  
ATOM   1613 HG21 VAL A 102     -14.303  11.232  18.866  1.00 91.07           H  
ATOM   1614 HG22 VAL A 102     -13.894   9.826  17.885  1.00 91.07           H  
ATOM   1615 HG23 VAL A 102     -13.977  11.424  17.128  1.00 91.07           H  
ATOM   1616  N   SER A 103      -9.141  11.660  16.614  1.00 93.38           N  
ATOM   1617  H   SER A 103      -9.620  12.037  15.808  1.00 93.38           H  
ATOM   1618  CA  SER A 103      -7.713  11.960  16.771  1.00 93.38           C  
ATOM   1619  HA  SER A 103      -7.418  11.772  17.803  1.00 93.38           H  
ATOM   1620  C   SER A 103      -7.402  13.419  16.446  1.00 93.38           C  
ATOM   1621  CB  SER A 103      -6.884  11.038  15.872  1.00 93.38           C  
ATOM   1622  HB2 SER A 103      -7.114  11.263  14.831  1.00 93.38           H  
ATOM   1623  HB3 SER A 103      -7.145  10.000  16.080  1.00 93.38           H  
ATOM   1624  O   SER A 103      -8.056  14.050  15.611  1.00 93.38           O  
ATOM   1625  OG  SER A 103      -5.494  11.224  16.081  1.00 93.38           O  
ATOM   1626  HG  SER A 103      -5.053  10.711  15.400  1.00 93.38           H  
ATOM   1627  N   THR A 104      -6.368  13.959  17.090  1.00 94.93           N  
ATOM   1628  H   THR A 104      -5.879  13.399  17.775  1.00 94.93           H  
ATOM   1629  CA  THR A 104      -5.757  15.244  16.719  1.00 94.93           C  
ATOM   1630  HA  THR A 104      -6.536  15.948  16.427  1.00 94.93           H  
ATOM   1631  C   THR A 104      -4.802  15.118  15.535  1.00 94.93           C  
ATOM   1632  CB  THR A 104      -4.988  15.849  17.901  1.00 94.93           C  
ATOM   1633  HB  THR A 104      -4.474  16.754  17.579  1.00 94.93           H  
ATOM   1634  O   THR A 104      -4.483  16.129  14.926  1.00 94.93           O  
ATOM   1635  CG2 THR A 104      -5.924  16.206  19.057  1.00 94.93           C  
ATOM   1636 HG21 THR A 104      -6.404  15.310  19.450  1.00 94.93           H  
ATOM   1637 HG22 THR A 104      -6.686  16.904  18.710  1.00 94.93           H  
ATOM   1638 HG23 THR A 104      -5.347  16.677  19.852  1.00 94.93           H  
ATOM   1639  OG1 THR A 104      -4.041  14.923  18.392  1.00 94.93           O  
ATOM   1640  HG1 THR A 104      -3.225  15.043  17.900  1.00 94.93           H  
ATOM   1641  N   HIS A 105      -4.344  13.905  15.216  1.00 95.77           N  
ATOM   1642  H   HIS A 105      -4.714  13.105  15.710  1.00 95.77           H  
ATOM   1643  CA  HIS A 105      -3.414  13.641  14.120  1.00 95.77           C  
ATOM   1644  HA  HIS A 105      -2.771  14.511  13.980  1.00 95.77           H  
ATOM   1645  C   HIS A 105      -4.164  13.383  12.814  1.00 95.77           C  
ATOM   1646  CB  HIS A 105      -2.525  12.432  14.447  1.00 95.77           C  
ATOM   1647  HB2 HIS A 105      -3.140  11.534  14.505  1.00 95.77           H  
ATOM   1648  HB3 HIS A 105      -1.818  12.289  13.630  1.00 95.77           H  
ATOM   1649  O   HIS A 105      -5.145  12.636  12.803  1.00 95.77           O  
ATOM   1650  CG  HIS A 105      -1.746  12.569  15.727  1.00 95.77           C  
ATOM   1651  CD2 HIS A 105      -0.474  13.059  15.861  1.00 95.77           C  
ATOM   1652  HD2 HIS A 105       0.157  13.419  15.063  1.00 95.77           H  
ATOM   1653  ND1 HIS A 105      -2.183  12.214  16.983  1.00 95.77           N  
ATOM   1654  HD1 HIS A 105      -3.072  11.789  17.204  1.00 95.77           H  
ATOM   1655  CE1 HIS A 105      -1.199  12.489  17.855  1.00 95.77           C  
ATOM   1656  HE1 HIS A 105      -1.243  12.314  18.919  1.00 95.77           H  
ATOM   1657  NE2 HIS A 105      -0.142  13.014  17.220  1.00 95.77           N  
ATOM   1658  N   ASP A 106      -3.651  13.924  11.711  1.00 96.87           N  
ATOM   1659  H   ASP A 106      -2.981  14.673  11.807  1.00 96.87           H  
ATOM   1660  CA  ASP A 106      -4.214  13.732  10.370  1.00 96.87           C  
ATOM   1661  HA  ASP A 106      -5.254  14.058  10.368  1.00 96.87           H  
ATOM   1662  C   ASP A 106      -4.181  12.270   9.931  1.00 96.87           C  
ATOM   1663  CB  ASP A 106      -3.432  14.576   9.351  1.00 96.87           C  
ATOM   1664  HB2 ASP A 106      -2.382  14.285   9.380  1.00 96.87           H  
ATOM   1665  HB3 ASP A 106      -3.815  14.354   8.355  1.00 96.87           H  
ATOM   1666  O   ASP A 106      -5.089  11.804   9.244  1.00 96.87           O  
ATOM   1667  CG  ASP A 106      -3.537  16.088   9.570  1.00 96.87           C  
ATOM   1668  OD1 ASP A 106      -4.137  16.502  10.588  1.00 96.87           O  
ATOM   1669  OD2 ASP A 106      -2.988  16.816   8.720  1.00 96.87           O  
ATOM   1670  N   ARG A 107      -3.136  11.548  10.344  1.00 97.34           N  
ATOM   1671  H   ARG A 107      -2.458  12.022  10.923  1.00 97.34           H  
ATOM   1672  CA  ARG A 107      -2.921  10.123  10.099  1.00 97.34           C  
ATOM   1673  HA  ARG A 107      -3.816   9.690   9.651  1.00 97.34           H  
ATOM   1674  C   ARG A 107      -2.677   9.431  11.433  1.00 97.34           C  
ATOM   1675  CB  ARG A 107      -1.734   9.921   9.140  1.00 97.34           C  
ATOM   1676  HB2 ARG A 107      -1.589   8.854   8.972  1.00 97.34           H  
ATOM   1677  HB3 ARG A 107      -0.833  10.305   9.618  1.00 97.34           H  
ATOM   1678  O   ARG A 107      -1.837   9.885  12.209  1.00 97.34           O  
ATOM   1679  CG  ARG A 107      -1.886  10.626   7.781  1.00 97.34           C  
ATOM   1680  HG2 ARG A 107      -0.943  10.537   7.243  1.00 97.34           H  
ATOM   1681  HG3 ARG A 107      -2.081  11.689   7.929  1.00 97.34           H  
ATOM   1682  CD  ARG A 107      -2.988  10.010   6.920  1.00 97.34           C  
ATOM   1683  HD2 ARG A 107      -3.929   9.979   7.468  1.00 97.34           H  
ATOM   1684  HD3 ARG A 107      -2.689   8.986   6.698  1.00 97.34           H  
ATOM   1685  NE  ARG A 107      -3.162  10.747   5.656  1.00 97.34           N  
ATOM   1686  HE  ARG A 107      -2.692  10.397   4.833  1.00 97.34           H  
ATOM   1687  NH1 ARG A 107      -4.603  12.368   6.418  1.00 97.34           N  
ATOM   1688 HH11 ARG A 107      -4.576  11.982   7.351  1.00 97.34           H  
ATOM   1689 HH12 ARG A 107      -5.368  12.988   6.193  1.00 97.34           H  
ATOM   1690  NH2 ARG A 107      -4.099  12.257   4.256  1.00 97.34           N  
ATOM   1691 HH21 ARG A 107      -3.722  11.707   3.498  1.00 97.34           H  
ATOM   1692 HH22 ARG A 107      -4.755  13.005   4.079  1.00 97.34           H  
ATOM   1693  CZ  ARG A 107      -3.948  11.786   5.453  1.00 97.34           C  
ATOM   1694  N   ILE A 108      -3.404   8.356  11.715  1.00 97.12           N  
ATOM   1695  H   ILE A 108      -4.110   8.063  11.055  1.00 97.12           H  
ATOM   1696  CA  ILE A 108      -3.212   7.554  12.929  1.00 97.12           C  
ATOM   1697  HA  ILE A 108      -2.179   7.678  13.252  1.00 97.12           H  
ATOM   1698  C   ILE A 108      -3.406   6.073  12.624  1.00 97.12           C  
ATOM   1699  CB  ILE A 108      -4.120   8.053  14.079  1.00 97.12           C  
ATOM   1700  HB  ILE A 108      -3.906   9.113  14.215  1.00 97.12           H  
ATOM   1701  O   ILE A 108      -4.347   5.704  11.930  1.00 97.12           O  
ATOM   1702  CG1 ILE A 108      -3.758   7.333  15.397  1.00 97.12           C  
ATOM   1703 HG12 ILE A 108      -4.110   6.302  15.359  1.00 97.12           H  
ATOM   1704 HG13 ILE A 108      -2.674   7.315  15.505  1.00 97.12           H  
ATOM   1705  CG2 ILE A 108      -5.620   7.917  13.755  1.00 97.12           C  
ATOM   1706 HG21 ILE A 108      -5.900   6.866  13.691  1.00 97.12           H  
ATOM   1707 HG22 ILE A 108      -5.843   8.393  12.800  1.00 97.12           H  
ATOM   1708 HG23 ILE A 108      -6.226   8.392  14.526  1.00 97.12           H  
ATOM   1709  CD1 ILE A 108      -4.335   7.997  16.653  1.00 97.12           C  
ATOM   1710 HD11 ILE A 108      -3.969   9.021  16.732  1.00 97.12           H  
ATOM   1711 HD12 ILE A 108      -5.425   7.995  16.623  1.00 97.12           H  
ATOM   1712 HD13 ILE A 108      -4.012   7.440  17.532  1.00 97.12           H  
ATOM   1713  N   VAL A 109      -2.518   5.231  13.147  1.00 97.47           N  
ATOM   1714  H   VAL A 109      -1.771   5.593  13.722  1.00 97.47           H  
ATOM   1715  CA  VAL A 109      -2.651   3.774  13.058  1.00 97.47           C  
ATOM   1716  HA  VAL A 109      -3.145   3.521  12.120  1.00 97.47           H  
ATOM   1717  C   VAL A 109      -3.518   3.284  14.212  1.00 97.47           C  
ATOM   1718  CB  VAL A 109      -1.284   3.074  13.053  1.00 97.47           C  
ATOM   1719  HB  VAL A 109      -0.780   3.268  13.999  1.00 97.47           H  
ATOM   1720  O   VAL A 109      -3.289   3.662  15.364  1.00 97.47           O  
ATOM   1721  CG1 VAL A 109      -1.432   1.562  12.867  1.00 97.47           C  
ATOM   1722 HG11 VAL A 109      -1.972   1.120  13.705  1.00 97.47           H  
ATOM   1723 HG12 VAL A 109      -0.450   1.092  12.825  1.00 97.47           H  
ATOM   1724 HG13 VAL A 109      -1.962   1.344  11.940  1.00 97.47           H  
ATOM   1725  CG2 VAL A 109      -0.400   3.599  11.918  1.00 97.47           C  
ATOM   1726 HG21 VAL A 109       0.570   3.107  11.993  1.00 97.47           H  
ATOM   1727 HG22 VAL A 109      -0.240   4.674  12.003  1.00 97.47           H  
ATOM   1728 HG23 VAL A 109      -0.849   3.367  10.952  1.00 97.47           H  
ATOM   1729  N   VAL A 110      -4.519   2.461  13.910  1.00 95.64           N  
ATOM   1730  H   VAL A 110      -4.635   2.187  12.945  1.00 95.64           H  
ATOM   1731  CA  VAL A 110      -5.422   1.855  14.896  1.00 95.64           C  
ATOM   1732  HA  VAL A 110      -4.935   1.869  15.871  1.00 95.64           H  
ATOM   1733  C   VAL A 110      -5.690   0.396  14.545  1.00 95.64           C  
ATOM   1734  CB  VAL A 110      -6.758   2.621  15.019  1.00 95.64           C  
ATOM   1735  HB  VAL A 110      -7.341   2.148  15.809  1.00 95.64           H  
ATOM   1736  O   VAL A 110      -5.657   0.011  13.380  1.00 95.64           O  
ATOM   1737  CG1 VAL A 110      -6.555   4.088  15.422  1.00 95.64           C  
ATOM   1738 HG11 VAL A 110      -7.521   4.550  15.625  1.00 95.64           H  
ATOM   1739 HG12 VAL A 110      -5.935   4.142  16.317  1.00 95.64           H  
ATOM   1740 HG13 VAL A 110      -6.066   4.631  14.614  1.00 95.64           H  
ATOM   1741  CG2 VAL A 110      -7.594   2.579  13.736  1.00 95.64           C  
ATOM   1742 HG21 VAL A 110      -7.034   3.019  12.911  1.00 95.64           H  
ATOM   1743 HG22 VAL A 110      -8.526   3.126  13.879  1.00 95.64           H  
ATOM   1744 HG23 VAL A 110      -7.849   1.552  13.476  1.00 95.64           H  
ATOM   1745  N   THR A 111      -6.029  -0.410  15.547  1.00 96.33           N  
ATOM   1746  H   THR A 111      -5.990  -0.061  16.494  1.00 96.33           H  
ATOM   1747  CA  THR A 111      -6.583  -1.752  15.334  1.00 96.33           C  
ATOM   1748  HA  THR A 111      -6.287  -2.123  14.353  1.00 96.33           H  
ATOM   1749  C   THR A 111      -8.105  -1.680  15.384  1.00 96.33           C  
ATOM   1750  CB  THR A 111      -6.070  -2.744  16.383  1.00 96.33           C  
ATOM   1751  HB  THR A 111      -6.544  -2.526  17.340  1.00 96.33           H  
ATOM   1752  O   THR A 111      -8.670  -1.310  16.418  1.00 96.33           O  
ATOM   1753  CG2 THR A 111      -6.378  -4.189  16.009  1.00 96.33           C  
ATOM   1754 HG21 THR A 111      -7.456  -4.349  15.979  1.00 96.33           H  
ATOM   1755 HG22 THR A 111      -5.926  -4.866  16.734  1.00 96.33           H  
ATOM   1756 HG23 THR A 111      -5.961  -4.405  15.025  1.00 96.33           H  
ATOM   1757  OG1 THR A 111      -4.679  -2.643  16.571  1.00 96.33           O  
ATOM   1758  HG1 THR A 111      -4.228  -2.763  15.732  1.00 96.33           H  
ATOM   1759  N   LEU A 112      -8.769  -2.047  14.289  1.00 95.69           N  
ATOM   1760  H   LEU A 112      -8.240  -2.359  13.486  1.00 95.69           H  
ATOM   1761  CA  LEU A 112     -10.226  -2.122  14.219  1.00 95.69           C  
ATOM   1762  HA  LEU A 112     -10.638  -1.194  14.615  1.00 95.69           H  
ATOM   1763  C   LEU A 112     -10.765  -3.264  15.094  1.00 95.69           C  
ATOM   1764  CB  LEU A 112     -10.678  -2.282  12.753  1.00 95.69           C  
ATOM   1765  HB2 LEU A 112     -11.763  -2.383  12.731  1.00 95.69           H  
ATOM   1766  HB3 LEU A 112     -10.248  -3.204  12.363  1.00 95.69           H  
ATOM   1767  O   LEU A 112     -10.038  -4.175  15.496  1.00 95.69           O  
ATOM   1768  CG  LEU A 112     -10.287  -1.129  11.809  1.00 95.69           C  
ATOM   1769  HG  LEU A 112      -9.201  -1.071  11.749  1.00 95.69           H  
ATOM   1770  CD1 LEU A 112     -10.833  -1.409  10.409  1.00 95.69           C  
ATOM   1771 HD11 LEU A 112     -10.502  -0.632   9.720  1.00 95.69           H  
ATOM   1772 HD12 LEU A 112     -10.455  -2.368  10.054  1.00 95.69           H  
ATOM   1773 HD13 LEU A 112     -11.922  -1.433  10.426  1.00 95.69           H  
ATOM   1774  CD2 LEU A 112     -10.833   0.226  12.271  1.00 95.69           C  
ATOM   1775 HD21 LEU A 112     -10.616   0.986  11.520  1.00 95.69           H  
ATOM   1776 HD22 LEU A 112     -11.911   0.163  12.419  1.00 95.69           H  
ATOM   1777 HD23 LEU A 112     -10.349   0.522  13.201  1.00 95.69           H  
ATOM   1778  N   ALA A 113     -12.070  -3.249  15.362  1.00 93.94           N  
ATOM   1779  H   ALA A 113     -12.594  -2.427  15.097  1.00 93.94           H  
ATOM   1780  CA  ALA A 113     -12.759  -4.324  16.074  1.00 93.94           C  
ATOM   1781  HA  ALA A 113     -12.325  -4.414  17.070  1.00 93.94           H  
ATOM   1782  C   ALA A 113     -12.607  -5.699  15.389  1.00 93.94           C  
ATOM   1783  CB  ALA A 113     -14.232  -3.932  16.221  1.00 93.94           C  
ATOM   1784  HB1 ALA A 113     -14.758  -4.695  16.794  1.00 93.94           H  
ATOM   1785  HB2 ALA A 113     -14.694  -3.846  15.237  1.00 93.94           H  
ATOM   1786  HB3 ALA A 113     -14.314  -2.978  16.742  1.00 93.94           H  
ATOM   1787  O   ALA A 113     -12.637  -6.720  16.070  1.00 93.94           O  
ATOM   1788  N   SER A 114     -12.380  -5.726  14.070  1.00 93.78           N  
ATOM   1789  H   SER A 114     -12.339  -4.850  13.568  1.00 93.78           H  
ATOM   1790  CA  SER A 114     -12.058  -6.939  13.303  1.00 93.78           C  
ATOM   1791  HA  SER A 114     -12.788  -7.713  13.543  1.00 93.78           H  
ATOM   1792  C   SER A 114     -10.669  -7.520  13.598  1.00 93.78           C  
ATOM   1793  CB  SER A 114     -12.153  -6.634  11.804  1.00 93.78           C  
ATOM   1794  HB2 SER A 114     -11.915  -7.532  11.234  1.00 93.78           H  
ATOM   1795  HB3 SER A 114     -13.169  -6.324  11.560  1.00 93.78           H  
ATOM   1796  O   SER A 114     -10.369  -8.625  13.161  1.00 93.78           O  
ATOM   1797  OG  SER A 114     -11.248  -5.598  11.458  1.00 93.78           O  
ATOM   1798  HG  SER A 114     -11.254  -5.507  10.502  1.00 93.78           H  
ATOM   1799  N   GLY A 115      -9.808  -6.787  14.309  1.00 95.31           N  
ATOM   1800  H   GLY A 115     -10.117  -5.888  14.649  1.00 95.31           H  
ATOM   1801  CA  GLY A 115      -8.403  -7.137  14.522  1.00 95.31           C  
ATOM   1802  HA2 GLY A 115      -8.081  -6.735  15.483  1.00 95.31           H  
ATOM   1803  HA3 GLY A 115      -8.297  -8.221  14.550  1.00 95.31           H  
ATOM   1804  C   GLY A 115      -7.454  -6.603  13.446  1.00 95.31           C  
ATOM   1805  O   GLY A 115      -6.245  -6.652  13.651  1.00 95.31           O  
ATOM   1806  N   LEU A 116      -7.973  -6.047  12.345  1.00 96.67           N  
ATOM   1807  H   LEU A 116      -8.977  -6.029  12.238  1.00 96.67           H  
ATOM   1808  CA  LEU A 116      -7.154  -5.466  11.280  1.00 96.67           C  
ATOM   1809  HA  LEU A 116      -6.353  -6.170  11.058  1.00 96.67           H  
ATOM   1810  C   LEU A 116      -6.521  -4.144  11.734  1.00 96.67           C  
ATOM   1811  CB  LEU A 116      -8.014  -5.289  10.015  1.00 96.67           C  
ATOM   1812  HB2 LEU A 116      -8.462  -6.249   9.757  1.00 96.67           H  
ATOM   1813  HB3 LEU A 116      -8.816  -4.587  10.242  1.00 96.67           H  
ATOM   1814  O   LEU A 116      -7.215  -3.246  12.219  1.00 96.67           O  
ATOM   1815  CG  LEU A 116      -7.239  -4.764   8.789  1.00 96.67           C  
ATOM   1816  HG  LEU A 116      -6.766  -3.814   9.039  1.00 96.67           H  
ATOM   1817  CD1 LEU A 116      -6.157  -5.734   8.317  1.00 96.67           C  
ATOM   1818 HD11 LEU A 116      -6.589  -6.708   8.092  1.00 96.67           H  
ATOM   1819 HD12 LEU A 116      -5.681  -5.344   7.417  1.00 96.67           H  
ATOM   1820 HD13 LEU A 116      -5.381  -5.845   9.075  1.00 96.67           H  
ATOM   1821  CD2 LEU A 116      -8.212  -4.524   7.636  1.00 96.67           C  
ATOM   1822 HD21 LEU A 116      -8.673  -5.462   7.328  1.00 96.67           H  
ATOM   1823 HD22 LEU A 116      -7.671  -4.101   6.789  1.00 96.67           H  
ATOM   1824 HD23 LEU A 116      -8.983  -3.817   7.943  1.00 96.67           H  
ATOM   1825  N   GLU A 117      -5.210  -4.014  11.555  1.00 97.65           N  
ATOM   1826  H   GLU A 117      -4.697  -4.774  11.131  1.00 97.65           H  
ATOM   1827  CA  GLU A 117      -4.490  -2.761  11.769  1.00 97.65           C  
ATOM   1828  HA  GLU A 117      -4.982  -2.211  12.571  1.00 97.65           H  
ATOM   1829  C   GLU A 117      -4.538  -1.893  10.506  1.00 97.65           C  
ATOM   1830  CB  GLU A 117      -3.056  -3.050  12.231  1.00 97.65           C  
ATOM   1831  HB2 GLU A 117      -3.088  -3.763  13.055  1.00 97.65           H  
ATOM   1832  HB3 GLU A 117      -2.482  -3.483  11.411  1.00 97.65           H  
ATOM   1833  O   GLU A 117      -4.165  -2.338   9.421  1.00 97.65           O  
ATOM   1834  CG  GLU A 117      -2.381  -1.768  12.724  1.00 97.65           C  
ATOM   1835  HG2 GLU A 117      -2.996  -1.329  13.510  1.00 97.65           H  
ATOM   1836  HG3 GLU A 117      -2.330  -1.048  11.907  1.00 97.65           H  
ATOM   1837  CD  GLU A 117      -0.975  -2.043  13.265  1.00 97.65           C  
ATOM   1838  OE1 GLU A 117      -0.050  -2.181  12.438  1.00 97.65           O  
ATOM   1839  OE2 GLU A 117      -0.845  -2.086  14.510  1.00 97.65           O  
ATOM   1840  N   VAL A 118      -5.002  -0.650  10.646  1.00 98.15           N  
ATOM   1841  H   VAL A 118      -5.250  -0.334  11.572  1.00 98.15           H  
ATOM   1842  CA  VAL A 118      -5.214   0.287   9.535  1.00 98.15           C  
ATOM   1843  HA  VAL A 118      -4.676  -0.072   8.657  1.00 98.15           H  
ATOM   1844  C   VAL A 118      -4.673   1.673   9.859  1.00 98.15           C  
ATOM   1845  CB  VAL A 118      -6.697   0.387   9.132  1.00 98.15           C  
ATOM   1846  HB  VAL A 118      -6.754   1.079   8.291  1.00 98.15           H  
ATOM   1847  O   VAL A 118      -4.696   2.107  11.013  1.00 98.15           O  
ATOM   1848  CG1 VAL A 118      -7.262  -0.958   8.664  1.00 98.15           C  
ATOM   1849 HG11 VAL A 118      -8.249  -0.812   8.224  1.00 98.15           H  
ATOM   1850 HG12 VAL A 118      -6.603  -1.392   7.912  1.00 98.15           H  
ATOM   1851 HG13 VAL A 118      -7.345  -1.639   9.510  1.00 98.15           H  
ATOM   1852  CG2 VAL A 118      -7.598   0.944  10.241  1.00 98.15           C  
ATOM   1853 HG21 VAL A 118      -8.639   0.920   9.919  1.00 98.15           H  
ATOM   1854 HG22 VAL A 118      -7.331   1.980  10.453  1.00 98.15           H  
ATOM   1855 HG23 VAL A 118      -7.482   0.354  11.150  1.00 98.15           H  
ATOM   1856  N   MET A 119      -4.260   2.413   8.829  1.00 98.44           N  
ATOM   1857  H   MET A 119      -4.237   1.993   7.911  1.00 98.44           H  
ATOM   1858  CA  MET A 119      -4.011   3.848   8.940  1.00 98.44           C  
ATOM   1859  HA  MET A 119      -3.735   4.079   9.969  1.00 98.44           H  
ATOM   1860  C   MET A 119      -5.282   4.631   8.601  1.00 98.44           C  
ATOM   1861  CB  MET A 119      -2.823   4.247   8.059  1.00 98.44           C  
ATOM   1862  HB2 MET A 119      -1.965   3.636   8.341  1.00 98.44           H  
ATOM   1863  HB3 MET A 119      -3.060   4.056   7.013  1.00 98.44           H  
ATOM   1864  O   MET A 119      -5.763   4.597   7.468  1.00 98.44           O  
ATOM   1865  CG  MET A 119      -2.469   5.729   8.242  1.00 98.44           C  
ATOM   1866  HG2 MET A 119      -2.323   5.929   9.303  1.00 98.44           H  
ATOM   1867  HG3 MET A 119      -3.311   6.332   7.902  1.00 98.44           H  
ATOM   1868  SD  MET A 119      -0.989   6.276   7.346  1.00 98.44           S  
ATOM   1869  CE  MET A 119       0.303   5.488   8.353  1.00 98.44           C  
ATOM   1870  HE1 MET A 119       0.290   5.900   9.363  1.00 98.44           H  
ATOM   1871  HE2 MET A 119       0.130   4.414   8.410  1.00 98.44           H  
ATOM   1872  HE3 MET A 119       1.283   5.661   7.909  1.00 98.44           H  
ATOM   1873  N   CYS A 120      -5.801   5.374   9.576  1.00 98.41           N  
ATOM   1874  H   CYS A 120      -5.366   5.345  10.487  1.00 98.41           H  
ATOM   1875  CA  CYS A 120      -6.939   6.262   9.391  1.00 98.41           C  
ATOM   1876  HA  CYS A 120      -7.556   5.851   8.592  1.00 98.41           H  
ATOM   1877  C   CYS A 120      -6.496   7.671   9.000  1.00 98.41           C  
ATOM   1878  CB  CYS A 120      -7.800   6.324  10.654  1.00 98.41           C  
ATOM   1879  HB2 CYS A 120      -7.186   6.693  11.474  1.00 98.41           H  
ATOM   1880  HB3 CYS A 120      -8.600   7.044  10.480  1.00 98.41           H  
ATOM   1881  O   CYS A 120      -5.657   8.274   9.674  1.00 98.41           O  
ATOM   1882  SG  CYS A 120      -8.566   4.769  11.166  1.00 98.41           S  
ATOM   1883  N   ASP A 121      -7.138   8.230   7.979  1.00 98.50           N  
ATOM   1884  H   ASP A 121      -7.805   7.656   7.483  1.00 98.50           H  
ATOM   1885  CA  ASP A 121      -7.164   9.666   7.719  1.00 98.50           C  
ATOM   1886  HA  ASP A 121      -6.261  10.116   8.131  1.00 98.50           H  
ATOM   1887  C   ASP A 121      -8.379  10.294   8.407  1.00 98.50           C  
ATOM   1888  CB  ASP A 121      -7.139   9.915   6.218  1.00 98.50           C  
ATOM   1889  HB2 ASP A 121      -6.195   9.532   5.829  1.00 98.50           H  
ATOM   1890  HB3 ASP A 121      -7.941   9.341   5.755  1.00 98.50           H  
ATOM   1891  O   ASP A 121      -9.536  10.014   8.075  1.00 98.50           O  
ATOM   1892  CG  ASP A 121      -7.285  11.368   5.779  1.00 98.50           C  
ATOM   1893  OD1 ASP A 121      -7.521  12.290   6.598  1.00 98.50           O  
ATOM   1894  OD2 ASP A 121      -7.052  11.599   4.573  1.00 98.50           O  
ATOM   1895  N   THR A 122      -8.105  11.148   9.393  1.00 97.94           N  
ATOM   1896  H   THR A 122      -7.135  11.372   9.563  1.00 97.94           H  
ATOM   1897  CA  THR A 122      -9.134  11.713  10.276  1.00 97.94           C  
ATOM   1898  HA  THR A 122     -10.031  11.101  10.189  1.00 97.94           H  
ATOM   1899  C   THR A 122      -9.569  13.127   9.892  1.00 97.94           C  
ATOM   1900  CB  THR A 122      -8.726  11.642  11.757  1.00 97.94           C  
ATOM   1901  HB  THR A 122      -9.619  11.834  12.353  1.00 97.94           H  
ATOM   1902  O   THR A 122     -10.344  13.733  10.635  1.00 97.94           O  
ATOM   1903  CG2 THR A 122      -8.188  10.267  12.156  1.00 97.94           C  
ATOM   1904 HG21 THR A 122      -8.109  10.202  13.242  1.00 97.94           H  
ATOM   1905 HG22 THR A 122      -8.882   9.495  11.822  1.00 97.94           H  
ATOM   1906 HG23 THR A 122      -7.213  10.091  11.704  1.00 97.94           H  
ATOM   1907  OG1 THR A 122      -7.773  12.634  12.080  1.00 97.94           O  
ATOM   1908  HG1 THR A 122      -6.891  12.255  12.087  1.00 97.94           H  
ATOM   1909  N   LYS A 123      -9.074  13.682   8.771  1.00 97.62           N  
ATOM   1910  H   LYS A 123      -8.480  13.118   8.182  1.00 97.62           H  
ATOM   1911  CA  LYS A 123      -9.283  15.101   8.416  1.00 97.62           C  
ATOM   1912  HA  LYS A 123     -10.072  15.521   9.040  1.00 97.62           H  
ATOM   1913  C   LYS A 123      -9.769  15.330   6.994  1.00 97.62           C  
ATOM   1914  CB  LYS A 123      -7.991  15.910   8.637  1.00 97.62           C  
ATOM   1915  HB2 LYS A 123      -7.228  15.550   7.946  1.00 97.62           H  
ATOM   1916  HB3 LYS A 123      -8.180  16.958   8.404  1.00 97.62           H  
ATOM   1917  O   LYS A 123     -10.637  16.180   6.798  1.00 97.62           O  
ATOM   1918  CG  LYS A 123      -7.419  15.820  10.054  1.00 97.62           C  
ATOM   1919  HG2 LYS A 123      -7.211  14.773  10.275  1.00 97.62           H  
ATOM   1920  HG3 LYS A 123      -6.481  16.376  10.068  1.00 97.62           H  
ATOM   1921  CD  LYS A 123      -8.321  16.393  11.148  1.00 97.62           C  
ATOM   1922  HD2 LYS A 123      -8.349  17.480  11.074  1.00 97.62           H  
ATOM   1923  HD3 LYS A 123      -9.333  16.005  11.029  1.00 97.62           H  
ATOM   1924  CE  LYS A 123      -7.750  15.964  12.501  1.00 97.62           C  
ATOM   1925  HE2 LYS A 123      -7.138  15.075  12.346  1.00 97.62           H  
ATOM   1926  HE3 LYS A 123      -7.096  16.744  12.892  1.00 97.62           H  
ATOM   1927  NZ  LYS A 123      -8.844  15.624  13.432  1.00 97.62           N  
ATOM   1928  HZ1 LYS A 123      -9.403  16.433  13.664  1.00 97.62           H  
ATOM   1929  HZ2 LYS A 123      -9.424  14.928  12.985  1.00 97.62           H  
ATOM   1930  HZ3 LYS A 123      -8.474  15.184  14.263  1.00 97.62           H  
ATOM   1931  N   THR A 124      -9.222  14.618   6.011  1.00 97.92           N  
ATOM   1932  H   THR A 124      -8.533  13.911   6.226  1.00 97.92           H  
ATOM   1933  CA  THR A 124      -9.513  14.893   4.597  1.00 97.92           C  
ATOM   1934  HA  THR A 124      -9.281  15.938   4.391  1.00 97.92           H  
ATOM   1935  C   THR A 124     -10.986  14.653   4.306  1.00 97.92           C  
ATOM   1936  CB  THR A 124      -8.672  14.025   3.659  1.00 97.92           C  
ATOM   1937  HB  THR A 124      -9.015  12.992   3.723  1.00 97.92           H  
ATOM   1938  O   THR A 124     -11.504  13.585   4.624  1.00 97.92           O  
ATOM   1939  CG2 THR A 124      -8.757  14.476   2.205  1.00 97.92           C  
ATOM   1940 HG21 THR A 124      -8.038  13.911   1.612  1.00 97.92           H  
ATOM   1941 HG22 THR A 124      -8.522  15.538   2.127  1.00 97.92           H  
ATOM   1942 HG23 THR A 124      -9.754  14.286   1.809  1.00 97.92           H  
ATOM   1943  OG1 THR A 124      -7.318  14.080   4.036  1.00 97.92           O  
ATOM   1944  HG1 THR A 124      -7.149  13.173   4.300  1.00 97.92           H  
ATOM   1945  N   ASP A 125     -11.664  15.639   3.715  1.00 96.81           N  
ATOM   1946  H   ASP A 125     -11.173  16.486   3.466  1.00 96.81           H  
ATOM   1947  CA  ASP A 125     -13.083  15.538   3.348  1.00 96.81           C  
ATOM   1948  HA  ASP A 125     -13.429  16.539   3.094  1.00 96.81           H  
ATOM   1949  C   ASP A 125     -13.984  15.065   4.513  1.00 96.81           C  
ATOM   1950  CB  ASP A 125     -13.203  14.691   2.069  1.00 96.81           C  
ATOM   1951  HB2 ASP A 125     -12.545  15.102   1.304  1.00 96.81           H  
ATOM   1952  HB3 ASP A 125     -12.887  13.669   2.276  1.00 96.81           H  
ATOM   1953  O   ASP A 125     -14.822  14.184   4.370  1.00 96.81           O  
ATOM   1954  CG  ASP A 125     -14.634  14.691   1.536  1.00 96.81           C  
ATOM   1955  OD1 ASP A 125     -15.175  15.809   1.399  1.00 96.81           O  
ATOM   1956  OD2 ASP A 125     -15.153  13.579   1.284  1.00 96.81           O  
ATOM   1957  N   GLY A 126     -13.752  15.580   5.726  1.00 96.06           N  
ATOM   1958  H   GLY A 126     -12.987  16.231   5.830  1.00 96.06           H  
ATOM   1959  CA  GLY A 126     -14.495  15.171   6.928  1.00 96.06           C  
ATOM   1960  HA2 GLY A 126     -14.481  15.992   7.645  1.00 96.06           H  
ATOM   1961  HA3 GLY A 126     -15.533  14.973   6.661  1.00 96.06           H  
ATOM   1962  C   GLY A 126     -13.948  13.924   7.636  1.00 96.06           C  
ATOM   1963  O   GLY A 126     -14.456  13.555   8.691  1.00 96.06           O  
ATOM   1964  N   GLY A 127     -12.884  13.312   7.109  1.00 97.46           N  
ATOM   1965  H   GLY A 127     -12.564  13.620   6.202  1.00 97.46           H  
ATOM   1966  CA  GLY A 127     -12.189  12.185   7.723  1.00 97.46           C  
ATOM   1967  HA2 GLY A 127     -11.223  12.050   7.235  1.00 97.46           H  
ATOM   1968  HA3 GLY A 127     -12.015  12.412   8.775  1.00 97.46           H  
ATOM   1969  C   GLY A 127     -12.958  10.868   7.644  1.00 97.46           C  
ATOM   1970  O   GLY A 127     -13.940  10.726   6.913  1.00 97.46           O  
ATOM   1971  N   GLY A 128     -12.483   9.886   8.406  1.00 97.81           N  
ATOM   1972  H   GLY A 128     -11.615  10.041   8.899  1.00 97.81           H  
ATOM   1973  CA  GLY A 128     -13.091   8.562   8.485  1.00 97.81           C  
ATOM   1974  HA2 GLY A 128     -12.849   8.148   9.464  1.00 97.81           H  
ATOM   1975  HA3 GLY A 128     -14.175   8.645   8.402  1.00 97.81           H  
ATOM   1976  C   GLY A 128     -12.601   7.579   7.425  1.00 97.81           C  
ATOM   1977  O   GLY A 128     -13.226   6.538   7.237  1.00 97.81           O  
ATOM   1978  N   TRP A 129     -11.501   7.888   6.739  1.00 98.67           N  
ATOM   1979  H   TRP A 129     -10.993   8.728   6.976  1.00 98.67           H  
ATOM   1980  CA  TRP A 129     -10.979   7.046   5.667  1.00 98.67           C  
ATOM   1981  HA  TRP A 129     -11.806   6.501   5.211  1.00 98.67           H  
ATOM   1982  C   TRP A 129      -9.957   6.036   6.180  1.00 98.67           C  
ATOM   1983  CB  TRP A 129     -10.338   7.897   4.579  1.00 98.67           C  
ATOM   1984  HB2 TRP A 129      -9.400   8.305   4.957  1.00 98.67           H  
ATOM   1985  HB3 TRP A 129     -10.086   7.227   3.758  1.00 98.67           H  
ATOM   1986  O   TRP A 129      -9.068   6.396   6.946  1.00 98.67           O  
ATOM   1987  CG  TRP A 129     -11.150   9.008   4.012  1.00 98.67           C  
ATOM   1988  CD1 TRP A 129     -11.223  10.284   4.452  1.00 98.67           C  
ATOM   1989  HD1 TRP A 129     -10.682  10.687   5.295  1.00 98.67           H  
ATOM   1990  CD2 TRP A 129     -12.006   8.933   2.844  1.00 98.67           C  
ATOM   1991  CE2 TRP A 129     -12.634  10.196   2.658  1.00 98.67           C  
ATOM   1992  CE3 TRP A 129     -12.303   7.908   1.924  1.00 98.67           C  
ATOM   1993  HE3 TRP A 129     -11.820   6.948   2.027  1.00 98.67           H  
ATOM   1994  NE1 TRP A 129     -12.110  10.987   3.659  1.00 98.67           N  
ATOM   1995  HE1 TRP A 129     -12.315  11.966   3.801  1.00 98.67           H  
ATOM   1996  CH2 TRP A 129     -13.874   9.354   0.758  1.00 98.67           C  
ATOM   1997  HH2 TRP A 129     -14.615   9.496  -0.015  1.00 98.67           H  
ATOM   1998  CZ2 TRP A 129     -13.551  10.414   1.624  1.00 98.67           C  
ATOM   1999  HZ2 TRP A 129     -14.027  11.376   1.507  1.00 98.67           H  
ATOM   2000  CZ3 TRP A 129     -13.235   8.110   0.896  1.00 98.67           C  
ATOM   2001  HZ3 TRP A 129     -13.468   7.306   0.214  1.00 98.67           H  
ATOM   2002  N   ILE A 130     -10.036   4.804   5.690  1.00 98.58           N  
ATOM   2003  H   ILE A 130     -10.799   4.610   5.056  1.00 98.58           H  
ATOM   2004  CA  ILE A 130      -8.986   3.789   5.765  1.00 98.58           C  
ATOM   2005  HA  ILE A 130      -8.407   3.908   6.681  1.00 98.58           H  
ATOM   2006  C   ILE A 130      -8.069   3.993   4.562  1.00 98.58           C  
ATOM   2007  CB  ILE A 130      -9.611   2.373   5.742  1.00 98.58           C  
ATOM   2008  HB  ILE A 130     -10.239   2.294   4.855  1.00 98.58           H  
ATOM   2009  O   ILE A 130      -8.504   3.816   3.426  1.00 98.58           O  
ATOM   2010  CG1 ILE A 130     -10.506   2.134   6.978  1.00 98.58           C  
ATOM   2011 HG12 ILE A 130      -9.872   2.034   7.859  1.00 98.58           H  
ATOM   2012 HG13 ILE A 130     -11.173   2.984   7.120  1.00 98.58           H  
ATOM   2013  CG2 ILE A 130      -8.510   1.301   5.641  1.00 98.58           C  
ATOM   2014 HG21 ILE A 130      -7.997   1.369   4.682  1.00 98.58           H  
ATOM   2015 HG22 ILE A 130      -7.778   1.439   6.437  1.00 98.58           H  
ATOM   2016 HG23 ILE A 130      -8.931   0.298   5.704  1.00 98.58           H  
ATOM   2017  CD1 ILE A 130     -11.389   0.886   6.884  1.00 98.58           C  
ATOM   2018 HD11 ILE A 130     -10.781  -0.019   6.892  1.00 98.58           H  
ATOM   2019 HD12 ILE A 130     -12.060   0.854   7.743  1.00 98.58           H  
ATOM   2020 HD13 ILE A 130     -11.983   0.917   5.970  1.00 98.58           H  
ATOM   2021  N   ILE A 131      -6.808   4.350   4.784  1.00 98.78           N  
ATOM   2022  H   ILE A 131      -6.487   4.436   5.737  1.00 98.78           H  
ATOM   2023  CA  ILE A 131      -5.808   4.380   3.712  1.00 98.78           C  
ATOM   2024  HA  ILE A 131      -6.265   4.753   2.796  1.00 98.78           H  
ATOM   2025  C   ILE A 131      -5.344   2.951   3.468  1.00 98.78           C  
ATOM   2026  CB  ILE A 131      -4.631   5.305   4.062  1.00 98.78           C  
ATOM   2027  HB  ILE A 131      -4.169   4.952   4.984  1.00 98.78           H  
ATOM   2028  O   ILE A 131      -4.900   2.287   4.403  1.00 98.78           O  
ATOM   2029  CG1 ILE A 131      -5.132   6.746   4.274  1.00 98.78           C  
ATOM   2030 HG12 ILE A 131      -5.408   7.180   3.313  1.00 98.78           H  
ATOM   2031 HG13 ILE A 131      -6.010   6.760   4.919  1.00 98.78           H  
ATOM   2032  CG2 ILE A 131      -3.588   5.286   2.926  1.00 98.78           C  
ATOM   2033 HG21 ILE A 131      -4.033   5.644   1.997  1.00 98.78           H  
ATOM   2034 HG22 ILE A 131      -2.730   5.913   3.169  1.00 98.78           H  
ATOM   2035 HG23 ILE A 131      -3.206   4.279   2.760  1.00 98.78           H  
ATOM   2036  CD1 ILE A 131      -4.082   7.633   4.930  1.00 98.78           C  
ATOM   2037 HD11 ILE A 131      -3.907   7.289   5.949  1.00 98.78           H  
ATOM   2038 HD12 ILE A 131      -4.470   8.652   4.938  1.00 98.78           H  
ATOM   2039 HD13 ILE A 131      -3.145   7.640   4.373  1.00 98.78           H  
ATOM   2040  N   PHE A 132      -5.425   2.493   2.220  1.00 98.47           N  
ATOM   2041  H   PHE A 132      -5.784   3.099   1.496  1.00 98.47           H  
ATOM   2042  CA  PHE A 132      -4.941   1.168   1.839  1.00 98.47           C  
ATOM   2043  HA  PHE A 132      -4.650   0.642   2.748  1.00 98.47           H  
ATOM   2044  C   PHE A 132      -3.687   1.204   0.965  1.00 98.47           C  
ATOM   2045  CB  PHE A 132      -6.071   0.351   1.211  1.00 98.47           C  
ATOM   2046  HB2 PHE A 132      -6.948   0.402   1.857  1.00 98.47           H  
ATOM   2047  HB3 PHE A 132      -5.764  -0.694   1.181  1.00 98.47           H  
ATOM   2048  O   PHE A 132      -3.020   0.184   0.834  1.00 98.47           O  
ATOM   2049  CG  PHE A 132      -6.449   0.735  -0.200  1.00 98.47           C  
ATOM   2050  CD1 PHE A 132      -7.675   1.375  -0.440  1.00 98.47           C  
ATOM   2051  HD1 PHE A 132      -8.316   1.641   0.387  1.00 98.47           H  
ATOM   2052  CD2 PHE A 132      -5.621   0.373  -1.283  1.00 98.47           C  
ATOM   2053  HD2 PHE A 132      -4.697  -0.160  -1.113  1.00 98.47           H  
ATOM   2054  CE1 PHE A 132      -8.088   1.610  -1.760  1.00 98.47           C  
ATOM   2055  HE1 PHE A 132      -9.052   2.055  -1.956  1.00 98.47           H  
ATOM   2056  CE2 PHE A 132      -6.020   0.644  -2.600  1.00 98.47           C  
ATOM   2057  HE2 PHE A 132      -5.394   0.346  -3.428  1.00 98.47           H  
ATOM   2058  CZ  PHE A 132      -7.271   1.232  -2.837  1.00 98.47           C  
ATOM   2059  HZ  PHE A 132      -7.616   1.377  -3.850  1.00 98.47           H  
ATOM   2060  N   GLN A 133      -3.349   2.349   0.377  1.00 98.69           N  
ATOM   2061  H   GLN A 133      -3.960   3.147   0.476  1.00 98.69           H  
ATOM   2062  CA  GLN A 133      -2.101   2.549  -0.353  1.00 98.69           C  
ATOM   2063  HA  GLN A 133      -1.373   1.807  -0.023  1.00 98.69           H  
ATOM   2064  C   GLN A 133      -1.558   3.937  -0.040  1.00 98.69           C  
ATOM   2065  CB  GLN A 133      -2.350   2.358  -1.853  1.00 98.69           C  
ATOM   2066  HB2 GLN A 133      -3.027   3.135  -2.208  1.00 98.69           H  
ATOM   2067  HB3 GLN A 133      -2.843   1.396  -1.989  1.00 98.69           H  
ATOM   2068  O   GLN A 133      -2.327   4.902  -0.017  1.00 98.69           O  
ATOM   2069  CG  GLN A 133      -1.072   2.346  -2.704  1.00 98.69           C  
ATOM   2070  HG2 GLN A 133      -0.242   1.959  -2.112  1.00 98.69           H  
ATOM   2071  HG3 GLN A 133      -1.241   1.652  -3.527  1.00 98.69           H  
ATOM   2072  CD  GLN A 133      -0.652   3.680  -3.322  1.00 98.69           C  
ATOM   2073  NE2 GLN A 133       0.167   3.617  -4.346  1.00 98.69           N  
ATOM   2074 HE21 GLN A 133       0.375   2.718  -4.757  1.00 98.69           H  
ATOM   2075 HE22 GLN A 133       0.391   4.473  -4.832  1.00 98.69           H  
ATOM   2076  OE1 GLN A 133      -1.037   4.773  -2.933  1.00 98.69           O  
ATOM   2077  N   ARG A 134      -0.250   4.037   0.207  1.00 98.66           N  
ATOM   2078  H   ARG A 134       0.301   3.191   0.241  1.00 98.66           H  
ATOM   2079  CA  ARG A 134       0.411   5.318   0.473  1.00 98.66           C  
ATOM   2080  HA  ARG A 134      -0.162   6.105  -0.016  1.00 98.66           H  
ATOM   2081  C   ARG A 134       1.823   5.348  -0.098  1.00 98.66           C  
ATOM   2082  CB  ARG A 134       0.394   5.568   1.986  1.00 98.66           C  
ATOM   2083  HB2 ARG A 134       1.070   4.874   2.485  1.00 98.66           H  
ATOM   2084  HB3 ARG A 134      -0.615   5.376   2.350  1.00 98.66           H  
ATOM   2085  O   ARG A 134       2.605   4.441   0.176  1.00 98.66           O  
ATOM   2086  CG  ARG A 134       0.778   7.008   2.345  1.00 98.66           C  
ATOM   2087  HG2 ARG A 134       1.848   7.157   2.199  1.00 98.66           H  
ATOM   2088  HG3 ARG A 134       0.247   7.703   1.694  1.00 98.66           H  
ATOM   2089  CD  ARG A 134       0.397   7.281   3.805  1.00 98.66           C  
ATOM   2090  HD2 ARG A 134       1.016   6.660   4.453  1.00 98.66           H  
ATOM   2091  HD3 ARG A 134      -0.645   6.997   3.956  1.00 98.66           H  
ATOM   2092  NE  ARG A 134       0.534   8.706   4.138  1.00 98.66           N  
ATOM   2093  HE  ARG A 134       0.055   9.340   3.515  1.00 98.66           H  
ATOM   2094  NH1 ARG A 134       1.216   8.499   6.310  1.00 98.66           N  
ATOM   2095 HH11 ARG A 134       1.047   7.507   6.223  1.00 98.66           H  
ATOM   2096 HH12 ARG A 134       1.701   8.873   7.113  1.00 98.66           H  
ATOM   2097  NH2 ARG A 134       1.205  10.508   5.339  1.00 98.66           N  
ATOM   2098 HH21 ARG A 134       1.029  11.061   4.513  1.00 98.66           H  
ATOM   2099 HH22 ARG A 134       1.658  10.904   6.150  1.00 98.66           H  
ATOM   2100  CZ  ARG A 134       0.985   9.227   5.258  1.00 98.66           C  
ATOM   2101  N   ARG A 135       2.135   6.400  -0.860  1.00 97.99           N  
ATOM   2102  H   ARG A 135       1.395   7.063  -1.042  1.00 97.99           H  
ATOM   2103  CA  ARG A 135       3.450   6.706  -1.445  1.00 97.99           C  
ATOM   2104  HA  ARG A 135       4.218   6.081  -0.989  1.00 97.99           H  
ATOM   2105  C   ARG A 135       3.798   8.171  -1.195  1.00 97.99           C  
ATOM   2106  CB  ARG A 135       3.463   6.485  -2.960  1.00 97.99           C  
ATOM   2107  HB2 ARG A 135       2.895   7.299  -3.410  1.00 97.99           H  
ATOM   2108  HB3 ARG A 135       4.495   6.561  -3.302  1.00 97.99           H  
ATOM   2109  O   ARG A 135       2.973   9.055  -1.437  1.00 97.99           O  
ATOM   2110  CG  ARG A 135       2.853   5.193  -3.494  1.00 97.99           C  
ATOM   2111  HG2 ARG A 135       2.851   5.236  -4.583  1.00 97.99           H  
ATOM   2112  HG3 ARG A 135       1.817   5.150  -3.156  1.00 97.99           H  
ATOM   2113  CD  ARG A 135       3.567   3.922  -3.050  1.00 97.99           C  
ATOM   2114  HD2 ARG A 135       3.037   3.078  -3.491  1.00 97.99           H  
ATOM   2115  HD3 ARG A 135       3.504   3.830  -1.966  1.00 97.99           H  
ATOM   2116  NE  ARG A 135       4.986   3.865  -3.442  1.00 97.99           N  
ATOM   2117  HE  ARG A 135       5.664   4.016  -2.709  1.00 97.99           H  
ATOM   2118  NH1 ARG A 135       4.727   3.288  -5.672  1.00 97.99           N  
ATOM   2119 HH11 ARG A 135       3.756   3.565  -5.656  1.00 97.99           H  
ATOM   2120 HH12 ARG A 135       5.142   2.984  -6.541  1.00 97.99           H  
ATOM   2121  NH2 ARG A 135       6.720   3.118  -4.695  1.00 97.99           N  
ATOM   2122 HH21 ARG A 135       7.056   2.716  -5.558  1.00 97.99           H  
ATOM   2123 HH22 ARG A 135       7.288   3.041  -3.864  1.00 97.99           H  
ATOM   2124  CZ  ARG A 135       5.462   3.434  -4.597  1.00 97.99           C  
ATOM   2125  N   ILE A 136       5.007   8.423  -0.714  1.00 96.42           N  
ATOM   2126  H   ILE A 136       5.640   7.640  -0.634  1.00 96.42           H  
ATOM   2127  CA  ILE A 136       5.475   9.743  -0.279  1.00 96.42           C  
ATOM   2128  HA  ILE A 136       4.880  10.512  -0.773  1.00 96.42           H  
ATOM   2129  C   ILE A 136       6.939   9.972  -0.683  1.00 96.42           C  
ATOM   2130  CB  ILE A 136       5.329   9.907   1.258  1.00 96.42           C  
ATOM   2131  HB  ILE A 136       6.174   9.406   1.730  1.00 96.42           H  
ATOM   2132  O   ILE A 136       7.289  11.061  -1.133  1.00 96.42           O  
ATOM   2133  CG1 ILE A 136       4.040   9.287   1.852  1.00 96.42           C  
ATOM   2134 HG12 ILE A 136       3.160   9.743   1.399  1.00 96.42           H  
ATOM   2135 HG13 ILE A 136       4.028   8.219   1.635  1.00 96.42           H  
ATOM   2136  CG2 ILE A 136       5.393  11.402   1.621  1.00 96.42           C  
ATOM   2137 HG21 ILE A 136       5.577  11.520   2.689  1.00 96.42           H  
ATOM   2138 HG22 ILE A 136       6.204  11.893   1.084  1.00 96.42           H  
ATOM   2139 HG23 ILE A 136       4.460  11.896   1.350  1.00 96.42           H  
ATOM   2140  CD1 ILE A 136       3.953   9.412   3.377  1.00 96.42           C  
ATOM   2141 HD11 ILE A 136       4.907   9.136   3.826  1.00 96.42           H  
ATOM   2142 HD12 ILE A 136       3.693  10.431   3.662  1.00 96.42           H  
ATOM   2143 HD13 ILE A 136       3.194   8.723   3.746  1.00 96.42           H  
ATOM   2144  N   HIS A 137       7.803   8.967  -0.516  1.00 92.42           N  
ATOM   2145  H   HIS A 137       7.443   8.062  -0.249  1.00 92.42           H  
ATOM   2146  CA  HIS A 137       9.261   9.112  -0.611  1.00 92.42           C  
ATOM   2147  HA  HIS A 137       9.504  10.087  -1.034  1.00 92.42           H  
ATOM   2148  C   HIS A 137       9.922   8.085  -1.544  1.00 92.42           C  
ATOM   2149  CB  HIS A 137       9.859   9.062   0.806  1.00 92.42           C  
ATOM   2150  HB2 HIS A 137       9.673   8.076   1.233  1.00 92.42           H  
ATOM   2151  HB3 HIS A 137      10.939   9.190   0.740  1.00 92.42           H  
ATOM   2152  O   HIS A 137      10.995   8.367  -2.071  1.00 92.42           O  
ATOM   2153  CG  HIS A 137       9.309  10.113   1.747  1.00 92.42           C  
ATOM   2154  CD2 HIS A 137       8.985   9.942   3.067  1.00 92.42           C  
ATOM   2155  HD2 HIS A 137       9.101   9.027   3.628  1.00 92.42           H  
ATOM   2156  ND1 HIS A 137       8.997  11.413   1.420  1.00 92.42           N  
ATOM   2157  HD1 HIS A 137       8.991  11.790   0.483  1.00 92.42           H  
ATOM   2158  CE1 HIS A 137       8.509  12.014   2.517  1.00 92.42           C  
ATOM   2159  HE1 HIS A 137       8.137  13.027   2.550  1.00 92.42           H  
ATOM   2160  NE2 HIS A 137       8.467  11.157   3.547  1.00 92.42           N  
ATOM   2161  N   GLY A 138       9.266   6.955  -1.828  1.00 94.01           N  
ATOM   2162  H   GLY A 138       8.375   6.782  -1.384  1.00 94.01           H  
ATOM   2163  CA  GLY A 138       9.808   5.876  -2.656  1.00 94.01           C  
ATOM   2164  HA2 GLY A 138      10.369   6.295  -3.492  1.00 94.01           H  
ATOM   2165  HA3 GLY A 138       8.976   5.291  -3.048  1.00 94.01           H  
ATOM   2166  C   GLY A 138      10.736   4.918  -1.905  1.00 94.01           C  
ATOM   2167  O   GLY A 138      11.581   4.288  -2.536  1.00 94.01           O  
ATOM   2168  N   ASP A 139      10.584   4.809  -0.584  1.00 95.16           N  
ATOM   2169  H   ASP A 139       9.766   5.240  -0.177  1.00 95.16           H  
ATOM   2170  CA  ASP A 139      11.387   3.940   0.286  1.00 95.16           C  
ATOM   2171  HA  ASP A 139      12.428   3.972  -0.037  1.00 95.16           H  
ATOM   2172  C   ASP A 139      10.933   2.473   0.230  1.00 95.16           C  
ATOM   2173  CB  ASP A 139      11.310   4.454   1.734  1.00 95.16           C  
ATOM   2174  HB2 ASP A 139      10.263   4.534   2.028  1.00 95.16           H  
ATOM   2175  HB3 ASP A 139      11.783   3.724   2.391  1.00 95.16           H  
ATOM   2176  O   ASP A 139      11.690   1.562   0.575  1.00 95.16           O  
ATOM   2177  CG  ASP A 139      12.012   5.799   1.950  1.00 95.16           C  
ATOM   2178  OD1 ASP A 139      13.072   6.026   1.324  1.00 95.16           O  
ATOM   2179  OD2 ASP A 139      11.507   6.581   2.787  1.00 95.16           O  
ATOM   2180  N   VAL A 140       9.697   2.225  -0.213  1.00 97.37           N  
ATOM   2181  H   VAL A 140       9.105   3.022  -0.401  1.00 97.37           H  
ATOM   2182  CA  VAL A 140       9.149   0.880  -0.405  1.00 97.37           C  
ATOM   2183  HA  VAL A 140       9.818   0.161   0.068  1.00 97.37           H  
ATOM   2184  C   VAL A 140       9.087   0.535  -1.888  1.00 97.37           C  
ATOM   2185  CB  VAL A 140       7.786   0.736   0.289  1.00 97.37           C  
ATOM   2186  HB  VAL A 140       7.109   1.504  -0.084  1.00 97.37           H  
ATOM   2187  O   VAL A 140       8.522   1.273  -2.703  1.00 97.37           O  
ATOM   2188  CG1 VAL A 140       7.146  -0.644   0.081  1.00 97.37           C  
ATOM   2189 HG11 VAL A 140       6.926  -0.803  -0.975  1.00 97.37           H  
ATOM   2190 HG12 VAL A 140       7.817  -1.429   0.429  1.00 97.37           H  
ATOM   2191 HG13 VAL A 140       6.207  -0.698   0.631  1.00 97.37           H  
ATOM   2192  CG2 VAL A 140       7.954   0.915   1.796  1.00 97.37           C  
ATOM   2193 HG21 VAL A 140       8.351   1.908   2.005  1.00 97.37           H  
ATOM   2194 HG22 VAL A 140       8.646   0.170   2.190  1.00 97.37           H  
ATOM   2195 HG23 VAL A 140       6.989   0.814   2.292  1.00 97.37           H  
ATOM   2196  N   ASP A 141       9.626  -0.639  -2.224  1.00 97.14           N  
ATOM   2197  H   ASP A 141      10.102  -1.168  -1.507  1.00 97.14           H  
ATOM   2198  CA  ASP A 141       9.475  -1.253  -3.541  1.00 97.14           C  
ATOM   2199  HA  ASP A 141       9.652  -0.491  -4.300  1.00 97.14           H  
ATOM   2200  C   ASP A 141       8.050  -1.798  -3.718  1.00 97.14           C  
ATOM   2201  CB  ASP A 141      10.529  -2.352  -3.733  1.00 97.14           C  
ATOM   2202  HB2 ASP A 141      10.398  -3.111  -2.961  1.00 97.14           H  
ATOM   2203  HB3 ASP A 141      11.521  -1.916  -3.617  1.00 97.14           H  
ATOM   2204  O   ASP A 141       7.594  -2.642  -2.944  1.00 97.14           O  
ATOM   2205  CG  ASP A 141      10.445  -3.016  -5.112  1.00 97.14           C  
ATOM   2206  OD1 ASP A 141       9.807  -2.423  -6.014  1.00 97.14           O  
ATOM   2207  OD2 ASP A 141      11.010  -4.123  -5.236  1.00 97.14           O  
ATOM   2208  N   PHE A 142       7.358  -1.307  -4.746  1.00 98.35           N  
ATOM   2209  H   PHE A 142       7.856  -0.700  -5.381  1.00 98.35           H  
ATOM   2210  CA  PHE A 142       6.002  -1.721  -5.113  1.00 98.35           C  
ATOM   2211  HA  PHE A 142       5.555  -2.254  -4.274  1.00 98.35           H  
ATOM   2212  C   PHE A 142       5.985  -2.719  -6.282  1.00 98.35           C  
ATOM   2213  CB  PHE A 142       5.129  -0.484  -5.385  1.00 98.35           C  
ATOM   2214  HB2 PHE A 142       5.722   0.292  -5.870  1.00 98.35           H  
ATOM   2215  HB3 PHE A 142       4.343  -0.767  -6.085  1.00 98.35           H  
ATOM   2216  O   PHE A 142       4.918  -3.229  -6.631  1.00 98.35           O  
ATOM   2217  CG  PHE A 142       4.452   0.085  -4.152  1.00 98.35           C  
ATOM   2218  CD1 PHE A 142       3.048   0.087  -4.060  1.00 98.35           C  
ATOM   2219  HD1 PHE A 142       2.454  -0.319  -4.865  1.00 98.35           H  
ATOM   2220  CD2 PHE A 142       5.211   0.576  -3.075  1.00 98.35           C  
ATOM   2221  HD2 PHE A 142       6.289   0.559  -3.128  1.00 98.35           H  
ATOM   2222  CE1 PHE A 142       2.414   0.571  -2.904  1.00 98.35           C  
ATOM   2223  HE1 PHE A 142       1.337   0.538  -2.836  1.00 98.35           H  
ATOM   2224  CE2 PHE A 142       4.578   1.067  -1.920  1.00 98.35           C  
ATOM   2225  HE2 PHE A 142       5.165   1.445  -1.095  1.00 98.35           H  
ATOM   2226  CZ  PHE A 142       3.178   1.060  -1.831  1.00 98.35           C  
ATOM   2227  HZ  PHE A 142       2.694   1.435  -0.942  1.00 98.35           H  
ATOM   2228  N   TYR A 143       7.135  -3.069  -6.868  1.00 98.41           N  
ATOM   2229  H   TYR A 143       8.008  -2.688  -6.533  1.00 98.41           H  
ATOM   2230  CA  TYR A 143       7.217  -4.117  -7.882  1.00 98.41           C  
ATOM   2231  HA  TYR A 143       6.316  -4.052  -8.492  1.00 98.41           H  
ATOM   2232  C   TYR A 143       7.209  -5.507  -7.225  1.00 98.41           C  
ATOM   2233  CB  TYR A 143       8.409  -3.865  -8.811  1.00 98.41           C  
ATOM   2234  HB2 TYR A 143       8.367  -2.834  -9.160  1.00 98.41           H  
ATOM   2235  HB3 TYR A 143       9.333  -3.985  -8.245  1.00 98.41           H  
ATOM   2236  O   TYR A 143       8.213  -6.215  -7.162  1.00 98.41           O  
ATOM   2237  CG  TYR A 143       8.423  -4.771 -10.029  1.00 98.41           C  
ATOM   2238  CD1 TYR A 143       9.539  -5.586 -10.296  1.00 98.41           C  
ATOM   2239  HD1 TYR A 143      10.365  -5.587  -9.600  1.00 98.41           H  
ATOM   2240  CD2 TYR A 143       7.303  -4.820 -10.880  1.00 98.41           C  
ATOM   2241  HD2 TYR A 143       6.427  -4.228 -10.657  1.00 98.41           H  
ATOM   2242  CE1 TYR A 143       9.542  -6.437 -11.420  1.00 98.41           C  
ATOM   2243  HE1 TYR A 143      10.379  -7.097 -11.593  1.00 98.41           H  
ATOM   2244  CE2 TYR A 143       7.308  -5.649 -12.015  1.00 98.41           C  
ATOM   2245  HE2 TYR A 143       6.448  -5.691 -12.666  1.00 98.41           H  
ATOM   2246  OH  TYR A 143       8.426  -7.264 -13.380  1.00 98.41           O  
ATOM   2247  HH  TYR A 143       9.120  -7.926 -13.341  1.00 98.41           H  
ATOM   2248  CZ  TYR A 143       8.426  -6.462 -12.284  1.00 98.41           C  
ATOM   2249  N   LYS A 144       6.041  -5.869  -6.683  1.00 98.64           N  
ATOM   2250  H   LYS A 144       5.288  -5.203  -6.768  1.00 98.64           H  
ATOM   2251  CA  LYS A 144       5.806  -7.055  -5.850  1.00 98.64           C  
ATOM   2252  HA  LYS A 144       6.762  -7.533  -5.639  1.00 98.64           H  
ATOM   2253  C   LYS A 144       4.967  -8.123  -6.548  1.00 98.64           C  
ATOM   2254  CB  LYS A 144       5.176  -6.629  -4.512  1.00 98.64           C  
ATOM   2255  HB2 LYS A 144       5.036  -7.524  -3.905  1.00 98.64           H  
ATOM   2256  HB3 LYS A 144       4.189  -6.199  -4.681  1.00 98.64           H  
ATOM   2257  O   LYS A 144       4.246  -7.835  -7.505  1.00 98.64           O  
ATOM   2258  CG  LYS A 144       5.997  -5.634  -3.683  1.00 98.64           C  
ATOM   2259  HG2 LYS A 144       5.519  -5.539  -2.708  1.00 98.64           H  
ATOM   2260  HG3 LYS A 144       6.001  -4.654  -4.160  1.00 98.64           H  
ATOM   2261  CD  LYS A 144       7.434  -6.125  -3.509  1.00 98.64           C  
ATOM   2262  HD2 LYS A 144       8.040  -5.801  -4.355  1.00 98.64           H  
ATOM   2263  HD3 LYS A 144       7.428  -7.214  -3.498  1.00 98.64           H  
ATOM   2264  CE  LYS A 144       8.056  -5.618  -2.217  1.00 98.64           C  
ATOM   2265  HE2 LYS A 144       8.496  -4.636  -2.389  1.00 98.64           H  
ATOM   2266  HE3 LYS A 144       7.274  -5.527  -1.464  1.00 98.64           H  
ATOM   2267  NZ  LYS A 144       9.062  -6.603  -1.780  1.00 98.64           N  
ATOM   2268  HZ1 LYS A 144       9.476  -6.343  -0.896  1.00 98.64           H  
ATOM   2269  HZ2 LYS A 144       9.761  -6.715  -2.500  1.00 98.64           H  
ATOM   2270  HZ3 LYS A 144       8.588  -7.489  -1.673  1.00 98.64           H  
ATOM   2271  N   ASN A 145       5.095  -9.360  -6.073  1.00 98.79           N  
ATOM   2272  H   ASN A 145       5.646  -9.491  -5.237  1.00 98.79           H  
ATOM   2273  CA  ASN A 145       4.380 -10.511  -6.628  1.00 98.79           C  
ATOM   2274  HA  ASN A 145       4.338 -10.398  -7.711  1.00 98.79           H  
ATOM   2275  C   ASN A 145       2.915 -10.581  -6.143  1.00 98.79           C  
ATOM   2276  CB  ASN A 145       5.202 -11.782  -6.338  1.00 98.79           C  
ATOM   2277  HB2 ASN A 145       4.787 -12.623  -6.893  1.00 98.79           H  
ATOM   2278  HB3 ASN A 145       6.221 -11.631  -6.693  1.00 98.79           H  
ATOM   2279  O   ASN A 145       2.482  -9.793  -5.298  1.00 98.79           O  
ATOM   2280  CG  ASN A 145       5.245 -12.192  -4.881  1.00 98.79           C  
ATOM   2281  ND2 ASN A 145       6.358 -12.703  -4.417  1.00 98.79           N  
ATOM   2282 HD21 ASN A 145       6.388 -12.768  -3.410  1.00 98.79           H  
ATOM   2283 HD22 ASN A 145       7.195 -12.640  -4.979  1.00 98.79           H  
ATOM   2284  OD1 ASN A 145       4.283 -12.103  -4.140  1.00 98.79           O  
ATOM   2285  N   TRP A 146       2.146 -11.545  -6.660  1.00 98.83           N  
ATOM   2286  H   TRP A 146       2.538 -12.126  -7.387  1.00 98.83           H  
ATOM   2287  CA  TRP A 146       0.737 -11.747  -6.303  1.00 98.83           C  
ATOM   2288  HA  TRP A 146       0.152 -10.871  -6.586  1.00 98.83           H  
ATOM   2289  C   TRP A 146       0.522 -11.957  -4.805  1.00 98.83           C  
ATOM   2290  CB  TRP A 146       0.188 -12.955  -7.065  1.00 98.83           C  
ATOM   2291  HB2 TRP A 146       0.752 -13.846  -6.791  1.00 98.83           H  
ATOM   2292  HB3 TRP A 146       0.333 -12.794  -8.134  1.00 98.83           H  
ATOM   2293  O   TRP A 146      -0.380 -11.363  -4.218  1.00 98.83           O  
ATOM   2294  CG  TRP A 146      -1.270 -13.201  -6.819  1.00 98.83           C  
ATOM   2295  CD1 TRP A 146      -1.803 -14.052  -5.914  1.00 98.83           C  
ATOM   2296  HD1 TRP A 146      -1.233 -14.666  -5.232  1.00 98.83           H  
ATOM   2297  CD2 TRP A 146      -2.399 -12.529  -7.441  1.00 98.83           C  
ATOM   2298  CE2 TRP A 146      -3.606 -13.070  -6.904  1.00 98.83           C  
ATOM   2299  CE3 TRP A 146      -2.515 -11.532  -8.430  1.00 98.83           C  
ATOM   2300  HE3 TRP A 146      -1.621 -11.091  -8.846  1.00 98.83           H  
ATOM   2301  NE1 TRP A 146      -3.181 -13.976  -5.955  1.00 98.83           N  
ATOM   2302  HE1 TRP A 146      -3.766 -14.464  -5.292  1.00 98.83           H  
ATOM   2303  CH2 TRP A 146      -4.954 -11.700  -8.375  1.00 98.83           C  
ATOM   2304  HH2 TRP A 146      -5.912 -11.352  -8.733  1.00 98.83           H  
ATOM   2305  CZ2 TRP A 146      -4.872 -12.678  -7.368  1.00 98.83           C  
ATOM   2306  HZ2 TRP A 146      -5.770 -13.086  -6.927  1.00 98.83           H  
ATOM   2307  CZ3 TRP A 146      -3.779 -11.129  -8.891  1.00 98.83           C  
ATOM   2308  HZ3 TRP A 146      -3.837 -10.358  -9.645  1.00 98.83           H  
ATOM   2309  N   GLN A 147       1.356 -12.792  -4.185  1.00 98.78           N  
ATOM   2310  H   GLN A 147       2.147 -13.141  -4.707  1.00 98.78           H  
ATOM   2311  CA  GLN A 147       1.239 -13.154  -2.775  1.00 98.78           C  
ATOM   2312  HA  GLN A 147       0.223 -13.510  -2.601  1.00 98.78           H  
ATOM   2313  C   GLN A 147       1.464 -11.940  -1.859  1.00 98.78           C  
ATOM   2314  CB  GLN A 147       2.227 -14.301  -2.495  1.00 98.78           C  
ATOM   2315  HB2 GLN A 147       2.014 -15.121  -3.182  1.00 98.78           H  
ATOM   2316  HB3 GLN A 147       3.246 -13.962  -2.685  1.00 98.78           H  
ATOM   2317  O   GLN A 147       0.707 -11.731  -0.915  1.00 98.78           O  
ATOM   2318  CG  GLN A 147       2.165 -14.839  -1.063  1.00 98.78           C  
ATOM   2319  HG2 GLN A 147       2.498 -14.062  -0.375  1.00 98.78           H  
ATOM   2320  HG3 GLN A 147       2.842 -15.688  -0.964  1.00 98.78           H  
ATOM   2321  CD  GLN A 147       0.765 -15.290  -0.685  1.00 98.78           C  
ATOM   2322  NE2 GLN A 147       0.297 -14.897   0.465  1.00 98.78           N  
ATOM   2323 HE21 GLN A 147      -0.702 -14.803   0.584  1.00 98.78           H  
ATOM   2324 HE22 GLN A 147       0.814 -14.283   1.079  1.00 98.78           H  
ATOM   2325  OE1 GLN A 147       0.066 -15.984  -1.412  1.00 98.78           O  
ATOM   2326  N   GLU A 148       2.455 -11.106  -2.172  1.00 98.82           N  
ATOM   2327  H   GLU A 148       3.036 -11.334  -2.966  1.00 98.82           H  
ATOM   2328  CA  GLU A 148       2.736  -9.862  -1.451  1.00 98.82           C  
ATOM   2329  HA  GLU A 148       2.834 -10.068  -0.385  1.00 98.82           H  
ATOM   2330  C   GLU A 148       1.589  -8.850  -1.609  1.00 98.82           C  
ATOM   2331  CB  GLU A 148       4.055  -9.265  -1.968  1.00 98.82           C  
ATOM   2332  HB2 GLU A 148       4.151  -8.244  -1.599  1.00 98.82           H  
ATOM   2333  HB3 GLU A 148       3.999  -9.234  -3.056  1.00 98.82           H  
ATOM   2334  O   GLU A 148       1.162  -8.252  -0.625  1.00 98.82           O  
ATOM   2335  CG  GLU A 148       5.317 -10.044  -1.555  1.00 98.82           C  
ATOM   2336  HG2 GLU A 148       5.430  -9.980  -0.472  1.00 98.82           H  
ATOM   2337  HG3 GLU A 148       5.205 -11.097  -1.812  1.00 98.82           H  
ATOM   2338  CD  GLU A 148       6.575  -9.488  -2.248  1.00 98.82           C  
ATOM   2339  OE1 GLU A 148       7.444  -8.884  -1.564  1.00 98.82           O  
ATOM   2340  OE2 GLU A 148       6.682  -9.645  -3.489  1.00 98.82           O  
ATOM   2341  N   TYR A 149       1.028  -8.682  -2.813  1.00 98.87           N  
ATOM   2342  H   TYR A 149       1.414  -9.177  -3.603  1.00 98.87           H  
ATOM   2343  CA  TYR A 149      -0.141  -7.811  -3.015  1.00 98.87           C  
ATOM   2344  HA  TYR A 149       0.056  -6.855  -2.530  1.00 98.87           H  
ATOM   2345  C   TYR A 149      -1.422  -8.352  -2.377  1.00 98.87           C  
ATOM   2346  CB  TYR A 149      -0.367  -7.555  -4.510  1.00 98.87           C  
ATOM   2347  HB2 TYR A 149      -1.431  -7.402  -4.689  1.00 98.87           H  
ATOM   2348  HB3 TYR A 149      -0.066  -8.427  -5.090  1.00 98.87           H  
ATOM   2349  O   TYR A 149      -2.281  -7.565  -1.979  1.00 98.87           O  
ATOM   2350  CG  TYR A 149       0.353  -6.321  -4.997  1.00 98.87           C  
ATOM   2351  CD1 TYR A 149      -0.184  -5.052  -4.707  1.00 98.87           C  
ATOM   2352  HD1 TYR A 149      -1.112  -4.976  -4.160  1.00 98.87           H  
ATOM   2353  CD2 TYR A 149       1.564  -6.430  -5.703  1.00 98.87           C  
ATOM   2354  HD2 TYR A 149       1.976  -7.402  -5.930  1.00 98.87           H  
ATOM   2355  CE1 TYR A 149       0.494  -3.889  -5.112  1.00 98.87           C  
ATOM   2356  HE1 TYR A 149       0.100  -2.913  -4.872  1.00 98.87           H  
ATOM   2357  CE2 TYR A 149       2.246  -5.268  -6.109  1.00 98.87           C  
ATOM   2358  HE2 TYR A 149       3.165  -5.351  -6.669  1.00 98.87           H  
ATOM   2359  OH  TYR A 149       2.352  -2.868  -6.199  1.00 98.87           O  
ATOM   2360  HH  TYR A 149       3.243  -3.053  -6.504  1.00 98.87           H  
ATOM   2361  CZ  TYR A 149       1.715  -3.997  -5.806  1.00 98.87           C  
ATOM   2362  N   ARG A 150      -1.566  -9.676  -2.263  1.00 98.82           N  
ATOM   2363  H   ARG A 150      -0.857 -10.262  -2.679  1.00 98.82           H  
ATOM   2364  CA  ARG A 150      -2.669 -10.324  -1.547  1.00 98.82           C  
ATOM   2365  HA  ARG A 150      -3.618  -9.920  -1.900  1.00 98.82           H  
ATOM   2366  C   ARG A 150      -2.612 -10.012  -0.051  1.00 98.82           C  
ATOM   2367  CB  ARG A 150      -2.656 -11.832  -1.862  1.00 98.82           C  
ATOM   2368  HB2 ARG A 150      -3.001 -11.984  -2.885  1.00 98.82           H  
ATOM   2369  HB3 ARG A 150      -1.641 -12.220  -1.778  1.00 98.82           H  
ATOM   2370  O   ARG A 150      -3.611  -9.546   0.496  1.00 98.82           O  
ATOM   2371  CG  ARG A 150      -3.545 -12.622  -0.901  1.00 98.82           C  
ATOM   2372  HG2 ARG A 150      -3.127 -12.535   0.102  1.00 98.82           H  
ATOM   2373  HG3 ARG A 150      -4.546 -12.190  -0.886  1.00 98.82           H  
ATOM   2374  CD  ARG A 150      -3.636 -14.110  -1.240  1.00 98.82           C  
ATOM   2375  HD2 ARG A 150      -4.367 -14.247  -2.036  1.00 98.82           H  
ATOM   2376  HD3 ARG A 150      -2.667 -14.463  -1.593  1.00 98.82           H  
ATOM   2377  NE  ARG A 150      -4.060 -14.835  -0.031  1.00 98.82           N  
ATOM   2378  HE  ARG A 150      -4.993 -14.624   0.291  1.00 98.82           H  
ATOM   2379  NH1 ARG A 150      -2.192 -16.109   0.333  1.00 98.82           N  
ATOM   2380 HH11 ARG A 150      -1.554 -16.571   0.965  1.00 98.82           H  
ATOM   2381 HH12 ARG A 150      -1.955 -16.048  -0.646  1.00 98.82           H  
ATOM   2382  NH2 ARG A 150      -3.495 -15.584   2.041  1.00 98.82           N  
ATOM   2383 HH21 ARG A 150      -4.220 -14.970   2.382  1.00 98.82           H  
ATOM   2384 HH22 ARG A 150      -2.691 -15.729   2.636  1.00 98.82           H  
ATOM   2385  CZ  ARG A 150      -3.259 -15.509   0.766  1.00 98.82           C  
ATOM   2386  N   ASP A 151      -1.460 -10.243   0.576  1.00 98.68           N  
ATOM   2387  H   ASP A 151      -0.703 -10.645   0.043  1.00 98.68           H  
ATOM   2388  CA  ASP A 151      -1.297 -10.147   2.033  1.00 98.68           C  
ATOM   2389  HA  ASP A 151      -2.202 -10.508   2.521  1.00 98.68           H  
ATOM   2390  C   ASP A 151      -1.054  -8.709   2.526  1.00 98.68           C  
ATOM   2391  CB  ASP A 151      -0.128 -11.039   2.478  1.00 98.68           C  
ATOM   2392  HB2 ASP A 151       0.764 -10.748   1.922  1.00 98.68           H  
ATOM   2393  HB3 ASP A 151       0.066 -10.843   3.532  1.00 98.68           H  
ATOM   2394  O   ASP A 151      -1.446  -8.367   3.641  1.00 98.68           O  
ATOM   2395  CG  ASP A 151      -0.337 -12.550   2.326  1.00 98.68           C  
ATOM   2396  OD1 ASP A 151      -1.460 -13.037   2.035  1.00 98.68           O  
ATOM   2397  OD2 ASP A 151       0.670 -13.269   2.522  1.00 98.68           O  
ATOM   2398  N   GLY A 152      -0.439  -7.865   1.693  1.00 98.75           N  
ATOM   2399  H   GLY A 152      -0.083  -8.246   0.828  1.00 98.75           H  
ATOM   2400  CA  GLY A 152       0.008  -6.518   2.043  1.00 98.75           C  
ATOM   2401  HA2 GLY A 152      -0.536  -6.147   2.912  1.00 98.75           H  
ATOM   2402  HA3 GLY A 152      -0.207  -5.856   1.204  1.00 98.75           H  
ATOM   2403  C   GLY A 152       1.509  -6.441   2.342  1.00 98.75           C  
ATOM   2404  O   GLY A 152       2.170  -7.435   2.641  1.00 98.75           O  
ATOM   2405  N   PHE A 153       2.071  -5.237   2.234  1.00 98.72           N  
ATOM   2406  H   PHE A 153       1.465  -4.448   2.059  1.00 98.72           H  
ATOM   2407  CA  PHE A 153       3.495  -4.967   2.451  1.00 98.72           C  
ATOM   2408  HA  PHE A 153       3.837  -5.574   3.289  1.00 98.72           H  
ATOM   2409  C   PHE A 153       3.751  -3.497   2.814  1.00 98.72           C  
ATOM   2410  CB  PHE A 153       4.302  -5.373   1.201  1.00 98.72           C  
ATOM   2411  HB2 PHE A 153       5.362  -5.200   1.386  1.00 98.72           H  
ATOM   2412  HB3 PHE A 153       4.188  -6.447   1.049  1.00 98.72           H  
ATOM   2413  O   PHE A 153       2.872  -2.644   2.697  1.00 98.72           O  
ATOM   2414  CG  PHE A 153       3.908  -4.660  -0.079  1.00 98.72           C  
ATOM   2415  CD1 PHE A 153       2.991  -5.260  -0.959  1.00 98.72           C  
ATOM   2416  HD1 PHE A 153       2.565  -6.223  -0.715  1.00 98.72           H  
ATOM   2417  CD2 PHE A 153       4.457  -3.404  -0.399  1.00 98.72           C  
ATOM   2418  HD2 PHE A 153       5.168  -2.934   0.265  1.00 98.72           H  
ATOM   2419  CE1 PHE A 153       2.624  -4.615  -2.152  1.00 98.72           C  
ATOM   2420  HE1 PHE A 153       1.926  -5.087  -2.827  1.00 98.72           H  
ATOM   2421  CE2 PHE A 153       4.084  -2.754  -1.588  1.00 98.72           C  
ATOM   2422  HE2 PHE A 153       4.511  -1.793  -1.832  1.00 98.72           H  
ATOM   2423  CZ  PHE A 153       3.169  -3.359  -2.465  1.00 98.72           C  
ATOM   2424  HZ  PHE A 153       2.888  -2.860  -3.381  1.00 98.72           H  
ATOM   2425  N   GLY A 154       4.987  -3.192   3.217  1.00 97.68           N  
ATOM   2426  H   GLY A 154       5.635  -3.954   3.353  1.00 97.68           H  
ATOM   2427  CA  GLY A 154       5.413  -1.866   3.672  1.00 97.68           C  
ATOM   2428  HA2 GLY A 154       4.807  -1.091   3.203  1.00 97.68           H  
ATOM   2429  HA3 GLY A 154       6.448  -1.695   3.379  1.00 97.68           H  
ATOM   2430  C   GLY A 154       5.318  -1.705   5.188  1.00 97.68           C  
ATOM   2431  O   GLY A 154       5.229  -2.692   5.917  1.00 97.68           O  
ATOM   2432  N   ASP A 155       5.396  -0.465   5.666  1.00 96.17           N  
ATOM   2433  H   ASP A 155       5.421   0.309   5.017  1.00 96.17           H  
ATOM   2434  CA  ASP A 155       5.422  -0.159   7.099  1.00 96.17           C  
ATOM   2435  HA  ASP A 155       4.840  -0.914   7.627  1.00 96.17           H  
ATOM   2436  C   ASP A 155       4.760   1.201   7.376  1.00 96.17           C  
ATOM   2437  CB  ASP A 155       6.875  -0.267   7.616  1.00 96.17           C  
ATOM   2438  HB2 ASP A 155       7.218  -1.287   7.441  1.00 96.17           H  
ATOM   2439  HB3 ASP A 155       7.526   0.384   7.032  1.00 96.17           H  
ATOM   2440  O   ASP A 155       5.093   2.235   6.789  1.00 96.17           O  
ATOM   2441  CG  ASP A 155       7.081   0.037   9.108  1.00 96.17           C  
ATOM   2442  OD1 ASP A 155       6.115   0.399   9.817  1.00 96.17           O  
ATOM   2443  OD2 ASP A 155       8.234  -0.049   9.576  1.00 96.17           O  
ATOM   2444  N   TYR A 156       3.814   1.223   8.314  1.00 96.45           N  
ATOM   2445  H   TYR A 156       3.612   0.368   8.813  1.00 96.45           H  
ATOM   2446  CA  TYR A 156       3.151   2.455   8.726  1.00 96.45           C  
ATOM   2447  HA  TYR A 156       2.716   2.921   7.842  1.00 96.45           H  
ATOM   2448  C   TYR A 156       4.108   3.487   9.340  1.00 96.45           C  
ATOM   2449  CB  TYR A 156       2.038   2.131   9.728  1.00 96.45           C  
ATOM   2450  HB2 TYR A 156       2.474   1.626  10.590  1.00 96.45           H  
ATOM   2451  HB3 TYR A 156       1.637   3.086  10.069  1.00 96.45           H  
ATOM   2452  O   TYR A 156       3.830   4.683   9.246  1.00 96.45           O  
ATOM   2453  CG  TYR A 156       0.869   1.319   9.202  1.00 96.45           C  
ATOM   2454  CD1 TYR A 156       0.240   1.691   7.999  1.00 96.45           C  
ATOM   2455  HD1 TYR A 156       0.619   2.513   7.410  1.00 96.45           H  
ATOM   2456  CD2 TYR A 156       0.368   0.220   9.932  1.00 96.45           C  
ATOM   2457  HD2 TYR A 156       0.840  -0.097  10.849  1.00 96.45           H  
ATOM   2458  CE1 TYR A 156      -0.884   0.984   7.544  1.00 96.45           C  
ATOM   2459  HE1 TYR A 156      -1.381   1.260   6.625  1.00 96.45           H  
ATOM   2460  CE2 TYR A 156      -0.747  -0.501   9.460  1.00 96.45           C  
ATOM   2461  HE2 TYR A 156      -1.097  -1.363  10.008  1.00 96.45           H  
ATOM   2462  OH  TYR A 156      -2.477  -0.765   7.791  1.00 96.45           O  
ATOM   2463  HH  TYR A 156      -2.763  -1.490   8.351  1.00 96.45           H  
ATOM   2464  CZ  TYR A 156      -1.381  -0.115   8.262  1.00 96.45           C  
ATOM   2465  N   ASN A 157       5.219   3.055   9.950  1.00 93.77           N  
ATOM   2466  H   ASN A 157       5.406   2.063   9.948  1.00 93.77           H  
ATOM   2467  CA  ASN A 157       6.190   3.939  10.599  1.00 93.77           C  
ATOM   2468  HA  ASN A 157       5.653   4.651  11.225  1.00 93.77           H  
ATOM   2469  C   ASN A 157       7.010   4.755   9.593  1.00 93.77           C  
ATOM   2470  CB  ASN A 157       7.134   3.119  11.490  1.00 93.77           C  
ATOM   2471  HB2 ASN A 157       7.867   3.785  11.945  1.00 93.77           H  
ATOM   2472  HB3 ASN A 157       7.676   2.397  10.879  1.00 93.77           H  
ATOM   2473  O   ASN A 157       7.305   5.917   9.864  1.00 93.77           O  
ATOM   2474  CG  ASN A 157       6.414   2.400  12.608  1.00 93.77           C  
ATOM   2475  ND2 ASN A 157       6.458   1.092  12.604  1.00 93.77           N  
ATOM   2476 HD21 ASN A 157       5.850   0.606  13.248  1.00 93.77           H  
ATOM   2477 HD22 ASN A 157       6.733   0.651  11.738  1.00 93.77           H  
ATOM   2478  OD1 ASN A 157       5.809   2.999  13.486  1.00 93.77           O  
ATOM   2479  N   ILE A 158       7.358   4.167   8.443  1.00 94.33           N  
ATOM   2480  H   ILE A 158       7.103   3.200   8.299  1.00 94.33           H  
ATOM   2481  CA  ILE A 158       8.003   4.892   7.331  1.00 94.33           C  
ATOM   2482  HA  ILE A 158       8.648   5.663   7.753  1.00 94.33           H  
ATOM   2483  C   ILE A 158       6.968   5.631   6.473  1.00 94.33           C  
ATOM   2484  CB  ILE A 158       8.909   3.966   6.489  1.00 94.33           C  
ATOM   2485  HB  ILE A 158       9.455   4.591   5.782  1.00 94.33           H  
ATOM   2486  O   ILE A 158       7.291   6.604   5.801  1.00 94.33           O  
ATOM   2487  CG1 ILE A 158       8.081   2.950   5.680  1.00 94.33           C  
ATOM   2488 HG12 ILE A 158       7.430   3.480   4.984  1.00 94.33           H  
ATOM   2489 HG13 ILE A 158       7.458   2.391   6.377  1.00 94.33           H  
ATOM   2490  CG2 ILE A 158       9.941   3.277   7.404  1.00 94.33           C  
ATOM   2491 HG21 ILE A 158       9.470   2.495   7.998  1.00 94.33           H  
ATOM   2492 HG22 ILE A 158      10.733   2.836   6.799  1.00 94.33           H  
ATOM   2493 HG23 ILE A 158      10.396   4.013   8.067  1.00 94.33           H  
ATOM   2494  CD1 ILE A 158       8.893   1.946   4.864  1.00 94.33           C  
ATOM   2495 HD11 ILE A 158       9.556   1.367   5.507  1.00 94.33           H  
ATOM   2496 HD12 ILE A 158       9.476   2.465   4.103  1.00 94.33           H  
ATOM   2497 HD13 ILE A 158       8.199   1.247   4.397  1.00 94.33           H  
ATOM   2498  N   GLY A 159       5.703   5.205   6.543  1.00 94.61           N  
ATOM   2499  H   GLY A 159       5.523   4.351   7.051  1.00 94.61           H  
ATOM   2500  CA  GLY A 159       4.570   5.885   5.926  1.00 94.61           C  
ATOM   2501  HA2 GLY A 159       4.781   6.952   5.858  1.00 94.61           H  
ATOM   2502  HA3 GLY A 159       3.699   5.743   6.566  1.00 94.61           H  
ATOM   2503  C   GLY A 159       4.212   5.389   4.528  1.00 94.61           C  
ATOM   2504  O   GLY A 159       3.263   5.916   3.955  1.00 94.61           O  
ATOM   2505  N   GLU A 160       4.898   4.375   4.000  1.00 98.22           N  
ATOM   2506  H   GLU A 160       5.631   3.950   4.550  1.00 98.22           H  
ATOM   2507  CA  GLU A 160       4.593   3.759   2.706  1.00 98.22           C  
ATOM   2508  HA  GLU A 160       3.749   4.282   2.255  1.00 98.22           H  
ATOM   2509  C   GLU A 160       4.196   2.297   2.871  1.00 98.22           C  
ATOM   2510  CB  GLU A 160       5.768   3.861   1.735  1.00 98.22           C  
ATOM   2511  HB2 GLU A 160       5.494   3.336   0.820  1.00 98.22           H  
ATOM   2512  HB3 GLU A 160       6.643   3.381   2.174  1.00 98.22           H  
ATOM   2513  O   GLU A 160       4.892   1.515   3.521  1.00 98.22           O  
ATOM   2514  CG  GLU A 160       6.121   5.306   1.387  1.00 98.22           C  
ATOM   2515  HG2 GLU A 160       5.199   5.861   1.211  1.00 98.22           H  
ATOM   2516  HG3 GLU A 160       6.643   5.770   2.224  1.00 98.22           H  
ATOM   2517  CD  GLU A 160       6.990   5.374   0.132  1.00 98.22           C  
ATOM   2518  OE1 GLU A 160       6.800   6.343  -0.634  1.00 98.22           O  
ATOM   2519  OE2 GLU A 160       7.816   4.474  -0.120  1.00 98.22           O  
ATOM   2520  N   PHE A 161       3.057   1.928   2.290  1.00 98.67           N  
ATOM   2521  H   PHE A 161       2.550   2.596   1.728  1.00 98.67           H  
ATOM   2522  CA  PHE A 161       2.496   0.589   2.431  1.00 98.67           C  
ATOM   2523  HA  PHE A 161       3.288  -0.139   2.256  1.00 98.67           H  
ATOM   2524  C   PHE A 161       1.401   0.313   1.402  1.00 98.67           C  
ATOM   2525  CB  PHE A 161       1.947   0.399   3.861  1.00 98.67           C  
ATOM   2526  HB2 PHE A 161       1.640  -0.639   3.990  1.00 98.67           H  
ATOM   2527  HB3 PHE A 161       2.738   0.575   4.591  1.00 98.67           H  
ATOM   2528  O   PHE A 161       0.839   1.228   0.788  1.00 98.67           O  
ATOM   2529  CG  PHE A 161       0.771   1.295   4.186  1.00 98.67           C  
ATOM   2530  CD1 PHE A 161       0.984   2.597   4.675  1.00 98.67           C  
ATOM   2531  HD1 PHE A 161       1.991   2.947   4.849  1.00 98.67           H  
ATOM   2532  CD2 PHE A 161      -0.537   0.838   3.948  1.00 98.67           C  
ATOM   2533  HD2 PHE A 161      -0.704  -0.164   3.581  1.00 98.67           H  
ATOM   2534  CE1 PHE A 161      -0.112   3.442   4.921  1.00 98.67           C  
ATOM   2535  HE1 PHE A 161       0.052   4.443   5.292  1.00 98.67           H  
ATOM   2536  CE2 PHE A 161      -1.630   1.687   4.176  1.00 98.67           C  
ATOM   2537  HE2 PHE A 161      -2.632   1.326   3.997  1.00 98.67           H  
ATOM   2538  CZ  PHE A 161      -1.418   2.986   4.671  1.00 98.67           C  
ATOM   2539  HZ  PHE A 161      -2.265   3.628   4.865  1.00 98.67           H  
ATOM   2540  N   TYR A 162       1.075  -0.969   1.278  1.00 98.79           N  
ATOM   2541  H   TYR A 162       1.618  -1.637   1.805  1.00 98.79           H  
ATOM   2542  CA  TYR A 162      -0.119  -1.489   0.635  1.00 98.79           C  
ATOM   2543  HA  TYR A 162      -0.790  -0.662   0.403  1.00 98.79           H  
ATOM   2544  C   TYR A 162      -0.817  -2.451   1.603  1.00 98.79           C  
ATOM   2545  CB  TYR A 162       0.267  -2.180  -0.675  1.00 98.79           C  
ATOM   2546  HB2 TYR A 162       0.966  -1.546  -1.220  1.00 98.79           H  
ATOM   2547  HB3 TYR A 162       0.778  -3.118  -0.458  1.00 98.79           H  
ATOM   2548  O   TYR A 162      -0.192  -3.377   2.111  1.00 98.79           O  
ATOM   2549  CG  TYR A 162      -0.930  -2.440  -1.561  1.00 98.79           C  
ATOM   2550  CD1 TYR A 162      -1.606  -3.674  -1.518  1.00 98.79           C  
ATOM   2551  HD1 TYR A 162      -1.237  -4.474  -0.893  1.00 98.79           H  
ATOM   2552  CD2 TYR A 162      -1.382  -1.413  -2.410  1.00 98.79           C  
ATOM   2553  HD2 TYR A 162      -0.852  -0.472  -2.431  1.00 98.79           H  
ATOM   2554  CE1 TYR A 162      -2.750  -3.870  -2.317  1.00 98.79           C  
ATOM   2555  HE1 TYR A 162      -3.277  -4.813  -2.314  1.00 98.79           H  
ATOM   2556  CE2 TYR A 162      -2.513  -1.609  -3.220  1.00 98.79           C  
ATOM   2557  HE2 TYR A 162      -2.866  -0.816  -3.863  1.00 98.79           H  
ATOM   2558  OH  TYR A 162      -4.287  -3.026  -3.954  1.00 98.79           O  
ATOM   2559  HH  TYR A 162      -4.485  -2.289  -4.537  1.00 98.79           H  
ATOM   2560  CZ  TYR A 162      -3.199  -2.840  -3.170  1.00 98.79           C  
ATOM   2561  N   LEU A 163      -2.105  -2.238   1.878  1.00 98.67           N  
ATOM   2562  H   LEU A 163      -2.552  -1.451   1.429  1.00 98.67           H  
ATOM   2563  CA  LEU A 163      -2.851  -2.958   2.921  1.00 98.67           C  
ATOM   2564  HA  LEU A 163      -2.277  -2.912   3.846  1.00 98.67           H  
ATOM   2565  C   LEU A 163      -3.075  -4.441   2.599  1.00 98.67           C  
ATOM   2566  CB  LEU A 163      -4.192  -2.236   3.122  1.00 98.67           C  
ATOM   2567  HB2 LEU A 163      -4.730  -2.284   2.175  1.00 98.67           H  
ATOM   2568  HB3 LEU A 163      -3.969  -1.197   3.363  1.00 98.67           H  
ATOM   2569  O   LEU A 163      -3.280  -5.230   3.514  1.00 98.67           O  
ATOM   2570  CG  LEU A 163      -5.123  -2.783   4.221  1.00 98.67           C  
ATOM   2571  HG  LEU A 163      -5.373  -3.824   4.013  1.00 98.67           H  
ATOM   2572  CD1 LEU A 163      -4.493  -2.684   5.609  1.00 98.67           C  
ATOM   2573 HD11 LEU A 163      -4.200  -1.656   5.820  1.00 98.67           H  
ATOM   2574 HD12 LEU A 163      -3.613  -3.326   5.663  1.00 98.67           H  
ATOM   2575 HD13 LEU A 163      -5.199  -3.021   6.368  1.00 98.67           H  
ATOM   2576  CD2 LEU A 163      -6.432  -1.989   4.226  1.00 98.67           C  
ATOM   2577 HD21 LEU A 163      -6.231  -0.938   4.435  1.00 98.67           H  
ATOM   2578 HD22 LEU A 163      -7.099  -2.388   4.990  1.00 98.67           H  
ATOM   2579 HD23 LEU A 163      -6.919  -2.082   3.255  1.00 98.67           H  
ATOM   2580  N   GLY A 164      -3.056  -4.811   1.320  1.00 98.80           N  
ATOM   2581  H   GLY A 164      -2.877  -4.098   0.627  1.00 98.80           H  
ATOM   2582  CA  GLY A 164      -3.316  -6.172   0.857  1.00 98.80           C  
ATOM   2583  HA2 GLY A 164      -3.193  -6.887   1.671  1.00 98.80           H  
ATOM   2584  HA3 GLY A 164      -2.580  -6.423   0.094  1.00 98.80           H  
ATOM   2585  C   GLY A 164      -4.725  -6.338   0.290  1.00 98.80           C  
ATOM   2586  O   GLY A 164      -5.714  -5.929   0.905  1.00 98.80           O  
ATOM   2587  N   ASN A 165      -4.822  -6.947  -0.890  1.00 98.87           N  
ATOM   2588  H   ASN A 165      -3.968  -7.256  -1.331  1.00 98.87           H  
ATOM   2589  CA  ASN A 165      -6.084  -7.150  -1.601  1.00 98.87           C  
ATOM   2590  HA  ASN A 165      -6.550  -6.183  -1.788  1.00 98.87           H  
ATOM   2591  C   ASN A 165      -7.081  -7.977  -0.785  1.00 98.87           C  
ATOM   2592  CB  ASN A 165      -5.806  -7.840  -2.944  1.00 98.87           C  
ATOM   2593  HB2 ASN A 165      -5.209  -8.739  -2.789  1.00 98.87           H  
ATOM   2594  HB3 ASN A 165      -6.763  -8.139  -3.373  1.00 98.87           H  
ATOM   2595  O   ASN A 165      -8.272  -7.680  -0.809  1.00 98.87           O  
ATOM   2596  CG  ASN A 165      -5.138  -6.946  -3.965  1.00 98.87           C  
ATOM   2597  ND2 ASN A 165      -4.455  -7.512  -4.932  1.00 98.87           N  
ATOM   2598 HD21 ASN A 165      -4.049  -6.894  -5.620  1.00 98.87           H  
ATOM   2599 HD22 ASN A 165      -4.373  -8.518  -4.975  1.00 98.87           H  
ATOM   2600  OD1 ASN A 165      -5.256  -5.739  -3.930  1.00 98.87           O  
ATOM   2601  N   GLU A 166      -6.603  -8.959  -0.018  1.00 98.72           N  
ATOM   2602  H   GLU A 166      -5.610  -9.144  -0.011  1.00 98.72           H  
ATOM   2603  CA  GLU A 166      -7.469  -9.792   0.817  1.00 98.72           C  
ATOM   2604  HA  GLU A 166      -8.275 -10.180   0.193  1.00 98.72           H  
ATOM   2605  C   GLU A 166      -8.109  -8.981   1.951  1.00 98.72           C  
ATOM   2606  CB  GLU A 166      -6.639 -10.963   1.364  1.00 98.72           C  
ATOM   2607  HB2 GLU A 166      -5.937 -10.590   2.111  1.00 98.72           H  
ATOM   2608  HB3 GLU A 166      -6.055 -11.398   0.553  1.00 98.72           H  
ATOM   2609  O   GLU A 166      -9.299  -9.107   2.235  1.00 98.72           O  
ATOM   2610  CG  GLU A 166      -7.492 -12.072   1.991  1.00 98.72           C  
ATOM   2611  HG2 GLU A 166      -6.824 -12.859   2.341  1.00 98.72           H  
ATOM   2612  HG3 GLU A 166      -8.008 -11.668   2.862  1.00 98.72           H  
ATOM   2613  CD  GLU A 166      -8.507 -12.679   1.011  1.00 98.72           C  
ATOM   2614  OE1 GLU A 166      -9.526 -13.196   1.518  1.00 98.72           O  
ATOM   2615  OE2 GLU A 166      -8.261 -12.613  -0.220  1.00 98.72           O  
ATOM   2616  N   ASN A 167      -7.347  -8.071   2.563  1.00 98.40           N  
ATOM   2617  H   ASN A 167      -6.390  -7.968   2.258  1.00 98.40           H  
ATOM   2618  CA  ASN A 167      -7.865  -7.164   3.585  1.00 98.40           C  
ATOM   2619  HA  ASN A 167      -8.384  -7.746   4.346  1.00 98.40           H  
ATOM   2620  C   ASN A 167      -8.895  -6.189   2.992  1.00 98.40           C  
ATOM   2621  CB  ASN A 167      -6.681  -6.437   4.244  1.00 98.40           C  
ATOM   2622  HB2 ASN A 167      -6.059  -5.979   3.475  1.00 98.40           H  
ATOM   2623  HB3 ASN A 167      -7.054  -5.651   4.899  1.00 98.40           H  
ATOM   2624  O   ASN A 167      -9.952  -5.969   3.584  1.00 98.40           O  
ATOM   2625  CG  ASN A 167      -5.825  -7.368   5.086  1.00 98.40           C  
ATOM   2626  ND2 ASN A 167      -4.530  -7.175   5.107  1.00 98.40           N  
ATOM   2627 HD21 ASN A 167      -4.090  -6.479   4.521  1.00 98.40           H  
ATOM   2628 HD22 ASN A 167      -3.957  -7.866   5.570  1.00 98.40           H  
ATOM   2629  OD1 ASN A 167      -6.319  -8.270   5.743  1.00 98.40           O  
ATOM   2630  N   ILE A 168      -8.627  -5.645   1.801  1.00 98.60           N  
ATOM   2631  H   ILE A 168      -7.745  -5.875   1.365  1.00 98.60           H  
ATOM   2632  CA  ILE A 168      -9.544  -4.730   1.103  1.00 98.60           C  
ATOM   2633  HA  ILE A 168      -9.835  -3.940   1.795  1.00 98.60           H  
ATOM   2634  C   ILE A 168     -10.835  -5.457   0.681  1.00 98.60           C  
ATOM   2635  CB  ILE A 168      -8.831  -4.071  -0.100  1.00 98.60           C  
ATOM   2636  HB  ILE A 168      -8.509  -4.862  -0.777  1.00 98.60           H  
ATOM   2637  O   ILE A 168     -11.931  -4.920   0.860  1.00 98.60           O  
ATOM   2638  CG1 ILE A 168      -7.592  -3.248   0.327  1.00 98.60           C  
ATOM   2639 HG12 ILE A 168      -7.911  -2.305   0.770  1.00 98.60           H  
ATOM   2640 HG13 ILE A 168      -7.024  -3.782   1.089  1.00 98.60           H  
ATOM   2641  CG2 ILE A 168      -9.806  -3.138  -0.841  1.00 98.60           C  
ATOM   2642 HG21 ILE A 168     -10.176  -2.373  -0.158  1.00 98.60           H  
ATOM   2643 HG22 ILE A 168      -9.302  -2.656  -1.679  1.00 98.60           H  
ATOM   2644 HG23 ILE A 168     -10.651  -3.697  -1.242  1.00 98.60           H  
ATOM   2645  CD1 ILE A 168      -6.631  -2.960  -0.836  1.00 98.60           C  
ATOM   2646 HD11 ILE A 168      -5.725  -2.494  -0.449  1.00 98.60           H  
ATOM   2647 HD12 ILE A 168      -7.090  -2.286  -1.560  1.00 98.60           H  
ATOM   2648 HD13 ILE A 168      -6.354  -3.889  -1.333  1.00 98.60           H  
ATOM   2649  N   PHE A 169     -10.734  -6.689   0.175  1.00 98.58           N  
ATOM   2650  H   PHE A 169      -9.813  -7.073   0.020  1.00 98.58           H  
ATOM   2651  CA  PHE A 169     -11.881  -7.547  -0.132  1.00 98.58           C  
ATOM   2652  HA  PHE A 169     -12.525  -7.052  -0.859  1.00 98.58           H  
ATOM   2653  C   PHE A 169     -12.731  -7.818   1.118  1.00 98.58           C  
ATOM   2654  CB  PHE A 169     -11.382  -8.864  -0.748  1.00 98.58           C  
ATOM   2655  HB2 PHE A 169     -11.059  -8.681  -1.772  1.00 98.58           H  
ATOM   2656  HB3 PHE A 169     -10.517  -9.218  -0.188  1.00 98.58           H  
ATOM   2657  O   PHE A 169     -13.945  -7.614   1.102  1.00 98.58           O  
ATOM   2658  CG  PHE A 169     -12.433  -9.958  -0.744  1.00 98.58           C  
ATOM   2659  CD1 PHE A 169     -12.315 -11.060   0.122  1.00 98.58           C  
ATOM   2660  HD1 PHE A 169     -11.443 -11.179   0.748  1.00 98.58           H  
ATOM   2661  CD2 PHE A 169     -13.578  -9.828  -1.545  1.00 98.58           C  
ATOM   2662  HD2 PHE A 169     -13.666  -8.975  -2.202  1.00 98.58           H  
ATOM   2663  CE1 PHE A 169     -13.342 -12.018   0.182  1.00 98.58           C  
ATOM   2664  HE1 PHE A 169     -13.239 -12.857   0.854  1.00 98.58           H  
ATOM   2665  CE2 PHE A 169     -14.606 -10.783  -1.490  1.00 98.58           C  
ATOM   2666  HE2 PHE A 169     -15.482 -10.670  -2.112  1.00 98.58           H  
ATOM   2667  CZ  PHE A 169     -14.489 -11.880  -0.619  1.00 98.58           C  
ATOM   2668  HZ  PHE A 169     -15.273 -12.620  -0.568  1.00 98.58           H  
ATOM   2669  N   ASN A 170     -12.112  -8.208   2.233  1.00 97.75           N  
ATOM   2670  H   ASN A 170     -11.124  -8.415   2.188  1.00 97.75           H  
ATOM   2671  CA  ASN A 170     -12.833  -8.485   3.478  1.00 97.75           C  
ATOM   2672  HA  ASN A 170     -13.604  -9.228   3.278  1.00 97.75           H  
ATOM   2673  C   ASN A 170     -13.566  -7.246   4.024  1.00 97.75           C  
ATOM   2674  CB  ASN A 170     -11.841  -9.078   4.492  1.00 97.75           C  
ATOM   2675  HB2 ASN A 170     -12.286  -9.065   5.487  1.00 97.75           H  
ATOM   2676  HB3 ASN A 170     -10.927  -8.485   4.513  1.00 97.75           H  
ATOM   2677  O   ASN A 170     -14.690  -7.356   4.516  1.00 97.75           O  
ATOM   2678  CG  ASN A 170     -11.519 -10.528   4.167  1.00 97.75           C  
ATOM   2679  ND2 ASN A 170     -10.291 -10.957   4.312  1.00 97.75           N  
ATOM   2680 HD21 ASN A 170     -10.131 -11.849   3.867  1.00 97.75           H  
ATOM   2681 HD22 ASN A 170      -9.542 -10.282   4.360  1.00 97.75           H  
ATOM   2682  OD1 ASN A 170     -12.380 -11.302   3.797  1.00 97.75           O  
ATOM   2683  N   LEU A 171     -12.981  -6.052   3.884  1.00 97.38           N  
ATOM   2684  H   LEU A 171     -12.045  -6.018   3.507  1.00 97.38           H  
ATOM   2685  CA  LEU A 171     -13.661  -4.798   4.222  1.00 97.38           C  
ATOM   2686  HA  LEU A 171     -14.063  -4.875   5.233  1.00 97.38           H  
ATOM   2687  C   LEU A 171     -14.867  -4.559   3.299  1.00 97.38           C  
ATOM   2688  CB  LEU A 171     -12.650  -3.634   4.170  1.00 97.38           C  
ATOM   2689  HB2 LEU A 171     -13.193  -2.690   4.218  1.00 97.38           H  
ATOM   2690  HB3 LEU A 171     -12.134  -3.666   3.210  1.00 97.38           H  
ATOM   2691  O   LEU A 171     -15.997  -4.423   3.768  1.00 97.38           O  
ATOM   2692  CG  LEU A 171     -11.603  -3.658   5.301  1.00 97.38           C  
ATOM   2693  HG  LEU A 171     -11.170  -4.654   5.393  1.00 97.38           H  
ATOM   2694  CD1 LEU A 171     -10.477  -2.667   5.000  1.00 97.38           C  
ATOM   2695 HD11 LEU A 171      -9.714  -2.730   5.776  1.00 97.38           H  
ATOM   2696 HD12 LEU A 171     -10.016  -2.920   4.045  1.00 97.38           H  
ATOM   2697 HD13 LEU A 171     -10.871  -1.652   4.959  1.00 97.38           H  
ATOM   2698  CD2 LEU A 171     -12.215  -3.279   6.653  1.00 97.38           C  
ATOM   2699 HD21 LEU A 171     -11.437  -3.256   7.416  1.00 97.38           H  
ATOM   2700 HD22 LEU A 171     -12.963  -4.017   6.941  1.00 97.38           H  
ATOM   2701 HD23 LEU A 171     -12.689  -2.299   6.586  1.00 97.38           H  
ATOM   2702  N   THR A 172     -14.642  -4.573   1.985  1.00 97.79           N  
ATOM   2703  H   THR A 172     -13.701  -4.770   1.675  1.00 97.79           H  
ATOM   2704  CA  THR A 172     -15.634  -4.163   0.972  1.00 97.79           C  
ATOM   2705  HA  THR A 172     -16.196  -3.318   1.371  1.00 97.79           H  
ATOM   2706  C   THR A 172     -16.690  -5.216   0.624  1.00 97.79           C  
ATOM   2707  CB  THR A 172     -14.952  -3.683  -0.312  1.00 97.79           C  
ATOM   2708  HB  THR A 172     -15.733  -3.404  -1.020  1.00 97.79           H  
ATOM   2709  O   THR A 172     -17.668  -4.912  -0.054  1.00 97.79           O  
ATOM   2710  CG2 THR A 172     -14.061  -2.467  -0.083  1.00 97.79           C  
ATOM   2711 HG21 THR A 172     -13.632  -2.176  -1.042  1.00 97.79           H  
ATOM   2712 HG22 THR A 172     -14.663  -1.642   0.299  1.00 97.79           H  
ATOM   2713 HG23 THR A 172     -13.260  -2.686   0.624  1.00 97.79           H  
ATOM   2714  OG1 THR A 172     -14.138  -4.683  -0.889  1.00 97.79           O  
ATOM   2715  HG1 THR A 172     -13.381  -4.804  -0.311  1.00 97.79           H  
ATOM   2716  N   SER A 173     -16.538  -6.455   1.093  1.00 96.80           N  
ATOM   2717  H   SER A 173     -15.657  -6.695   1.525  1.00 96.80           H  
ATOM   2718  CA  SER A 173     -17.553  -7.510   0.953  1.00 96.80           C  
ATOM   2719  HA  SER A 173     -18.039  -7.410  -0.017  1.00 96.80           H  
ATOM   2720  C   SER A 173     -18.653  -7.430   2.013  1.00 96.80           C  
ATOM   2721  CB  SER A 173     -16.894  -8.891   1.000  1.00 96.80           C  
ATOM   2722  HB2 SER A 173     -17.664  -9.660   0.942  1.00 96.80           H  
ATOM   2723  HB3 SER A 173     -16.224  -9.002   0.148  1.00 96.80           H  
ATOM   2724  O   SER A 173     -19.763  -7.909   1.782  1.00 96.80           O  
ATOM   2725  OG  SER A 173     -16.159  -9.049   2.193  1.00 96.80           O  
ATOM   2726  HG  SER A 173     -15.264  -8.764   1.998  1.00 96.80           H  
ATOM   2727  N   SER A 174     -18.364  -6.824   3.168  1.00 91.65           N  
ATOM   2728  H   SER A 174     -17.426  -6.468   3.281  1.00 91.65           H  
ATOM   2729  CA  SER A 174     -19.283  -6.783   4.312  1.00 91.65           C  
ATOM   2730  HA  SER A 174     -19.988  -7.610   4.225  1.00 91.65           H  
ATOM   2731  C   SER A 174     -20.118  -5.505   4.390  1.00 91.65           C  
ATOM   2732  CB  SER A 174     -18.496  -6.998   5.608  1.00 91.65           C  
ATOM   2733  HB2 SER A 174     -19.202  -7.097   6.433  1.00 91.65           H  
ATOM   2734  HB3 SER A 174     -17.923  -7.922   5.533  1.00 91.65           H  
ATOM   2735  O   SER A 174     -21.211  -5.517   4.960  1.00 91.65           O  
ATOM   2736  OG  SER A 174     -17.619  -5.922   5.887  1.00 91.65           O  
ATOM   2737  HG  SER A 174     -16.888  -5.927   5.264  1.00 91.65           H  
ATOM   2738  N   ARG A 175     -19.612  -4.400   3.834  1.00 94.84           N  
ATOM   2739  H   ARG A 175     -18.728  -4.478   3.352  1.00 94.84           H  
ATOM   2740  CA  ARG A 175     -20.239  -3.073   3.870  1.00 94.84           C  
ATOM   2741  HA  ARG A 175     -21.320  -3.193   3.947  1.00 94.84           H  
ATOM   2742  C   ARG A 175     -19.948  -2.311   2.584  1.00 94.84           C  
ATOM   2743  CB  ARG A 175     -19.740  -2.270   5.083  1.00 94.84           C  
ATOM   2744  HB2 ARG A 175     -20.313  -1.344   5.140  1.00 94.84           H  
ATOM   2745  HB3 ARG A 175     -18.692  -2.006   4.942  1.00 94.84           H  
ATOM   2746  O   ARG A 175     -19.059  -2.685   1.823  1.00 94.84           O  
ATOM   2747  CG  ARG A 175     -19.877  -3.018   6.415  1.00 94.84           C  
ATOM   2748  HG2 ARG A 175     -19.172  -3.849   6.453  1.00 94.84           H  
ATOM   2749  HG3 ARG A 175     -20.896  -3.389   6.525  1.00 94.84           H  
ATOM   2750  CD  ARG A 175     -19.571  -2.062   7.556  1.00 94.84           C  
ATOM   2751  HD2 ARG A 175     -20.340  -1.291   7.509  1.00 94.84           H  
ATOM   2752  HD3 ARG A 175     -18.588  -1.614   7.413  1.00 94.84           H  
ATOM   2753  NE  ARG A 175     -19.641  -2.725   8.864  1.00 94.84           N  
ATOM   2754  HE  ARG A 175     -19.730  -3.731   8.858  1.00 94.84           H  
ATOM   2755  NH1 ARG A 175     -19.481  -0.825  10.190  1.00 94.84           N  
ATOM   2756 HH11 ARG A 175     -18.686  -0.424   9.713  1.00 94.84           H  
ATOM   2757 HH12 ARG A 175     -20.148  -0.250   9.694  1.00 94.84           H  
ATOM   2758  NH2 ARG A 175     -19.839  -2.745  11.134  1.00 94.84           N  
ATOM   2759 HH21 ARG A 175     -19.832  -2.156  11.955  1.00 94.84           H  
ATOM   2760 HH22 ARG A 175     -20.022  -3.739  11.144  1.00 94.84           H  
ATOM   2761  CZ  ARG A 175     -19.649  -2.099  10.026  1.00 94.84           C  
ATOM   2762  N   LYS A 176     -20.686  -1.228   2.350  1.00 97.05           N  
ATOM   2763  H   LYS A 176     -21.321  -0.915   3.071  1.00 97.05           H  
ATOM   2764  CA  LYS A 176     -20.470  -0.348   1.198  1.00 97.05           C  
ATOM   2765  HA  LYS A 176     -20.146  -0.946   0.346  1.00 97.05           H  
ATOM   2766  C   LYS A 176     -19.368   0.656   1.499  1.00 97.05           C  
ATOM   2767  CB  LYS A 176     -21.763   0.376   0.829  1.00 97.05           C  
ATOM   2768  HB2 LYS A 176     -21.548   1.090   0.035  1.00 97.05           H  
ATOM   2769  HB3 LYS A 176     -22.132   0.927   1.695  1.00 97.05           H  
ATOM   2770  O   LYS A 176     -19.327   1.216   2.591  1.00 97.05           O  
ATOM   2771  CG  LYS A 176     -22.834  -0.606   0.343  1.00 97.05           C  
ATOM   2772  HG2 LYS A 176     -22.453  -1.176  -0.504  1.00 97.05           H  
ATOM   2773  HG3 LYS A 176     -23.112  -1.289   1.146  1.00 97.05           H  
ATOM   2774  CD  LYS A 176     -24.057   0.196  -0.088  1.00 97.05           C  
ATOM   2775  HD2 LYS A 176     -23.769   0.878  -0.888  1.00 97.05           H  
ATOM   2776  HD3 LYS A 176     -24.414   0.781   0.759  1.00 97.05           H  
ATOM   2777  CE  LYS A 176     -25.164  -0.730  -0.579  1.00 97.05           C  
ATOM   2778  HE2 LYS A 176     -24.783  -1.321  -1.412  1.00 97.05           H  
ATOM   2779  HE3 LYS A 176     -25.442  -1.402   0.232  1.00 97.05           H  
ATOM   2780  NZ  LYS A 176     -26.319   0.089  -1.002  1.00 97.05           N  
ATOM   2781  HZ1 LYS A 176     -26.032   0.712  -1.743  1.00 97.05           H  
ATOM   2782  HZ2 LYS A 176     -27.086  -0.487  -1.318  1.00 97.05           H  
ATOM   2783  HZ3 LYS A 176     -26.619   0.665  -0.229  1.00 97.05           H  
ATOM   2784  N   TYR A 177     -18.508   0.902   0.520  1.00 98.47           N  
ATOM   2785  H   TYR A 177     -18.604   0.418  -0.361  1.00 98.47           H  
ATOM   2786  CA  TYR A 177     -17.423   1.866   0.633  1.00 98.47           C  
ATOM   2787  HA  TYR A 177     -17.583   2.482   1.518  1.00 98.47           H  
ATOM   2788  C   TYR A 177     -17.406   2.809  -0.566  1.00 98.47           C  
ATOM   2789  CB  TYR A 177     -16.081   1.138   0.802  1.00 98.47           C  
ATOM   2790  HB2 TYR A 177     -16.014   0.332   0.072  1.00 98.47           H  
ATOM   2791  HB3 TYR A 177     -15.279   1.841   0.575  1.00 98.47           H  
ATOM   2792  O   TYR A 177     -17.754   2.433  -1.680  1.00 98.47           O  
ATOM   2793  CG  TYR A 177     -15.850   0.585   2.199  1.00 98.47           C  
ATOM   2794  CD1 TYR A 177     -15.079   1.311   3.127  1.00 98.47           C  
ATOM   2795  HD1 TYR A 177     -14.638   2.250   2.827  1.00 98.47           H  
ATOM   2796  CD2 TYR A 177     -16.412  -0.646   2.581  1.00 98.47           C  
ATOM   2797  HD2 TYR A 177     -16.996  -1.214   1.872  1.00 98.47           H  
ATOM   2798  CE1 TYR A 177     -14.893   0.834   4.439  1.00 98.47           C  
ATOM   2799  HE1 TYR A 177     -14.311   1.404   5.147  1.00 98.47           H  
ATOM   2800  CE2 TYR A 177     -16.219  -1.135   3.886  1.00 98.47           C  
ATOM   2801  HE2 TYR A 177     -16.643  -2.084   4.182  1.00 98.47           H  
ATOM   2802  OH  TYR A 177     -15.323  -0.862   6.089  1.00 98.47           O  
ATOM   2803  HH  TYR A 177     -14.905  -0.223   6.670  1.00 98.47           H  
ATOM   2804  CZ  TYR A 177     -15.476  -0.393   4.823  1.00 98.47           C  
ATOM   2805  N   GLU A 178     -16.968   4.039  -0.338  1.00 98.46           N  
ATOM   2806  H   GLU A 178     -16.766   4.296   0.618  1.00 98.46           H  
ATOM   2807  CA  GLU A 178     -16.495   4.946  -1.385  1.00 98.46           C  
ATOM   2808  HA  GLU A 178     -16.878   4.624  -2.353  1.00 98.46           H  
ATOM   2809  C   GLU A 178     -14.973   4.891  -1.465  1.00 98.46           C  
ATOM   2810  CB  GLU A 178     -16.981   6.386  -1.165  1.00 98.46           C  
ATOM   2811  HB2 GLU A 178     -16.440   7.044  -1.845  1.00 98.46           H  
ATOM   2812  HB3 GLU A 178     -18.037   6.451  -1.426  1.00 98.46           H  
ATOM   2813  O   GLU A 178     -14.302   4.568  -0.481  1.00 98.46           O  
ATOM   2814  CG  GLU A 178     -16.778   6.883   0.272  1.00 98.46           C  
ATOM   2815  HG2 GLU A 178     -15.718   6.835   0.520  1.00 98.46           H  
ATOM   2816  HG3 GLU A 178     -17.324   6.236   0.958  1.00 98.46           H  
ATOM   2817  CD  GLU A 178     -17.296   8.301   0.497  1.00 98.46           C  
ATOM   2818  OE1 GLU A 178     -17.030   8.841   1.590  1.00 98.46           O  
ATOM   2819  OE2 GLU A 178     -17.949   8.881  -0.391  1.00 98.46           O  
ATOM   2820  N   LEU A 179     -14.437   5.233  -2.634  1.00 98.79           N  
ATOM   2821  H   LEU A 179     -15.062   5.535  -3.367  1.00 98.79           H  
ATOM   2822  CA  LEU A 179     -13.010   5.265  -2.927  1.00 98.79           C  
ATOM   2823  HA  LEU A 179     -12.451   4.884  -2.072  1.00 98.79           H  
ATOM   2824  C   LEU A 179     -12.567   6.694  -3.200  1.00 98.79           C  
ATOM   2825  CB  LEU A 179     -12.748   4.350  -4.128  1.00 98.79           C  
ATOM   2826  HB2 LEU A 179     -12.997   3.336  -3.815  1.00 98.79           H  
ATOM   2827  HB3 LEU A 179     -13.418   4.643  -4.937  1.00 98.79           H  
ATOM   2828  O   LEU A 179     -13.201   7.422  -3.961  1.00 98.79           O  
ATOM   2829  CG  LEU A 179     -11.312   4.307  -4.664  1.00 98.79           C  
ATOM   2830  HG  LEU A 179     -10.940   5.313  -4.856  1.00 98.79           H  
ATOM   2831  CD1 LEU A 179     -10.399   3.598  -3.674  1.00 98.79           C  
ATOM   2832 HD11 LEU A 179     -10.822   2.629  -3.407  1.00 98.79           H  
ATOM   2833 HD12 LEU A 179      -9.429   3.435  -4.143  1.00 98.79           H  
ATOM   2834 HD13 LEU A 179     -10.272   4.205  -2.778  1.00 98.79           H  
ATOM   2835  CD2 LEU A 179     -11.291   3.520  -5.973  1.00 98.79           C  
ATOM   2836 HD21 LEU A 179     -10.268   3.407  -6.330  1.00 98.79           H  
ATOM   2837 HD22 LEU A 179     -11.709   2.526  -5.817  1.00 98.79           H  
ATOM   2838 HD23 LEU A 179     -11.885   4.041  -6.725  1.00 98.79           H  
ATOM   2839  N   ARG A 180     -11.432   7.074  -2.625  1.00 98.79           N  
ATOM   2840  H   ARG A 180     -10.982   6.433  -1.988  1.00 98.79           H  
ATOM   2841  CA  ARG A 180     -10.791   8.359  -2.862  1.00 98.79           C  
ATOM   2842  HA  ARG A 180     -11.242   8.814  -3.744  1.00 98.79           H  
ATOM   2843  C   ARG A 180      -9.308   8.173  -3.153  1.00 98.79           C  
ATOM   2844  CB  ARG A 180     -11.069   9.278  -1.667  1.00 98.79           C  
ATOM   2845  HB2 ARG A 180     -12.147   9.408  -1.572  1.00 98.79           H  
ATOM   2846  HB3 ARG A 180     -10.696   8.811  -0.756  1.00 98.79           H  
ATOM   2847  O   ARG A 180      -8.612   7.435  -2.461  1.00 98.79           O  
ATOM   2848  CG  ARG A 180     -10.418  10.651  -1.836  1.00 98.79           C  
ATOM   2849  HG2 ARG A 180     -10.782  11.114  -2.753  1.00 98.79           H  
ATOM   2850  HG3 ARG A 180      -9.335  10.542  -1.898  1.00 98.79           H  
ATOM   2851  CD  ARG A 180     -10.736  11.553  -0.645  1.00 98.79           C  
ATOM   2852  HD2 ARG A 180     -11.815  11.684  -0.554  1.00 98.79           H  
ATOM   2853  HD3 ARG A 180     -10.380  11.080   0.270  1.00 98.79           H  
ATOM   2854  NE  ARG A 180     -10.055  12.841  -0.818  1.00 98.79           N  
ATOM   2855  HE  ARG A 180      -9.067  12.863  -0.609  1.00 98.79           H  
ATOM   2856  NH1 ARG A 180     -11.750  13.948  -1.909  1.00 98.79           N  
ATOM   2857 HH11 ARG A 180     -12.082  14.763  -2.404  1.00 98.79           H  
ATOM   2858 HH12 ARG A 180     -12.385  13.198  -1.677  1.00 98.79           H  
ATOM   2859  NH2 ARG A 180      -9.752  14.909  -1.664  1.00 98.79           N  
ATOM   2860 HH21 ARG A 180      -8.769  14.714  -1.539  1.00 98.79           H  
ATOM   2861 HH22 ARG A 180     -10.043  15.654  -2.280  1.00 98.79           H  
ATOM   2862  CZ  ARG A 180     -10.527  13.891  -1.457  1.00 98.79           C  
ATOM   2863  N   PHE A 181      -8.839   8.904  -4.150  1.00 98.84           N  
ATOM   2864  H   PHE A 181      -9.503   9.469  -4.659  1.00 98.84           H  
ATOM   2865  CA  PHE A 181      -7.434   9.118  -4.455  1.00 98.84           C  
ATOM   2866  HA  PHE A 181      -6.814   8.423  -3.889  1.00 98.84           H  
ATOM   2867  C   PHE A 181      -7.083  10.549  -4.068  1.00 98.84           C  
ATOM   2868  CB  PHE A 181      -7.181   8.894  -5.948  1.00 98.84           C  
ATOM   2869  HB2 PHE A 181      -7.769   9.612  -6.520  1.00 98.84           H  
ATOM   2870  HB3 PHE A 181      -6.132   9.107  -6.154  1.00 98.84           H  
ATOM   2871  O   PHE A 181      -7.801  11.468  -4.460  1.00 98.84           O  
ATOM   2872  CG  PHE A 181      -7.505   7.498  -6.432  1.00 98.84           C  
ATOM   2873  CD1 PHE A 181      -6.465   6.580  -6.642  1.00 98.84           C  
ATOM   2874  HD1 PHE A 181      -5.443   6.876  -6.455  1.00 98.84           H  
ATOM   2875  CD2 PHE A 181      -8.835   7.114  -6.687  1.00 98.84           C  
ATOM   2876  HD2 PHE A 181      -9.641   7.816  -6.534  1.00 98.84           H  
ATOM   2877  CE1 PHE A 181      -6.750   5.286  -7.104  1.00 98.84           C  
ATOM   2878  HE1 PHE A 181      -5.941   4.592  -7.280  1.00 98.84           H  
ATOM   2879  CE2 PHE A 181      -9.117   5.820  -7.154  1.00 98.84           C  
ATOM   2880  HE2 PHE A 181     -10.135   5.538  -7.376  1.00 98.84           H  
ATOM   2881  CZ  PHE A 181      -8.075   4.900  -7.356  1.00 98.84           C  
ATOM   2882  HZ  PHE A 181      -8.288   3.908  -7.724  1.00 98.84           H  
ATOM   2883  N   ASP A 182      -5.992  10.739  -3.337  1.00 98.76           N  
ATOM   2884  H   ASP A 182      -5.461   9.926  -3.060  1.00 98.76           H  
ATOM   2885  CA  ASP A 182      -5.371  12.044  -3.113  1.00 98.76           C  
ATOM   2886  HA  ASP A 182      -5.942  12.822  -3.620  1.00 98.76           H  
ATOM   2887  C   ASP A 182      -3.969  12.023  -3.723  1.00 98.76           C  
ATOM   2888  CB  ASP A 182      -5.336  12.392  -1.619  1.00 98.76           C  
ATOM   2889  HB2 ASP A 182      -4.659  13.234  -1.473  1.00 98.76           H  
ATOM   2890  HB3 ASP A 182      -4.944  11.546  -1.053  1.00 98.76           H  
ATOM   2891  O   ASP A 182      -3.162  11.148  -3.410  1.00 98.76           O  
ATOM   2892  CG  ASP A 182      -6.707  12.795  -1.071  1.00 98.76           C  
ATOM   2893  OD1 ASP A 182      -7.291  13.797  -1.536  1.00 98.76           O  
ATOM   2894  OD2 ASP A 182      -7.200  12.154  -0.115  1.00 98.76           O  
ATOM   2895  N   LEU A 183      -3.694  12.977  -4.611  1.00 98.59           N  
ATOM   2896  H   LEU A 183      -4.392  13.686  -4.783  1.00 98.59           H  
ATOM   2897  CA  LEU A 183      -2.474  13.038  -5.411  1.00 98.59           C  
ATOM   2898  HA  LEU A 183      -1.758  12.306  -5.037  1.00 98.59           H  
ATOM   2899  C   LEU A 183      -1.842  14.424  -5.302  1.00 98.59           C  
ATOM   2900  CB  LEU A 183      -2.790  12.712  -6.885  1.00 98.59           C  
ATOM   2901  HB2 LEU A 183      -3.424  13.509  -7.273  1.00 98.59           H  
ATOM   2902  HB3 LEU A 183      -1.859  12.725  -7.452  1.00 98.59           H  
ATOM   2903  O   LEU A 183      -2.552  15.431  -5.234  1.00 98.59           O  
ATOM   2904  CG  LEU A 183      -3.506  11.372  -7.140  1.00 98.59           C  
ATOM   2905  HG  LEU A 183      -4.416  11.315  -6.543  1.00 98.59           H  
ATOM   2906  CD1 LEU A 183      -3.915  11.281  -8.608  1.00 98.59           C  
ATOM   2907 HD11 LEU A 183      -4.594  12.098  -8.854  1.00 98.59           H  
ATOM   2908 HD12 LEU A 183      -3.035  11.331  -9.249  1.00 98.59           H  
ATOM   2909 HD13 LEU A 183      -4.435  10.339  -8.781  1.00 98.59           H  
ATOM   2910  CD2 LEU A 183      -2.622  10.174  -6.811  1.00 98.59           C  
ATOM   2911 HD21 LEU A 183      -3.150   9.250  -7.046  1.00 98.59           H  
ATOM   2912 HD22 LEU A 183      -2.393  10.170  -5.745  1.00 98.59           H  
ATOM   2913 HD23 LEU A 183      -1.691  10.219  -7.377  1.00 98.59           H  
ATOM   2914  N   GLU A 184      -0.514  14.493  -5.365  1.00 98.11           N  
ATOM   2915  H   GLU A 184       0.012  13.633  -5.429  1.00 98.11           H  
ATOM   2916  CA  GLU A 184       0.193  15.758  -5.588  1.00 98.11           C  
ATOM   2917  HA  GLU A 184      -0.551  16.514  -5.839  1.00 98.11           H  
ATOM   2918  C   GLU A 184       1.121  15.655  -6.797  1.00 98.11           C  
ATOM   2919  CB  GLU A 184       0.932  16.282  -4.343  1.00 98.11           C  
ATOM   2920  HB2 GLU A 184       1.789  15.646  -4.121  1.00 98.11           H  
ATOM   2921  HB3 GLU A 184       1.314  17.273  -4.590  1.00 98.11           H  
ATOM   2922  O   GLU A 184       1.815  14.657  -6.980  1.00 98.11           O  
ATOM   2923  CG  GLU A 184       0.019  16.408  -3.107  1.00 98.11           C  
ATOM   2924  HG2 GLU A 184      -0.876  16.954  -3.404  1.00 98.11           H  
ATOM   2925  HG3 GLU A 184      -0.302  15.418  -2.785  1.00 98.11           H  
ATOM   2926  CD  GLU A 184       0.663  17.131  -1.909  1.00 98.11           C  
ATOM   2927  OE1 GLU A 184      -0.071  17.373  -0.912  1.00 98.11           O  
ATOM   2928  OE2 GLU A 184       1.842  17.531  -1.991  1.00 98.11           O  
ATOM   2929  N   TYR A 185       1.123  16.693  -7.630  1.00 97.29           N  
ATOM   2930  H   TYR A 185       0.517  17.473  -7.424  1.00 97.29           H  
ATOM   2931  CA  TYR A 185       2.006  16.819  -8.787  1.00 97.29           C  
ATOM   2932  HA  TYR A 185       2.947  16.310  -8.579  1.00 97.29           H  
ATOM   2933  C   TYR A 185       2.297  18.299  -9.037  1.00 97.29           C  
ATOM   2934  CB  TYR A 185       1.355  16.164 -10.010  1.00 97.29           C  
ATOM   2935  HB2 TYR A 185       0.388  16.633 -10.191  1.00 97.29           H  
ATOM   2936  HB3 TYR A 185       1.174  15.112  -9.792  1.00 97.29           H  
ATOM   2937  O   TYR A 185       1.385  19.126  -8.963  1.00 97.29           O  
ATOM   2938  CG  TYR A 185       2.197  16.250 -11.267  1.00 97.29           C  
ATOM   2939  CD1 TYR A 185       1.807  17.094 -12.325  1.00 97.29           C  
ATOM   2940  HD1 TYR A 185       0.916  17.700 -12.249  1.00 97.29           H  
ATOM   2941  CD2 TYR A 185       3.359  15.462 -11.390  1.00 97.29           C  
ATOM   2942  HD2 TYR A 185       3.663  14.799 -10.594  1.00 97.29           H  
ATOM   2943  CE1 TYR A 185       2.572  17.142 -13.505  1.00 97.29           C  
ATOM   2944  HE1 TYR A 185       2.285  17.784 -14.325  1.00 97.29           H  
ATOM   2945  CE2 TYR A 185       4.122  15.505 -12.572  1.00 97.29           C  
ATOM   2946  HE2 TYR A 185       5.002  14.885 -12.669  1.00 97.29           H  
ATOM   2947  OH  TYR A 185       4.443  16.393 -14.787  1.00 97.29           O  
ATOM   2948  HH  TYR A 185       5.174  15.771 -14.809  1.00 97.29           H  
ATOM   2949  CZ  TYR A 185       3.730  16.349 -13.634  1.00 97.29           C  
ATOM   2950  N   GLU A 186       3.565  18.645  -9.273  1.00 95.62           N  
ATOM   2951  H   GLU A 186       4.231  17.903  -9.432  1.00 95.62           H  
ATOM   2952  CA  GLU A 186       4.027  20.034  -9.452  1.00 95.62           C  
ATOM   2953  HA  GLU A 186       5.112  20.032  -9.345  1.00 95.62           H  
ATOM   2954  C   GLU A 186       3.503  21.008  -8.370  1.00 95.62           C  
ATOM   2955  CB  GLU A 186       3.727  20.529 -10.873  1.00 95.62           C  
ATOM   2956  HB2 GLU A 186       4.027  21.575 -10.944  1.00 95.62           H  
ATOM   2957  HB3 GLU A 186       2.654  20.466 -11.054  1.00 95.62           H  
ATOM   2958  O   GLU A 186       3.055  22.119  -8.659  1.00 95.62           O  
ATOM   2959  CG  GLU A 186       4.486  19.765 -11.963  1.00 95.62           C  
ATOM   2960  HG2 GLU A 186       5.547  19.776 -11.712  1.00 95.62           H  
ATOM   2961  HG3 GLU A 186       4.155  18.726 -11.982  1.00 95.62           H  
ATOM   2962  CD  GLU A 186       4.276  20.419 -13.339  1.00 95.62           C  
ATOM   2963  OE1 GLU A 186       5.191  20.288 -14.179  1.00 95.62           O  
ATOM   2964  OE2 GLU A 186       3.248  21.124 -13.513  1.00 95.62           O  
ATOM   2965  N   ASN A 187       3.540  20.588  -7.097  1.00 95.04           N  
ATOM   2966  H   ASN A 187       3.908  19.662  -6.928  1.00 95.04           H  
ATOM   2967  CA  ASN A 187       3.038  21.339  -5.932  1.00 95.04           C  
ATOM   2968  HA  ASN A 187       3.174  20.690  -5.067  1.00 95.04           H  
ATOM   2969  C   ASN A 187       1.527  21.663  -5.956  1.00 95.04           C  
ATOM   2970  CB  ASN A 187       3.894  22.596  -5.682  1.00 95.04           C  
ATOM   2971  HB2 ASN A 187       3.710  23.325  -6.471  1.00 95.04           H  
ATOM   2972  HB3 ASN A 187       3.598  23.048  -4.736  1.00 95.04           H  
ATOM   2973  O   ASN A 187       1.061  22.515  -5.195  1.00 95.04           O  
ATOM   2974  CG  ASN A 187       5.374  22.300  -5.593  1.00 95.04           C  
ATOM   2975  ND2 ASN A 187       6.171  22.833  -6.489  1.00 95.04           N  
ATOM   2976 HD21 ASN A 187       7.141  22.558  -6.432  1.00 95.04           H  
ATOM   2977 HD22 ASN A 187       5.779  23.334  -7.274  1.00 95.04           H  
ATOM   2978  OD1 ASN A 187       5.836  21.588  -4.722  1.00 95.04           O  
ATOM   2979  N   LYS A 188       0.742  20.997  -6.810  1.00 98.01           N  
ATOM   2980  H   LYS A 188       1.180  20.345  -7.446  1.00 98.01           H  
ATOM   2981  CA  LYS A 188      -0.723  21.088  -6.843  1.00 98.01           C  
ATOM   2982  HA  LYS A 188      -1.050  21.906  -6.201  1.00 98.01           H  
ATOM   2983  C   LYS A 188      -1.343  19.804  -6.310  1.00 98.01           C  
ATOM   2984  CB  LYS A 188      -1.204  21.366  -8.269  1.00 98.01           C  
ATOM   2985  HB2 LYS A 188      -2.291  21.294  -8.302  1.00 98.01           H  
ATOM   2986  HB3 LYS A 188      -0.793  20.604  -8.931  1.00 98.01           H  
ATOM   2987  O   LYS A 188      -0.830  18.716  -6.557  1.00 98.01           O  
ATOM   2988  CG  LYS A 188      -0.784  22.754  -8.767  1.00 98.01           C  
ATOM   2989  HG2 LYS A 188       0.296  22.871  -8.678  1.00 98.01           H  
ATOM   2990  HG3 LYS A 188      -1.280  23.524  -8.177  1.00 98.01           H  
ATOM   2991  CD  LYS A 188      -1.176  22.885 -10.238  1.00 98.01           C  
ATOM   2992  HD2 LYS A 188      -2.256  22.782 -10.346  1.00 98.01           H  
ATOM   2993  HD3 LYS A 188      -0.688  22.082 -10.789  1.00 98.01           H  
ATOM   2994  CE  LYS A 188      -0.716  24.225 -10.807  1.00 98.01           C  
ATOM   2995  HE2 LYS A 188       0.321  24.381 -10.510  1.00 98.01           H  
ATOM   2996  HE3 LYS A 188      -1.322  25.025 -10.381  1.00 98.01           H  
ATOM   2997  NZ  LYS A 188      -0.812  24.205 -12.286  1.00 98.01           N  
ATOM   2998  HZ1 LYS A 188      -0.509  25.080 -12.690  1.00 98.01           H  
ATOM   2999  HZ2 LYS A 188      -0.201  23.485 -12.645  1.00 98.01           H  
ATOM   3000  HZ3 LYS A 188      -1.748  23.981 -12.591  1.00 98.01           H  
ATOM   3001  N   LYS A 189      -2.468  19.946  -5.605  1.00 98.24           N  
ATOM   3002  H   LYS A 189      -2.855  20.875  -5.518  1.00 98.24           H  
ATOM   3003  CA  LYS A 189      -3.224  18.828  -5.031  1.00 98.24           C  
ATOM   3004  HA  LYS A 189      -2.577  17.952  -4.993  1.00 98.24           H  
ATOM   3005  C   LYS A 189      -4.415  18.472  -5.908  1.00 98.24           C  
ATOM   3006  CB  LYS A 189      -3.676  19.124  -3.595  1.00 98.24           C  
ATOM   3007  HB2 LYS A 189      -4.445  19.896  -3.601  1.00 98.24           H  
ATOM   3008  HB3 LYS A 189      -4.110  18.211  -3.187  1.00 98.24           H  
ATOM   3009  O   LYS A 189      -5.187  19.352  -6.299  1.00 98.24           O  
ATOM   3010  CG  LYS A 189      -2.518  19.580  -2.697  1.00 98.24           C  
ATOM   3011  HG2 LYS A 189      -1.642  18.958  -2.882  1.00 98.24           H  
ATOM   3012  HG3 LYS A 189      -2.264  20.613  -2.934  1.00 98.24           H  
ATOM   3013  CD  LYS A 189      -2.895  19.477  -1.217  1.00 98.24           C  
ATOM   3014  HD2 LYS A 189      -3.788  20.069  -1.015  1.00 98.24           H  
ATOM   3015  HD3 LYS A 189      -3.099  18.430  -0.992  1.00 98.24           H  
ATOM   3016  CE  LYS A 189      -1.727  19.989  -0.367  1.00 98.24           C  
ATOM   3017  HE2 LYS A 189      -1.964  20.978   0.024  1.00 98.24           H  
ATOM   3018  HE3 LYS A 189      -0.851  20.076  -1.009  1.00 98.24           H  
ATOM   3019  NZ  LYS A 189      -1.393  19.047   0.718  1.00 98.24           N  
ATOM   3020  HZ1 LYS A 189      -0.967  18.249   0.269  1.00 98.24           H  
ATOM   3021  HZ2 LYS A 189      -2.197  18.719   1.233  1.00 98.24           H  
ATOM   3022  HZ3 LYS A 189      -0.665  19.405   1.321  1.00 98.24           H  
ATOM   3023  N   TYR A 190      -4.593  17.183  -6.144  1.00 98.67           N  
ATOM   3024  H   TYR A 190      -3.932  16.528  -5.752  1.00 98.67           H  
ATOM   3025  CA  TYR A 190      -5.686  16.626  -6.924  1.00 98.67           C  
ATOM   3026  HA  TYR A 190      -6.420  17.406  -7.131  1.00 98.67           H  
ATOM   3027  C   TYR A 190      -6.377  15.516  -6.146  1.00 98.67           C  
ATOM   3028  CB  TYR A 190      -5.172  16.098  -8.265  1.00 98.67           C  
ATOM   3029  HB2 TYR A 190      -6.019  15.725  -8.840  1.00 98.67           H  
ATOM   3030  HB3 TYR A 190      -4.503  15.257  -8.081  1.00 98.67           H  
ATOM   3031  O   TYR A 190      -5.777  14.874  -5.285  1.00 98.67           O  
ATOM   3032  CG  TYR A 190      -4.441  17.126  -9.099  1.00 98.67           C  
ATOM   3033  CD1 TYR A 190      -5.147  17.904 -10.036  1.00 98.67           C  
ATOM   3034  HD1 TYR A 190      -6.209  17.759 -10.172  1.00 98.67           H  
ATOM   3035  CD2 TYR A 190      -3.052  17.298  -8.939  1.00 98.67           C  
ATOM   3036  HD2 TYR A 190      -2.511  16.696  -8.224  1.00 98.67           H  
ATOM   3037  CE1 TYR A 190      -4.463  18.854 -10.816  1.00 98.67           C  
ATOM   3038  HE1 TYR A 190      -4.991  19.432 -11.561  1.00 98.67           H  
ATOM   3039  CE2 TYR A 190      -2.364  18.242  -9.721  1.00 98.67           C  
ATOM   3040  HE2 TYR A 190      -1.297  18.356  -9.604  1.00 98.67           H  
ATOM   3041  OH  TYR A 190      -2.397  19.915 -11.433  1.00 98.67           O  
ATOM   3042  HH  TYR A 190      -1.456  19.732 -11.393  1.00 98.67           H  
ATOM   3043  CZ  TYR A 190      -3.070  19.018 -10.664  1.00 98.67           C  
ATOM   3044  N   PHE A 191      -7.638  15.276  -6.477  1.00 98.78           N  
ATOM   3045  H   PHE A 191      -8.089  15.865  -7.162  1.00 98.78           H  
ATOM   3046  CA  PHE A 191      -8.371  14.129  -5.988  1.00 98.78           C  
ATOM   3047  HA  PHE A 191      -7.634  13.360  -5.760  1.00 98.78           H  
ATOM   3048  C   PHE A 191      -9.310  13.555  -7.043  1.00 98.78           C  
ATOM   3049  CB  PHE A 191      -9.114  14.478  -4.696  1.00 98.78           C  
ATOM   3050  HB2 PHE A 191      -9.377  13.544  -4.199  1.00 98.78           H  
ATOM   3051  HB3 PHE A 191      -8.430  15.008  -4.033  1.00 98.78           H  
ATOM   3052  O   PHE A 191      -9.861  14.272  -7.886  1.00 98.78           O  
ATOM   3053  CG  PHE A 191     -10.382  15.294  -4.875  1.00 98.78           C  
ATOM   3054  CD1 PHE A 191     -10.318  16.695  -4.990  1.00 98.78           C  
ATOM   3055  HD1 PHE A 191      -9.360  17.192  -4.985  1.00 98.78           H  
ATOM   3056  CD2 PHE A 191     -11.631  14.646  -4.925  1.00 98.78           C  
ATOM   3057  HD2 PHE A 191     -11.684  13.568  -4.869  1.00 98.78           H  
ATOM   3058  CE1 PHE A 191     -11.499  17.444  -5.139  1.00 98.78           C  
ATOM   3059  HE1 PHE A 191     -11.447  18.518  -5.239  1.00 98.78           H  
ATOM   3060  CE2 PHE A 191     -12.812  15.395  -5.052  1.00 98.78           C  
ATOM   3061  HE2 PHE A 191     -13.768  14.892  -5.094  1.00 98.78           H  
ATOM   3062  CZ  PHE A 191     -12.747  16.795  -5.158  1.00 98.78           C  
ATOM   3063  HZ  PHE A 191     -13.655  17.368  -5.266  1.00 98.78           H  
ATOM   3064  N   ALA A 192      -9.509  12.248  -6.942  1.00 98.77           N  
ATOM   3065  H   ALA A 192      -9.016  11.760  -6.209  1.00 98.77           H  
ATOM   3066  CA  ALA A 192     -10.553  11.508  -7.632  1.00 98.77           C  
ATOM   3067  HA  ALA A 192     -11.210  12.193  -8.167  1.00 98.77           H  
ATOM   3068  C   ALA A 192     -11.379  10.765  -6.586  1.00 98.77           C  
ATOM   3069  CB  ALA A 192      -9.927  10.539  -8.638  1.00 98.77           C  
ATOM   3070  HB1 ALA A 192     -10.716   9.970  -9.130  1.00 98.77           H  
ATOM   3071  HB2 ALA A 192      -9.354  11.083  -9.389  1.00 98.77           H  
ATOM   3072  HB3 ALA A 192      -9.265   9.839  -8.129  1.00 98.77           H  
ATOM   3073  O   ALA A 192     -10.827  10.179  -5.658  1.00 98.77           O  
ATOM   3074  N   HIS A 193     -12.691  10.791  -6.731  1.00 98.74           N  
ATOM   3075  H   HIS A 193     -13.085  11.281  -7.522  1.00 98.74           H  
ATOM   3076  CA  HIS A 193     -13.643  10.120  -5.863  1.00 98.74           C  
ATOM   3077  HA  HIS A 193     -13.120   9.479  -5.154  1.00 98.74           H  
ATOM   3078  C   HIS A 193     -14.546   9.230  -6.712  1.00 98.74           C  
ATOM   3079  CB  HIS A 193     -14.420  11.174  -5.070  1.00 98.74           C  
ATOM   3080  HB2 HIS A 193     -13.741  11.670  -4.375  1.00 98.74           H  
ATOM   3081  HB3 HIS A 193     -14.804  11.927  -5.759  1.00 98.74           H  
ATOM   3082  O   HIS A 193     -14.934   9.619  -7.813  1.00 98.74           O  
ATOM   3083  CG  HIS A 193     -15.577  10.602  -4.300  1.00 98.74           C  
ATOM   3084  CD2 HIS A 193     -15.559  10.220  -2.992  1.00 98.74           C  
ATOM   3085  HD2 HIS A 193     -14.723  10.277  -2.310  1.00 98.74           H  
ATOM   3086  ND1 HIS A 193     -16.840  10.350  -4.837  1.00 98.74           N  
ATOM   3087  CE1 HIS A 193     -17.556   9.817  -3.837  1.00 98.74           C  
ATOM   3088  HE1 HIS A 193     -18.590   9.513  -3.910  1.00 98.74           H  
ATOM   3089  NE2 HIS A 193     -16.819   9.743  -2.720  1.00 98.74           N  
ATOM   3090  HE2 HIS A 193     -17.178   9.428  -1.830  1.00 98.74           H  
ATOM   3091  N   TYR A 194     -14.852   8.041  -6.201  1.00 98.64           N  
ATOM   3092  H   TYR A 194     -14.507   7.808  -5.281  1.00 98.64           H  
ATOM   3093  CA  TYR A 194     -15.749   7.084  -6.833  1.00 98.64           C  
ATOM   3094  HA  TYR A 194     -16.321   7.600  -7.604  1.00 98.64           H  
ATOM   3095  C   TYR A 194     -16.728   6.531  -5.796  1.00 98.64           C  
ATOM   3096  CB  TYR A 194     -14.967   5.952  -7.517  1.00 98.64           C  
ATOM   3097  HB2 TYR A 194     -14.456   5.360  -6.757  1.00 98.64           H  
ATOM   3098  HB3 TYR A 194     -15.689   5.297  -8.005  1.00 98.64           H  
ATOM   3099  O   TYR A 194     -16.323   6.147  -4.693  1.00 98.64           O  
ATOM   3100  CG  TYR A 194     -13.947   6.407  -8.548  1.00 98.64           C  
ATOM   3101  CD1 TYR A 194     -14.284   6.445  -9.916  1.00 98.64           C  
ATOM   3102  HD1 TYR A 194     -15.266   6.136 -10.241  1.00 98.64           H  
ATOM   3103  CD2 TYR A 194     -12.662   6.805  -8.130  1.00 98.64           C  
ATOM   3104  HD2 TYR A 194     -12.411   6.778  -7.080  1.00 98.64           H  
ATOM   3105  CE1 TYR A 194     -13.340   6.894 -10.861  1.00 98.64           C  
ATOM   3106  HE1 TYR A 194     -13.585   6.942 -11.912  1.00 98.64           H  
ATOM   3107  CE2 TYR A 194     -11.726   7.276  -9.069  1.00 98.64           C  
ATOM   3108  HE2 TYR A 194     -10.751   7.607  -8.742  1.00 98.64           H  
ATOM   3109  OH  TYR A 194     -11.189   7.876 -11.320  1.00 98.64           O  
ATOM   3110  HH  TYR A 194     -10.369   8.159 -10.908  1.00 98.64           H  
ATOM   3111  CZ  TYR A 194     -12.070   7.337 -10.434  1.00 98.64           C  
ATOM   3112  N   SER A 195     -18.011   6.457  -6.157  1.00 97.92           N  
ATOM   3113  H   SER A 195     -18.275   6.788  -7.074  1.00 97.92           H  
ATOM   3114  CA  SER A 195     -19.007   5.729  -5.360  1.00 97.92           C  
ATOM   3115  HA  SER A 195     -18.872   6.007  -4.315  1.00 97.92           H  
ATOM   3116  C   SER A 195     -18.795   4.210  -5.459  1.00 97.92           C  
ATOM   3117  CB  SER A 195     -20.435   6.140  -5.758  1.00 97.92           C  
ATOM   3118  HB2 SER A 195     -21.127   5.799  -4.988  1.00 97.92           H  
ATOM   3119  HB3 SER A 195     -20.491   7.227  -5.807  1.00 97.92           H  
ATOM   3120  O   SER A 195     -18.076   3.745  -6.338  1.00 97.92           O  
ATOM   3121  OG  SER A 195     -20.844   5.593  -6.998  1.00 97.92           O  
ATOM   3122  HG  SER A 195     -21.398   4.836  -6.789  1.00 97.92           H  
ATOM   3123  N   ASP A 196     -19.426   3.435  -4.573  1.00 96.60           N  
ATOM   3124  H   ASP A 196     -19.985   3.885  -3.862  1.00 96.60           H  
ATOM   3125  CA  ASP A 196     -19.610   1.976  -4.708  1.00 96.60           C  
ATOM   3126  HA  ASP A 196     -19.955   1.618  -3.738  1.00 96.60           H  
ATOM   3127  C   ASP A 196     -18.329   1.172  -5.009  1.00 96.60           C  
ATOM   3128  CB  ASP A 196     -20.742   1.682  -5.707  1.00 96.60           C  
ATOM   3129  HB2 ASP A 196     -20.404   1.919  -6.715  1.00 96.60           H  
ATOM   3130  HB3 ASP A 196     -20.987   0.621  -5.670  1.00 96.60           H  
ATOM   3131  O   ASP A 196     -18.280   0.363  -5.937  1.00 96.60           O  
ATOM   3132  CG  ASP A 196     -21.999   2.489  -5.393  1.00 96.60           C  
ATOM   3133  OD1 ASP A 196     -22.619   2.220  -4.338  1.00 96.60           O  
ATOM   3134  OD2 ASP A 196     -22.300   3.412  -6.190  1.00 96.60           O  
ATOM   3135  N   PHE A 197     -17.275   1.403  -4.226  1.00 98.33           N  
ATOM   3136  H   PHE A 197     -17.400   2.017  -3.434  1.00 98.33           H  
ATOM   3137  CA  PHE A 197     -16.025   0.663  -4.333  1.00 98.33           C  
ATOM   3138  HA  PHE A 197     -15.797   0.543  -5.392  1.00 98.33           H  
ATOM   3139  C   PHE A 197     -16.120  -0.724  -3.709  1.00 98.33           C  
ATOM   3140  CB  PHE A 197     -14.880   1.450  -3.708  1.00 98.33           C  
ATOM   3141  HB2 PHE A 197     -14.751   2.339  -4.325  1.00 98.33           H  
ATOM   3142  HB3 PHE A 197     -15.167   1.771  -2.706  1.00 98.33           H  
ATOM   3143  O   PHE A 197     -16.471  -0.881  -2.536  1.00 98.33           O  
ATOM   3144  CG  PHE A 197     -13.569   0.673  -3.625  1.00 98.33           C  
ATOM   3145  CD1 PHE A 197     -13.113   0.178  -2.391  1.00 98.33           C  
ATOM   3146  HD1 PHE A 197     -13.698   0.345  -1.499  1.00 98.33           H  
ATOM   3147  CD2 PHE A 197     -12.822   0.393  -4.783  1.00 98.33           C  
ATOM   3148  HD2 PHE A 197     -13.185   0.710  -5.750  1.00 98.33           H  
ATOM   3149  CE1 PHE A 197     -11.912  -0.555  -2.320  1.00 98.33           C  
ATOM   3150  HE1 PHE A 197     -11.578  -0.949  -1.372  1.00 98.33           H  
ATOM   3151  CE2 PHE A 197     -11.606  -0.306  -4.707  1.00 98.33           C  
ATOM   3152  HE2 PHE A 197     -11.029  -0.500  -5.599  1.00 98.33           H  
ATOM   3153  CZ  PHE A 197     -11.146  -0.779  -3.472  1.00 98.33           C  
ATOM   3154  HZ  PHE A 197     -10.220  -1.332  -3.415  1.00 98.33           H  
ATOM   3155  N   GLN A 198     -15.713  -1.721  -4.487  1.00 98.45           N  
ATOM   3156  H   GLN A 198     -15.495  -1.516  -5.452  1.00 98.45           H  
ATOM   3157  CA  GLN A 198     -15.595  -3.097  -4.048  1.00 98.45           C  
ATOM   3158  HA  GLN A 198     -15.315  -3.101  -2.994  1.00 98.45           H  
ATOM   3159  C   GLN A 198     -14.492  -3.822  -4.820  1.00 98.45           C  
ATOM   3160  CB  GLN A 198     -16.971  -3.766  -4.199  1.00 98.45           C  
ATOM   3161  HB2 GLN A 198     -17.693  -3.225  -3.587  1.00 98.45           H  
ATOM   3162  HB3 GLN A 198     -17.295  -3.704  -5.238  1.00 98.45           H  
ATOM   3163  O   GLN A 198     -14.341  -3.647  -6.031  1.00 98.45           O  
ATOM   3164  CG  GLN A 198     -16.976  -5.232  -3.762  1.00 98.45           C  
ATOM   3165  HG2 GLN A 198     -16.596  -5.304  -2.743  1.00 98.45           H  
ATOM   3166  HG3 GLN A 198     -16.329  -5.808  -4.423  1.00 98.45           H  
ATOM   3167  CD  GLN A 198     -18.359  -5.862  -3.835  1.00 98.45           C  
ATOM   3168  NE2 GLN A 198     -18.673  -6.755  -2.926  1.00 98.45           N  
ATOM   3169 HE21 GLN A 198     -18.046  -6.888  -2.145  1.00 98.45           H  
ATOM   3170 HE22 GLN A 198     -19.617  -7.113  -2.953  1.00 98.45           H  
ATOM   3171  OE1 GLN A 198     -19.169  -5.600  -4.711  1.00 98.45           O  
ATOM   3172  N   LEU A 199     -13.757  -4.686  -4.117  1.00 98.71           N  
ATOM   3173  H   LEU A 199     -13.949  -4.788  -3.131  1.00 98.71           H  
ATOM   3174  CA  LEU A 199     -12.988  -5.750  -4.756  1.00 98.71           C  
ATOM   3175  HA  LEU A 199     -12.871  -5.533  -5.817  1.00 98.71           H  
ATOM   3176  C   LEU A 199     -13.767  -7.054  -4.660  1.00 98.71           C  
ATOM   3177  CB  LEU A 199     -11.584  -5.881  -4.146  1.00 98.71           C  
ATOM   3178  HB2 LEU A 199     -11.677  -6.172  -3.099  1.00 98.71           H  
ATOM   3179  HB3 LEU A 199     -11.065  -6.683  -4.670  1.00 98.71           H  
ATOM   3180  O   LEU A 199     -14.410  -7.323  -3.647  1.00 98.71           O  
ATOM   3181  CG  LEU A 199     -10.733  -4.604  -4.231  1.00 98.71           C  
ATOM   3182  HG  LEU A 199     -11.135  -3.866  -3.537  1.00 98.71           H  
ATOM   3183  CD1 LEU A 199      -9.298  -4.934  -3.818  1.00 98.71           C  
ATOM   3184 HD11 LEU A 199      -9.299  -5.446  -2.856  1.00 98.71           H  
ATOM   3185 HD12 LEU A 199      -8.710  -4.020  -3.736  1.00 98.71           H  
ATOM   3186 HD13 LEU A 199      -8.834  -5.589  -4.555  1.00 98.71           H  
ATOM   3187  CD2 LEU A 199     -10.700  -3.980  -5.628  1.00 98.71           C  
ATOM   3188 HD21 LEU A 199     -10.077  -3.086  -5.609  1.00 98.71           H  
ATOM   3189 HD22 LEU A 199     -11.699  -3.663  -5.926  1.00 98.71           H  
ATOM   3190 HD23 LEU A 199     -10.313  -4.695  -6.354  1.00 98.71           H  
ATOM   3191  N   LEU A 200     -13.712  -7.865  -5.712  1.00 98.63           N  
ATOM   3192  H   LEU A 200     -13.211  -7.553  -6.531  1.00 98.63           H  
ATOM   3193  CA  LEU A 200     -14.189  -9.246  -5.630  1.00 98.63           C  
ATOM   3194  HA  LEU A 200     -15.052  -9.278  -4.965  1.00 98.63           H  
ATOM   3195  C   LEU A 200     -13.134 -10.147  -4.969  1.00 98.63           C  
ATOM   3196  CB  LEU A 200     -14.658  -9.729  -7.011  1.00 98.63           C  
ATOM   3197  HB2 LEU A 200     -13.794  -9.795  -7.673  1.00 98.63           H  
ATOM   3198  HB3 LEU A 200     -15.073 -10.729  -6.887  1.00 98.63           H  
ATOM   3199  O   LEU A 200     -12.026  -9.704  -4.680  1.00 98.63           O  
ATOM   3200  CG  LEU A 200     -15.732  -8.842  -7.674  1.00 98.63           C  
ATOM   3201  HG  LEU A 200     -15.272  -7.916  -8.019  1.00 98.63           H  
ATOM   3202  CD1 LEU A 200     -16.310  -9.577  -8.887  1.00 98.63           C  
ATOM   3203 HD11 LEU A 200     -16.837 -10.473  -8.559  1.00 98.63           H  
ATOM   3204 HD12 LEU A 200     -17.007  -8.919  -9.407  1.00 98.63           H  
ATOM   3205 HD13 LEU A 200     -15.505  -9.865  -9.563  1.00 98.63           H  
ATOM   3206  CD2 LEU A 200     -16.899  -8.489  -6.747  1.00 98.63           C  
ATOM   3207 HD21 LEU A 200     -17.344  -9.395  -6.334  1.00 98.63           H  
ATOM   3208 HD22 LEU A 200     -16.552  -7.855  -5.932  1.00 98.63           H  
ATOM   3209 HD23 LEU A 200     -17.655  -7.929  -7.296  1.00 98.63           H  
ATOM   3210  N   ASP A 201     -13.487 -11.402  -4.703  1.00 98.54           N  
ATOM   3211  H   ASP A 201     -14.384 -11.744  -5.016  1.00 98.54           H  
ATOM   3212  CA  ASP A 201     -12.590 -12.362  -4.053  1.00 98.54           C  
ATOM   3213  HA  ASP A 201     -12.185 -11.885  -3.160  1.00 98.54           H  
ATOM   3214  C   ASP A 201     -11.384 -12.749  -4.937  1.00 98.54           C  
ATOM   3215  CB  ASP A 201     -13.400 -13.592  -3.579  1.00 98.54           C  
ATOM   3216  HB2 ASP A 201     -12.788 -14.151  -2.871  1.00 98.54           H  
ATOM   3217  HB3 ASP A 201     -14.288 -13.251  -3.048  1.00 98.54           H  
ATOM   3218  O   ASP A 201     -11.280 -12.392  -6.119  1.00 98.54           O  
ATOM   3219  CG  ASP A 201     -13.843 -14.549  -4.693  1.00 98.54           C  
ATOM   3220  OD1 ASP A 201     -13.762 -14.174  -5.882  1.00 98.54           O  
ATOM   3221  OD2 ASP A 201     -14.254 -15.690  -4.390  1.00 98.54           O  
ATOM   3222  N   GLU A 202     -10.459 -13.527  -4.371  1.00 98.66           N  
ATOM   3223  H   GLU A 202     -10.527 -13.728  -3.384  1.00 98.66           H  
ATOM   3224  CA  GLU A 202      -9.271 -13.999  -5.089  1.00 98.66           C  
ATOM   3225  HA  GLU A 202      -8.740 -13.124  -5.463  1.00 98.66           H  
ATOM   3226  C   GLU A 202      -9.616 -14.894  -6.296  1.00 98.66           C  
ATOM   3227  CB  GLU A 202      -8.349 -14.737  -4.107  1.00 98.66           C  
ATOM   3228  HB2 GLU A 202      -8.782 -15.704  -3.849  1.00 98.66           H  
ATOM   3229  HB3 GLU A 202      -8.247 -14.145  -3.197  1.00 98.66           H  
ATOM   3230  O   GLU A 202      -8.934 -14.841  -7.325  1.00 98.66           O  
ATOM   3231  CG  GLU A 202      -6.967 -14.934  -4.744  1.00 98.66           C  
ATOM   3232  HG2 GLU A 202      -6.617 -13.965  -5.100  1.00 98.66           H  
ATOM   3233  HG3 GLU A 202      -7.060 -15.590  -5.609  1.00 98.66           H  
ATOM   3234  CD  GLU A 202      -5.894 -15.516  -3.821  1.00 98.66           C  
ATOM   3235  OE1 GLU A 202      -4.734 -15.538  -4.305  1.00 98.66           O  
ATOM   3236  OE2 GLU A 202      -6.203 -15.973  -2.702  1.00 98.66           O  
ATOM   3237  N   ASN A 203     -10.711 -15.666  -6.229  1.00 98.44           N  
ATOM   3238  H   ASN A 203     -11.266 -15.625  -5.386  1.00 98.44           H  
ATOM   3239  CA  ASN A 203     -11.191 -16.485  -7.352  1.00 98.44           C  
ATOM   3240  HA  ASN A 203     -10.381 -17.130  -7.690  1.00 98.44           H  
ATOM   3241  C   ASN A 203     -11.626 -15.619  -8.543  1.00 98.44           C  
ATOM   3242  CB  ASN A 203     -12.369 -17.359  -6.902  1.00 98.44           C  
ATOM   3243  HB2 ASN A 203     -13.187 -16.721  -6.567  1.00 98.44           H  
ATOM   3244  HB3 ASN A 203     -12.727 -17.943  -7.749  1.00 98.44           H  
ATOM   3245  O   ASN A 203     -11.452 -16.002  -9.701  1.00 98.44           O  
ATOM   3246  CG  ASN A 203     -11.998 -18.332  -5.807  1.00 98.44           C  
ATOM   3247  ND2 ASN A 203     -12.759 -18.350  -4.741  1.00 98.44           N  
ATOM   3248 HD21 ASN A 203     -13.429 -17.604  -4.612  1.00 98.44           H  
ATOM   3249 HD22 ASN A 203     -12.445 -18.918  -3.967  1.00 98.44           H  
ATOM   3250  OD1 ASN A 203     -11.038 -19.078  -5.905  1.00 98.44           O  
ATOM   3251  N   ASN A 204     -12.144 -14.424  -8.258  1.00 98.65           N  
ATOM   3252  H   ASN A 204     -12.331 -14.212  -7.289  1.00 98.65           H  
ATOM   3253  CA  ASN A 204     -12.436 -13.377  -9.229  1.00 98.65           C  
ATOM   3254  HA  ASN A 204     -12.594 -13.842 -10.202  1.00 98.65           H  
ATOM   3255  C   ASN A 204     -11.265 -12.397  -9.418  1.00 98.65           C  
ATOM   3256  CB  ASN A 204     -13.742 -12.682  -8.829  1.00 98.65           C  
ATOM   3257  HB2 ASN A 204     -13.680 -12.377  -7.784  1.00 98.65           H  
ATOM   3258  HB3 ASN A 204     -13.895 -11.792  -9.439  1.00 98.65           H  
ATOM   3259  O   ASN A 204     -11.469 -11.301  -9.946  1.00 98.65           O  
ATOM   3260  CG  ASN A 204     -14.942 -13.579  -9.039  1.00 98.65           C  
ATOM   3261  ND2 ASN A 204     -15.440 -14.212  -8.009  1.00 98.65           N  
ATOM   3262 HD21 ASN A 204     -16.203 -14.857  -8.158  1.00 98.65           H  
ATOM   3263 HD22 ASN A 204     -14.923 -14.197  -7.141  1.00 98.65           H  
ATOM   3264  OD1 ASN A 204     -15.442 -13.712 -10.145  1.00 98.65           O  
ATOM   3265  N   LYS A 205     -10.045 -12.792  -9.023  1.00 98.79           N  
ATOM   3266  H   LYS A 205      -9.985 -13.665  -8.520  1.00 98.79           H  
ATOM   3267  CA  LYS A 205      -8.783 -12.063  -9.235  1.00 98.79           C  
ATOM   3268  HA  LYS A 205      -8.019 -12.542  -8.622  1.00 98.79           H  
ATOM   3269  C   LYS A 205      -8.853 -10.612  -8.757  1.00 98.79           C  
ATOM   3270  CB  LYS A 205      -8.354 -12.163 -10.708  1.00 98.79           C  
ATOM   3271  HB2 LYS A 205      -7.413 -11.631 -10.854  1.00 98.79           H  
ATOM   3272  HB3 LYS A 205      -9.114 -11.654 -11.299  1.00 98.79           H  
ATOM   3273  O   LYS A 205      -8.365  -9.712  -9.442  1.00 98.79           O  
ATOM   3274  CG  LYS A 205      -8.171 -13.593 -11.230  1.00 98.79           C  
ATOM   3275  HG2 LYS A 205      -8.848 -14.287 -10.731  1.00 98.79           H  
ATOM   3276  HG3 LYS A 205      -7.144 -13.914 -11.054  1.00 98.79           H  
ATOM   3277  CD  LYS A 205      -8.487 -13.607 -12.726  1.00 98.79           C  
ATOM   3278  HD2 LYS A 205      -7.890 -12.856 -13.243  1.00 98.79           H  
ATOM   3279  HD3 LYS A 205      -9.540 -13.357 -12.851  1.00 98.79           H  
ATOM   3280  CE  LYS A 205      -8.203 -14.985 -13.315  1.00 98.79           C  
ATOM   3281  HE2 LYS A 205      -7.139 -15.044 -13.543  1.00 98.79           H  
ATOM   3282  HE3 LYS A 205      -8.440 -15.745 -12.571  1.00 98.79           H  
ATOM   3283  NZ  LYS A 205      -9.008 -15.192 -14.537  1.00 98.79           N  
ATOM   3284  HZ1 LYS A 205      -8.809 -14.447 -15.189  1.00 98.79           H  
ATOM   3285  HZ2 LYS A 205      -9.993 -15.183 -14.312  1.00 98.79           H  
ATOM   3286  HZ3 LYS A 205      -8.758 -16.067 -14.976  1.00 98.79           H  
ATOM   3287  N   TYR A 206      -9.512 -10.385  -7.620  1.00 98.84           N  
ATOM   3288  H   TYR A 206      -9.915 -11.168  -7.126  1.00 98.84           H  
ATOM   3289  CA  TYR A 206      -9.675  -9.059  -7.024  1.00 98.84           C  
ATOM   3290  HA  TYR A 206     -10.439  -9.152  -6.252  1.00 98.84           H  
ATOM   3291  C   TYR A 206     -10.216  -8.006  -8.000  1.00 98.84           C  
ATOM   3292  CB  TYR A 206      -8.381  -8.639  -6.311  1.00 98.84           C  
ATOM   3293  HB2 TYR A 206      -7.597  -8.481  -7.053  1.00 98.84           H  
ATOM   3294  HB3 TYR A 206      -8.549  -7.689  -5.805  1.00 98.84           H  
ATOM   3295  O   TYR A 206      -9.753  -6.866  -8.003  1.00 98.84           O  
ATOM   3296  CG  TYR A 206      -7.900  -9.635  -5.276  1.00 98.84           C  
ATOM   3297  CD1 TYR A 206      -8.686  -9.881  -4.133  1.00 98.84           C  
ATOM   3298  HD1 TYR A 206      -9.631  -9.375  -3.999  1.00 98.84           H  
ATOM   3299  CD2 TYR A 206      -6.664 -10.292  -5.436  1.00 98.84           C  
ATOM   3300  HD2 TYR A 206      -6.055 -10.099  -6.307  1.00 98.84           H  
ATOM   3301  CE1 TYR A 206      -8.241 -10.778  -3.146  1.00 98.84           C  
ATOM   3302  HE1 TYR A 206      -8.841 -10.971  -2.269  1.00 98.84           H  
ATOM   3303  CE2 TYR A 206      -6.212 -11.184  -4.441  1.00 98.84           C  
ATOM   3304  HE2 TYR A 206      -5.264 -11.692  -4.539  1.00 98.84           H  
ATOM   3305  OH  TYR A 206      -6.573 -12.287  -2.338  1.00 98.84           O  
ATOM   3306  HH  TYR A 206      -7.215 -12.419  -1.637  1.00 98.84           H  
ATOM   3307  CZ  TYR A 206      -7.002 -11.428  -3.295  1.00 98.84           C  
ATOM   3308  N   LYS A 207     -11.171  -8.386  -8.866  1.00 98.81           N  
ATOM   3309  H   LYS A 207     -11.441  -9.359  -8.862  1.00 98.81           H  
ATOM   3310  CA  LYS A 207     -11.766  -7.486  -9.868  1.00 98.81           C  
ATOM   3311  HA  LYS A 207     -10.996  -7.258 -10.605  1.00 98.81           H  
ATOM   3312  C   LYS A 207     -12.219  -6.165  -9.241  1.00 98.81           C  
ATOM   3313  CB  LYS A 207     -12.948  -8.174 -10.565  1.00 98.81           C  
ATOM   3314  HB2 LYS A 207     -12.593  -9.103 -11.012  1.00 98.81           H  
ATOM   3315  HB3 LYS A 207     -13.701  -8.415  -9.815  1.00 98.81           H  
ATOM   3316  O   LYS A 207     -12.922  -6.183  -8.232  1.00 98.81           O  
ATOM   3317  CG  LYS A 207     -13.587  -7.284 -11.650  1.00 98.81           C  
ATOM   3318  HG2 LYS A 207     -13.931  -6.351 -11.205  1.00 98.81           H  
ATOM   3319  HG3 LYS A 207     -12.840  -7.050 -12.408  1.00 98.81           H  
ATOM   3320  CD  LYS A 207     -14.802  -7.927 -12.324  1.00 98.81           C  
ATOM   3321  HD2 LYS A 207     -15.535  -8.194 -11.562  1.00 98.81           H  
ATOM   3322  HD3 LYS A 207     -15.249  -7.196 -12.998  1.00 98.81           H  
ATOM   3323  CE  LYS A 207     -14.374  -9.159 -13.116  1.00 98.81           C  
ATOM   3324  HE2 LYS A 207     -13.629  -8.855 -13.851  1.00 98.81           H  
ATOM   3325  HE3 LYS A 207     -13.901  -9.853 -12.421  1.00 98.81           H  
ATOM   3326  NZ  LYS A 207     -15.523  -9.814 -13.777  1.00 98.81           N  
ATOM   3327  HZ1 LYS A 207     -15.966  -9.157 -14.403  1.00 98.81           H  
ATOM   3328  HZ2 LYS A 207     -16.192 -10.119 -13.085  1.00 98.81           H  
ATOM   3329  HZ3 LYS A 207     -15.204 -10.611 -14.308  1.00 98.81           H  
ATOM   3330  N   LEU A 208     -11.876  -5.054  -9.893  1.00 98.76           N  
ATOM   3331  H   LEU A 208     -11.298  -5.144 -10.716  1.00 98.76           H  
ATOM   3332  CA  LEU A 208     -12.268  -3.711  -9.474  1.00 98.76           C  
ATOM   3333  HA  LEU A 208     -12.181  -3.653  -8.389  1.00 98.76           H  
ATOM   3334  C   LEU A 208     -13.712  -3.394  -9.866  1.00 98.76           C  
ATOM   3335  CB  LEU A 208     -11.306  -2.690 -10.102  1.00 98.76           C  
ATOM   3336  HB2 LEU A 208     -11.354  -2.777 -11.188  1.00 98.76           H  
ATOM   3337  HB3 LEU A 208     -10.293  -2.939  -9.786  1.00 98.76           H  
ATOM   3338  O   LEU A 208     -14.042  -3.352 -11.054  1.00 98.76           O  
ATOM   3339  CG  LEU A 208     -11.560  -1.227  -9.705  1.00 98.76           C  
ATOM   3340  HG  LEU A 208     -12.585  -0.946  -9.942  1.00 98.76           H  
ATOM   3341  CD1 LEU A 208     -11.305  -1.000  -8.215  1.00 98.76           C  
ATOM   3342 HD11 LEU A 208     -12.053  -1.530  -7.624  1.00 98.76           H  
ATOM   3343 HD12 LEU A 208     -11.376   0.063  -7.986  1.00 98.76           H  
ATOM   3344 HD13 LEU A 208     -10.311  -1.357  -7.947  1.00 98.76           H  
ATOM   3345  CD2 LEU A 208     -10.623  -0.311 -10.487  1.00 98.76           C  
ATOM   3346 HD21 LEU A 208      -9.586  -0.567 -10.272  1.00 98.76           H  
ATOM   3347 HD22 LEU A 208     -10.808  -0.424 -11.555  1.00 98.76           H  
ATOM   3348 HD23 LEU A 208     -10.813   0.724 -10.204  1.00 98.76           H  
ATOM   3349  N   VAL A 209     -14.539  -3.077  -8.875  1.00 98.54           N  
ATOM   3350  H   VAL A 209     -14.226  -3.190  -7.922  1.00 98.54           H  
ATOM   3351  CA  VAL A 209     -15.872  -2.499  -9.058  1.00 98.54           C  
ATOM   3352  HA  VAL A 209     -16.092  -2.407 -10.122  1.00 98.54           H  
ATOM   3353  C   VAL A 209     -15.866  -1.102  -8.444  1.00 98.54           C  
ATOM   3354  CB  VAL A 209     -16.955  -3.396  -8.434  1.00 98.54           C  
ATOM   3355  HB  VAL A 209     -16.790  -3.461  -7.359  1.00 98.54           H  
ATOM   3356  O   VAL A 209     -15.552  -0.942  -7.268  1.00 98.54           O  
ATOM   3357  CG1 VAL A 209     -18.357  -2.826  -8.683  1.00 98.54           C  
ATOM   3358 HG11 VAL A 209     -18.543  -2.725  -9.753  1.00 98.54           H  
ATOM   3359 HG12 VAL A 209     -18.454  -1.852  -8.202  1.00 98.54           H  
ATOM   3360 HG13 VAL A 209     -19.103  -3.487  -8.243  1.00 98.54           H  
ATOM   3361  CG2 VAL A 209     -16.906  -4.818  -9.016  1.00 98.54           C  
ATOM   3362 HG21 VAL A 209     -17.003  -4.782 -10.101  1.00 98.54           H  
ATOM   3363 HG22 VAL A 209     -15.963  -5.295  -8.749  1.00 98.54           H  
ATOM   3364 HG23 VAL A 209     -17.716  -5.413  -8.592  1.00 98.54           H  
ATOM   3365  N   ILE A 210     -16.170  -0.094  -9.260  1.00 98.27           N  
ATOM   3366  H   ILE A 210     -16.450  -0.307 -10.207  1.00 98.27           H  
ATOM   3367  CA  ILE A 210     -16.335   1.302  -8.844  1.00 98.27           C  
ATOM   3368  HA  ILE A 210     -16.588   1.319  -7.784  1.00 98.27           H  
ATOM   3369  C   ILE A 210     -17.522   1.919  -9.581  1.00 98.27           C  
ATOM   3370  CB  ILE A 210     -15.057   2.153  -9.045  1.00 98.27           C  
ATOM   3371  HB  ILE A 210     -15.322   3.187  -8.826  1.00 98.27           H  
ATOM   3372  O   ILE A 210     -17.816   1.552 -10.721  1.00 98.27           O  
ATOM   3373  CG1 ILE A 210     -14.504   2.121 -10.484  1.00 98.27           C  
ATOM   3374 HG12 ILE A 210     -15.276   2.497 -11.155  1.00 98.27           H  
ATOM   3375 HG13 ILE A 210     -14.267   1.095 -10.767  1.00 98.27           H  
ATOM   3376  CG2 ILE A 210     -13.999   1.747  -8.017  1.00 98.27           C  
ATOM   3377 HG21 ILE A 210     -13.146   2.425  -8.049  1.00 98.27           H  
ATOM   3378 HG22 ILE A 210     -14.453   1.822  -7.029  1.00 98.27           H  
ATOM   3379 HG23 ILE A 210     -13.667   0.724  -8.197  1.00 98.27           H  
ATOM   3380  CD1 ILE A 210     -13.246   2.983 -10.679  1.00 98.27           C  
ATOM   3381 HD11 ILE A 210     -13.395   3.964 -10.229  1.00 98.27           H  
ATOM   3382 HD12 ILE A 210     -13.033   3.119 -11.739  1.00 98.27           H  
ATOM   3383 HD13 ILE A 210     -12.384   2.505 -10.214  1.00 98.27           H  
ATOM   3384  N   GLY A 211     -18.199   2.841  -8.908  1.00 97.80           N  
ATOM   3385  H   GLY A 211     -17.918   3.024  -7.956  1.00 97.80           H  
ATOM   3386  CA  GLY A 211     -19.347   3.592  -9.394  1.00 97.80           C  
ATOM   3387  HA2 GLY A 211     -20.013   3.777  -8.551  1.00 97.80           H  
ATOM   3388  HA3 GLY A 211     -19.895   3.001 -10.127  1.00 97.80           H  
ATOM   3389  C   GLY A 211     -18.965   4.924 -10.040  1.00 97.80           C  
ATOM   3390  O   GLY A 211     -17.988   5.028 -10.782  1.00 97.80           O  
ATOM   3391  N   SER A 212     -19.775   5.957  -9.804  1.00 97.85           N  
ATOM   3392  H   SER A 212     -20.476   5.863  -9.083  1.00 97.85           H  
ATOM   3393  CA  SER A 212     -19.650   7.244 -10.494  1.00 97.85           C  
ATOM   3394  HA  SER A 212     -19.522   7.045 -11.558  1.00 97.85           H  
ATOM   3395  C   SER A 212     -18.448   8.054 -10.018  1.00 97.85           C  
ATOM   3396  CB  SER A 212     -20.921   8.078 -10.325  1.00 97.85           C  
ATOM   3397  HB2 SER A 212     -20.793   9.034 -10.832  1.00 97.85           H  
ATOM   3398  HB3 SER A 212     -21.763   7.553 -10.774  1.00 97.85           H  
ATOM   3399  O   SER A 212     -18.230   8.171  -8.813  1.00 97.85           O  
ATOM   3400  OG  SER A 212     -21.196   8.310  -8.959  1.00 97.85           O  
ATOM   3401  HG  SER A 212     -20.366   8.311  -8.477  1.00 97.85           H  
ATOM   3402  N   TYR A 213     -17.740   8.673 -10.963  1.00 98.56           N  
ATOM   3403  H   TYR A 213     -17.973   8.495 -11.930  1.00 98.56           H  
ATOM   3404  CA  TYR A 213     -16.613   9.569 -10.717  1.00 98.56           C  
ATOM   3405  HA  TYR A 213     -15.996   9.140  -9.928  1.00 98.56           H  
ATOM   3406  C   TYR A 213     -17.039  10.984 -10.292  1.00 98.56           C  
ATOM   3407  CB  TYR A 213     -15.761   9.645 -11.992  1.00 98.56           C  
ATOM   3408  HB2 TYR A 213     -16.412   9.844 -12.843  1.00 98.56           H  
ATOM   3409  HB3 TYR A 213     -15.290   8.677 -12.166  1.00 98.56           H  
ATOM   3410  O   TYR A 213     -17.975  11.565 -10.847  1.00 98.56           O  
ATOM   3411  CG  TYR A 213     -14.691  10.719 -11.951  1.00 98.56           C  
ATOM   3412  CD1 TYR A 213     -14.909  11.970 -12.564  1.00 98.56           C  
ATOM   3413  HD1 TYR A 213     -15.839  12.156 -13.081  1.00 98.56           H  
ATOM   3414  CD2 TYR A 213     -13.496  10.482 -11.254  1.00 98.56           C  
ATOM   3415  HD2 TYR A 213     -13.353   9.535 -10.756  1.00 98.56           H  
ATOM   3416  CE1 TYR A 213     -13.924  12.975 -12.489  1.00 98.56           C  
ATOM   3417  HE1 TYR A 213     -14.081  13.943 -12.943  1.00 98.56           H  
ATOM   3418  CE2 TYR A 213     -12.497  11.466 -11.206  1.00 98.56           C  
ATOM   3419  HE2 TYR A 213     -11.563  11.265 -10.703  1.00 98.56           H  
ATOM   3420  OH  TYR A 213     -11.754  13.663 -11.709  1.00 98.56           O  
ATOM   3421  HH  TYR A 213     -10.988  13.274 -11.281  1.00 98.56           H  
ATOM   3422  CZ  TYR A 213     -12.717  12.716 -11.810  1.00 98.56           C  
ATOM   3423  N   SER A 214     -16.261  11.586  -9.393  1.00 98.50           N  
ATOM   3424  H   SER A 214     -15.556  11.021  -8.942  1.00 98.50           H  
ATOM   3425  CA  SER A 214     -16.174  13.034  -9.191  1.00 98.50           C  
ATOM   3426  HA  SER A 214     -16.422  13.527 -10.131  1.00 98.50           H  
ATOM   3427  C   SER A 214     -14.743  13.450  -8.812  1.00 98.50           C  
ATOM   3428  CB  SER A 214     -17.197  13.480  -8.140  1.00 98.50           C  
ATOM   3429  HB2 SER A 214     -17.255  14.568  -8.149  1.00 98.50           H  
ATOM   3430  HB3 SER A 214     -18.180  13.084  -8.394  1.00 98.50           H  
ATOM   3431  O   SER A 214     -13.943  12.630  -8.369  1.00 98.50           O  
ATOM   3432  OG  SER A 214     -16.843  13.061  -6.839  1.00 98.50           O  
ATOM   3433  HG  SER A 214     -16.929  12.107  -6.768  1.00 98.50           H  
ATOM   3434  N   GLY A 215     -14.384  14.724  -8.984  1.00 98.22           N  
ATOM   3435  H   GLY A 215     -15.016  15.354  -9.456  1.00 98.22           H  
ATOM   3436  CA  GLY A 215     -13.081  15.250  -8.560  1.00 98.22           C  
ATOM   3437  HA2 GLY A 215     -12.382  14.437  -8.366  1.00 98.22           H  
ATOM   3438  HA3 GLY A 215     -13.216  15.805  -7.631  1.00 98.22           H  
ATOM   3439  C   GLY A 215     -12.434  16.188  -9.570  1.00 98.22           C  
ATOM   3440  O   GLY A 215     -13.024  16.532 -10.592  1.00 98.22           O  
ATOM   3441  N   ASN A 216     -11.218  16.635  -9.256  1.00 98.31           N  
ATOM   3442  H   ASN A 216     -10.777  16.273  -8.423  1.00 98.31           H  
ATOM   3443  CA  ASN A 216     -10.431  17.543 -10.098  1.00 98.31           C  
ATOM   3444  HA  ASN A 216     -11.056  17.875 -10.927  1.00 98.31           H  
ATOM   3445  C   ASN A 216      -9.215  16.864 -10.759  1.00 98.31           C  
ATOM   3446  CB  ASN A 216     -10.051  18.801  -9.290  1.00 98.31           C  
ATOM   3447  HB2 ASN A 216     -10.945  19.228  -8.834  1.00 98.31           H  
ATOM   3448  HB3 ASN A 216      -9.633  19.537  -9.977  1.00 98.31           H  
ATOM   3449  O   ASN A 216      -8.467  17.532 -11.465  1.00 98.31           O  
ATOM   3450  CG  ASN A 216      -9.028  18.536  -8.200  1.00 98.31           C  
ATOM   3451  ND2 ASN A 216      -8.390  19.557  -7.678  1.00 98.31           N  
ATOM   3452 HD21 ASN A 216      -7.626  19.349  -7.051  1.00 98.31           H  
ATOM   3453 HD22 ASN A 216      -8.527  20.485  -8.053  1.00 98.31           H  
ATOM   3454  OD1 ASN A 216      -8.789  17.415  -7.797  1.00 98.31           O  
ATOM   3455  N   ALA A 217      -9.015  15.561 -10.541  1.00 98.04           N  
ATOM   3456  H   ALA A 217      -9.594  15.105  -9.851  1.00 98.04           H  
ATOM   3457  CA  ALA A 217      -7.932  14.773 -11.135  1.00 98.04           C  
ATOM   3458  HA  ALA A 217      -7.017  15.365 -11.127  1.00 98.04           H  
ATOM   3459  C   ALA A 217      -8.173  14.343 -12.599  1.00 98.04           C  
ATOM   3460  CB  ALA A 217      -7.739  13.544 -10.239  1.00 98.04           C  
ATOM   3461  HB1 ALA A 217      -7.421  13.845  -9.241  1.00 98.04           H  
ATOM   3462  HB2 ALA A 217      -8.679  12.997 -10.175  1.00 98.04           H  
ATOM   3463  HB3 ALA A 217      -6.989  12.877 -10.665  1.00 98.04           H  
ATOM   3464  O   ALA A 217      -7.261  13.841 -13.244  1.00 98.04           O  
ATOM   3465  N   GLY A 218      -9.395  14.485 -13.124  1.00 97.71           N  
ATOM   3466  H   GLY A 218     -10.109  14.907 -12.548  1.00 97.71           H  
ATOM   3467  CA  GLY A 218      -9.844  13.777 -14.331  1.00 97.71           C  
ATOM   3468  HA2 GLY A 218      -9.110  13.896 -15.128  1.00 97.71           H  
ATOM   3469  HA3 GLY A 218     -10.785  14.213 -14.665  1.00 97.71           H  
ATOM   3470  C   GLY A 218     -10.058  12.273 -14.088  1.00 97.71           C  
ATOM   3471  O   GLY A 218      -9.415  11.682 -13.224  1.00 97.71           O  
ATOM   3472  N   ASP A 219     -10.988  11.650 -14.813  1.00 97.77           N  
ATOM   3473  H   ASP A 219     -11.487  12.164 -15.525  1.00 97.77           H  
ATOM   3474  CA  ASP A 219     -11.347  10.230 -14.639  1.00 97.77           C  
ATOM   3475  HA  ASP A 219     -11.232   9.963 -13.588  1.00 97.77           H  
ATOM   3476  C   ASP A 219     -10.426   9.298 -15.445  1.00 97.77           C  
ATOM   3477  CB  ASP A 219     -12.829  10.013 -14.985  1.00 97.77           C  
ATOM   3478  HB2 ASP A 219     -13.432  10.705 -14.397  1.00 97.77           H  
ATOM   3479  HB3 ASP A 219     -12.989  10.256 -16.035  1.00 97.77           H  
ATOM   3480  O   ASP A 219     -10.807   8.770 -16.492  1.00 97.77           O  
ATOM   3481  CG  ASP A 219     -13.319   8.577 -14.721  1.00 97.77           C  
ATOM   3482  OD1 ASP A 219     -12.539   7.745 -14.195  1.00 97.77           O  
ATOM   3483  OD2 ASP A 219     -14.485   8.309 -15.091  1.00 97.77           O  
ATOM   3484  N   SER A 220      -9.202   9.088 -14.954  1.00 97.25           N  
ATOM   3485  H   SER A 220      -8.896   9.635 -14.162  1.00 97.25           H  
ATOM   3486  CA  SER A 220      -8.272   8.113 -15.540  1.00 97.25           C  
ATOM   3487  HA  SER A 220      -8.372   8.146 -16.625  1.00 97.25           H  
ATOM   3488  C   SER A 220      -8.574   6.661 -15.121  1.00 97.25           C  
ATOM   3489  CB  SER A 220      -6.818   8.475 -15.215  1.00 97.25           C  
ATOM   3490  HB2 SER A 220      -6.668   8.412 -14.137  1.00 97.25           H  
ATOM   3491  HB3 SER A 220      -6.151   7.759 -15.696  1.00 97.25           H  
ATOM   3492  O   SER A 220      -7.978   5.740 -15.666  1.00 97.25           O  
ATOM   3493  OG  SER A 220      -6.471   9.776 -15.645  1.00 97.25           O  
ATOM   3494  HG  SER A 220      -6.967  10.004 -16.435  1.00 97.25           H  
ATOM   3495  N   MET A 221      -9.500   6.393 -14.185  1.00 97.90           N  
ATOM   3496  H   MET A 221     -10.069   7.146 -13.825  1.00 97.90           H  
ATOM   3497  CA  MET A 221      -9.815   5.007 -13.779  1.00 97.90           C  
ATOM   3498  HA  MET A 221      -8.911   4.406 -13.871  1.00 97.90           H  
ATOM   3499  C   MET A 221     -10.859   4.334 -14.663  1.00 97.90           C  
ATOM   3500  CB  MET A 221     -10.258   4.908 -12.319  1.00 97.90           C  
ATOM   3501  HB2 MET A 221     -10.633   3.904 -12.121  1.00 97.90           H  
ATOM   3502  HB3 MET A 221     -11.096   5.587 -12.158  1.00 97.90           H  
ATOM   3503  O   MET A 221     -11.002   3.113 -14.602  1.00 97.90           O  
ATOM   3504  CG  MET A 221      -9.109   5.184 -11.347  1.00 97.90           C  
ATOM   3505  HG2 MET A 221      -9.508   5.218 -10.333  1.00 97.90           H  
ATOM   3506  HG3 MET A 221      -8.687   6.163 -11.578  1.00 97.90           H  
ATOM   3507  SD  MET A 221      -7.770   3.957 -11.405  1.00 97.90           S  
ATOM   3508  CE  MET A 221      -8.608   2.480 -10.771  1.00 97.90           C  
ATOM   3509  HE1 MET A 221      -9.392   2.173 -11.463  1.00 97.90           H  
ATOM   3510  HE2 MET A 221      -9.046   2.693  -9.796  1.00 97.90           H  
ATOM   3511  HE3 MET A 221      -7.888   1.668 -10.671  1.00 97.90           H  
ATOM   3512  N   ARG A 222     -11.569   5.082 -15.513  1.00 97.01           N  
ATOM   3513  H   ARG A 222     -11.505   6.084 -15.401  1.00 97.01           H  
ATOM   3514  CA  ARG A 222     -12.639   4.556 -16.371  1.00 97.01           C  
ATOM   3515  HA  ARG A 222     -13.492   4.320 -15.735  1.00 97.01           H  
ATOM   3516  C   ARG A 222     -12.269   3.275 -17.131  1.00 97.01           C  
ATOM   3517  CB  ARG A 222     -13.042   5.673 -17.335  1.00 97.01           C  
ATOM   3518  HB2 ARG A 222     -12.197   5.920 -17.977  1.00 97.01           H  
ATOM   3519  HB3 ARG A 222     -13.310   6.561 -16.762  1.00 97.01           H  
ATOM   3520  O   ARG A 222     -13.101   2.378 -17.255  1.00 97.01           O  
ATOM   3521  CG  ARG A 222     -14.240   5.261 -18.194  1.00 97.01           C  
ATOM   3522  HG2 ARG A 222     -15.093   5.034 -17.555  1.00 97.01           H  
ATOM   3523  HG3 ARG A 222     -13.984   4.367 -18.764  1.00 97.01           H  
ATOM   3524  CD  ARG A 222     -14.613   6.382 -19.163  1.00 97.01           C  
ATOM   3525  HD2 ARG A 222     -13.793   7.098 -19.225  1.00 97.01           H  
ATOM   3526  HD3 ARG A 222     -15.487   6.899 -18.767  1.00 97.01           H  
ATOM   3527  NE  ARG A 222     -14.874   5.836 -20.508  1.00 97.01           N  
ATOM   3528  HE  ARG A 222     -14.498   4.916 -20.690  1.00 97.01           H  
ATOM   3529  NH1 ARG A 222     -15.999   7.642 -21.344  1.00 97.01           N  
ATOM   3530 HH11 ARG A 222     -15.885   8.086 -20.444  1.00 97.01           H  
ATOM   3531 HH12 ARG A 222     -16.449   8.128 -22.106  1.00 97.01           H  
ATOM   3532  NH2 ARG A 222     -15.591   5.880 -22.663  1.00 97.01           N  
ATOM   3533 HH21 ARG A 222     -15.179   4.969 -22.808  1.00 97.01           H  
ATOM   3534 HH22 ARG A 222     -16.032   6.370 -23.428  1.00 97.01           H  
ATOM   3535  CZ  ARG A 222     -15.487   6.453 -21.496  1.00 97.01           C  
ATOM   3536  N   ARG A 223     -11.042   3.168 -17.652  1.00 96.91           N  
ATOM   3537  H   ARG A 223     -10.404   3.937 -17.503  1.00 96.91           H  
ATOM   3538  CA  ARG A 223     -10.571   1.979 -18.393  1.00 96.91           C  
ATOM   3539  HA  ARG A 223     -11.371   1.611 -19.035  1.00 96.91           H  
ATOM   3540  C   ARG A 223     -10.216   0.784 -17.503  1.00 96.91           C  
ATOM   3541  CB  ARG A 223      -9.377   2.369 -19.272  1.00 96.91           C  
ATOM   3542  HB2 ARG A 223      -8.625   2.887 -18.676  1.00 96.91           H  
ATOM   3543  HB3 ARG A 223      -8.918   1.457 -19.653  1.00 96.91           H  
ATOM   3544  O   ARG A 223     -10.191  -0.348 -17.980  1.00 96.91           O  
ATOM   3545  CG  ARG A 223      -9.805   3.258 -20.452  1.00 96.91           C  
ATOM   3546  HG2 ARG A 223      -9.889   4.289 -20.110  1.00 96.91           H  
ATOM   3547  HG3 ARG A 223     -10.778   2.933 -20.820  1.00 96.91           H  
ATOM   3548  CD  ARG A 223      -8.820   3.188 -21.623  1.00 96.91           C  
ATOM   3549  HD2 ARG A 223      -8.857   2.190 -22.059  1.00 96.91           H  
ATOM   3550  HD3 ARG A 223      -9.139   3.896 -22.387  1.00 96.91           H  
ATOM   3551  NE  ARG A 223      -7.451   3.527 -21.220  1.00 96.91           N  
ATOM   3552  HE  ARG A 223      -7.308   4.442 -20.816  1.00 96.91           H  
ATOM   3553  NH1 ARG A 223      -6.440   1.484 -21.463  1.00 96.91           N  
ATOM   3554 HH11 ARG A 223      -7.344   1.046 -21.564  1.00 96.91           H  
ATOM   3555 HH12 ARG A 223      -5.595   0.970 -21.668  1.00 96.91           H  
ATOM   3556  NH2 ARG A 223      -5.215   3.239 -20.912  1.00 96.91           N  
ATOM   3557 HH21 ARG A 223      -5.144   4.233 -20.745  1.00 96.91           H  
ATOM   3558 HH22 ARG A 223      -4.375   2.679 -20.904  1.00 96.91           H  
ATOM   3559  CZ  ARG A 223      -6.384   2.757 -21.191  1.00 96.91           C  
ATOM   3560  N   HIS A 224      -9.991   1.036 -16.219  1.00 98.12           N  
ATOM   3561  H   HIS A 224     -10.097   1.989 -15.900  1.00 98.12           H  
ATOM   3562  CA  HIS A 224      -9.639   0.047 -15.204  1.00 98.12           C  
ATOM   3563  HA  HIS A 224      -9.069  -0.758 -15.667  1.00 98.12           H  
ATOM   3564  C   HIS A 224     -10.873  -0.599 -14.543  1.00 98.12           C  
ATOM   3565  CB  HIS A 224      -8.727   0.739 -14.181  1.00 98.12           C  
ATOM   3566  HB2 HIS A 224      -8.492   0.027 -13.391  1.00 98.12           H  
ATOM   3567  HB3 HIS A 224      -9.245   1.579 -13.718  1.00 98.12           H  
ATOM   3568  O   HIS A 224     -10.755  -1.622 -13.868  1.00 98.12           O  
ATOM   3569  CG  HIS A 224      -7.426   1.218 -14.780  1.00 98.12           C  
ATOM   3570  CD2 HIS A 224      -7.079   2.470 -15.220  1.00 98.12           C  
ATOM   3571  HD2 HIS A 224      -7.713   3.344 -15.223  1.00 98.12           H  
ATOM   3572  ND1 HIS A 224      -6.340   0.417 -14.988  1.00 98.12           N  
ATOM   3573  HD1 HIS A 224      -6.327  -0.579 -14.822  1.00 98.12           H  
ATOM   3574  CE1 HIS A 224      -5.345   1.157 -15.485  1.00 98.12           C  
ATOM   3575  HE1 HIS A 224      -4.353   0.783 -15.693  1.00 98.12           H  
ATOM   3576  NE2 HIS A 224      -5.748   2.423 -15.664  1.00 98.12           N  
ATOM   3577  N   VAL A 225     -12.071  -0.039 -14.750  1.00 97.95           N  
ATOM   3578  H   VAL A 225     -12.110   0.814 -15.289  1.00 97.95           H  
ATOM   3579  CA  VAL A 225     -13.332  -0.592 -14.228  1.00 97.95           C  
ATOM   3580  HA  VAL A 225     -13.249  -0.645 -13.143  1.00 97.95           H  
ATOM   3581  C   VAL A 225     -13.563  -2.006 -14.767  1.00 97.95           C  
ATOM   3582  CB  VAL A 225     -14.538   0.306 -14.576  1.00 97.95           C  
ATOM   3583  HB  VAL A 225     -14.700   0.297 -15.654  1.00 97.95           H  
ATOM   3584  O   VAL A 225     -13.412  -2.263 -15.963  1.00 97.95           O  
ATOM   3585  CG1 VAL A 225     -15.816  -0.178 -13.878  1.00 97.95           C  
ATOM   3586 HG11 VAL A 225     -15.670  -0.201 -12.798  1.00 97.95           H  
ATOM   3587 HG12 VAL A 225     -16.087  -1.175 -14.227  1.00 97.95           H  
ATOM   3588 HG13 VAL A 225     -16.641   0.498 -14.103  1.00 97.95           H  
ATOM   3589  CG2 VAL A 225     -14.317   1.751 -14.130  1.00 97.95           C  
ATOM   3590 HG21 VAL A 225     -15.202   2.354 -14.333  1.00 97.95           H  
ATOM   3591 HG22 VAL A 225     -13.471   2.192 -14.657  1.00 97.95           H  
ATOM   3592 HG23 VAL A 225     -14.106   1.761 -13.061  1.00 97.95           H  
ATOM   3593  N   ASN A 226     -13.983  -2.923 -13.891  1.00 98.14           N  
ATOM   3594  H   ASN A 226     -14.056  -2.657 -12.919  1.00 98.14           H  
ATOM   3595  CA  ASN A 226     -14.240  -4.336 -14.182  1.00 98.14           C  
ATOM   3596  HA  ASN A 226     -14.511  -4.790 -13.229  1.00 98.14           H  
ATOM   3597  C   ASN A 226     -13.019  -5.145 -14.656  1.00 98.14           C  
ATOM   3598  CB  ASN A 226     -15.459  -4.485 -15.116  1.00 98.14           C  
ATOM   3599  HB2 ASN A 226     -15.286  -3.949 -16.049  1.00 98.14           H  
ATOM   3600  HB3 ASN A 226     -15.603  -5.537 -15.364  1.00 98.14           H  
ATOM   3601  O   ASN A 226     -13.196  -6.269 -15.136  1.00 98.14           O  
ATOM   3602  CG  ASN A 226     -16.746  -4.017 -14.476  1.00 98.14           C  
ATOM   3603  ND2 ASN A 226     -17.526  -3.211 -15.158  1.00 98.14           N  
ATOM   3604 HD21 ASN A 226     -18.345  -2.882 -14.667  1.00 98.14           H  
ATOM   3605 HD22 ASN A 226     -17.214  -2.825 -16.037  1.00 98.14           H  
ATOM   3606  OD1 ASN A 226     -17.090  -4.408 -13.377  1.00 98.14           O  
ATOM   3607  N   LYS A 227     -11.798  -4.618 -14.505  1.00 98.61           N  
ATOM   3608  H   LYS A 227     -11.711  -3.693 -14.109  1.00 98.61           H  
ATOM   3609  CA  LYS A 227     -10.558  -5.345 -14.804  1.00 98.61           C  
ATOM   3610  HA  LYS A 227     -10.756  -6.074 -15.590  1.00 98.61           H  
ATOM   3611  C   LYS A 227     -10.094  -6.172 -13.615  1.00 98.61           C  
ATOM   3612  CB  LYS A 227      -9.460  -4.391 -15.308  1.00 98.61           C  
ATOM   3613  HB2 LYS A 227      -9.175  -3.716 -14.500  1.00 98.61           H  
ATOM   3614  HB3 LYS A 227      -8.580  -4.972 -15.585  1.00 98.61           H  
ATOM   3615  O   LYS A 227     -10.410  -5.867 -12.462  1.00 98.61           O  
ATOM   3616  CG  LYS A 227      -9.878  -3.526 -16.502  1.00 98.61           C  
ATOM   3617  HG2 LYS A 227     -10.700  -2.876 -16.202  1.00 98.61           H  
ATOM   3618  HG3 LYS A 227      -9.037  -2.894 -16.787  1.00 98.61           H  
ATOM   3619  CD  LYS A 227     -10.314  -4.352 -17.712  1.00 98.61           C  
ATOM   3620  HD2 LYS A 227     -11.016  -5.131 -17.418  1.00 98.61           H  
ATOM   3621  HD3 LYS A 227      -9.443  -4.816 -18.174  1.00 98.61           H  
ATOM   3622  CE  LYS A 227     -11.026  -3.437 -18.699  1.00 98.61           C  
ATOM   3623  HE2 LYS A 227     -10.316  -2.697 -19.069  1.00 98.61           H  
ATOM   3624  HE3 LYS A 227     -11.821  -2.907 -18.175  1.00 98.61           H  
ATOM   3625  NZ  LYS A 227     -11.576  -4.251 -19.800  1.00 98.61           N  
ATOM   3626  HZ1 LYS A 227     -10.823  -4.781 -20.214  1.00 98.61           H  
ATOM   3627  HZ2 LYS A 227     -11.996  -3.686 -20.524  1.00 98.61           H  
ATOM   3628  HZ3 LYS A 227     -12.208  -4.958 -19.452  1.00 98.61           H  
ATOM   3629  N   PHE A 228      -9.381  -7.250 -13.916  1.00 98.71           N  
ATOM   3630  H   PHE A 228      -9.085  -7.377 -14.873  1.00 98.71           H  
ATOM   3631  CA  PHE A 228      -8.745  -8.095 -12.914  1.00 98.71           C  
ATOM   3632  HA  PHE A 228      -9.390  -8.185 -12.041  1.00 98.71           H  
ATOM   3633  C   PHE A 228      -7.433  -7.470 -12.454  1.00 98.71           C  
ATOM   3634  CB  PHE A 228      -8.510  -9.485 -13.502  1.00 98.71           C  
ATOM   3635  HB2 PHE A 228      -7.845  -9.373 -14.358  1.00 98.71           H  
ATOM   3636  HB3 PHE A 228      -7.991 -10.094 -12.762  1.00 98.71           H  
ATOM   3637  O   PHE A 228      -6.810  -6.713 -13.193  1.00 98.71           O  
ATOM   3638  CG  PHE A 228      -9.766 -10.215 -13.936  1.00 98.71           C  
ATOM   3639  CD1 PHE A 228     -10.823 -10.397 -13.027  1.00 98.71           C  
ATOM   3640  HD1 PHE A 228     -10.729 -10.020 -12.020  1.00 98.71           H  
ATOM   3641  CD2 PHE A 228      -9.864 -10.754 -15.231  1.00 98.71           C  
ATOM   3642  HD2 PHE A 228      -9.063 -10.602 -15.939  1.00 98.71           H  
ATOM   3643  CE1 PHE A 228     -11.954 -11.144 -13.396  1.00 98.71           C  
ATOM   3644  HE1 PHE A 228     -12.701 -11.373 -12.651  1.00 98.71           H  
ATOM   3645  CE2 PHE A 228     -11.016 -11.465 -15.615  1.00 98.71           C  
ATOM   3646  HE2 PHE A 228     -11.086 -11.850 -16.622  1.00 98.71           H  
ATOM   3647  CZ  PHE A 228     -12.063 -11.663 -14.698  1.00 98.71           C  
ATOM   3648  HZ  PHE A 228     -12.926 -12.244 -14.986  1.00 98.71           H  
ATOM   3649  N   PHE A 229      -7.028  -7.771 -11.224  1.00 98.87           N  
ATOM   3650  H   PHE A 229      -7.555  -8.425 -10.663  1.00 98.87           H  
ATOM   3651  CA  PHE A 229      -5.727  -7.347 -10.726  1.00 98.87           C  
ATOM   3652  HA  PHE A 229      -5.582  -6.298 -10.981  1.00 98.87           H  
ATOM   3653  C   PHE A 229      -4.620  -8.166 -11.402  1.00 98.87           C  
ATOM   3654  CB  PHE A 229      -5.707  -7.478  -9.200  1.00 98.87           C  
ATOM   3655  HB2 PHE A 229      -5.594  -8.526  -8.922  1.00 98.87           H  
ATOM   3656  HB3 PHE A 229      -6.667  -7.139  -8.809  1.00 98.87           H  
ATOM   3657  O   PHE A 229      -4.768  -9.378 -11.570  1.00 98.87           O  
ATOM   3658  CG  PHE A 229      -4.630  -6.649  -8.538  1.00 98.87           C  
ATOM   3659  CD1 PHE A 229      -3.406  -7.222  -8.148  1.00 98.87           C  
ATOM   3660  HD1 PHE A 229      -3.211  -8.268  -8.331  1.00 98.87           H  
ATOM   3661  CD2 PHE A 229      -4.861  -5.281  -8.310  1.00 98.87           C  
ATOM   3662  HD2 PHE A 229      -5.792  -4.835  -8.628  1.00 98.87           H  
ATOM   3663  CE1 PHE A 229      -2.432  -6.427  -7.518  1.00 98.87           C  
ATOM   3664  HE1 PHE A 229      -1.488  -6.862  -7.224  1.00 98.87           H  
ATOM   3665  CE2 PHE A 229      -3.895  -4.488  -7.673  1.00 98.87           C  
ATOM   3666  HE2 PHE A 229      -4.090  -3.442  -7.489  1.00 98.87           H  
ATOM   3667  CZ  PHE A 229      -2.677  -5.063  -7.277  1.00 98.87           C  
ATOM   3668  HZ  PHE A 229      -1.925  -4.456  -6.794  1.00 98.87           H  
ATOM   3669  N   THR A 230      -3.510  -7.525 -11.750  1.00 98.84           N  
ATOM   3670  H   THR A 230      -3.483  -6.521 -11.638  1.00 98.84           H  
ATOM   3671  CA  THR A 230      -2.378  -8.142 -12.452  1.00 98.84           C  
ATOM   3672  HA  THR A 230      -2.477  -9.227 -12.429  1.00 98.84           H  
ATOM   3673  C   THR A 230      -1.068  -7.776 -11.764  1.00 98.84           C  
ATOM   3674  CB  THR A 230      -2.372  -7.723 -13.931  1.00 98.84           C  
ATOM   3675  HB  THR A 230      -2.432  -6.637 -13.996  1.00 98.84           H  
ATOM   3676  O   THR A 230      -0.831  -6.610 -11.440  1.00 98.84           O  
ATOM   3677  CG2 THR A 230      -1.147  -8.213 -14.701  1.00 98.84           C  
ATOM   3678 HG21 THR A 230      -1.351  -8.243 -15.772  1.00 98.84           H  
ATOM   3679 HG22 THR A 230      -0.309  -7.536 -14.537  1.00 98.84           H  
ATOM   3680 HG23 THR A 230      -0.863  -9.211 -14.367  1.00 98.84           H  
ATOM   3681  OG1 THR A 230      -3.500  -8.263 -14.569  1.00 98.84           O  
ATOM   3682  HG1 THR A 230      -3.456  -8.025 -15.498  1.00 98.84           H  
ATOM   3683  N   THR A 231      -0.214  -8.778 -11.561  1.00 98.83           N  
ATOM   3684  H   THR A 231      -0.479  -9.692 -11.901  1.00 98.83           H  
ATOM   3685  CA  THR A 231       1.171  -8.660 -11.075  1.00 98.83           C  
ATOM   3686  HA  THR A 231       1.435  -7.607 -10.971  1.00 98.83           H  
ATOM   3687  C   THR A 231       2.125  -9.280 -12.093  1.00 98.83           C  
ATOM   3688  CB  THR A 231       1.373  -9.342  -9.708  1.00 98.83           C  
ATOM   3689  HB  THR A 231       2.432  -9.315  -9.448  1.00 98.83           H  
ATOM   3690  O   THR A 231       1.706  -9.971 -13.024  1.00 98.83           O  
ATOM   3691  CG2 THR A 231       0.604  -8.644  -8.593  1.00 98.83           C  
ATOM   3692 HG21 THR A 231       1.013  -7.642  -8.459  1.00 98.83           H  
ATOM   3693 HG22 THR A 231       0.754  -9.175  -7.653  1.00 98.83           H  
ATOM   3694 HG23 THR A 231      -0.459  -8.595  -8.828  1.00 98.83           H  
ATOM   3695  OG1 THR A 231       0.958 -10.685  -9.750  1.00 98.83           O  
ATOM   3696  HG1 THR A 231       1.719 -11.223  -9.519  1.00 98.83           H  
ATOM   3697  N   PHE A 232       3.432  -9.063 -11.933  1.00 98.35           N  
ATOM   3698  H   PHE A 232       3.759  -8.516 -11.150  1.00 98.35           H  
ATOM   3699  CA  PHE A 232       4.416  -9.585 -12.889  1.00 98.35           C  
ATOM   3700  HA  PHE A 232       4.154  -9.222 -13.883  1.00 98.35           H  
ATOM   3701  C   PHE A 232       4.433 -11.122 -12.976  1.00 98.35           C  
ATOM   3702  CB  PHE A 232       5.802  -9.042 -12.533  1.00 98.35           C  
ATOM   3703  HB2 PHE A 232       5.751  -7.954 -12.536  1.00 98.35           H  
ATOM   3704  HB3 PHE A 232       6.494  -9.335 -13.322  1.00 98.35           H  
ATOM   3705  O   PHE A 232       4.862 -11.673 -13.985  1.00 98.35           O  
ATOM   3706  CG  PHE A 232       6.372  -9.519 -11.206  1.00 98.35           C  
ATOM   3707  CD1 PHE A 232       6.441  -8.645 -10.106  1.00 98.35           C  
ATOM   3708  HD1 PHE A 232       6.080  -7.630 -10.186  1.00 98.35           H  
ATOM   3709  CD2 PHE A 232       6.875 -10.830 -11.081  1.00 98.35           C  
ATOM   3710  HD2 PHE A 232       6.847 -11.506 -11.922  1.00 98.35           H  
ATOM   3711  CE1 PHE A 232       7.026  -9.077  -8.904  1.00 98.35           C  
ATOM   3712  HE1 PHE A 232       7.138  -8.384  -8.084  1.00 98.35           H  
ATOM   3713  CE2 PHE A 232       7.409 -11.276  -9.860  1.00 98.35           C  
ATOM   3714  HE2 PHE A 232       7.772 -12.289  -9.766  1.00 98.35           H  
ATOM   3715  CZ  PHE A 232       7.497 -10.392  -8.774  1.00 98.35           C  
ATOM   3716  HZ  PHE A 232       7.952 -10.708  -7.847  1.00 98.35           H  
ATOM   3717  N   ASP A 233       3.995 -11.815 -11.922  1.00 98.62           N  
ATOM   3718  H   ASP A 233       3.710 -11.308 -11.097  1.00 98.62           H  
ATOM   3719  CA  ASP A 233       3.923 -13.276 -11.817  1.00 98.62           C  
ATOM   3720  HA  ASP A 233       4.572 -13.716 -12.575  1.00 98.62           H  
ATOM   3721  C   ASP A 233       2.514 -13.842 -12.067  1.00 98.62           C  
ATOM   3722  CB  ASP A 233       4.453 -13.712 -10.440  1.00 98.62           C  
ATOM   3723  HB2 ASP A 233       5.462 -13.323 -10.305  1.00 98.62           H  
ATOM   3724  HB3 ASP A 233       4.518 -14.800 -10.420  1.00 98.62           H  
ATOM   3725  O   ASP A 233       2.354 -15.061 -12.148  1.00 98.62           O  
ATOM   3726  CG  ASP A 233       3.576 -13.240  -9.273  1.00 98.62           C  
ATOM   3727  OD1 ASP A 233       3.133 -12.066  -9.285  1.00 98.62           O  
ATOM   3728  OD2 ASP A 233       3.370 -14.018  -8.320  1.00 98.62           O  
ATOM   3729  N   LYS A 234       1.494 -12.983 -12.204  1.00 98.39           N  
ATOM   3730  H   LYS A 234       1.694 -11.994 -12.156  1.00 98.39           H  
ATOM   3731  CA  LYS A 234       0.112 -13.394 -12.473  1.00 98.39           C  
ATOM   3732  HA  LYS A 234       0.140 -14.362 -12.973  1.00 98.39           H  
ATOM   3733  C   LYS A 234      -0.573 -12.411 -13.417  1.00 98.39           C  
ATOM   3734  CB  LYS A 234      -0.639 -13.569 -11.146  1.00 98.39           C  
ATOM   3735  HB2 LYS A 234      -0.942 -12.599 -10.752  1.00 98.39           H  
ATOM   3736  HB3 LYS A 234       0.034 -14.029 -10.422  1.00 98.39           H  
ATOM   3737  O   LYS A 234      -1.140 -11.403 -12.992  1.00 98.39           O  
ATOM   3738  CG  LYS A 234      -1.858 -14.488 -11.319  1.00 98.39           C  
ATOM   3739  HG2 LYS A 234      -1.518 -15.474 -11.638  1.00 98.39           H  
ATOM   3740  HG3 LYS A 234      -2.537 -14.085 -12.070  1.00 98.39           H  
ATOM   3741  CD  LYS A 234      -2.579 -14.613  -9.977  1.00 98.39           C  
ATOM   3742  HD2 LYS A 234      -3.070 -13.659  -9.785  1.00 98.39           H  
ATOM   3743  HD3 LYS A 234      -1.840 -14.802  -9.199  1.00 98.39           H  
ATOM   3744  CE  LYS A 234      -3.642 -15.708  -9.923  1.00 98.39           C  
ATOM   3745  HE2 LYS A 234      -4.426 -15.471 -10.642  1.00 98.39           H  
ATOM   3746  HE3 LYS A 234      -3.180 -16.654 -10.209  1.00 98.39           H  
ATOM   3747  NZ  LYS A 234      -4.195 -15.797  -8.545  1.00 98.39           N  
ATOM   3748  HZ1 LYS A 234      -4.586 -14.909  -8.266  1.00 98.39           H  
ATOM   3749  HZ2 LYS A 234      -3.465 -15.984  -7.872  1.00 98.39           H  
ATOM   3750  HZ3 LYS A 234      -4.910 -16.504  -8.454  1.00 98.39           H  
ATOM   3751  N   ASP A 235      -0.514 -12.753 -14.698  1.00 98.55           N  
ATOM   3752  H   ASP A 235      -0.022 -13.598 -14.950  1.00 98.55           H  
ATOM   3753  CA  ASP A 235      -1.115 -11.995 -15.788  1.00 98.55           C  
ATOM   3754  HA  ASP A 235      -0.947 -10.932 -15.618  1.00 98.55           H  
ATOM   3755  C   ASP A 235      -2.628 -12.247 -15.879  1.00 98.55           C  
ATOM   3756  CB  ASP A 235      -0.404 -12.363 -17.092  1.00 98.55           C  
ATOM   3757  HB2 ASP A 235      -0.697 -13.364 -17.406  1.00 98.55           H  
ATOM   3758  HB3 ASP A 235       0.673 -12.372 -16.919  1.00 98.55           H  
ATOM   3759  O   ASP A 235      -3.068 -13.375 -16.117  1.00 98.55           O  
ATOM   3760  CG  ASP A 235      -0.711 -11.367 -18.204  1.00 98.55           C  
ATOM   3761  OD1 ASP A 235      -1.663 -10.575 -18.013  1.00 98.55           O  
ATOM   3762  OD2 ASP A 235       0.071 -11.424 -19.176  1.00 98.55           O  
ATOM   3763  N   ASN A 236      -3.422 -11.207 -15.634  1.00 98.46           N  
ATOM   3764  H   ASN A 236      -2.984 -10.306 -15.502  1.00 98.46           H  
ATOM   3765  CA  ASN A 236      -4.876 -11.232 -15.777  1.00 98.46           C  
ATOM   3766  HA  ASN A 236      -5.156 -12.118 -16.346  1.00 98.46           H  
ATOM   3767  C   ASN A 236      -5.399 -10.027 -16.576  1.00 98.46           C  
ATOM   3768  CB  ASN A 236      -5.545 -11.284 -14.392  1.00 98.46           C  
ATOM   3769  HB2 ASN A 236      -6.619 -11.404 -14.534  1.00 98.46           H  
ATOM   3770  HB3 ASN A 236      -5.376 -10.327 -13.899  1.00 98.46           H  
ATOM   3771  O   ASN A 236      -6.594  -9.729 -16.483  1.00 98.46           O  
ATOM   3772  CG  ASN A 236      -5.080 -12.406 -13.489  1.00 98.46           C  
ATOM   3773  ND2 ASN A 236      -4.495 -12.067 -12.368  1.00 98.46           N  
ATOM   3774 HD21 ASN A 236      -3.983 -12.776 -11.863  1.00 98.46           H  
ATOM   3775 HD22 ASN A 236      -4.338 -11.084 -12.198  1.00 98.46           H  
ATOM   3776  OD1 ASN A 236      -5.344 -13.584 -13.701  1.00 98.46           O  
ATOM   3777  N   ASP A 237      -4.523  -9.305 -17.279  1.00 98.41           N  
ATOM   3778  H   ASP A 237      -3.617  -9.698 -17.491  1.00 98.41           H  
ATOM   3779  CA  ASP A 237      -4.929  -8.132 -18.049  1.00 98.41           C  
ATOM   3780  HA  ASP A 237      -5.757  -7.659 -17.521  1.00 98.41           H  
ATOM   3781  C   ASP A 237      -5.515  -8.524 -19.420  1.00 98.41           C  
ATOM   3782  CB  ASP A 237      -3.807  -7.083 -18.032  1.00 98.41           C  
ATOM   3783  HB2 ASP A 237      -3.560  -6.887 -16.989  1.00 98.41           H  
ATOM   3784  HB3 ASP A 237      -4.194  -6.150 -18.443  1.00 98.41           H  
ATOM   3785  O   ASP A 237      -5.670  -9.707 -19.733  1.00 98.41           O  
ATOM   3786  CG  ASP A 237      -2.528  -7.446 -18.780  1.00 98.41           C  
ATOM   3787  OD1 ASP A 237      -2.644  -7.605 -20.009  1.00 98.41           O  
ATOM   3788  OD2 ASP A 237      -1.453  -7.341 -18.135  1.00 98.41           O  
ATOM   3789  N   ASP A 238      -5.978  -7.536 -20.188  1.00 97.68           N  
ATOM   3790  H   ASP A 238      -5.694  -6.592 -19.970  1.00 97.68           H  
ATOM   3791  CA  ASP A 238      -6.622  -7.769 -21.487  1.00 97.68           C  
ATOM   3792  HA  ASP A 238      -7.069  -8.763 -21.489  1.00 97.68           H  
ATOM   3793  C   ASP A 238      -5.612  -7.731 -22.652  1.00 97.68           C  
ATOM   3794  CB  ASP A 238      -7.746  -6.746 -21.737  1.00 97.68           C  
ATOM   3795  HB2 ASP A 238      -7.327  -5.741 -21.685  1.00 97.68           H  
ATOM   3796  HB3 ASP A 238      -8.114  -6.880 -22.754  1.00 97.68           H  
ATOM   3797  O   ASP A 238      -6.020  -7.882 -23.812  1.00 97.68           O  
ATOM   3798  CG  ASP A 238      -8.979  -6.810 -20.830  1.00 97.68           C  
ATOM   3799  OD1 ASP A 238      -9.275  -7.818 -20.157  1.00 97.68           O  
ATOM   3800  OD2 ASP A 238      -9.735  -5.805 -20.869  1.00 97.68           O  
ATOM   3801  N   SER A 239      -4.322  -7.492 -22.383  1.00 96.69           N  
ATOM   3802  H   SER A 239      -3.996  -7.503 -21.427  1.00 96.69           H  
ATOM   3803  CA  SER A 239      -3.304  -7.436 -23.425  1.00 96.69           C  
ATOM   3804  HA  SER A 239      -3.681  -6.792 -24.219  1.00 96.69           H  
ATOM   3805  C   SER A 239      -3.053  -8.829 -24.000  1.00 96.69           C  
ATOM   3806  CB  SER A 239      -2.004  -6.825 -22.915  1.00 96.69           C  
ATOM   3807  HB2 SER A 239      -1.448  -7.572 -22.349  1.00 96.69           H  
ATOM   3808  HB3 SER A 239      -2.220  -5.975 -22.266  1.00 96.69           H  
ATOM   3809  O   SER A 239      -3.003  -9.837 -23.301  1.00 96.69           O  
ATOM   3810  OG  SER A 239      -1.266  -6.380 -24.040  1.00 96.69           O  
ATOM   3811  HG  SER A 239      -1.522  -5.465 -24.174  1.00 96.69           H  
ATOM   3812  N   GLN A 240      -2.929  -8.918 -25.325  1.00 93.53           N  
ATOM   3813  H   GLN A 240      -2.952  -8.060 -25.857  1.00 93.53           H  
ATOM   3814  CA  GLN A 240      -2.839 -10.219 -26.000  1.00 93.53           C  
ATOM   3815  HA  GLN A 240      -3.499 -10.925 -25.496  1.00 93.53           H  
ATOM   3816  C   GLN A 240      -1.437 -10.831 -25.956  1.00 93.53           C  
ATOM   3817  CB  GLN A 240      -3.291 -10.089 -27.460  1.00 93.53           C  
ATOM   3818  HB2 GLN A 240      -2.727  -9.295 -27.949  1.00 93.53           H  
ATOM   3819  HB3 GLN A 240      -3.084 -11.028 -27.974  1.00 93.53           H  
ATOM   3820  O   GLN A 240      -1.303 -12.049 -26.050  1.00 93.53           O  
ATOM   3821  CG  GLN A 240      -4.791  -9.799 -27.567  1.00 93.53           C  
ATOM   3822  HG2 GLN A 240      -5.345 -10.572 -27.033  1.00 93.53           H  
ATOM   3823  HG3 GLN A 240      -5.008  -8.841 -27.095  1.00 93.53           H  
ATOM   3824  CD  GLN A 240      -5.294  -9.756 -29.005  1.00 93.53           C  
ATOM   3825  NE2 GLN A 240      -6.542  -9.391 -29.198  1.00 93.53           N  
ATOM   3826 HE21 GLN A 240      -6.841  -9.326 -30.160  1.00 93.53           H  
ATOM   3827 HE22 GLN A 240      -7.093  -9.099 -28.404  1.00 93.53           H  
ATOM   3828  OE1 GLN A 240      -4.614 -10.040 -29.981  1.00 93.53           O  
ATOM   3829  N   ASN A 241      -0.402  -9.991 -25.901  1.00 93.76           N  
ATOM   3830  H   ASN A 241      -0.587  -9.016 -25.716  1.00 93.76           H  
ATOM   3831  CA  ASN A 241       0.985 -10.408 -26.136  1.00 93.76           C  
ATOM   3832  HA  ASN A 241       1.047 -11.496 -26.142  1.00 93.76           H  
ATOM   3833  C   ASN A 241       1.956  -9.932 -25.055  1.00 93.76           C  
ATOM   3834  CB  ASN A 241       1.438  -9.888 -27.509  1.00 93.76           C  
ATOM   3835  HB2 ASN A 241       1.436  -8.798 -27.494  1.00 93.76           H  
ATOM   3836  HB3 ASN A 241       2.461 -10.217 -27.693  1.00 93.76           H  
ATOM   3837  O   ASN A 241       3.121 -10.326 -25.079  1.00 93.76           O  
ATOM   3838  CG  ASN A 241       0.588 -10.400 -28.651  1.00 93.76           C  
ATOM   3839  ND2 ASN A 241      -0.005  -9.512 -29.413  1.00 93.76           N  
ATOM   3840 HD21 ASN A 241      -0.659  -9.881 -30.089  1.00 93.76           H  
ATOM   3841 HD22 ASN A 241       0.063  -8.535 -29.168  1.00 93.76           H  
ATOM   3842  OD1 ASN A 241       0.451 -11.585 -28.898  1.00 93.76           O  
ATOM   3843  N   ASP A 242       1.495  -9.094 -24.134  1.00 95.69           N  
ATOM   3844  H   ASP A 242       0.505  -8.903 -24.070  1.00 95.69           H  
ATOM   3845  CA  ASP A 242       2.320  -8.436 -23.139  1.00 95.69           C  
ATOM   3846  HA  ASP A 242       3.326  -8.856 -23.144  1.00 95.69           H  
ATOM   3847  C   ASP A 242       1.716  -8.639 -21.754  1.00 95.69           C  
ATOM   3848  CB  ASP A 242       2.413  -6.942 -23.466  1.00 95.69           C  
ATOM   3849  HB2 ASP A 242       1.410  -6.529 -23.577  1.00 95.69           H  
ATOM   3850  HB3 ASP A 242       2.880  -6.449 -22.614  1.00 95.69           H  
ATOM   3851  O   ASP A 242       0.505  -8.689 -21.613  1.00 95.69           O  
ATOM   3852  CG  ASP A 242       3.239  -6.655 -24.725  1.00 95.69           C  
ATOM   3853  OD1 ASP A 242       4.427  -7.053 -24.737  1.00 95.69           O  
ATOM   3854  OD2 ASP A 242       2.719  -5.986 -25.647  1.00 95.69           O  
ATOM   3855  N   ASN A 243       2.562  -8.689 -20.726  1.00 97.54           N  
ATOM   3856  H   ASN A 243       3.551  -8.623 -20.919  1.00 97.54           H  
ATOM   3857  CA  ASN A 243       2.109  -8.564 -19.346  1.00 97.54           C  
ATOM   3858  HA  ASN A 243       1.048  -8.804 -19.280  1.00 97.54           H  
ATOM   3859  C   ASN A 243       2.294  -7.103 -18.924  1.00 97.54           C  
ATOM   3860  CB  ASN A 243       2.865  -9.578 -18.476  1.00 97.54           C  
ATOM   3861  HB2 ASN A 243       3.939  -9.435 -18.596  1.00 97.54           H  
ATOM   3862  HB3 ASN A 243       2.601 -10.576 -18.825  1.00 97.54           H  
ATOM   3863  O   ASN A 243       3.428  -6.610 -18.796  1.00 97.54           O  
ATOM   3864  CG  ASN A 243       2.530  -9.478 -16.998  1.00 97.54           C  
ATOM   3865  ND2 ASN A 243       2.606 -10.562 -16.268  1.00 97.54           N  
ATOM   3866 HD21 ASN A 243       2.284 -10.476 -15.314  1.00 97.54           H  
ATOM   3867 HD22 ASN A 243       2.683 -11.455 -16.734  1.00 97.54           H  
ATOM   3868  OD1 ASN A 243       2.301  -8.418 -16.442  1.00 97.54           O  
ATOM   3869  N   CYS A 244       1.192  -6.402 -18.675  1.00 98.28           N  
ATOM   3870  H   CYS A 244       0.294  -6.857 -18.758  1.00 98.28           H  
ATOM   3871  CA  CYS A 244       1.231  -4.984 -18.357  1.00 98.28           C  
ATOM   3872  HA  CYS A 244       1.771  -4.474 -19.155  1.00 98.28           H  
ATOM   3873  C   CYS A 244       1.968  -4.687 -17.050  1.00 98.28           C  
ATOM   3874  CB  CYS A 244      -0.193  -4.442 -18.316  1.00 98.28           C  
ATOM   3875  HB2 CYS A 244      -0.191  -3.455 -17.852  1.00 98.28           H  
ATOM   3876  HB3 CYS A 244      -0.807  -5.098 -17.698  1.00 98.28           H  
ATOM   3877  O   CYS A 244       2.628  -3.651 -16.960  1.00 98.28           O  
ATOM   3878  SG  CYS A 244      -0.935  -4.314 -19.957  1.00 98.28           S  
ATOM   3879  N   ALA A 245       1.940  -5.584 -16.062  1.00 98.53           N  
ATOM   3880  H   ALA A 245       1.487  -6.471 -16.230  1.00 98.53           H  
ATOM   3881  CA  ALA A 245       2.698  -5.407 -14.823  1.00 98.53           C  
ATOM   3882  HA  ALA A 245       2.459  -4.430 -14.402  1.00 98.53           H  
ATOM   3883  C   ALA A 245       4.217  -5.419 -15.060  1.00 98.53           C  
ATOM   3884  CB  ALA A 245       2.271  -6.471 -13.809  1.00 98.53           C  
ATOM   3885  HB1 ALA A 245       1.233  -6.314 -13.518  1.00 98.53           H  
ATOM   3886  HB2 ALA A 245       2.897  -6.398 -12.920  1.00 98.53           H  
ATOM   3887  HB3 ALA A 245       2.385  -7.471 -14.227  1.00 98.53           H  
ATOM   3888  O   ALA A 245       4.943  -4.665 -14.406  1.00 98.53           O  
ATOM   3889  N   ILE A 246       4.708  -6.190 -16.040  1.00 98.03           N  
ATOM   3890  H   ILE A 246       4.058  -6.759 -16.562  1.00 98.03           H  
ATOM   3891  CA  ILE A 246       6.128  -6.180 -16.432  1.00 98.03           C  
ATOM   3892  HA  ILE A 246       6.732  -6.250 -15.527  1.00 98.03           H  
ATOM   3893  C   ILE A 246       6.495  -4.851 -17.105  1.00 98.03           C  
ATOM   3894  CB  ILE A 246       6.473  -7.399 -17.324  1.00 98.03           C  
ATOM   3895  HB  ILE A 246       5.801  -7.413 -18.183  1.00 98.03           H  
ATOM   3896  O   ILE A 246       7.511  -4.240 -16.756  1.00 98.03           O  
ATOM   3897  CG1 ILE A 246       6.274  -8.705 -16.521  1.00 98.03           C  
ATOM   3898 HG12 ILE A 246       6.895  -8.675 -15.626  1.00 98.03           H  
ATOM   3899 HG13 ILE A 246       5.234  -8.771 -16.200  1.00 98.03           H  
ATOM   3900  CG2 ILE A 246       7.917  -7.300 -17.858  1.00 98.03           C  
ATOM   3901 HG21 ILE A 246       8.620  -7.275 -17.026  1.00 98.03           H  
ATOM   3902 HG22 ILE A 246       8.040  -6.407 -18.471  1.00 98.03           H  
ATOM   3903 HG23 ILE A 246       8.140  -8.153 -18.500  1.00 98.03           H  
ATOM   3904  CD1 ILE A 246       6.596  -9.993 -17.291  1.00 98.03           C  
ATOM   3905 HD11 ILE A 246       6.218 -10.848 -16.730  1.00 98.03           H  
ATOM   3906 HD12 ILE A 246       6.125  -9.976 -18.274  1.00 98.03           H  
ATOM   3907 HD13 ILE A 246       7.674 -10.106 -17.408  1.00 98.03           H  
ATOM   3908  N   ILE A 247       5.662  -4.372 -18.037  1.00 96.93           N  
ATOM   3909  H   ILE A 247       4.860  -4.934 -18.282  1.00 96.93           H  
ATOM   3910  CA  ILE A 247       5.888  -3.104 -18.755  1.00 96.93           C  
ATOM   3911  HA  ILE A 247       6.889  -3.120 -19.187  1.00 96.93           H  
ATOM   3912  C   ILE A 247       5.834  -1.911 -17.794  1.00 96.93           C  
ATOM   3913  CB  ILE A 247       4.865  -2.948 -19.909  1.00 96.93           C  
ATOM   3914  HB  ILE A 247       3.861  -3.081 -19.507  1.00 96.93           H  
ATOM   3915  O   ILE A 247       6.682  -1.020 -17.845  1.00 96.93           O  
ATOM   3916  CG1 ILE A 247       5.123  -4.042 -20.970  1.00 96.93           C  
ATOM   3917 HG12 ILE A 247       5.074  -5.025 -20.501  1.00 96.93           H  
ATOM   3918 HG13 ILE A 247       6.125  -3.915 -21.379  1.00 96.93           H  
ATOM   3919  CG2 ILE A 247       4.945  -1.542 -20.545  1.00 96.93           C  
ATOM   3920 HG21 ILE A 247       4.189  -1.436 -21.324  1.00 96.93           H  
ATOM   3921 HG22 ILE A 247       5.932  -1.385 -20.980  1.00 96.93           H  
ATOM   3922 HG23 ILE A 247       4.744  -0.764 -19.809  1.00 96.93           H  
ATOM   3923  CD1 ILE A 247       4.123  -4.049 -22.129  1.00 96.93           C  
ATOM   3924 HD11 ILE A 247       4.395  -4.855 -22.811  1.00 96.93           H  
ATOM   3925 HD12 ILE A 247       4.168  -3.120 -22.698  1.00 96.93           H  
ATOM   3926 HD13 ILE A 247       3.112  -4.206 -21.754  1.00 96.93           H  
ATOM   3927  N   ARG A 248       4.838  -1.895 -16.903  1.00 96.92           N  
ATOM   3928  H   ARG A 248       4.185  -2.664 -16.926  1.00 96.92           H  
ATOM   3929  CA  ARG A 248       4.549  -0.786 -15.984  1.00 96.92           C  
ATOM   3930  HA  ARG A 248       4.866   0.149 -16.444  1.00 96.92           H  
ATOM   3931  C   ARG A 248       5.333  -0.834 -14.677  1.00 96.92           C  
ATOM   3932  CB  ARG A 248       3.032  -0.734 -15.720  1.00 96.92           C  
ATOM   3933  HB2 ARG A 248       2.828   0.071 -15.014  1.00 96.92           H  
ATOM   3934  HB3 ARG A 248       2.720  -1.666 -15.249  1.00 96.92           H  
ATOM   3935  O   ARG A 248       5.244   0.122 -13.911  1.00 96.92           O  
ATOM   3936  CG  ARG A 248       2.168  -0.488 -16.966  1.00 96.92           C  
ATOM   3937  HG2 ARG A 248       1.121  -0.449 -16.666  1.00 96.92           H  
ATOM   3938  HG3 ARG A 248       2.292  -1.303 -17.679  1.00 96.92           H  
ATOM   3939  CD  ARG A 248       2.545   0.821 -17.656  1.00 96.92           C  
ATOM   3940  HD2 ARG A 248       2.401   1.646 -16.958  1.00 96.92           H  
ATOM   3941  HD3 ARG A 248       3.595   0.777 -17.947  1.00 96.92           H  
ATOM   3942  NE  ARG A 248       1.749   1.036 -18.871  1.00 96.92           N  
ATOM   3943  HE  ARG A 248       1.086   0.316 -19.118  1.00 96.92           H  
ATOM   3944  NH1 ARG A 248       2.770   2.993 -19.459  1.00 96.92           N  
ATOM   3945 HH11 ARG A 248       2.721   3.869 -19.960  1.00 96.92           H  
ATOM   3946 HH12 ARG A 248       3.388   2.907 -18.665  1.00 96.92           H  
ATOM   3947  NH2 ARG A 248       1.099   2.223 -20.706  1.00 96.92           N  
ATOM   3948 HH21 ARG A 248       1.154   3.086 -21.228  1.00 96.92           H  
ATOM   3949 HH22 ARG A 248       0.495   1.478 -21.022  1.00 96.92           H  
ATOM   3950  CZ  ARG A 248       1.875   2.074 -19.671  1.00 96.92           C  
ATOM   3951  N   ARG A 249       6.099  -1.907 -14.434  1.00 97.76           N  
ATOM   3952  H   ARG A 249       6.045  -2.655 -15.111  1.00 97.76           H  
ATOM   3953  CA  ARG A 249       6.833  -2.177 -13.182  1.00 97.76           C  
ATOM   3954  HA  ARG A 249       7.017  -3.251 -13.142  1.00 97.76           H  
ATOM   3955  C   ARG A 249       5.991  -1.893 -11.936  1.00 97.76           C  
ATOM   3956  CB  ARG A 249       8.187  -1.450 -13.123  1.00 97.76           C  
ATOM   3957  HB2 ARG A 249       8.018  -0.373 -13.085  1.00 97.76           H  
ATOM   3958  HB3 ARG A 249       8.680  -1.712 -12.187  1.00 97.76           H  
ATOM   3959  O   ARG A 249       6.443  -1.240 -11.004  1.00 97.76           O  
ATOM   3960  CG  ARG A 249       9.147  -1.789 -14.265  1.00 97.76           C  
ATOM   3961  HG2 ARG A 249       8.688  -1.575 -15.230  1.00 97.76           H  
ATOM   3962  HG3 ARG A 249      10.038  -1.172 -14.144  1.00 97.76           H  
ATOM   3963  CD  ARG A 249       9.575  -3.255 -14.195  1.00 97.76           C  
ATOM   3964  HD2 ARG A 249       8.720  -3.889 -14.428  1.00 97.76           H  
ATOM   3965  HD3 ARG A 249       9.889  -3.476 -13.175  1.00 97.76           H  
ATOM   3966  NE  ARG A 249      10.651  -3.530 -15.164  1.00 97.76           N  
ATOM   3967  HE  ARG A 249      10.422  -3.323 -16.126  1.00 97.76           H  
ATOM   3968  NH1 ARG A 249      12.093  -4.619 -13.744  1.00 97.76           N  
ATOM   3969 HH11 ARG A 249      12.974  -5.077 -13.561  1.00 97.76           H  
ATOM   3970 HH12 ARG A 249      11.404  -4.530 -13.010  1.00 97.76           H  
ATOM   3971  NH2 ARG A 249      12.660  -4.310 -15.884  1.00 97.76           N  
ATOM   3972 HH21 ARG A 249      13.517  -4.816 -15.711  1.00 97.76           H  
ATOM   3973 HH22 ARG A 249      12.432  -3.987 -16.813  1.00 97.76           H  
ATOM   3974  CZ  ARG A 249      11.792  -4.148 -14.924  1.00 97.76           C  
ATOM   3975  N   GLY A 250       4.760  -2.384 -11.937  1.00 97.86           N  
ATOM   3976  H   GLY A 250       4.481  -2.987 -12.698  1.00 97.86           H  
ATOM   3977  CA  GLY A 250       3.824  -2.210 -10.835  1.00 97.86           C  
ATOM   3978  HA2 GLY A 250       4.355  -2.166  -9.885  1.00 97.86           H  
ATOM   3979  HA3 GLY A 250       3.281  -1.275 -10.971  1.00 97.86           H  
ATOM   3980  C   GLY A 250       2.831  -3.358 -10.780  1.00 97.86           C  
ATOM   3981  O   GLY A 250       3.013  -4.382 -11.438  1.00 97.86           O  
ATOM   3982  N   ALA A 251       1.771  -3.173 -10.005  1.00 98.75           N  
ATOM   3983  H   ALA A 251       1.701  -2.323  -9.464  1.00 98.75           H  
ATOM   3984  CA  ALA A 251       0.611  -4.046 -10.030  1.00 98.75           C  
ATOM   3985  HA  ALA A 251       0.605  -4.612 -10.962  1.00 98.75           H  
ATOM   3986  C   ALA A 251      -0.663  -3.222  -9.952  1.00 98.75           C  
ATOM   3987  CB  ALA A 251       0.667  -5.026  -8.874  1.00 98.75           C  
ATOM   3988  HB1 ALA A 251       0.445  -4.499  -7.946  1.00 98.75           H  
ATOM   3989  HB2 ALA A 251      -0.101  -5.785  -9.022  1.00 98.75           H  
ATOM   3990  HB3 ALA A 251       1.649  -5.497  -8.832  1.00 98.75           H  
ATOM   3991  O   ALA A 251      -0.749  -2.267  -9.169  1.00 98.75           O  
ATOM   3992  N   TRP A 252      -1.641  -3.583 -10.773  1.00 98.64           N  
ATOM   3993  H   TRP A 252      -1.532  -4.419 -11.329  1.00 98.64           H  
ATOM   3994  CA  TRP A 252      -2.861  -2.808 -10.923  1.00 98.64           C  
ATOM   3995  HA  TRP A 252      -3.215  -2.505  -9.938  1.00 98.64           H  
ATOM   3996  C   TRP A 252      -3.961  -3.614 -11.602  1.00 98.64           C  
ATOM   3997  CB  TRP A 252      -2.548  -1.564 -11.764  1.00 98.64           C  
ATOM   3998  HB2 TRP A 252      -1.542  -1.202 -11.548  1.00 98.64           H  
ATOM   3999  HB3 TRP A 252      -2.588  -1.850 -12.815  1.00 98.64           H  
ATOM   4000  O   TRP A 252      -3.737  -4.715 -12.101  1.00 98.64           O  
ATOM   4001  CG  TRP A 252      -3.471  -0.420 -11.544  1.00 98.64           C  
ATOM   4002  CD1 TRP A 252      -4.281   0.128 -12.468  1.00 98.64           C  
ATOM   4003  HD1 TRP A 252      -4.330  -0.206 -13.494  1.00 98.64           H  
ATOM   4004  CD2 TRP A 252      -3.669   0.347 -10.328  1.00 98.64           C  
ATOM   4005  CE2 TRP A 252      -4.635   1.362 -10.591  1.00 98.64           C  
ATOM   4006  CE3 TRP A 252      -3.110   0.290  -9.035  1.00 98.64           C  
ATOM   4007  HE3 TRP A 252      -2.371  -0.466  -8.815  1.00 98.64           H  
ATOM   4008  NE1 TRP A 252      -4.981   1.182 -11.914  1.00 98.64           N  
ATOM   4009  HE1 TRP A 252      -5.584   1.788 -12.451  1.00 98.64           H  
ATOM   4010  CH2 TRP A 252      -4.439   2.199  -8.336  1.00 98.64           C  
ATOM   4011  HH2 TRP A 252      -4.711   2.918  -7.579  1.00 98.64           H  
ATOM   4012  CZ2 TRP A 252      -5.021   2.280  -9.609  1.00 98.64           C  
ATOM   4013  HZ2 TRP A 252      -5.738   3.057  -9.833  1.00 98.64           H  
ATOM   4014  CZ3 TRP A 252      -3.489   1.208  -8.044  1.00 98.64           C  
ATOM   4015  HZ3 TRP A 252      -3.040   1.162  -7.063  1.00 98.64           H  
ATOM   4016  N   TRP A 253      -5.145  -3.017 -11.691  1.00 98.67           N  
ATOM   4017  H   TRP A 253      -5.251  -2.114 -11.250  1.00 98.67           H  
ATOM   4018  CA  TRP A 253      -6.239  -3.491 -12.535  1.00 98.67           C  
ATOM   4019  HA  TRP A 253      -6.264  -4.580 -12.487  1.00 98.67           H  
ATOM   4020  C   TRP A 253      -6.003  -3.105 -13.998  1.00 98.67           C  
ATOM   4021  CB  TRP A 253      -7.561  -2.966 -11.975  1.00 98.67           C  
ATOM   4022  HB2 TRP A 253      -8.386  -3.357 -12.570  1.00 98.67           H  
ATOM   4023  HB3 TRP A 253      -7.582  -1.878 -12.045  1.00 98.67           H  
ATOM   4024  O   TRP A 253      -6.713  -2.260 -14.545  1.00 98.67           O  
ATOM   4025  CG  TRP A 253      -7.805  -3.356 -10.560  1.00 98.67           C  
ATOM   4026  CD1 TRP A 253      -8.311  -4.540 -10.152  1.00 98.67           C  
ATOM   4027  HD1 TRP A 253      -8.613  -5.344 -10.807  1.00 98.67           H  
ATOM   4028  CD2 TRP A 253      -7.517  -2.597  -9.351  1.00 98.67           C  
ATOM   4029  CE2 TRP A 253      -7.897  -3.390  -8.229  1.00 98.67           C  
ATOM   4030  CE3 TRP A 253      -6.946  -1.331  -9.091  1.00 98.67           C  
ATOM   4031  HE3 TRP A 253      -6.649  -0.703  -9.918  1.00 98.67           H  
ATOM   4032  NE1 TRP A 253      -8.401  -4.549  -8.777  1.00 98.67           N  
ATOM   4033  HE1 TRP A 253      -8.776  -5.332  -8.260  1.00 98.67           H  
ATOM   4034  CH2 TRP A 253      -7.125  -1.697  -6.683  1.00 98.67           C  
ATOM   4035  HH2 TRP A 253      -6.963  -1.358  -5.670  1.00 98.67           H  
ATOM   4036  CZ2 TRP A 253      -7.684  -2.964  -6.913  1.00 98.67           C  
ATOM   4037  HZ2 TRP A 253      -7.920  -3.620  -6.087  1.00 98.67           H  
ATOM   4038  CZ3 TRP A 253      -6.759  -0.883  -7.770  1.00 98.67           C  
ATOM   4039  HZ3 TRP A 253      -6.315   0.086  -7.592  1.00 98.67           H  
ATOM   4040  N   TYR A 254      -4.933  -3.617 -14.605  1.00 98.34           N  
ATOM   4041  H   TYR A 254      -4.402  -4.328 -14.123  1.00 98.34           H  
ATOM   4042  CA  TYR A 254      -4.538  -3.248 -15.965  1.00 98.34           C  
ATOM   4043  HA  TYR A 254      -4.502  -2.160 -16.018  1.00 98.34           H  
ATOM   4044  C   TYR A 254      -5.572  -3.701 -17.007  1.00 98.34           C  
ATOM   4045  CB  TYR A 254      -3.129  -3.775 -16.283  1.00 98.34           C  
ATOM   4046  HB2 TYR A 254      -3.132  -4.858 -16.167  1.00 98.34           H  
ATOM   4047  HB3 TYR A 254      -2.906  -3.560 -17.328  1.00 98.34           H  
ATOM   4048  O   TYR A 254      -6.221  -4.733 -16.860  1.00 98.34           O  
ATOM   4049  CG  TYR A 254      -2.010  -3.187 -15.435  1.00 98.34           C  
ATOM   4050  CD1 TYR A 254      -1.819  -1.794 -15.371  1.00 98.34           C  
ATOM   4051  HD1 TYR A 254      -2.498  -1.153 -15.914  1.00 98.34           H  
ATOM   4052  CD2 TYR A 254      -1.149  -4.034 -14.714  1.00 98.34           C  
ATOM   4053  HD2 TYR A 254      -1.260  -5.106 -14.788  1.00 98.34           H  
ATOM   4054  CE1 TYR A 254      -0.781  -1.244 -14.585  1.00 98.34           C  
ATOM   4055  HE1 TYR A 254      -0.652  -0.174 -14.508  1.00 98.34           H  
ATOM   4056  CE2 TYR A 254      -0.140  -3.493 -13.898  1.00 98.34           C  
ATOM   4057  HE2 TYR A 254       0.496  -4.141 -13.313  1.00 98.34           H  
ATOM   4058  OH  TYR A 254       1.032  -1.614 -13.025  1.00 98.34           O  
ATOM   4059  HH  TYR A 254       1.111  -0.657 -13.041  1.00 98.34           H  
ATOM   4060  CZ  TYR A 254       0.054  -2.101 -13.833  1.00 98.34           C  
ATOM   4061  N   GLN A 255      -5.728  -2.892 -18.057  1.00 97.03           N  
ATOM   4062  H   GLN A 255      -5.121  -2.087 -18.111  1.00 97.03           H  
ATOM   4063  CA  GLN A 255      -6.471  -3.265 -19.259  1.00 97.03           C  
ATOM   4064  HA  GLN A 255      -7.058  -4.161 -19.057  1.00 97.03           H  
ATOM   4065  C   GLN A 255      -5.475  -3.646 -20.361  1.00 97.03           C  
ATOM   4066  CB  GLN A 255      -7.449  -2.148 -19.664  1.00 97.03           C  
ATOM   4067  HB2 GLN A 255      -6.895  -1.235 -19.884  1.00 97.03           H  
ATOM   4068  HB3 GLN A 255      -8.128  -1.943 -18.836  1.00 97.03           H  
ATOM   4069  O   GLN A 255      -5.168  -4.812 -20.514  1.00 97.03           O  
ATOM   4070  CG  GLN A 255      -8.266  -2.577 -20.893  1.00 97.03           C  
ATOM   4071  HG2 GLN A 255      -8.898  -3.418 -20.609  1.00 97.03           H  
ATOM   4072  HG3 GLN A 255      -7.608  -2.926 -21.690  1.00 97.03           H  
ATOM   4073  CD  GLN A 255      -9.131  -1.480 -21.492  1.00 97.03           C  
ATOM   4074  NE2 GLN A 255     -10.110  -1.857 -22.285  1.00 97.03           N  
ATOM   4075 HE21 GLN A 255     -10.120  -2.822 -22.583  1.00 97.03           H  
ATOM   4076 HE22 GLN A 255     -10.568  -1.120 -22.801  1.00 97.03           H  
ATOM   4077  OE1 GLN A 255      -8.920  -0.286 -21.334  1.00 97.03           O  
ATOM   4078  N   ASP A 256      -4.976  -2.656 -21.105  1.00 96.02           N  
ATOM   4079  H   ASP A 256      -5.322  -1.723 -20.929  1.00 96.02           H  
ATOM   4080  CA  ASP A 256      -3.959  -2.804 -22.157  1.00 96.02           C  
ATOM   4081  HA  ASP A 256      -3.184  -3.493 -21.823  1.00 96.02           H  
ATOM   4082  C   ASP A 256      -3.316  -1.423 -22.433  1.00 96.02           C  
ATOM   4083  CB  ASP A 256      -4.603  -3.406 -23.424  1.00 96.02           C  
ATOM   4084  HB2 ASP A 256      -5.361  -2.722 -23.805  1.00 96.02           H  
ATOM   4085  HB3 ASP A 256      -5.104  -4.338 -23.162  1.00 96.02           H  
ATOM   4086  O   ASP A 256      -3.676  -0.700 -23.356  1.00 96.02           O  
ATOM   4087  CG  ASP A 256      -3.585  -3.718 -24.528  1.00 96.02           C  
ATOM   4088  OD1 ASP A 256      -2.388  -3.891 -24.200  1.00 96.02           O  
ATOM   4089  OD2 ASP A 256      -4.019  -3.786 -25.700  1.00 96.02           O  
ATOM   4090  N   CYS A 257      -2.498  -0.843 -21.551  1.00 94.89           N  
ATOM   4091  H   CYS A 257      -2.077   0.004 -21.905  1.00 94.89           H  
ATOM   4092  CA  CYS A 257      -2.181  -1.280 -20.190  1.00 94.89           C  
ATOM   4093  HA  CYS A 257      -2.588  -2.276 -20.018  1.00 94.89           H  
ATOM   4094  C   CYS A 257      -2.816  -0.383 -19.119  1.00 94.89           C  
ATOM   4095  CB  CYS A 257      -0.659  -1.356 -20.020  1.00 94.89           C  
ATOM   4096  HB2 CYS A 257      -0.438  -1.430 -18.956  1.00 94.89           H  
ATOM   4097  HB3 CYS A 257      -0.200  -0.452 -20.422  1.00 94.89           H  
ATOM   4098  O   CYS A 257      -3.604  -0.861 -18.304  1.00 94.89           O  
ATOM   4099  SG  CYS A 257       0.101  -2.782 -20.817  1.00 94.89           S  
ATOM   4100  N   ALA A 258      -2.493   0.915 -19.093  1.00 96.00           N  
ATOM   4101  H   ALA A 258      -1.902   1.314 -19.808  1.00 96.00           H  
ATOM   4102  CA  ALA A 258      -2.852   1.773 -17.965  1.00 96.00           C  
ATOM   4103  HA  ALA A 258      -3.805   1.443 -17.551  1.00 96.00           H  
ATOM   4104  C   ALA A 258      -3.002   3.247 -18.340  1.00 96.00           C  
ATOM   4105  CB  ALA A 258      -1.745   1.642 -16.913  1.00 96.00           C  
ATOM   4106  HB1 ALA A 258      -1.604   0.600 -16.627  1.00 96.00           H  
ATOM   4107  HB2 ALA A 258      -0.804   2.015 -17.318  1.00 96.00           H  
ATOM   4108  HB3 ALA A 258      -2.005   2.231 -16.033  1.00 96.00           H  
ATOM   4109  O   ALA A 258      -2.154   3.748 -19.070  1.00 96.00           O  
ATOM   4110  N   ASP A 259      -4.018   3.911 -17.785  1.00 96.68           N  
ATOM   4111  H   ASP A 259      -4.710   3.392 -17.265  1.00 96.68           H  
ATOM   4112  CA  ASP A 259      -4.059   5.377 -17.612  1.00 96.68           C  
ATOM   4113  HA  ASP A 259      -3.376   5.865 -18.307  1.00 96.68           H  
ATOM   4114  C   ASP A 259      -3.661   5.779 -16.177  1.00 96.68           C  
ATOM   4115  CB  ASP A 259      -5.473   5.912 -17.864  1.00 96.68           C  
ATOM   4116  HB2 ASP A 259      -5.496   6.977 -17.631  1.00 96.68           H  
ATOM   4117  HB3 ASP A 259      -6.142   5.387 -17.183  1.00 96.68           H  
ATOM   4118  O   ASP A 259      -3.326   6.932 -15.908  1.00 96.68           O  
ATOM   4119  CG  ASP A 259      -5.993   5.745 -19.279  1.00 96.68           C  
ATOM   4120  OD1 ASP A 259      -5.200   5.799 -20.242  1.00 96.68           O  
ATOM   4121  OD2 ASP A 259      -7.196   5.436 -19.423  1.00 96.68           O  
ATOM   4122  N   VAL A 260      -3.666   4.824 -15.241  1.00 97.82           N  
ATOM   4123  H   VAL A 260      -4.035   3.918 -15.491  1.00 97.82           H  
ATOM   4124  CA  VAL A 260      -3.233   5.005 -13.851  1.00 97.82           C  
ATOM   4125  HA  VAL A 260      -2.724   5.964 -13.754  1.00 97.82           H  
ATOM   4126  C   VAL A 260      -2.247   3.906 -13.473  1.00 97.82           C  
ATOM   4127  CB  VAL A 260      -4.444   5.009 -12.897  1.00 97.82           C  
ATOM   4128  HB  VAL A 260      -4.971   4.058 -12.969  1.00 97.82           H  
ATOM   4129  O   VAL A 260      -2.516   2.725 -13.692  1.00 97.82           O  
ATOM   4130  CG1 VAL A 260      -4.009   5.221 -11.446  1.00 97.82           C  
ATOM   4131 HG11 VAL A 260      -3.417   4.374 -11.101  1.00 97.82           H  
ATOM   4132 HG12 VAL A 260      -4.887   5.306 -10.805  1.00 97.82           H  
ATOM   4133 HG13 VAL A 260      -3.428   6.141 -11.379  1.00 97.82           H  
ATOM   4134  CG2 VAL A 260      -5.413   6.138 -13.251  1.00 97.82           C  
ATOM   4135 HG21 VAL A 260      -5.848   5.939 -14.231  1.00 97.82           H  
ATOM   4136 HG22 VAL A 260      -6.222   6.194 -12.523  1.00 97.82           H  
ATOM   4137 HG23 VAL A 260      -4.884   7.091 -13.277  1.00 97.82           H  
ATOM   4138  N   ASN A 261      -1.112   4.283 -12.880  1.00 98.06           N  
ATOM   4139  H   ASN A 261      -0.943   5.273 -12.771  1.00 98.06           H  
ATOM   4140  CA  ASN A 261      -0.069   3.345 -12.452  1.00 98.06           C  
ATOM   4141  HA  ASN A 261      -0.526   2.367 -12.299  1.00 98.06           H  
ATOM   4142  C   ASN A 261       0.562   3.743 -11.110  1.00 98.06           C  
ATOM   4143  CB  ASN A 261       0.979   3.214 -13.566  1.00 98.06           C  
ATOM   4144  HB2 ASN A 261       1.534   4.150 -13.631  1.00 98.06           H  
ATOM   4145  HB3 ASN A 261       0.475   3.025 -14.514  1.00 98.06           H  
ATOM   4146  O   ASN A 261       1.775   3.719 -10.964  1.00 98.06           O  
ATOM   4147  CG  ASN A 261       1.946   2.069 -13.333  1.00 98.06           C  
ATOM   4148  ND2 ASN A 261       3.223   2.272 -13.555  1.00 98.06           N  
ATOM   4149 HD21 ASN A 261       3.866   1.509 -13.396  1.00 98.06           H  
ATOM   4150 HD22 ASN A 261       3.561   3.223 -13.595  1.00 98.06           H  
ATOM   4151  OD1 ASN A 261       1.538   0.970 -12.990  1.00 98.06           O  
ATOM   4152  N   LEU A 262      -0.232   4.116 -10.105  1.00 98.37           N  
ATOM   4153  H   LEU A 262      -1.227   4.135 -10.275  1.00 98.37           H  
ATOM   4154  CA  LEU A 262       0.270   4.649  -8.819  1.00 98.37           C  
ATOM   4155  HA  LEU A 262       0.889   5.521  -9.027  1.00 98.37           H  
ATOM   4156  C   LEU A 262       1.167   3.676  -8.018  1.00 98.37           C  
ATOM   4157  CB  LEU A 262      -0.932   5.090  -7.966  1.00 98.37           C  
ATOM   4158  HB2 LEU A 262      -1.554   4.216  -7.769  1.00 98.37           H  
ATOM   4159  HB3 LEU A 262      -0.567   5.461  -7.009  1.00 98.37           H  
ATOM   4160  O   LEU A 262       1.878   4.086  -7.098  1.00 98.37           O  
ATOM   4161  CG  LEU A 262      -1.799   6.185  -8.611  1.00 98.37           C  
ATOM   4162  HG  LEU A 262      -2.133   5.838  -9.589  1.00 98.37           H  
ATOM   4163  CD1 LEU A 262      -3.039   6.426  -7.756  1.00 98.37           C  
ATOM   4164 HD11 LEU A 262      -2.748   6.792  -6.771  1.00 98.37           H  
ATOM   4165 HD12 LEU A 262      -3.595   5.495  -7.647  1.00 98.37           H  
ATOM   4166 HD13 LEU A 262      -3.680   7.163  -8.240  1.00 98.37           H  
ATOM   4167  CD2 LEU A 262      -1.050   7.504  -8.804  1.00 98.37           C  
ATOM   4168 HD21 LEU A 262      -0.230   7.378  -9.511  1.00 98.37           H  
ATOM   4169 HD22 LEU A 262      -0.659   7.852  -7.848  1.00 98.37           H  
ATOM   4170 HD23 LEU A 262      -1.728   8.256  -9.209  1.00 98.37           H  
ATOM   4171  N   ASN A 263       1.152   2.393  -8.382  1.00 98.46           N  
ATOM   4172  H   ASN A 263       0.540   2.140  -9.145  1.00 98.46           H  
ATOM   4173  CA  ASN A 263       2.020   1.343  -7.844  1.00 98.46           C  
ATOM   4174  HA  ASN A 263       2.385   1.640  -6.860  1.00 98.46           H  
ATOM   4175  C   ASN A 263       3.275   1.084  -8.698  1.00 98.46           C  
ATOM   4176  CB  ASN A 263       1.177   0.076  -7.680  1.00 98.46           C  
ATOM   4177  HB2 ASN A 263       0.667  -0.143  -8.619  1.00 98.46           H  
ATOM   4178  HB3 ASN A 263       1.833  -0.766  -7.458  1.00 98.46           H  
ATOM   4179  O   ASN A 263       3.991   0.119  -8.451  1.00 98.46           O  
ATOM   4180  CG  ASN A 263       0.158   0.150  -6.562  1.00 98.46           C  
ATOM   4181  ND2 ASN A 263      -0.764  -0.781  -6.559  1.00 98.46           N  
ATOM   4182 HD21 ASN A 263      -0.753  -1.477  -7.291  1.00 98.46           H  
ATOM   4183 HD22 ASN A 263      -1.394  -0.828  -5.771  1.00 98.46           H  
ATOM   4184  OD1 ASN A 263       0.174   1.014  -5.692  1.00 98.46           O  
ATOM   4185  N   GLY A 264       3.534   1.912  -9.708  1.00 97.77           N  
ATOM   4186  H   GLY A 264       2.886   2.660  -9.910  1.00 97.77           H  
ATOM   4187  CA  GLY A 264       4.761   1.872 -10.492  1.00 97.77           C  
ATOM   4188  HA2 GLY A 264       4.648   2.524 -11.358  1.00 97.77           H  
ATOM   4189  HA3 GLY A 264       4.940   0.858 -10.849  1.00 97.77           H  
ATOM   4190  C   GLY A 264       5.988   2.341  -9.711  1.00 97.77           C  
ATOM   4191  O   GLY A 264       5.937   2.663  -8.512  1.00 97.77           O  
ATOM   4192  N   ASN A 265       7.099   2.432 -10.437  1.00 96.78           N  
ATOM   4193  H   ASN A 265       7.028   2.245 -11.427  1.00 96.78           H  
ATOM   4194  CA  ASN A 265       8.360   2.940  -9.923  1.00 96.78           C  
ATOM   4195  HA  ASN A 265       8.620   2.374  -9.028  1.00 96.78           H  
ATOM   4196  C   ASN A 265       8.219   4.416  -9.532  1.00 96.78           C  
ATOM   4197  CB  ASN A 265       9.469   2.736 -10.966  1.00 96.78           C  
ATOM   4198  HB2 ASN A 265      10.328   3.342 -10.678  1.00 96.78           H  
ATOM   4199  HB3 ASN A 265       9.126   3.078 -11.942  1.00 96.78           H  
ATOM   4200  O   ASN A 265       7.859   5.274 -10.341  1.00 96.78           O  
ATOM   4201  CG  ASN A 265       9.955   1.304 -11.074  1.00 96.78           C  
ATOM   4202  ND2 ASN A 265      10.860   1.039 -11.985  1.00 96.78           N  
ATOM   4203 HD21 ASN A 265      11.269   1.802 -12.505  1.00 96.78           H  
ATOM   4204 HD22 ASN A 265      11.276   0.123 -11.905  1.00 96.78           H  
ATOM   4205  OD1 ASN A 265       9.602   0.412 -10.328  1.00 96.78           O  
ATOM   4206  N   TRP A 266       8.518   4.717  -8.272  1.00 96.53           N  
ATOM   4207  H   TRP A 266       8.872   3.990  -7.666  1.00 96.53           H  
ATOM   4208  CA  TRP A 266       8.380   6.063  -7.728  1.00 96.53           C  
ATOM   4209  HA  TRP A 266       7.403   6.455  -8.009  1.00 96.53           H  
ATOM   4210  C   TRP A 266       9.453   7.002  -8.281  1.00 96.53           C  
ATOM   4211  CB  TRP A 266       8.454   5.995  -6.205  1.00 96.53           C  
ATOM   4212  HB2 TRP A 266       9.470   5.750  -5.896  1.00 96.53           H  
ATOM   4213  HB3 TRP A 266       7.797   5.197  -5.860  1.00 96.53           H  
ATOM   4214  O   TRP A 266      10.635   6.664  -8.260  1.00 96.53           O  
ATOM   4215  CG  TRP A 266       8.014   7.247  -5.532  1.00 96.53           C  
ATOM   4216  CD1 TRP A 266       8.809   8.159  -4.928  1.00 96.53           C  
ATOM   4217  HD1 TRP A 266       9.883   8.090  -4.842  1.00 96.53           H  
ATOM   4218  CD2 TRP A 266       6.653   7.745  -5.399  1.00 96.53           C  
ATOM   4219  CE2 TRP A 266       6.692   8.948  -4.639  1.00 96.53           C  
ATOM   4220  CE3 TRP A 266       5.394   7.296  -5.853  1.00 96.53           C  
ATOM   4221  HE3 TRP A 266       5.335   6.395  -6.446  1.00 96.53           H  
ATOM   4222  NE1 TRP A 266       8.028   9.158  -4.383  1.00 96.53           N  
ATOM   4223  HE1 TRP A 266       8.397   9.921  -3.833  1.00 96.53           H  
ATOM   4224  CH2 TRP A 266       4.298   9.193  -4.783  1.00 96.53           C  
ATOM   4225  HH2 TRP A 266       3.392   9.734  -4.554  1.00 96.53           H  
ATOM   4226  CZ2 TRP A 266       5.533   9.651  -4.299  1.00 96.53           C  
ATOM   4227  HZ2 TRP A 266       5.602  10.537  -3.684  1.00 96.53           H  
ATOM   4228  CZ3 TRP A 266       4.230   8.033  -5.576  1.00 96.53           C  
ATOM   4229  HZ3 TRP A 266       3.277   7.701  -5.960  1.00 96.53           H  
ATOM   4230  N   GLY A 267       9.055   8.178  -8.771  1.00 95.40           N  
ATOM   4231  H   GLY A 267       8.068   8.393  -8.778  1.00 95.40           H  
ATOM   4232  CA  GLY A 267       9.974   9.186  -9.314  1.00 95.40           C  
ATOM   4233  HA2 GLY A 267       9.456  10.145  -9.354  1.00 95.40           H  
ATOM   4234  HA3 GLY A 267      10.827   9.289  -8.643  1.00 95.40           H  
ATOM   4235  C   GLY A 267      10.512   8.887 -10.719  1.00 95.40           C  
ATOM   4236  O   GLY A 267      11.398   9.595 -11.188  1.00 95.40           O  
ATOM   4237  N   TRP A 268      10.011   7.844 -11.387  1.00 94.10           N  
ATOM   4238  H   TRP A 268       9.268   7.310 -10.960  1.00 94.10           H  
ATOM   4239  CA  TRP A 268      10.390   7.498 -12.761  1.00 94.10           C  
ATOM   4240  HA  TRP A 268      11.362   7.935 -12.987  1.00 94.10           H  
ATOM   4241  C   TRP A 268       9.385   8.089 -13.759  1.00 94.10           C  
ATOM   4242  CB  TRP A 268      10.520   5.974 -12.909  1.00 94.10           C  
ATOM   4243  HB2 TRP A 268       9.592   5.509 -12.578  1.00 94.10           H  
ATOM   4244  HB3 TRP A 268      10.626   5.746 -13.970  1.00 94.10           H  
ATOM   4245  O   TRP A 268       8.228   8.323 -13.411  1.00 94.10           O  
ATOM   4246  CG  TRP A 268      11.665   5.311 -12.189  1.00 94.10           C  
ATOM   4247  CD1 TRP A 268      12.130   5.617 -10.955  1.00 94.10           C  
ATOM   4248  HD1 TRP A 268      11.749   6.404 -10.319  1.00 94.10           H  
ATOM   4249  CD2 TRP A 268      12.494   4.196 -12.639  1.00 94.10           C  
ATOM   4250  CE2 TRP A 268      13.424   3.869 -11.605  1.00 94.10           C  
ATOM   4251  CE3 TRP A 268      12.554   3.427 -13.821  1.00 94.10           C  
ATOM   4252  HE3 TRP A 268      11.887   3.683 -14.631  1.00 94.10           H  
ATOM   4253  NE1 TRP A 268      13.152   4.767 -10.601  1.00 94.10           N  
ATOM   4254  HE1 TRP A 268      13.611   4.811  -9.702  1.00 94.10           H  
ATOM   4255  CH2 TRP A 268      14.387   2.083 -12.918  1.00 94.10           C  
ATOM   4256  HH2 TRP A 268      15.110   1.289 -13.034  1.00 94.10           H  
ATOM   4257  CZ2 TRP A 268      14.354   2.829 -11.728  1.00 94.10           C  
ATOM   4258  HZ2 TRP A 268      15.036   2.614 -10.919  1.00 94.10           H  
ATOM   4259  CZ3 TRP A 268      13.491   2.384 -13.962  1.00 94.10           C  
ATOM   4260  HZ3 TRP A 268      13.545   1.829 -14.887  1.00 94.10           H  
ATOM   4261  N   GLY A 269       9.820   8.318 -14.998  1.00 91.70           N  
ATOM   4262  H   GLY A 269      10.787   8.121 -15.216  1.00 91.70           H  
ATOM   4263  CA  GLY A 269       8.942   8.728 -16.097  1.00 91.70           C  
ATOM   4264  HA2 GLY A 269       8.154   9.384 -15.725  1.00 91.70           H  
ATOM   4265  HA3 GLY A 269       9.521   9.303 -16.820  1.00 91.70           H  
ATOM   4266  C   GLY A 269       8.289   7.540 -16.813  1.00 91.70           C  
ATOM   4267  O   GLY A 269       8.225   6.413 -16.307  1.00 91.70           O  
ATOM   4268  N   ALA A 270       7.829   7.775 -18.039  1.00 89.62           N  
ATOM   4269  H   ALA A 270       7.857   8.722 -18.387  1.00 89.62           H  
ATOM   4270  CA  ALA A 270       7.238   6.735 -18.874  1.00 89.62           C  
ATOM   4271  HA  ALA A 270       6.380   6.349 -18.323  1.00 89.62           H  
ATOM   4272  C   ALA A 270       8.224   5.574 -19.180  1.00 89.62           C  
ATOM   4273  CB  ALA A 270       6.733   7.383 -20.168  1.00 89.62           C  
ATOM   4274  HB1 ALA A 270       6.151   6.667 -20.749  1.00 89.62           H  
ATOM   4275  HB2 ALA A 270       7.581   7.721 -20.764  1.00 89.62           H  
ATOM   4276  HB3 ALA A 270       6.110   8.247 -19.937  1.00 89.62           H  
ATOM   4277  O   ALA A 270       9.418   5.813 -19.372  1.00 89.62           O  
ATOM   4278  N   PRO A 271       7.746   4.317 -19.304  1.00 91.09           N  
ATOM   4279  CA  PRO A 271       6.347   3.897 -19.196  1.00 91.09           C  
ATOM   4280  HA  PRO A 271       5.668   4.696 -19.492  1.00 91.09           H  
ATOM   4281  C   PRO A 271       5.946   3.420 -17.789  1.00 91.09           C  
ATOM   4282  CB  PRO A 271       6.234   2.763 -20.220  1.00 91.09           C  
ATOM   4283  HB2 PRO A 271       6.143   3.183 -21.222  1.00 91.09           H  
ATOM   4284  HB3 PRO A 271       5.405   2.086 -20.018  1.00 91.09           H  
ATOM   4285  O   PRO A 271       4.809   2.984 -17.611  1.00 91.09           O  
ATOM   4286  CG  PRO A 271       7.581   2.055 -20.083  1.00 91.09           C  
ATOM   4287  HG2 PRO A 271       7.847   1.515 -20.991  1.00 91.09           H  
ATOM   4288  HG3 PRO A 271       7.556   1.379 -19.229  1.00 91.09           H  
ATOM   4289  CD  PRO A 271       8.553   3.204 -19.801  1.00 91.09           C  
ATOM   4290  HD2 PRO A 271       9.296   2.905 -19.063  1.00 91.09           H  
ATOM   4291  HD3 PRO A 271       9.047   3.501 -20.726  1.00 91.09           H  
ATOM   4292  N   ASN A 272       6.850   3.431 -16.810  1.00 93.66           N  
ATOM   4293  H   ASN A 272       7.743   3.878 -16.966  1.00 93.66           H  
ATOM   4294  CA  ASN A 272       6.707   2.673 -15.564  1.00 93.66           C  
ATOM   4295  HA  ASN A 272       5.752   2.148 -15.575  1.00 93.66           H  
ATOM   4296  C   ASN A 272       6.649   3.529 -14.287  1.00 93.66           C  
ATOM   4297  CB  ASN A 272       7.803   1.600 -15.526  1.00 93.66           C  
ATOM   4298  HB2 ASN A 272       7.630   0.978 -14.648  1.00 93.66           H  
ATOM   4299  HB3 ASN A 272       7.727   0.969 -16.411  1.00 93.66           H  
ATOM   4300  O   ASN A 272       6.637   2.974 -13.189  1.00 93.66           O  
ATOM   4301  CG  ASN A 272       9.214   2.151 -15.441  1.00 93.66           C  
ATOM   4302  ND2 ASN A 272      10.191   1.297 -15.265  1.00 93.66           N  
ATOM   4303 HD21 ASN A 272       9.975   0.321 -15.123  1.00 93.66           H  
ATOM   4304 HD22 ASN A 272      11.114   1.700 -15.182  1.00 93.66           H  
ATOM   4305  OD1 ASN A 272       9.484   3.329 -15.564  1.00 93.66           O  
ATOM   4306  N   GLY A 273       6.588   4.854 -14.425  1.00 94.50           N  
ATOM   4307  H   GLY A 273       6.771   5.251 -15.336  1.00 94.50           H  
ATOM   4308  CA  GLY A 273       6.384   5.797 -13.330  1.00 94.50           C  
ATOM   4309  HA2 GLY A 273       6.387   6.805 -13.745  1.00 94.50           H  
ATOM   4310  HA3 GLY A 273       7.214   5.718 -12.629  1.00 94.50           H  
ATOM   4311  C   GLY A 273       5.062   5.628 -12.577  1.00 94.50           C  
ATOM   4312  O   GLY A 273       4.127   4.975 -13.054  1.00 94.50           O  
ATOM   4313  N   ALA A 274       4.965   6.265 -11.409  1.00 97.19           N  
ATOM   4314  H   ALA A 274       5.780   6.746 -11.056  1.00 97.19           H  
ATOM   4315  CA  ALA A 274       3.728   6.359 -10.639  1.00 97.19           C  
ATOM   4316  HA  ALA A 274       3.184   5.425 -10.775  1.00 97.19           H  
ATOM   4317  C   ALA A 274       2.827   7.495 -11.156  1.00 97.19           C  
ATOM   4318  CB  ALA A 274       4.060   6.458  -9.145  1.00 97.19           C  
ATOM   4319  HB1 ALA A 274       4.655   5.595  -8.844  1.00 97.19           H  
ATOM   4320  HB2 ALA A 274       3.137   6.472  -8.564  1.00 97.19           H  
ATOM   4321  HB3 ALA A 274       4.618   7.371  -8.940  1.00 97.19           H  
ATOM   4322  O   ALA A 274       2.835   8.589 -10.604  1.00 97.19           O  
ATOM   4323  N   PHE A 275       2.071   7.263 -12.229  1.00 97.43           N  
ATOM   4324  H   PHE A 275       2.132   6.356 -12.669  1.00 97.43           H  
ATOM   4325  CA  PHE A 275       1.346   8.328 -12.938  1.00 97.43           C  
ATOM   4326  HA  PHE A 275       1.637   9.292 -12.520  1.00 97.43           H  
ATOM   4327  C   PHE A 275      -0.183   8.254 -12.809  1.00 97.43           C  
ATOM   4328  CB  PHE A 275       1.794   8.360 -14.408  1.00 97.43           C  
ATOM   4329  HB2 PHE A 275       2.873   8.506 -14.443  1.00 97.43           H  
ATOM   4330  HB3 PHE A 275       1.334   9.209 -14.913  1.00 97.43           H  
ATOM   4331  O   PHE A 275      -0.765   7.206 -12.504  1.00 97.43           O  
ATOM   4332  CG  PHE A 275       1.444   7.127 -15.201  1.00 97.43           C  
ATOM   4333  CD1 PHE A 275       2.419   6.138 -15.406  1.00 97.43           C  
ATOM   4334  HD1 PHE A 275       3.424   6.289 -15.039  1.00 97.43           H  
ATOM   4335  CD2 PHE A 275       0.157   6.971 -15.746  1.00 97.43           C  
ATOM   4336  HD2 PHE A 275      -0.586   7.749 -15.645  1.00 97.43           H  
ATOM   4337  CE1 PHE A 275       2.089   4.950 -16.075  1.00 97.43           C  
ATOM   4338  HE1 PHE A 275       2.833   4.177 -16.194  1.00 97.43           H  
ATOM   4339  CE2 PHE A 275      -0.168   5.791 -16.431  1.00 97.43           C  
ATOM   4340  HE2 PHE A 275      -1.146   5.674 -16.873  1.00 97.43           H  
ATOM   4341  CZ  PHE A 275       0.781   4.766 -16.552  1.00 97.43           C  
ATOM   4342  HZ  PHE A 275       0.507   3.839 -17.034  1.00 97.43           H  
ATOM   4343  N   TRP A 276      -0.815   9.387 -13.120  1.00 97.86           N  
ATOM   4344  H   TRP A 276      -0.239  10.178 -13.371  1.00 97.86           H  
ATOM   4345  CA  TRP A 276      -2.244   9.543 -13.389  1.00 97.86           C  
ATOM   4346  HA  TRP A 276      -2.710   8.571 -13.554  1.00 97.86           H  
ATOM   4347  C   TRP A 276      -2.375  10.381 -14.665  1.00 97.86           C  
ATOM   4348  CB  TRP A 276      -2.910  10.226 -12.188  1.00 97.86           C  
ATOM   4349  HB2 TRP A 276      -2.675   9.647 -11.295  1.00 97.86           H  
ATOM   4350  HB3 TRP A 276      -2.477  11.217 -12.049  1.00 97.86           H  
ATOM   4351  O   TRP A 276      -2.071  11.575 -14.636  1.00 97.86           O  
ATOM   4352  CG  TRP A 276      -4.400  10.361 -12.269  1.00 97.86           C  
ATOM   4353  CD1 TRP A 276      -5.087  11.244 -13.026  1.00 97.86           C  
ATOM   4354  HD1 TRP A 276      -4.641  11.975 -13.685  1.00 97.86           H  
ATOM   4355  CD2 TRP A 276      -5.410   9.593 -11.552  1.00 97.86           C  
ATOM   4356  CE2 TRP A 276      -6.702  10.065 -11.929  1.00 97.86           C  
ATOM   4357  CE3 TRP A 276      -5.357   8.542 -10.614  1.00 97.86           C  
ATOM   4358  HE3 TRP A 276      -4.392   8.158 -10.316  1.00 97.86           H  
ATOM   4359  NE1 TRP A 276      -6.443  11.081 -12.819  1.00 97.86           N  
ATOM   4360  HE1 TRP A 276      -7.141  11.671 -13.249  1.00 97.86           H  
ATOM   4361  CH2 TRP A 276      -7.790   8.478 -10.461  1.00 97.86           C  
ATOM   4362  HH2 TRP A 276      -8.677   8.041 -10.026  1.00 97.86           H  
ATOM   4363  CZ2 TRP A 276      -7.883   9.516 -11.403  1.00 97.86           C  
ATOM   4364  HZ2 TRP A 276      -8.846   9.897 -11.709  1.00 97.86           H  
ATOM   4365  CZ3 TRP A 276      -6.532   7.992 -10.072  1.00 97.86           C  
ATOM   4366  HZ3 TRP A 276      -6.468   7.183  -9.360  1.00 97.86           H  
ATOM   4367  N   ASP A 277      -2.765   9.762 -15.783  1.00 96.25           N  
ATOM   4368  H   ASP A 277      -3.033   8.790 -15.736  1.00 96.25           H  
ATOM   4369  CA  ASP A 277      -2.598  10.322 -17.136  1.00 96.25           C  
ATOM   4370  HA  ASP A 277      -1.532  10.398 -17.352  1.00 96.25           H  
ATOM   4371  C   ASP A 277      -3.186  11.734 -17.287  1.00 96.25           C  
ATOM   4372  CB  ASP A 277      -3.206   9.352 -18.162  1.00 96.25           C  
ATOM   4373  HB2 ASP A 277      -2.740   8.373 -18.044  1.00 96.25           H  
ATOM   4374  HB3 ASP A 277      -4.274   9.248 -17.971  1.00 96.25           H  
ATOM   4375  O   ASP A 277      -2.507  12.642 -17.765  1.00 96.25           O  
ATOM   4376  CG  ASP A 277      -2.974   9.817 -19.604  1.00 96.25           C  
ATOM   4377  OD1 ASP A 277      -1.789   9.965 -19.984  1.00 96.25           O  
ATOM   4378  OD2 ASP A 277      -3.981  10.036 -20.313  1.00 96.25           O  
ATOM   4379  N   ASN A 278      -4.391  11.966 -16.752  1.00 96.58           N  
ATOM   4380  H   ASN A 278      -4.889  11.177 -16.365  1.00 96.58           H  
ATOM   4381  CA  ASN A 278      -5.058  13.271 -16.802  1.00 96.58           C  
ATOM   4382  HA  ASN A 278      -5.137  13.572 -17.847  1.00 96.58           H  
ATOM   4383  C   ASN A 278      -4.311  14.414 -16.084  1.00 96.58           C  
ATOM   4384  CB  ASN A 278      -6.468  13.122 -16.206  1.00 96.58           C  
ATOM   4385  HB2 ASN A 278      -6.817  14.098 -15.868  1.00 96.58           H  
ATOM   4386  HB3 ASN A 278      -6.440  12.467 -15.336  1.00 96.58           H  
ATOM   4387  O   ASN A 278      -4.635  15.577 -16.326  1.00 96.58           O  
ATOM   4388  CG  ASN A 278      -7.479  12.584 -17.194  1.00 96.58           C  
ATOM   4389  ND2 ASN A 278      -8.196  13.450 -17.867  1.00 96.58           N  
ATOM   4390 HD21 ASN A 278      -7.961  14.431 -17.812  1.00 96.58           H  
ATOM   4391 HD22 ASN A 278      -8.775  13.047 -18.590  1.00 96.58           H  
ATOM   4392  OD1 ASN A 278      -7.670  11.396 -17.373  1.00 96.58           O  
ATOM   4393  N   ILE A 279      -3.365  14.106 -15.190  1.00 95.24           N  
ATOM   4394  H   ILE A 279      -3.099  13.135 -15.113  1.00 95.24           H  
ATOM   4395  CA  ILE A 279      -2.609  15.097 -14.409  1.00 95.24           C  
ATOM   4396  HA  ILE A 279      -3.038  16.088 -14.558  1.00 95.24           H  
ATOM   4397  C   ILE A 279      -1.159  15.167 -14.876  1.00 95.24           C  
ATOM   4398  CB  ILE A 279      -2.656  14.777 -12.897  1.00 95.24           C  
ATOM   4399  HB  ILE A 279      -2.244  13.779 -12.748  1.00 95.24           H  
ATOM   4400  O   ILE A 279      -0.633  16.262 -15.064  1.00 95.24           O  
ATOM   4401  CG1 ILE A 279      -4.094  14.797 -12.343  1.00 95.24           C  
ATOM   4402 HG12 ILE A 279      -4.446  15.825 -12.258  1.00 95.24           H  
ATOM   4403 HG13 ILE A 279      -4.761  14.267 -13.023  1.00 95.24           H  
ATOM   4404  CG2 ILE A 279      -1.797  15.785 -12.104  1.00 95.24           C  
ATOM   4405 HG21 ILE A 279      -0.754  15.734 -12.416  1.00 95.24           H  
ATOM   4406 HG22 ILE A 279      -1.813  15.566 -11.036  1.00 95.24           H  
ATOM   4407 HG23 ILE A 279      -2.166  16.797 -12.275  1.00 95.24           H  
ATOM   4408  CD1 ILE A 279      -4.182  14.105 -10.979  1.00 95.24           C  
ATOM   4409 HD11 ILE A 279      -3.520  14.568 -10.248  1.00 95.24           H  
ATOM   4410 HD12 ILE A 279      -5.200  14.182 -10.597  1.00 95.24           H  
ATOM   4411 HD13 ILE A 279      -3.917  13.053 -11.083  1.00 95.24           H  
ATOM   4412  N   THR A 280      -0.497  14.014 -14.986  1.00 93.74           N  
ATOM   4413  H   THR A 280      -0.992  13.145 -14.842  1.00 93.74           H  
ATOM   4414  CA  THR A 280       0.966  13.955 -15.060  1.00 93.74           C  
ATOM   4415  HA  THR A 280       1.377  14.929 -14.797  1.00 93.74           H  
ATOM   4416  C   THR A 280       1.503  13.643 -16.447  1.00 93.74           C  
ATOM   4417  CB  THR A 280       1.546  12.953 -14.057  1.00 93.74           C  
ATOM   4418  HB  THR A 280       2.627  13.089 -14.045  1.00 93.74           H  
ATOM   4419  O   THR A 280       2.704  13.775 -16.653  1.00 93.74           O  
ATOM   4420  CG2 THR A 280       1.032  13.117 -12.632  1.00 93.74           C  
ATOM   4421 HG21 THR A 280       0.020  12.722 -12.543  1.00 93.74           H  
ATOM   4422 HG22 THR A 280       1.701  12.579 -11.961  1.00 93.74           H  
ATOM   4423 HG23 THR A 280       1.030  14.174 -12.367  1.00 93.74           H  
ATOM   4424  OG1 THR A 280       1.254  11.624 -14.407  1.00 93.74           O  
ATOM   4425  HG1 THR A 280       2.070  11.166 -14.190  1.00 93.74           H  
ATOM   4426  N   VAL A 281       0.654  13.218 -17.393  1.00 90.43           N  
ATOM   4427  H   VAL A 281      -0.331  13.168 -17.173  1.00 90.43           H  
ATOM   4428  CA  VAL A 281       1.075  12.820 -18.747  1.00 90.43           C  
ATOM   4429  HA  VAL A 281       0.243  12.268 -19.186  1.00 90.43           H  
ATOM   4430  C   VAL A 281       2.263  11.842 -18.683  1.00 90.43           C  
ATOM   4431  CB  VAL A 281       1.334  14.052 -19.650  1.00 90.43           C  
ATOM   4432  HB  VAL A 281       2.279  14.521 -19.375  1.00 90.43           H  
ATOM   4433  O   VAL A 281       3.320  12.073 -19.263  1.00 90.43           O  
ATOM   4434  CG1 VAL A 281       1.388  13.659 -21.135  1.00 90.43           C  
ATOM   4435 HG11 VAL A 281       1.544  14.547 -21.748  1.00 90.43           H  
ATOM   4436 HG12 VAL A 281       2.219  12.977 -21.317  1.00 90.43           H  
ATOM   4437 HG13 VAL A 281       0.456  13.175 -21.426  1.00 90.43           H  
ATOM   4438  CG2 VAL A 281       0.229  15.114 -19.518  1.00 90.43           C  
ATOM   4439 HG21 VAL A 281       0.398  15.921 -20.231  1.00 90.43           H  
ATOM   4440 HG22 VAL A 281       0.240  15.544 -18.517  1.00 90.43           H  
ATOM   4441 HG23 VAL A 281      -0.746  14.661 -19.702  1.00 90.43           H  
ATOM   4442  N   TRP A 282       2.080  10.735 -17.952  1.00 89.49           N  
ATOM   4443  H   TRP A 282       1.169  10.630 -17.528  1.00 89.49           H  
ATOM   4444  CA  TRP A 282       3.058   9.650 -17.731  1.00 89.49           C  
ATOM   4445  HA  TRP A 282       2.512   8.861 -17.214  1.00 89.49           H  
ATOM   4446  C   TRP A 282       4.253   9.960 -16.814  1.00 89.49           C  
ATOM   4447  CB  TRP A 282       3.522   9.034 -19.060  1.00 89.49           C  
ATOM   4448  HB2 TRP A 282       4.210   9.718 -19.558  1.00 89.49           H  
ATOM   4449  HB3 TRP A 282       4.080   8.125 -18.831  1.00 89.49           H  
ATOM   4450  O   TRP A 282       5.069   9.066 -16.576  1.00 89.49           O  
ATOM   4451  CG  TRP A 282       2.437   8.663 -20.016  1.00 89.49           C  
ATOM   4452  CD1 TRP A 282       1.804   9.502 -20.865  1.00 89.49           C  
ATOM   4453  HD1 TRP A 282       2.016  10.557 -20.961  1.00 89.49           H  
ATOM   4454  CD2 TRP A 282       1.771   7.381 -20.164  1.00 89.49           C  
ATOM   4455  CE2 TRP A 282       0.763   7.512 -21.163  1.00 89.49           C  
ATOM   4456  CE3 TRP A 282       1.842   6.155 -19.478  1.00 89.49           C  
ATOM   4457  HE3 TRP A 282       2.491   6.077 -18.618  1.00 89.49           H  
ATOM   4458  NE1 TRP A 282       0.767   8.844 -21.487  1.00 89.49           N  
ATOM   4459  HE1 TRP A 282      -0.045   9.332 -21.838  1.00 89.49           H  
ATOM   4460  CH2 TRP A 282       0.009   5.254 -20.842  1.00 89.49           C  
ATOM   4461  HH2 TRP A 282      -0.737   4.493 -21.017  1.00 89.49           H  
ATOM   4462  CZ2 TRP A 282      -0.069   6.456 -21.546  1.00 89.49           C  
ATOM   4463  HZ2 TRP A 282      -0.850   6.622 -22.274  1.00 89.49           H  
ATOM   4464  CZ3 TRP A 282       0.909   5.146 -19.775  1.00 89.49           C  
ATOM   4465  HZ3 TRP A 282       0.763   4.324 -19.090  1.00 89.49           H  
ATOM   4466  N   GLU A 283       4.344  11.162 -16.247  1.00 94.01           N  
ATOM   4467  H   GLU A 283       3.726  11.899 -16.556  1.00 94.01           H  
ATOM   4468  CA  GLU A 283       5.319  11.476 -15.196  1.00 94.01           C  
ATOM   4469  HA  GLU A 283       6.250  10.953 -15.413  1.00 94.01           H  
ATOM   4470  C   GLU A 283       4.853  10.988 -13.816  1.00 94.01           C  
ATOM   4471  CB  GLU A 283       5.623  12.982 -15.173  1.00 94.01           C  
ATOM   4472  HB2 GLU A 283       6.256  13.207 -14.314  1.00 94.01           H  
ATOM   4473  HB3 GLU A 283       4.694  13.534 -15.035  1.00 94.01           H  
ATOM   4474  O   GLU A 283       3.656  10.813 -13.563  1.00 94.01           O  
ATOM   4475  CG  GLU A 283       6.325  13.481 -16.449  1.00 94.01           C  
ATOM   4476  HG2 GLU A 283       5.674  13.313 -17.307  1.00 94.01           H  
ATOM   4477  HG3 GLU A 283       6.472  14.557 -16.353  1.00 94.01           H  
ATOM   4478  CD  GLU A 283       7.690  12.812 -16.687  1.00 94.01           C  
ATOM   4479  OE1 GLU A 283       8.104  12.703 -17.863  1.00 94.01           O  
ATOM   4480  OE2 GLU A 283       8.322  12.393 -15.688  1.00 94.01           O  
ATOM   4481  N   SER A 284       5.795  10.775 -12.896  1.00 96.09           N  
ATOM   4482  H   SER A 284       6.761  10.929 -13.149  1.00 96.09           H  
ATOM   4483  CA  SER A 284       5.464  10.365 -11.529  1.00 96.09           C  
ATOM   4484  HA  SER A 284       4.762   9.534 -11.603  1.00 96.09           H  
ATOM   4485  C   SER A 284       4.808  11.502 -10.740  1.00 96.09           C  
ATOM   4486  CB  SER A 284       6.699   9.851 -10.787  1.00 96.09           C  
ATOM   4487  HB2 SER A 284       7.395  10.674 -10.624  1.00 96.09           H  
ATOM   4488  HB3 SER A 284       7.189   9.093 -11.398  1.00 96.09           H  
ATOM   4489  O   SER A 284       5.302  12.630 -10.723  1.00 96.09           O  
ATOM   4490  OG  SER A 284       6.359   9.254  -9.543  1.00 96.09           O  
ATOM   4491  HG  SER A 284       5.992   9.924  -8.961  1.00 96.09           H  
ATOM   4492  N   VAL A 285       3.746  11.189  -9.997  1.00 97.47           N  
ATOM   4493  H   VAL A 285       3.378  10.252 -10.077  1.00 97.47           H  
ATOM   4494  CA  VAL A 285       3.254  12.039  -8.903  1.00 97.47           C  
ATOM   4495  HA  VAL A 285       3.094  13.043  -9.297  1.00 97.47           H  
ATOM   4496  C   VAL A 285       4.313  12.148  -7.799  1.00 97.47           C  
ATOM   4497  CB  VAL A 285       1.902  11.550  -8.338  1.00 97.47           C  
ATOM   4498  HB  VAL A 285       1.593  12.243  -7.555  1.00 97.47           H  
ATOM   4499  O   VAL A 285       5.181  11.280  -7.670  1.00 97.47           O  
ATOM   4500  CG1 VAL A 285       0.802  11.569  -9.405  1.00 97.47           C  
ATOM   4501 HG11 VAL A 285       1.040  10.873 -10.210  1.00 97.47           H  
ATOM   4502 HG12 VAL A 285      -0.149  11.280  -8.958  1.00 97.47           H  
ATOM   4503 HG13 VAL A 285       0.704  12.577  -9.806  1.00 97.47           H  
ATOM   4504  CG2 VAL A 285       1.957  10.165  -7.688  1.00 97.47           C  
ATOM   4505 HG21 VAL A 285       2.675  10.170  -6.868  1.00 97.47           H  
ATOM   4506 HG22 VAL A 285       0.973   9.918  -7.288  1.00 97.47           H  
ATOM   4507 HG23 VAL A 285       2.249   9.401  -8.409  1.00 97.47           H  
ATOM   4508  N   SER A 286       4.231  13.205  -6.989  1.00 96.93           N  
ATOM   4509  H   SER A 286       3.495  13.877  -7.152  1.00 96.93           H  
ATOM   4510  CA  SER A 286       5.070  13.412  -5.799  1.00 96.93           C  
ATOM   4511  HA  SER A 286       5.979  12.820  -5.903  1.00 96.93           H  
ATOM   4512  C   SER A 286       4.402  12.953  -4.499  1.00 96.93           C  
ATOM   4513  CB  SER A 286       5.493  14.882  -5.702  1.00 96.93           C  
ATOM   4514  HB2 SER A 286       6.146  15.016  -4.839  1.00 96.93           H  
ATOM   4515  HB3 SER A 286       6.054  15.143  -6.599  1.00 96.93           H  
ATOM   4516  O   SER A 286       5.038  12.955  -3.451  1.00 96.93           O  
ATOM   4517  OG  SER A 286       4.378  15.753  -5.590  1.00 96.93           O  
ATOM   4518  HG  SER A 286       4.026  15.685  -4.700  1.00 96.93           H  
ATOM   4519  N   PHE A 287       3.122  12.578  -4.549  1.00 98.07           N  
ATOM   4520  H   PHE A 287       2.644  12.658  -5.436  1.00 98.07           H  
ATOM   4521  CA  PHE A 287       2.365  12.003  -3.437  1.00 98.07           C  
ATOM   4522  HA  PHE A 287       3.012  11.357  -2.842  1.00 98.07           H  
ATOM   4523  C   PHE A 287       1.190  11.187  -3.977  1.00 98.07           C  
ATOM   4524  CB  PHE A 287       1.837  13.129  -2.551  1.00 98.07           C  
ATOM   4525  HB2 PHE A 287       1.244  13.790  -3.183  1.00 98.07           H  
ATOM   4526  HB3 PHE A 287       2.674  13.704  -2.154  1.00 98.07           H  
ATOM   4527  O   PHE A 287       0.541  11.609  -4.936  1.00 98.07           O  
ATOM   4528  CG  PHE A 287       0.957  12.684  -1.407  1.00 98.07           C  
ATOM   4529  CD1 PHE A 287      -0.444  12.697  -1.550  1.00 98.07           C  
ATOM   4530  HD1 PHE A 287      -0.894  12.972  -2.493  1.00 98.07           H  
ATOM   4531  CD2 PHE A 287       1.538  12.280  -0.193  1.00 98.07           C  
ATOM   4532  HD2 PHE A 287       2.614  12.243  -0.101  1.00 98.07           H  
ATOM   4533  CE1 PHE A 287      -1.263  12.373  -0.458  1.00 98.07           C  
ATOM   4534  HE1 PHE A 287      -2.337  12.397  -0.565  1.00 98.07           H  
ATOM   4535  CE2 PHE A 287       0.720  11.961   0.902  1.00 98.07           C  
ATOM   4536  HE2 PHE A 287       1.167  11.676   1.842  1.00 98.07           H  
ATOM   4537  CZ  PHE A 287      -0.677  12.050   0.776  1.00 98.07           C  
ATOM   4538  HZ  PHE A 287      -1.305  11.882   1.639  1.00 98.07           H  
ATOM   4539  N   SER A 288       0.905  10.047  -3.348  1.00 98.43           N  
ATOM   4540  H   SER A 288       1.485   9.768  -2.569  1.00 98.43           H  
ATOM   4541  CA  SER A 288      -0.273   9.229  -3.636  1.00 98.43           C  
ATOM   4542  HA  SER A 288      -1.049   9.859  -4.070  1.00 98.43           H  
ATOM   4543  C   SER A 288      -0.817   8.616  -2.355  1.00 98.43           C  
ATOM   4544  CB  SER A 288       0.070   8.126  -4.645  1.00 98.43           C  
ATOM   4545  HB2 SER A 288       0.312   8.587  -5.603  1.00 98.43           H  
ATOM   4546  HB3 SER A 288       0.943   7.573  -4.297  1.00 98.43           H  
ATOM   4547  O   SER A 288      -0.100   7.926  -1.634  1.00 98.43           O  
ATOM   4548  OG  SER A 288      -0.998   7.212  -4.828  1.00 98.43           O  
ATOM   4549  HG  SER A 288      -1.053   6.631  -4.065  1.00 98.43           H  
ATOM   4550  N   GLU A 289      -2.106   8.804  -2.111  1.00 98.77           N  
ATOM   4551  H   GLU A 289      -2.614   9.442  -2.707  1.00 98.77           H  
ATOM   4552  CA  GLU A 289      -2.879   8.019  -1.157  1.00 98.77           C  
ATOM   4553  HA  GLU A 289      -2.288   7.166  -0.821  1.00 98.77           H  
ATOM   4554  C   GLU A 289      -4.132   7.479  -1.833  1.00 98.77           C  
ATOM   4555  CB  GLU A 289      -3.276   8.856   0.066  1.00 98.77           C  
ATOM   4556  HB2 GLU A 289      -3.551   9.860  -0.257  1.00 98.77           H  
ATOM   4557  HB3 GLU A 289      -4.146   8.396   0.535  1.00 98.77           H  
ATOM   4558  O   GLU A 289      -4.870   8.228  -2.476  1.00 98.77           O  
ATOM   4559  CG  GLU A 289      -2.169   8.933   1.123  1.00 98.77           C  
ATOM   4560  HG2 GLU A 289      -1.255   9.314   0.668  1.00 98.77           H  
ATOM   4561  HG3 GLU A 289      -1.982   7.922   1.486  1.00 98.77           H  
ATOM   4562  CD  GLU A 289      -2.551   9.817   2.321  1.00 98.77           C  
ATOM   4563  OE1 GLU A 289      -1.735   9.988   3.259  1.00 98.77           O  
ATOM   4564  OE2 GLU A 289      -3.670  10.381   2.362  1.00 98.77           O  
ATOM   4565  N   ILE A 290      -4.412   6.197  -1.615  1.00 98.82           N  
ATOM   4566  H   ILE A 290      -3.750   5.645  -1.088  1.00 98.82           H  
ATOM   4567  CA  ILE A 290      -5.683   5.582  -1.983  1.00 98.82           C  
ATOM   4568  HA  ILE A 290      -6.309   6.347  -2.443  1.00 98.82           H  
ATOM   4569  C   ILE A 290      -6.374   5.120  -0.710  1.00 98.82           C  
ATOM   4570  CB  ILE A 290      -5.539   4.436  -3.001  1.00 98.82           C  
ATOM   4571  HB  ILE A 290      -5.268   3.523  -2.470  1.00 98.82           H  
ATOM   4572  O   ILE A 290      -5.780   4.430   0.126  1.00 98.82           O  
ATOM   4573  CG1 ILE A 290      -4.483   4.708  -4.094  1.00 98.82           C  
ATOM   4574 HG12 ILE A 290      -4.805   5.544  -4.716  1.00 98.82           H  
ATOM   4575 HG13 ILE A 290      -3.534   4.987  -3.638  1.00 98.82           H  
ATOM   4576  CG2 ILE A 290      -6.926   4.262  -3.637  1.00 98.82           C  
ATOM   4577 HG21 ILE A 290      -7.663   4.044  -2.864  1.00 98.82           H  
ATOM   4578 HG22 ILE A 290      -7.224   5.176  -4.150  1.00 98.82           H  
ATOM   4579 HG23 ILE A 290      -6.928   3.451  -4.365  1.00 98.82           H  
ATOM   4580  CD1 ILE A 290      -4.200   3.486  -4.973  1.00 98.82           C  
ATOM   4581 HD11 ILE A 290      -5.106   3.171  -5.491  1.00 98.82           H  
ATOM   4582 HD12 ILE A 290      -3.841   2.658  -4.362  1.00 98.82           H  
ATOM   4583 HD13 ILE A 290      -3.433   3.742  -5.704  1.00 98.82           H  
ATOM   4584  N   LYS A 291      -7.620   5.547  -0.531  1.00 98.84           N  
ATOM   4585  H   LYS A 291      -8.047   6.099  -1.262  1.00 98.84           H  
ATOM   4586  CA  LYS A 291      -8.345   5.388   0.724  1.00 98.84           C  
ATOM   4587  HA  LYS A 291      -7.944   4.506   1.225  1.00 98.84           H  
ATOM   4588  C   LYS A 291      -9.823   5.105   0.500  1.00 98.84           C  
ATOM   4589  CB  LYS A 291      -8.070   6.613   1.613  1.00 98.84           C  
ATOM   4590  HB2 LYS A 291      -6.989   6.736   1.679  1.00 98.84           H  
ATOM   4591  HB3 LYS A 291      -8.437   6.414   2.619  1.00 98.84           H  
ATOM   4592  O   LYS A 291     -10.398   5.529  -0.498  1.00 98.84           O  
ATOM   4593  CG  LYS A 291      -8.693   7.916   1.080  1.00 98.84           C  
ATOM   4594  HG2 LYS A 291      -9.777   7.841   1.166  1.00 98.84           H  
ATOM   4595  HG3 LYS A 291      -8.446   8.040   0.026  1.00 98.84           H  
ATOM   4596  CD  LYS A 291      -8.232   9.177   1.820  1.00 98.84           C  
ATOM   4597  HD2 LYS A 291      -8.842  10.016   1.485  1.00 98.84           H  
ATOM   4598  HD3 LYS A 291      -8.364   9.056   2.895  1.00 98.84           H  
ATOM   4599  CE  LYS A 291      -6.766   9.472   1.507  1.00 98.84           C  
ATOM   4600  HE2 LYS A 291      -6.142   8.691   1.942  1.00 98.84           H  
ATOM   4601  HE3 LYS A 291      -6.619   9.460   0.427  1.00 98.84           H  
ATOM   4602  NZ  LYS A 291      -6.348  10.782   2.032  1.00 98.84           N  
ATOM   4603  HZ1 LYS A 291      -5.339  10.823   2.044  1.00 98.84           H  
ATOM   4604  HZ2 LYS A 291      -6.689  10.961   2.965  1.00 98.84           H  
ATOM   4605  HZ3 LYS A 291      -6.685  11.498   1.404  1.00 98.84           H  
ATOM   4606  N   ILE A 292     -10.426   4.394   1.444  1.00 98.72           N  
ATOM   4607  H   ILE A 292      -9.872   4.095   2.234  1.00 98.72           H  
ATOM   4608  CA  ILE A 292     -11.833   3.997   1.407  1.00 98.72           C  
ATOM   4609  HA  ILE A 292     -12.295   4.520   0.570  1.00 98.72           H  
ATOM   4610  C   ILE A 292     -12.559   4.450   2.660  1.00 98.72           C  
ATOM   4611  CB  ILE A 292     -12.011   2.484   1.171  1.00 98.72           C  
ATOM   4612  HB  ILE A 292     -13.080   2.274   1.136  1.00 98.72           H  
ATOM   4613  O   ILE A 292     -11.975   4.481   3.743  1.00 98.72           O  
ATOM   4614  CG1 ILE A 292     -11.394   1.622   2.298  1.00 98.72           C  
ATOM   4615 HG12 ILE A 292     -10.321   1.805   2.359  1.00 98.72           H  
ATOM   4616 HG13 ILE A 292     -11.848   1.912   3.245  1.00 98.72           H  
ATOM   4617  CG2 ILE A 292     -11.444   2.141  -0.206  1.00 98.72           C  
ATOM   4618 HG21 ILE A 292     -11.562   1.074  -0.391  1.00 98.72           H  
ATOM   4619 HG22 ILE A 292     -11.980   2.694  -0.977  1.00 98.72           H  
ATOM   4620 HG23 ILE A 292     -10.383   2.389  -0.251  1.00 98.72           H  
ATOM   4621  CD1 ILE A 292     -11.623   0.113   2.146  1.00 98.72           C  
ATOM   4622 HD11 ILE A 292     -11.298  -0.391   3.056  1.00 98.72           H  
ATOM   4623 HD12 ILE A 292     -12.682  -0.093   1.987  1.00 98.72           H  
ATOM   4624 HD13 ILE A 292     -11.043  -0.282   1.312  1.00 98.72           H  
ATOM   4625  N   ARG A 293     -13.835   4.794   2.538  1.00 98.18           N  
ATOM   4626  H   ARG A 293     -14.254   4.773   1.619  1.00 98.18           H  
ATOM   4627  CA  ARG A 293     -14.668   5.169   3.684  1.00 98.18           C  
ATOM   4628  HA  ARG A 293     -14.193   4.827   4.603  1.00 98.18           H  
ATOM   4629  C   ARG A 293     -16.013   4.474   3.591  1.00 98.18           C  
ATOM   4630  CB  ARG A 293     -14.756   6.697   3.753  1.00 98.18           C  
ATOM   4631  HB2 ARG A 293     -13.746   7.078   3.904  1.00 98.18           H  
ATOM   4632  HB3 ARG A 293     -15.152   7.089   2.817  1.00 98.18           H  
ATOM   4633  O   ARG A 293     -16.598   4.402   2.520  1.00 98.18           O  
ATOM   4634  CG  ARG A 293     -15.610   7.199   4.914  1.00 98.18           C  
ATOM   4635  HG2 ARG A 293     -16.650   6.941   4.712  1.00 98.18           H  
ATOM   4636  HG3 ARG A 293     -15.305   6.702   5.835  1.00 98.18           H  
ATOM   4637  CD  ARG A 293     -15.465   8.714   5.097  1.00 98.18           C  
ATOM   4638  HD2 ARG A 293     -14.404   8.961   5.134  1.00 98.18           H  
ATOM   4639  HD3 ARG A 293     -15.917   8.999   6.047  1.00 98.18           H  
ATOM   4640  NE  ARG A 293     -16.109   9.468   4.010  1.00 98.18           N  
ATOM   4641  HE  ARG A 293     -16.478   8.951   3.224  1.00 98.18           H  
ATOM   4642  NH1 ARG A 293     -15.473  11.563   4.621  1.00 98.18           N  
ATOM   4643 HH11 ARG A 293     -15.395  12.542   4.385  1.00 98.18           H  
ATOM   4644 HH12 ARG A 293     -14.978  11.185   5.416  1.00 98.18           H  
ATOM   4645  NH2 ARG A 293     -16.567  11.266   2.700  1.00 98.18           N  
ATOM   4646 HH21 ARG A 293     -16.895  10.584   2.030  1.00 98.18           H  
ATOM   4647 HH22 ARG A 293     -16.279  12.172   2.359  1.00 98.18           H  
ATOM   4648  CZ  ARG A 293     -16.051  10.764   3.782  1.00 98.18           C  
ATOM   4649  N   GLU A 294     -16.461   3.925   4.713  1.00 96.71           N  
ATOM   4650  H   GLU A 294     -15.913   4.020   5.556  1.00 96.71           H  
ATOM   4651  CA  GLU A 294     -17.746   3.227   4.803  1.00 96.71           C  
ATOM   4652  HA  GLU A 294     -17.762   2.410   4.081  1.00 96.71           H  
ATOM   4653  C   GLU A 294     -18.892   4.197   4.480  1.00 96.71           C  
ATOM   4654  CB  GLU A 294     -17.862   2.638   6.215  1.00 96.71           C  
ATOM   4655  HB2 GLU A 294     -16.972   2.037   6.403  1.00 96.71           H  
ATOM   4656  HB3 GLU A 294     -17.882   3.452   6.940  1.00 96.71           H  
ATOM   4657  O   GLU A 294     -18.845   5.350   4.910  1.00 96.71           O  
ATOM   4658  CG  GLU A 294     -19.099   1.757   6.413  1.00 96.71           C  
ATOM   4659  HG2 GLU A 294     -19.065   0.934   5.699  1.00 96.71           H  
ATOM   4660  HG3 GLU A 294     -19.994   2.348   6.219  1.00 96.71           H  
ATOM   4661  CD  GLU A 294     -19.171   1.186   7.835  1.00 96.71           C  
ATOM   4662  OE1 GLU A 294     -20.279   0.841   8.295  1.00 96.71           O  
ATOM   4663  OE2 GLU A 294     -18.116   0.983   8.488  1.00 96.71           O  
ATOM   4664  N   ILE A 295     -19.900   3.762   3.730  1.00 92.13           N  
ATOM   4665  H   ILE A 295     -19.901   2.792   3.449  1.00 92.13           H  
ATOM   4666  CA  ILE A 295     -21.121   4.525   3.440  1.00 92.13           C  
ATOM   4667  HA  ILE A 295     -21.027   5.532   3.847  1.00 92.13           H  
ATOM   4668  C   ILE A 295     -22.287   3.834   4.151  1.00 92.13           C  
ATOM   4669  CB  ILE A 295     -21.386   4.644   1.919  1.00 92.13           C  
ATOM   4670  HB  ILE A 295     -21.704   3.665   1.561  1.00 92.13           H  
ATOM   4671  O   ILE A 295     -22.349   2.602   4.145  1.00 92.13           O  
ATOM   4672  CG1 ILE A 295     -20.127   5.045   1.114  1.00 92.13           C  
ATOM   4673 HG12 ILE A 295     -19.768   6.023   1.437  1.00 92.13           H  
ATOM   4674 HG13 ILE A 295     -19.341   4.312   1.297  1.00 92.13           H  
ATOM   4675  CG2 ILE A 295     -22.531   5.645   1.662  1.00 92.13           C  
ATOM   4676 HG21 ILE A 295     -22.265   6.631   2.041  1.00 92.13           H  
ATOM   4677 HG22 ILE A 295     -22.755   5.715   0.598  1.00 92.13           H  
ATOM   4678 HG23 ILE A 295     -23.443   5.304   2.153  1.00 92.13           H  
ATOM   4679  CD1 ILE A 295     -20.380   5.062  -0.400  1.00 92.13           C  
ATOM   4680 HD11 ILE A 295     -19.449   4.893  -0.940  1.00 92.13           H  
ATOM   4681 HD12 ILE A 295     -20.796   6.024  -0.700  1.00 92.13           H  
ATOM   4682 HD13 ILE A 295     -21.069   4.265  -0.677  1.00 92.13           H  
ATOM   4683  N   ASP A 296     -23.174   4.633   4.748  1.00 80.77           N  
ATOM   4684  H   ASP A 296     -23.053   5.633   4.679  1.00 80.77           H  
ATOM   4685  CA  ASP A 296     -24.404   4.169   5.407  1.00 80.77           C  
ATOM   4686  HA  ASP A 296     -24.133   3.425   6.156  1.00 80.77           H  
ATOM   4687  C   ASP A 296     -25.383   3.467   4.439  1.00 80.77           C  
ATOM   4688  CB  ASP A 296     -25.081   5.353   6.142  1.00 80.77           C  
ATOM   4689  HB2 ASP A 296     -25.352   6.104   5.399  1.00 80.77           H  
ATOM   4690  HB3 ASP A 296     -26.009   4.991   6.586  1.00 80.77           H  
ATOM   4691  O   ASP A 296     -25.436   3.832   3.237  1.00 80.77           O  
ATOM   4692  CG  ASP A 296     -24.261   6.033   7.263  1.00 80.77           C  
ATOM   4693  OD1 ASP A 296     -23.475   5.355   7.965  1.00 80.77           O  
ATOM   4694  OD2 ASP A 296     -24.430   7.266   7.432  1.00 80.77           O  
ATOM   4695  OXT ASP A 296     -26.091   2.556   4.924  1.00 80.77           O  
TER    4696      ASP A 296                                                       
END   
