# Supplementary material for: Nuclear genome of Bulinus truncatus, an intermediate host of the carcinogenic human blood fluke Schistosoma haematobium
Source: Nat Commun. 2022 Feb 21;13:977. doi: 10.1038/s41467-022-28634-9 (PMC8861042; doi:10.1038/s41467-022-28634-9)
Supplement: Supplementary file 6 — Supplementary Data 3 [file 41467_2022_28634_MOESM6_ESM.zip › Supplementary_Data_3/btru_059383-t1.mature.pep.pdb]

ATOM      1  N   MET A   1       4.116   1.479  -0.709  1.00 46.65           N  
ATOM      2  H   MET A   1       4.450   1.528  -1.661  1.00 46.65           H  
ATOM      3  H2  MET A   1       3.272   2.029  -0.640  1.00 46.65           H  
ATOM      4  H3  MET A   1       4.800   1.887  -0.087  1.00 46.65           H  
ATOM      5  CA  MET A   1       3.841   0.069  -0.333  1.00 46.65           C  
ATOM      6  HA  MET A   1       4.762  -0.500  -0.462  1.00 46.65           H  
ATOM      7  C   MET A   1       2.775  -0.503  -1.278  1.00 46.65           C  
ATOM      8  CB  MET A   1       3.430   0.008   1.143  1.00 46.65           C  
ATOM      9  HB2 MET A   1       2.343   0.016   1.223  1.00 46.65           H  
ATOM     10  HB3 MET A   1       3.796   0.903   1.645  1.00 46.65           H  
ATOM     11  O   MET A   1       1.892   0.271  -1.635  1.00 46.65           O  
ATOM     12  CG  MET A   1       4.017  -1.185   1.899  1.00 46.65           C  
ATOM     13  HG2 MET A   1       3.582  -2.115   1.533  1.00 46.65           H  
ATOM     14  HG3 MET A   1       5.094  -1.208   1.731  1.00 46.65           H  
ATOM     15  SD  MET A   1       3.713  -1.023   3.681  1.00 46.65           S  
ATOM     16  CE  MET A   1       5.205  -1.750   4.402  1.00 46.65           C  
ATOM     17  HE1 MET A   1       5.369  -2.745   3.989  1.00 46.65           H  
ATOM     18  HE2 MET A   1       5.081  -1.830   5.482  1.00 46.65           H  
ATOM     19  HE3 MET A   1       6.065  -1.116   4.188  1.00 46.65           H  
ATOM     20  N   LEU A   2       2.899  -1.755  -1.754  1.00 50.74           N  
ATOM     21  H   LEU A   2       3.637  -2.321  -1.361  1.00 50.74           H  
ATOM     22  CA  LEU A   2       2.386  -2.229  -3.068  1.00 50.74           C  
ATOM     23  HA  LEU A   2       1.629  -1.543  -3.447  1.00 50.74           H  
ATOM     24  C   LEU A   2       1.790  -3.675  -3.076  1.00 50.74           C  
ATOM     25  CB  LEU A   2       3.606  -2.196  -4.015  1.00 50.74           C  
ATOM     26  HB2 LEU A   2       4.410  -2.743  -3.521  1.00 50.74           H  
ATOM     27  HB3 LEU A   2       3.383  -2.768  -4.916  1.00 50.74           H  
ATOM     28  O   LEU A   2       2.401  -4.527  -2.439  1.00 50.74           O  
ATOM     29  CG  LEU A   2       4.192  -0.831  -4.419  1.00 50.74           C  
ATOM     30  HG  LEU A   2       4.655  -0.383  -3.540  1.00 50.74           H  
ATOM     31  CD1 LEU A   2       5.269  -1.000  -5.488  1.00 50.74           C  
ATOM     32 HD11 LEU A   2       4.855  -1.453  -6.389  1.00 50.74           H  
ATOM     33 HD12 LEU A   2       6.068  -1.633  -5.102  1.00 50.74           H  
ATOM     34 HD13 LEU A   2       5.709  -0.037  -5.746  1.00 50.74           H  
ATOM     35  CD2 LEU A   2       3.179   0.162  -4.960  1.00 50.74           C  
ATOM     36 HD21 LEU A   2       2.658  -0.232  -5.833  1.00 50.74           H  
ATOM     37 HD22 LEU A   2       3.727   1.051  -5.272  1.00 50.74           H  
ATOM     38 HD23 LEU A   2       2.455   0.420  -4.187  1.00 50.74           H  
ATOM     39  N   ALA A   3       0.705  -3.994  -3.836  1.00 40.49           N  
ATOM     40  H   ALA A   3       0.216  -3.231  -4.282  1.00 40.49           H  
ATOM     41  CA  ALA A   3       0.115  -5.377  -3.970  1.00 40.49           C  
ATOM     42  HA  ALA A   3       0.875  -6.090  -3.652  1.00 40.49           H  
ATOM     43  C   ALA A   3      -0.397  -5.898  -5.387  1.00 40.49           C  
ATOM     44  CB  ALA A   3      -1.014  -5.405  -2.941  1.00 40.49           C  
ATOM     45  HB1 ALA A   3      -1.434  -6.410  -2.899  1.00 40.49           H  
ATOM     46  HB2 ALA A   3      -1.798  -4.700  -3.218  1.00 40.49           H  
ATOM     47  HB3 ALA A   3      -0.629  -5.153  -1.953  1.00 40.49           H  
ATOM     48  O   ALA A   3      -0.925  -5.087  -6.145  1.00 40.49           O  
ATOM     49  N   THR A   4      -0.309  -7.221  -5.746  1.00 33.92           N  
ATOM     50  H   THR A   4       0.120  -7.837  -5.070  1.00 33.92           H  
ATOM     51  CA  THR A   4      -0.494  -7.843  -7.133  1.00 33.92           C  
ATOM     52  HA  THR A   4      -0.934  -7.072  -7.766  1.00 33.92           H  
ATOM     53  C   THR A   4      -1.387  -9.137  -7.330  1.00 33.92           C  
ATOM     54  CB  THR A   4       0.885  -8.177  -7.752  1.00 33.92           C  
ATOM     55  HB  THR A   4       0.772  -8.963  -8.500  1.00 33.92           H  
ATOM     56  O   THR A   4      -1.582  -9.880  -6.373  1.00 33.92           O  
ATOM     57  CG2 THR A   4       1.500  -6.975  -8.459  1.00 33.92           C  
ATOM     58 HG21 THR A   4       2.554  -7.149  -8.675  1.00 33.92           H  
ATOM     59 HG22 THR A   4       1.391  -6.076  -7.852  1.00 33.92           H  
ATOM     60 HG23 THR A   4       0.987  -6.808  -9.406  1.00 33.92           H  
ATOM     61  OG1 THR A   4       1.809  -8.629  -6.785  1.00 33.92           O  
ATOM     62  HG1 THR A   4       2.514  -7.978  -6.778  1.00 33.92           H  
ATOM     63  N   TYR A   5      -1.891  -9.437  -8.571  1.00 33.25           N  
ATOM     64  H   TYR A   5      -1.650  -8.785  -9.304  1.00 33.25           H  
ATOM     65  CA  TYR A   5      -2.659 -10.649  -9.071  1.00 33.25           C  
ATOM     66  HA  TYR A   5      -2.166 -11.536  -8.673  1.00 33.25           H  
ATOM     67  C   TYR A   5      -2.657 -10.801 -10.656  1.00 33.25           C  
ATOM     68  CB  TYR A   5      -4.100 -10.632  -8.497  1.00 33.25           C  
ATOM     69  HB2 TYR A   5      -4.628  -9.773  -8.912  1.00 33.25           H  
ATOM     70  HB3 TYR A   5      -4.044 -10.483  -7.419  1.00 33.25           H  
ATOM     71  O   TYR A   5      -1.788 -10.233 -11.297  1.00 33.25           O  
ATOM     72  CG  TYR A   5      -4.924 -11.898  -8.747  1.00 33.25           C  
ATOM     73  CD1 TYR A   5      -5.907 -11.914  -9.759  1.00 33.25           C  
ATOM     74  HD1 TYR A   5      -6.113 -11.010 -10.312  1.00 33.25           H  
ATOM     75  CD2 TYR A   5      -4.648 -13.084  -8.037  1.00 33.25           C  
ATOM     76  HD2 TYR A   5      -3.905 -13.073  -7.253  1.00 33.25           H  
ATOM     77  CE1 TYR A   5      -6.533 -13.121 -10.128  1.00 33.25           C  
ATOM     78  HE1 TYR A   5      -7.227 -13.147 -10.956  1.00 33.25           H  
ATOM     79  CE2 TYR A   5      -5.321 -14.283  -8.359  1.00 33.25           C  
ATOM     80  HE2 TYR A   5      -5.098 -15.185  -7.810  1.00 33.25           H  
ATOM     81  OH  TYR A   5      -6.905 -15.451  -9.752  1.00 33.25           O  
ATOM     82  HH  TYR A   5      -6.607 -16.200  -9.230  1.00 33.25           H  
ATOM     83  CZ  TYR A   5      -6.256 -14.306  -9.418  1.00 33.25           C  
ATOM     84  N   MET A   6      -3.541 -11.573 -11.337  1.00 23.97           N  
ATOM     85  H   MET A   6      -4.242 -12.042 -10.781  1.00 23.97           H  
ATOM     86  CA  MET A   6      -3.626 -11.795 -12.825  1.00 23.97           C  
ATOM     87  HA  MET A   6      -3.150 -10.952 -13.324  1.00 23.97           H  
ATOM     88  C   MET A   6      -5.102 -11.866 -13.396  1.00 23.97           C  
ATOM     89  CB  MET A   6      -2.811 -13.051 -13.174  1.00 23.97           C  
ATOM     90  HB2 MET A   6      -3.294 -13.929 -12.745  1.00 23.97           H  
ATOM     91  HB3 MET A   6      -2.797 -13.137 -14.261  1.00 23.97           H  
ATOM     92  O   MET A   6      -5.950 -11.155 -12.859  1.00 23.97           O  
ATOM     93  CG  MET A   6      -1.342 -13.059 -12.749  1.00 23.97           C  
ATOM     94  HG2 MET A   6      -1.267 -12.978 -11.664  1.00 23.97           H  
ATOM     95  HG3 MET A   6      -0.837 -12.205 -13.201  1.00 23.97           H  
ATOM     96  SD  MET A   6      -0.516 -14.586 -13.271  1.00 23.97           S  
ATOM     97  CE  MET A   6       1.206 -14.157 -12.906  1.00 23.97           C  
ATOM     98  HE1 MET A   6       1.510 -13.309 -13.519  1.00 23.97           H  
ATOM     99  HE2 MET A   6       1.307 -13.898 -11.852  1.00 23.97           H  
ATOM    100  HE3 MET A   6       1.846 -15.010 -13.132  1.00 23.97           H  
ATOM    101  N   PRO A   7      -5.534 -12.780 -14.324  1.00 30.08           N  
ATOM    102  CA  PRO A   7      -5.338 -12.906 -15.804  1.00 30.08           C  
ATOM    103  HA  PRO A   7      -4.656 -12.139 -16.172  1.00 30.08           H  
ATOM    104  C   PRO A   7      -6.649 -12.904 -16.690  1.00 30.08           C  
ATOM    105  CB  PRO A   7      -4.691 -14.300 -15.934  1.00 30.08           C  
ATOM    106  HB2 PRO A   7      -3.608 -14.234 -15.832  1.00 30.08           H  
ATOM    107  HB3 PRO A   7      -4.901 -14.789 -16.885  1.00 30.08           H  
ATOM    108  O   PRO A   7      -7.742 -12.779 -16.149  1.00 30.08           O  
ATOM    109  CG  PRO A   7      -5.281 -15.114 -14.773  1.00 30.08           C  
ATOM    110  HG2 PRO A   7      -4.491 -15.652 -14.249  1.00 30.08           H  
ATOM    111  HG3 PRO A   7      -6.032 -15.815 -15.137  1.00 30.08           H  
ATOM    112  CD  PRO A   7      -5.942 -14.091 -13.846  1.00 30.08           C  
ATOM    113  HD2 PRO A   7      -5.631 -14.257 -12.814  1.00 30.08           H  
ATOM    114  HD3 PRO A   7      -7.027 -14.175 -13.913  1.00 30.08           H  
ATOM    115  N   GLN A   8      -6.534 -13.200 -18.019  1.00 29.41           N  
ATOM    116  H   GLN A   8      -5.588 -13.147 -18.367  1.00 29.41           H  
ATOM    117  CA  GLN A   8      -7.552 -13.644 -19.051  1.00 29.41           C  
ATOM    118  HA  GLN A   8      -7.016 -14.412 -19.609  1.00 29.41           H  
ATOM    119  C   GLN A   8      -7.986 -12.663 -20.194  1.00 29.41           C  
ATOM    120  CB  GLN A   8      -8.764 -14.400 -18.454  1.00 29.41           C  
ATOM    121  HB2 GLN A   8      -9.284 -13.758 -17.743  1.00 29.41           H  
ATOM    122  HB3 GLN A   8      -9.488 -14.603 -19.243  1.00 29.41           H  
ATOM    123  O   GLN A   8      -7.796 -11.457 -20.100  1.00 29.41           O  
ATOM    124  CG  GLN A   8      -8.417 -15.743 -17.781  1.00 29.41           C  
ATOM    125  HG2 GLN A   8      -7.542 -15.625 -17.143  1.00 29.41           H  
ATOM    126  HG3 GLN A   8      -9.251 -16.031 -17.141  1.00 29.41           H  
ATOM    127  CD  GLN A   8      -8.193 -16.877 -18.782  1.00 29.41           C  
ATOM    128  NE2 GLN A   8      -7.074 -17.567 -18.735  1.00 29.41           N  
ATOM    129 HE21 GLN A   8      -6.370 -17.375 -18.036  1.00 29.41           H  
ATOM    130 HE22 GLN A   8      -6.975 -18.316 -19.405  1.00 29.41           H  
ATOM    131  OE1 GLN A   8      -9.026 -17.179 -19.621  1.00 29.41           O  
ATOM    132  N   LYS A   9      -8.514 -13.218 -21.318  1.00 31.63           N  
ATOM    133  H   LYS A   9      -8.764 -14.194 -21.247  1.00 31.63           H  
ATOM    134  CA  LYS A   9      -8.792 -12.579 -22.647  1.00 31.63           C  
ATOM    135  HA  LYS A   9      -8.277 -11.619 -22.676  1.00 31.63           H  
ATOM    136  C   LYS A   9     -10.296 -12.278 -22.923  1.00 31.63           C  
ATOM    137  CB  LYS A   9      -8.240 -13.478 -23.785  1.00 31.63           C  
ATOM    138  HB2 LYS A   9      -8.545 -13.050 -24.740  1.00 31.63           H  
ATOM    139  HB3 LYS A   9      -8.707 -14.459 -23.706  1.00 31.63           H  
ATOM    140  O   LYS A   9     -11.157 -12.842 -22.256  1.00 31.63           O  
ATOM    141  CG  LYS A   9      -6.709 -13.655 -23.828  1.00 31.63           C  
ATOM    142  HG2 LYS A   9      -6.368 -14.113 -22.899  1.00 31.63           H  
ATOM    143  HG3 LYS A   9      -6.242 -12.675 -23.926  1.00 31.63           H  
ATOM    144  CD  LYS A   9      -6.281 -14.544 -25.016  1.00 31.63           C  
ATOM    145  HD2 LYS A   9      -6.661 -14.104 -25.939  1.00 31.63           H  
ATOM    146  HD3 LYS A   9      -6.720 -15.534 -24.894  1.00 31.63           H  
ATOM    147  CE  LYS A   9      -4.750 -14.667 -25.109  1.00 31.63           C  
ATOM    148  HE2 LYS A   9      -4.378 -15.091 -24.176  1.00 31.63           H  
ATOM    149  HE3 LYS A   9      -4.329 -13.666 -25.204  1.00 31.63           H  
ATOM    150  NZ  LYS A   9      -4.312 -15.507 -26.258  1.00 31.63           N  
ATOM    151  HZ1 LYS A   9      -4.672 -16.448 -26.183  1.00 31.63           H  
ATOM    152  HZ2 LYS A   9      -3.304 -15.561 -26.294  1.00 31.63           H  
ATOM    153  HZ3 LYS A   9      -4.626 -15.112 -27.133  1.00 31.63           H  
ATOM    154  N   GLY A  10     -10.604 -11.424 -23.921  1.00 37.50           N  
ATOM    155  H   GLY A  10      -9.832 -11.055 -24.458  1.00 37.50           H  
ATOM    156  CA  GLY A  10     -11.950 -10.861 -24.224  1.00 37.50           C  
ATOM    157  HA2 GLY A  10     -11.822  -9.805 -24.459  1.00 37.50           H  
ATOM    158  HA3 GLY A  10     -12.554 -10.908 -23.318  1.00 37.50           H  
ATOM    159  C   GLY A  10     -12.796 -11.489 -25.367  1.00 37.50           C  
ATOM    160  O   GLY A  10     -12.457 -12.541 -25.901  1.00 37.50           O  
ATOM    161  N   LEU A  11     -13.920 -10.831 -25.723  1.00 36.76           N  
ATOM    162  H   LEU A  11     -14.050  -9.909 -25.330  1.00 36.76           H  
ATOM    163  CA  LEU A  11     -15.062 -11.344 -26.527  1.00 36.76           C  
ATOM    164  HA  LEU A  11     -14.828 -12.354 -26.863  1.00 36.76           H  
ATOM    165  C   LEU A  11     -15.391 -10.515 -27.803  1.00 36.76           C  
ATOM    166  CB  LEU A  11     -16.301 -11.398 -25.601  1.00 36.76           C  
ATOM    167  HB2 LEU A  11     -17.214 -11.416 -26.197  1.00 36.76           H  
ATOM    168  HB3 LEU A  11     -16.329 -10.477 -25.020  1.00 36.76           H  
ATOM    169  O   LEU A  11     -14.945  -9.381 -27.946  1.00 36.76           O  
ATOM    170  CG  LEU A  11     -16.324 -12.607 -24.645  1.00 36.76           C  
ATOM    171  HG  LEU A  11     -15.315 -12.821 -24.292  1.00 36.76           H  
ATOM    172  CD1 LEU A  11     -17.207 -12.314 -23.433  1.00 36.76           C  
ATOM    173 HD11 LEU A  11     -16.796 -11.468 -22.882  1.00 36.76           H  
ATOM    174 HD12 LEU A  11     -18.226 -12.086 -23.746  1.00 36.76           H  
ATOM    175 HD13 LEU A  11     -17.216 -13.177 -22.768  1.00 36.76           H  
ATOM    176  CD2 LEU A  11     -16.890 -13.842 -25.350  1.00 36.76           C  
ATOM    177 HD21 LEU A  11     -16.859 -14.690 -24.665  1.00 36.76           H  
ATOM    178 HD22 LEU A  11     -17.926 -13.658 -25.636  1.00 36.76           H  
ATOM    179 HD23 LEU A  11     -16.289 -14.081 -26.227  1.00 36.76           H  
ATOM    180  N   SER A  12     -16.206 -11.075 -28.717  1.00 41.27           N  
ATOM    181  H   SER A  12     -16.595 -11.980 -28.496  1.00 41.27           H  
ATOM    182  CA  SER A  12     -16.531 -10.535 -30.064  1.00 41.27           C  
ATOM    183  HA  SER A  12     -15.868  -9.693 -30.260  1.00 41.27           H  
ATOM    184  C   SER A  12     -17.992 -10.021 -30.219  1.00 41.27           C  
ATOM    185  CB  SER A  12     -16.204 -11.631 -31.096  1.00 41.27           C  
ATOM    186  HB2 SER A  12     -15.986 -11.186 -32.066  1.00 41.27           H  
ATOM    187  HB3 SER A  12     -15.304 -12.159 -30.781  1.00 41.27           H  
ATOM    188  O   SER A  12     -18.839 -10.385 -29.397  1.00 41.27           O  
ATOM    189  OG  SER A  12     -17.270 -12.559 -31.237  1.00 41.27           O  
ATOM    190  HG  SER A  12     -16.949 -13.281 -31.782  1.00 41.27           H  
ATOM    191  N   PRO A  13     -18.354  -9.237 -31.269  1.00 45.97           N  
ATOM    192  CA  PRO A  13     -19.690  -8.616 -31.403  1.00 45.97           C  
ATOM    193  HA  PRO A  13     -19.884  -7.982 -30.537  1.00 45.97           H  
ATOM    194  C   PRO A  13     -20.835  -9.615 -31.547  1.00 45.97           C  
ATOM    195  CB  PRO A  13     -19.665  -7.747 -32.668  1.00 45.97           C  
ATOM    196  HB2 PRO A  13     -19.673  -6.692 -32.394  1.00 45.97           H  
ATOM    197  HB3 PRO A  13     -20.529  -7.926 -33.308  1.00 45.97           H  
ATOM    198  O   PRO A  13     -21.895  -9.462 -30.939  1.00 45.97           O  
ATOM    199  CG  PRO A  13     -18.381  -8.129 -33.403  1.00 45.97           C  
ATOM    200  HG2 PRO A  13     -18.619  -8.849 -34.186  1.00 45.97           H  
ATOM    201  HG3 PRO A  13     -17.892  -7.258 -33.840  1.00 45.97           H  
ATOM    202  CD  PRO A  13     -17.490  -8.805 -32.361  1.00 45.97           C  
ATOM    203  HD2 PRO A  13     -16.743  -8.102 -31.990  1.00 45.97           H  
ATOM    204  HD3 PRO A  13     -16.991  -9.647 -32.841  1.00 45.97           H  
ATOM    205  N   ILE A  14     -20.625 -10.653 -32.360  1.00 48.87           N  
ATOM    206  H   ILE A  14     -19.739 -10.701 -32.842  1.00 48.87           H  
ATOM    207  CA  ILE A  14     -21.613 -11.716 -32.586  1.00 48.87           C  
ATOM    208  HA  ILE A  14     -22.555 -11.263 -32.896  1.00 48.87           H  
ATOM    209  C   ILE A  14     -21.870 -12.458 -31.269  1.00 48.87           C  
ATOM    210  CB  ILE A  14     -21.128 -12.668 -33.706  1.00 48.87           C  
ATOM    211  HB  ILE A  14     -20.165 -13.083 -33.409  1.00 48.87           H  
ATOM    212  O   ILE A  14     -23.010 -12.817 -30.968  1.00 48.87           O  
ATOM    213  CG1 ILE A  14     -20.938 -11.891 -35.032  1.00 48.87           C  
ATOM    214 HG12 ILE A  14     -20.283 -11.036 -34.867  1.00 48.87           H  
ATOM    215 HG13 ILE A  14     -21.902 -11.511 -35.372  1.00 48.87           H  
ATOM    216  CG2 ILE A  14     -22.116 -13.836 -33.897  1.00 48.87           C  
ATOM    217 HG21 ILE A  14     -23.095 -13.451 -34.186  1.00 48.87           H  
ATOM    218 HG22 ILE A  14     -22.211 -14.415 -32.978  1.00 48.87           H  
ATOM    219 HG23 ILE A  14     -21.756 -14.514 -34.670  1.00 48.87           H  
ATOM    220  CD1 ILE A  14     -20.305 -12.715 -36.160  1.00 48.87           C  
ATOM    221 HD11 ILE A  14     -20.078 -12.058 -37.000  1.00 48.87           H  
ATOM    222 HD12 ILE A  14     -20.991 -13.487 -36.508  1.00 48.87           H  
ATOM    223 HD13 ILE A  14     -19.379 -13.174 -35.814  1.00 48.87           H  
ATOM    224  N   CYS A  15     -20.819 -12.629 -30.459  1.00 46.27           N  
ATOM    225  H   CYS A  15     -19.923 -12.256 -30.739  1.00 46.27           H  
ATOM    226  CA  CYS A  15     -20.941 -13.158 -29.111  1.00 46.27           C  
ATOM    227  HA  CYS A  15     -21.502 -14.092 -29.165  1.00 46.27           H  
ATOM    228  C   CYS A  15     -21.750 -12.198 -28.228  1.00 46.27           C  
ATOM    229  CB  CYS A  15     -19.540 -13.460 -28.557  1.00 46.27           C  
ATOM    230  HB2 CYS A  15     -18.841 -13.642 -29.373  1.00 46.27           H  
ATOM    231  HB3 CYS A  15     -19.180 -12.624 -27.958  1.00 46.27           H  
ATOM    232  O   CYS A  15     -22.747 -12.614 -27.652  1.00 46.27           O  
ATOM    233  SG  CYS A  15     -19.648 -14.964 -27.551  1.00 46.27           S  
ATOM    234  HG  CYS A  15     -18.398 -14.972 -27.078  1.00 46.27           H  
ATOM    235  N   LEU A  16     -21.412 -10.903 -28.204  1.00 54.17           N  
ATOM    236  H   LEU A  16     -20.590 -10.615 -28.715  1.00 54.17           H  
ATOM    237  CA  LEU A  16     -22.091  -9.897 -27.382  1.00 54.17           C  
ATOM    238  HA  LEU A  16     -21.985 -10.205 -26.341  1.00 54.17           H  
ATOM    239  C   LEU A  16     -23.599  -9.799 -27.674  1.00 54.17           C  
ATOM    240  CB  LEU A  16     -21.383  -8.544 -27.577  1.00 54.17           C  
ATOM    241  HB2 LEU A  16     -20.308  -8.685 -27.461  1.00 54.17           H  
ATOM    242  HB3 LEU A  16     -21.565  -8.200 -28.595  1.00 54.17           H  
ATOM    243  O   LEU A  16     -24.398  -9.788 -26.740  1.00 54.17           O  
ATOM    244  CG  LEU A  16     -21.839  -7.447 -26.596  1.00 54.17           C  
ATOM    245  HG  LEU A  16     -22.921  -7.329 -26.652  1.00 54.17           H  
ATOM    246  CD1 LEU A  16     -21.441  -7.778 -25.153  1.00 54.17           C  
ATOM    247 HD11 LEU A  16     -21.724  -6.956 -24.496  1.00 54.17           H  
ATOM    248 HD12 LEU A  16     -20.365  -7.937 -25.083  1.00 54.17           H  
ATOM    249 HD13 LEU A  16     -21.970  -8.666 -24.808  1.00 54.17           H  
ATOM    250  CD2 LEU A  16     -21.191  -6.123 -27.002  1.00 54.17           C  
ATOM    251 HD21 LEU A  16     -21.550  -5.321 -26.358  1.00 54.17           H  
ATOM    252 HD22 LEU A  16     -20.107  -6.192 -26.921  1.00 54.17           H  
ATOM    253 HD23 LEU A  16     -21.460  -5.880 -28.030  1.00 54.17           H  
ATOM    254  N   ARG A  17     -24.015  -9.809 -28.949  1.00 56.01           N  
ATOM    255  H   ARG A  17     -23.311  -9.782 -29.672  1.00 56.01           H  
ATOM    256  CA  ARG A  17     -25.444  -9.781 -29.315  1.00 56.01           C  
ATOM    257  HA  ARG A  17     -25.910  -8.970 -28.756  1.00 56.01           H  
ATOM    258  C   ARG A  17     -26.178 -11.057 -28.888  1.00 56.01           C  
ATOM    259  CB  ARG A  17     -25.599  -9.478 -30.815  1.00 56.01           C  
ATOM    260  HB2 ARG A  17     -25.030  -8.578 -31.048  1.00 56.01           H  
ATOM    261  HB3 ARG A  17     -25.196 -10.304 -31.400  1.00 56.01           H  
ATOM    262  O   ARG A  17     -27.290 -10.965 -28.370  1.00 56.01           O  
ATOM    263  CG  ARG A  17     -27.072  -9.242 -31.194  1.00 56.01           C  
ATOM    264  HG2 ARG A  17     -27.489  -8.466 -30.553  1.00 56.01           H  
ATOM    265  HG3 ARG A  17     -27.635 -10.164 -31.046  1.00 56.01           H  
ATOM    266  CD  ARG A  17     -27.218  -8.813 -32.657  1.00 56.01           C  
ATOM    267  HD2 ARG A  17     -26.667  -7.884 -32.805  1.00 56.01           H  
ATOM    268  HD3 ARG A  17     -26.789  -9.585 -33.296  1.00 56.01           H  
ATOM    269  NE  ARG A  17     -28.636  -8.607 -33.013  1.00 56.01           N  
ATOM    270  HE  ARG A  17     -29.315  -8.747 -32.278  1.00 56.01           H  
ATOM    271  NH1 ARG A  17     -28.332  -8.053 -35.226  1.00 56.01           N  
ATOM    272 HH11 ARG A  17     -28.719  -7.753 -36.109  1.00 56.01           H  
ATOM    273 HH12 ARG A  17     -27.333  -8.158 -35.114  1.00 56.01           H  
ATOM    274  NH2 ARG A  17     -30.385  -8.053 -34.356  1.00 56.01           N  
ATOM    275 HH21 ARG A  17     -31.014  -8.189 -33.578  1.00 56.01           H  
ATOM    276 HH22 ARG A  17     -30.752  -7.752 -35.248  1.00 56.01           H  
ATOM    277  CZ  ARG A  17     -29.107  -8.240 -34.193  1.00 56.01           C  
ATOM    278  N   LYS A  18     -25.562 -12.238 -29.050  1.00 56.30           N  
ATOM    279  H   LYS A  18     -24.636 -12.239 -29.453  1.00 56.30           H  
ATOM    280  CA  LYS A  18     -26.117 -13.505 -28.533  1.00 56.30           C  
ATOM    281  HA  LYS A  18     -27.141 -13.622 -28.888  1.00 56.30           H  
ATOM    282  C   LYS A  18     -26.215 -13.489 -27.006  1.00 56.30           C  
ATOM    283  CB  LYS A  18     -25.286 -14.711 -29.007  1.00 56.30           C  
ATOM    284  HB2 LYS A  18     -25.539 -15.567 -28.382  1.00 56.30           H  
ATOM    285  HB3 LYS A  18     -24.223 -14.503 -28.879  1.00 56.30           H  
ATOM    286  O   LYS A  18     -27.250 -13.864 -26.469  1.00 56.30           O  
ATOM    287  CG  LYS A  18     -25.573 -15.086 -30.469  1.00 56.30           C  
ATOM    288  HG2 LYS A  18     -26.642 -15.267 -30.583  1.00 56.30           H  
ATOM    289  HG3 LYS A  18     -25.287 -14.264 -31.124  1.00 56.30           H  
ATOM    290  CD  LYS A  18     -24.805 -16.356 -30.869  1.00 56.30           C  
ATOM    291  HD2 LYS A  18     -25.059 -17.155 -30.173  1.00 56.30           H  
ATOM    292  HD3 LYS A  18     -23.735 -16.159 -30.811  1.00 56.30           H  
ATOM    293  CE  LYS A  18     -25.180 -16.785 -32.295  1.00 56.30           C  
ATOM    294  HE2 LYS A  18     -26.265 -16.876 -32.353  1.00 56.30           H  
ATOM    295  HE3 LYS A  18     -24.877 -15.999 -32.985  1.00 56.30           H  
ATOM    296  NZ  LYS A  18     -24.549 -18.077 -32.675  1.00 56.30           N  
ATOM    297  HZ1 LYS A  18     -23.541 -18.013 -32.638  1.00 56.30           H  
ATOM    298  HZ2 LYS A  18     -24.845 -18.817 -32.055  1.00 56.30           H  
ATOM    299  HZ3 LYS A  18     -24.812 -18.339 -33.615  1.00 56.30           H  
ATOM    300  N   VAL A  19     -25.179 -13.005 -26.322  1.00 56.89           N  
ATOM    301  H   VAL A  19     -24.357 -12.731 -26.841  1.00 56.89           H  
ATOM    302  CA  VAL A  19     -25.137 -12.875 -24.861  1.00 56.89           C  
ATOM    303  HA  VAL A  19     -25.372 -13.843 -24.420  1.00 56.89           H  
ATOM    304  C   VAL A  19     -26.216 -11.906 -24.366  1.00 56.89           C  
ATOM    305  CB  VAL A  19     -23.716 -12.494 -24.392  1.00 56.89           C  
ATOM    306  HB  VAL A  19     -23.366 -11.633 -24.961  1.00 56.89           H  
ATOM    307  O   VAL A  19     -26.910 -12.249 -23.418  1.00 56.89           O  
ATOM    308  CG1 VAL A  19     -23.662 -12.149 -22.906  1.00 56.89           C  
ATOM    309 HG11 VAL A  19     -24.021 -12.985 -22.306  1.00 56.89           H  
ATOM    310 HG12 VAL A  19     -24.296 -11.281 -22.722  1.00 56.89           H  
ATOM    311 HG13 VAL A  19     -22.642 -11.901 -22.614  1.00 56.89           H  
ATOM    312  CG2 VAL A  19     -22.739 -13.662 -24.586  1.00 56.89           C  
ATOM    313 HG21 VAL A  19     -21.725 -13.342 -24.347  1.00 56.89           H  
ATOM    314 HG22 VAL A  19     -23.007 -14.492 -23.933  1.00 56.89           H  
ATOM    315 HG23 VAL A  19     -22.752 -14.021 -25.615  1.00 56.89           H  
ATOM    316  N   CYS A  20     -26.454 -10.767 -25.027  1.00 59.61           N  
ATOM    317  H   CYS A  20     -25.814 -10.481 -25.754  1.00 59.61           H  
ATOM    318  CA  CYS A  20     -27.541  -9.856 -24.651  1.00 59.61           C  
ATOM    319  HA  CYS A  20     -27.463  -9.669 -23.580  1.00 59.61           H  
ATOM    320  C   CYS A  20     -28.942 -10.446 -24.863  1.00 59.61           C  
ATOM    321  CB  CYS A  20     -27.401  -8.516 -25.385  1.00 59.61           C  
ATOM    322  HB2 CYS A  20     -28.358  -7.996 -25.335  1.00 59.61           H  
ATOM    323  HB3 CYS A  20     -27.169  -8.695 -26.435  1.00 59.61           H  
ATOM    324  O   CYS A  20     -29.788 -10.292 -23.987  1.00 59.61           O  
ATOM    325  SG  CYS A  20     -26.158  -7.407 -24.679  1.00 59.61           S  
ATOM    326  N   HIS A  21     -29.198 -11.159 -25.967  1.00 57.90           N  
ATOM    327  H   HIS A  21     -28.490 -11.237 -26.683  1.00 57.90           H  
ATOM    328  CA  HIS A  21     -30.473 -11.871 -26.139  1.00 57.90           C  
ATOM    329  HA  HIS A  21     -31.290 -11.168 -25.973  1.00 57.90           H  
ATOM    330  C   HIS A  21     -30.658 -12.991 -25.102  1.00 57.90           C  
ATOM    331  CB  HIS A  21     -30.596 -12.424 -27.566  1.00 57.90           C  
ATOM    332  HB2 HIS A  21     -29.642 -12.845 -27.882  1.00 57.90           H  
ATOM    333  HB3 HIS A  21     -31.327 -13.233 -27.564  1.00 57.90           H  
ATOM    334  O   HIS A  21     -31.764 -13.179 -24.603  1.00 57.90           O  
ATOM    335  CG  HIS A  21     -31.069 -11.403 -28.570  1.00 57.90           C  
ATOM    336  CD2 HIS A  21     -30.359 -10.900 -29.626  1.00 57.90           C  
ATOM    337  HD2 HIS A  21     -29.341 -11.163 -29.874  1.00 57.90           H  
ATOM    338  ND1 HIS A  21     -32.325 -10.843 -28.629  1.00 57.90           N  
ATOM    339  HD1 HIS A  21     -33.089 -11.023 -27.994  1.00 57.90           H  
ATOM    340  CE1 HIS A  21     -32.364 -10.020 -29.691  1.00 57.90           C  
ATOM    341  HE1 HIS A  21     -33.227  -9.440 -29.986  1.00 57.90           H  
ATOM    342  NE2 HIS A  21     -31.183 -10.018 -30.338  1.00 57.90           N  
ATOM    343  N   LEU A  22     -29.583 -13.699 -24.737  1.00 47.04           N  
ATOM    344  H   LEU A  22     -28.709 -13.530 -25.213  1.00 47.04           H  
ATOM    345  CA  LEU A  22     -29.601 -14.686 -23.657  1.00 47.04           C  
ATOM    346  HA  LEU A  22     -30.414 -15.389 -23.840  1.00 47.04           H  
ATOM    347  C   LEU A  22     -29.900 -14.032 -22.299  1.00 47.04           C  
ATOM    348  CB  LEU A  22     -28.263 -15.450 -23.647  1.00 47.04           C  
ATOM    349  HB2 LEU A  22     -28.127 -15.922 -22.674  1.00 47.04           H  
ATOM    350  HB3 LEU A  22     -27.450 -14.734 -23.770  1.00 47.04           H  
ATOM    351  O   LEU A  22     -30.753 -14.536 -21.576  1.00 47.04           O  
ATOM    352  CG  LEU A  22     -28.157 -16.536 -24.733  1.00 47.04           C  
ATOM    353  HG  LEU A  22     -28.524 -16.149 -25.684  1.00 47.04           H  
ATOM    354  CD1 LEU A  22     -26.697 -16.960 -24.916  1.00 47.04           C  
ATOM    355 HD11 LEU A  22     -26.106 -16.102 -25.234  1.00 47.04           H  
ATOM    356 HD12 LEU A  22     -26.633 -17.736 -25.678  1.00 47.04           H  
ATOM    357 HD13 LEU A  22     -26.301 -17.341 -23.974  1.00 47.04           H  
ATOM    358  CD2 LEU A  22     -28.962 -17.783 -24.359  1.00 47.04           C  
ATOM    359 HD21 LEU A  22     -28.862 -18.535 -25.142  1.00 47.04           H  
ATOM    360 HD22 LEU A  22     -30.018 -17.531 -24.258  1.00 47.04           H  
ATOM    361 HD23 LEU A  22     -28.604 -18.196 -23.416  1.00 47.04           H  
ATOM    362  N   TYR A  23     -29.272 -12.896 -21.980  1.00 48.06           N  
ATOM    363  H   TYR A  23     -28.563 -12.554 -22.613  1.00 48.06           H  
ATOM    364  CA  TYR A  23     -29.484 -12.154 -20.727  1.00 48.06           C  
ATOM    365  HA  TYR A  23     -29.418 -12.861 -19.900  1.00 48.06           H  
ATOM    366  C   TYR A  23     -30.864 -11.498 -20.615  1.00 48.06           C  
ATOM    367  CB  TYR A  23     -28.390 -11.084 -20.552  1.00 48.06           C  
ATOM    368  HB2 TYR A  23     -27.695 -11.099 -21.392  1.00 48.06           H  
ATOM    369  HB3 TYR A  23     -28.841 -10.092 -20.550  1.00 48.06           H  
ATOM    370  O   TYR A  23     -31.376 -11.341 -19.512  1.00 48.06           O  
ATOM    371  CG  TYR A  23     -27.584 -11.268 -19.288  1.00 48.06           C  
ATOM    372  CD1 TYR A  23     -27.646 -10.314 -18.253  1.00 48.06           C  
ATOM    373  HD1 TYR A  23     -28.281  -9.447 -18.356  1.00 48.06           H  
ATOM    374  CD2 TYR A  23     -26.782 -12.417 -19.147  1.00 48.06           C  
ATOM    375  HD2 TYR A  23     -26.750 -13.151 -19.938  1.00 48.06           H  
ATOM    376  CE1 TYR A  23     -26.894 -10.504 -17.078  1.00 48.06           C  
ATOM    377  HE1 TYR A  23     -26.939  -9.785 -16.273  1.00 48.06           H  
ATOM    378  CE2 TYR A  23     -26.044 -12.619 -17.968  1.00 48.06           C  
ATOM    379  HE2 TYR A  23     -25.440 -13.507 -17.856  1.00 48.06           H  
ATOM    380  OH  TYR A  23     -25.395 -11.868 -15.796  1.00 48.06           O  
ATOM    381  HH  TYR A  23     -25.065 -12.768 -15.757  1.00 48.06           H  
ATOM    382  CZ  TYR A  23     -26.103 -11.663 -16.933  1.00 48.06           C  
ATOM    383  N   ALA A  24     -31.467 -11.121 -21.744  1.00 50.49           N  
ATOM    384  H   ALA A  24     -30.953 -11.180 -22.612  1.00 50.49           H  
ATOM    385  CA  ALA A  24     -32.844 -10.637 -21.798  1.00 50.49           C  
ATOM    386  HA  ALA A  24     -32.999  -9.931 -20.982  1.00 50.49           H  
ATOM    387  C   ALA A  24     -33.882 -11.762 -21.615  1.00 50.49           C  
ATOM    388  CB  ALA A  24     -33.038  -9.891 -23.123  1.00 50.49           C  
ATOM    389  HB1 ALA A  24     -32.904 -10.578 -23.959  1.00 50.49           H  
ATOM    390  HB2 ALA A  24     -32.316  -9.078 -23.200  1.00 50.49           H  
ATOM    391  HB3 ALA A  24     -34.045  -9.476 -23.161  1.00 50.49           H  
ATOM    392  O   ALA A  24     -35.058 -11.473 -21.412  1.00 50.49           O  
ATOM    393  N   SER A  25     -33.468 -13.035 -21.677  1.00 44.86           N  
ATOM    394  H   SER A  25     -32.482 -13.210 -21.806  1.00 44.86           H  
ATOM    395  CA  SER A  25     -34.318 -14.168 -21.311  1.00 44.86           C  
ATOM    396  HA  SER A  25     -35.356 -13.884 -21.485  1.00 44.86           H  
ATOM    397  C   SER A  25     -34.172 -14.493 -19.822  1.00 44.86           C  
ATOM    398  CB  SER A  25     -34.043 -15.383 -22.209  1.00 44.86           C  
ATOM    399  HB2 SER A  25     -33.907 -15.046 -23.236  1.00 44.86           H  
ATOM    400  HB3 SER A  25     -34.916 -16.036 -22.181  1.00 44.86           H  
ATOM    401  O   SER A  25     -33.060 -14.578 -19.299  1.00 44.86           O  
ATOM    402  OG  SER A  25     -32.916 -16.139 -21.805  1.00 44.86           O  
ATOM    403  HG  SER A  25     -32.205 -15.528 -21.600  1.00 44.86           H  
ATOM    404  N   GLU A  26     -35.290 -14.766 -19.147  1.00 43.13           N  
ATOM    405  H   GLU A  26     -36.182 -14.600 -19.592  1.00 43.13           H  
ATOM    406  CA  GLU A  26     -35.323 -15.107 -17.712  1.00 43.13           C  
ATOM    407  HA  GLU A  26     -34.981 -14.252 -17.129  1.00 43.13           H  
ATOM    408  C   GLU A  26     -34.421 -16.303 -17.351  1.00 43.13           C  
ATOM    409  CB  GLU A  26     -36.767 -15.425 -17.306  1.00 43.13           C  
ATOM    410  HB2 GLU A  26     -37.116 -16.269 -17.902  1.00 43.13           H  
ATOM    411  HB3 GLU A  26     -36.776 -15.712 -16.255  1.00 43.13           H  
ATOM    412  O   GLU A  26     -33.917 -16.402 -16.232  1.00 43.13           O  
ATOM    413  CG  GLU A  26     -37.713 -14.229 -17.499  1.00 43.13           C  
ATOM    414  HG2 GLU A  26     -37.311 -13.380 -16.947  1.00 43.13           H  
ATOM    415  HG3 GLU A  26     -37.744 -13.962 -18.556  1.00 43.13           H  
ATOM    416  CD  GLU A  26     -39.140 -14.531 -17.024  1.00 43.13           C  
ATOM    417  OE1 GLU A  26     -39.847 -13.551 -16.711  1.00 43.13           O  
ATOM    418  OE2 GLU A  26     -39.504 -15.729 -17.016  1.00 43.13           O  
ATOM    419  N   ARG A  27     -34.130 -17.175 -18.329  1.00 43.53           N  
ATOM    420  H   ARG A  27     -34.517 -16.964 -19.237  1.00 43.53           H  
ATOM    421  CA  ARG A  27     -33.266 -18.359 -18.185  1.00 43.53           C  
ATOM    422  HA  ARG A  27     -33.693 -19.001 -17.414  1.00 43.53           H  
ATOM    423  C   ARG A  27     -31.839 -18.046 -17.714  1.00 43.53           C  
ATOM    424  CB  ARG A  27     -33.210 -19.134 -19.515  1.00 43.53           C  
ATOM    425  HB2 ARG A  27     -32.549 -19.991 -19.385  1.00 43.53           H  
ATOM    426  HB3 ARG A  27     -32.783 -18.492 -20.286  1.00 43.53           H  
ATOM    427  O   ARG A  27     -31.165 -18.963 -17.243  1.00 43.53           O  
ATOM    428  CG  ARG A  27     -34.581 -19.646 -19.981  1.00 43.53           C  
ATOM    429  HG2 ARG A  27     -35.227 -18.800 -20.213  1.00 43.53           H  
ATOM    430  HG3 ARG A  27     -35.038 -20.233 -19.183  1.00 43.53           H  
ATOM    431  CD  ARG A  27     -34.431 -20.523 -21.231  1.00 43.53           C  
ATOM    432  HD2 ARG A  27     -33.916 -19.948 -22.001  1.00 43.53           H  
ATOM    433  HD3 ARG A  27     -33.829 -21.394 -20.974  1.00 43.53           H  
ATOM    434  NE  ARG A  27     -35.746 -20.957 -21.743  1.00 43.53           N  
ATOM    435  HE  ARG A  27     -36.557 -20.543 -21.307  1.00 43.53           H  
ATOM    436  NH1 ARG A  27     -35.008 -22.452 -23.328  1.00 43.53           N  
ATOM    437 HH11 ARG A  27     -34.057 -22.279 -23.035  1.00 43.53           H  
ATOM    438 HH12 ARG A  27     -35.215 -23.137 -24.041  1.00 43.53           H  
ATOM    439  NH2 ARG A  27     -37.195 -22.094 -23.082  1.00 43.53           N  
ATOM    440 HH21 ARG A  27     -37.975 -21.651 -22.617  1.00 43.53           H  
ATOM    441 HH22 ARG A  27     -37.379 -22.775 -23.804  1.00 43.53           H  
ATOM    442  CZ  ARG A  27     -35.974 -21.828 -22.712  1.00 43.53           C  
ATOM    443  N   PHE A  28     -31.359 -16.805 -17.849  1.00 39.17           N  
ATOM    444  H   PHE A  28     -31.956 -16.099 -18.255  1.00 39.17           H  
ATOM    445  CA  PHE A  28     -29.991 -16.441 -17.456  1.00 39.17           C  
ATOM    446  HA  PHE A  28     -29.404 -17.358 -17.425  1.00 39.17           H  
ATOM    447  C   PHE A  28     -29.851 -15.847 -16.052  1.00 39.17           C  
ATOM    448  CB  PHE A  28     -29.333 -15.546 -18.514  1.00 39.17           C  
ATOM    449  HB2 PHE A  28     -29.987 -15.469 -19.382  1.00 39.17           H  
ATOM    450  HB3 PHE A  28     -29.197 -14.539 -18.121  1.00 39.17           H  
ATOM    451  O   PHE A  28     -28.749 -15.884 -15.511  1.00 39.17           O  
ATOM    452  CG  PHE A  28     -27.993 -16.101 -18.957  1.00 39.17           C  
ATOM    453  CD1 PHE A  28     -26.853 -15.955 -18.144  1.00 39.17           C  
ATOM    454  HD1 PHE A  28     -26.923 -15.419 -17.209  1.00 39.17           H  
ATOM    455  CD2 PHE A  28     -27.914 -16.866 -20.134  1.00 39.17           C  
ATOM    456  HD2 PHE A  28     -28.800 -17.018 -20.732  1.00 39.17           H  
ATOM    457  CE1 PHE A  28     -25.637 -16.554 -18.515  1.00 39.17           C  
ATOM    458  HE1 PHE A  28     -24.781 -16.479 -17.861  1.00 39.17           H  
ATOM    459  CE2 PHE A  28     -26.695 -17.455 -20.515  1.00 39.17           C  
ATOM    460  HE2 PHE A  28     -26.643 -18.051 -21.415  1.00 39.17           H  
ATOM    461  CZ  PHE A  28     -25.555 -17.297 -19.706  1.00 39.17           C  
ATOM    462  HZ  PHE A  28     -24.627 -17.777 -19.978  1.00 39.17           H  
ATOM    463  N   VAL A  29     -30.929 -15.362 -15.423  1.00 41.93           N  
ATOM    464  H   VAL A  29     -31.829 -15.406 -15.879  1.00 41.93           H  
ATOM    465  CA  VAL A  29     -30.856 -14.780 -14.062  1.00 41.93           C  
ATOM    466  HA  VAL A  29     -30.144 -13.955 -14.076  1.00 41.93           H  
ATOM    467  C   VAL A  29     -30.323 -15.804 -13.048  1.00 41.93           C  
ATOM    468  CB  VAL A  29     -32.228 -14.217 -13.629  1.00 41.93           C  
ATOM    469  HB  VAL A  29     -32.957 -15.027 -13.617  1.00 41.93           H  
ATOM    470  O   VAL A  29     -29.598 -15.446 -12.124  1.00 41.93           O  
ATOM    471  CG1 VAL A  29     -32.184 -13.575 -12.237  1.00 41.93           C  
ATOM    472 HG11 VAL A  29     -31.417 -12.802 -12.199  1.00 41.93           H  
ATOM    473 HG12 VAL A  29     -33.154 -13.137 -11.999  1.00 41.93           H  
ATOM    474 HG13 VAL A  29     -31.971 -14.331 -11.482  1.00 41.93           H  
ATOM    475  CG2 VAL A  29     -32.708 -13.138 -14.612  1.00 41.93           C  
ATOM    476 HG21 VAL A  29     -31.979 -12.329 -14.672  1.00 41.93           H  
ATOM    477 HG22 VAL A  29     -33.665 -12.736 -14.277  1.00 41.93           H  
ATOM    478 HG23 VAL A  29     -32.858 -13.563 -15.605  1.00 41.93           H  
ATOM    479  N   ASN A  30     -30.597 -17.090 -13.288  1.00 43.21           N  
ATOM    480  H   ASN A  30     -31.200 -17.289 -14.073  1.00 43.21           H  
ATOM    481  CA  ASN A  30     -30.211 -18.204 -12.421  1.00 43.21           C  
ATOM    482  HA  ASN A  30     -29.978 -17.808 -11.433  1.00 43.21           H  
ATOM    483  C   ASN A  30     -28.944 -18.961 -12.875  1.00 43.21           C  
ATOM    484  CB  ASN A  30     -31.438 -19.125 -12.273  1.00 43.21           C  
ATOM    485  HB2 ASN A  30     -31.739 -19.493 -13.253  1.00 43.21           H  
ATOM    486  HB3 ASN A  30     -31.179 -19.980 -11.649  1.00 43.21           H  
ATOM    487  O   ASN A  30     -28.616 -19.987 -12.284  1.00 43.21           O  
ATOM    488  CG  ASN A  30     -32.612 -18.420 -11.610  1.00 43.21           C  
ATOM    489  ND2 ASN A  30     -33.827 -18.803 -11.921  1.00 43.21           N  
ATOM    490 HD21 ASN A  30     -34.574 -18.307 -11.458  1.00 43.21           H  
ATOM    491 HD22 ASN A  30     -33.994 -19.570 -12.557  1.00 43.21           H  
ATOM    492  OD1 ASN A  30     -32.460 -17.510 -10.818  1.00 43.21           O  
ATOM    493  N   ASN A  31     -28.225 -18.507 -13.914  1.00 39.83           N  
ATOM    494  H   ASN A  31     -28.458 -17.607 -14.310  1.00 39.83           H  
ATOM    495  CA  ASN A  31     -27.052 -19.215 -14.447  1.00 39.83           C  
ATOM    496  HA  ASN A  31     -26.854 -20.070 -13.800  1.00 39.83           H  
ATOM    497  C   ASN A  31     -25.763 -18.381 -14.387  1.00 39.83           C  
ATOM    498  CB  ASN A  31     -27.358 -19.772 -15.852  1.00 39.83           C  
ATOM    499  HB2 ASN A  31     -26.498 -19.624 -16.505  1.00 39.83           H  
ATOM    500  HB3 ASN A  31     -28.202 -19.242 -16.294  1.00 39.83           H  
ATOM    501  O   ASN A  31     -25.744 -17.194 -14.712  1.00 39.83           O  
ATOM    502  CG  ASN A  31     -27.638 -21.264 -15.807  1.00 39.83           C  
ATOM    503  ND2 ASN A  31     -28.722 -21.717 -16.392  1.00 39.83           N  
ATOM    504 HD21 ASN A  31     -28.906 -22.703 -16.276  1.00 39.83           H  
ATOM    505 HD22 ASN A  31     -29.405 -21.071 -16.761  1.00 39.83           H  
ATOM    506  OD1 ASN A  31     -26.872 -22.037 -15.258  1.00 39.83           O  
ATOM    507  N   LYS A  32     -24.660 -19.027 -13.972  1.00 39.83           N  
ATOM    508  H   LYS A  32     -24.752 -20.015 -13.785  1.00 39.83           H  
ATOM    509  CA  LYS A  32     -23.356 -18.375 -13.741  1.00 39.83           C  
ATOM    510  HA  LYS A  32     -23.507 -17.670 -12.924  1.00 39.83           H  
ATOM    511  C   LYS A  32     -22.894 -17.571 -14.973  1.00 39.83           C  
ATOM    512  CB  LYS A  32     -22.283 -19.407 -13.332  1.00 39.83           C  
ATOM    513  HB2 LYS A  32     -22.553 -20.392 -13.714  1.00 39.83           H  
ATOM    514  HB3 LYS A  32     -21.331 -19.128 -13.783  1.00 39.83           H  
ATOM    515  O   LYS A  32     -22.958 -18.088 -16.091  1.00 39.83           O  
ATOM    516  CG  LYS A  32     -22.079 -19.470 -11.809  1.00 39.83           C  
ATOM    517  HG2 LYS A  32     -23.031 -19.702 -11.331  1.00 39.83           H  
ATOM    518  HG3 LYS A  32     -21.738 -18.497 -11.457  1.00 39.83           H  
ATOM    519  CD  LYS A  32     -21.046 -20.540 -11.418  1.00 39.83           C  
ATOM    520  HD2 LYS A  32     -20.108 -20.347 -11.937  1.00 39.83           H  
ATOM    521  HD3 LYS A  32     -21.426 -21.516 -11.720  1.00 39.83           H  
ATOM    522  CE  LYS A  32     -20.811 -20.520  -9.900  1.00 39.83           C  
ATOM    523  HE2 LYS A  32     -20.344 -19.574  -9.629  1.00 39.83           H  
ATOM    524  HE3 LYS A  32     -21.782 -20.559  -9.405  1.00 39.83           H  
ATOM    525  NZ  LYS A  32     -19.976 -21.662  -9.441  1.00 39.83           N  
ATOM    526  HZ1 LYS A  32     -20.429 -22.538  -9.657  1.00 39.83           H  
ATOM    527  HZ2 LYS A  32     -19.854 -21.626  -8.439  1.00 39.83           H  
ATOM    528  HZ3 LYS A  32     -19.065 -21.649  -9.876  1.00 39.83           H  
ATOM    529  N   PRO A  33     -22.387 -16.335 -14.791  1.00 42.07           N  
ATOM    530  CA  PRO A  33     -22.000 -15.473 -15.903  1.00 42.07           C  
ATOM    531  HA  PRO A  33     -22.857 -15.331 -16.561  1.00 42.07           H  
ATOM    532  C   PRO A  33     -20.849 -16.073 -16.719  1.00 42.07           C  
ATOM    533  CB  PRO A  33     -21.624 -14.124 -15.276  1.00 42.07           C  
ATOM    534  HB2 PRO A  33     -22.507 -13.486 -15.232  1.00 42.07           H  
ATOM    535  HB3 PRO A  33     -20.823 -13.622 -15.818  1.00 42.07           H  
ATOM    536  O   PRO A  33     -19.919 -16.673 -16.173  1.00 42.07           O  
ATOM    537  CG  PRO A  33     -21.199 -14.499 -13.856  1.00 42.07           C  
ATOM    538  HG2 PRO A  33     -21.326 -13.669 -13.161  1.00 42.07           H  
ATOM    539  HG3 PRO A  33     -20.165 -14.843 -13.862  1.00 42.07           H  
ATOM    540  CD  PRO A  33     -22.127 -15.666 -13.524  1.00 42.07           C  
ATOM    541  HD2 PRO A  33     -23.065 -15.289 -13.116  1.00 42.07           H  
ATOM    542  HD3 PRO A  33     -21.644 -16.333 -12.810  1.00 42.07           H  
ATOM    543  N   GLN A  34     -20.889 -15.869 -18.038  1.00 42.14           N  
ATOM    544  H   GLN A  34     -21.656 -15.338 -18.425  1.00 42.14           H  
ATOM    545  CA  GLN A  34     -19.763 -16.205 -18.908  1.00 42.14           C  
ATOM    546  HA  GLN A  34     -19.510 -17.251 -18.740  1.00 42.14           H  
ATOM    547  C   GLN A  34     -18.530 -15.367 -18.538  1.00 42.14           C  
ATOM    548  CB  GLN A  34     -20.124 -16.028 -20.391  1.00 42.14           C  
ATOM    549  HB2 GLN A  34     -19.210 -16.130 -20.976  1.00 42.14           H  
ATOM    550  HB3 GLN A  34     -20.526 -15.029 -20.559  1.00 42.14           H  
ATOM    551  O   GLN A  34     -18.638 -14.198 -18.163  1.00 42.14           O  
ATOM    552  CG  GLN A  34     -21.128 -17.084 -20.884  1.00 42.14           C  
ATOM    553  HG2 GLN A  34     -22.103 -16.902 -20.432  1.00 42.14           H  
ATOM    554  HG3 GLN A  34     -20.787 -18.072 -20.574  1.00 42.14           H  
ATOM    555  CD  GLN A  34     -21.286 -17.095 -22.405  1.00 42.14           C  
ATOM    556  NE2 GLN A  34     -21.937 -18.092 -22.961  1.00 42.14           N  
ATOM    557 HE21 GLN A  34     -22.337 -18.832 -22.403  1.00 42.14           H  
ATOM    558 HE22 GLN A  34     -22.005 -18.061 -23.968  1.00 42.14           H  
ATOM    559  OE1 GLN A  34     -20.823 -16.230 -23.127  1.00 42.14           O  
ATOM    560  N   LYS A  35     -17.344 -15.977 -18.657  1.00 38.11           N  
ATOM    561  H   LYS A  35     -17.344 -16.923 -19.011  1.00 38.11           H  
ATOM    562  CA  LYS A  35     -16.054 -15.365 -18.312  1.00 38.11           C  
ATOM    563  HA  LYS A  35     -16.021 -15.183 -17.237  1.00 38.11           H  
ATOM    564  C   LYS A  35     -15.875 -14.017 -19.032  1.00 38.11           C  
ATOM    565  CB  LYS A  35     -14.904 -16.317 -18.705  1.00 38.11           C  
ATOM    566  HB2 LYS A  35     -13.959 -15.806 -18.518  1.00 38.11           H  
ATOM    567  HB3 LYS A  35     -14.965 -16.514 -19.776  1.00 38.11           H  
ATOM    568  O   LYS A  35     -15.728 -14.000 -20.249  1.00 38.11           O  
ATOM    569  CG  LYS A  35     -14.883 -17.662 -17.956  1.00 38.11           C  
ATOM    570  HG2 LYS A  35     -14.747 -17.478 -16.890  1.00 38.11           H  
ATOM    571  HG3 LYS A  35     -15.827 -18.185 -18.109  1.00 38.11           H  
ATOM    572  CD  LYS A  35     -13.734 -18.542 -18.480  1.00 38.11           C  
ATOM    573  HD2 LYS A  35     -13.881 -18.715 -19.546  1.00 38.11           H  
ATOM    574  HD3 LYS A  35     -12.791 -18.013 -18.340  1.00 38.11           H  
ATOM    575  CE  LYS A  35     -13.676 -19.890 -17.747  1.00 38.11           C  
ATOM    576  HE2 LYS A  35     -14.641 -20.385 -17.853  1.00 38.11           H  
ATOM    577  HE3 LYS A  35     -13.514 -19.701 -16.686  1.00 38.11           H  
ATOM    578  NZ  LYS A  35     -12.596 -20.760 -18.283  1.00 38.11           N  
ATOM    579  HZ1 LYS A  35     -12.752 -20.963 -19.260  1.00 38.11           H  
ATOM    580  HZ2 LYS A  35     -12.559 -21.636 -17.783  1.00 38.11           H  
ATOM    581  HZ3 LYS A  35     -11.697 -20.308 -18.197  1.00 38.11           H  
ATOM    582  N   GLY A  36     -15.833 -12.915 -18.279  1.00 45.66           N  
ATOM    583  H   GLY A  36     -16.064 -13.001 -17.299  1.00 45.66           H  
ATOM    584  CA  GLY A  36     -15.327 -11.621 -18.760  1.00 45.66           C  
ATOM    585  HA2 GLY A  36     -15.209 -11.653 -19.843  1.00 45.66           H  
ATOM    586  HA3 GLY A  36     -14.338 -11.454 -18.333  1.00 45.66           H  
ATOM    587  C   GLY A  36     -16.181 -10.388 -18.448  1.00 45.66           C  
ATOM    588  O   GLY A  36     -15.610  -9.315 -18.289  1.00 45.66           O  
ATOM    589  N   LEU A  37     -17.509 -10.505 -18.324  1.00 43.68           N  
ATOM    590  H   LEU A  37     -17.936 -11.415 -18.419  1.00 43.68           H  
ATOM    591  CA  LEU A  37     -18.380  -9.365 -17.992  1.00 43.68           C  
ATOM    592  HA  LEU A  37     -17.765  -8.484 -17.806  1.00 43.68           H  
ATOM    593  C   LEU A  37     -19.151  -9.624 -16.696  1.00 43.68           C  
ATOM    594  CB  LEU A  37     -19.341  -9.001 -19.147  1.00 43.68           C  
ATOM    595  HB2 LEU A  37     -20.063  -8.295 -18.735  1.00 43.68           H  
ATOM    596  HB3 LEU A  37     -19.899  -9.881 -19.465  1.00 43.68           H  
ATOM    597  O   LEU A  37     -19.776 -10.671 -16.534  1.00 43.68           O  
ATOM    598  CG  LEU A  37     -18.657  -8.330 -20.359  1.00 43.68           C  
ATOM    599  HG  LEU A  37     -17.818  -7.730 -20.006  1.00 43.68           H  
ATOM    600  CD1 LEU A  37     -18.159  -9.351 -21.385  1.00 43.68           C  
ATOM    601 HD11 LEU A  37     -18.982  -9.983 -21.719  1.00 43.68           H  
ATOM    602 HD12 LEU A  37     -17.382  -9.974 -20.942  1.00 43.68           H  
ATOM    603 HD13 LEU A  37     -17.733  -8.828 -22.241  1.00 43.68           H  
ATOM    604  CD2 LEU A  37     -19.614  -7.398 -21.110  1.00 43.68           C  
ATOM    605 HD21 LEU A  37     -19.037  -6.749 -21.769  1.00 43.68           H  
ATOM    606 HD22 LEU A  37     -20.169  -6.773 -20.410  1.00 43.68           H  
ATOM    607 HD23 LEU A  37     -20.328  -7.972 -21.700  1.00 43.68           H  
ATOM    608  N   SER A  38     -19.155  -8.641 -15.790  1.00 50.72           N  
ATOM    609  H   SER A  38     -18.632  -7.797 -15.974  1.00 50.72           H  
ATOM    610  CA  SER A  38     -20.061  -8.664 -14.641  1.00 50.72           C  
ATOM    611  HA  SER A  38     -19.943  -9.635 -14.161  1.00 50.72           H  
ATOM    612  C   SER A  38     -21.518  -8.505 -15.111  1.00 50.72           C  
ATOM    613  CB  SER A  38     -19.680  -7.595 -13.605  1.00 50.72           C  
ATOM    614  HB2 SER A  38     -18.620  -7.691 -13.372  1.00 50.72           H  
ATOM    615  HB3 SER A  38     -20.246  -7.767 -12.690  1.00 50.72           H  
ATOM    616  O   SER A  38     -21.759  -7.801 -16.100  1.00 50.72           O  
ATOM    617  OG  SER A  38     -19.943  -6.279 -14.064  1.00 50.72           O  
ATOM    618  HG  SER A  38     -19.345  -5.696 -13.590  1.00 50.72           H  
ATOM    619  N   PRO A  39     -22.509  -9.078 -14.398  1.00 51.37           N  
ATOM    620  CA  PRO A  39     -23.930  -8.885 -14.710  1.00 51.37           C  
ATOM    621  HA  PRO A  39     -24.159  -9.392 -15.648  1.00 51.37           H  
ATOM    622  C   PRO A  39     -24.326  -7.405 -14.825  1.00 51.37           C  
ATOM    623  CB  PRO A  39     -24.685  -9.566 -13.561  1.00 51.37           C  
ATOM    624  HB2 PRO A  39     -24.846  -8.861 -12.745  1.00 51.37           H  
ATOM    625  HB3 PRO A  39     -25.639  -9.978 -13.889  1.00 51.37           H  
ATOM    626  O   PRO A  39     -25.158  -7.041 -15.651  1.00 51.37           O  
ATOM    627  CG  PRO A  39     -23.723 -10.656 -13.092  1.00 51.37           C  
ATOM    628  HG2 PRO A  39     -23.896 -10.929 -12.051  1.00 51.37           H  
ATOM    629  HG3 PRO A  39     -23.805 -11.534 -13.733  1.00 51.37           H  
ATOM    630  CD  PRO A  39     -22.354 -10.009 -13.287  1.00 51.37           C  
ATOM    631  HD2 PRO A  39     -21.618 -10.782 -13.509  1.00 51.37           H  
ATOM    632  HD3 PRO A  39     -22.073  -9.463 -12.387  1.00 51.37           H  
ATOM    633  N   ILE A  40     -23.684  -6.539 -14.033  1.00 55.60           N  
ATOM    634  H   ILE A  40     -23.000  -6.918 -13.393  1.00 55.60           H  
ATOM    635  CA  ILE A  40     -23.911  -5.088 -14.009  1.00 55.60           C  
ATOM    636  HA  ILE A  40     -24.985  -4.910 -13.974  1.00 55.60           H  
ATOM    637  C   ILE A  40     -23.387  -4.420 -15.292  1.00 55.60           C  
ATOM    638  CB  ILE A  40     -23.280  -4.475 -12.734  1.00 55.60           C  
ATOM    639  HB  ILE A  40     -22.208  -4.672 -12.753  1.00 55.60           H  
ATOM    640  O   ILE A  40     -24.116  -3.639 -15.905  1.00 55.60           O  
ATOM    641  CG1 ILE A  40     -23.871  -5.122 -11.455  1.00 55.60           C  
ATOM    642 HG12 ILE A  40     -23.777  -6.206 -11.514  1.00 55.60           H  
ATOM    643 HG13 ILE A  40     -24.932  -4.883 -11.384  1.00 55.60           H  
ATOM    644  CG2 ILE A  40     -23.488  -2.947 -12.711  1.00 55.60           C  
ATOM    645 HG21 ILE A  40     -24.553  -2.717 -12.694  1.00 55.60           H  
ATOM    646 HG22 ILE A  40     -23.031  -2.482 -13.584  1.00 55.60           H  
ATOM    647 HG23 ILE A  40     -23.016  -2.514 -11.830  1.00 55.60           H  
ATOM    648  CD1 ILE A  40     -23.178  -4.698 -10.154  1.00 55.60           C  
ATOM    649 HD11 ILE A  40     -23.376  -3.648  -9.935  1.00 55.60           H  
ATOM    650 HD12 ILE A  40     -22.103  -4.860 -10.232  1.00 55.60           H  
ATOM    651 HD13 ILE A  40     -23.565  -5.297  -9.330  1.00 55.60           H  
ATOM    652  N   CYS A  41     -22.156  -4.734 -15.725  1.00 53.63           N  
ATOM    653  H   CYS A  41     -21.614  -5.415 -15.213  1.00 53.63           H  
ATOM    654  CA  CYS A  41     -21.624  -4.241 -17.003  1.00 53.63           C  
ATOM    655  HA  CYS A  41     -21.679  -3.153 -17.022  1.00 53.63           H  
ATOM    656  C   CYS A  41     -22.476  -4.756 -18.167  1.00 53.63           C  
ATOM    657  CB  CYS A  41     -20.147  -4.646 -17.169  1.00 53.63           C  
ATOM    658  HB2 CYS A  41     -19.527  -4.010 -16.537  1.00 53.63           H  
ATOM    659  HB3 CYS A  41     -20.034  -5.674 -16.825  1.00 53.63           H  
ATOM    660  O   CYS A  41     -22.927  -3.963 -18.991  1.00 53.63           O  
ATOM    661  SG  CYS A  41     -19.507  -4.585 -18.875  1.00 53.63           S  
ATOM    662  N   LEU A  42     -22.773  -6.059 -18.202  1.00 58.50           N  
ATOM    663  H   LEU A  42     -22.406  -6.667 -17.483  1.00 58.50           H  
ATOM    664  CA  LEU A  42     -23.545  -6.646 -19.290  1.00 58.50           C  
ATOM    665  HA  LEU A  42     -23.032  -6.390 -20.217  1.00 58.50           H  
ATOM    666  C   LEU A  42     -24.955  -6.047 -19.374  1.00 58.50           C  
ATOM    667  CB  LEU A  42     -23.551  -8.171 -19.134  1.00 58.50           C  
ATOM    668  HB2 LEU A  42     -24.046  -8.424 -18.196  1.00 58.50           H  
ATOM    669  HB3 LEU A  42     -22.522  -8.525 -19.080  1.00 58.50           H  
ATOM    670  O   LEU A  42     -25.375  -5.653 -20.457  1.00 58.50           O  
ATOM    671  CG  LEU A  42     -24.264  -8.898 -20.287  1.00 58.50           C  
ATOM    672  HG  LEU A  42     -25.310  -8.591 -20.313  1.00 58.50           H  
ATOM    673  CD1 LEU A  42     -23.620  -8.625 -21.651  1.00 58.50           C  
ATOM    674 HD11 LEU A  42     -22.581  -8.954 -21.656  1.00 58.50           H  
ATOM    675 HD12 LEU A  42     -23.671  -7.563 -21.892  1.00 58.50           H  
ATOM    676 HD13 LEU A  42     -24.179  -9.145 -22.429  1.00 58.50           H  
ATOM    677  CD2 LEU A  42     -24.211 -10.394 -20.004  1.00 58.50           C  
ATOM    678 HD21 LEU A  42     -23.203 -10.781 -20.157  1.00 58.50           H  
ATOM    679 HD22 LEU A  42     -24.919 -10.910 -20.653  1.00 58.50           H  
ATOM    680 HD23 LEU A  42     -24.509 -10.579 -18.972  1.00 58.50           H  
ATOM    681  N   ARG A  43     -25.655  -5.864 -18.246  1.00 59.83           N  
ATOM    682  H   ARG A  43     -25.279  -6.230 -17.382  1.00 59.83           H  
ATOM    683  CA  ARG A  43     -26.963  -5.191 -18.217  1.00 59.83           C  
ATOM    684  HA  ARG A  43     -27.629  -5.727 -18.893  1.00 59.83           H  
ATOM    685  C   ARG A  43     -26.887  -3.758 -18.757  1.00 59.83           C  
ATOM    686  CB  ARG A  43     -27.550  -5.275 -16.798  1.00 59.83           C  
ATOM    687  HB2 ARG A  43     -26.898  -4.753 -16.098  1.00 59.83           H  
ATOM    688  HB3 ARG A  43     -27.601  -6.325 -16.508  1.00 59.83           H  
ATOM    689  O   ARG A  43     -27.757  -3.375 -19.534  1.00 59.83           O  
ATOM    690  CG  ARG A  43     -28.964  -4.683 -16.718  1.00 59.83           C  
ATOM    691  HG2 ARG A  43     -29.585  -5.117 -17.501  1.00 59.83           H  
ATOM    692  HG3 ARG A  43     -28.901  -3.604 -16.866  1.00 59.83           H  
ATOM    693  CD  ARG A  43     -29.619  -4.940 -15.358  1.00 59.83           C  
ATOM    694  HD2 ARG A  43     -29.682  -6.017 -15.196  1.00 59.83           H  
ATOM    695  HD3 ARG A  43     -28.998  -4.499 -14.578  1.00 59.83           H  
ATOM    696  NE  ARG A  43     -30.972  -4.356 -15.307  1.00 59.83           N  
ATOM    697  HE  ARG A  43     -31.311  -3.918 -16.151  1.00 59.83           H  
ATOM    698  NH1 ARG A  43     -31.454  -4.851 -13.109  1.00 59.83           N  
ATOM    699 HH11 ARG A  43     -30.547  -5.282 -13.003  1.00 59.83           H  
ATOM    700 HH12 ARG A  43     -32.116  -4.863 -12.347  1.00 59.83           H  
ATOM    701  NH2 ARG A  43     -32.991  -3.862 -14.384  1.00 59.83           N  
ATOM    702 HH21 ARG A  43     -33.635  -3.880 -13.606  1.00 59.83           H  
ATOM    703 HH22 ARG A  43     -33.291  -3.474 -15.268  1.00 59.83           H  
ATOM    704  CZ  ARG A  43     -31.795  -4.360 -14.270  1.00 59.83           C  
ATOM    705  N   LYS A  44     -25.845  -2.981 -18.423  1.00 60.10           N  
ATOM    706  H   LYS A  44     -25.151  -3.362 -17.796  1.00 60.10           H  
ATOM    707  CA  LYS A  44     -25.628  -1.642 -19.009  1.00 60.10           C  
ATOM    708  HA  LYS A  44     -26.542  -1.058 -18.902  1.00 60.10           H  
ATOM    709  C   LYS A  44     -25.368  -1.700 -20.518  1.00 60.10           C  
ATOM    710  CB  LYS A  44     -24.487  -0.896 -18.296  1.00 60.10           C  
ATOM    711  HB2 LYS A  44     -23.630  -1.557 -18.165  1.00 60.10           H  
ATOM    712  HB3 LYS A  44     -24.177  -0.066 -18.931  1.00 60.10           H  
ATOM    713  O   LYS A  44     -25.990  -0.945 -21.258  1.00 60.10           O  
ATOM    714  CG  LYS A  44     -24.918  -0.323 -16.938  1.00 60.10           C  
ATOM    715  HG2 LYS A  44     -25.820   0.274 -17.076  1.00 60.10           H  
ATOM    716  HG3 LYS A  44     -25.135  -1.135 -16.244  1.00 60.10           H  
ATOM    717  CD  LYS A  44     -23.814   0.574 -16.358  1.00 60.10           C  
ATOM    718  HD2 LYS A  44     -22.928  -0.029 -16.159  1.00 60.10           H  
ATOM    719  HD3 LYS A  44     -23.562   1.338 -17.093  1.00 60.10           H  
ATOM    720  CE  LYS A  44     -24.290   1.251 -15.066  1.00 60.10           C  
ATOM    721  HE2 LYS A  44     -24.448   0.484 -14.307  1.00 60.10           H  
ATOM    722  HE3 LYS A  44     -25.250   1.728 -15.261  1.00 60.10           H  
ATOM    723  NZ  LYS A  44     -23.316   2.265 -14.585  1.00 60.10           N  
ATOM    724  HZ1 LYS A  44     -23.189   2.990 -15.277  1.00 60.10           H  
ATOM    725  HZ2 LYS A  44     -23.646   2.703 -13.737  1.00 60.10           H  
ATOM    726  HZ3 LYS A  44     -22.416   1.845 -14.402  1.00 60.10           H  
ATOM    727  N   VAL A  45     -24.513  -2.613 -20.981  1.00 61.34           N  
ATOM    728  H   VAL A  45     -24.029  -3.192 -20.310  1.00 61.34           H  
ATOM    729  CA  VAL A  45     -24.209  -2.797 -22.412  1.00 61.34           C  
ATOM    730  HA  VAL A  45     -23.881  -1.843 -22.826  1.00 61.34           H  
ATOM    731  C   VAL A  45     -25.455  -3.210 -23.198  1.00 61.34           C  
ATOM    732  CB  VAL A  45     -23.067  -3.814 -22.603  1.00 61.34           C  
ATOM    733  HB  VAL A  45     -23.295  -4.727 -22.054  1.00 61.34           H  
ATOM    734  O   VAL A  45     -25.711  -2.658 -24.264  1.00 61.34           O  
ATOM    735  CG1 VAL A  45     -22.834  -4.174 -24.073  1.00 61.34           C  
ATOM    736 HG11 VAL A  45     -21.908  -4.742 -24.161  1.00 61.34           H  
ATOM    737 HG12 VAL A  45     -23.656  -4.784 -24.449  1.00 61.34           H  
ATOM    738 HG13 VAL A  45     -22.750  -3.268 -24.673  1.00 61.34           H  
ATOM    739  CG2 VAL A  45     -21.749  -3.235 -22.079  1.00 61.34           C  
ATOM    740 HG21 VAL A  45     -20.969  -3.997 -22.108  1.00 61.34           H  
ATOM    741 HG22 VAL A  45     -21.441  -2.382 -22.683  1.00 61.34           H  
ATOM    742 HG23 VAL A  45     -21.867  -2.903 -21.047  1.00 61.34           H  
ATOM    743  N   CYS A  46     -26.274  -4.117 -22.664  1.00 62.66           N  
ATOM    744  H   CYS A  46     -25.995  -4.585 -21.813  1.00 62.66           H  
ATOM    745  CA  CYS A  46     -27.506  -4.546 -23.320  1.00 62.66           C  
ATOM    746  HA  CYS A  46     -27.280  -4.737 -24.369  1.00 62.66           H  
ATOM    747  C   CYS A  46     -28.593  -3.460 -23.294  1.00 62.66           C  
ATOM    748  CB  CYS A  46     -27.986  -5.867 -22.712  1.00 62.66           C  
ATOM    749  HB2 CYS A  46     -28.276  -5.692 -21.675  1.00 62.66           H  
ATOM    750  HB3 CYS A  46     -28.870  -6.196 -23.257  1.00 62.66           H  
ATOM    751  O   CYS A  46     -29.275  -3.290 -24.301  1.00 62.66           O  
ATOM    752  SG  CYS A  46     -26.765  -7.211 -22.738  1.00 62.66           S  
ATOM    753  N   HIS A  47     -28.719  -2.669 -22.218  1.00 58.58           N  
ATOM    754  H   HIS A  47     -28.175  -2.863 -21.390  1.00 58.58           H  
ATOM    755  CA  HIS A  47     -29.585  -1.480 -22.224  1.00 58.58           C  
ATOM    756  HA  HIS A  47     -30.590  -1.788 -22.514  1.00 58.58           H  
ATOM    757  C   HIS A  47     -29.133  -0.451 -23.271  1.00 58.58           C  
ATOM    758  CB  HIS A  47     -29.668  -0.829 -20.833  1.00 58.58           C  
ATOM    759  HB2 HIS A  47     -28.684  -0.835 -20.365  1.00 58.58           H  
ATOM    760  HB3 HIS A  47     -29.962   0.213 -20.956  1.00 58.58           H  
ATOM    761  O   HIS A  47     -29.981   0.078 -23.978  1.00 58.58           O  
ATOM    762  CG  HIS A  47     -30.684  -1.461 -19.910  1.00 58.58           C  
ATOM    763  CD2 HIS A  47     -30.443  -1.980 -18.668  1.00 58.58           C  
ATOM    764  HD2 HIS A  47     -29.474  -2.009 -18.192  1.00 58.58           H  
ATOM    765  ND1 HIS A  47     -32.043  -1.536 -20.112  1.00 58.58           N  
ATOM    766  HD1 HIS A  47     -32.548  -1.190 -20.916  1.00 58.58           H  
ATOM    767  CE1 HIS A  47     -32.597  -2.109 -19.029  1.00 58.58           C  
ATOM    768  HE1 HIS A  47     -33.654  -2.294 -18.906  1.00 58.58           H  
ATOM    769  NE2 HIS A  47     -31.657  -2.411 -18.112  1.00 58.58           N  
ATOM    770  N   LEU A  48     -27.824  -0.221 -23.431  1.00 47.52           N  
ATOM    771  H   LEU A  48     -27.178  -0.655 -22.787  1.00 47.52           H  
ATOM    772  CA  LEU A  48     -27.270   0.654 -24.473  1.00 47.52           C  
ATOM    773  HA  LEU A  48     -27.777   1.618 -24.427  1.00 47.52           H  
ATOM    774  C   LEU A  48     -27.499   0.118 -25.898  1.00 47.52           C  
ATOM    775  CB  LEU A  48     -25.768   0.851 -24.203  1.00 47.52           C  
ATOM    776  HB2 LEU A  48     -25.286   1.173 -25.126  1.00 47.52           H  
ATOM    777  HB3 LEU A  48     -25.329  -0.110 -23.932  1.00 47.52           H  
ATOM    778  O   LEU A  48     -27.717   0.896 -26.825  1.00 47.52           O  
ATOM    779  CG  LEU A  48     -25.450   1.881 -23.106  1.00 47.52           C  
ATOM    780  HG  LEU A  48     -26.059   1.681 -22.224  1.00 47.52           H  
ATOM    781  CD1 LEU A  48     -23.976   1.775 -22.712  1.00 47.52           C  
ATOM    782 HD11 LEU A  48     -23.765   0.774 -22.336  1.00 47.52           H  
ATOM    783 HD12 LEU A  48     -23.340   1.982 -23.572  1.00 47.52           H  
ATOM    784 HD13 LEU A  48     -23.750   2.500 -21.930  1.00 47.52           H  
ATOM    785  CD2 LEU A  48     -25.709   3.315 -23.578  1.00 47.52           C  
ATOM    786 HD21 LEU A  48     -25.108   3.536 -24.459  1.00 47.52           H  
ATOM    787 HD22 LEU A  48     -26.764   3.451 -23.817  1.00 47.52           H  
ATOM    788 HD23 LEU A  48     -25.444   4.014 -22.784  1.00 47.52           H  
ATOM    789  N   TYR A  49     -27.487  -1.206 -26.078  1.00 49.41           N  
ATOM    790  H   TYR A  49     -27.199  -1.785 -25.303  1.00 49.41           H  
ATOM    791  CA  TYR A  49     -27.847  -1.855 -27.344  1.00 49.41           C  
ATOM    792  HA  TYR A  49     -27.328  -1.338 -28.152  1.00 49.41           H  
ATOM    793  C   TYR A  49     -29.353  -1.762 -27.646  1.00 49.41           C  
ATOM    794  CB  TYR A  49     -27.382  -3.323 -27.322  1.00 49.41           C  
ATOM    795  HB2 TYR A  49     -28.249  -3.983 -27.328  1.00 49.41           H  
ATOM    796  HB3 TYR A  49     -26.845  -3.535 -26.397  1.00 49.41           H  
ATOM    797  O   TYR A  49     -29.747  -1.690 -28.809  1.00 49.41           O  
ATOM    798  CG  TYR A  49     -26.474  -3.686 -28.478  1.00 49.41           C  
ATOM    799  CD1 TYR A  49     -27.018  -4.204 -29.669  1.00 49.41           C  
ATOM    800  HD1 TYR A  49     -28.088  -4.321 -29.762  1.00 49.41           H  
ATOM    801  CD2 TYR A  49     -25.086  -3.478 -28.366  1.00 49.41           C  
ATOM    802  HD2 TYR A  49     -24.680  -3.060 -27.457  1.00 49.41           H  
ATOM    803  CE1 TYR A  49     -26.170  -4.534 -30.743  1.00 49.41           C  
ATOM    804  HE1 TYR A  49     -26.577  -4.912 -31.669  1.00 49.41           H  
ATOM    805  CE2 TYR A  49     -24.234  -3.799 -29.441  1.00 49.41           C  
ATOM    806  HE2 TYR A  49     -23.172  -3.628 -29.354  1.00 49.41           H  
ATOM    807  OH  TYR A  49     -23.966  -4.652 -31.672  1.00 49.41           O  
ATOM    808  HH  TYR A  49     -23.058  -4.392 -31.499  1.00 49.41           H  
ATOM    809  CZ  TYR A  49     -24.778  -4.332 -30.631  1.00 49.41           C  
ATOM    810  N   ALA A  50     -30.190  -1.766 -26.604  1.00 50.06           N  
ATOM    811  H   ALA A  50     -29.797  -1.897 -25.683  1.00 50.06           H  
ATOM    812  CA  ALA A  50     -31.645  -1.671 -26.703  1.00 50.06           C  
ATOM    813  HA  ALA A  50     -31.969  -2.183 -27.609  1.00 50.06           H  
ATOM    814  C   ALA A  50     -32.165  -0.224 -26.799  1.00 50.06           C  
ATOM    815  CB  ALA A  50     -32.249  -2.407 -25.501  1.00 50.06           C  
ATOM    816  HB1 ALA A  50     -33.336  -2.400 -25.579  1.00 50.06           H  
ATOM    817  HB2 ALA A  50     -31.956  -1.912 -24.575  1.00 50.06           H  
ATOM    818  HB3 ALA A  50     -31.901  -3.440 -25.484  1.00 50.06           H  
ATOM    819  O   ALA A  50     -33.254  -0.012 -27.329  1.00 50.06           O  
ATOM    820  N   SER A  51     -31.415   0.774 -26.315  1.00 43.72           N  
ATOM    821  H   SER A  51     -30.565   0.540 -25.822  1.00 43.72           H  
ATOM    822  CA  SER A  51     -31.827   2.183 -26.296  1.00 43.72           C  
ATOM    823  HA  SER A  51     -32.875   2.216 -26.000  1.00 43.72           H  
ATOM    824  C   SER A  51     -31.746   2.832 -27.685  1.00 43.72           C  
ATOM    825  CB  SER A  51     -31.061   2.974 -25.223  1.00 43.72           C  
ATOM    826  HB2 SER A  51     -31.245   2.526 -24.246  1.00 43.72           H  
ATOM    827  HB3 SER A  51     -31.434   3.998 -25.207  1.00 43.72           H  
ATOM    828  O   SER A  51     -30.807   3.569 -27.989  1.00 43.72           O  
ATOM    829  OG  SER A  51     -29.670   2.992 -25.468  1.00 43.72           O  
ATOM    830  HG  SER A  51     -29.553   3.128 -26.411  1.00 43.72           H  
ATOM    831  N   GLU A  52     -32.754   2.527 -28.506  1.00 39.23           N  
ATOM    832  H   GLU A  52     -33.361   1.807 -28.142  1.00 39.23           H  
ATOM    833  CA  GLU A  52     -33.247   3.173 -29.739  1.00 39.23           C  
ATOM    834  HA  GLU A  52     -33.990   2.490 -30.152  1.00 39.23           H  
ATOM    835  C   GLU A  52     -32.279   3.410 -30.914  1.00 39.23           C  
ATOM    836  CB  GLU A  52     -34.026   4.452 -29.396  1.00 39.23           C  
ATOM    837  HB2 GLU A  52     -34.402   4.869 -30.330  1.00 39.23           H  
ATOM    838  HB3 GLU A  52     -33.357   5.178 -28.933  1.00 39.23           H  
ATOM    839  O   GLU A  52     -32.675   3.216 -32.062  1.00 39.23           O  
ATOM    840  CG  GLU A  52     -35.219   4.168 -28.464  1.00 39.23           C  
ATOM    841  HG2 GLU A  52     -35.714   3.259 -28.805  1.00 39.23           H  
ATOM    842  HG3 GLU A  52     -34.849   3.991 -27.454  1.00 39.23           H  
ATOM    843  CD  GLU A  52     -36.245   5.310 -28.442  1.00 39.23           C  
ATOM    844  OE1 GLU A  52     -37.411   5.013 -28.106  1.00 39.23           O  
ATOM    845  OE2 GLU A  52     -35.863   6.451 -28.789  1.00 39.23           O  
ATOM    846  N   ARG A  53     -31.006   3.755 -30.694  1.00 38.55           N  
ATOM    847  H   ARG A  53     -30.726   3.857 -29.729  1.00 38.55           H  
ATOM    848  CA  ARG A  53     -30.053   4.119 -31.764  1.00 38.55           C  
ATOM    849  HA  ARG A  53     -30.551   4.828 -32.424  1.00 38.55           H  
ATOM    850  C   ARG A  53     -29.657   2.962 -32.689  1.00 38.55           C  
ATOM    851  CB  ARG A  53     -28.814   4.805 -31.165  1.00 38.55           C  
ATOM    852  HB2 ARG A  53     -28.349   4.148 -30.430  1.00 38.55           H  
ATOM    853  HB3 ARG A  53     -28.096   4.988 -31.965  1.00 38.55           H  
ATOM    854  O   ARG A  53     -29.130   3.220 -33.765  1.00 38.55           O  
ATOM    855  CG  ARG A  53     -29.171   6.149 -30.512  1.00 38.55           C  
ATOM    856  HG2 ARG A  53     -29.794   5.972 -29.635  1.00 38.55           H  
ATOM    857  HG3 ARG A  53     -29.730   6.758 -31.223  1.00 38.55           H  
ATOM    858  CD  ARG A  53     -27.910   6.909 -30.090  1.00 38.55           C  
ATOM    859  HD2 ARG A  53     -27.336   6.282 -29.407  1.00 38.55           H  
ATOM    860  HD3 ARG A  53     -27.310   7.110 -30.978  1.00 38.55           H  
ATOM    861  NE  ARG A  53     -28.255   8.177 -29.419  1.00 38.55           N  
ATOM    862  HE  ARG A  53     -29.227   8.301 -29.175  1.00 38.55           H  
ATOM    863  NH1 ARG A  53     -26.147   9.085 -29.318  1.00 38.55           N  
ATOM    864 HH11 ARG A  53     -25.534   9.836 -29.031  1.00 38.55           H  
ATOM    865 HH12 ARG A  53     -25.781   8.264 -29.778  1.00 38.55           H  
ATOM    866  NH2 ARG A  53     -27.871  10.200 -28.448  1.00 38.55           N  
ATOM    867 HH21 ARG A  53     -28.855  10.290 -28.240  1.00 38.55           H  
ATOM    868 HH22 ARG A  53     -27.242  10.940 -28.170  1.00 38.55           H  
ATOM    869  CZ  ARG A  53     -27.425   9.144 -29.068  1.00 38.55           C  
ATOM    870  N   PHE A  54     -29.930   1.716 -32.296  1.00 34.09           N  
ATOM    871  H   PHE A  54     -30.328   1.602 -31.375  1.00 34.09           H  
ATOM    872  CA  PHE A  54     -29.737   0.519 -33.130  1.00 34.09           C  
ATOM    873  HA  PHE A  54     -29.325   0.826 -34.091  1.00 34.09           H  
ATOM    874  C   PHE A  54     -31.033  -0.211 -33.494  1.00 34.09           C  
ATOM    875  CB  PHE A  54     -28.707  -0.409 -32.475  1.00 34.09           C  
ATOM    876  HB2 PHE A  54     -28.897  -0.488 -31.405  1.00 34.09           H  
ATOM    877  HB3 PHE A  54     -28.791  -1.410 -32.899  1.00 34.09           H  
ATOM    878  O   PHE A  54     -30.997  -1.158 -34.278  1.00 34.09           O  
ATOM    879  CG  PHE A  54     -27.305   0.086 -32.730  1.00 34.09           C  
ATOM    880  CD1 PHE A  54     -26.696  -0.180 -33.971  1.00 34.09           C  
ATOM    881  HD1 PHE A  54     -27.209  -0.781 -34.707  1.00 34.09           H  
ATOM    882  CD2 PHE A  54     -26.655   0.892 -31.778  1.00 34.09           C  
ATOM    883  HD2 PHE A  54     -27.127   1.100 -30.829  1.00 34.09           H  
ATOM    884  CE1 PHE A  54     -25.436   0.364 -34.265  1.00 34.09           C  
ATOM    885  HE1 PHE A  54     -24.969   0.171 -35.220  1.00 34.09           H  
ATOM    886  CE2 PHE A  54     -25.398   1.440 -32.075  1.00 34.09           C  
ATOM    887  HE2 PHE A  54     -24.898   2.064 -31.348  1.00 34.09           H  
ATOM    888  CZ  PHE A  54     -24.797   1.178 -33.316  1.00 34.09           C  
ATOM    889  HZ  PHE A  54     -23.835   1.612 -33.543  1.00 34.09           H  
ATOM    890  N   VAL A  55     -32.187   0.246 -32.999  1.00 31.55           N  
ATOM    891  H   VAL A  55     -32.180   1.100 -32.461  1.00 31.55           H  
ATOM    892  CA  VAL A  55     -33.495  -0.308 -33.376  1.00 31.55           C  
ATOM    893  HA  VAL A  55     -33.330  -1.314 -33.762  1.00 31.55           H  
ATOM    894  C   VAL A  55     -34.070   0.496 -34.545  1.00 31.55           C  
ATOM    895  CB  VAL A  55     -34.454  -0.479 -32.176  1.00 31.55           C  
ATOM    896  HB  VAL A  55     -34.822   0.495 -31.855  1.00 31.55           H  
ATOM    897  O   VAL A  55     -35.200   0.976 -34.514  1.00 31.55           O  
ATOM    898  CG1 VAL A  55     -35.641  -1.388 -32.542  1.00 31.55           C  
ATOM    899 HG11 VAL A  55     -35.284  -2.371 -32.852  1.00 31.55           H  
ATOM    900 HG12 VAL A  55     -36.238  -0.947 -33.340  1.00 31.55           H  
ATOM    901 HG13 VAL A  55     -36.290  -1.504 -31.674  1.00 31.55           H  
ATOM    902  CG2 VAL A  55     -33.755  -1.154 -30.984  1.00 31.55           C  
ATOM    903 HG21 VAL A  55     -33.324  -2.109 -31.284  1.00 31.55           H  
ATOM    904 HG22 VAL A  55     -34.470  -1.317 -30.177  1.00 31.55           H  
ATOM    905 HG23 VAL A  55     -32.966  -0.511 -30.593  1.00 31.55           H  
ATOM    906  N   THR A  56     -33.325   0.577 -35.652  1.00 31.78           N  
ATOM    907  H   THR A  56     -32.397   0.178 -35.646  1.00 31.78           H  
ATOM    908  CA  THR A  56     -33.884   0.952 -36.965  1.00 31.78           C  
ATOM    909  HA  THR A  56     -34.622   1.737 -36.800  1.00 31.78           H  
ATOM    910  C   THR A  56     -34.664  -0.218 -37.580  1.00 31.78           C  
ATOM    911  CB  THR A  56     -32.835   1.548 -37.916  1.00 31.78           C  
ATOM    912  HB  THR A  56     -33.247   1.614 -38.923  1.00 31.78           H  
ATOM    913  O   THR A  56     -34.529  -0.546 -38.753  1.00 31.78           O  
ATOM    914  CG2 THR A  56     -32.429   2.952 -37.471  1.00 31.78           C  
ATOM    915 HG21 THR A  56     -31.701   3.363 -38.171  1.00 31.78           H  
ATOM    916 HG22 THR A  56     -31.987   2.918 -36.476  1.00 31.78           H  
ATOM    917 HG23 THR A  56     -33.303   3.603 -37.453  1.00 31.78           H  
ATOM    918  OG1 THR A  56     -31.669   0.762 -37.935  1.00 31.78           O  
ATOM    919  HG1 THR A  56     -31.166   1.002 -38.717  1.00 31.78           H  
ATOM    920  N   ASN A  57     -35.540  -0.818 -36.769  1.00 31.04           N  
ATOM    921  H   ASN A  57     -35.611  -0.443 -35.834  1.00 31.04           H  
ATOM    922  CA  ASN A  57     -36.544  -1.804 -37.164  1.00 31.04           C  
ATOM    923  HA  ASN A  57     -36.258  -2.201 -38.138  1.00 31.04           H  
ATOM    924  C   ASN A  57     -37.913  -1.133 -37.406  1.00 31.04           C  
ATOM    925  CB  ASN A  57     -36.557  -2.964 -36.134  1.00 31.04           C  
ATOM    926  HB2 ASN A  57     -37.568  -3.125 -35.760  1.00 31.04           H  
ATOM    927  HB3 ASN A  57     -35.938  -2.708 -35.274  1.00 31.04           H  
ATOM    928  O   ASN A  57     -38.960  -1.761 -37.259  1.00 31.04           O  
ATOM    929  CG  ASN A  57     -36.060  -4.295 -36.679  1.00 31.04           C  
ATOM    930  ND2 ASN A  57     -36.048  -5.317 -35.855  1.00 31.04           N  
ATOM    931 HD21 ASN A  57     -35.799  -6.202 -36.273  1.00 31.04           H  
ATOM    932 HD22 ASN A  57     -36.440  -5.229 -34.929  1.00 31.04           H  
ATOM    933  OD1 ASN A  57     -35.672  -4.462 -37.820  1.00 31.04           O  
ATOM    934  N   LYS A  58     -37.926   0.155 -37.789  1.00 25.33           N  
ATOM    935  H   LYS A  58     -37.033   0.596 -37.954  1.00 25.33           H  
ATOM    936  CA  LYS A  58     -39.114   0.743 -38.419  1.00 25.33           C  
ATOM    937  HA  LYS A  58     -39.982   0.357 -37.884  1.00 25.33           H  
ATOM    938  C   LYS A  58     -39.189   0.230 -39.861  1.00 25.33           C  
ATOM    939  CB  LYS A  58     -39.143   2.281 -38.332  1.00 25.33           C  
ATOM    940  HB2 LYS A  58     -38.131   2.684 -38.367  1.00 25.33           H  
ATOM    941  HB3 LYS A  58     -39.702   2.673 -39.182  1.00 25.33           H  
ATOM    942  O   LYS A  58     -38.182   0.305 -40.567  1.00 25.33           O  
ATOM    943  CG  LYS A  58     -39.860   2.716 -37.043  1.00 25.33           C  
ATOM    944  HG2 LYS A  58     -40.842   2.244 -37.013  1.00 25.33           H  
ATOM    945  HG3 LYS A  58     -39.285   2.368 -36.184  1.00 25.33           H  
ATOM    946  CD  LYS A  58     -40.055   4.236 -36.935  1.00 25.33           C  
ATOM    947  HD2 LYS A  58     -40.604   4.599 -37.804  1.00 25.33           H  
ATOM    948  HD3 LYS A  58     -39.078   4.718 -36.896  1.00 25.33           H  
ATOM    949  CE  LYS A  58     -40.845   4.541 -35.652  1.00 25.33           C  
ATOM    950  HE2 LYS A  58     -41.825   4.070 -35.725  1.00 25.33           H  
ATOM    951  HE3 LYS A  58     -40.323   4.080 -34.813  1.00 25.33           H  
ATOM    952  NZ  LYS A  58     -40.997   5.997 -35.398  1.00 25.33           N  
ATOM    953  HZ1 LYS A  58     -41.509   6.152 -34.541  1.00 25.33           H  
ATOM    954  HZ2 LYS A  58     -41.490   6.454 -36.152  1.00 25.33           H  
ATOM    955  HZ3 LYS A  58     -40.093   6.433 -35.284  1.00 25.33           H  
ATOM    956  N   PRO A  59     -40.346  -0.296 -40.301  1.00 30.14           N  
ATOM    957  CA  PRO A  59     -40.488  -0.867 -41.632  1.00 30.14           C  
ATOM    958  HA  PRO A  59     -39.791  -1.697 -41.752  1.00 30.14           H  
ATOM    959  C   PRO A  59     -40.195   0.190 -42.696  1.00 30.14           C  
ATOM    960  CB  PRO A  59     -41.925  -1.394 -41.713  1.00 30.14           C  
ATOM    961  HB2 PRO A  59     -41.948  -2.435 -41.391  1.00 30.14           H  
ATOM    962  HB3 PRO A  59     -42.347  -1.300 -42.714  1.00 30.14           H  
ATOM    963  O   PRO A  59     -40.530   1.366 -42.527  1.00 30.14           O  
ATOM    964  CG  PRO A  59     -42.675  -0.532 -40.698  1.00 30.14           C  
ATOM    965  HG2 PRO A  59     -42.943   0.422 -41.151  1.00 30.14           H  
ATOM    966  HG3 PRO A  59     -43.560  -1.038 -40.312  1.00 30.14           H  
ATOM    967  CD  PRO A  59     -41.627  -0.312 -39.610  1.00 30.14           C  
ATOM    968  HD2 PRO A  59     -41.647  -1.140 -38.902  1.00 30.14           H  
ATOM    969  HD3 PRO A  59     -41.822   0.630 -39.097  1.00 30.14           H  
ATOM    970  N   GLN A  60     -39.582  -0.241 -43.798  1.00 28.84           N  
ATOM    971  H   GLN A  60     -39.356  -1.222 -43.872  1.00 28.84           H  
ATOM    972  CA  GLN A  60     -39.243   0.620 -44.926  1.00 28.84           C  
ATOM    973  HA  GLN A  60     -38.652   1.462 -44.566  1.00 28.84           H  
ATOM    974  C   GLN A  60     -40.516   1.183 -45.581  1.00 28.84           C  
ATOM    975  CB  GLN A  60     -38.397  -0.166 -45.948  1.00 28.84           C  
ATOM    976  HB2 GLN A  60     -38.937  -1.067 -46.236  1.00 28.84           H  
ATOM    977  HB3 GLN A  60     -38.271   0.452 -46.837  1.00 28.84           H  
ATOM    978  O   GLN A  60     -41.025   0.632 -46.555  1.00 28.84           O  
ATOM    979  CG  GLN A  60     -36.997  -0.559 -45.444  1.00 28.84           C  
ATOM    980  HG2 GLN A  60     -37.086  -1.177 -44.550  1.00 28.84           H  
ATOM    981  HG3 GLN A  60     -36.447   0.344 -45.183  1.00 28.84           H  
ATOM    982  CD  GLN A  60     -36.195  -1.340 -46.488  1.00 28.84           C  
ATOM    983  NE2 GLN A  60     -34.911  -1.529 -46.285  1.00 28.84           N  
ATOM    984 HE21 GLN A  60     -34.436  -2.076 -46.989  1.00 28.84           H  
ATOM    985 HE22 GLN A  60     -34.459  -1.194 -45.446  1.00 28.84           H  
ATOM    986  OE1 GLN A  60     -36.691  -1.799 -47.501  1.00 28.84           O  
ATOM    987  N   LYS A  61     -41.011   2.330 -45.100  1.00 34.69           N  
ATOM    988  H   LYS A  61     -40.634   2.669 -44.226  1.00 34.69           H  
ATOM    989  CA  LYS A  61     -41.759   3.245 -45.966  1.00 34.69           C  
ATOM    990  HA  LYS A  61     -42.535   2.692 -46.495  1.00 34.69           H  
ATOM    991  C   LYS A  61     -40.757   3.744 -47.000  1.00 34.69           C  
ATOM    992  CB  LYS A  61     -42.413   4.392 -45.177  1.00 34.69           C  
ATOM    993  HB2 LYS A  61     -42.690   5.172 -45.885  1.00 34.69           H  
ATOM    994  HB3 LYS A  61     -41.706   4.812 -44.462  1.00 34.69           H  
ATOM    995  O   LYS A  61     -39.823   4.456 -46.642  1.00 34.69           O  
ATOM    996  CG  LYS A  61     -43.682   3.912 -44.454  1.00 34.69           C  
ATOM    997  HG2 LYS A  61     -44.292   3.341 -45.154  1.00 34.69           H  
ATOM    998  HG3 LYS A  61     -43.405   3.263 -43.623  1.00 34.69           H  
ATOM    999  CD  LYS A  61     -44.519   5.091 -43.935  1.00 34.69           C  
ATOM   1000  HD2 LYS A  61     -44.721   5.770 -44.764  1.00 34.69           H  
ATOM   1001  HD3 LYS A  61     -43.958   5.625 -43.167  1.00 34.69           H  
ATOM   1002  CE  LYS A  61     -45.849   4.580 -43.362  1.00 34.69           C  
ATOM   1003  HE2 LYS A  61     -45.641   3.967 -42.485  1.00 34.69           H  
ATOM   1004  HE3 LYS A  61     -46.319   3.938 -44.107  1.00 34.69           H  
ATOM   1005  NZ  LYS A  61     -46.772   5.692 -43.011  1.00 34.69           N  
ATOM   1006  HZ1 LYS A  61     -46.364   6.302 -42.317  1.00 34.69           H  
ATOM   1007  HZ2 LYS A  61     -47.642   5.331 -42.647  1.00 34.69           H  
ATOM   1008  HZ3 LYS A  61     -46.990   6.243 -43.829  1.00 34.69           H  
ATOM   1009  N   GLY A  62     -40.897   3.256 -48.233  1.00 26.92           N  
ATOM   1010  H   GLY A  62     -41.664   2.620 -48.399  1.00 26.92           H  
ATOM   1011  CA  GLY A  62     -39.874   3.355 -49.271  1.00 26.92           C  
ATOM   1012  HA2 GLY A  62     -40.286   3.002 -50.217  1.00 26.92           H  
ATOM   1013  HA3 GLY A  62     -39.031   2.716 -49.008  1.00 26.92           H  
ATOM   1014  C   GLY A  62     -39.384   4.783 -49.476  1.00 26.92           C  
ATOM   1015  O   GLY A  62     -40.099   5.612 -50.034  1.00 26.92           O  
ATOM   1016  N   LEU A  63     -38.153   5.059 -49.040  1.00 29.28           N  
ATOM   1017  H   LEU A  63     -37.633   4.346 -48.549  1.00 29.28           H  
ATOM   1018  CA  LEU A  63     -37.496   6.324 -49.335  1.00 29.28           C  
ATOM   1019  HA  LEU A  63     -38.227   7.106 -49.133  1.00 29.28           H  
ATOM   1020  C   LEU A  63     -37.112   6.328 -50.829  1.00 29.28           C  
ATOM   1021  CB  LEU A  63     -36.294   6.520 -48.392  1.00 29.28           C  
ATOM   1022  HB2 LEU A  63     -36.573   6.208 -47.386  1.00 29.28           H  
ATOM   1023  HB3 LEU A  63     -35.480   5.879 -48.731  1.00 29.28           H  
ATOM   1024  O   LEU A  63     -36.610   5.307 -51.315  1.00 29.28           O  
ATOM   1025  CG  LEU A  63     -35.797   7.978 -48.323  1.00 29.28           C  
ATOM   1026  HG  LEU A  63     -35.617   8.351 -49.331  1.00 29.28           H  
ATOM   1027  CD1 LEU A  63     -36.798   8.895 -47.611  1.00 29.28           C  
ATOM   1028 HD11 LEU A  63     -37.004   8.523 -46.608  1.00 29.28           H  
ATOM   1029 HD12 LEU A  63     -36.380   9.900 -47.540  1.00 29.28           H  
ATOM   1030 HD13 LEU A  63     -37.731   8.962 -48.170  1.00 29.28           H  
ATOM   1031  CD2 LEU A  63     -34.483   8.037 -47.546  1.00 29.28           C  
ATOM   1032 HD21 LEU A  63     -34.625   7.668 -46.530  1.00 29.28           H  
ATOM   1033 HD22 LEU A  63     -34.126   9.066 -47.510  1.00 29.28           H  
ATOM   1034 HD23 LEU A  63     -33.730   7.433 -48.052  1.00 29.28           H  
ATOM   1035  N   PRO A  64     -37.351   7.420 -51.582  1.00 32.36           N  
ATOM   1036  CA  PRO A  64     -37.104   7.446 -53.020  1.00 32.36           C  
ATOM   1037  HA  PRO A  64     -37.804   6.753 -53.486  1.00 32.36           H  
ATOM   1038  C   PRO A  64     -35.671   7.045 -53.385  1.00 32.36           C  
ATOM   1039  CB  PRO A  64     -37.446   8.866 -53.477  1.00 32.36           C  
ATOM   1040  HB2 PRO A  64     -37.818   8.885 -54.502  1.00 32.36           H  
ATOM   1041  HB3 PRO A  64     -36.580   9.519 -53.370  1.00 32.36           H  
ATOM   1042  O   PRO A  64     -34.694   7.570 -52.861  1.00 32.36           O  
ATOM   1043  CG  PRO A  64     -38.520   9.287 -52.478  1.00 32.36           C  
ATOM   1044  HG2 PRO A  64     -38.586  10.371 -52.384  1.00 32.36           H  
ATOM   1045  HG3 PRO A  64     -39.482   8.866 -52.770  1.00 32.36           H  
ATOM   1046  CD  PRO A  64     -38.047   8.636 -51.181  1.00 32.36           C  
ATOM   1047  HD2 PRO A  64     -38.913   8.426 -50.552  1.00 32.36           H  
ATOM   1048  HD3 PRO A  64     -37.353   9.301 -50.668  1.00 32.36           H  
ATOM   1049  N   ARG A  65     -35.548   6.122 -54.345  1.00 36.71           N  
ATOM   1050  H   ARG A  65     -36.415   5.756 -54.710  1.00 36.71           H  
ATOM   1051  CA  ARG A  65     -34.307   5.404 -54.703  1.00 36.71           C  
ATOM   1052  HA  ARG A  65     -33.929   4.948 -53.788  1.00 36.71           H  
ATOM   1053  C   ARG A  65     -33.150   6.275 -55.240  1.00 36.71           C  
ATOM   1054  CB  ARG A  65     -34.685   4.294 -55.714  1.00 36.71           C  
ATOM   1055  HB2 ARG A  65     -35.767   4.164 -55.722  1.00 36.71           H  
ATOM   1056  HB3 ARG A  65     -34.394   4.603 -56.718  1.00 36.71           H  
ATOM   1057  O   ARG A  65     -32.142   5.712 -55.659  1.00 36.71           O  
ATOM   1058  CG  ARG A  65     -34.072   2.919 -55.403  1.00 36.71           C  
ATOM   1059  HG2 ARG A  65     -32.984   2.993 -55.382  1.00 36.71           H  
ATOM   1060  HG3 ARG A  65     -34.429   2.585 -54.429  1.00 36.71           H  
ATOM   1061  CD  ARG A  65     -34.502   1.913 -56.485  1.00 36.71           C  
ATOM   1062  HD2 ARG A  65     -34.009   2.181 -57.420  1.00 36.71           H  
ATOM   1063  HD3 ARG A  65     -35.580   1.989 -56.625  1.00 36.71           H  
ATOM   1064  NE  ARG A  65     -34.175   0.517 -56.127  1.00 36.71           N  
ATOM   1065  HE  ARG A  65     -33.840   0.354 -55.188  1.00 36.71           H  
ATOM   1066  NH1 ARG A  65     -34.727  -0.459 -58.139  1.00 36.71           N  
ATOM   1067 HH11 ARG A  65     -34.837  -1.288 -58.706  1.00 36.71           H  
ATOM   1068 HH12 ARG A  65     -34.947   0.448 -58.524  1.00 36.71           H  
ATOM   1069  NH2 ARG A  65     -34.061  -1.740 -56.446  1.00 36.71           N  
ATOM   1070 HH21 ARG A  65     -34.178  -2.548 -57.041  1.00 36.71           H  
ATOM   1071 HH22 ARG A  65     -33.754  -1.871 -55.493  1.00 36.71           H  
ATOM   1072  CZ  ARG A  65     -34.321  -0.547 -56.903  1.00 36.71           C  
ATOM   1073  N   LYS A  66     -33.298   7.604 -55.314  1.00 38.60           N  
ATOM   1074  H   LYS A  66     -34.065   8.008 -54.795  1.00 38.60           H  
ATOM   1075  CA  LYS A  66     -32.384   8.502 -56.046  1.00 38.60           C  
ATOM   1076  HA  LYS A  66     -31.849   7.901 -56.782  1.00 38.60           H  
ATOM   1077  C   LYS A  66     -31.239   9.096 -55.209  1.00 38.60           C  
ATOM   1078  CB  LYS A  66     -33.177   9.564 -56.838  1.00 38.60           C  
ATOM   1079  HB2 LYS A  66     -32.488  10.354 -57.137  1.00 38.60           H  
ATOM   1080  HB3 LYS A  66     -33.946  10.008 -56.206  1.00 38.60           H  
ATOM   1081  O   LYS A  66     -30.171   9.278 -55.787  1.00 38.60           O  
ATOM   1082  CG  LYS A  66     -33.806   8.958 -58.112  1.00 38.60           C  
ATOM   1083  HG2 LYS A  66     -34.567   8.231 -57.830  1.00 38.60           H  
ATOM   1084  HG3 LYS A  66     -33.027   8.442 -58.675  1.00 38.60           H  
ATOM   1085  CD  LYS A  66     -34.435  10.024 -59.025  1.00 38.60           C  
ATOM   1086  HD2 LYS A  66     -33.691  10.795 -59.229  1.00 38.60           H  
ATOM   1087  HD3 LYS A  66     -35.276  10.484 -58.506  1.00 38.60           H  
ATOM   1088  CE  LYS A  66     -34.907   9.411 -60.356  1.00 38.60           C  
ATOM   1089  HE2 LYS A  66     -35.655   8.648 -60.140  1.00 38.60           H  
ATOM   1090  HE3 LYS A  66     -34.058   8.923 -60.834  1.00 38.60           H  
ATOM   1091  NZ  LYS A  66     -35.479  10.438 -61.268  1.00 38.60           N  
ATOM   1092  HZ1 LYS A  66     -35.785  10.028 -62.139  1.00 38.60           H  
ATOM   1093  HZ2 LYS A  66     -36.273  10.895 -60.843  1.00 38.60           H  
ATOM   1094  HZ3 LYS A  66     -34.797  11.152 -61.481  1.00 38.60           H  
ATOM   1095  N   ASP A  67     -31.387   9.255 -53.890  1.00 37.51           N  
ATOM   1096  H   ASP A  67     -32.307   9.125 -53.492  1.00 37.51           H  
ATOM   1097  CA  ASP A  67     -30.377   9.918 -53.030  1.00 37.51           C  
ATOM   1098  HA  ASP A  67     -29.717  10.500 -53.673  1.00 37.51           H  
ATOM   1099  C   ASP A  67     -29.420   8.968 -52.279  1.00 37.51           C  
ATOM   1100  CB  ASP A  67     -31.059  10.932 -52.095  1.00 37.51           C  
ATOM   1101  HB2 ASP A  67     -30.330  11.331 -51.391  1.00 37.51           H  
ATOM   1102  HB3 ASP A  67     -31.841  10.427 -51.528  1.00 37.51           H  
ATOM   1103  O   ASP A  67     -28.664   9.375 -51.401  1.00 37.51           O  
ATOM   1104  CG  ASP A  67     -31.645  12.113 -52.873  1.00 37.51           C  
ATOM   1105  OD1 ASP A  67     -31.017  12.516 -53.877  1.00 37.51           O  
ATOM   1106  OD2 ASP A  67     -32.756  12.541 -52.499  1.00 37.51           O  
ATOM   1107  N   LEU A  68     -29.385   7.682 -52.644  1.00 37.02           N  
ATOM   1108  H   LEU A  68     -30.024   7.384 -53.366  1.00 37.02           H  
ATOM   1109  CA  LEU A  68     -28.439   6.711 -52.065  1.00 37.02           C  
ATOM   1110  HA  LEU A  68     -28.320   6.948 -51.008  1.00 37.02           H  
ATOM   1111  C   LEU A  68     -27.010   6.804 -52.644  1.00 37.02           C  
ATOM   1112  CB  LEU A  68     -29.044   5.299 -52.173  1.00 37.02           C  
ATOM   1113  HB2 LEU A  68     -29.536   5.200 -53.140  1.00 37.02           H  
ATOM   1114  HB3 LEU A  68     -28.253   4.550 -52.129  1.00 37.02           H  
ATOM   1115  O   LEU A  68     -26.115   6.103 -52.177  1.00 37.02           O  
ATOM   1116  CG  LEU A  68     -30.047   5.021 -51.036  1.00 37.02           C  
ATOM   1117  HG  LEU A  68     -30.639   5.915 -50.839  1.00 37.02           H  
ATOM   1118  CD1 LEU A  68     -31.009   3.902 -51.435  1.00 37.02           C  
ATOM   1119 HD11 LEU A  68     -31.559   4.197 -52.329  1.00 37.02           H  
ATOM   1120 HD12 LEU A  68     -30.453   2.986 -51.633  1.00 37.02           H  
ATOM   1121 HD13 LEU A  68     -31.721   3.729 -50.628  1.00 37.02           H  
ATOM   1122  CD2 LEU A  68     -29.329   4.597 -49.750  1.00 37.02           C  
ATOM   1123 HD21 LEU A  68     -30.062   4.423 -48.962  1.00 37.02           H  
ATOM   1124 HD22 LEU A  68     -28.755   3.686 -49.919  1.00 37.02           H  
ATOM   1125 HD23 LEU A  68     -28.653   5.387 -49.424  1.00 37.02           H  
ATOM   1126  N   ARG A  69     -26.768   7.666 -53.641  1.00 35.09           N  
ATOM   1127  H   ARG A  69     -27.522   8.285 -53.903  1.00 35.09           H  
ATOM   1128  CA  ARG A  69     -25.434   7.916 -54.213  1.00 35.09           C  
ATOM   1129  HA  ARG A  69     -24.781   7.069 -54.001  1.00 35.09           H  
ATOM   1130  C   ARG A  69     -24.784   9.129 -53.549  1.00 35.09           C  
ATOM   1131  CB  ARG A  69     -25.519   8.076 -55.741  1.00 35.09           C  
ATOM   1132  HB2 ARG A  69     -24.585   8.509 -56.100  1.00 35.09           H  
ATOM   1133  HB3 ARG A  69     -26.334   8.753 -55.999  1.00 35.09           H  
ATOM   1134  O   ARG A  69     -24.927  10.243 -54.032  1.00 35.09           O  
ATOM   1135  CG  ARG A  69     -25.710   6.718 -56.430  1.00 35.09           C  
ATOM   1136  HG2 ARG A  69     -26.660   6.276 -56.129  1.00 35.09           H  
ATOM   1137  HG3 ARG A  69     -24.907   6.053 -56.110  1.00 35.09           H  
ATOM   1138  CD  ARG A  69     -25.651   6.829 -57.957  1.00 35.09           C  
ATOM   1139  HD2 ARG A  69     -24.776   7.411 -58.244  1.00 35.09           H  
ATOM   1140  HD3 ARG A  69     -25.534   5.819 -58.351  1.00 35.09           H  
ATOM   1141  NE  ARG A  69     -26.871   7.446 -58.513  1.00 35.09           N  
ATOM   1142  HE  ARG A  69     -27.334   8.128 -57.929  1.00 35.09           H  
ATOM   1143  NH1 ARG A  69     -26.862   6.375 -60.551  1.00 35.09           N  
ATOM   1144 HH11 ARG A  69     -27.255   6.238 -61.471  1.00 35.09           H  
ATOM   1145 HH12 ARG A  69     -25.980   5.946 -60.312  1.00 35.09           H  
ATOM   1146  NH2 ARG A  69     -28.498   7.811 -60.056  1.00 35.09           N  
ATOM   1147 HH21 ARG A  69     -28.863   7.684 -60.989  1.00 35.09           H  
ATOM   1148 HH22 ARG A  69     -28.900   8.499 -59.435  1.00 35.09           H  
ATOM   1149  CZ  ARG A  69     -27.401   7.205 -59.699  1.00 35.09           C  
ATOM   1150  N   GLY A  70     -24.059   8.893 -52.456  1.00 31.07           N  
ATOM   1151  H   GLY A  70     -24.002   7.942 -52.121  1.00 31.07           H  
ATOM   1152  CA  GLY A  70     -23.265   9.931 -51.786  1.00 31.07           C  
ATOM   1153  HA2 GLY A  70     -23.782  10.887 -51.866  1.00 31.07           H  
ATOM   1154  HA3 GLY A  70     -22.302  10.027 -52.287  1.00 31.07           H  
ATOM   1155  C   GLY A  70     -23.007   9.681 -50.301  1.00 31.07           C  
ATOM   1156  O   GLY A  70     -22.040  10.201 -49.755  1.00 31.07           O  
ATOM   1157  N   LEU A  71     -23.819   8.847 -49.645  1.00 30.45           N  
ATOM   1158  H   LEU A  71     -24.609   8.445 -50.129  1.00 30.45           H  
ATOM   1159  CA  LEU A  71     -23.550   8.434 -48.269  1.00 30.45           C  
ATOM   1160  HA  LEU A  71     -23.273   9.324 -47.704  1.00 30.45           H  
ATOM   1161  C   LEU A  71     -22.372   7.444 -48.245  1.00 30.45           C  
ATOM   1162  CB  LEU A  71     -24.814   7.828 -47.634  1.00 30.45           C  
ATOM   1163  HB2 LEU A  71     -25.190   7.044 -48.291  1.00 30.45           H  
ATOM   1164  HB3 LEU A  71     -24.540   7.363 -46.687  1.00 30.45           H  
ATOM   1165  O   LEU A  71     -22.486   6.373 -48.848  1.00 30.45           O  
ATOM   1166  CG  LEU A  71     -25.935   8.852 -47.372  1.00 30.45           C  
ATOM   1167  HG  LEU A  71     -26.177   9.376 -48.296  1.00 30.45           H  
ATOM   1168  CD1 LEU A  71     -27.188   8.120 -46.892  1.00 30.45           C  
ATOM   1169 HD11 LEU A  71     -27.994   8.838 -46.742  1.00 30.45           H  
ATOM   1170 HD12 LEU A  71     -26.987   7.597 -45.957  1.00 30.45           H  
ATOM   1171 HD13 LEU A  71     -27.505   7.404 -47.650  1.00 30.45           H  
ATOM   1172  CD2 LEU A  71     -25.547   9.876 -46.300  1.00 30.45           C  
ATOM   1173 HD21 LEU A  71     -26.401  10.518 -46.087  1.00 30.45           H  
ATOM   1174 HD22 LEU A  71     -24.739  10.512 -46.661  1.00 30.45           H  
ATOM   1175 HD23 LEU A  71     -25.238   9.370 -45.385  1.00 30.45           H  
ATOM   1176  N   PRO A  72     -21.259   7.742 -47.546  1.00 27.78           N  
ATOM   1177  CA  PRO A  72     -20.205   6.761 -47.354  1.00 27.78           C  
ATOM   1178  HA  PRO A  72     -19.844   6.406 -48.320  1.00 27.78           H  
ATOM   1179  C   PRO A  72     -20.771   5.588 -46.553  1.00 27.78           C  
ATOM   1180  CB  PRO A  72     -19.072   7.490 -46.624  1.00 27.78           C  
ATOM   1181  HB2 PRO A  72     -18.394   7.928 -47.357  1.00 27.78           H  
ATOM   1182  HB3 PRO A  72     -18.526   6.834 -45.947  1.00 27.78           H  
ATOM   1183  O   PRO A  72     -21.374   5.776 -45.491  1.00 27.78           O  
ATOM   1184  CG  PRO A  72     -19.795   8.609 -45.874  1.00 27.78           C  
ATOM   1185  HG2 PRO A  72     -20.181   8.228 -44.928  1.00 27.78           H  
ATOM   1186  HG3 PRO A  72     -19.145   9.467 -45.703  1.00 27.78           H  
ATOM   1187  CD  PRO A  72     -20.960   8.959 -46.800  1.00 27.78           C  
ATOM   1188  HD2 PRO A  72     -21.810   9.289 -46.204  1.00 27.78           H  
ATOM   1189  HD3 PRO A  72     -20.657   9.742 -47.495  1.00 27.78           H  
ATOM   1190  N   ALA A  73     -20.570   4.371 -47.056  1.00 32.85           N  
ATOM   1191  H   ALA A  73     -20.100   4.279 -47.945  1.00 32.85           H  
ATOM   1192  CA  ALA A  73     -20.921   3.163 -46.330  1.00 32.85           C  
ATOM   1193  HA  ALA A  73     -21.983   3.187 -46.087  1.00 32.85           H  
ATOM   1194  C   ALA A  73     -20.112   3.129 -45.025  1.00 32.85           C  
ATOM   1195  CB  ALA A  73     -20.653   1.946 -47.227  1.00 32.85           C  
ATOM   1196  HB1 ALA A  73     -19.601   1.909 -47.508  1.00 32.85           H  
ATOM   1197  HB2 ALA A  73     -21.264   2.008 -48.128  1.00 32.85           H  
ATOM   1198  HB3 ALA A  73     -20.906   1.032 -46.689  1.00 32.85           H  
ATOM   1199  O   ALA A  73     -18.914   2.846 -45.040  1.00 32.85           O  
ATOM   1200  N   ARG A  74     -20.754   3.446 -43.891  1.00 32.63           N  
ATOM   1201  H   ARG A  74     -21.702   3.786 -43.965  1.00 32.63           H  
ATOM   1202  CA  ARG A  74     -20.128   3.307 -42.571  1.00 32.63           C  
ATOM   1203  HA  ARG A  74     -19.187   3.858 -42.563  1.00 32.63           H  
ATOM   1204  C   ARG A  74     -19.785   1.839 -42.368  1.00 32.63           C  
ATOM   1205  CB  ARG A  74     -21.033   3.822 -41.440  1.00 32.63           C  
ATOM   1206  HB2 ARG A  74     -20.740   3.323 -40.516  1.00 32.63           H  
ATOM   1207  HB3 ARG A  74     -22.074   3.572 -41.646  1.00 32.63           H  
ATOM   1208  O   ARG A  74     -20.677   1.020 -42.145  1.00 32.63           O  
ATOM   1209  CG  ARG A  74     -20.878   5.332 -41.226  1.00 32.63           C  
ATOM   1210  HG2 ARG A  74     -19.822   5.567 -41.093  1.00 32.63           H  
ATOM   1211  HG3 ARG A  74     -21.254   5.867 -42.098  1.00 32.63           H  
ATOM   1212  CD  ARG A  74     -21.645   5.769 -39.972  1.00 32.63           C  
ATOM   1213  HD2 ARG A  74     -21.314   5.154 -39.135  1.00 32.63           H  
ATOM   1214  HD3 ARG A  74     -22.710   5.605 -40.134  1.00 32.63           H  
ATOM   1215  NE  ARG A  74     -21.399   7.189 -39.659  1.00 32.63           N  
ATOM   1216  HE  ARG A  74     -20.893   7.720 -40.354  1.00 32.63           H  
ATOM   1217  NH1 ARG A  74     -22.414   7.236 -37.599  1.00 32.63           N  
ATOM   1218 HH11 ARG A  74     -22.645   6.259 -37.708  1.00 32.63           H  
ATOM   1219 HH12 ARG A  74     -22.668   7.739 -36.761  1.00 32.63           H  
ATOM   1220  NH2 ARG A  74     -21.445   9.082 -38.395  1.00 32.63           N  
ATOM   1221 HH21 ARG A  74     -20.931   9.573 -39.112  1.00 32.63           H  
ATOM   1222 HH22 ARG A  74     -21.708   9.573 -37.552  1.00 32.63           H  
ATOM   1223  CZ  ARG A  74     -21.753   7.826 -38.557  1.00 32.63           C  
ATOM   1224  N   THR A  75     -18.499   1.519 -42.449  1.00 29.13           N  
ATOM   1225  H   THR A  75     -17.815   2.228 -42.670  1.00 29.13           H  
ATOM   1226  CA  THR A  75     -18.007   0.180 -42.155  1.00 29.13           C  
ATOM   1227  HA  THR A  75     -18.530  -0.507 -42.821  1.00 29.13           H  
ATOM   1228  C   THR A  75     -18.351  -0.158 -40.698  1.00 29.13           C  
ATOM   1229  CB  THR A  75     -16.501   0.045 -42.440  1.00 29.13           C  
ATOM   1230  HB  THR A  75     -16.139  -0.895 -42.022  1.00 29.13           H  
ATOM   1231  O   THR A  75     -18.161   0.671 -39.802  1.00 29.13           O  
ATOM   1232  CG2 THR A  75     -16.217   0.061 -43.941  1.00 29.13           C  
ATOM   1233 HG21 THR A  75     -16.751  -0.756 -44.429  1.00 29.13           H  
ATOM   1234 HG22 THR A  75     -16.534   1.008 -44.379  1.00 29.13           H  
ATOM   1235 HG23 THR A  75     -15.149  -0.073 -44.113  1.00 29.13           H  
ATOM   1236  OG1 THR A  75     -15.781   1.116 -41.882  1.00 29.13           O  
ATOM   1237  HG1 THR A  75     -14.848   0.927 -42.005  1.00 29.13           H  
ATOM   1238  N   PRO A  76     -18.901  -1.354 -40.417  1.00 36.92           N  
ATOM   1239  CA  PRO A  76     -19.370  -1.700 -39.072  1.00 36.92           C  
ATOM   1240  HA  PRO A  76     -20.093  -0.951 -38.748  1.00 36.92           H  
ATOM   1241  C   PRO A  76     -18.249  -1.740 -38.018  1.00 36.92           C  
ATOM   1242  CB  PRO A  76     -20.092  -3.044 -39.228  1.00 36.92           C  
ATOM   1243  HB2 PRO A  76     -21.159  -2.864 -39.358  1.00 36.92           H  
ATOM   1244  HB3 PRO A  76     -19.925  -3.703 -38.376  1.00 36.92           H  
ATOM   1245  O   PRO A  76     -18.534  -1.693 -36.822  1.00 36.92           O  
ATOM   1246  CG  PRO A  76     -19.519  -3.639 -40.515  1.00 36.92           C  
ATOM   1247  HG2 PRO A  76     -20.226  -4.310 -41.004  1.00 36.92           H  
ATOM   1248  HG3 PRO A  76     -18.586  -4.157 -40.294  1.00 36.92           H  
ATOM   1249  CD  PRO A  76     -19.226  -2.408 -41.365  1.00 36.92           C  
ATOM   1250  HD2 PRO A  76     -20.114  -2.126 -41.930  1.00 36.92           H  
ATOM   1251  HD3 PRO A  76     -18.394  -2.613 -42.039  1.00 36.92           H  
ATOM   1252  N   GLU A  77     -16.986  -1.774 -38.446  1.00 31.10           N  
ATOM   1253  H   GLU A  77     -16.822  -1.794 -39.442  1.00 31.10           H  
ATOM   1254  CA  GLU A  77     -15.798  -1.821 -37.590  1.00 31.10           C  
ATOM   1255  HA  GLU A  77     -15.860  -2.691 -36.937  1.00 31.10           H  
ATOM   1256  C   GLU A  77     -15.650  -0.588 -36.689  1.00 31.10           C  
ATOM   1257  CB  GLU A  77     -14.555  -1.974 -38.477  1.00 31.10           C  
ATOM   1258  HB2 GLU A  77     -13.668  -1.970 -37.843  1.00 31.10           H  
ATOM   1259  HB3 GLU A  77     -14.503  -1.127 -39.161  1.00 31.10           H  
ATOM   1260  O   GLU A  77     -15.350  -0.734 -35.503  1.00 31.10           O  
ATOM   1261  CG  GLU A  77     -14.595  -3.288 -39.273  1.00 31.10           C  
ATOM   1262  HG2 GLU A  77     -14.717  -4.113 -38.571  1.00 31.10           H  
ATOM   1263  HG3 GLU A  77     -15.458  -3.283 -39.939  1.00 31.10           H  
ATOM   1264  CD  GLU A  77     -13.335  -3.503 -40.116  1.00 31.10           C  
ATOM   1265  OE1 GLU A  77     -12.963  -4.685 -40.273  1.00 31.10           O  
ATOM   1266  OE2 GLU A  77     -12.798  -2.489 -40.614  1.00 31.10           O  
ATOM   1267  N   THR A  78     -15.921   0.627 -37.185  1.00 34.65           N  
ATOM   1268  H   THR A  78     -16.203   0.721 -38.150  1.00 34.65           H  
ATOM   1269  CA  THR A  78     -15.653   1.855 -36.408  1.00 34.65           C  
ATOM   1270  HA  THR A  78     -14.624   1.805 -36.054  1.00 34.65           H  
ATOM   1271  C   THR A  78     -16.545   1.969 -35.170  1.00 34.65           C  
ATOM   1272  CB  THR A  78     -15.817   3.131 -37.253  1.00 34.65           C  
ATOM   1273  HB  THR A  78     -16.837   3.502 -37.150  1.00 34.65           H  
ATOM   1274  O   THR A  78     -16.129   2.491 -34.137  1.00 34.65           O  
ATOM   1275  CG2 THR A  78     -14.838   4.217 -36.815  1.00 34.65           C  
ATOM   1276 HG21 THR A  78     -13.812   3.870 -36.933  1.00 34.65           H  
ATOM   1277 HG22 THR A  78     -14.987   5.107 -37.427  1.00 34.65           H  
ATOM   1278 HG23 THR A  78     -15.012   4.473 -35.770  1.00 34.65           H  
ATOM   1279  OG1 THR A  78     -15.588   2.897 -38.620  1.00 34.65           O  
ATOM   1280  HG1 THR A  78     -14.687   2.585 -38.736  1.00 34.65           H  
ATOM   1281  N   THR A  79     -17.764   1.427 -35.234  1.00 34.74           N  
ATOM   1282  H   THR A  79     -18.042   0.994 -36.103  1.00 34.74           H  
ATOM   1283  CA  THR A  79     -18.698   1.429 -34.095  1.00 34.74           C  
ATOM   1284  HA  THR A  79     -18.632   2.410 -33.623  1.00 34.74           H  
ATOM   1285  C   THR A  79     -18.331   0.402 -33.024  1.00 34.74           C  
ATOM   1286  CB  THR A  79     -20.154   1.192 -34.535  1.00 34.74           C  
ATOM   1287  HB  THR A  79     -20.383   0.127 -34.489  1.00 34.74           H  
ATOM   1288  O   THR A  79     -18.816   0.476 -31.896  1.00 34.74           O  
ATOM   1289  CG2 THR A  79     -21.128   1.952 -33.635  1.00 34.74           C  
ATOM   1290 HG21 THR A  79     -22.000   2.245 -34.222  1.00 34.74           H  
ATOM   1291 HG22 THR A  79     -21.428   1.314 -32.804  1.00 34.74           H  
ATOM   1292 HG23 THR A  79     -20.676   2.862 -33.241  1.00 34.74           H  
ATOM   1293  OG1 THR A  79     -20.396   1.613 -35.861  1.00 34.74           O  
ATOM   1294  HG1 THR A  79     -20.111   0.909 -36.448  1.00 34.74           H  
ATOM   1295  N   HIS A  80     -17.467  -0.561 -33.355  1.00 38.21           N  
ATOM   1296  H   HIS A  80     -17.044  -0.554 -34.272  1.00 38.21           H  
ATOM   1297  CA  HIS A  80     -17.100  -1.638 -32.445  1.00 38.21           C  
ATOM   1298  HA  HIS A  80     -18.017  -2.002 -31.984  1.00 38.21           H  
ATOM   1299  C   HIS A  80     -16.187  -1.169 -31.298  1.00 38.21           C  
ATOM   1300  CB  HIS A  80     -16.483  -2.782 -33.263  1.00 38.21           C  
ATOM   1301  HB2 HIS A  80     -15.427  -2.585 -33.449  1.00 38.21           H  
ATOM   1302  HB3 HIS A  80     -16.991  -2.869 -34.223  1.00 38.21           H  
ATOM   1303  O   HIS A  80     -16.147  -1.789 -30.235  1.00 38.21           O  
ATOM   1304  CG  HIS A  80     -16.647  -4.081 -32.535  1.00 38.21           C  
ATOM   1305  CD2 HIS A  80     -17.842  -4.702 -32.308  1.00 38.21           C  
ATOM   1306  HD2 HIS A  80     -18.797  -4.394 -32.708  1.00 38.21           H  
ATOM   1307  ND1 HIS A  80     -15.709  -4.700 -31.746  1.00 38.21           N  
ATOM   1308  HD1 HIS A  80     -14.754  -4.397 -31.618  1.00 38.21           H  
ATOM   1309  CE1 HIS A  80     -16.328  -5.658 -31.040  1.00 38.21           C  
ATOM   1310  HE1 HIS A  80     -15.856  -6.277 -30.292  1.00 38.21           H  
ATOM   1311  NE2 HIS A  80     -17.632  -5.698 -31.351  1.00 38.21           N  
ATOM   1312  N   VAL A  81     -15.485  -0.047 -31.486  1.00 35.29           N  
ATOM   1313  H   VAL A  81     -15.557   0.406 -32.385  1.00 35.29           H  
ATOM   1314  CA  VAL A  81     -14.499   0.474 -30.527  1.00 35.29           C  
ATOM   1315  HA  VAL A  81     -14.012  -0.374 -30.044  1.00 35.29           H  
ATOM   1316  C   VAL A  81     -15.149   1.299 -29.401  1.00 35.29           C  
ATOM   1317  CB  VAL A  81     -13.401   1.259 -31.281  1.00 35.29           C  
ATOM   1318  HB  VAL A  81     -13.840   2.163 -31.704  1.00 35.29           H  
ATOM   1319  O   VAL A  81     -14.659   1.282 -28.274  1.00 35.29           O  
ATOM   1320  CG1 VAL A  81     -12.242   1.662 -30.361  1.00 35.29           C  
ATOM   1321 HG11 VAL A  81     -11.485   2.200 -30.933  1.00 35.29           H  
ATOM   1322 HG12 VAL A  81     -11.789   0.776 -29.915  1.00 35.29           H  
ATOM   1323 HG13 VAL A  81     -12.596   2.321 -29.569  1.00 35.29           H  
ATOM   1324  CG2 VAL A  81     -12.794   0.429 -32.426  1.00 35.29           C  
ATOM   1325 HG21 VAL A  81     -12.388  -0.506 -32.039  1.00 35.29           H  
ATOM   1326 HG22 VAL A  81     -11.993   0.991 -32.906  1.00 35.29           H  
ATOM   1327 HG23 VAL A  81     -13.541   0.210 -33.188  1.00 35.29           H  
ATOM   1328  N   SER A  82     -16.274   1.987 -29.649  1.00 44.11           N  
ATOM   1329  H   SER A  82     -16.688   1.938 -30.569  1.00 44.11           H  
ATOM   1330  CA  SER A  82     -16.823   2.967 -28.688  1.00 44.11           C  
ATOM   1331  HA  SER A  82     -15.982   3.439 -28.181  1.00 44.11           H  
ATOM   1332  C   SER A  82     -17.710   2.388 -27.580  1.00 44.11           C  
ATOM   1333  CB  SER A  82     -17.573   4.086 -29.418  1.00 44.11           C  
ATOM   1334  HB2 SER A  82     -16.944   4.476 -30.218  1.00 44.11           H  
ATOM   1335  HB3 SER A  82     -17.781   4.896 -28.718  1.00 44.11           H  
ATOM   1336  O   SER A  82     -17.852   3.019 -26.538  1.00 44.11           O  
ATOM   1337  OG  SER A  82     -18.794   3.621 -29.964  1.00 44.11           O  
ATOM   1338  HG  SER A  82     -19.457   3.597 -29.270  1.00 44.11           H  
ATOM   1339  N   PHE A  83     -18.336   1.221 -27.772  1.00 40.41           N  
ATOM   1340  H   PHE A  83     -18.241   0.764 -28.668  1.00 40.41           H  
ATOM   1341  CA  PHE A  83     -19.188   0.622 -26.729  1.00 40.41           C  
ATOM   1342  HA  PHE A  83     -19.648   1.421 -26.147  1.00 40.41           H  
ATOM   1343  C   PHE A  83     -18.393  -0.207 -25.719  1.00 40.41           C  
ATOM   1344  CB  PHE A  83     -20.332  -0.181 -27.360  1.00 40.41           C  
ATOM   1345  HB2 PHE A  83     -20.724  -0.877 -26.618  1.00 40.41           H  
ATOM   1346  HB3 PHE A  83     -19.960  -0.770 -28.198  1.00 40.41           H  
ATOM   1347  O   PHE A  83     -18.705  -0.189 -24.528  1.00 40.41           O  
ATOM   1348  CG  PHE A  83     -21.474   0.709 -27.806  1.00 40.41           C  
ATOM   1349  CD1 PHE A  83     -22.428   1.145 -26.865  1.00 40.41           C  
ATOM   1350  HD1 PHE A  83     -22.360   0.827 -25.835  1.00 40.41           H  
ATOM   1351  CD2 PHE A  83     -21.550   1.157 -29.139  1.00 40.41           C  
ATOM   1352  HD2 PHE A  83     -20.813   0.841 -29.862  1.00 40.41           H  
ATOM   1353  CE1 PHE A  83     -23.454   2.021 -27.258  1.00 40.41           C  
ATOM   1354  HE1 PHE A  83     -24.172   2.380 -26.535  1.00 40.41           H  
ATOM   1355  CE2 PHE A  83     -22.584   2.026 -29.530  1.00 40.41           C  
ATOM   1356  HE2 PHE A  83     -22.635   2.369 -30.553  1.00 40.41           H  
ATOM   1357  CZ  PHE A  83     -23.539   2.454 -28.590  1.00 40.41           C  
ATOM   1358  HZ  PHE A  83     -24.331   3.125 -28.887  1.00 40.41           H  
ATOM   1359  N   ALA A  84     -17.327  -0.881 -26.163  1.00 41.05           N  
ATOM   1360  H   ALA A  84     -17.094  -0.844 -27.145  1.00 41.05           H  
ATOM   1361  CA  ALA A  84     -16.437  -1.613 -25.266  1.00 41.05           C  
ATOM   1362  HA  ALA A  84     -17.029  -2.323 -24.689  1.00 41.05           H  
ATOM   1363  C   ALA A  84     -15.742  -0.676 -24.260  1.00 41.05           C  
ATOM   1364  CB  ALA A  84     -15.430  -2.398 -26.113  1.00 41.05           C  
ATOM   1365  HB1 ALA A  84     -14.774  -2.970 -25.458  1.00 41.05           H  
ATOM   1366  HB2 ALA A  84     -15.955  -3.085 -26.777  1.00 41.05           H  
ATOM   1367  HB3 ALA A  84     -14.826  -1.714 -26.710  1.00 41.05           H  
ATOM   1368  O   ALA A  84     -15.581  -1.045 -23.102  1.00 41.05           O  
ATOM   1369  N   SER A  85     -15.407   0.558 -24.660  1.00 45.19           N  
ATOM   1370  H   SER A  85     -15.582   0.836 -25.615  1.00 45.19           H  
ATOM   1371  CA  SER A  85     -14.750   1.534 -23.781  1.00 45.19           C  
ATOM   1372  HA  SER A  85     -13.935   1.023 -23.269  1.00 45.19           H  
ATOM   1373  C   SER A  85     -15.650   2.117 -22.682  1.00 45.19           C  
ATOM   1374  CB  SER A  85     -14.127   2.660 -24.610  1.00 45.19           C  
ATOM   1375  HB2 SER A  85     -13.479   2.232 -25.375  1.00 45.19           H  
ATOM   1376  HB3 SER A  85     -13.529   3.298 -23.958  1.00 45.19           H  
ATOM   1377  O   SER A  85     -15.124   2.686 -21.730  1.00 45.19           O  
ATOM   1378  OG  SER A  85     -15.134   3.435 -25.223  1.00 45.19           O  
ATOM   1379  HG  SER A  85     -14.720   4.125 -25.746  1.00 45.19           H  
ATOM   1380  N   GLN A  86     -16.981   1.962 -22.749  1.00 45.91           N  
ATOM   1381  H   GLN A  86     -17.373   1.527 -23.572  1.00 45.91           H  
ATOM   1382  CA  GLN A  86     -17.888   2.373 -21.662  1.00 45.91           C  
ATOM   1383  HA  GLN A  86     -17.421   3.198 -21.124  1.00 45.91           H  
ATOM   1384  C   GLN A  86     -18.100   1.296 -20.593  1.00 45.91           C  
ATOM   1385  CB  GLN A  86     -19.218   2.890 -22.220  1.00 45.91           C  
ATOM   1386  HB2 GLN A  86     -20.000   2.758 -21.472  1.00 45.91           H  
ATOM   1387  HB3 GLN A  86     -19.497   2.336 -23.117  1.00 45.91           H  
ATOM   1388  O   GLN A  86     -18.342   1.641 -19.438  1.00 45.91           O  
ATOM   1389  CG  GLN A  86     -19.099   4.390 -22.523  1.00 45.91           C  
ATOM   1390  HG2 GLN A  86     -18.336   4.545 -23.286  1.00 45.91           H  
ATOM   1391  HG3 GLN A  86     -18.791   4.914 -21.619  1.00 45.91           H  
ATOM   1392  CD  GLN A  86     -20.401   5.011 -23.012  1.00 45.91           C  
ATOM   1393  NE2 GLN A  86     -20.491   6.323 -23.030  1.00 45.91           N  
ATOM   1394 HE21 GLN A  86     -21.368   6.702 -23.357  1.00 45.91           H  
ATOM   1395 HE22 GLN A  86     -19.712   6.897 -22.741  1.00 45.91           H  
ATOM   1396  OE1 GLN A  86     -21.359   4.353 -23.380  1.00 45.91           O  
ATOM   1397  N   CYS A  87     -17.875   0.018 -20.917  1.00 44.29           N  
ATOM   1398  H   CYS A  87     -17.686  -0.194 -21.886  1.00 44.29           H  
ATOM   1399  CA  CYS A  87     -17.330  -0.907 -19.923  1.00 44.29           C  
ATOM   1400  HA  CYS A  87     -17.654  -0.596 -18.930  1.00 44.29           H  
ATOM   1401  C   CYS A  87     -15.801  -0.788 -19.902  1.00 44.29           C  
ATOM   1402  CB  CYS A  87     -17.841  -2.345 -20.096  1.00 44.29           C  
ATOM   1403  HB2 CYS A  87     -17.183  -3.002 -19.529  1.00 44.29           H  
ATOM   1404  HB3 CYS A  87     -17.771  -2.637 -21.144  1.00 44.29           H  
ATOM   1405  O   CYS A  87     -15.095  -1.786 -20.038  1.00 44.29           O  
ATOM   1406  SG  CYS A  87     -19.525  -2.632 -19.479  1.00 44.29           S  
ATOM   1407  N   GLN A  88     -15.302   0.436 -19.659  1.00 51.59           N  
ATOM   1408  H   GLN A  88     -15.950   1.211 -19.631  1.00 51.59           H  
ATOM   1409  CA  GLN A  88     -14.051   0.632 -18.930  1.00 51.59           C  
ATOM   1410  HA  GLN A  88     -13.200   0.375 -19.561  1.00 51.59           H  
ATOM   1411  C   GLN A  88     -14.123  -0.327 -17.750  1.00 51.59           C  
ATOM   1412  CB  GLN A  88     -13.933   2.086 -18.427  1.00 51.59           C  
ATOM   1413  HB2 GLN A  88     -14.917   2.554 -18.431  1.00 51.59           H  
ATOM   1414  HB3 GLN A  88     -13.570   2.091 -17.399  1.00 51.59           H  
ATOM   1415  O   GLN A  88     -14.964  -0.168 -16.860  1.00 51.59           O  
ATOM   1416  CG  GLN A  88     -12.959   2.930 -19.259  1.00 51.59           C  
ATOM   1417  HG2 GLN A  88     -13.137   2.765 -20.321  1.00 51.59           H  
ATOM   1418  HG3 GLN A  88     -11.937   2.620 -19.045  1.00 51.59           H  
ATOM   1419  CD  GLN A  88     -13.088   4.421 -18.956  1.00 51.59           C  
ATOM   1420  NE2 GLN A  88     -12.800   5.285 -19.904  1.00 51.59           N  
ATOM   1421 HE21 GLN A  88     -12.888   6.258 -19.648  1.00 51.59           H  
ATOM   1422 HE22 GLN A  88     -12.541   4.969 -20.827  1.00 51.59           H  
ATOM   1423  OE1 GLN A  88     -13.441   4.847 -17.870  1.00 51.59           O  
ATOM   1424  N   THR A  89     -13.347  -1.403 -17.829  1.00 50.42           N  
ATOM   1425  H   THR A  89     -12.714  -1.517 -18.608  1.00 50.42           H  
ATOM   1426  CA  THR A  89     -13.404  -2.473 -16.851  1.00 50.42           C  
ATOM   1427  HA  THR A  89     -14.432  -2.813 -16.731  1.00 50.42           H  
ATOM   1428  C   THR A  89     -12.937  -1.865 -15.550  1.00 50.42           C  
ATOM   1429  CB  THR A  89     -12.529  -3.671 -17.263  1.00 50.42           C  
ATOM   1430  HB  THR A  89     -12.339  -4.295 -16.390  1.00 50.42           H  
ATOM   1431  O   THR A  89     -11.739  -1.646 -15.382  1.00 50.42           O  
ATOM   1432  CG2 THR A  89     -13.215  -4.517 -18.335  1.00 50.42           C  
ATOM   1433 HG21 THR A  89     -13.400  -3.916 -19.225  1.00 50.42           H  
ATOM   1434 HG22 THR A  89     -12.584  -5.367 -18.597  1.00 50.42           H  
ATOM   1435 HG23 THR A  89     -14.165  -4.891 -17.953  1.00 50.42           H  
ATOM   1436  OG1 THR A  89     -11.302  -3.260 -17.829  1.00 50.42           O  
ATOM   1437  HG1 THR A  89     -10.740  -4.035 -17.903  1.00 50.42           H  
ATOM   1438  N   LYS A  90     -13.877  -1.566 -14.639  1.00 55.22           N  
ATOM   1439  H   LYS A  90     -14.848  -1.645 -14.905  1.00 55.22           H  
ATOM   1440  CA  LYS A  90     -13.536  -1.346 -13.236  1.00 55.22           C  
ATOM   1441  HA  LYS A  90     -13.032  -0.389 -13.100  1.00 55.22           H  
ATOM   1442  C   LYS A  90     -12.575  -2.469 -12.870  1.00 55.22           C  
ATOM   1443  CB  LYS A  90     -14.756  -1.444 -12.328  1.00 55.22           C  
ATOM   1444  HB2 LYS A  90     -14.340  -1.587 -11.331  1.00 55.22           H  
ATOM   1445  HB3 LYS A  90     -15.337  -2.328 -12.588  1.00 55.22           H  
ATOM   1446  O   LYS A  90     -12.849  -3.636 -13.156  1.00 55.22           O  
ATOM   1447  CG  LYS A  90     -15.670  -0.213 -12.250  1.00 55.22           C  
ATOM   1448  HG2 LYS A  90     -16.125  -0.005 -13.219  1.00 55.22           H  
ATOM   1449  HG3 LYS A  90     -15.079   0.644 -11.927  1.00 55.22           H  
ATOM   1450  CD  LYS A  90     -16.755  -0.529 -11.205  1.00 55.22           C  
ATOM   1451  HD2 LYS A  90     -17.547  -1.121 -11.664  1.00 55.22           H  
ATOM   1452  HD3 LYS A  90     -16.297  -1.157 -10.441  1.00 55.22           H  
ATOM   1453  CE  LYS A  90     -17.353   0.678 -10.479  1.00 55.22           C  
ATOM   1454  HE2 LYS A  90     -18.337   0.895 -10.895  1.00 55.22           H  
ATOM   1455  HE3 LYS A  90     -16.707   1.542 -10.637  1.00 55.22           H  
ATOM   1456  NZ  LYS A  90     -17.438   0.387  -9.023  1.00 55.22           N  
ATOM   1457  HZ1 LYS A  90     -16.506   0.332  -8.639  1.00 55.22           H  
ATOM   1458  HZ2 LYS A  90     -17.954   1.075  -8.493  1.00 55.22           H  
ATOM   1459  HZ3 LYS A  90     -17.796  -0.540  -8.839  1.00 55.22           H  
ATOM   1460  N   GLN A  91     -11.385  -2.110 -12.415  1.00 64.64           N  
ATOM   1461  H   GLN A  91     -11.180  -1.141 -12.219  1.00 64.64           H  
ATOM   1462  CA  GLN A  91     -10.341  -3.113 -12.337  1.00 64.64           C  
ATOM   1463  HA  GLN A  91     -10.486  -3.832 -13.143  1.00 64.64           H  
ATOM   1464  C   GLN A  91     -10.493  -3.881 -11.024  1.00 64.64           C  
ATOM   1465  CB  GLN A  91      -8.952  -2.504 -12.568  1.00 64.64           C  
ATOM   1466  HB2 GLN A  91      -8.710  -1.789 -11.781  1.00 64.64           H  
ATOM   1467  HB3 GLN A  91      -8.245  -3.331 -12.503  1.00 64.64           H  
ATOM   1468  O   GLN A  91     -10.662  -3.288  -9.964  1.00 64.64           O  
ATOM   1469  CG  GLN A  91      -8.766  -1.875 -13.967  1.00 64.64           C  
ATOM   1470  HG2 GLN A  91      -7.702  -1.886 -14.204  1.00 64.64           H  
ATOM   1471  HG3 GLN A  91      -9.272  -2.488 -14.713  1.00 64.64           H  
ATOM   1472  CD  GLN A  91      -9.229  -0.424 -14.094  1.00 64.64           C  
ATOM   1473  NE2 GLN A  91      -9.405   0.090 -15.289  1.00 64.64           N  
ATOM   1474 HE21 GLN A  91      -9.754   1.038 -15.305  1.00 64.64           H  
ATOM   1475 HE22 GLN A  91      -9.519  -0.535 -16.074  1.00 64.64           H  
ATOM   1476  OE1 GLN A  91      -9.391   0.300 -13.127  1.00 64.64           O  
ATOM   1477  N   ALA A  92     -10.385  -5.207 -11.063  1.00 69.77           N  
ATOM   1478  H   ALA A  92     -10.472  -5.682 -11.950  1.00 69.77           H  
ATOM   1479  CA  ALA A  92     -10.348  -5.997  -9.832  1.00 69.77           C  
ATOM   1480  HA  ALA A  92     -11.209  -5.727  -9.221  1.00 69.77           H  
ATOM   1481  C   ALA A  92      -9.075  -5.717  -9.002  1.00 69.77           C  
ATOM   1482  CB  ALA A  92     -10.474  -7.477 -10.210  1.00 69.77           C  
ATOM   1483  HB1 ALA A  92      -9.596  -7.801 -10.769  1.00 69.77           H  
ATOM   1484  HB2 ALA A  92     -11.367  -7.620 -10.818  1.00 69.77           H  
ATOM   1485  HB3 ALA A  92     -10.586  -8.067  -9.301  1.00 69.77           H  
ATOM   1486  O   ALA A  92      -9.049  -6.000  -7.806  1.00 69.77           O  
ATOM   1487  N   ALA A  93      -8.013  -5.229  -9.661  1.00 80.21           N  
ATOM   1488  H   ALA A  93      -8.135  -5.087 -10.654  1.00 80.21           H  
ATOM   1489  CA  ALA A  93      -6.780  -4.651  -9.120  1.00 80.21           C  
ATOM   1490  HA  ALA A  93      -7.029  -3.824  -8.455  1.00 80.21           H  
ATOM   1491  C   ALA A  93      -5.919  -4.094 -10.285  1.00 80.21           C  
ATOM   1492  CB  ALA A  93      -6.021  -5.716  -8.315  1.00 80.21           C  
ATOM   1493  HB1 ALA A  93      -5.868  -6.607  -8.923  1.00 80.21           H  
ATOM   1494  HB2 ALA A  93      -5.069  -5.310  -7.971  1.00 80.21           H  
ATOM   1495  HB3 ALA A  93      -6.589  -5.990  -7.426  1.00 80.21           H  
ATOM   1496  O   ALA A  93      -6.268  -4.244 -11.456  1.00 80.21           O  
ATOM   1497  N   CYS A  94      -4.775  -3.473  -9.992  1.00 90.85           N  
ATOM   1498  H   CYS A  94      -4.534  -3.368  -9.017  1.00 90.85           H  
ATOM   1499  CA  CYS A  94      -3.992  -2.676 -10.948  1.00 90.85           C  
ATOM   1500  HA  CYS A  94      -4.662  -1.941 -11.393  1.00 90.85           H  
ATOM   1501  C   CYS A  94      -3.313  -3.414 -12.133  1.00 90.85           C  
ATOM   1502  CB  CYS A  94      -2.937  -1.917 -10.134  1.00 90.85           C  
ATOM   1503  HB2 CYS A  94      -2.259  -1.401 -10.813  1.00 90.85           H  
ATOM   1504  HB3 CYS A  94      -2.349  -2.641  -9.570  1.00 90.85           H  
ATOM   1505  O   CYS A  94      -2.684  -2.755 -12.956  1.00 90.85           O  
ATOM   1506  SG  CYS A  94      -3.585  -0.708  -8.955  1.00 90.85           S  
ATOM   1507  N   GLN A  95      -3.374  -4.748 -12.252  1.00 79.25           N  
ATOM   1508  H   GLN A  95      -3.980  -5.260 -11.628  1.00 79.25           H  
ATOM   1509  CA  GLN A  95      -2.421  -5.504 -13.099  1.00 79.25           C  
ATOM   1510  HA  GLN A  95      -1.425  -5.089 -12.943  1.00 79.25           H  
ATOM   1511  C   GLN A  95      -2.610  -5.389 -14.609  1.00 79.25           C  
ATOM   1512  CB  GLN A  95      -2.348  -6.979 -12.686  1.00 79.25           C  
ATOM   1513  HB2 GLN A  95      -3.300  -7.480 -12.863  1.00 79.25           H  
ATOM   1514  HB3 GLN A  95      -1.588  -7.469 -13.294  1.00 79.25           H  
ATOM   1515  O   GLN A  95      -1.641  -5.506 -15.349  1.00 79.25           O  
ATOM   1516  CG  GLN A  95      -1.921  -7.083 -11.219  1.00 79.25           C  
ATOM   1517  HG2 GLN A  95      -1.337  -7.989 -11.054  1.00 79.25           H  
ATOM   1518  HG3 GLN A  95      -1.220  -6.278 -11.000  1.00 79.25           H  
ATOM   1519  CD  GLN A  95      -3.082  -7.034 -10.237  1.00 79.25           C  
ATOM   1520  NE2 GLN A  95      -2.894  -6.427  -9.092  1.00 79.25           N  
ATOM   1521 HE21 GLN A  95      -3.662  -6.421  -8.436  1.00 79.25           H  
ATOM   1522 HE22 GLN A  95      -2.070  -5.858  -8.959  1.00 79.25           H  
ATOM   1523  OE1 GLN A  95      -4.172  -7.526 -10.469  1.00 79.25           O  
ATOM   1524  N   ASN A  96      -3.828  -5.118 -15.074  1.00 74.39           N  
ATOM   1525  H   ASN A  96      -4.575  -4.988 -14.407  1.00 74.39           H  
ATOM   1526  CA  ASN A  96      -4.111  -4.988 -16.506  1.00 74.39           C  
ATOM   1527  HA  ASN A  96      -3.328  -5.501 -17.066  1.00 74.39           H  
ATOM   1528  C   ASN A  96      -4.058  -3.525 -16.990  1.00 74.39           C  
ATOM   1529  CB  ASN A  96      -5.430  -5.713 -16.820  1.00 74.39           C  
ATOM   1530  HB2 ASN A  96      -5.646  -5.619 -17.884  1.00 74.39           H  
ATOM   1531  HB3 ASN A  96      -6.239  -5.237 -16.267  1.00 74.39           H  
ATOM   1532  O   ASN A  96      -4.572  -3.210 -18.063  1.00 74.39           O  
ATOM   1533  CG  ASN A  96      -5.379  -7.199 -16.490  1.00 74.39           C  
ATOM   1534  ND2 ASN A  96      -6.447  -7.748 -15.961  1.00 74.39           N  
ATOM   1535 HD21 ASN A  96      -6.372  -8.729 -15.733  1.00 74.39           H  
ATOM   1536 HD22 ASN A  96      -7.271  -7.195 -15.770  1.00 74.39           H  
ATOM   1537  OD1 ASN A  96      -4.402  -7.897 -16.692  1.00 74.39           O  
ATOM   1538  N   ILE A  97      -3.476  -2.617 -16.198  1.00 82.98           N  
ATOM   1539  H   ILE A  97      -3.019  -2.932 -15.354  1.00 82.98           H  
ATOM   1540  CA  ILE A  97      -3.352  -1.197 -16.540  1.00 82.98           C  
ATOM   1541  HA  ILE A  97      -4.191  -0.909 -17.174  1.00 82.98           H  
ATOM   1542  C   ILE A  97      -2.075  -1.000 -17.353  1.00 82.98           C  
ATOM   1543  CB  ILE A  97      -3.413  -0.303 -15.283  1.00 82.98           C  
ATOM   1544  HB  ILE A  97      -2.595  -0.577 -14.618  1.00 82.98           H  
ATOM   1545  O   ILE A  97      -0.995  -0.779 -16.807  1.00 82.98           O  
ATOM   1546  CG1 ILE A  97      -4.756  -0.536 -14.554  1.00 82.98           C  
ATOM   1547 HG12 ILE A  97      -4.875  -1.596 -14.328  1.00 82.98           H  
ATOM   1548 HG13 ILE A  97      -5.586  -0.229 -15.189  1.00 82.98           H  
ATOM   1549  CG2 ILE A  97      -3.264   1.187 -15.660  1.00 82.98           C  
ATOM   1550 HG21 ILE A  97      -3.257   1.808 -14.764  1.00 82.98           H  
ATOM   1551 HG22 ILE A  97      -4.084   1.497 -16.308  1.00 82.98           H  
ATOM   1552 HG23 ILE A  97      -2.318   1.361 -16.173  1.00 82.98           H  
ATOM   1553  CD1 ILE A  97      -4.839   0.209 -13.227  1.00 82.98           C  
ATOM   1554 HD11 ILE A  97      -3.908   0.052 -12.682  1.00 82.98           H  
ATOM   1555 HD12 ILE A  97      -5.669  -0.192 -12.646  1.00 82.98           H  
ATOM   1556 HD13 ILE A  97      -4.998   1.274 -13.391  1.00 82.98           H  
ATOM   1557  N   ASN A  98      -2.214  -1.058 -18.676  1.00 79.02           N  
ATOM   1558  H   ASN A  98      -3.121  -1.284 -19.059  1.00 79.02           H  
ATOM   1559  CA  ASN A  98      -1.168  -0.593 -19.575  1.00 79.02           C  
ATOM   1560  HA  ASN A  98      -0.205  -0.903 -19.170  1.00 79.02           H  
ATOM   1561  C   ASN A  98      -1.195   0.944 -19.630  1.00 79.02           C  
ATOM   1562  CB  ASN A  98      -1.334  -1.246 -20.956  1.00 79.02           C  
ATOM   1563  HB2 ASN A  98      -2.228  -0.852 -21.442  1.00 79.02           H  
ATOM   1564  HB3 ASN A  98      -1.436  -2.325 -20.842  1.00 79.02           H  
ATOM   1565  O   ASN A  98      -2.214   1.537 -19.987  1.00 79.02           O  
ATOM   1566  CG  ASN A  98      -0.128  -0.983 -21.841  1.00 79.02           C  
ATOM   1567  ND2 ASN A  98      -0.229  -1.235 -23.124  1.00 79.02           N  
ATOM   1568 HD21 ASN A  98      -1.101  -1.544 -23.530  1.00 79.02           H  
ATOM   1569 HD22 ASN A  98       0.584  -1.000 -23.675  1.00 79.02           H  
ATOM   1570  OD1 ASN A  98       0.924  -0.565 -21.393  1.00 79.02           O  
ATOM   1571  N   SER A  99      -0.093   1.584 -19.248  1.00 85.73           N  
ATOM   1572  H   SER A  99       0.720   1.037 -19.006  1.00 85.73           H  
ATOM   1573  CA  SER A  99       0.059   3.038 -19.258  1.00 85.73           C  
ATOM   1574  HA  SER A  99      -0.534   3.456 -20.071  1.00 85.73           H  
ATOM   1575  C   SER A  99       1.517   3.417 -19.469  1.00 85.73           C  
ATOM   1576  CB  SER A  99      -0.407   3.635 -17.926  1.00 85.73           C  
ATOM   1577  HB2 SER A  99      -1.406   3.269 -17.691  1.00 85.73           H  
ATOM   1578  HB3 SER A  99       0.279   3.336 -17.133  1.00 85.73           H  
ATOM   1579  O   SER A  99       2.413   2.779 -18.915  1.00 85.73           O  
ATOM   1580  OG  SER A  99      -0.436   5.049 -18.015  1.00 85.73           O  
ATOM   1581  HG  SER A  99      -1.183   5.284 -18.570  1.00 85.73           H  
ATOM   1582  N   ASP A 100       1.761   4.497 -20.204  1.00 90.95           N  
ATOM   1583  H   ASP A 100       1.025   4.890 -20.773  1.00 90.95           H  
ATOM   1584  CA  ASP A 100       3.094   5.094 -20.321  1.00 90.95           C  
ATOM   1585  HA  ASP A 100       3.817   4.313 -20.556  1.00 90.95           H  
ATOM   1586  C   ASP A 100       3.530   5.770 -19.015  1.00 90.95           C  
ATOM   1587  CB  ASP A 100       3.097   6.089 -21.486  1.00 90.95           C  
ATOM   1588  HB2 ASP A 100       2.445   6.928 -21.243  1.00 90.95           H  
ATOM   1589  HB3 ASP A 100       4.108   6.469 -21.632  1.00 90.95           H  
ATOM   1590  O   ASP A 100       4.719   5.823 -18.714  1.00 90.95           O  
ATOM   1591  CG  ASP A 100       2.621   5.413 -22.771  1.00 90.95           C  
ATOM   1592  OD1 ASP A 100       3.171   4.336 -23.088  1.00 90.95           O  
ATOM   1593  OD2 ASP A 100       1.638   5.930 -23.343  1.00 90.95           O  
ATOM   1594  N   LYS A 101       2.570   6.227 -18.197  1.00 91.54           N  
ATOM   1595  H   LYS A 101       1.614   6.013 -18.444  1.00 91.54           H  
ATOM   1596  CA  LYS A 101       2.831   6.845 -16.894  1.00 91.54           C  
ATOM   1597  HA  LYS A 101       3.698   7.499 -16.988  1.00 91.54           H  
ATOM   1598  C   LYS A 101       3.153   5.787 -15.846  1.00 91.54           C  
ATOM   1599  CB  LYS A 101       1.620   7.666 -16.419  1.00 91.54           C  
ATOM   1600  HB2 LYS A 101       0.762   7.004 -16.303  1.00 91.54           H  
ATOM   1601  HB3 LYS A 101       1.854   8.089 -15.442  1.00 91.54           H  
ATOM   1602  O   LYS A 101       2.366   4.861 -15.654  1.00 91.54           O  
ATOM   1603  CG  LYS A 101       1.248   8.808 -17.373  1.00 91.54           C  
ATOM   1604  HG2 LYS A 101       2.116   9.451 -17.518  1.00 91.54           H  
ATOM   1605  HG3 LYS A 101       0.945   8.397 -18.336  1.00 91.54           H  
ATOM   1606  CD  LYS A 101       0.093   9.633 -16.793  1.00 91.54           C  
ATOM   1607  HD2 LYS A 101       0.404  10.055 -15.837  1.00 91.54           H  
ATOM   1608  HD3 LYS A 101      -0.768   8.984 -16.635  1.00 91.54           H  
ATOM   1609  CE  LYS A 101      -0.268  10.757 -17.769  1.00 91.54           C  
ATOM   1610  HE2 LYS A 101       0.631  11.340 -17.969  1.00 91.54           H  
ATOM   1611  HE3 LYS A 101      -0.586  10.311 -18.711  1.00 91.54           H  
ATOM   1612  NZ  LYS A 101      -1.333  11.635 -17.225  1.00 91.54           N  
ATOM   1613  HZ1 LYS A 101      -1.027  12.060 -16.361  1.00 91.54           H  
ATOM   1614  HZ2 LYS A 101      -1.548  12.372 -17.881  1.00 91.54           H  
ATOM   1615  HZ3 LYS A 101      -2.173  11.105 -17.046  1.00 91.54           H  
ATOM   1616  N   ASP A 102       4.221   6.020 -15.083  1.00 93.46           N  
ATOM   1617  H   ASP A 102       4.923   6.652 -15.440  1.00 93.46           H  
ATOM   1618  CA  ASP A 102       4.615   5.220 -13.913  1.00 93.46           C  
ATOM   1619  HA  ASP A 102       5.006   4.259 -14.246  1.00 93.46           H  
ATOM   1620  C   ASP A 102       3.467   4.959 -12.937  1.00 93.46           C  
ATOM   1621  CB  ASP A 102       5.708   5.953 -13.118  1.00 93.46           C  
ATOM   1622  HB2 ASP A 102       5.903   5.390 -12.205  1.00 93.46           H  
ATOM   1623  HB3 ASP A 102       5.335   6.934 -12.825  1.00 93.46           H  
ATOM   1624  O   ASP A 102       3.394   3.897 -12.318  1.00 93.46           O  
ATOM   1625  CG  ASP A 102       7.041   6.134 -13.841  1.00 93.46           C  
ATOM   1626  OD1 ASP A 102       7.135   5.737 -15.022  1.00 93.46           O  
ATOM   1627  OD2 ASP A 102       7.935   6.703 -13.176  1.00 93.46           O  
ATOM   1628  N   ARG A 103       2.584   5.954 -12.770  1.00 94.14           N  
ATOM   1629  H   ARG A 103       2.687   6.770 -13.356  1.00 94.14           H  
ATOM   1630  CA  ARG A 103       1.454   5.901 -11.844  1.00 94.14           C  
ATOM   1631  HA  ARG A 103       1.271   4.845 -11.644  1.00 94.14           H  
ATOM   1632  C   ARG A 103       0.180   6.451 -12.461  1.00 94.14           C  
ATOM   1633  CB  ARG A 103       1.786   6.596 -10.513  1.00 94.14           C  
ATOM   1634  HB2 ARG A 103       2.016   7.646 -10.692  1.00 94.14           H  
ATOM   1635  HB3 ARG A 103       0.921   6.531  -9.852  1.00 94.14           H  
ATOM   1636  O   ARG A 103       0.204   7.451 -13.178  1.00 94.14           O  
ATOM   1637  CG  ARG A 103       2.978   5.910  -9.840  1.00 94.14           C  
ATOM   1638  HG2 ARG A 103       2.757   4.849  -9.724  1.00 94.14           H  
ATOM   1639  HG3 ARG A 103       3.857   6.013 -10.477  1.00 94.14           H  
ATOM   1640  CD  ARG A 103       3.332   6.486  -8.473  1.00 94.14           C  
ATOM   1641  HD2 ARG A 103       2.505   6.308  -7.785  1.00 94.14           H  
ATOM   1642  HD3 ARG A 103       3.491   7.561  -8.552  1.00 94.14           H  
ATOM   1643  NE  ARG A 103       4.533   5.787  -7.993  1.00 94.14           N  
ATOM   1644  HE  ARG A 103       4.431   4.790  -7.863  1.00 94.14           H  
ATOM   1645  NH1 ARG A 103       6.101   7.359  -8.604  1.00 94.14           N  
ATOM   1646 HH11 ARG A 103       6.983   7.502  -9.076  1.00 94.14           H  
ATOM   1647 HH12 ARG A 103       5.355   8.024  -8.747  1.00 94.14           H  
ATOM   1648  NH2 ARG A 103       6.679   5.215  -8.245  1.00 94.14           N  
ATOM   1649 HH21 ARG A 103       7.576   5.374  -8.681  1.00 94.14           H  
ATOM   1650 HH22 ARG A 103       6.340   4.265  -8.298  1.00 94.14           H  
ATOM   1651  CZ  ARG A 103       5.769   6.140  -8.267  1.00 94.14           C  
ATOM   1652  N   VAL A 104      -0.936   5.803 -12.139  1.00 92.65           N  
ATOM   1653  H   VAL A 104      -0.844   5.004 -11.528  1.00 92.65           H  
ATOM   1654  CA  VAL A 104      -2.284   6.151 -12.613  1.00 92.65           C  
ATOM   1655  HA  VAL A 104      -2.294   7.191 -12.939  1.00 92.65           H  
ATOM   1656  C   VAL A 104      -3.274   5.997 -11.463  1.00 92.65           C  
ATOM   1657  CB  VAL A 104      -2.698   5.260 -13.805  1.00 92.65           C  
ATOM   1658  HB  VAL A 104      -2.721   4.219 -13.484  1.00 92.65           H  
ATOM   1659  O   VAL A 104      -3.194   5.026 -10.718  1.00 92.65           O  
ATOM   1660  CG1 VAL A 104      -4.085   5.632 -14.347  1.00 92.65           C  
ATOM   1661 HG11 VAL A 104      -4.316   5.026 -15.223  1.00 92.65           H  
ATOM   1662 HG12 VAL A 104      -4.118   6.686 -14.621  1.00 92.65           H  
ATOM   1663 HG13 VAL A 104      -4.852   5.425 -13.600  1.00 92.65           H  
ATOM   1664  CG2 VAL A 104      -1.717   5.381 -14.977  1.00 92.65           C  
ATOM   1665 HG21 VAL A 104      -2.078   4.789 -15.818  1.00 92.65           H  
ATOM   1666 HG22 VAL A 104      -1.616   6.422 -15.283  1.00 92.65           H  
ATOM   1667 HG23 VAL A 104      -0.737   4.993 -14.699  1.00 92.65           H  
ATOM   1668  N   VAL A 105      -4.219   6.927 -11.320  1.00 91.62           N  
ATOM   1669  H   VAL A 105      -4.269   7.675 -11.996  1.00 91.62           H  
ATOM   1670  CA  VAL A 105      -5.343   6.803 -10.376  1.00 91.62           C  
ATOM   1671  HA  VAL A 105      -5.058   6.132  -9.565  1.00 91.62           H  
ATOM   1672  C   VAL A 105      -6.536   6.185 -11.106  1.00 91.62           C  
ATOM   1673  CB  VAL A 105      -5.701   8.160  -9.740  1.00 91.62           C  
ATOM   1674  HB  VAL A 105      -6.032   8.845 -10.521  1.00 91.62           H  
ATOM   1675  O   VAL A 105      -6.850   6.607 -12.218  1.00 91.62           O  
ATOM   1676  CG1 VAL A 105      -6.816   8.023  -8.698  1.00 91.62           C  
ATOM   1677 HG11 VAL A 105      -7.733   7.665  -9.166  1.00 91.62           H  
ATOM   1678 HG12 VAL A 105      -6.514   7.330  -7.913  1.00 91.62           H  
ATOM   1679 HG13 VAL A 105      -7.024   8.993  -8.248  1.00 91.62           H  
ATOM   1680  CG2 VAL A 105      -4.489   8.779  -9.033  1.00 91.62           C  
ATOM   1681 HG21 VAL A 105      -4.143   8.117  -8.240  1.00 91.62           H  
ATOM   1682 HG22 VAL A 105      -4.776   9.738  -8.602  1.00 91.62           H  
ATOM   1683 HG23 VAL A 105      -3.676   8.958  -9.738  1.00 91.62           H  
ATOM   1684  N   THR A 106      -7.195   5.191 -10.507  1.00 89.06           N  
ATOM   1685  H   THR A 106      -6.905   4.909  -9.582  1.00 89.06           H  
ATOM   1686  CA  THR A 106      -8.360   4.504 -11.097  1.00 89.06           C  
ATOM   1687  HA  THR A 106      -8.873   5.202 -11.758  1.00 89.06           H  
ATOM   1688  C   THR A 106      -9.374   4.068 -10.033  1.00 89.06           C  
ATOM   1689  CB  THR A 106      -7.910   3.313 -11.962  1.00 89.06           C  
ATOM   1690  HB  THR A 106      -7.073   3.630 -12.583  1.00 89.06           H  
ATOM   1691  O   THR A 106      -9.099   4.152  -8.837  1.00 89.06           O  
ATOM   1692  CG2 THR A 106      -7.477   2.087 -11.159  1.00 89.06           C  
ATOM   1693 HG21 THR A 106      -7.101   1.327 -11.844  1.00 89.06           H  
ATOM   1694 HG22 THR A 106      -6.683   2.364 -10.464  1.00 89.06           H  
ATOM   1695 HG23 THR A 106      -8.315   1.670 -10.601  1.00 89.06           H  
ATOM   1696  OG1 THR A 106      -8.971   2.942 -12.813  1.00 89.06           O  
ATOM   1697  HG1 THR A 106      -9.023   1.983 -12.838  1.00 89.06           H  
ATOM   1698  N   LEU A 107     -10.546   3.593 -10.468  1.00 87.73           N  
ATOM   1699  H   LEU A 107     -10.633   3.456 -11.465  1.00 87.73           H  
ATOM   1700  CA  LEU A 107     -11.591   3.010  -9.619  1.00 87.73           C  
ATOM   1701  HA  LEU A 107     -11.385   3.239  -8.574  1.00 87.73           H  
ATOM   1702  C   LEU A 107     -11.623   1.483  -9.760  1.00 87.73           C  
ATOM   1703  CB  LEU A 107     -12.968   3.592  -9.991  1.00 87.73           C  
ATOM   1704  HB2 LEU A 107     -13.151   3.376 -11.044  1.00 87.73           H  
ATOM   1705  HB3 LEU A 107     -13.728   3.069  -9.411  1.00 87.73           H  
ATOM   1706  O   LEU A 107     -11.702   0.955 -10.873  1.00 87.73           O  
ATOM   1707  CG  LEU A 107     -13.143   5.104  -9.765  1.00 87.73           C  
ATOM   1708  HG  LEU A 107     -12.367   5.650 -10.302  1.00 87.73           H  
ATOM   1709  CD1 LEU A 107     -14.504   5.544 -10.304  1.00 87.73           C  
ATOM   1710 HD11 LEU A 107     -15.303   5.032  -9.769  1.00 87.73           H  
ATOM   1711 HD12 LEU A 107     -14.568   5.320 -11.369  1.00 87.73           H  
ATOM   1712 HD13 LEU A 107     -14.618   6.620 -10.168  1.00 87.73           H  
ATOM   1713  CD2 LEU A 107     -13.083   5.478  -8.288  1.00 87.73           C  
ATOM   1714 HD21 LEU A 107     -13.247   6.549  -8.164  1.00 87.73           H  
ATOM   1715 HD22 LEU A 107     -13.840   4.934  -7.722  1.00 87.73           H  
ATOM   1716 HD23 LEU A 107     -12.098   5.232  -7.892  1.00 87.73           H  
ATOM   1717  N   LEU A 108     -11.639   0.780  -8.630  1.00 86.55           N  
ATOM   1718  H   LEU A 108     -11.546   1.271  -7.752  1.00 86.55           H  
ATOM   1719  CA  LEU A 108     -11.789  -0.673  -8.590  1.00 86.55           C  
ATOM   1720  HA  LEU A 108     -11.260  -1.076  -9.454  1.00 86.55           H  
ATOM   1721  C   LEU A 108     -13.259  -1.126  -8.743  1.00 86.55           C  
ATOM   1722  CB  LEU A 108     -11.112  -1.228  -7.318  1.00 86.55           C  
ATOM   1723  HB2 LEU A 108     -11.215  -2.313  -7.315  1.00 86.55           H  
ATOM   1724  HB3 LEU A 108     -11.648  -0.844  -6.449  1.00 86.55           H  
ATOM   1725  O   LEU A 108     -14.196  -0.316  -8.782  1.00 86.55           O  
ATOM   1726  CG  LEU A 108      -9.614  -0.890  -7.155  1.00 86.55           C  
ATOM   1727  HG  LEU A 108      -9.496   0.187  -7.036  1.00 86.55           H  
ATOM   1728  CD1 LEU A 108      -9.070  -1.578  -5.904  1.00 86.55           C  
ATOM   1729 HD11 LEU A 108      -9.167  -2.660  -5.994  1.00 86.55           H  
ATOM   1730 HD12 LEU A 108      -8.022  -1.314  -5.760  1.00 86.55           H  
ATOM   1731 HD13 LEU A 108      -9.639  -1.237  -5.039  1.00 86.55           H  
ATOM   1732  CD2 LEU A 108      -8.746  -1.351  -8.330  1.00 86.55           C  
ATOM   1733 HD21 LEU A 108      -9.050  -0.834  -9.241  1.00 86.55           H  
ATOM   1734 HD22 LEU A 108      -8.859  -2.427  -8.462  1.00 86.55           H  
ATOM   1735 HD23 LEU A 108      -7.699  -1.118  -8.136  1.00 86.55           H  
ATOM   1736  N   ASP A 109     -13.472  -2.443  -8.837  1.00 81.88           N  
ATOM   1737  H   ASP A 109     -12.655  -3.034  -8.874  1.00 81.88           H  
ATOM   1738  CA  ASP A 109     -14.795  -3.085  -8.977  1.00 81.88           C  
ATOM   1739  HA  ASP A 109     -15.222  -2.831  -9.948  1.00 81.88           H  
ATOM   1740  C   ASP A 109     -15.827  -2.624  -7.931  1.00 81.88           C  
ATOM   1741  CB  ASP A 109     -14.640  -4.614  -8.959  1.00 81.88           C  
ATOM   1742  HB2 ASP A 109     -13.842  -4.898  -8.274  1.00 81.88           H  
ATOM   1743  HB3 ASP A 109     -15.565  -5.059  -8.591  1.00 81.88           H  
ATOM   1744  O   ASP A 109     -16.958  -2.257  -8.276  1.00 81.88           O  
ATOM   1745  CG  ASP A 109     -14.382  -5.195 -10.355  1.00 81.88           C  
ATOM   1746  OD1 ASP A 109     -15.094  -4.770 -11.294  1.00 81.88           O  
ATOM   1747  OD2 ASP A 109     -13.533  -6.110 -10.450  1.00 81.88           O  
ATOM   1748  N   ASP A 110     -15.422  -2.541  -6.667  1.00 81.20           N  
ATOM   1749  H   ASP A 110     -14.450  -2.730  -6.465  1.00 81.20           H  
ATOM   1750  CA  ASP A 110     -16.238  -2.041  -5.551  1.00 81.20           C  
ATOM   1751  HA  ASP A 110     -17.245  -2.445  -5.656  1.00 81.20           H  
ATOM   1752  C   ASP A 110     -16.401  -0.510  -5.536  1.00 81.20           C  
ATOM   1753  CB  ASP A 110     -15.679  -2.575  -4.222  1.00 81.20           C  
ATOM   1754  HB2 ASP A 110     -16.202  -2.101  -3.392  1.00 81.20           H  
ATOM   1755  HB3 ASP A 110     -15.894  -3.643  -4.177  1.00 81.20           H  
ATOM   1756  O   ASP A 110     -17.297   0.007  -4.879  1.00 81.20           O  
ATOM   1757  CG  ASP A 110     -14.170  -2.381  -4.040  1.00 81.20           C  
ATOM   1758  OD1 ASP A 110     -13.604  -1.467  -4.682  1.00 81.20           O  
ATOM   1759  OD2 ASP A 110     -13.596  -3.226  -3.311  1.00 81.20           O  
ATOM   1760  N   GLY A 111     -15.624   0.217  -6.342  1.00 84.38           N  
ATOM   1761  H   GLY A 111     -14.873  -0.270  -6.811  1.00 84.38           H  
ATOM   1762  CA  GLY A 111     -15.633   1.679  -6.403  1.00 84.38           C  
ATOM   1763  HA2 GLY A 111     -15.466   1.991  -7.434  1.00 84.38           H  
ATOM   1764  HA3 GLY A 111     -16.598   2.064  -6.070  1.00 84.38           H  
ATOM   1765  C   GLY A 111     -14.556   2.349  -5.555  1.00 84.38           C  
ATOM   1766  O   GLY A 111     -14.499   3.576  -5.564  1.00 84.38           O  
ATOM   1767  N   LEU A 112     -13.682   1.589  -4.886  1.00 90.26           N  
ATOM   1768  H   LEU A 112     -13.774   0.583  -4.893  1.00 90.26           H  
ATOM   1769  CA  LEU A 112     -12.525   2.157  -4.200  1.00 90.26           C  
ATOM   1770  HA  LEU A 112     -12.886   2.903  -3.492  1.00 90.26           H  
ATOM   1771  C   LEU A 112     -11.596   2.844  -5.211  1.00 90.26           C  
ATOM   1772  CB  LEU A 112     -11.810   1.038  -3.420  1.00 90.26           C  
ATOM   1773  HB2 LEU A 112     -12.526   0.571  -2.744  1.00 90.26           H  
ATOM   1774  HB3 LEU A 112     -11.480   0.279  -4.129  1.00 90.26           H  
ATOM   1775  O   LEU A 112     -11.155   2.223  -6.182  1.00 90.26           O  
ATOM   1776  CG  LEU A 112     -10.592   1.508  -2.604  1.00 90.26           C  
ATOM   1777  HG  LEU A 112      -9.853   1.946  -3.274  1.00 90.26           H  
ATOM   1778  CD1 LEU A 112     -10.970   2.546  -1.548  1.00 90.26           C  
ATOM   1779 HD11 LEU A 112     -11.801   2.183  -0.943  1.00 90.26           H  
ATOM   1780 HD12 LEU A 112     -11.251   3.487  -2.021  1.00 90.26           H  
ATOM   1781 HD13 LEU A 112     -10.120   2.747  -0.896  1.00 90.26           H  
ATOM   1782  CD2 LEU A 112      -9.952   0.307  -1.907  1.00 90.26           C  
ATOM   1783 HD21 LEU A 112      -9.051   0.626  -1.383  1.00 90.26           H  
ATOM   1784 HD22 LEU A 112      -9.681  -0.446  -2.648  1.00 90.26           H  
ATOM   1785 HD23 LEU A 112     -10.650  -0.125  -1.191  1.00 90.26           H  
ATOM   1786  N   GLN A 113     -11.289   4.123  -4.987  1.00 91.57           N  
ATOM   1787  H   GLN A 113     -11.678   4.583  -4.177  1.00 91.57           H  
ATOM   1788  CA  GLN A 113     -10.276   4.831  -5.764  1.00 91.57           C  
ATOM   1789  HA  GLN A 113     -10.346   4.493  -6.798  1.00 91.57           H  
ATOM   1790  C   GLN A 113      -8.887   4.472  -5.241  1.00 91.57           C  
ATOM   1791  CB  GLN A 113     -10.523   6.347  -5.740  1.00 91.57           C  
ATOM   1792  HB2 GLN A 113     -10.303   6.736  -4.745  1.00 91.57           H  
ATOM   1793  HB3 GLN A 113     -11.570   6.550  -5.964  1.00 91.57           H  
ATOM   1794  O   GLN A 113      -8.638   4.579  -4.042  1.00 91.57           O  
ATOM   1795  CG  GLN A 113      -9.644   7.057  -6.782  1.00 91.57           C  
ATOM   1796  HG2 GLN A 113      -8.592   6.864  -6.573  1.00 91.57           H  
ATOM   1797  HG3 GLN A 113      -9.874   6.666  -7.773  1.00 91.57           H  
ATOM   1798  CD  GLN A 113      -9.852   8.565  -6.771  1.00 91.57           C  
ATOM   1799  NE2 GLN A 113     -10.358   9.155  -7.831  1.00 91.57           N  
ATOM   1800 HE21 GLN A 113     -10.452  10.158  -7.751  1.00 91.57           H  
ATOM   1801 HE22 GLN A 113     -10.625   8.630  -8.652  1.00 91.57           H  
ATOM   1802  OE1 GLN A 113      -9.551   9.247  -5.813  1.00 91.57           O  
ATOM   1803  N   VAL A 114      -7.981   4.079  -6.137  1.00 94.35           N  
ATOM   1804  H   VAL A 114      -8.261   4.033  -7.106  1.00 94.35           H  
ATOM   1805  CA  VAL A 114      -6.598   3.713  -5.807  1.00 94.35           C  
ATOM   1806  HA  VAL A 114      -6.357   4.097  -4.815  1.00 94.35           H  
ATOM   1807  C   VAL A 114      -5.605   4.339  -6.777  1.00 94.35           C  
ATOM   1808  CB  VAL A 114      -6.390   2.187  -5.755  1.00 94.35           C  
ATOM   1809  HB  VAL A 114      -5.351   2.016  -5.473  1.00 94.35           H  
ATOM   1810  O   VAL A 114      -5.911   4.532  -7.956  1.00 94.35           O  
ATOM   1811  CG1 VAL A 114      -7.269   1.521  -4.691  1.00 94.35           C  
ATOM   1812 HG11 VAL A 114      -7.167   2.050  -3.744  1.00 94.35           H  
ATOM   1813 HG12 VAL A 114      -8.313   1.543  -5.002  1.00 94.35           H  
ATOM   1814 HG13 VAL A 114      -6.959   0.486  -4.548  1.00 94.35           H  
ATOM   1815  CG2 VAL A 114      -6.627   1.483  -7.097  1.00 94.35           C  
ATOM   1816 HG21 VAL A 114      -5.935   1.859  -7.850  1.00 94.35           H  
ATOM   1817 HG22 VAL A 114      -6.452   0.413  -6.976  1.00 94.35           H  
ATOM   1818 HG23 VAL A 114      -7.649   1.651  -7.435  1.00 94.35           H  
ATOM   1819  N   MET A 115      -4.383   4.587  -6.305  1.00 95.52           N  
ATOM   1820  H   MET A 115      -4.203   4.428  -5.324  1.00 95.52           H  
ATOM   1821  CA  MET A 115      -3.238   4.818  -7.182  1.00 95.52           C  
ATOM   1822  HA  MET A 115      -3.594   5.249  -8.118  1.00 95.52           H  
ATOM   1823  C   MET A 115      -2.548   3.488  -7.499  1.00 95.52           C  
ATOM   1824  CB  MET A 115      -2.275   5.831  -6.559  1.00 95.52           C  
ATOM   1825  HB2 MET A 115      -1.795   5.386  -5.687  1.00 95.52           H  
ATOM   1826  HB3 MET A 115      -2.838   6.710  -6.244  1.00 95.52           H  
ATOM   1827  O   MET A 115      -2.206   2.717  -6.605  1.00 95.52           O  
ATOM   1828  CG  MET A 115      -1.209   6.276  -7.567  1.00 95.52           C  
ATOM   1829  HG2 MET A 115      -0.787   5.399  -8.058  1.00 95.52           H  
ATOM   1830  HG3 MET A 115      -1.682   6.882  -8.340  1.00 95.52           H  
ATOM   1831  SD  MET A 115       0.160   7.210  -6.837  1.00 95.52           S  
ATOM   1832  CE  MET A 115      -0.667   8.787  -6.566  1.00 95.52           C  
ATOM   1833  HE1 MET A 115      -1.518   8.654  -5.899  1.00 95.52           H  
ATOM   1834  HE2 MET A 115      -1.014   9.194  -7.516  1.00 95.52           H  
ATOM   1835  HE3 MET A 115       0.033   9.489  -6.113  1.00 95.52           H  
ATOM   1836  N   CYS A 116      -2.309   3.241  -8.778  1.00 95.05           N  
ATOM   1837  H   CYS A 116      -2.644   3.910  -9.457  1.00 95.05           H  
ATOM   1838  CA  CYS A 116      -1.598   2.086  -9.298  1.00 95.05           C  
ATOM   1839  HA  CYS A 116      -1.562   1.309  -8.534  1.00 95.05           H  
ATOM   1840  C   CYS A 116      -0.168   2.459  -9.701  1.00 95.05           C  
ATOM   1841  CB  CYS A 116      -2.386   1.559 -10.499  1.00 95.05           C  
ATOM   1842  HB2 CYS A 116      -1.808   0.769 -10.978  1.00 95.05           H  
ATOM   1843  HB3 CYS A 116      -2.506   2.367 -11.221  1.00 95.05           H  
ATOM   1844  O   CYS A 116       0.016   3.485 -10.351  1.00 95.05           O  
ATOM   1845  SG  CYS A 116      -4.026   0.912 -10.083  1.00 95.05           S  
ATOM   1846  N   ASP A 117       0.819   1.617  -9.378  1.00 95.43           N  
ATOM   1847  H   ASP A 117       0.575   0.796  -8.843  1.00 95.43           H  
ATOM   1848  CA  ASP A 117       2.159   1.639  -9.983  1.00 95.43           C  
ATOM   1849  HA  ASP A 117       2.342   2.633 -10.391  1.00 95.43           H  
ATOM   1850  C   ASP A 117       2.211   0.632 -11.144  1.00 95.43           C  
ATOM   1851  CB  ASP A 117       3.255   1.370  -8.933  1.00 95.43           C  
ATOM   1852  HB2 ASP A 117       3.004   1.878  -8.002  1.00 95.43           H  
ATOM   1853  HB3 ASP A 117       3.306   0.302  -8.723  1.00 95.43           H  
ATOM   1854  O   ASP A 117       1.826  -0.535 -10.996  1.00 95.43           O  
ATOM   1855  CG  ASP A 117       4.637   1.842  -9.403  1.00 95.43           C  
ATOM   1856  OD1 ASP A 117       5.115   1.272 -10.416  1.00 95.43           O  
ATOM   1857  OD2 ASP A 117       5.173   2.788  -8.757  1.00 95.43           O  
ATOM   1858  N   THR A 118       2.641   1.094 -12.318  1.00 94.03           N  
ATOM   1859  H   THR A 118       2.966   2.050 -12.360  1.00 94.03           H  
ATOM   1860  CA  THR A 118       2.604   0.345 -13.585  1.00 94.03           C  
ATOM   1861  HA  THR A 118       2.014  -0.562 -13.449  1.00 94.03           H  
ATOM   1862  C   THR A 118       3.988  -0.108 -14.057  1.00 94.03           C  
ATOM   1863  CB  THR A 118       1.915   1.161 -14.696  1.00 94.03           C  
ATOM   1864  HB  THR A 118       1.786   0.527 -15.573  1.00 94.03           H  
ATOM   1865  O   THR A 118       4.079  -0.747 -15.104  1.00 94.03           O  
ATOM   1866  CG2 THR A 118       0.541   1.701 -14.288  1.00 94.03           C  
ATOM   1867 HG21 THR A 118      -0.083   0.878 -13.940  1.00 94.03           H  
ATOM   1868 HG22 THR A 118       0.642   2.444 -13.497  1.00 94.03           H  
ATOM   1869 HG23 THR A 118       0.062   2.161 -15.153  1.00 94.03           H  
ATOM   1870  OG1 THR A 118       2.749   2.241 -15.038  1.00 94.03           O  
ATOM   1871  HG1 THR A 118       2.234   3.023 -15.250  1.00 94.03           H  
ATOM   1872  N   LYS A 119       5.066   0.201 -13.313  1.00 94.06           N  
ATOM   1873  H   LYS A 119       4.916   0.702 -12.449  1.00 94.06           H  
ATOM   1874  CA  LYS A 119       6.457  -0.020 -13.765  1.00 94.06           C  
ATOM   1875  HA  LYS A 119       6.455  -0.654 -14.651  1.00 94.06           H  
ATOM   1876  C   LYS A 119       7.329  -0.747 -12.749  1.00 94.06           C  
ATOM   1877  CB  LYS A 119       7.128   1.319 -14.125  1.00 94.06           C  
ATOM   1878  HB2 LYS A 119       7.232   1.910 -13.215  1.00 94.06           H  
ATOM   1879  HB3 LYS A 119       8.129   1.126 -14.510  1.00 94.06           H  
ATOM   1880  O   LYS A 119       8.113  -1.608 -13.147  1.00 94.06           O  
ATOM   1881  CG  LYS A 119       6.369   2.174 -15.145  1.00 94.06           C  
ATOM   1882  HG2 LYS A 119       5.359   2.328 -14.765  1.00 94.06           H  
ATOM   1883  HG3 LYS A 119       6.863   3.143 -15.206  1.00 94.06           H  
ATOM   1884  CD  LYS A 119       6.265   1.602 -16.560  1.00 94.06           C  
ATOM   1885  HD2 LYS A 119       7.249   1.588 -17.028  1.00 94.06           H  
ATOM   1886  HD3 LYS A 119       5.855   0.592 -16.525  1.00 94.06           H  
ATOM   1887  CE  LYS A 119       5.311   2.519 -17.333  1.00 94.06           C  
ATOM   1888  HE2 LYS A 119       5.724   3.527 -17.374  1.00 94.06           H  
ATOM   1889  HE3 LYS A 119       4.376   2.575 -16.776  1.00 94.06           H  
ATOM   1890  NZ  LYS A 119       5.030   2.015 -18.694  1.00 94.06           N  
ATOM   1891  HZ1 LYS A 119       5.802   2.191 -19.320  1.00 94.06           H  
ATOM   1892  HZ2 LYS A 119       4.208   2.487 -19.043  1.00 94.06           H  
ATOM   1893  HZ3 LYS A 119       4.801   1.032 -18.665  1.00 94.06           H  
ATOM   1894  N   THR A 120       7.229  -0.417 -11.459  1.00 94.04           N  
ATOM   1895  H   THR A 120       6.556   0.279 -11.173  1.00 94.04           H  
ATOM   1896  CA  THR A 120       8.051  -1.054 -10.419  1.00 94.04           C  
ATOM   1897  HA  THR A 120       9.102  -0.872 -10.640  1.00 94.04           H  
ATOM   1898  C   THR A 120       7.810  -2.560 -10.429  1.00 94.04           C  
ATOM   1899  CB  THR A 120       7.729  -0.468  -9.032  1.00 94.04           C  
ATOM   1900  HB  THR A 120       6.661  -0.557  -8.833  1.00 94.04           H  
ATOM   1901  O   THR A 120       6.667  -2.984 -10.331  1.00 94.04           O  
ATOM   1902  CG2 THR A 120       8.507  -1.135  -7.896  1.00 94.04           C  
ATOM   1903 HG21 THR A 120       8.323  -0.599  -6.965  1.00 94.04           H  
ATOM   1904 HG22 THR A 120       9.576  -1.135  -8.109  1.00 94.04           H  
ATOM   1905 HG23 THR A 120       8.162  -2.161  -7.763  1.00 94.04           H  
ATOM   1906  OG1 THR A 120       8.097   0.892  -8.998  1.00 94.04           O  
ATOM   1907  HG1 THR A 120       9.035   0.953  -9.195  1.00 94.04           H  
ATOM   1908  N   ASP A 121       8.864  -3.375 -10.542  1.00 92.24           N  
ATOM   1909  H   ASP A 121       9.778  -2.968 -10.679  1.00 92.24           H  
ATOM   1910  CA  ASP A 121       8.782  -4.844 -10.414  1.00 92.24           C  
ATOM   1911  HA  ASP A 121       9.737  -5.251 -10.748  1.00 92.24           H  
ATOM   1912  C   ASP A 121       7.705  -5.485 -11.327  1.00 92.24           C  
ATOM   1913  CB  ASP A 121       8.649  -5.172  -8.915  1.00 92.24           C  
ATOM   1914  HB2 ASP A 121       7.628  -4.973  -8.590  1.00 92.24           H  
ATOM   1915  HB3 ASP A 121       9.297  -4.493  -8.360  1.00 92.24           H  
ATOM   1916  O   ASP A 121       6.873  -6.276 -10.889  1.00 92.24           O  
ATOM   1917  CG  ASP A 121       9.045  -6.589  -8.503  1.00 92.24           C  
ATOM   1918  OD1 ASP A 121       9.664  -7.306  -9.316  1.00 92.24           O  
ATOM   1919  OD2 ASP A 121       8.845  -6.877  -7.295  1.00 92.24           O  
ATOM   1920  N   GLY A 122       7.655  -5.047 -12.595  1.00 90.20           N  
ATOM   1921  H   GLY A 122       8.303  -4.322 -12.866  1.00 90.20           H  
ATOM   1922  CA  GLY A 122       6.660  -5.485 -13.588  1.00 90.20           C  
ATOM   1923  HA2 GLY A 122       7.065  -5.322 -14.587  1.00 90.20           H  
ATOM   1924  HA3 GLY A 122       6.480  -6.552 -13.462  1.00 90.20           H  
ATOM   1925  C   GLY A 122       5.301  -4.773 -13.512  1.00 90.20           C  
ATOM   1926  O   GLY A 122       4.445  -5.005 -14.364  1.00 90.20           O  
ATOM   1927  N   GLY A 123       5.112  -3.883 -12.537  1.00 91.93           N  
ATOM   1928  H   GLY A 123       5.836  -3.790 -11.838  1.00 91.93           H  
ATOM   1929  CA  GLY A 123       3.896  -3.103 -12.353  1.00 91.93           C  
ATOM   1930  HA2 GLY A 123       4.101  -2.259 -11.694  1.00 91.93           H  
ATOM   1931  HA3 GLY A 123       3.590  -2.711 -13.323  1.00 91.93           H  
ATOM   1932  C   GLY A 123       2.724  -3.901 -11.779  1.00 91.93           C  
ATOM   1933  O   GLY A 123       2.859  -4.992 -11.226  1.00 91.93           O  
ATOM   1934  N   GLY A 124       1.532  -3.322 -11.901  1.00 92.31           N  
ATOM   1935  H   GLY A 124       1.494  -2.384 -12.275  1.00 92.31           H  
ATOM   1936  CA  GLY A 124       0.296  -3.948 -11.449  1.00 92.31           C  
ATOM   1937  HA2 GLY A 124      -0.527  -3.457 -11.970  1.00 92.31           H  
ATOM   1938  HA3 GLY A 124       0.332  -5.004 -11.717  1.00 92.31           H  
ATOM   1939  C   GLY A 124       0.037  -3.829  -9.950  1.00 92.31           C  
ATOM   1940  O   GLY A 124      -0.763  -4.581  -9.384  1.00 92.31           O  
ATOM   1941  N   TRP A 125       0.688  -2.871  -9.303  1.00 95.46           N  
ATOM   1942  H   TRP A 125       1.283  -2.252  -9.834  1.00 95.46           H  
ATOM   1943  CA  TRP A 125       0.674  -2.728  -7.860  1.00 95.46           C  
ATOM   1944  HA  TRP A 125       0.419  -3.685  -7.406  1.00 95.46           H  
ATOM   1945  C   TRP A 125      -0.318  -1.661  -7.387  1.00 95.46           C  
ATOM   1946  CB  TRP A 125       2.079  -2.374  -7.405  1.00 95.46           C  
ATOM   1947  HB2 TRP A 125       2.001  -2.240  -6.326  1.00 95.46           H  
ATOM   1948  HB3 TRP A 125       2.354  -1.414  -7.841  1.00 95.46           H  
ATOM   1949  O   TRP A 125      -0.252  -0.526  -7.849  1.00 95.46           O  
ATOM   1950  CG  TRP A 125       3.181  -3.356  -7.688  1.00 95.46           C  
ATOM   1951  CD1 TRP A 125       4.121  -3.230  -8.646  1.00 95.46           C  
ATOM   1952  HD1 TRP A 125       4.187  -2.418  -9.356  1.00 95.46           H  
ATOM   1953  CD2 TRP A 125       3.548  -4.574  -6.968  1.00 95.46           C  
ATOM   1954  CE2 TRP A 125       4.736  -5.121  -7.516  1.00 95.46           C  
ATOM   1955  CE3 TRP A 125       2.995  -5.265  -5.883  1.00 95.46           C  
ATOM   1956  HE3 TRP A 125       2.057  -4.881  -5.511  1.00 95.46           H  
ATOM   1957  NE1 TRP A 125       5.002  -4.291  -8.576  1.00 95.46           N  
ATOM   1958  HE1 TRP A 125       5.760  -4.402  -9.234  1.00 95.46           H  
ATOM   1959  CH2 TRP A 125       4.805  -6.878  -5.840  1.00 95.46           C  
ATOM   1960  HH2 TRP A 125       5.304  -7.724  -5.392  1.00 95.46           H  
ATOM   1961  CZ2 TRP A 125       5.358  -6.258  -6.974  1.00 95.46           C  
ATOM   1962  HZ2 TRP A 125       6.267  -6.635  -7.419  1.00 95.46           H  
ATOM   1963  CZ3 TRP A 125       3.609  -6.383  -5.295  1.00 95.46           C  
ATOM   1964  HZ3 TRP A 125       3.175  -6.844  -4.419  1.00 95.46           H  
ATOM   1965  N   ILE A 126      -1.181  -1.975  -6.415  1.00 96.43           N  
ATOM   1966  H   ILE A 126      -1.233  -2.936  -6.111  1.00 96.43           H  
ATOM   1967  CA  ILE A 126      -1.949  -0.947  -5.681  1.00 96.43           C  
ATOM   1968  HA  ILE A 126      -2.313  -0.195  -6.380  1.00 96.43           H  
ATOM   1969  C   ILE A 126      -1.014  -0.250  -4.686  1.00 96.43           C  
ATOM   1970  CB  ILE A 126      -3.174  -1.560  -4.954  1.00 96.43           C  
ATOM   1971  HB  ILE A 126      -2.824  -2.374  -4.319  1.00 96.43           H  
ATOM   1972  O   ILE A 126      -0.529  -0.905  -3.764  1.00 96.43           O  
ATOM   1973  CG1 ILE A 126      -4.196  -2.133  -5.963  1.00 96.43           C  
ATOM   1974 HG12 ILE A 126      -3.674  -2.727  -6.712  1.00 96.43           H  
ATOM   1975 HG13 ILE A 126      -4.701  -1.308  -6.465  1.00 96.43           H  
ATOM   1976  CG2 ILE A 126      -3.852  -0.503  -4.058  1.00 96.43           C  
ATOM   1977 HG21 ILE A 126      -4.759  -0.898  -3.601  1.00 96.43           H  
ATOM   1978 HG22 ILE A 126      -3.192  -0.205  -3.244  1.00 96.43           H  
ATOM   1979 HG23 ILE A 126      -4.104   0.379  -4.647  1.00 96.43           H  
ATOM   1980  CD1 ILE A 126      -5.265  -3.039  -5.339  1.00 96.43           C  
ATOM   1981 HD11 ILE A 126      -4.790  -3.853  -4.791  1.00 96.43           H  
ATOM   1982 HD12 ILE A 126      -5.887  -3.459  -6.129  1.00 96.43           H  
ATOM   1983 HD13 ILE A 126      -5.907  -2.472  -4.664  1.00 96.43           H  
ATOM   1984  N   ILE A 127      -0.785   1.058  -4.834  1.00 97.35           N  
ATOM   1985  H   ILE A 127      -1.255   1.545  -5.584  1.00 97.35           H  
ATOM   1986  CA  ILE A 127      -0.087   1.876  -3.835  1.00 97.35           C  
ATOM   1987  HA  ILE A 127       0.722   1.284  -3.407  1.00 97.35           H  
ATOM   1988  C   ILE A 127      -1.069   2.222  -2.719  1.00 97.35           C  
ATOM   1989  CB  ILE A 127       0.526   3.164  -4.435  1.00 97.35           C  
ATOM   1990  HB  ILE A 127      -0.291   3.782  -4.810  1.00 97.35           H  
ATOM   1991  O   ILE A 127      -2.009   2.979  -2.943  1.00 97.35           O  
ATOM   1992  CG1 ILE A 127       1.507   2.906  -5.597  1.00 97.35           C  
ATOM   1993 HG12 ILE A 127       1.201   2.038  -6.180  1.00 97.35           H  
ATOM   1994 HG13 ILE A 127       2.502   2.734  -5.185  1.00 97.35           H  
ATOM   1995  CG2 ILE A 127       1.294   3.937  -3.338  1.00 97.35           C  
ATOM   1996 HG21 ILE A 127       0.641   4.186  -2.501  1.00 97.35           H  
ATOM   1997 HG22 ILE A 127       1.679   4.873  -3.741  1.00 97.35           H  
ATOM   1998 HG23 ILE A 127       2.123   3.337  -2.961  1.00 97.35           H  
ATOM   1999  CD1 ILE A 127       1.627   4.088  -6.551  1.00 97.35           C  
ATOM   2000 HD11 ILE A 127       2.419   3.896  -7.275  1.00 97.35           H  
ATOM   2001 HD12 ILE A 127       0.685   4.203  -7.087  1.00 97.35           H  
ATOM   2002 HD13 ILE A 127       1.866   4.998  -6.000  1.00 97.35           H  
ATOM   2003  N   PHE A 128      -0.820   1.718  -1.509  1.00 97.51           N  
ATOM   2004  H   PHE A 128      -0.090   1.026  -1.421  1.00 97.51           H  
ATOM   2005  CA  PHE A 128      -1.629   2.055  -0.328  1.00 97.51           C  
ATOM   2006  HA  PHE A 128      -2.537   2.552  -0.670  1.00 97.51           H  
ATOM   2007  C   PHE A 128      -0.961   3.039   0.643  1.00 97.51           C  
ATOM   2008  CB  PHE A 128      -2.085   0.773   0.367  1.00 97.51           C  
ATOM   2009  HB2 PHE A 128      -2.814   1.046   1.130  1.00 97.51           H  
ATOM   2010  HB3 PHE A 128      -2.611   0.151  -0.358  1.00 97.51           H  
ATOM   2011  O   PHE A 128      -1.610   3.571   1.537  1.00 97.51           O  
ATOM   2012  CG  PHE A 128      -1.004  -0.050   1.037  1.00 97.51           C  
ATOM   2013  CD1 PHE A 128      -0.521  -1.216   0.413  1.00 97.51           C  
ATOM   2014  HD1 PHE A 128      -0.856  -1.478  -0.580  1.00 97.51           H  
ATOM   2015  CD2 PHE A 128      -0.574   0.282   2.336  1.00 97.51           C  
ATOM   2016  HD2 PHE A 128      -0.959   1.161   2.831  1.00 97.51           H  
ATOM   2017  CE1 PHE A 128       0.336  -2.084   1.112  1.00 97.51           C  
ATOM   2018  HE1 PHE A 128       0.660  -3.010   0.660  1.00 97.51           H  
ATOM   2019  CE2 PHE A 128       0.286  -0.584   3.033  1.00 97.51           C  
ATOM   2020  HE2 PHE A 128       0.574  -0.361   4.049  1.00 97.51           H  
ATOM   2021  CZ  PHE A 128       0.713  -1.781   2.431  1.00 97.51           C  
ATOM   2022  HZ  PHE A 128       1.322  -2.475   2.991  1.00 97.51           H  
ATOM   2023  N   GLN A 129       0.335   3.299   0.471  1.00 97.73           N  
ATOM   2024  H   GLN A 129       0.801   2.858  -0.309  1.00 97.73           H  
ATOM   2025  CA  GLN A 129       1.076   4.305   1.232  1.00 97.73           C  
ATOM   2026  HA  GLN A 129       0.391   5.111   1.496  1.00 97.73           H  
ATOM   2027  C   GLN A 129       2.191   4.885   0.366  1.00 97.73           C  
ATOM   2028  CB  GLN A 129       1.613   3.680   2.535  1.00 97.73           C  
ATOM   2029  HB2 GLN A 129       2.280   2.849   2.306  1.00 97.73           H  
ATOM   2030  HB3 GLN A 129       0.761   3.270   3.077  1.00 97.73           H  
ATOM   2031  O   GLN A 129       2.878   4.128  -0.344  1.00 97.73           O  
ATOM   2032  CG  GLN A 129       2.318   4.678   3.475  1.00 97.73           C  
ATOM   2033  HG2 GLN A 129       1.821   5.647   3.419  1.00 97.73           H  
ATOM   2034  HG3 GLN A 129       2.207   4.309   4.495  1.00 97.73           H  
ATOM   2035  CD  GLN A 129       3.815   4.874   3.233  1.00 97.73           C  
ATOM   2036  NE2 GLN A 129       4.490   5.588   4.105  1.00 97.73           N  
ATOM   2037 HE21 GLN A 129       4.034   5.954   4.928  1.00 97.73           H  
ATOM   2038 HE22 GLN A 129       5.492   5.612   3.983  1.00 97.73           H  
ATOM   2039  OE1 GLN A 129       4.412   4.394   2.281  1.00 97.73           O  
ATOM   2040  N   ARG A 130       2.374   6.211   0.445  1.00 97.34           N  
ATOM   2041  H   ARG A 130       1.706   6.748   0.980  1.00 97.34           H  
ATOM   2042  CA  ARG A 130       3.463   6.935  -0.219  1.00 97.34           C  
ATOM   2043  HA  ARG A 130       4.312   6.255  -0.292  1.00 97.34           H  
ATOM   2044  C   ARG A 130       3.927   8.171   0.568  1.00 97.34           C  
ATOM   2045  CB  ARG A 130       2.996   7.300  -1.639  1.00 97.34           C  
ATOM   2046  HB2 ARG A 130       2.211   8.055  -1.587  1.00 97.34           H  
ATOM   2047  HB3 ARG A 130       2.583   6.410  -2.114  1.00 97.34           H  
ATOM   2048  O   ARG A 130       3.112   8.942   1.069  1.00 97.34           O  
ATOM   2049  CG  ARG A 130       4.150   7.818  -2.501  1.00 97.34           C  
ATOM   2050  HG2 ARG A 130       4.992   7.130  -2.429  1.00 97.34           H  
ATOM   2051  HG3 ARG A 130       4.466   8.792  -2.128  1.00 97.34           H  
ATOM   2052  CD  ARG A 130       3.730   7.946  -3.971  1.00 97.34           C  
ATOM   2053  HD2 ARG A 130       2.800   8.512  -4.028  1.00 97.34           H  
ATOM   2054  HD3 ARG A 130       3.538   6.958  -4.390  1.00 97.34           H  
ATOM   2055  NE  ARG A 130       4.767   8.650  -4.744  1.00 97.34           N  
ATOM   2056  HE  ARG A 130       4.621   9.645  -4.841  1.00 97.34           H  
ATOM   2057  NH1 ARG A 130       6.234   6.897  -4.974  1.00 97.34           N  
ATOM   2058 HH11 ARG A 130       7.121   6.528  -5.286  1.00 97.34           H  
ATOM   2059 HH12 ARG A 130       5.574   6.306  -4.489  1.00 97.34           H  
ATOM   2060  NH2 ARG A 130       6.781   8.897  -5.784  1.00 97.34           N  
ATOM   2061 HH21 ARG A 130       7.682   8.524  -6.047  1.00 97.34           H  
ATOM   2062 HH22 ARG A 130       6.592   9.884  -5.884  1.00 97.34           H  
ATOM   2063  CZ  ARG A 130       5.917   8.149  -5.161  1.00 97.34           C  
ATOM   2064  N   ARG A 131       5.249   8.371   0.615  1.00 95.51           N  
ATOM   2065  H   ARG A 131       5.828   7.674   0.167  1.00 95.51           H  
ATOM   2066  CA  ARG A 131       5.961   9.595   1.038  1.00 95.51           C  
ATOM   2067  HA  ARG A 131       5.259  10.417   1.177  1.00 95.51           H  
ATOM   2068  C   ARG A 131       6.937   9.990  -0.075  1.00 95.51           C  
ATOM   2069  CB  ARG A 131       6.759   9.363   2.339  1.00 95.51           C  
ATOM   2070  HB2 ARG A 131       7.249  10.296   2.617  1.00 95.51           H  
ATOM   2071  HB3 ARG A 131       7.546   8.639   2.127  1.00 95.51           H  
ATOM   2072  O   ARG A 131       7.477   9.100  -0.734  1.00 95.51           O  
ATOM   2073  CG  ARG A 131       5.975   8.838   3.552  1.00 95.51           C  
ATOM   2074  HG2 ARG A 131       5.468   7.916   3.267  1.00 95.51           H  
ATOM   2075  HG3 ARG A 131       6.682   8.595   4.346  1.00 95.51           H  
ATOM   2076  CD  ARG A 131       4.932   9.807   4.111  1.00 95.51           C  
ATOM   2077  HD2 ARG A 131       4.235  10.051   3.310  1.00 95.51           H  
ATOM   2078  HD3 ARG A 131       4.371   9.285   4.886  1.00 95.51           H  
ATOM   2079  NE  ARG A 131       5.530  11.022   4.713  1.00 95.51           N  
ATOM   2080  HE  ARG A 131       6.278  10.896   5.381  1.00 95.51           H  
ATOM   2081  NH1 ARG A 131       4.133  12.521   3.725  1.00 95.51           N  
ATOM   2082 HH11 ARG A 131       3.707  11.769   3.202  1.00 95.51           H  
ATOM   2083 HH12 ARG A 131       4.030  13.463   3.376  1.00 95.51           H  
ATOM   2084  NH2 ARG A 131       5.573  13.260   5.223  1.00 95.51           N  
ATOM   2085 HH21 ARG A 131       6.303  13.149   5.912  1.00 95.51           H  
ATOM   2086 HH22 ARG A 131       5.044  14.120   5.188  1.00 95.51           H  
ATOM   2087  CZ  ARG A 131       5.090  12.259   4.551  1.00 95.51           C  
ATOM   2088  N   THR A 132       7.183  11.282  -0.272  1.00 92.34           N  
ATOM   2089  H   THR A 132       6.667  11.948   0.285  1.00 92.34           H  
ATOM   2090  CA  THR A 132       8.104  11.810  -1.297  1.00 92.34           C  
ATOM   2091  HA  THR A 132       8.873  11.066  -1.505  1.00 92.34           H  
ATOM   2092  C   THR A 132       8.844  13.084  -0.910  1.00 92.34           C  
ATOM   2093  CB  THR A 132       7.383  12.134  -2.614  1.00 92.34           C  
ATOM   2094  HB  THR A 132       8.029  12.755  -3.235  1.00 92.34           H  
ATOM   2095  O   THR A 132      10.004  13.216  -1.285  1.00 92.34           O  
ATOM   2096  CG2 THR A 132       7.049  10.880  -3.404  1.00 92.34           C  
ATOM   2097 HG21 THR A 132       6.604  11.187  -4.351  1.00 92.34           H  
ATOM   2098 HG22 THR A 132       7.960  10.310  -3.584  1.00 92.34           H  
ATOM   2099 HG23 THR A 132       6.333  10.272  -2.850  1.00 92.34           H  
ATOM   2100  OG1 THR A 132       6.154  12.792  -2.423  1.00 92.34           O  
ATOM   2101  HG1 THR A 132       6.271  13.587  -1.898  1.00 92.34           H  
ATOM   2102  N   ASN A 133       8.191  14.032  -0.234  1.00 89.75           N  
ATOM   2103  H   ASN A 133       7.258  13.842   0.102  1.00 89.75           H  
ATOM   2104  CA  ASN A 133       8.724  15.380   0.000  1.00 89.75           C  
ATOM   2105  HA  ASN A 133       9.812  15.337  -0.050  1.00 89.75           H  
ATOM   2106  C   ASN A 133       8.417  15.947   1.396  1.00 89.75           C  
ATOM   2107  CB  ASN A 133       8.251  16.328  -1.123  1.00 89.75           C  
ATOM   2108  HB2 ASN A 133       8.621  15.959  -2.079  1.00 89.75           H  
ATOM   2109  HB3 ASN A 133       8.689  17.312  -0.954  1.00 89.75           H  
ATOM   2110  O   ASN A 133       9.028  16.939   1.774  1.00 89.75           O  
ATOM   2111  CG  ASN A 133       6.744  16.505  -1.224  1.00 89.75           C  
ATOM   2112  ND2 ASN A 133       6.275  17.174  -2.249  1.00 89.75           N  
ATOM   2113 HD21 ASN A 133       6.899  17.630  -2.900  1.00 89.75           H  
ATOM   2114 HD22 ASN A 133       5.271  17.269  -2.294  1.00 89.75           H  
ATOM   2115  OD1 ASN A 133       5.964  16.006  -0.434  1.00 89.75           O  
ATOM   2116  N   GLY A 134       7.542  15.310   2.180  1.00 91.30           N  
ATOM   2117  H   GLY A 134       6.989  14.562   1.785  1.00 91.30           H  
ATOM   2118  CA  GLY A 134       7.256  15.701   3.560  1.00 91.30           C  
ATOM   2119  HA2 GLY A 134       7.231  14.804   4.179  1.00 91.30           H  
ATOM   2120  HA3 GLY A 134       8.062  16.331   3.935  1.00 91.30           H  
ATOM   2121  C   GLY A 134       5.953  16.479   3.755  1.00 91.30           C  
ATOM   2122  O   GLY A 134       5.487  16.554   4.890  1.00 91.30           O  
ATOM   2123  N   ASN A 135       5.348  17.001   2.683  1.00 93.63           N  
ATOM   2124  H   ASN A 135       5.752  16.798   1.780  1.00 93.63           H  
ATOM   2125  CA  ASN A 135       4.267  17.994   2.725  1.00 93.63           C  
ATOM   2126  HA  ASN A 135       4.629  18.879   3.248  1.00 93.63           H  
ATOM   2127  C   ASN A 135       2.999  17.536   3.465  1.00 93.63           C  
ATOM   2128  CB  ASN A 135       3.910  18.386   1.279  1.00 93.63           C  
ATOM   2129  HB2 ASN A 135       3.710  17.488   0.695  1.00 93.63           H  
ATOM   2130  HB3 ASN A 135       3.002  18.989   1.299  1.00 93.63           H  
ATOM   2131  O   ASN A 135       2.306  18.356   4.065  1.00 93.63           O  
ATOM   2132  CG  ASN A 135       4.978  19.203   0.573  1.00 93.63           C  
ATOM   2133  ND2 ASN A 135       4.695  19.669  -0.620  1.00 93.63           N  
ATOM   2134 HD21 ASN A 135       5.396  20.274  -1.024  1.00 93.63           H  
ATOM   2135 HD22 ASN A 135       3.771  19.545  -1.010  1.00 93.63           H  
ATOM   2136  OD1 ASN A 135       6.065  19.451   1.059  1.00 93.63           O  
ATOM   2137  N   VAL A 136       2.673  16.244   3.433  1.00 95.16           N  
ATOM   2138  H   VAL A 136       3.252  15.629   2.879  1.00 95.16           H  
ATOM   2139  CA  VAL A 136       1.549  15.682   4.195  1.00 95.16           C  
ATOM   2140  HA  VAL A 136       0.812  16.467   4.360  1.00 95.16           H  
ATOM   2141  C   VAL A 136       2.039  15.216   5.566  1.00 95.16           C  
ATOM   2142  CB  VAL A 136       0.843  14.572   3.390  1.00 95.16           C  
ATOM   2143  HB  VAL A 136       1.572  13.816   3.098  1.00 95.16           H  
ATOM   2144  O   VAL A 136       2.941  14.384   5.660  1.00 95.16           O  
ATOM   2145  CG1 VAL A 136      -0.277  13.880   4.178  1.00 95.16           C  
ATOM   2146 HG11 VAL A 136      -0.762  13.139   3.543  1.00 95.16           H  
ATOM   2147 HG12 VAL A 136       0.136  13.358   5.042  1.00 95.16           H  
ATOM   2148 HG13 VAL A 136      -1.017  14.610   4.504  1.00 95.16           H  
ATOM   2149  CG2 VAL A 136       0.212  15.178   2.128  1.00 95.16           C  
ATOM   2150 HG21 VAL A 136      -0.322  14.410   1.569  1.00 95.16           H  
ATOM   2151 HG22 VAL A 136       0.985  15.592   1.482  1.00 95.16           H  
ATOM   2152 HG23 VAL A 136      -0.488  15.969   2.396  1.00 95.16           H  
ATOM   2153  N   SER A 137       1.421  15.702   6.649  1.00 96.11           N  
ATOM   2154  H   SER A 137       0.768  16.464   6.533  1.00 96.11           H  
ATOM   2155  CA  SER A 137       1.661  15.145   7.990  1.00 96.11           C  
ATOM   2156  HA  SER A 137       2.735  15.142   8.170  1.00 96.11           H  
ATOM   2157  C   SER A 137       1.142  13.708   8.079  1.00 96.11           C  
ATOM   2158  CB  SER A 137       1.012  15.979   9.100  1.00 96.11           C  
ATOM   2159  HB2 SER A 137      -0.065  16.032   8.939  1.00 96.11           H  
ATOM   2160  HB3 SER A 137       1.429  16.986   9.101  1.00 96.11           H  
ATOM   2161  O   SER A 137      -0.004  13.442   7.710  1.00 96.11           O  
ATOM   2162  OG  SER A 137       1.276  15.347  10.340  1.00 96.11           O  
ATOM   2163  HG  SER A 137       0.679  15.692  11.008  1.00 96.11           H  
ATOM   2164  N   PHE A 138       1.974  12.810   8.612  1.00 97.08           N  
ATOM   2165  H   PHE A 138       2.893  13.139   8.871  1.00 97.08           H  
ATOM   2166  CA  PHE A 138       1.628  11.428   8.978  1.00 97.08           C  
ATOM   2167  HA  PHE A 138       0.649  11.183   8.566  1.00 97.08           H  
ATOM   2168  C   PHE A 138       1.479  11.246  10.504  1.00 97.08           C  
ATOM   2169  CB  PHE A 138       2.648  10.458   8.348  1.00 97.08           C  
ATOM   2170  HB2 PHE A 138       3.639  10.912   8.352  1.00 97.08           H  
ATOM   2171  HB3 PHE A 138       2.711   9.563   8.967  1.00 97.08           H  
ATOM   2172  O   PHE A 138       1.227  10.139  10.976  1.00 97.08           O  
ATOM   2173  CG  PHE A 138       2.304  10.021   6.933  1.00 97.08           C  
ATOM   2174  CD1 PHE A 138       2.046   8.663   6.660  1.00 97.08           C  
ATOM   2175  HD1 PHE A 138       2.091   7.934   7.457  1.00 97.08           H  
ATOM   2176  CD2 PHE A 138       2.182  10.966   5.896  1.00 97.08           C  
ATOM   2177  HD2 PHE A 138       2.354  12.014   6.095  1.00 97.08           H  
ATOM   2178  CE1 PHE A 138       1.679   8.258   5.364  1.00 97.08           C  
ATOM   2179  HE1 PHE A 138       1.442   7.222   5.172  1.00 97.08           H  
ATOM   2180  CE2 PHE A 138       1.786  10.566   4.608  1.00 97.08           C  
ATOM   2181  HE2 PHE A 138       1.634  11.303   3.833  1.00 97.08           H  
ATOM   2182  CZ  PHE A 138       1.555   9.209   4.338  1.00 97.08           C  
ATOM   2183  HZ  PHE A 138       1.254   8.904   3.346  1.00 97.08           H  
ATOM   2184  N   TYR A 139       1.589  12.326  11.284  1.00 98.02           N  
ATOM   2185  H   TYR A 139       1.723  13.228  10.849  1.00 98.02           H  
ATOM   2186  CA  TYR A 139       1.192  12.333  12.692  1.00 98.02           C  
ATOM   2187  HA  TYR A 139       1.409  11.362  13.137  1.00 98.02           H  
ATOM   2188  C   TYR A 139      -0.322  12.575  12.756  1.00 98.02           C  
ATOM   2189  CB  TYR A 139       2.017  13.385  13.441  1.00 98.02           C  
ATOM   2190  HB2 TYR A 139       3.072  13.230  13.216  1.00 98.02           H  
ATOM   2191  HB3 TYR A 139       1.751  14.382  13.090  1.00 98.02           H  
ATOM   2192  O   TYR A 139      -0.778  13.697  12.532  1.00 98.02           O  
ATOM   2193  CG  TYR A 139       1.846  13.308  14.942  1.00 98.02           C  
ATOM   2194  CD1 TYR A 139       1.067  14.266  15.619  1.00 98.02           C  
ATOM   2195  HD1 TYR A 139       0.582  15.058  15.068  1.00 98.02           H  
ATOM   2196  CD2 TYR A 139       2.458  12.261  15.658  1.00 98.02           C  
ATOM   2197  HD2 TYR A 139       3.054  11.523  15.141  1.00 98.02           H  
ATOM   2198  CE1 TYR A 139       0.911  14.186  17.017  1.00 98.02           C  
ATOM   2199  HE1 TYR A 139       0.314  14.921  17.536  1.00 98.02           H  
ATOM   2200  CE2 TYR A 139       2.297  12.174  17.053  1.00 98.02           C  
ATOM   2201  HE2 TYR A 139       2.761  11.377  17.616  1.00 98.02           H  
ATOM   2202  OH  TYR A 139       1.383  13.049  19.082  1.00 98.02           O  
ATOM   2203  HH  TYR A 139       0.835  13.752  19.437  1.00 98.02           H  
ATOM   2204  CZ  TYR A 139       1.527  13.138  17.735  1.00 98.02           C  
ATOM   2205  N   ARG A 140      -1.087  11.487  12.913  1.00 98.10           N  
ATOM   2206  H   ARG A 140      -0.627  10.620  13.155  1.00 98.10           H  
ATOM   2207  CA  ARG A 140      -2.532  11.391  12.633  1.00 98.10           C  
ATOM   2208  HA  ARG A 140      -2.999  12.373  12.708  1.00 98.10           H  
ATOM   2209  C   ARG A 140      -3.241  10.490  13.644  1.00 98.10           C  
ATOM   2210  CB  ARG A 140      -2.744  10.830  11.213  1.00 98.10           C  
ATOM   2211  HB2 ARG A 140      -3.806  10.653  11.047  1.00 98.10           H  
ATOM   2212  HB3 ARG A 140      -2.240   9.867  11.135  1.00 98.10           H  
ATOM   2213  O   ARG A 140      -2.609   9.607  14.225  1.00 98.10           O  
ATOM   2214  CG  ARG A 140      -2.219  11.720  10.083  1.00 98.10           C  
ATOM   2215  HG2 ARG A 140      -1.177  11.991  10.253  1.00 98.10           H  
ATOM   2216  HG3 ARG A 140      -2.278  11.164   9.148  1.00 98.10           H  
ATOM   2217  CD  ARG A 140      -3.064  12.975   9.940  1.00 98.10           C  
ATOM   2218  HD2 ARG A 140      -4.064  12.643   9.661  1.00 98.10           H  
ATOM   2219  HD3 ARG A 140      -3.107  13.521  10.882  1.00 98.10           H  
ATOM   2220  NE  ARG A 140      -2.551  13.842   8.879  1.00 98.10           N  
ATOM   2221  HE  ARG A 140      -1.685  13.562   8.442  1.00 98.10           H  
ATOM   2222  NH1 ARG A 140      -4.286  15.353   8.906  1.00 98.10           N  
ATOM   2223 HH11 ARG A 140      -4.817  14.743   9.511  1.00 98.10           H  
ATOM   2224 HH12 ARG A 140      -4.768  16.163   8.546  1.00 98.10           H  
ATOM   2225  NH2 ARG A 140      -2.584  15.593   7.472  1.00 98.10           N  
ATOM   2226 HH21 ARG A 140      -1.748  15.201   7.064  1.00 98.10           H  
ATOM   2227 HH22 ARG A 140      -3.051  16.407   7.097  1.00 98.10           H  
ATOM   2228  CZ  ARG A 140      -3.149  14.925   8.436  1.00 98.10           C  
ATOM   2229  N   GLY A 141      -4.540  10.708  13.839  1.00 98.32           N  
ATOM   2230  H   GLY A 141      -4.980  11.415  13.268  1.00 98.32           H  
ATOM   2231  CA  GLY A 141      -5.378   9.929  14.759  1.00 98.32           C  
ATOM   2232  HA2 GLY A 141      -4.826   9.754  15.682  1.00 98.32           H  
ATOM   2233  HA3 GLY A 141      -6.264  10.514  15.004  1.00 98.32           H  
ATOM   2234  C   GLY A 141      -5.838   8.572  14.205  1.00 98.32           C  
ATOM   2235  O   GLY A 141      -5.634   8.260  13.032  1.00 98.32           O  
ATOM   2236  N   TRP A 142      -6.508   7.773  15.048  1.00 98.48           N  
ATOM   2237  H   TRP A 142      -6.644   8.081  16.000  1.00 98.48           H  
ATOM   2238  CA  TRP A 142      -7.053   6.457  14.667  1.00 98.48           C  
ATOM   2239  HA  TRP A 142      -6.231   5.806  14.368  1.00 98.48           H  
ATOM   2240  C   TRP A 142      -8.009   6.540  13.471  1.00 98.48           C  
ATOM   2241  CB  TRP A 142      -7.768   5.810  15.864  1.00 98.48           C  
ATOM   2242  HB2 TRP A 142      -7.068   5.750  16.698  1.00 98.48           H  
ATOM   2243  HB3 TRP A 142      -8.597   6.445  16.176  1.00 98.48           H  
ATOM   2244  O   TRP A 142      -7.820   5.826  12.492  1.00 98.48           O  
ATOM   2245  CG  TRP A 142      -8.298   4.428  15.605  1.00 98.48           C  
ATOM   2246  CD1 TRP A 142      -9.555   4.109  15.209  1.00 98.48           C  
ATOM   2247  HD1 TRP A 142     -10.355   4.814  15.035  1.00 98.48           H  
ATOM   2248  CD2 TRP A 142      -7.582   3.158  15.693  1.00 98.48           C  
ATOM   2249  CE2 TRP A 142      -8.478   2.103  15.344  1.00 98.48           C  
ATOM   2250  CE3 TRP A 142      -6.256   2.797  16.029  1.00 98.48           C  
ATOM   2251  HE3 TRP A 142      -5.553   3.572  16.293  1.00 98.48           H  
ATOM   2252  NE1 TRP A 142      -9.665   2.739  15.045  1.00 98.48           N  
ATOM   2253  HE1 TRP A 142     -10.510   2.285  14.729  1.00 98.48           H  
ATOM   2254  CH2 TRP A 142      -6.749   0.434  15.665  1.00 98.48           C  
ATOM   2255  HH2 TRP A 142      -6.418  -0.593  15.636  1.00 98.48           H  
ATOM   2256  CZ2 TRP A 142      -8.077   0.758  15.339  1.00 98.48           C  
ATOM   2257  HZ2 TRP A 142      -8.782  -0.016  15.072  1.00 98.48           H  
ATOM   2258  CZ3 TRP A 142      -5.842   1.450  16.011  1.00 98.48           C  
ATOM   2259  HZ3 TRP A 142      -4.821   1.196  16.253  1.00 98.48           H  
ATOM   2260  N   GLU A 143      -8.982   7.455  13.514  1.00 98.61           N  
ATOM   2261  H   GLU A 143      -9.116   7.972  14.372  1.00 98.61           H  
ATOM   2262  CA  GLU A 143      -9.985   7.632  12.452  1.00 98.61           C  
ATOM   2263  HA  GLU A 143     -10.512   6.691  12.295  1.00 98.61           H  
ATOM   2264  C   GLU A 143      -9.357   8.024  11.102  1.00 98.61           C  
ATOM   2265  CB  GLU A 143     -11.007   8.697  12.887  1.00 98.61           C  
ATOM   2266  HB2 GLU A 143     -11.661   8.922  12.045  1.00 98.61           H  
ATOM   2267  HB3 GLU A 143     -10.478   9.613  13.152  1.00 98.61           H  
ATOM   2268  O   GLU A 143      -9.758   7.519  10.054  1.00 98.61           O  
ATOM   2269  CG  GLU A 143     -11.875   8.262  14.079  1.00 98.61           C  
ATOM   2270  HG2 GLU A 143     -12.553   9.078  14.331  1.00 98.61           H  
ATOM   2271  HG3 GLU A 143     -11.235   8.090  14.945  1.00 98.61           H  
ATOM   2272  CD  GLU A 143     -12.692   7.002  13.758  1.00 98.61           C  
ATOM   2273  OE1 GLU A 143     -12.444   5.960  14.402  1.00 98.61           O  
ATOM   2274  OE2 GLU A 143     -13.519   7.055  12.824  1.00 98.61           O  
ATOM   2275  N   GLU A 144      -8.318   8.863  11.115  1.00 98.65           N  
ATOM   2276  H   GLU A 144      -7.992   9.216  12.003  1.00 98.65           H  
ATOM   2277  CA  GLU A 144      -7.569   9.222   9.904  1.00 98.65           C  
ATOM   2278  HA  GLU A 144      -8.265   9.526   9.121  1.00 98.65           H  
ATOM   2279  C   GLU A 144      -6.775   8.021   9.367  1.00 98.65           C  
ATOM   2280  CB  GLU A 144      -6.620  10.392  10.201  1.00 98.65           C  
ATOM   2281  HB2 GLU A 144      -5.976  10.100  11.030  1.00 98.65           H  
ATOM   2282  HB3 GLU A 144      -5.994  10.567   9.326  1.00 98.65           H  
ATOM   2283  O   GLU A 144      -6.770   7.770   8.166  1.00 98.65           O  
ATOM   2284  CG  GLU A 144      -7.327  11.709  10.559  1.00 98.65           C  
ATOM   2285  HG2 GLU A 144      -7.936  12.029   9.713  1.00 98.65           H  
ATOM   2286  HG3 GLU A 144      -7.982  11.551  11.416  1.00 98.65           H  
ATOM   2287  CD  GLU A 144      -6.290  12.783  10.909  1.00 98.65           C  
ATOM   2288  OE1 GLU A 144      -6.108  13.738  10.115  1.00 98.65           O  
ATOM   2289  OE2 GLU A 144      -5.589  12.607  11.934  1.00 98.65           O  
ATOM   2290  N   TYR A 145      -6.142   7.218  10.228  1.00 98.68           N  
ATOM   2291  H   TYR A 145      -6.160   7.444  11.212  1.00 98.68           H  
ATOM   2292  CA  TYR A 145      -5.477   5.985   9.789  1.00 98.68           C  
ATOM   2293  HA  TYR A 145      -4.872   6.223   8.914  1.00 98.68           H  
ATOM   2294  C   TYR A 145      -6.457   4.898   9.324  1.00 98.68           C  
ATOM   2295  CB  TYR A 145      -4.538   5.466  10.886  1.00 98.68           C  
ATOM   2296  HB2 TYR A 145      -4.945   5.697  11.870  1.00 98.68           H  
ATOM   2297  HB3 TYR A 145      -4.468   4.381  10.812  1.00 98.68           H  
ATOM   2298  O   TYR A 145      -6.109   4.097   8.457  1.00 98.68           O  
ATOM   2299  CG  TYR A 145      -3.133   6.017  10.747  1.00 98.68           C  
ATOM   2300  CD1 TYR A 145      -2.338   5.586   9.668  1.00 98.68           C  
ATOM   2301  HD1 TYR A 145      -2.726   4.854   8.975  1.00 98.68           H  
ATOM   2302  CD2 TYR A 145      -2.628   6.963  11.660  1.00 98.68           C  
ATOM   2303  HD2 TYR A 145      -3.236   7.297  12.487  1.00 98.68           H  
ATOM   2304  CE1 TYR A 145      -1.052   6.121   9.479  1.00 98.68           C  
ATOM   2305  HE1 TYR A 145      -0.451   5.810   8.637  1.00 98.68           H  
ATOM   2306  CE2 TYR A 145      -1.329   7.485  11.486  1.00 98.68           C  
ATOM   2307  HE2 TYR A 145      -0.942   8.206  12.191  1.00 98.68           H  
ATOM   2308  OH  TYR A 145       0.672   7.630  10.143  1.00 98.68           O  
ATOM   2309  HH  TYR A 145       0.840   8.388  10.707  1.00 98.68           H  
ATOM   2310  CZ  TYR A 145      -0.550   7.082  10.379  1.00 98.68           C  
ATOM   2311  N   LYS A 146      -7.685   4.885   9.845  1.00 98.68           N  
ATOM   2312  H   LYS A 146      -7.868   5.531  10.600  1.00 98.68           H  
ATOM   2313  CA  LYS A 146      -8.774   3.988   9.444  1.00 98.68           C  
ATOM   2314  HA  LYS A 146      -8.411   2.960   9.427  1.00 98.68           H  
ATOM   2315  C   LYS A 146      -9.289   4.296   8.040  1.00 98.68           C  
ATOM   2316  CB  LYS A 146      -9.869   4.088  10.511  1.00 98.68           C  
ATOM   2317  HB2 LYS A 146     -10.116   5.135  10.687  1.00 98.68           H  
ATOM   2318  HB3 LYS A 146      -9.471   3.677  11.438  1.00 98.68           H  
ATOM   2319  O   LYS A 146      -9.294   3.396   7.200  1.00 98.68           O  
ATOM   2320  CG  LYS A 146     -11.164   3.361  10.142  1.00 98.68           C  
ATOM   2321  HG2 LYS A 146     -11.651   3.850   9.298  1.00 98.68           H  
ATOM   2322  HG3 LYS A 146     -10.935   2.330   9.870  1.00 98.68           H  
ATOM   2323  CD  LYS A 146     -12.088   3.412  11.357  1.00 98.68           C  
ATOM   2324  HD2 LYS A 146     -11.530   3.092  12.237  1.00 98.68           H  
ATOM   2325  HD3 LYS A 146     -12.410   4.439  11.523  1.00 98.68           H  
ATOM   2326  CE  LYS A 146     -13.309   2.514  11.186  1.00 98.68           C  
ATOM   2327  HE2 LYS A 146     -12.985   1.515  10.897  1.00 98.68           H  
ATOM   2328  HE3 LYS A 146     -13.950   2.915  10.400  1.00 98.68           H  
ATOM   2329  NZ  LYS A 146     -14.026   2.448  12.474  1.00 98.68           N  
ATOM   2330  HZ1 LYS A 146     -14.238   3.362  12.848  1.00 98.68           H  
ATOM   2331  HZ2 LYS A 146     -13.430   1.980  13.141  1.00 98.68           H  
ATOM   2332  HZ3 LYS A 146     -14.829   1.837  12.438  1.00 98.68           H  
ATOM   2333  N   TYR A 147      -9.671   5.547   7.780  1.00 98.38           N  
ATOM   2334  H   TYR A 147      -9.653   6.214   8.539  1.00 98.38           H  
ATOM   2335  CA  TYR A 147     -10.284   5.968   6.512  1.00 98.38           C  
ATOM   2336  HA  TYR A 147     -10.684   5.083   6.016  1.00 98.38           H  
ATOM   2337  C   TYR A 147      -9.310   6.593   5.501  1.00 98.38           C  
ATOM   2338  CB  TYR A 147     -11.467   6.897   6.799  1.00 98.38           C  
ATOM   2339  HB2 TYR A 147     -11.911   7.206   5.853  1.00 98.38           H  
ATOM   2340  HB3 TYR A 147     -11.096   7.793   7.295  1.00 98.38           H  
ATOM   2341  O   TYR A 147      -9.698   6.866   4.369  1.00 98.38           O  
ATOM   2342  CG  TYR A 147     -12.562   6.263   7.636  1.00 98.38           C  
ATOM   2343  CD1 TYR A 147     -13.256   5.128   7.164  1.00 98.38           C  
ATOM   2344  HD1 TYR A 147     -13.003   4.700   6.205  1.00 98.38           H  
ATOM   2345  CD2 TYR A 147     -12.891   6.815   8.887  1.00 98.38           C  
ATOM   2346  HD2 TYR A 147     -12.355   7.675   9.262  1.00 98.38           H  
ATOM   2347  CE1 TYR A 147     -14.276   4.547   7.945  1.00 98.38           C  
ATOM   2348  HE1 TYR A 147     -14.807   3.673   7.598  1.00 98.38           H  
ATOM   2349  CE2 TYR A 147     -13.927   6.256   9.652  1.00 98.38           C  
ATOM   2350  HE2 TYR A 147     -14.187   6.701  10.601  1.00 98.38           H  
ATOM   2351  OH  TYR A 147     -15.599   4.583   9.958  1.00 98.38           O  
ATOM   2352  HH  TYR A 147     -15.734   5.133  10.733  1.00 98.38           H  
ATOM   2353  CZ  TYR A 147     -14.617   5.120   9.188  1.00 98.38           C  
ATOM   2354  N   GLY A 148      -8.045   6.773   5.874  1.00 98.17           N  
ATOM   2355  H   GLY A 148      -7.822   6.701   6.856  1.00 98.17           H  
ATOM   2356  CA  GLY A 148      -7.019   7.334   5.004  1.00 98.17           C  
ATOM   2357  HA2 GLY A 148      -7.195   7.025   3.974  1.00 98.17           H  
ATOM   2358  HA3 GLY A 148      -6.051   6.942   5.315  1.00 98.17           H  
ATOM   2359  C   GLY A 148      -6.950   8.861   5.042  1.00 98.17           C  
ATOM   2360  O   GLY A 148      -7.823   9.551   5.566  1.00 98.17           O  
ATOM   2361  N   PHE A 149      -5.855   9.392   4.501  1.00 97.83           N  
ATOM   2362  H   PHE A 149      -5.219   8.768   4.026  1.00 97.83           H  
ATOM   2363  CA  PHE A 149      -5.567  10.827   4.448  1.00 97.83           C  
ATOM   2364  HA  PHE A 149      -6.483  11.355   4.183  1.00 97.83           H  
ATOM   2365  C   PHE A 149      -4.508  11.143   3.384  1.00 97.83           C  
ATOM   2366  CB  PHE A 149      -5.097  11.323   5.831  1.00 97.83           C  
ATOM   2367  HB2 PHE A 149      -5.900  11.168   6.552  1.00 97.83           H  
ATOM   2368  HB3 PHE A 149      -4.929  12.399   5.786  1.00 97.83           H  
ATOM   2369  O   PHE A 149      -3.794  10.260   2.906  1.00 97.83           O  
ATOM   2370  CG  PHE A 149      -3.838  10.654   6.352  1.00 97.83           C  
ATOM   2371  CD1 PHE A 149      -3.941   9.531   7.190  1.00 97.83           C  
ATOM   2372  HD1 PHE A 149      -4.918   9.160   7.466  1.00 97.83           H  
ATOM   2373  CD2 PHE A 149      -2.566  11.138   5.994  1.00 97.83           C  
ATOM   2374  HD2 PHE A 149      -2.475  12.000   5.350  1.00 97.83           H  
ATOM   2375  CE1 PHE A 149      -2.788   8.885   7.665  1.00 97.83           C  
ATOM   2376  HE1 PHE A 149      -2.883   8.028   8.315  1.00 97.83           H  
ATOM   2377  CE2 PHE A 149      -1.411  10.492   6.467  1.00 97.83           C  
ATOM   2378  HE2 PHE A 149      -0.438  10.871   6.192  1.00 97.83           H  
ATOM   2379  CZ  PHE A 149      -1.519   9.363   7.299  1.00 97.83           C  
ATOM   2380  HZ  PHE A 149      -0.633   8.868   7.669  1.00 97.83           H  
ATOM   2381  N   GLY A 150      -4.355  12.430   3.065  1.00 95.79           N  
ATOM   2382  H   GLY A 150      -5.030  13.083   3.435  1.00 95.79           H  
ATOM   2383  CA  GLY A 150      -3.493  12.899   1.979  1.00 95.79           C  
ATOM   2384  HA2 GLY A 150      -2.599  12.278   1.912  1.00 95.79           H  
ATOM   2385  HA3 GLY A 150      -3.179  13.924   2.173  1.00 95.79           H  
ATOM   2386  C   GLY A 150      -4.213  12.869   0.633  1.00 95.79           C  
ATOM   2387  O   GLY A 150      -5.437  12.773   0.585  1.00 95.79           O  
ATOM   2388  N   ASP A 151      -3.459  12.992  -0.457  1.00 92.00           N  
ATOM   2389  H   ASP A 151      -2.453  12.990  -0.367  1.00 92.00           H  
ATOM   2390  CA  ASP A 151      -4.028  13.134  -1.798  1.00 92.00           C  
ATOM   2391  HA  ASP A 151      -5.003  12.646  -1.822  1.00 92.00           H  
ATOM   2392  C   ASP A 151      -3.157  12.456  -2.869  1.00 92.00           C  
ATOM   2393  CB  ASP A 151      -4.269  14.624  -2.086  1.00 92.00           C  
ATOM   2394  HB2 ASP A 151      -5.010  15.015  -1.389  1.00 92.00           H  
ATOM   2395  HB3 ASP A 151      -3.341  15.177  -1.941  1.00 92.00           H  
ATOM   2396  O   ASP A 151      -1.921  12.502  -2.838  1.00 92.00           O  
ATOM   2397  CG  ASP A 151      -4.762  14.820  -3.514  1.00 92.00           C  
ATOM   2398  OD1 ASP A 151      -3.886  15.015  -4.381  1.00 92.00           O  
ATOM   2399  OD2 ASP A 151      -5.966  14.636  -3.774  1.00 92.00           O  
ATOM   2400  N   TYR A 152      -3.813  11.811  -3.837  1.00 92.70           N  
ATOM   2401  H   TYR A 152      -4.822  11.852  -3.837  1.00 92.70           H  
ATOM   2402  CA  TYR A 152      -3.140  11.075  -4.907  1.00 92.70           C  
ATOM   2403  HA  TYR A 152      -2.400  10.416  -4.455  1.00 92.70           H  
ATOM   2404  C   TYR A 152      -2.383  11.987  -5.886  1.00 92.70           C  
ATOM   2405  CB  TYR A 152      -4.165  10.227  -5.679  1.00 92.70           C  
ATOM   2406  HB2 TYR A 152      -4.945  10.884  -6.064  1.00 92.70           H  
ATOM   2407  HB3 TYR A 152      -3.649   9.797  -6.537  1.00 92.70           H  
ATOM   2408  O   TYR A 152      -1.339  11.588  -6.400  1.00 92.70           O  
ATOM   2409  CG  TYR A 152      -4.802   9.071  -4.925  1.00 92.70           C  
ATOM   2410  CD1 TYR A 152      -3.988   8.131  -4.268  1.00 92.70           C  
ATOM   2411  HD1 TYR A 152      -2.915   8.256  -4.246  1.00 92.70           H  
ATOM   2412  CD2 TYR A 152      -6.203   8.896  -4.922  1.00 92.70           C  
ATOM   2413  HD2 TYR A 152      -6.844   9.619  -5.405  1.00 92.70           H  
ATOM   2414  CE1 TYR A 152      -4.562   7.024  -3.624  1.00 92.70           C  
ATOM   2415  HE1 TYR A 152      -3.950   6.291  -3.120  1.00 92.70           H  
ATOM   2416  CE2 TYR A 152      -6.782   7.793  -4.261  1.00 92.70           C  
ATOM   2417  HE2 TYR A 152      -7.856   7.682  -4.230  1.00 92.70           H  
ATOM   2418  OH  TYR A 152      -6.455   5.770  -2.971  1.00 92.70           O  
ATOM   2419  HH  TYR A 152      -7.398   5.644  -3.097  1.00 92.70           H  
ATOM   2420  CZ  TYR A 152      -5.955   6.857  -3.605  1.00 92.70           C  
ATOM   2421  N   TYR A 153      -2.871  13.196  -6.149  1.00 88.85           N  
ATOM   2422  H   TYR A 153      -3.640  13.546  -5.596  1.00 88.85           H  
ATOM   2423  CA  TYR A 153      -2.253  14.151  -7.071  1.00 88.85           C  
ATOM   2424  HA  TYR A 153      -1.849  13.602  -7.922  1.00 88.85           H  
ATOM   2425  C   TYR A 153      -1.080  14.899  -6.421  1.00 88.85           C  
ATOM   2426  CB  TYR A 153      -3.327  15.113  -7.601  1.00 88.85           C  
ATOM   2427  HB2 TYR A 153      -2.875  15.751  -8.361  1.00 88.85           H  
ATOM   2428  HB3 TYR A 153      -3.662  15.766  -6.796  1.00 88.85           H  
ATOM   2429  O   TYR A 153      -0.080  15.154  -7.090  1.00 88.85           O  
ATOM   2430  CG  TYR A 153      -4.532  14.413  -8.206  1.00 88.85           C  
ATOM   2431  CD1 TYR A 153      -4.467  13.924  -9.525  1.00 88.85           C  
ATOM   2432  HD1 TYR A 153      -3.564  14.067 -10.099  1.00 88.85           H  
ATOM   2433  CD2 TYR A 153      -5.704  14.231  -7.445  1.00 88.85           C  
ATOM   2434  HD2 TYR A 153      -5.752  14.598  -6.430  1.00 88.85           H  
ATOM   2435  CE1 TYR A 153      -5.576  13.264 -10.091  1.00 88.85           C  
ATOM   2436  HE1 TYR A 153      -5.527  12.900 -11.107  1.00 88.85           H  
ATOM   2437  CE2 TYR A 153      -6.813  13.567  -8.005  1.00 88.85           C  
ATOM   2438  HE2 TYR A 153      -7.711  13.429  -7.421  1.00 88.85           H  
ATOM   2439  OH  TYR A 153      -7.826  12.456  -9.878  1.00 88.85           O  
ATOM   2440  HH  TYR A 153      -7.671  12.224 -10.796  1.00 88.85           H  
ATOM   2441  CZ  TYR A 153      -6.753  13.088  -9.329  1.00 88.85           C  
ATOM   2442  N   VAL A 154      -1.148  15.162  -5.110  1.00 87.13           N  
ATOM   2443  H   VAL A 154      -2.044  15.025  -4.665  1.00 87.13           H  
ATOM   2444  CA  VAL A 154      -0.004  15.615  -4.290  1.00 87.13           C  
ATOM   2445  HA  VAL A 154       0.466  16.464  -4.787  1.00 87.13           H  
ATOM   2446  C   VAL A 154       1.062  14.516  -4.172  1.00 87.13           C  
ATOM   2447  CB  VAL A 154      -0.483  16.074  -2.895  1.00 87.13           C  
ATOM   2448  HB  VAL A 154      -0.992  15.244  -2.404  1.00 87.13           H  
ATOM   2449  O   VAL A 154       2.253  14.805  -4.058  1.00 87.13           O  
ATOM   2450  CG1 VAL A 154       0.666  16.537  -1.986  1.00 87.13           C  
ATOM   2451 HG11 VAL A 154       1.323  15.700  -1.750  1.00 87.13           H  
ATOM   2452 HG12 VAL A 154       1.242  17.320  -2.481  1.00 87.13           H  
ATOM   2453 HG13 VAL A 154       0.265  16.920  -1.048  1.00 87.13           H  
ATOM   2454  CG2 VAL A 154      -1.457  17.256  -3.010  1.00 87.13           C  
ATOM   2455 HG21 VAL A 154      -2.334  16.973  -3.593  1.00 87.13           H  
ATOM   2456 HG22 VAL A 154      -1.799  17.554  -2.019  1.00 87.13           H  
ATOM   2457 HG23 VAL A 154      -0.969  18.101  -3.495  1.00 87.13           H  
ATOM   2458  N   GLY A 155       0.654  13.245  -4.242  1.00 87.60           N  
ATOM   2459  H   GLY A 155      -0.341  13.079  -4.278  1.00 87.60           H  
ATOM   2460  CA  GLY A 155       1.555  12.093  -4.281  1.00 87.60           C  
ATOM   2461  HA2 GLY A 155       1.039  11.276  -4.785  1.00 87.60           H  
ATOM   2462  HA3 GLY A 155       2.442  12.353  -4.859  1.00 87.60           H  
ATOM   2463  C   GLY A 155       2.011  11.590  -2.909  1.00 87.60           C  
ATOM   2464  O   GLY A 155       2.840  10.680  -2.850  1.00 87.60           O  
ATOM   2465  N   GLU A 156       1.452  12.122  -1.822  1.00 96.71           N  
ATOM   2466  H   GLU A 156       0.741  12.827  -1.959  1.00 96.71           H  
ATOM   2467  CA  GLU A 156       1.653  11.645  -0.454  1.00 96.71           C  
ATOM   2468  HA  GLU A 156       2.235  10.723  -0.472  1.00 96.71           H  
ATOM   2469  C   GLU A 156       0.301  11.342   0.193  1.00 96.71           C  
ATOM   2470  CB  GLU A 156       2.413  12.665   0.400  1.00 96.71           C  
ATOM   2471  HB2 GLU A 156       1.844  13.594   0.447  1.00 96.71           H  
ATOM   2472  HB3 GLU A 156       2.489  12.249   1.405  1.00 96.71           H  
ATOM   2473  O   GLU A 156      -0.550  12.222   0.317  1.00 96.71           O  
ATOM   2474  CG  GLU A 156       3.824  12.980  -0.104  1.00 96.71           C  
ATOM   2475  HG2 GLU A 156       3.767  13.636  -0.972  1.00 96.71           H  
ATOM   2476  HG3 GLU A 156       4.297  12.045  -0.403  1.00 96.71           H  
ATOM   2477  CD  GLU A 156       4.669  13.636   0.994  1.00 96.71           C  
ATOM   2478  OE1 GLU A 156       5.850  13.232   1.129  1.00 96.71           O  
ATOM   2479  OE2 GLU A 156       4.132  14.403   1.825  1.00 96.71           O  
ATOM   2480  N   PHE A 157       0.099  10.090   0.597  1.00 97.93           N  
ATOM   2481  H   PHE A 157       0.844   9.413   0.515  1.00 97.93           H  
ATOM   2482  CA  PHE A 157      -1.178   9.625   1.133  1.00 97.93           C  
ATOM   2483  HA  PHE A 157      -1.555  10.371   1.833  1.00 97.93           H  
ATOM   2484  C   PHE A 157      -1.039   8.301   1.891  1.00 97.93           C  
ATOM   2485  CB  PHE A 157      -2.198   9.469  -0.013  1.00 97.93           C  
ATOM   2486  HB2 PHE A 157      -3.180   9.261   0.411  1.00 97.93           H  
ATOM   2487  HB3 PHE A 157      -2.288  10.409  -0.557  1.00 97.93           H  
ATOM   2488  O   PHE A 157      -0.061   7.556   1.727  1.00 97.93           O  
ATOM   2489  CG  PHE A 157      -1.846   8.368  -0.991  1.00 97.93           C  
ATOM   2490  CD1 PHE A 157      -1.020   8.642  -2.098  1.00 97.93           C  
ATOM   2491  HD1 PHE A 157      -0.675   9.651  -2.271  1.00 97.93           H  
ATOM   2492  CD2 PHE A 157      -2.310   7.059  -0.765  1.00 97.93           C  
ATOM   2493  HD2 PHE A 157      -2.961   6.852   0.071  1.00 97.93           H  
ATOM   2494  CE1 PHE A 157      -0.666   7.609  -2.982  1.00 97.93           C  
ATOM   2495  HE1 PHE A 157      -0.054   7.823  -3.845  1.00 97.93           H  
ATOM   2496  CE2 PHE A 157      -1.943   6.024  -1.637  1.00 97.93           C  
ATOM   2497  HE2 PHE A 157      -2.329   5.028  -1.475  1.00 97.93           H  
ATOM   2498  CZ  PHE A 157      -1.147   6.307  -2.760  1.00 97.93           C  
ATOM   2499  HZ  PHE A 157      -0.934   5.523  -3.472  1.00 97.93           H  
ATOM   2500  N   TYR A 158      -2.070   8.000   2.671  1.00 98.36           N  
ATOM   2501  H   TYR A 158      -2.806   8.687   2.752  1.00 98.36           H  
ATOM   2502  CA  TYR A 158      -2.354   6.694   3.244  1.00 98.36           C  
ATOM   2503  HA  TYR A 158      -1.643   5.963   2.860  1.00 98.36           H  
ATOM   2504  C   TYR A 158      -3.767   6.271   2.827  1.00 98.36           C  
ATOM   2505  CB  TYR A 158      -2.215   6.773   4.768  1.00 98.36           C  
ATOM   2506  HB2 TYR A 158      -3.063   7.312   5.189  1.00 98.36           H  
ATOM   2507  HB3 TYR A 158      -1.313   7.332   5.018  1.00 98.36           H  
ATOM   2508  O   TYR A 158      -4.703   7.044   3.000  1.00 98.36           O  
ATOM   2509  CG  TYR A 158      -2.108   5.403   5.392  1.00 98.36           C  
ATOM   2510  CD1 TYR A 158      -3.218   4.794   6.007  1.00 98.36           C  
ATOM   2511  HD1 TYR A 158      -4.152   5.329   6.106  1.00 98.36           H  
ATOM   2512  CD2 TYR A 158      -0.884   4.720   5.299  1.00 98.36           C  
ATOM   2513  HD2 TYR A 158      -0.043   5.209   4.828  1.00 98.36           H  
ATOM   2514  CE1 TYR A 158      -3.100   3.482   6.504  1.00 98.36           C  
ATOM   2515  HE1 TYR A 158      -3.936   2.995   6.985  1.00 98.36           H  
ATOM   2516  CE2 TYR A 158      -0.757   3.417   5.807  1.00 98.36           C  
ATOM   2517  HE2 TYR A 158       0.182   2.889   5.738  1.00 98.36           H  
ATOM   2518  OH  TYR A 158      -1.745   1.526   6.860  1.00 98.36           O  
ATOM   2519  HH  TYR A 158      -0.844   1.194   6.857  1.00 98.36           H  
ATOM   2520  CZ  TYR A 158      -1.871   2.793   6.402  1.00 98.36           C  
ATOM   2521  N   LEU A 159      -3.923   5.068   2.267  1.00 98.09           N  
ATOM   2522  H   LEU A 159      -3.107   4.485   2.150  1.00 98.09           H  
ATOM   2523  CA  LEU A 159      -5.199   4.583   1.718  1.00 98.09           C  
ATOM   2524  HA  LEU A 159      -5.586   5.330   1.025  1.00 98.09           H  
ATOM   2525  C   LEU A 159      -6.277   4.377   2.790  1.00 98.09           C  
ATOM   2526  CB  LEU A 159      -4.923   3.279   0.943  1.00 98.09           C  
ATOM   2527  HB2 LEU A 159      -4.435   2.584   1.627  1.00 98.09           H  
ATOM   2528  HB3 LEU A 159      -4.234   3.522   0.134  1.00 98.09           H  
ATOM   2529  O   LEU A 159      -7.453   4.471   2.473  1.00 98.09           O  
ATOM   2530  CG  LEU A 159      -6.146   2.562   0.333  1.00 98.09           C  
ATOM   2531  HG  LEU A 159      -6.851   2.295   1.120  1.00 98.09           H  
ATOM   2532  CD1 LEU A 159      -6.852   3.408  -0.722  1.00 98.09           C  
ATOM   2533 HD11 LEU A 159      -6.152   3.671  -1.516  1.00 98.09           H  
ATOM   2534 HD12 LEU A 159      -7.691   2.856  -1.146  1.00 98.09           H  
ATOM   2535 HD13 LEU A 159      -7.245   4.318  -0.268  1.00 98.09           H  
ATOM   2536  CD2 LEU A 159      -5.703   1.268  -0.355  1.00 98.09           C  
ATOM   2537 HD21 LEU A 159      -6.578   0.763  -0.764  1.00 98.09           H  
ATOM   2538 HD22 LEU A 159      -5.003   1.490  -1.160  1.00 98.09           H  
ATOM   2539 HD23 LEU A 159      -5.233   0.609   0.375  1.00 98.09           H  
ATOM   2540  N   GLY A 160      -5.878   4.097   4.033  1.00 98.51           N  
ATOM   2541  H   GLY A 160      -4.884   4.050   4.206  1.00 98.51           H  
ATOM   2542  CA  GLY A 160      -6.777   3.773   5.140  1.00 98.51           C  
ATOM   2543  HA2 GLY A 160      -6.454   4.321   6.026  1.00 98.51           H  
ATOM   2544  HA3 GLY A 160      -7.795   4.089   4.914  1.00 98.51           H  
ATOM   2545  C   GLY A 160      -6.803   2.277   5.447  1.00 98.51           C  
ATOM   2546  O   GLY A 160      -6.954   1.444   4.549  1.00 98.51           O  
ATOM   2547  N   ASN A 161      -6.642   1.928   6.724  1.00 98.66           N  
ATOM   2548  H   ASN A 161      -6.528   2.667   7.403  1.00 98.66           H  
ATOM   2549  CA  ASN A 161      -6.569   0.547   7.195  1.00 98.66           C  
ATOM   2550  HA  ASN A 161      -5.724   0.049   6.722  1.00 98.66           H  
ATOM   2551  C   ASN A 161      -7.822  -0.260   6.851  1.00 98.66           C  
ATOM   2552  CB  ASN A 161      -6.364   0.531   8.714  1.00 98.66           C  
ATOM   2553  HB2 ASN A 161      -6.456  -0.504   9.042  1.00 98.66           H  
ATOM   2554  HB3 ASN A 161      -7.139   1.118   9.209  1.00 98.66           H  
ATOM   2555  O   ASN A 161      -7.694  -1.417   6.460  1.00 98.66           O  
ATOM   2556  CG  ASN A 161      -4.998   0.989   9.166  1.00 98.66           C  
ATOM   2557  ND2 ASN A 161      -4.871   1.448  10.387  1.00 98.66           N  
ATOM   2558 HD21 ASN A 161      -3.939   1.706  10.676  1.00 98.66           H  
ATOM   2559 HD22 ASN A 161      -5.673   1.486  11.001  1.00 98.66           H  
ATOM   2560  OD1 ASN A 161      -4.022   0.903   8.449  1.00 98.66           O  
ATOM   2561  N   GLU A 162      -9.009   0.346   6.927  1.00 98.48           N  
ATOM   2562  H   GLU A 162      -9.048   1.315   7.210  1.00 98.48           H  
ATOM   2563  CA  GLU A 162     -10.269  -0.329   6.603  1.00 98.48           C  
ATOM   2564  HA  GLU A 162     -10.330  -1.251   7.181  1.00 98.48           H  
ATOM   2565  C   GLU A 162     -10.319  -0.714   5.116  1.00 98.48           C  
ATOM   2566  CB  GLU A 162     -11.430   0.589   7.027  1.00 98.48           C  
ATOM   2567  HB2 GLU A 162     -11.317   1.555   6.535  1.00 98.48           H  
ATOM   2568  HB3 GLU A 162     -11.364   0.754   8.102  1.00 98.48           H  
ATOM   2569  O   GLU A 162     -10.664  -1.837   4.753  1.00 98.48           O  
ATOM   2570  CG  GLU A 162     -12.832   0.054   6.700  1.00 98.48           C  
ATOM   2571  HG2 GLU A 162     -12.971   0.113   5.621  1.00 98.48           H  
ATOM   2572  HG3 GLU A 162     -13.568   0.716   7.156  1.00 98.48           H  
ATOM   2573  CD  GLU A 162     -13.086  -1.387   7.171  1.00 98.48           C  
ATOM   2574  OE1 GLU A 162     -13.862  -2.077   6.467  1.00 98.48           O  
ATOM   2575  OE2 GLU A 162     -12.488  -1.810   8.183  1.00 98.48           O  
ATOM   2576  N   PHE A 163      -9.851   0.164   4.229  1.00 97.02           N  
ATOM   2577  H   PHE A 163      -9.532   1.063   4.561  1.00 97.02           H  
ATOM   2578  CA  PHE A 163      -9.779  -0.129   2.798  1.00 97.02           C  
ATOM   2579  HA  PHE A 163     -10.736  -0.551   2.489  1.00 97.02           H  
ATOM   2580  C   PHE A 163      -8.705  -1.180   2.467  1.00 97.02           C  
ATOM   2581  CB  PHE A 163      -9.578   1.189   2.047  1.00 97.02           C  
ATOM   2582  HB2 PHE A 163      -8.639   1.639   2.369  1.00 97.02           H  
ATOM   2583  HB3 PHE A 163      -9.501   0.979   0.980  1.00 97.02           H  
ATOM   2584  O   PHE A 163      -8.929  -2.052   1.623  1.00 97.02           O  
ATOM   2585  CG  PHE A 163     -10.709   2.180   2.262  1.00 97.02           C  
ATOM   2586  CD1 PHE A 163     -12.008   1.877   1.809  1.00 97.02           C  
ATOM   2587  HD1 PHE A 163     -12.204   0.939   1.312  1.00 97.02           H  
ATOM   2588  CD2 PHE A 163     -10.480   3.392   2.939  1.00 97.02           C  
ATOM   2589  HD2 PHE A 163      -9.500   3.628   3.327  1.00 97.02           H  
ATOM   2590  CE1 PHE A 163     -13.058   2.792   2.004  1.00 97.02           C  
ATOM   2591  HE1 PHE A 163     -14.053   2.555   1.657  1.00 97.02           H  
ATOM   2592  CE2 PHE A 163     -11.526   4.312   3.118  1.00 97.02           C  
ATOM   2593  HE2 PHE A 163     -11.342   5.254   3.614  1.00 97.02           H  
ATOM   2594  CZ  PHE A 163     -12.815   4.016   2.651  1.00 97.02           C  
ATOM   2595  HZ  PHE A 163     -13.616   4.725   2.797  1.00 97.02           H  
ATOM   2596  N   ILE A 164      -7.564  -1.175   3.167  1.00 97.74           N  
ATOM   2597  H   ILE A 164      -7.431  -0.437   3.844  1.00 97.74           H  
ATOM   2598  CA  ILE A 164      -6.525  -2.212   3.025  1.00 97.74           C  
ATOM   2599  HA  ILE A 164      -6.331  -2.352   1.961  1.00 97.74           H  
ATOM   2600  C   ILE A 164      -7.019  -3.565   3.577  1.00 97.74           C  
ATOM   2601  CB  ILE A 164      -5.203  -1.764   3.690  1.00 97.74           C  
ATOM   2602  HB  ILE A 164      -5.381  -1.637   4.758  1.00 97.74           H  
ATOM   2603  O   ILE A 164      -6.768  -4.613   2.968  1.00 97.74           O  
ATOM   2604  CG1 ILE A 164      -4.659  -0.436   3.105  1.00 97.74           C  
ATOM   2605 HG12 ILE A 164      -4.176  -0.633   2.148  1.00 97.74           H  
ATOM   2606 HG13 ILE A 164      -5.475   0.260   2.912  1.00 97.74           H  
ATOM   2607  CG2 ILE A 164      -4.122  -2.841   3.482  1.00 97.74           C  
ATOM   2608 HG21 ILE A 164      -3.937  -2.995   2.419  1.00 97.74           H  
ATOM   2609 HG22 ILE A 164      -3.196  -2.528   3.964  1.00 97.74           H  
ATOM   2610 HG23 ILE A 164      -4.427  -3.787   3.928  1.00 97.74           H  
ATOM   2611  CD1 ILE A 164      -3.666   0.276   4.035  1.00 97.74           C  
ATOM   2612 HD11 ILE A 164      -2.773  -0.331   4.186  1.00 97.74           H  
ATOM   2613 HD12 ILE A 164      -4.134   0.470   5.000  1.00 97.74           H  
ATOM   2614 HD13 ILE A 164      -3.376   1.229   3.594  1.00 97.74           H  
ATOM   2615  N   HIS A 165      -7.770  -3.564   4.681  1.00 97.62           N  
ATOM   2616  H   HIS A 165      -7.911  -2.690   5.167  1.00 97.62           H  
ATOM   2617  CA  HIS A 165      -8.445  -4.741   5.229  1.00 97.62           C  
ATOM   2618  HA  HIS A 165      -7.705  -5.512   5.443  1.00 97.62           H  
ATOM   2619  C   HIS A 165      -9.451  -5.320   4.225  1.00 97.62           C  
ATOM   2620  CB  HIS A 165      -9.147  -4.373   6.545  1.00 97.62           C  
ATOM   2621  HB2 HIS A 165      -8.403  -4.128   7.303  1.00 97.62           H  
ATOM   2622  HB3 HIS A 165      -9.778  -3.495   6.404  1.00 97.62           H  
ATOM   2623  O   HIS A 165      -9.392  -6.511   3.904  1.00 97.62           O  
ATOM   2624  CG  HIS A 165     -10.008  -5.498   7.046  1.00 97.62           C  
ATOM   2625  CD2 HIS A 165     -11.368  -5.485   7.215  1.00 97.62           C  
ATOM   2626  HD2 HIS A 165     -12.021  -4.638   7.065  1.00 97.62           H  
ATOM   2627  ND1 HIS A 165      -9.566  -6.767   7.328  1.00 97.62           N  
ATOM   2628  HD1 HIS A 165      -8.597  -7.048   7.358  1.00 97.62           H  
ATOM   2629  CE1 HIS A 165     -10.630  -7.502   7.687  1.00 97.62           C  
ATOM   2630  HE1 HIS A 165     -10.597  -8.534   8.004  1.00 97.62           H  
ATOM   2631  NE2 HIS A 165     -11.753  -6.777   7.596  1.00 97.62           N  
ATOM   2632  N   GLN A 166     -10.321  -4.482   3.656  1.00 95.46           N  
ATOM   2633  H   GLN A 166     -10.369  -3.537   4.008  1.00 95.46           H  
ATOM   2634  CA  GLN A 166     -11.293  -4.898   2.644  1.00 95.46           C  
ATOM   2635  HA  GLN A 166     -11.920  -5.684   3.066  1.00 95.46           H  
ATOM   2636  C   GLN A 166     -10.626  -5.461   1.386  1.00 95.46           C  
ATOM   2637  CB  GLN A 166     -12.182  -3.715   2.254  1.00 95.46           C  
ATOM   2638  HB2 GLN A 166     -12.730  -3.978   1.349  1.00 95.46           H  
ATOM   2639  HB3 GLN A 166     -11.560  -2.847   2.037  1.00 95.46           H  
ATOM   2640  O   GLN A 166     -11.117  -6.445   0.831  1.00 95.46           O  
ATOM   2641  CG  GLN A 166     -13.205  -3.356   3.339  1.00 95.46           C  
ATOM   2642  HG2 GLN A 166     -12.700  -3.154   4.283  1.00 95.46           H  
ATOM   2643  HG3 GLN A 166     -13.881  -4.195   3.503  1.00 95.46           H  
ATOM   2644  CD  GLN A 166     -14.033  -2.140   2.944  1.00 95.46           C  
ATOM   2645  NE2 GLN A 166     -14.614  -1.452   3.893  1.00 95.46           N  
ATOM   2646 HE21 GLN A 166     -14.428  -1.698   4.855  1.00 95.46           H  
ATOM   2647 HE22 GLN A 166     -15.111  -0.606   3.654  1.00 95.46           H  
ATOM   2648  OE1 GLN A 166     -14.195  -1.827   1.770  1.00 95.46           O  
ATOM   2649  N   LEU A 167      -9.512  -4.881   0.926  1.00 93.62           N  
ATOM   2650  H   LEU A 167      -9.196  -4.034   1.376  1.00 93.62           H  
ATOM   2651  CA  LEU A 167      -8.722  -5.438  -0.175  1.00 93.62           C  
ATOM   2652  HA  LEU A 167      -9.376  -5.590  -1.034  1.00 93.62           H  
ATOM   2653  C   LEU A 167      -8.168  -6.821   0.200  1.00 93.62           C  
ATOM   2654  CB  LEU A 167      -7.592  -4.460  -0.562  1.00 93.62           C  
ATOM   2655  HB2 LEU A 167      -6.853  -4.993  -1.160  1.00 93.62           H  
ATOM   2656  HB3 LEU A 167      -7.095  -4.128   0.350  1.00 93.62           H  
ATOM   2657  O   LEU A 167      -8.469  -7.815  -0.466  1.00 93.62           O  
ATOM   2658  CG  LEU A 167      -8.049  -3.220  -1.355  1.00 93.62           C  
ATOM   2659  HG  LEU A 167      -8.888  -2.739  -0.853  1.00 93.62           H  
ATOM   2660  CD1 LEU A 167      -6.893  -2.224  -1.461  1.00 93.62           C  
ATOM   2661 HD11 LEU A 167      -6.615  -1.889  -0.462  1.00 93.62           H  
ATOM   2662 HD12 LEU A 167      -7.211  -1.353  -2.034  1.00 93.62           H  
ATOM   2663 HD13 LEU A 167      -6.033  -2.686  -1.944  1.00 93.62           H  
ATOM   2664  CD2 LEU A 167      -8.479  -3.588  -2.777  1.00 93.62           C  
ATOM   2665 HD21 LEU A 167      -7.665  -4.085  -3.305  1.00 93.62           H  
ATOM   2666 HD22 LEU A 167      -8.750  -2.678  -3.311  1.00 93.62           H  
ATOM   2667 HD23 LEU A 167      -9.359  -4.231  -2.753  1.00 93.62           H  
ATOM   2668  N   THR A 168      -7.391  -6.903   1.281  1.00 94.82           N  
ATOM   2669  H   THR A 168      -7.248  -6.064   1.825  1.00 94.82           H  
ATOM   2670  CA  THR A 168      -6.652  -8.121   1.664  1.00 94.82           C  
ATOM   2671  HA  THR A 168      -6.213  -8.543   0.760  1.00 94.82           H  
ATOM   2672  C   THR A 168      -7.513  -9.248   2.237  1.00 94.82           C  
ATOM   2673  CB  THR A 168      -5.489  -7.816   2.612  1.00 94.82           C  
ATOM   2674  HB  THR A 168      -5.019  -8.769   2.856  1.00 94.82           H  
ATOM   2675  O   THR A 168      -7.079 -10.398   2.266  1.00 94.82           O  
ATOM   2676  CG2 THR A 168      -4.426  -6.914   1.992  1.00 94.82           C  
ATOM   2677 HG21 THR A 168      -3.636  -6.750   2.725  1.00 94.82           H  
ATOM   2678 HG22 THR A 168      -3.997  -7.402   1.117  1.00 94.82           H  
ATOM   2679 HG23 THR A 168      -4.849  -5.953   1.702  1.00 94.82           H  
ATOM   2680  OG1 THR A 168      -5.918  -7.201   3.803  1.00 94.82           O  
ATOM   2681  HG1 THR A 168      -6.221  -6.315   3.591  1.00 94.82           H  
ATOM   2682  N   SER A 169      -8.758  -8.968   2.620  1.00 94.65           N  
ATOM   2683  H   SER A 169      -9.015  -7.998   2.737  1.00 94.65           H  
ATOM   2684  CA  SER A 169      -9.732  -9.999   2.999  1.00 94.65           C  
ATOM   2685  HA  SER A 169      -9.209 -10.795   3.528  1.00 94.65           H  
ATOM   2686  C   SER A 169     -10.417 -10.653   1.798  1.00 94.65           C  
ATOM   2687  CB  SER A 169     -10.761  -9.422   3.967  1.00 94.65           C  
ATOM   2688  HB2 SER A 169     -11.247  -8.546   3.536  1.00 94.65           H  
ATOM   2689  HB3 SER A 169     -11.512 -10.179   4.195  1.00 94.65           H  
ATOM   2690  O   SER A 169     -10.834 -11.804   1.895  1.00 94.65           O  
ATOM   2691  OG  SER A 169     -10.078  -9.076   5.152  1.00 94.65           O  
ATOM   2692  HG  SER A 169      -9.929  -8.128   5.131  1.00 94.65           H  
ATOM   2693  N   LYS A 170     -10.501  -9.966   0.649  1.00 89.61           N  
ATOM   2694  H   LYS A 170     -10.133  -9.026   0.632  1.00 89.61           H  
ATOM   2695  CA  LYS A 170     -11.117 -10.508  -0.577  1.00 89.61           C  
ATOM   2696  HA  LYS A 170     -11.994 -11.096  -0.307  1.00 89.61           H  
ATOM   2697  C   LYS A 170     -10.188 -11.462  -1.338  1.00 89.61           C  
ATOM   2698  CB  LYS A 170     -11.564  -9.345  -1.488  1.00 89.61           C  
ATOM   2699  HB2 LYS A 170     -11.847  -9.741  -2.464  1.00 89.61           H  
ATOM   2700  HB3 LYS A 170     -10.716  -8.675  -1.633  1.00 89.61           H  
ATOM   2701  O   LYS A 170     -10.675 -12.342  -2.046  1.00 89.61           O  
ATOM   2702  CG  LYS A 170     -12.760  -8.547  -0.934  1.00 89.61           C  
ATOM   2703  HG2 LYS A 170     -13.673  -9.128  -1.065  1.00 89.61           H  
ATOM   2704  HG3 LYS A 170     -12.621  -8.382   0.135  1.00 89.61           H  
ATOM   2705  CD  LYS A 170     -12.912  -7.180  -1.634  1.00 89.61           C  
ATOM   2706  HD2 LYS A 170     -13.212  -7.321  -2.672  1.00 89.61           H  
ATOM   2707  HD3 LYS A 170     -11.948  -6.671  -1.619  1.00 89.61           H  
ATOM   2708  CE  LYS A 170     -13.946  -6.304  -0.905  1.00 89.61           C  
ATOM   2709  HE2 LYS A 170     -13.806  -6.442   0.167  1.00 89.61           H  
ATOM   2710  HE3 LYS A 170     -14.948  -6.651  -1.158  1.00 89.61           H  
ATOM   2711  NZ  LYS A 170     -13.806  -4.855  -1.217  1.00 89.61           N  
ATOM   2712  HZ1 LYS A 170     -12.910  -4.496  -0.920  1.00 89.61           H  
ATOM   2713  HZ2 LYS A 170     -13.850  -4.613  -2.197  1.00 89.61           H  
ATOM   2714  HZ3 LYS A 170     -14.501  -4.288  -0.753  1.00 89.61           H  
ATOM   2715  N   ARG A 171      -8.863 -11.255  -1.282  1.00 89.03           N  
ATOM   2716  H   ARG A 171      -8.527 -10.536  -0.657  1.00 89.03           H  
ATOM   2717  CA  ARG A 171      -7.873 -11.964  -2.121  1.00 89.03           C  
ATOM   2718  HA  ARG A 171      -8.237 -12.975  -2.301  1.00 89.03           H  
ATOM   2719  C   ARG A 171      -6.513 -12.064  -1.433  1.00 89.03           C  
ATOM   2720  CB  ARG A 171      -7.667 -11.242  -3.473  1.00 89.03           C  
ATOM   2721  HB2 ARG A 171      -6.995 -10.399  -3.317  1.00 89.03           H  
ATOM   2722  HB3 ARG A 171      -7.172 -11.930  -4.159  1.00 89.03           H  
ATOM   2723  O   ARG A 171      -6.152 -11.197  -0.646  1.00 89.03           O  
ATOM   2724  CG  ARG A 171      -8.944 -10.700  -4.137  1.00 89.03           C  
ATOM   2725  HG2 ARG A 171      -9.359  -9.913  -3.507  1.00 89.03           H  
ATOM   2726  HG3 ARG A 171      -9.683 -11.494  -4.247  1.00 89.03           H  
ATOM   2727  CD  ARG A 171      -8.661 -10.079  -5.503  1.00 89.03           C  
ATOM   2728  HD2 ARG A 171      -7.721  -9.528  -5.468  1.00 89.03           H  
ATOM   2729  HD3 ARG A 171      -9.464  -9.376  -5.723  1.00 89.03           H  
ATOM   2730  NE  ARG A 171      -8.619 -11.105  -6.556  1.00 89.03           N  
ATOM   2731  HE  ARG A 171      -8.662 -12.069  -6.256  1.00 89.03           H  
ATOM   2732  NH1 ARG A 171      -8.567  -9.656  -8.336  1.00 89.03           N  
ATOM   2733 HH11 ARG A 171      -8.462  -8.878  -7.701  1.00 89.03           H  
ATOM   2734 HH12 ARG A 171      -8.613  -9.481  -9.330  1.00 89.03           H  
ATOM   2735  NH2 ARG A 171      -8.820 -11.844  -8.689  1.00 89.03           N  
ATOM   2736 HH21 ARG A 171      -8.791 -11.654  -9.680  1.00 89.03           H  
ATOM   2737 HH22 ARG A 171      -8.833 -12.797  -8.354  1.00 89.03           H  
ATOM   2738  CZ  ARG A 171      -8.661 -10.863  -7.851  1.00 89.03           C  
ATOM   2739  N   HIS A 172      -5.714 -13.057  -1.821  1.00 91.48           N  
ATOM   2740  H   HIS A 172      -6.059 -13.734  -2.487  1.00 91.48           H  
ATOM   2741  CA  HIS A 172      -4.290 -13.068  -1.489  1.00 91.48           C  
ATOM   2742  HA  HIS A 172      -4.184 -12.856  -0.425  1.00 91.48           H  
ATOM   2743  C   HIS A 172      -3.546 -11.985  -2.265  1.00 91.48           C  
ATOM   2744  CB  HIS A 172      -3.664 -14.436  -1.770  1.00 91.48           C  
ATOM   2745  HB2 HIS A 172      -3.805 -14.693  -2.819  1.00 91.48           H  
ATOM   2746  HB3 HIS A 172      -2.592 -14.382  -1.577  1.00 91.48           H  
ATOM   2747  O   HIS A 172      -3.659 -11.901  -3.488  1.00 91.48           O  
ATOM   2748  CG  HIS A 172      -4.241 -15.519  -0.905  1.00 91.48           C  
ATOM   2749  CD2 HIS A 172      -4.977 -16.591  -1.330  1.00 91.48           C  
ATOM   2750  HD2 HIS A 172      -5.227 -16.830  -2.353  1.00 91.48           H  
ATOM   2751  ND1 HIS A 172      -4.177 -15.584   0.469  1.00 91.48           N  
ATOM   2752  HD1 HIS A 172      -3.749 -14.908   1.084  1.00 91.48           H  
ATOM   2753  CE1 HIS A 172      -4.864 -16.669   0.861  1.00 91.48           C  
ATOM   2754  HE1 HIS A 172      -5.016 -16.976   1.886  1.00 91.48           H  
ATOM   2755  NE2 HIS A 172      -5.364 -17.315  -0.203  1.00 91.48           N  
ATOM   2756  N   TYR A 173      -2.744 -11.217  -1.539  1.00 94.59           N  
ATOM   2757  H   TYR A 173      -2.727 -11.339  -0.536  1.00 94.59           H  
ATOM   2758  CA  TYR A 173      -1.879 -10.181  -2.071  1.00 94.59           C  
ATOM   2759  HA  TYR A 173      -1.872 -10.222  -3.160  1.00 94.59           H  
ATOM   2760  C   TYR A 173      -0.446 -10.395  -1.579  1.00 94.59           C  
ATOM   2761  CB  TYR A 173      -2.432  -8.821  -1.637  1.00 94.59           C  
ATOM   2762  HB2 TYR A 173      -1.623  -8.092  -1.692  1.00 94.59           H  
ATOM   2763  HB3 TYR A 173      -2.720  -8.869  -0.587  1.00 94.59           H  
ATOM   2764  O   TYR A 173      -0.223 -10.850  -0.455  1.00 94.59           O  
ATOM   2765  CG  TYR A 173      -3.607  -8.329  -2.470  1.00 94.59           C  
ATOM   2766  CD1 TYR A 173      -3.407  -7.833  -3.774  1.00 94.59           C  
ATOM   2767  HD1 TYR A 173      -2.422  -7.863  -4.215  1.00 94.59           H  
ATOM   2768  CD2 TYR A 173      -4.911  -8.378  -1.947  1.00 94.59           C  
ATOM   2769  HD2 TYR A 173      -5.077  -8.813  -0.973  1.00 94.59           H  
ATOM   2770  CE1 TYR A 173      -4.483  -7.310  -4.516  1.00 94.59           C  
ATOM   2771  HE1 TYR A 173      -4.325  -6.906  -5.505  1.00 94.59           H  
ATOM   2772  CE2 TYR A 173      -5.995  -7.878  -2.694  1.00 94.59           C  
ATOM   2773  HE2 TYR A 173      -6.997  -7.930  -2.295  1.00 94.59           H  
ATOM   2774  OH  TYR A 173      -6.825  -6.828  -4.686  1.00 94.59           O  
ATOM   2775  HH  TYR A 173      -7.619  -6.746  -4.152  1.00 94.59           H  
ATOM   2776  CZ  TYR A 173      -5.781  -7.322  -3.970  1.00 94.59           C  
ATOM   2777  N   LYS A 174       0.522 -10.038  -2.425  1.00 95.10           N  
ATOM   2778  H   LYS A 174       0.241  -9.710  -3.338  1.00 95.10           H  
ATOM   2779  CA  LYS A 174       1.900  -9.755  -2.001  1.00 95.10           C  
ATOM   2780  HA  LYS A 174       2.200 -10.462  -1.228  1.00 95.10           H  
ATOM   2781  C   LYS A 174       1.963  -8.350  -1.399  1.00 95.10           C  
ATOM   2782  CB  LYS A 174       2.860  -9.873  -3.196  1.00 95.10           C  
ATOM   2783  HB2 LYS A 174       3.861  -9.599  -2.865  1.00 95.10           H  
ATOM   2784  HB3 LYS A 174       2.554  -9.175  -3.976  1.00 95.10           H  
ATOM   2785  O   LYS A 174       1.135  -7.516  -1.758  1.00 95.10           O  
ATOM   2786  CG  LYS A 174       2.902 -11.294  -3.775  1.00 95.10           C  
ATOM   2787  HG2 LYS A 174       3.174 -11.992  -2.983  1.00 95.10           H  
ATOM   2788  HG3 LYS A 174       1.924 -11.565  -4.171  1.00 95.10           H  
ATOM   2789  CD  LYS A 174       3.942 -11.383  -4.896  1.00 95.10           C  
ATOM   2790  HD2 LYS A 174       3.669 -10.692  -5.693  1.00 95.10           H  
ATOM   2791  HD3 LYS A 174       4.915 -11.098  -4.496  1.00 95.10           H  
ATOM   2792  CE  LYS A 174       4.011 -12.811  -5.446  1.00 95.10           C  
ATOM   2793  HE2 LYS A 174       3.041 -13.068  -5.871  1.00 95.10           H  
ATOM   2794  HE3 LYS A 174       4.208 -13.492  -4.618  1.00 95.10           H  
ATOM   2795  NZ  LYS A 174       5.078 -12.928  -6.473  1.00 95.10           N  
ATOM   2796  HZ1 LYS A 174       5.128 -13.866  -6.845  1.00 95.10           H  
ATOM   2797  HZ2 LYS A 174       5.976 -12.697  -6.074  1.00 95.10           H  
ATOM   2798  HZ3 LYS A 174       4.912 -12.284  -7.232  1.00 95.10           H  
ATOM   2799  N   MET A 175       2.961  -8.069  -0.567  1.00 95.95           N  
ATOM   2800  H   MET A 175       3.610  -8.807  -0.336  1.00 95.95           H  
ATOM   2801  CA  MET A 175       3.313  -6.696  -0.187  1.00 95.95           C  
ATOM   2802  HA  MET A 175       2.642  -6.000  -0.691  1.00 95.95           H  
ATOM   2803  C   MET A 175       4.739  -6.385  -0.605  1.00 95.95           C  
ATOM   2804  CB  MET A 175       3.126  -6.454   1.312  1.00 95.95           C  
ATOM   2805  HB2 MET A 175       2.071  -6.607   1.541  1.00 95.95           H  
ATOM   2806  HB3 MET A 175       3.732  -7.158   1.882  1.00 95.95           H  
ATOM   2807  O   MET A 175       5.637  -7.159  -0.302  1.00 95.95           O  
ATOM   2808  CG  MET A 175       3.461  -5.017   1.724  1.00 95.95           C  
ATOM   2809  HG2 MET A 175       2.833  -4.341   1.142  1.00 95.95           H  
ATOM   2810  HG3 MET A 175       4.505  -4.799   1.499  1.00 95.95           H  
ATOM   2811  SD  MET A 175       3.182  -4.669   3.475  1.00 95.95           S  
ATOM   2812  CE  MET A 175       4.619  -5.497   4.201  1.00 95.95           C  
ATOM   2813  HE1 MET A 175       4.598  -6.558   3.951  1.00 95.95           H  
ATOM   2814  HE2 MET A 175       4.585  -5.387   5.285  1.00 95.95           H  
ATOM   2815  HE3 MET A 175       5.540  -5.054   3.822  1.00 95.95           H  
ATOM   2816  N   ARG A 176       4.964  -5.222  -1.213  1.00 96.17           N  
ATOM   2817  H   ARG A 176       4.160  -4.698  -1.528  1.00 96.17           H  
ATOM   2818  CA  ARG A 176       6.304  -4.662  -1.419  1.00 96.17           C  
ATOM   2819  HA  ARG A 176       7.028  -5.303  -0.917  1.00 96.17           H  
ATOM   2820  C   ARG A 176       6.425  -3.284  -0.764  1.00 96.17           C  
ATOM   2821  CB  ARG A 176       6.640  -4.719  -2.918  1.00 96.17           C  
ATOM   2822  HB2 ARG A 176       5.852  -4.235  -3.495  1.00 96.17           H  
ATOM   2823  HB3 ARG A 176       6.669  -5.764  -3.226  1.00 96.17           H  
ATOM   2824  O   ARG A 176       5.513  -2.460  -0.865  1.00 96.17           O  
ATOM   2825  CG  ARG A 176       7.981  -4.076  -3.275  1.00 96.17           C  
ATOM   2826  HG2 ARG A 176       8.792  -4.644  -2.817  1.00 96.17           H  
ATOM   2827  HG3 ARG A 176       8.010  -3.052  -2.902  1.00 96.17           H  
ATOM   2828  CD  ARG A 176       8.162  -4.045  -4.794  1.00 96.17           C  
ATOM   2829  HD2 ARG A 176       7.338  -3.496  -5.250  1.00 96.17           H  
ATOM   2830  HD3 ARG A 176       8.149  -5.062  -5.186  1.00 96.17           H  
ATOM   2831  NE  ARG A 176       9.418  -3.364  -5.114  1.00 96.17           N  
ATOM   2832  HE  ARG A 176       9.488  -2.396  -4.835  1.00 96.17           H  
ATOM   2833  NH1 ARG A 176      10.646  -5.182  -5.853  1.00 96.17           N  
ATOM   2834 HH11 ARG A 176       9.823  -5.710  -6.106  1.00 96.17           H  
ATOM   2835 HH12 ARG A 176      11.540  -5.575  -6.111  1.00 96.17           H  
ATOM   2836  NH2 ARG A 176      11.625  -3.213  -5.443  1.00 96.17           N  
ATOM   2837 HH21 ARG A 176      11.513  -2.285  -5.060  1.00 96.17           H  
ATOM   2838 HH22 ARG A 176      12.536  -3.636  -5.552  1.00 96.17           H  
ATOM   2839  CZ  ARG A 176      10.547  -3.933  -5.478  1.00 96.17           C  
ATOM   2840  N   ALA A 177       7.538  -3.041  -0.082  1.00 96.07           N  
ATOM   2841  H   ALA A 177       8.226  -3.778  -0.044  1.00 96.07           H  
ATOM   2842  CA  ALA A 177       7.935  -1.751   0.467  1.00 96.07           C  
ATOM   2843  HA  ALA A 177       7.176  -1.002   0.242  1.00 96.07           H  
ATOM   2844  C   ALA A 177       9.250  -1.317  -0.187  1.00 96.07           C  
ATOM   2845  CB  ALA A 177       8.063  -1.869   1.990  1.00 96.07           C  
ATOM   2846  HB1 ALA A 177       8.273  -0.890   2.421  1.00 96.07           H  
ATOM   2847  HB2 ALA A 177       8.879  -2.547   2.241  1.00 96.07           H  
ATOM   2848  HB3 ALA A 177       7.138  -2.264   2.409  1.00 96.07           H  
ATOM   2849  O   ALA A 177      10.198  -2.095  -0.215  1.00 96.07           O  
ATOM   2850  N   ASP A 178       9.302  -0.083  -0.683  1.00 95.78           N  
ATOM   2851  H   ASP A 178       8.498   0.522  -0.586  1.00 95.78           H  
ATOM   2852  CA  ASP A 178      10.468   0.509  -1.338  1.00 95.78           C  
ATOM   2853  HA  ASP A 178      11.285  -0.212  -1.363  1.00 95.78           H  
ATOM   2854  C   ASP A 178      10.923   1.729  -0.530  1.00 95.78           C  
ATOM   2855  CB  ASP A 178      10.138   0.888  -2.790  1.00 95.78           C  
ATOM   2856  HB2 ASP A 178      10.997   1.403  -3.221  1.00 95.78           H  
ATOM   2857  HB3 ASP A 178       9.295   1.579  -2.800  1.00 95.78           H  
ATOM   2858  O   ASP A 178      10.105   2.555  -0.118  1.00 95.78           O  
ATOM   2859  CG  ASP A 178       9.808  -0.333  -3.653  1.00 95.78           C  
ATOM   2860  OD1 ASP A 178      10.738  -0.922  -4.249  1.00 95.78           O  
ATOM   2861  OD2 ASP A 178       8.615  -0.700  -3.733  1.00 95.78           O  
ATOM   2862  N   LEU A 179      12.228   1.823  -0.288  1.00 93.71           N  
ATOM   2863  H   LEU A 179      12.827   1.113  -0.685  1.00 93.71           H  
ATOM   2864  CA  LEU A 179      12.871   2.792   0.594  1.00 93.71           C  
ATOM   2865  HA  LEU A 179      12.183   3.607   0.819  1.00 93.71           H  
ATOM   2866  C   LEU A 179      14.108   3.362  -0.111  1.00 93.71           C  
ATOM   2867  CB  LEU A 179      13.284   2.087   1.905  1.00 93.71           C  
ATOM   2868  HB2 LEU A 179      13.779   2.809   2.554  1.00 93.71           H  
ATOM   2869  HB3 LEU A 179      14.017   1.324   1.646  1.00 93.71           H  
ATOM   2870  O   LEU A 179      14.816   2.638  -0.811  1.00 93.71           O  
ATOM   2871  CG  LEU A 179      12.157   1.396   2.701  1.00 93.71           C  
ATOM   2872  HG  LEU A 179      11.591   0.730   2.050  1.00 93.71           H  
ATOM   2873  CD1 LEU A 179      12.765   0.545   3.816  1.00 93.71           C  
ATOM   2874 HD11 LEU A 179      13.338   1.171   4.500  1.00 93.71           H  
ATOM   2875 HD12 LEU A 179      11.973   0.041   4.370  1.00 93.71           H  
ATOM   2876 HD13 LEU A 179      13.421  -0.213   3.387  1.00 93.71           H  
ATOM   2877  CD2 LEU A 179      11.198   2.407   3.331  1.00 93.71           C  
ATOM   2878 HD21 LEU A 179      10.438   1.879   3.907  1.00 93.71           H  
ATOM   2879 HD22 LEU A 179      10.702   2.981   2.549  1.00 93.71           H  
ATOM   2880 HD23 LEU A 179      11.743   3.082   3.991  1.00 93.71           H  
ATOM   2881  N   LYS A 180      14.419   4.644   0.101  1.00 93.91           N  
ATOM   2882  H   LYS A 180      13.828   5.190   0.712  1.00 93.91           H  
ATOM   2883  CA  LYS A 180      15.668   5.255  -0.375  1.00 93.91           C  
ATOM   2884  HA  LYS A 180      16.311   4.472  -0.777  1.00 93.91           H  
ATOM   2885  C   LYS A 180      16.410   5.884   0.799  1.00 93.91           C  
ATOM   2886  CB  LYS A 180      15.382   6.239  -1.523  1.00 93.91           C  
ATOM   2887  HB2 LYS A 180      14.814   5.719  -2.294  1.00 93.91           H  
ATOM   2888  HB3 LYS A 180      14.786   7.071  -1.150  1.00 93.91           H  
ATOM   2889  O   LYS A 180      15.851   6.726   1.493  1.00 93.91           O  
ATOM   2890  CG  LYS A 180      16.683   6.772  -2.147  1.00 93.91           C  
ATOM   2891  HG2 LYS A 180      17.238   7.332  -1.393  1.00 93.91           H  
ATOM   2892  HG3 LYS A 180      17.293   5.931  -2.475  1.00 93.91           H  
ATOM   2893  CD  LYS A 180      16.420   7.689  -3.350  1.00 93.91           C  
ATOM   2894  HD2 LYS A 180      15.782   8.516  -3.039  1.00 93.91           H  
ATOM   2895  HD3 LYS A 180      15.925   7.119  -4.137  1.00 93.91           H  
ATOM   2896  CE  LYS A 180      17.767   8.223  -3.854  1.00 93.91           C  
ATOM   2897  HE2 LYS A 180      18.377   7.381  -4.179  1.00 93.91           H  
ATOM   2898  HE3 LYS A 180      18.273   8.700  -3.014  1.00 93.91           H  
ATOM   2899  NZ  LYS A 180      17.634   9.212  -4.949  1.00 93.91           N  
ATOM   2900  HZ1 LYS A 180      18.542   9.600  -5.159  1.00 93.91           H  
ATOM   2901  HZ2 LYS A 180      17.257   8.782  -5.782  1.00 93.91           H  
ATOM   2902  HZ3 LYS A 180      17.039   9.978  -4.664  1.00 93.91           H  
ATOM   2903  N   PHE A 181      17.664   5.489   1.002  1.00 92.66           N  
ATOM   2904  H   PHE A 181      18.060   4.812   0.366  1.00 92.66           H  
ATOM   2905  CA  PHE A 181      18.521   5.987   2.079  1.00 92.66           C  
ATOM   2906  HA  PHE A 181      18.162   6.963   2.404  1.00 92.66           H  
ATOM   2907  C   PHE A 181      19.956   6.152   1.569  1.00 92.66           C  
ATOM   2908  CB  PHE A 181      18.450   5.032   3.277  1.00 92.66           C  
ATOM   2909  HB2 PHE A 181      18.776   4.039   2.968  1.00 92.66           H  
ATOM   2910  HB3 PHE A 181      17.413   4.951   3.603  1.00 92.66           H  
ATOM   2911  O   PHE A 181      20.463   5.278   0.869  1.00 92.66           O  
ATOM   2912  CG  PHE A 181      19.285   5.493   4.453  1.00 92.66           C  
ATOM   2913  CD1 PHE A 181      20.492   4.841   4.769  1.00 92.66           C  
ATOM   2914  HD1 PHE A 181      20.817   3.988   4.191  1.00 92.66           H  
ATOM   2915  CD2 PHE A 181      18.865   6.598   5.217  1.00 92.66           C  
ATOM   2916  HD2 PHE A 181      17.936   7.099   4.986  1.00 92.66           H  
ATOM   2917  CE1 PHE A 181      21.271   5.289   5.850  1.00 92.66           C  
ATOM   2918  HE1 PHE A 181      22.188   4.780   6.107  1.00 92.66           H  
ATOM   2919  CE2 PHE A 181      19.650   7.052   6.290  1.00 92.66           C  
ATOM   2920  HE2 PHE A 181      19.329   7.900   6.878  1.00 92.66           H  
ATOM   2921  CZ  PHE A 181      20.852   6.397   6.608  1.00 92.66           C  
ATOM   2922  HZ  PHE A 181      21.448   6.741   7.441  1.00 92.66           H  
ATOM   2923  N   ASN A 182      20.599   7.287   1.869  1.00 94.49           N  
ATOM   2924  H   ASN A 182      20.188   7.902   2.557  1.00 94.49           H  
ATOM   2925  CA  ASN A 182      21.943   7.644   1.385  1.00 94.49           C  
ATOM   2926  HA  ASN A 182      22.041   8.725   1.477  1.00 94.49           H  
ATOM   2927  C   ASN A 182      22.146   7.360  -0.120  1.00 94.49           C  
ATOM   2928  CB  ASN A 182      23.002   7.025   2.318  1.00 94.49           C  
ATOM   2929  HB2 ASN A 182      22.843   5.950   2.399  1.00 94.49           H  
ATOM   2930  HB3 ASN A 182      23.996   7.199   1.905  1.00 94.49           H  
ATOM   2931  O   ASN A 182      23.102   6.710  -0.536  1.00 94.49           O  
ATOM   2932  CG  ASN A 182      22.973   7.644   3.706  1.00 94.49           C  
ATOM   2933  ND2 ASN A 182      23.763   7.144   4.625  1.00 94.49           N  
ATOM   2934 HD21 ASN A 182      23.713   7.588   5.531  1.00 94.49           H  
ATOM   2935 HD22 ASN A 182      24.378   6.368   4.428  1.00 94.49           H  
ATOM   2936  OD1 ASN A 182      22.260   8.595   3.976  1.00 94.49           O  
ATOM   2937  N   ASN A 183      21.184   7.811  -0.934  1.00 93.20           N  
ATOM   2938  H   ASN A 183      20.446   8.344  -0.497  1.00 93.20           H  
ATOM   2939  CA  ASN A 183      21.077   7.576  -2.381  1.00 93.20           C  
ATOM   2940  HA  ASN A 183      20.090   7.948  -2.655  1.00 93.20           H  
ATOM   2941  C   ASN A 183      21.002   6.114  -2.865  1.00 93.20           C  
ATOM   2942  CB  ASN A 183      22.106   8.444  -3.138  1.00 93.20           C  
ATOM   2943  HB2 ASN A 183      22.232   8.070  -4.154  1.00 93.20           H  
ATOM   2944  HB3 ASN A 183      23.077   8.388  -2.647  1.00 93.20           H  
ATOM   2945  O   ASN A 183      20.832   5.899  -4.064  1.00 93.20           O  
ATOM   2946  CG  ASN A 183      21.667   9.893  -3.253  1.00 93.20           C  
ATOM   2947  ND2 ASN A 183      22.594  10.816  -3.350  1.00 93.20           N  
ATOM   2948 HD21 ASN A 183      22.288  11.776  -3.418  1.00 93.20           H  
ATOM   2949 HD22 ASN A 183      23.574  10.573  -3.325  1.00 93.20           H  
ATOM   2950  OD1 ASN A 183      20.481  10.200  -3.295  1.00 93.20           O  
ATOM   2951  N   LYS A 184      21.011   5.121  -1.970  1.00 96.62           N  
ATOM   2952  H   LYS A 184      21.113   5.359  -0.994  1.00 96.62           H  
ATOM   2953  CA  LYS A 184      20.772   3.708  -2.288  1.00 96.62           C  
ATOM   2954  HA  LYS A 184      21.065   3.528  -3.322  1.00 96.62           H  
ATOM   2955  C   LYS A 184      19.286   3.369  -2.170  1.00 96.62           C  
ATOM   2956  CB  LYS A 184      21.632   2.815  -1.381  1.00 96.62           C  
ATOM   2957  HB2 LYS A 184      21.420   3.049  -0.337  1.00 96.62           H  
ATOM   2958  HB3 LYS A 184      21.373   1.772  -1.559  1.00 96.62           H  
ATOM   2959  O   LYS A 184      18.593   3.879  -1.289  1.00 96.62           O  
ATOM   2960  CG  LYS A 184      23.132   3.012  -1.649  1.00 96.62           C  
ATOM   2961  HG2 LYS A 184      23.342   2.774  -2.692  1.00 96.62           H  
ATOM   2962  HG3 LYS A 184      23.407   4.050  -1.464  1.00 96.62           H  
ATOM   2963  CD  LYS A 184      23.981   2.111  -0.745  1.00 96.62           C  
ATOM   2964  HD2 LYS A 184      23.721   1.069  -0.930  1.00 96.62           H  
ATOM   2965  HD3 LYS A 184      23.770   2.353   0.297  1.00 96.62           H  
ATOM   2966  CE  LYS A 184      25.467   2.344  -1.043  1.00 96.62           C  
ATOM   2967  HE2 LYS A 184      25.693   3.395  -0.864  1.00 96.62           H  
ATOM   2968  HE3 LYS A 184      25.645   2.143  -2.100  1.00 96.62           H  
ATOM   2969  NZ  LYS A 184      26.342   1.483  -0.207  1.00 96.62           N  
ATOM   2970  HZ1 LYS A 184      26.154   0.506  -0.380  1.00 96.62           H  
ATOM   2971  HZ2 LYS A 184      26.189   1.670   0.774  1.00 96.62           H  
ATOM   2972  HZ3 LYS A 184      27.315   1.658  -0.413  1.00 96.62           H  
ATOM   2973  N   ASN A 185      18.812   2.497  -3.058  1.00 95.96           N  
ATOM   2974  H   ASN A 185      19.462   2.077  -3.707  1.00 95.96           H  
ATOM   2975  CA  ASN A 185      17.442   1.990  -3.051  1.00 95.96           C  
ATOM   2976  HA  ASN A 185      16.810   2.665  -2.473  1.00 95.96           H  
ATOM   2977  C   ASN A 185      17.400   0.611  -2.380  1.00 95.96           C  
ATOM   2978  CB  ASN A 185      16.883   1.943  -4.482  1.00 95.96           C  
ATOM   2979  HB2 ASN A 185      15.851   1.595  -4.450  1.00 95.96           H  
ATOM   2980  HB3 ASN A 185      17.461   1.225  -5.065  1.00 95.96           H  
ATOM   2981  O   ASN A 185      18.184  -0.281  -2.718  1.00 95.96           O  
ATOM   2982  CG  ASN A 185      16.892   3.292  -5.183  1.00 95.96           C  
ATOM   2983  ND2 ASN A 185      17.380   3.341  -6.401  1.00 95.96           N  
ATOM   2984 HD21 ASN A 185      17.700   2.500  -6.859  1.00 95.96           H  
ATOM   2985 HD22 ASN A 185      17.364   4.238  -6.865  1.00 95.96           H  
ATOM   2986  OD1 ASN A 185      16.480   4.316  -4.661  1.00 95.96           O  
ATOM   2987  N   TYR A 186      16.451   0.440  -1.469  1.00 96.31           N  
ATOM   2988  H   TYR A 186      15.816   1.204  -1.290  1.00 96.31           H  
ATOM   2989  CA  TYR A 186      16.190  -0.792  -0.739  1.00 96.31           C  
ATOM   2990  HA  TYR A 186      16.841  -1.582  -1.114  1.00 96.31           H  
ATOM   2991  C   TYR A 186      14.739  -1.209  -0.948  1.00 96.31           C  
ATOM   2992  CB  TYR A 186      16.486  -0.601   0.752  1.00 96.31           C  
ATOM   2993  HB2 TYR A 186      16.260  -1.531   1.274  1.00 96.31           H  
ATOM   2994  HB3 TYR A 186      15.824   0.167   1.153  1.00 96.31           H  
ATOM   2995  O   TYR A 186      13.858  -0.359  -1.079  1.00 96.31           O  
ATOM   2996  CG  TYR A 186      17.916  -0.213   1.057  1.00 96.31           C  
ATOM   2997  CD1 TYR A 186      18.869  -1.216   1.301  1.00 96.31           C  
ATOM   2998  HD1 TYR A 186      18.578  -2.256   1.273  1.00 96.31           H  
ATOM   2999  CD2 TYR A 186      18.292   1.145   1.094  1.00 96.31           C  
ATOM   3000  HD2 TYR A 186      17.558   1.914   0.901  1.00 96.31           H  
ATOM   3001  CE1 TYR A 186      20.199  -0.869   1.597  1.00 96.31           C  
ATOM   3002  HE1 TYR A 186      20.916  -1.651   1.800  1.00 96.31           H  
ATOM   3003  CE2 TYR A 186      19.626   1.498   1.374  1.00 96.31           C  
ATOM   3004  HE2 TYR A 186      19.923   2.536   1.407  1.00 96.31           H  
ATOM   3005  OH  TYR A 186      21.865   0.818   1.921  1.00 96.31           O  
ATOM   3006  HH  TYR A 186      22.330   0.042   2.241  1.00 96.31           H  
ATOM   3007  CZ  TYR A 186      20.578   0.490   1.633  1.00 96.31           C  
ATOM   3008  N   PHE A 187      14.478  -2.509  -0.939  1.00 96.49           N  
ATOM   3009  H   PHE A 187      15.242  -3.166  -0.879  1.00 96.49           H  
ATOM   3010  CA  PHE A 187      13.130  -3.042  -0.933  1.00 96.49           C  
ATOM   3011  HA  PHE A 187      12.492  -2.277  -0.492  1.00 96.49           H  
ATOM   3012  C   PHE A 187      13.003  -4.285  -0.057  1.00 96.49           C  
ATOM   3013  CB  PHE A 187      12.632  -3.294  -2.363  1.00 96.49           C  
ATOM   3014  HB2 PHE A 187      11.547  -3.393  -2.331  1.00 96.49           H  
ATOM   3015  HB3 PHE A 187      12.848  -2.416  -2.971  1.00 96.49           H  
ATOM   3016  O   PHE A 187      13.940  -5.072   0.094  1.00 96.49           O  
ATOM   3017  CG  PHE A 187      13.207  -4.526  -3.040  1.00 96.49           C  
ATOM   3018  CD1 PHE A 187      14.457  -4.467  -3.683  1.00 96.49           C  
ATOM   3019  HD1 PHE A 187      15.031  -3.553  -3.664  1.00 96.49           H  
ATOM   3020  CD2 PHE A 187      12.478  -5.732  -3.041  1.00 96.49           C  
ATOM   3021  HD2 PHE A 187      11.523  -5.786  -2.540  1.00 96.49           H  
ATOM   3022  CE1 PHE A 187      14.976  -5.607  -4.324  1.00 96.49           C  
ATOM   3023  HE1 PHE A 187      15.944  -5.565  -4.800  1.00 96.49           H  
ATOM   3024  CE2 PHE A 187      12.994  -6.869  -3.686  1.00 96.49           C  
ATOM   3025  HE2 PHE A 187      12.439  -7.795  -3.674  1.00 96.49           H  
ATOM   3026  CZ  PHE A 187      14.243  -6.807  -4.328  1.00 96.49           C  
ATOM   3027  HZ  PHE A 187      14.645  -7.685  -4.812  1.00 96.49           H  
ATOM   3028  N   ALA A 188      11.797  -4.444   0.476  1.00 95.90           N  
ATOM   3029  H   ALA A 188      11.118  -3.724   0.276  1.00 95.90           H  
ATOM   3030  CA  ALA A 188      11.300  -5.611   1.185  1.00 95.90           C  
ATOM   3031  HA  ALA A 188      12.051  -6.400   1.203  1.00 95.90           H  
ATOM   3032  C   ALA A 188      10.054  -6.118   0.448  1.00 95.90           C  
ATOM   3033  CB  ALA A 188      10.974  -5.186   2.623  1.00 95.90           C  
ATOM   3034  HB1 ALA A 188      10.353  -4.290   2.618  1.00 95.90           H  
ATOM   3035  HB2 ALA A 188      11.896  -4.980   3.167  1.00 95.90           H  
ATOM   3036  HB3 ALA A 188      10.426  -5.980   3.130  1.00 95.90           H  
ATOM   3037  O   ALA A 188       9.189  -5.319   0.085  1.00 95.90           O  
ATOM   3038  N   SER A 189       9.948  -7.421   0.217  1.00 96.05           N  
ATOM   3039  H   SER A 189      10.704  -8.025   0.509  1.00 96.05           H  
ATOM   3040  CA  SER A 189       8.838  -8.058  -0.492  1.00 96.05           C  
ATOM   3041  HA  SER A 189       8.003  -7.359  -0.547  1.00 96.05           H  
ATOM   3042  C   SER A 189       8.379  -9.309   0.249  1.00 96.05           C  
ATOM   3043  CB  SER A 189       9.248  -8.395  -1.925  1.00 96.05           C  
ATOM   3044  HB2 SER A 189      10.010  -9.174  -1.916  1.00 96.05           H  
ATOM   3045  HB3 SER A 189       9.666  -7.503  -2.392  1.00 96.05           H  
ATOM   3046  O   SER A 189       9.186 -10.176   0.576  1.00 96.05           O  
ATOM   3047  OG  SER A 189       8.128  -8.821  -2.682  1.00 96.05           O  
ATOM   3048  HG  SER A 189       8.439  -8.984  -3.576  1.00 96.05           H  
ATOM   3049  N   TYR A 190       7.077  -9.407   0.494  1.00 95.80           N  
ATOM   3050  H   TYR A 190       6.488  -8.659   0.156  1.00 95.80           H  
ATOM   3051  CA  TYR A 190       6.431 -10.486   1.231  1.00 95.80           C  
ATOM   3052  HA  TYR A 190       7.187 -11.197   1.564  1.00 95.80           H  
ATOM   3053  C   TYR A 190       5.456 -11.203   0.303  1.00 95.80           C  
ATOM   3054  CB  TYR A 190       5.730  -9.945   2.485  1.00 95.80           C  
ATOM   3055  HB2 TYR A 190       4.908  -9.294   2.186  1.00 95.80           H  
ATOM   3056  HB3 TYR A 190       5.299 -10.783   3.032  1.00 95.80           H  
ATOM   3057  O   TYR A 190       4.557 -10.590  -0.283  1.00 95.80           O  
ATOM   3058  CG  TYR A 190       6.650  -9.174   3.412  1.00 95.80           C  
ATOM   3059  CD1 TYR A 190       7.272  -9.815   4.503  1.00 95.80           C  
ATOM   3060  HD1 TYR A 190       7.088 -10.858   4.713  1.00 95.80           H  
ATOM   3061  CD2 TYR A 190       6.912  -7.814   3.152  1.00 95.80           C  
ATOM   3062  HD2 TYR A 190       6.446  -7.328   2.307  1.00 95.80           H  
ATOM   3063  CE1 TYR A 190       8.146  -9.091   5.337  1.00 95.80           C  
ATOM   3064  HE1 TYR A 190       8.638  -9.560   6.178  1.00 95.80           H  
ATOM   3065  CE2 TYR A 190       7.806  -7.098   3.965  1.00 95.80           C  
ATOM   3066  HE2 TYR A 190       8.027  -6.063   3.753  1.00 95.80           H  
ATOM   3067  OH  TYR A 190       9.328  -7.055   5.802  1.00 95.80           O  
ATOM   3068  HH  TYR A 190       9.465  -6.142   5.536  1.00 95.80           H  
ATOM   3069  CZ  TYR A 190       8.430  -7.740   5.055  1.00 95.80           C  
ATOM   3070  N   SER A 191       5.627 -12.518   0.173  1.00 95.03           N  
ATOM   3071  H   SER A 191       6.415 -12.928   0.652  1.00 95.03           H  
ATOM   3072  CA  SER A 191       4.794 -13.377  -0.676  1.00 95.03           C  
ATOM   3073  HA  SER A 191       4.854 -13.002  -1.698  1.00 95.03           H  
ATOM   3074  C   SER A 191       3.314 -13.405  -0.271  1.00 95.03           C  
ATOM   3075  CB  SER A 191       5.358 -14.799  -0.653  1.00 95.03           C  
ATOM   3076  HB2 SER A 191       6.434 -14.769  -0.823  1.00 95.03           H  
ATOM   3077  HB3 SER A 191       4.895 -15.378  -1.452  1.00 95.03           H  
ATOM   3078  O   SER A 191       2.452 -13.657  -1.116  1.00 95.03           O  
ATOM   3079  OG  SER A 191       5.086 -15.432   0.582  1.00 95.03           O  
ATOM   3080  HG  SER A 191       5.340 -14.852   1.304  1.00 95.03           H  
ATOM   3081  N   ARG A 192       3.021 -13.138   1.007  1.00 94.04           N  
ATOM   3082  H   ARG A 192       3.797 -12.979   1.634  1.00 94.04           H  
ATOM   3083  CA  ARG A 192       1.675 -13.021   1.574  1.00 94.04           C  
ATOM   3084  HA  ARG A 192       0.953 -12.915   0.765  1.00 94.04           H  
ATOM   3085  C   ARG A 192       1.592 -11.777   2.446  1.00 94.04           C  
ATOM   3086  CB  ARG A 192       1.328 -14.260   2.413  1.00 94.04           C  
ATOM   3087  HB2 ARG A 192       2.018 -14.315   3.255  1.00 94.04           H  
ATOM   3088  HB3 ARG A 192       0.320 -14.140   2.810  1.00 94.04           H  
ATOM   3089  O   ARG A 192       2.528 -11.476   3.183  1.00 94.04           O  
ATOM   3090  CG  ARG A 192       1.399 -15.571   1.619  1.00 94.04           C  
ATOM   3091  HG2 ARG A 192       2.422 -15.749   1.289  1.00 94.04           H  
ATOM   3092  HG3 ARG A 192       0.749 -15.498   0.746  1.00 94.04           H  
ATOM   3093  CD  ARG A 192       0.952 -16.749   2.489  1.00 94.04           C  
ATOM   3094  HD2 ARG A 192      -0.067 -16.562   2.830  1.00 94.04           H  
ATOM   3095  HD3 ARG A 192       1.608 -16.817   3.357  1.00 94.04           H  
ATOM   3096  NE  ARG A 192       1.009 -18.016   1.739  1.00 94.04           N  
ATOM   3097  HE  ARG A 192       1.600 -18.024   0.920  1.00 94.04           H  
ATOM   3098  NH1 ARG A 192      -0.277 -19.274   3.169  1.00 94.04           N  
ATOM   3099 HH11 ARG A 192      -0.308 -18.497   3.814  1.00 94.04           H  
ATOM   3100 HH12 ARG A 192      -0.671 -20.163   3.441  1.00 94.04           H  
ATOM   3101  NH2 ARG A 192       0.558 -20.209   1.324  1.00 94.04           N  
ATOM   3102 HH21 ARG A 192       0.164 -21.089   1.623  1.00 94.04           H  
ATOM   3103 HH22 ARG A 192       1.124 -20.170   0.489  1.00 94.04           H  
ATOM   3104  CZ  ARG A 192       0.429 -19.154   2.079  1.00 94.04           C  
ATOM   3105  N   PHE A 193       0.453 -11.103   2.376  1.00 93.99           N  
ATOM   3106  H   PHE A 193      -0.201 -11.358   1.650  1.00 93.99           H  
ATOM   3107  CA  PHE A 193       0.128  -9.907   3.139  1.00 93.99           C  
ATOM   3108  HA  PHE A 193       0.676  -9.902   4.081  1.00 93.99           H  
ATOM   3109  C   PHE A 193      -1.370  -9.870   3.438  1.00 93.99           C  
ATOM   3110  CB  PHE A 193       0.556  -8.693   2.315  1.00 93.99           C  
ATOM   3111  HB2 PHE A 193       0.301  -8.869   1.270  1.00 93.99           H  
ATOM   3112  HB3 PHE A 193       1.643  -8.629   2.376  1.00 93.99           H  
ATOM   3113  O   PHE A 193      -2.192 -10.094   2.544  1.00 93.99           O  
ATOM   3114  CG  PHE A 193      -0.044  -7.359   2.725  1.00 93.99           C  
ATOM   3115  CD1 PHE A 193      -0.842  -6.643   1.810  1.00 93.99           C  
ATOM   3116  HD1 PHE A 193      -1.069  -7.065   0.843  1.00 93.99           H  
ATOM   3117  CD2 PHE A 193       0.256  -6.794   3.978  1.00 93.99           C  
ATOM   3118  HD2 PHE A 193       0.876  -7.327   4.683  1.00 93.99           H  
ATOM   3119  CE1 PHE A 193      -1.325  -5.364   2.140  1.00 93.99           C  
ATOM   3120  HE1 PHE A 193      -1.928  -4.810   1.435  1.00 93.99           H  
ATOM   3121  CE2 PHE A 193      -0.231  -5.516   4.304  1.00 93.99           C  
ATOM   3122  HE2 PHE A 193       0.011  -5.066   5.256  1.00 93.99           H  
ATOM   3123  CZ  PHE A 193      -1.013  -4.800   3.386  1.00 93.99           C  
ATOM   3124  HZ  PHE A 193      -1.361  -3.809   3.640  1.00 93.99           H  
ATOM   3125  N   LYS A 194      -1.713  -9.580   4.694  1.00 95.56           N  
ATOM   3126  H   LYS A 194      -0.977  -9.494   5.381  1.00 95.56           H  
ATOM   3127  CA  LYS A 194      -3.077  -9.323   5.146  1.00 95.56           C  
ATOM   3128  HA  LYS A 194      -3.633  -8.902   4.309  1.00 95.56           H  
ATOM   3129  C   LYS A 194      -3.093  -8.280   6.263  1.00 95.56           C  
ATOM   3130  CB  LYS A 194      -3.735 -10.649   5.569  1.00 95.56           C  
ATOM   3131  HB2 LYS A 194      -3.605 -11.378   4.769  1.00 95.56           H  
ATOM   3132  HB3 LYS A 194      -3.250 -11.027   6.469  1.00 95.56           H  
ATOM   3133  O   LYS A 194      -2.221  -8.289   7.128  1.00 95.56           O  
ATOM   3134  CG  LYS A 194      -5.237 -10.472   5.828  1.00 95.56           C  
ATOM   3135  HG2 LYS A 194      -5.697 -10.011   4.954  1.00 95.56           H  
ATOM   3136  HG3 LYS A 194      -5.377  -9.816   6.686  1.00 95.56           H  
ATOM   3137  CD  LYS A 194      -5.948 -11.796   6.121  1.00 95.56           C  
ATOM   3138  HD2 LYS A 194      -5.825 -12.476   5.278  1.00 95.56           H  
ATOM   3139  HD3 LYS A 194      -5.526 -12.238   7.024  1.00 95.56           H  
ATOM   3140  CE  LYS A 194      -7.432 -11.476   6.331  1.00 95.56           C  
ATOM   3141  HE2 LYS A 194      -7.509 -10.707   7.101  1.00 95.56           H  
ATOM   3142  HE3 LYS A 194      -7.833 -11.045   5.413  1.00 95.56           H  
ATOM   3143  NZ  LYS A 194      -8.218 -12.666   6.733  1.00 95.56           N  
ATOM   3144  HZ1 LYS A 194      -9.182 -12.396   6.872  1.00 95.56           H  
ATOM   3145  HZ2 LYS A 194      -8.180 -13.381   6.020  1.00 95.56           H  
ATOM   3146  HZ3 LYS A 194      -7.869 -13.031   7.607  1.00 95.56           H  
ATOM   3147  N   ILE A 195      -4.116  -7.430   6.245  1.00 96.42           N  
ATOM   3148  H   ILE A 195      -4.771  -7.490   5.479  1.00 96.42           H  
ATOM   3149  CA  ILE A 195      -4.525  -6.589   7.371  1.00 96.42           C  
ATOM   3150  HA  ILE A 195      -3.777  -6.631   8.163  1.00 96.42           H  
ATOM   3151  C   ILE A 195      -5.823  -7.181   7.934  1.00 96.42           C  
ATOM   3152  CB  ILE A 195      -4.662  -5.120   6.908  1.00 96.42           C  
ATOM   3153  HB  ILE A 195      -5.344  -5.095   6.059  1.00 96.42           H  
ATOM   3154  O   ILE A 195      -6.772  -7.439   7.184  1.00 96.42           O  
ATOM   3155  CG1 ILE A 195      -3.322  -4.510   6.436  1.00 96.42           C  
ATOM   3156 HG12 ILE A 195      -3.504  -3.477   6.138  1.00 96.42           H  
ATOM   3157 HG13 ILE A 195      -2.976  -5.051   5.556  1.00 96.42           H  
ATOM   3158  CG2 ILE A 195      -5.264  -4.222   7.994  1.00 96.42           C  
ATOM   3159 HG21 ILE A 195      -4.729  -4.350   8.935  1.00 96.42           H  
ATOM   3160 HG22 ILE A 195      -5.224  -3.175   7.695  1.00 96.42           H  
ATOM   3161 HG23 ILE A 195      -6.313  -4.477   8.145  1.00 96.42           H  
ATOM   3162  CD1 ILE A 195      -2.189  -4.492   7.468  1.00 96.42           C  
ATOM   3163 HD11 ILE A 195      -1.342  -3.946   7.054  1.00 96.42           H  
ATOM   3164 HD12 ILE A 195      -2.505  -3.997   8.385  1.00 96.42           H  
ATOM   3165 HD13 ILE A 195      -1.878  -5.514   7.687  1.00 96.42           H  
ATOM   3166  N   PHE A 196      -5.856  -7.465   9.236  1.00 97.50           N  
ATOM   3167  H   PHE A 196      -5.040  -7.263   9.795  1.00 97.50           H  
ATOM   3168  CA  PHE A 196      -7.076  -7.908   9.925  1.00 97.50           C  
ATOM   3169  HA  PHE A 196      -7.606  -8.611   9.283  1.00 97.50           H  
ATOM   3170  C   PHE A 196      -8.057  -6.744  10.154  1.00 97.50           C  
ATOM   3171  CB  PHE A 196      -6.701  -8.667  11.200  1.00 97.50           C  
ATOM   3172  HB2 PHE A 196      -7.607  -8.822  11.787  1.00 97.50           H  
ATOM   3173  HB3 PHE A 196      -6.010  -8.071  11.795  1.00 97.50           H  
ATOM   3174  O   PHE A 196      -7.790  -5.625   9.723  1.00 97.50           O  
ATOM   3175  CG  PHE A 196      -6.123 -10.042  10.934  1.00 97.50           C  
ATOM   3176  CD1 PHE A 196      -6.989 -11.120  10.667  1.00 97.50           C  
ATOM   3177  HD1 PHE A 196      -8.057 -10.962  10.688  1.00 97.50           H  
ATOM   3178  CD2 PHE A 196      -4.735 -10.261  10.989  1.00 97.50           C  
ATOM   3179  HD2 PHE A 196      -4.064  -9.446  11.218  1.00 97.50           H  
ATOM   3180  CE1 PHE A 196      -6.470 -12.409  10.451  1.00 97.50           C  
ATOM   3181  HE1 PHE A 196      -7.141 -13.245  10.316  1.00 97.50           H  
ATOM   3182  CE2 PHE A 196      -4.218 -11.552  10.785  1.00 97.50           C  
ATOM   3183  HE2 PHE A 196      -3.157 -11.726  10.879  1.00 97.50           H  
ATOM   3184  CZ  PHE A 196      -5.082 -12.625  10.509  1.00 97.50           C  
ATOM   3185  HZ  PHE A 196      -4.679 -13.620  10.393  1.00 97.50           H  
ATOM   3186  N   GLY A 197      -9.229  -7.014  10.728  1.00 97.87           N  
ATOM   3187  H   GLY A 197      -9.349  -7.854  11.275  1.00 97.87           H  
ATOM   3188  CA  GLY A 197     -10.256  -5.995  10.902  1.00 97.87           C  
ATOM   3189  HA2 GLY A 197     -10.365  -5.410   9.989  1.00 97.87           H  
ATOM   3190  HA3 GLY A 197     -11.209  -6.484  11.109  1.00 97.87           H  
ATOM   3191  C   GLY A 197      -9.943  -5.046  12.056  1.00 97.87           C  
ATOM   3192  O   GLY A 197      -8.946  -5.177  12.772  1.00 97.87           O  
ATOM   3193  N   GLU A 198     -10.843  -4.091  12.270  1.00 98.32           N  
ATOM   3194  H   GLU A 198     -11.599  -3.971  11.611  1.00 98.32           H  
ATOM   3195  CA  GLU A 198     -10.801  -3.217  13.442  1.00 98.32           C  
ATOM   3196  HA  GLU A 198      -9.860  -2.668  13.402  1.00 98.32           H  
ATOM   3197  C   GLU A 198     -10.829  -3.960  14.797  1.00 98.32           C  
ATOM   3198  CB  GLU A 198     -11.941  -2.200  13.347  1.00 98.32           C  
ATOM   3199  HB2 GLU A 198     -11.931  -1.762  12.349  1.00 98.32           H  
ATOM   3200  HB3 GLU A 198     -12.905  -2.689  13.487  1.00 98.32           H  
ATOM   3201  O   GLU A 198     -10.101  -3.528  15.694  1.00 98.32           O  
ATOM   3202  CG  GLU A 198     -11.774  -1.095  14.393  1.00 98.32           C  
ATOM   3203  HG2 GLU A 198     -10.714  -0.857  14.492  1.00 98.32           H  
ATOM   3204  HG3 GLU A 198     -12.137  -1.446  15.359  1.00 98.32           H  
ATOM   3205  CD  GLU A 198     -12.523   0.164  13.977  1.00 98.32           C  
ATOM   3206  OE1 GLU A 198     -11.873   1.226  13.835  1.00 98.32           O  
ATOM   3207  OE2 GLU A 198     -13.742   0.104  13.712  1.00 98.32           O  
ATOM   3208  N   PRO A 199     -11.568  -5.081  14.982  1.00 98.20           N  
ATOM   3209  CA  PRO A 199     -11.532  -5.847  16.232  1.00 98.20           C  
ATOM   3210  HA  PRO A 199     -11.871  -5.203  17.044  1.00 98.20           H  
ATOM   3211  C   PRO A 199     -10.132  -6.372  16.575  1.00 98.20           C  
ATOM   3212  CB  PRO A 199     -12.534  -6.995  16.049  1.00 98.20           C  
ATOM   3213  HB2 PRO A 199     -12.034  -7.873  15.640  1.00 98.20           H  
ATOM   3214  HB3 PRO A 199     -13.035  -7.244  16.984  1.00 98.20           H  
ATOM   3215  O   PRO A 199      -9.715  -6.323  17.731  1.00 98.20           O  
ATOM   3216  CG  PRO A 199     -13.510  -6.446  15.012  1.00 98.20           C  
ATOM   3217  HG2 PRO A 199     -14.226  -5.778  15.491  1.00 98.20           H  
ATOM   3218  HG3 PRO A 199     -14.020  -7.243  14.471  1.00 98.20           H  
ATOM   3219  CD  PRO A 199     -12.585  -5.646  14.103  1.00 98.20           C  
ATOM   3220  HD2 PRO A 199     -13.153  -4.878  13.579  1.00 98.20           H  
ATOM   3221  HD3 PRO A 199     -12.111  -6.321  13.390  1.00 98.20           H  
ATOM   3222  N   GLU A 200      -9.362  -6.800  15.569  1.00 97.63           N  
ATOM   3223  H   GLU A 200      -9.764  -6.881  14.646  1.00 97.63           H  
ATOM   3224  CA  GLU A 200      -7.950  -7.168  15.710  1.00 97.63           C  
ATOM   3225  HA  GLU A 200      -7.801  -7.547  16.721  1.00 97.63           H  
ATOM   3226  C   GLU A 200      -6.997  -5.965  15.554  1.00 97.63           C  
ATOM   3227  CB  GLU A 200      -7.568  -8.299  14.744  1.00 97.63           C  
ATOM   3228  HB2 GLU A 200      -7.496  -7.884  13.739  1.00 97.63           H  
ATOM   3229  HB3 GLU A 200      -6.573  -8.646  15.021  1.00 97.63           H  
ATOM   3230  O   GLU A 200      -5.804  -6.144  15.303  1.00 97.63           O  
ATOM   3231  CG  GLU A 200      -8.498  -9.526  14.760  1.00 97.63           C  
ATOM   3232  HG2 GLU A 200      -7.906 -10.383  14.437  1.00 97.63           H  
ATOM   3233  HG3 GLU A 200      -8.817  -9.720  15.784  1.00 97.63           H  
ATOM   3234  CD  GLU A 200      -9.725  -9.429  13.833  1.00 97.63           C  
ATOM   3235  OE1 GLU A 200     -10.437 -10.448  13.725  1.00 97.63           O  
ATOM   3236  OE2 GLU A 200      -9.919  -8.379  13.175  1.00 97.63           O  
ATOM   3237  N   LYS A 201      -7.505  -4.733  15.693  1.00 97.41           N  
ATOM   3238  H   LYS A 201      -8.501  -4.664  15.848  1.00 97.41           H  
ATOM   3239  CA  LYS A 201      -6.751  -3.468  15.631  1.00 97.41           C  
ATOM   3240  HA  LYS A 201      -7.492  -2.669  15.611  1.00 97.41           H  
ATOM   3241  C   LYS A 201      -5.940  -3.291  14.340  1.00 97.41           C  
ATOM   3242  CB  LYS A 201      -5.900  -3.291  16.903  1.00 97.41           C  
ATOM   3243  HB2 LYS A 201      -5.141  -4.072  16.933  1.00 97.41           H  
ATOM   3244  HB3 LYS A 201      -5.391  -2.328  16.862  1.00 97.41           H  
ATOM   3245  O   LYS A 201      -4.850  -2.725  14.368  1.00 97.41           O  
ATOM   3246  CG  LYS A 201      -6.735  -3.342  18.189  1.00 97.41           C  
ATOM   3247  HG2 LYS A 201      -7.478  -2.544  18.169  1.00 97.41           H  
ATOM   3248  HG3 LYS A 201      -7.247  -4.302  18.263  1.00 97.41           H  
ATOM   3249  CD  LYS A 201      -5.831  -3.174  19.412  1.00 97.41           C  
ATOM   3250  HD2 LYS A 201      -5.075  -3.959  19.406  1.00 97.41           H  
ATOM   3251  HD3 LYS A 201      -5.343  -2.200  19.368  1.00 97.41           H  
ATOM   3252  CE  LYS A 201      -6.681  -3.281  20.680  1.00 97.41           C  
ATOM   3253  HE2 LYS A 201      -7.205  -4.237  20.663  1.00 97.41           H  
ATOM   3254  HE3 LYS A 201      -7.434  -2.493  20.659  1.00 97.41           H  
ATOM   3255  NZ  LYS A 201      -5.848  -3.171  21.902  1.00 97.41           N  
ATOM   3256  HZ1 LYS A 201      -6.426  -3.246  22.726  1.00 97.41           H  
ATOM   3257  HZ2 LYS A 201      -5.160  -3.910  21.923  1.00 97.41           H  
ATOM   3258  HZ3 LYS A 201      -5.370  -2.281  21.921  1.00 97.41           H  
ATOM   3259  N   TYR A 202      -6.460  -3.789  13.217  1.00 97.46           N  
ATOM   3260  H   TYR A 202      -7.368  -4.228  13.274  1.00 97.46           H  
ATOM   3261  CA  TYR A 202      -5.790  -3.800  11.913  1.00 97.46           C  
ATOM   3262  HA  TYR A 202      -6.410  -4.418  11.263  1.00 97.46           H  
ATOM   3263  C   TYR A 202      -4.409  -4.482  11.926  1.00 97.46           C  
ATOM   3264  CB  TYR A 202      -5.781  -2.393  11.291  1.00 97.46           C  
ATOM   3265  HB2 TYR A 202      -5.383  -2.457  10.278  1.00 97.46           H  
ATOM   3266  HB3 TYR A 202      -5.101  -1.759  11.859  1.00 97.46           H  
ATOM   3267  O   TYR A 202      -3.497  -4.072  11.205  1.00 97.46           O  
ATOM   3268  CG  TYR A 202      -7.141  -1.728  11.213  1.00 97.46           C  
ATOM   3269  CD1 TYR A 202      -8.103  -2.179  10.284  1.00 97.46           C  
ATOM   3270  HD1 TYR A 202      -7.888  -3.022   9.644  1.00 97.46           H  
ATOM   3271  CD2 TYR A 202      -7.429  -0.632  12.050  1.00 97.46           C  
ATOM   3272  HD2 TYR A 202      -6.698  -0.293  12.769  1.00 97.46           H  
ATOM   3273  CE1 TYR A 202      -9.352  -1.533  10.193  1.00 97.46           C  
ATOM   3274  HE1 TYR A 202     -10.111  -1.877   9.506  1.00 97.46           H  
ATOM   3275  CE2 TYR A 202      -8.681   0.004  11.971  1.00 97.46           C  
ATOM   3276  HE2 TYR A 202      -8.916   0.830  12.626  1.00 97.46           H  
ATOM   3277  OH  TYR A 202     -10.867   0.136  11.035  1.00 97.46           O  
ATOM   3278  HH  TYR A 202     -11.004   0.688  11.808  1.00 97.46           H  
ATOM   3279  CZ  TYR A 202      -9.645  -0.450  11.049  1.00 97.46           C  
ATOM   3280  N   ARG A 203      -4.238  -5.536  12.744  1.00 95.99           N  
ATOM   3281  H   ARG A 203      -4.991  -5.768  13.376  1.00 95.99           H  
ATOM   3282  CA  ARG A 203      -2.978  -6.293  12.856  1.00 95.99           C  
ATOM   3283  HA  ARG A 203      -2.247  -5.629  13.316  1.00 95.99           H  
ATOM   3284  C   ARG A 203      -2.445  -6.700  11.480  1.00 95.99           C  
ATOM   3285  CB  ARG A 203      -3.177  -7.511  13.777  1.00 95.99           C  
ATOM   3286  HB2 ARG A 203      -3.604  -7.159  14.716  1.00 95.99           H  
ATOM   3287  HB3 ARG A 203      -3.892  -8.192  13.315  1.00 95.99           H  
ATOM   3288  O   ARG A 203      -3.174  -7.239  10.642  1.00 95.99           O  
ATOM   3289  CG  ARG A 203      -1.888  -8.282  14.125  1.00 95.99           C  
ATOM   3290  HG2 ARG A 203      -1.200  -7.619  14.649  1.00 95.99           H  
ATOM   3291  HG3 ARG A 203      -1.411  -8.659  13.220  1.00 95.99           H  
ATOM   3292  CD  ARG A 203      -2.254  -9.467  15.031  1.00 95.99           C  
ATOM   3293  HD2 ARG A 203      -2.883  -9.102  15.842  1.00 95.99           H  
ATOM   3294  HD3 ARG A 203      -2.836 -10.174  14.440  1.00 95.99           H  
ATOM   3295  NE  ARG A 203      -1.087 -10.152  15.626  1.00 95.99           N  
ATOM   3296  HE  ARG A 203      -0.196  -9.677  15.665  1.00 95.99           H  
ATOM   3297  NH1 ARG A 203      -2.162 -12.100  16.243  1.00 95.99           N  
ATOM   3298 HH11 ARG A 203      -2.100 -12.996  16.706  1.00 95.99           H  
ATOM   3299 HH12 ARG A 203      -2.992 -11.812  15.745  1.00 95.99           H  
ATOM   3300  NH2 ARG A 203      -0.084 -11.740  16.894  1.00 95.99           N  
ATOM   3301 HH21 ARG A 203       0.726 -11.136  16.892  1.00 95.99           H  
ATOM   3302 HH22 ARG A 203       0.006 -12.681  17.248  1.00 95.99           H  
ATOM   3303  CZ  ARG A 203      -1.115 -11.323  16.239  1.00 95.99           C  
ATOM   3304  N   LEU A 204      -1.150  -6.467  11.280  1.00 95.14           N  
ATOM   3305  H   LEU A 204      -0.631  -6.028  12.026  1.00 95.14           H  
ATOM   3306  CA  LEU A 204      -0.406  -6.898  10.104  1.00 95.14           C  
ATOM   3307  HA  LEU A 204      -1.027  -6.738   9.223  1.00 95.14           H  
ATOM   3308  C   LEU A 204      -0.081  -8.391  10.200  1.00 95.14           C  
ATOM   3309  CB  LEU A 204       0.870  -6.040   9.998  1.00 95.14           C  
ATOM   3310  HB2 LEU A 204       0.584  -4.990   9.942  1.00 95.14           H  
ATOM   3311  HB3 LEU A 204       1.450  -6.180  10.910  1.00 95.14           H  
ATOM   3312  O   LEU A 204       0.416  -8.857  11.220  1.00 95.14           O  
ATOM   3313  CG  LEU A 204       1.780  -6.374   8.801  1.00 95.14           C  
ATOM   3314  HG  LEU A 204       2.054  -7.429   8.820  1.00 95.14           H  
ATOM   3315  CD1 LEU A 204       1.095  -6.057   7.473  1.00 95.14           C  
ATOM   3316 HD11 LEU A 204       0.737  -5.028   7.493  1.00 95.14           H  
ATOM   3317 HD12 LEU A 204       1.807  -6.163   6.654  1.00 95.14           H  
ATOM   3318 HD13 LEU A 204       0.260  -6.738   7.309  1.00 95.14           H  
ATOM   3319  CD2 LEU A 204       3.064  -5.548   8.862  1.00 95.14           C  
ATOM   3320 HD21 LEU A 204       2.835  -4.484   8.814  1.00 95.14           H  
ATOM   3321 HD22 LEU A 204       3.587  -5.762   9.794  1.00 95.14           H  
ATOM   3322 HD23 LEU A 204       3.716  -5.826   8.034  1.00 95.14           H  
ATOM   3323  N   HIS A 205      -0.288  -9.125   9.110  1.00 94.98           N  
ATOM   3324  H   HIS A 205      -0.795  -8.714   8.339  1.00 94.98           H  
ATOM   3325  CA  HIS A 205       0.290 -10.450   8.919  1.00 94.98           C  
ATOM   3326  HA  HIS A 205       1.046 -10.625   9.685  1.00 94.98           H  
ATOM   3327  C   HIS A 205       0.988 -10.519   7.561  1.00 94.98           C  
ATOM   3328  CB  HIS A 205      -0.789 -11.519   9.093  1.00 94.98           C  
ATOM   3329  HB2 HIS A 205      -1.613 -11.321   8.407  1.00 94.98           H  
ATOM   3330  HB3 HIS A 205      -1.160 -11.449  10.116  1.00 94.98           H  
ATOM   3331  O   HIS A 205       0.385 -10.251   6.517  1.00 94.98           O  
ATOM   3332  CG  HIS A 205      -0.280 -12.920   8.870  1.00 94.98           C  
ATOM   3333  CD2 HIS A 205      -0.353 -13.631   7.703  1.00 94.98           C  
ATOM   3334  HD2 HIS A 205      -0.794 -13.280   6.782  1.00 94.98           H  
ATOM   3335  ND1 HIS A 205       0.378 -13.712   9.785  1.00 94.98           N  
ATOM   3336  HD1 HIS A 205       0.615 -13.480  10.739  1.00 94.98           H  
ATOM   3337  CE1 HIS A 205       0.686 -14.874   9.183  1.00 94.98           C  
ATOM   3338  HE1 HIS A 205       1.210 -15.688   9.660  1.00 94.98           H  
ATOM   3339  NE2 HIS A 205       0.258 -14.874   7.904  1.00 94.98           N  
ATOM   3340  N   VAL A 206       2.267 -10.884   7.581  1.00 95.14           N  
ATOM   3341  H   VAL A 206       2.686 -11.130   8.466  1.00 95.14           H  
ATOM   3342  CA  VAL A 206       3.137 -10.996   6.406  1.00 95.14           C  
ATOM   3343  HA  VAL A 206       2.514 -11.042   5.513  1.00 95.14           H  
ATOM   3344  C   VAL A 206       3.935 -12.290   6.468  1.00 95.14           C  
ATOM   3345  CB  VAL A 206       4.085  -9.789   6.266  1.00 95.14           C  
ATOM   3346  HB  VAL A 206       4.801 -10.021   5.478  1.00 95.14           H  
ATOM   3347  O   VAL A 206       4.259 -12.758   7.554  1.00 95.14           O  
ATOM   3348  CG1 VAL A 206       3.307  -8.554   5.814  1.00 95.14           C  
ATOM   3349 HG11 VAL A 206       2.503  -8.346   6.520  1.00 95.14           H  
ATOM   3350 HG12 VAL A 206       2.890  -8.726   4.822  1.00 95.14           H  
ATOM   3351 HG13 VAL A 206       3.981  -7.698   5.783  1.00 95.14           H  
ATOM   3352  CG2 VAL A 206       4.867  -9.444   7.540  1.00 95.14           C  
ATOM   3353 HG21 VAL A 206       5.433 -10.310   7.884  1.00 95.14           H  
ATOM   3354 HG22 VAL A 206       5.581  -8.647   7.334  1.00 95.14           H  
ATOM   3355 HG23 VAL A 206       4.197  -9.119   8.336  1.00 95.14           H  
ATOM   3356  N   SER A 207       4.245 -12.894   5.318  1.00 94.08           N  
ATOM   3357  H   SER A 207       3.918 -12.494   4.449  1.00 94.08           H  
ATOM   3358  CA  SER A 207       5.145 -14.055   5.276  1.00 94.08           C  
ATOM   3359  HA  SER A 207       5.948 -13.863   5.987  1.00 94.08           H  
ATOM   3360  C   SER A 207       5.811 -14.281   3.917  1.00 94.08           C  
ATOM   3361  CB  SER A 207       4.435 -15.333   5.751  1.00 94.08           C  
ATOM   3362  HB2 SER A 207       5.166 -16.136   5.846  1.00 94.08           H  
ATOM   3363  HB3 SER A 207       4.011 -15.158   6.740  1.00 94.08           H  
ATOM   3364  O   SER A 207       5.365 -13.789   2.872  1.00 94.08           O  
ATOM   3365  OG  SER A 207       3.403 -15.751   4.881  1.00 94.08           O  
ATOM   3366  HG  SER A 207       2.657 -15.923   5.461  1.00 94.08           H  
ATOM   3367  N   GLY A 208       6.906 -15.047   3.941  1.00 94.71           N  
ATOM   3368  H   GLY A 208       7.202 -15.412   4.835  1.00 94.71           H  
ATOM   3369  CA  GLY A 208       7.772 -15.298   2.787  1.00 94.71           C  
ATOM   3370  HA2 GLY A 208       7.194 -15.696   1.953  1.00 94.71           H  
ATOM   3371  HA3 GLY A 208       8.527 -16.034   3.061  1.00 94.71           H  
ATOM   3372  C   GLY A 208       8.485 -14.024   2.346  1.00 94.71           C  
ATOM   3373  O   GLY A 208       8.185 -13.494   1.274  1.00 94.71           O  
ATOM   3374  N   TYR A 209       9.365 -13.529   3.219  1.00 94.92           N  
ATOM   3375  H   TYR A 209       9.530 -14.034   4.078  1.00 94.92           H  
ATOM   3376  CA  TYR A 209      10.218 -12.370   2.985  1.00 94.92           C  
ATOM   3377  HA  TYR A 209       9.588 -11.528   2.697  1.00 94.92           H  
ATOM   3378  C   TYR A 209      11.242 -12.612   1.865  1.00 94.92           C  
ATOM   3379  CB  TYR A 209      10.942 -11.992   4.287  1.00 94.92           C  
ATOM   3380  HB2 TYR A 209      11.483 -12.858   4.667  1.00 94.92           H  
ATOM   3381  HB3 TYR A 209      10.202 -11.705   5.034  1.00 94.92           H  
ATOM   3382  O   TYR A 209      11.746 -13.718   1.674  1.00 94.92           O  
ATOM   3383  CG  TYR A 209      11.918 -10.846   4.096  1.00 94.92           C  
ATOM   3384  CD1 TYR A 209      13.309 -11.074   4.030  1.00 94.92           C  
ATOM   3385  HD1 TYR A 209      13.698 -12.067   4.203  1.00 94.92           H  
ATOM   3386  CD2 TYR A 209      11.410  -9.555   3.884  1.00 94.92           C  
ATOM   3387  HD2 TYR A 209      10.348  -9.376   3.964  1.00 94.92           H  
ATOM   3388  CE1 TYR A 209      14.191 -10.010   3.742  1.00 94.92           C  
ATOM   3389  HE1 TYR A 209      15.257 -10.178   3.695  1.00 94.92           H  
ATOM   3390  CE2 TYR A 209      12.285  -8.498   3.596  1.00 94.92           C  
ATOM   3391  HE2 TYR A 209      11.910  -7.492   3.473  1.00 94.92           H  
ATOM   3392  OH  TYR A 209      14.458  -7.663   3.192  1.00 94.92           O  
ATOM   3393  HH  TYR A 209      15.390  -7.807   3.376  1.00 94.92           H  
ATOM   3394  CZ  TYR A 209      13.668  -8.718   3.512  1.00 94.92           C  
ATOM   3395  N   SER A 210      11.568 -11.544   1.144  1.00 95.80           N  
ATOM   3396  H   SER A 210      11.068 -10.691   1.347  1.00 95.80           H  
ATOM   3397  CA  SER A 210      12.668 -11.433   0.189  1.00 95.80           C  
ATOM   3398  HA  SER A 210      13.547 -11.937   0.591  1.00 95.80           H  
ATOM   3399  C   SER A 210      12.998  -9.954  -0.030  1.00 95.80           C  
ATOM   3400  CB  SER A 210      12.273 -12.089  -1.139  1.00 95.80           C  
ATOM   3401  HB2 SER A 210      13.074 -11.961  -1.867  1.00 95.80           H  
ATOM   3402  HB3 SER A 210      12.118 -13.156  -0.976  1.00 95.80           H  
ATOM   3403  O   SER A 210      12.122  -9.099   0.089  1.00 95.80           O  
ATOM   3404  OG  SER A 210      11.077 -11.518  -1.637  1.00 95.80           O  
ATOM   3405  HG  SER A 210      10.511 -11.362  -0.877  1.00 95.80           H  
ATOM   3406  N   GLY A 211      14.239  -9.623  -0.380  1.00 95.98           N  
ATOM   3407  H   GLY A 211      14.968 -10.321  -0.371  1.00 95.98           H  
ATOM   3408  CA  GLY A 211      14.634  -8.238  -0.639  1.00 95.98           C  
ATOM   3409  HA2 GLY A 211      14.030  -7.565  -0.030  1.00 95.98           H  
ATOM   3410  HA3 GLY A 211      14.463  -7.998  -1.689  1.00 95.98           H  
ATOM   3411  C   GLY A 211      16.094  -7.965  -0.309  1.00 95.98           C  
ATOM   3412  O   GLY A 211      16.835  -8.872   0.059  1.00 95.98           O  
ATOM   3413  N   ASN A 212      16.497  -6.702  -0.448  1.00 96.01           N  
ATOM   3414  H   ASN A 212      15.812  -6.018  -0.735  1.00 96.01           H  
ATOM   3415  CA  ASN A 212      17.819  -6.207  -0.047  1.00 96.01           C  
ATOM   3416  HA  ASN A 212      18.421  -7.055   0.279  1.00 96.01           H  
ATOM   3417  C   ASN A 212      17.765  -5.261   1.170  1.00 96.01           C  
ATOM   3418  CB  ASN A 212      18.531  -5.579  -1.262  1.00 96.01           C  
ATOM   3419  HB2 ASN A 212      18.499  -6.270  -2.105  1.00 96.01           H  
ATOM   3420  HB3 ASN A 212      19.576  -5.420  -0.996  1.00 96.01           H  
ATOM   3421  O   ASN A 212      18.796  -4.721   1.566  1.00 96.01           O  
ATOM   3422  CG  ASN A 212      17.938  -4.249  -1.693  1.00 96.01           C  
ATOM   3423  ND2 ASN A 212      18.696  -3.409  -2.361  1.00 96.01           N  
ATOM   3424 HD21 ASN A 212      18.326  -2.491  -2.561  1.00 96.01           H  
ATOM   3425 HD22 ASN A 212      19.660  -3.647  -2.552  1.00 96.01           H  
ATOM   3426  OD1 ASN A 212      16.788  -3.941  -1.442  1.00 96.01           O  
ATOM   3427  N   ALA A 213      16.580  -5.038   1.744  1.00 94.20           N  
ATOM   3428  H   ALA A 213      15.766  -5.484   1.345  1.00 94.20           H  
ATOM   3429  CA  ALA A 213      16.420  -4.446   3.068  1.00 94.20           C  
ATOM   3430  HA  ALA A 213      17.135  -3.632   3.187  1.00 94.20           H  
ATOM   3431  C   ALA A 213      16.694  -5.483   4.181  1.00 94.20           C  
ATOM   3432  CB  ALA A 213      14.999  -3.867   3.151  1.00 94.20           C  
ATOM   3433  HB1 ALA A 213      14.855  -3.361   4.105  1.00 94.20           H  
ATOM   3434  HB2 ALA A 213      14.834  -3.156   2.341  1.00 94.20           H  
ATOM   3435  HB3 ALA A 213      14.273  -4.675   3.070  1.00 94.20           H  
ATOM   3436  O   ALA A 213      16.852  -6.678   3.917  1.00 94.20           O  
ATOM   3437  N   THR A 214      16.697  -5.031   5.435  1.00 91.40           N  
ATOM   3438  H   THR A 214      16.582  -4.041   5.598  1.00 91.40           H  
ATOM   3439  CA  THR A 214      16.553  -5.913   6.604  1.00 91.40           C  
ATOM   3440  HA  THR A 214      17.015  -6.878   6.394  1.00 91.40           H  
ATOM   3441  C   THR A 214      15.068  -6.125   6.883  1.00 91.40           C  
ATOM   3442  CB  THR A 214      17.237  -5.318   7.844  1.00 91.40           C  
ATOM   3443  HB  THR A 214      16.717  -4.409   8.146  1.00 91.40           H  
ATOM   3444  O   THR A 214      14.305  -5.155   6.864  1.00 91.40           O  
ATOM   3445  CG2 THR A 214      17.283  -6.281   9.028  1.00 91.40           C  
ATOM   3446 HG21 THR A 214      17.819  -5.827   9.861  1.00 91.40           H  
ATOM   3447 HG22 THR A 214      16.273  -6.504   9.370  1.00 91.40           H  
ATOM   3448 HG23 THR A 214      17.774  -7.212   8.742  1.00 91.40           H  
ATOM   3449  OG1 THR A 214      18.576  -4.993   7.544  1.00 91.40           O  
ATOM   3450  HG1 THR A 214      19.063  -5.040   8.370  1.00 91.40           H  
ATOM   3451  N   ASP A 215      14.655  -7.362   7.160  1.00 89.98           N  
ATOM   3452  H   ASP A 215      15.319  -8.122   7.204  1.00 89.98           H  
ATOM   3453  CA  ASP A 215      13.307  -7.628   7.663  1.00 89.98           C  
ATOM   3454  HA  ASP A 215      12.609  -6.978   7.136  1.00 89.98           H  
ATOM   3455  C   ASP A 215      13.233  -7.306   9.162  1.00 89.98           C  
ATOM   3456  CB  ASP A 215      12.868  -9.071   7.369  1.00 89.98           C  
ATOM   3457  HB2 ASP A 215      13.084  -9.292   6.323  1.00 89.98           H  
ATOM   3458  HB3 ASP A 215      13.437  -9.765   7.986  1.00 89.98           H  
ATOM   3459  O   ASP A 215      13.892  -7.947   9.978  1.00 89.98           O  
ATOM   3460  CG  ASP A 215      11.364  -9.275   7.611  1.00 89.98           C  
ATOM   3461  OD1 ASP A 215      10.721  -8.329   8.129  1.00 89.98           O  
ATOM   3462  OD2 ASP A 215      10.864 -10.355   7.225  1.00 89.98           O  
ATOM   3463  N   ASN A 216      12.437  -6.291   9.494  1.00 84.68           N  
ATOM   3464  H   ASN A 216      11.918  -5.872   8.736  1.00 84.68           H  
ATOM   3465  CA  ASN A 216      12.067  -5.916  10.860  1.00 84.68           C  
ATOM   3466  HA  ASN A 216      12.479  -6.644  11.558  1.00 84.68           H  
ATOM   3467  C   ASN A 216      10.535  -5.940  11.050  1.00 84.68           C  
ATOM   3468  CB  ASN A 216      12.656  -4.527  11.183  1.00 84.68           C  
ATOM   3469  HB2 ASN A 216      12.236  -4.173  12.125  1.00 84.68           H  
ATOM   3470  HB3 ASN A 216      12.363  -3.827  10.400  1.00 84.68           H  
ATOM   3471  O   ASN A 216      10.038  -5.474  12.076  1.00 84.68           O  
ATOM   3472  CG  ASN A 216      14.167  -4.486  11.351  1.00 84.68           C  
ATOM   3473  ND2 ASN A 216      14.763  -3.329  11.182  1.00 84.68           N  
ATOM   3474 HD21 ASN A 216      14.226  -2.504  10.958  1.00 84.68           H  
ATOM   3475 HD22 ASN A 216      15.756  -3.331  11.371  1.00 84.68           H  
ATOM   3476  OD1 ASN A 216      14.845  -5.436  11.686  1.00 84.68           O  
ATOM   3477  N   LEU A 217       9.765  -6.426  10.067  1.00 82.42           N  
ATOM   3478  H   LEU A 217      10.205  -6.961   9.332  1.00 82.42           H  
ATOM   3479  CA  LEU A 217       8.320  -6.593  10.205  1.00 82.42           C  
ATOM   3480  HA  LEU A 217       7.926  -5.860  10.910  1.00 82.42           H  
ATOM   3481  C   LEU A 217       8.066  -7.960  10.825  1.00 82.42           C  
ATOM   3482  CB  LEU A 217       7.593  -6.399   8.861  1.00 82.42           C  
ATOM   3483  HB2 LEU A 217       7.998  -7.112   8.142  1.00 82.42           H  
ATOM   3484  HB3 LEU A 217       6.541  -6.641   9.009  1.00 82.42           H  
ATOM   3485  O   LEU A 217       7.752  -8.921  10.127  1.00 82.42           O  
ATOM   3486  CG  LEU A 217       7.690  -4.981   8.274  1.00 82.42           C  
ATOM   3487  HG  LEU A 217       8.723  -4.773   7.994  1.00 82.42           H  
ATOM   3488  CD1 LEU A 217       6.818  -4.872   7.021  1.00 82.42           C  
ATOM   3489 HD11 LEU A 217       7.000  -3.918   6.527  1.00 82.42           H  
ATOM   3490 HD12 LEU A 217       5.767  -4.947   7.302  1.00 82.42           H  
ATOM   3491 HD13 LEU A 217       7.057  -5.689   6.340  1.00 82.42           H  
ATOM   3492  CD2 LEU A 217       7.207  -3.891   9.237  1.00 82.42           C  
ATOM   3493 HD21 LEU A 217       7.891  -3.819  10.083  1.00 82.42           H  
ATOM   3494 HD22 LEU A 217       6.209  -4.131   9.604  1.00 82.42           H  
ATOM   3495 HD23 LEU A 217       7.191  -2.925   8.733  1.00 82.42           H  
ATOM   3496  N   ILE A 218       8.210  -8.016  12.152  1.00 62.64           N  
ATOM   3497  H   ILE A 218       8.524  -7.180  12.623  1.00 62.64           H  
ATOM   3498  CA  ILE A 218       7.941  -9.208  12.956  1.00 62.64           C  
ATOM   3499  HA  ILE A 218       8.669  -9.975  12.691  1.00 62.64           H  
ATOM   3500  C   ILE A 218       6.544  -9.726  12.600  1.00 62.64           C  
ATOM   3501  CB  ILE A 218       8.082  -8.912  14.471  1.00 62.64           C  
ATOM   3502  HB  ILE A 218       7.371  -8.130  14.740  1.00 62.64           H  
ATOM   3503  O   ILE A 218       5.526  -9.155  12.992  1.00 62.64           O  
ATOM   3504  CG1 ILE A 218       9.509  -8.408  14.801  1.00 62.64           C  
ATOM   3505 HG12 ILE A 218       9.749  -7.556  14.166  1.00 62.64           H  
ATOM   3506 HG13 ILE A 218      10.230  -9.197  14.586  1.00 62.64           H  
ATOM   3507  CG2 ILE A 218       7.751 -10.172  15.297  1.00 62.64           C  
ATOM   3508 HG21 ILE A 218       8.424 -10.989  15.037  1.00 62.64           H  
ATOM   3509 HG22 ILE A 218       7.827  -9.965  16.365  1.00 62.64           H  
ATOM   3510 HG23 ILE A 218       6.722 -10.485  15.123  1.00 62.64           H  
ATOM   3511  CD1 ILE A 218       9.699  -7.944  16.252  1.00 62.64           C  
ATOM   3512 HD11 ILE A 218       9.654  -8.792  16.936  1.00 62.64           H  
ATOM   3513 HD12 ILE A 218       8.929  -7.219  16.515  1.00 62.64           H  
ATOM   3514 HD13 ILE A 218      10.678  -7.474  16.353  1.00 62.64           H  
ATOM   3515  N   SER A 219       6.499 -10.820  11.841  1.00 57.79           N  
ATOM   3516  H   SER A 219       7.354 -11.170  11.434  1.00 57.79           H  
ATOM   3517  CA  SER A 219       5.322 -11.665  11.797  1.00 57.79           C  
ATOM   3518  HA  SER A 219       4.432 -11.050  11.669  1.00 57.79           H  
ATOM   3519  C   SER A 219       5.261 -12.365  13.146  1.00 57.79           C  
ATOM   3520  CB  SER A 219       5.396 -12.663  10.633  1.00 57.79           C  
ATOM   3521  HB2 SER A 219       4.481 -13.255  10.614  1.00 57.79           H  
ATOM   3522  HB3 SER A 219       5.477 -12.112   9.697  1.00 57.79           H  
ATOM   3523  O   SER A 219       6.055 -13.274  13.397  1.00 57.79           O  
ATOM   3524  OG  SER A 219       6.506 -13.532  10.756  1.00 57.79           O  
ATOM   3525  HG  SER A 219       6.559 -13.764  11.686  1.00 57.79           H  
ATOM   3526  N   ASP A 220       4.347 -11.934  14.011  1.00 51.27           N  
ATOM   3527  H   ASP A 220       3.845 -11.077  13.827  1.00 51.27           H  
ATOM   3528  CA  ASP A 220       3.974 -12.743  15.164  1.00 51.27           C  
ATOM   3529  HA  ASP A 220       4.813 -12.806  15.857  1.00 51.27           H  
ATOM   3530  C   ASP A 220       3.603 -14.150  14.658  1.00 51.27           C  
ATOM   3531  CB  ASP A 220       2.772 -12.139  15.889  1.00 51.27           C  
ATOM   3532  HB2 ASP A 220       2.498 -12.810  16.703  1.00 51.27           H  
ATOM   3533  HB3 ASP A 220       1.941 -12.109  15.184  1.00 51.27           H  
ATOM   3534  O   ASP A 220       2.747 -14.283  13.772  1.00 51.27           O  
ATOM   3535  CG  ASP A 220       2.963 -10.739  16.477  1.00 51.27           C  
ATOM   3536  OD1 ASP A 220       4.045 -10.448  17.020  1.00 51.27           O  
ATOM   3537  OD2 ASP A 220       1.940 -10.004  16.447  1.00 51.27           O  
ATOM   3538  N   LEU A 221       4.306 -15.157  15.183  1.00 39.97           N  
ATOM   3539  H   LEU A 221       4.966 -14.929  15.912  1.00 39.97           H  
ATOM   3540  CA  LEU A 221       4.084 -16.581  14.914  1.00 39.97           C  
ATOM   3541  HA  LEU A 221       4.005 -16.734  13.837  1.00 39.97           H  
ATOM   3542  C   LEU A 221       2.732 -17.053  15.475  1.00 39.97           C  
ATOM   3543  CB  LEU A 221       5.290 -17.377  15.473  1.00 39.97           C  
ATOM   3544  HB2 LEU A 221       5.008 -18.428  15.541  1.00 39.97           H  
ATOM   3545  HB3 LEU A 221       5.479 -17.034  16.490  1.00 39.97           H  
ATOM   3546  O   LEU A 221       2.322 -16.539  16.541  1.00 39.97           O  
ATOM   3547  CG  LEU A 221       6.579 -17.265  14.638  1.00 39.97           C  
ATOM   3548  HG  LEU A 221       6.724 -16.235  14.310  1.00 39.97           H  
ATOM   3549  CD1 LEU A 221       7.791 -17.679  15.472  1.00 39.97           C  
ATOM   3550 HD11 LEU A 221       7.884 -17.009  16.327  1.00 39.97           H  
ATOM   3551 HD12 LEU A 221       7.663 -18.701  15.829  1.00 39.97           H  
ATOM   3552 HD13 LEU A 221       8.696 -17.609  14.869  1.00 39.97           H  
ATOM   3553  CD2 LEU A 221       6.518 -18.184  13.415  1.00 39.97           C  
ATOM   3554 HD21 LEU A 221       7.423 -18.060  12.820  1.00 39.97           H  
ATOM   3555 HD22 LEU A 221       6.420 -19.222  13.733  1.00 39.97           H  
ATOM   3556 HD23 LEU A 221       5.654 -17.913  12.808  1.00 39.97           H  
ATOM   3557  OXT LEU A 221       2.139 -17.932  14.812  1.00 39.97           O  
TER    3558      LEU A 221                                                       
END   
