# Supplementary material for: Nuclear genome of Bulinus truncatus, an intermediate host of the carcinogenic human blood fluke Schistosoma haematobium
Source: Nat Commun. 2022 Feb 21;13:977. doi: 10.1038/s41467-022-28634-9 (PMC8861042; doi:10.1038/s41467-022-28634-9)
Supplement: Supplementary file 6 — Supplementary Data 3 [file 41467_2022_28634_MOESM6_ESM.zip › Supplementary_Data_3/btru_033684-t1.mature.pep.pdb]

ATOM      1  N   GLY A   1     -57.340  32.300  23.198  1.00 38.49           N  
ATOM      2  H   GLY A   1     -56.563  32.732  23.676  1.00 38.49           H  
ATOM      3  H2  GLY A   1     -57.517  31.411  23.644  1.00 38.49           H  
ATOM      4  H3  GLY A   1     -58.155  32.892  23.269  1.00 38.49           H  
ATOM      5  CA  GLY A   1     -56.963  32.092  21.788  1.00 38.49           C  
ATOM      6  HA2 GLY A   1     -56.774  33.049  21.304  1.00 38.49           H  
ATOM      7  HA3 GLY A   1     -57.750  31.552  21.262  1.00 38.49           H  
ATOM      8  C   GLY A   1     -55.688  31.282  21.762  1.00 38.49           C  
ATOM      9  O   GLY A   1     -54.903  31.432  22.683  1.00 38.49           O  
ATOM     10  N   ILE A   2     -55.576  30.394  20.779  1.00 40.23           N  
ATOM     11  H   ILE A   2     -56.262  30.446  20.040  1.00 40.23           H  
ATOM     12  CA  ILE A   2     -54.581  29.324  20.588  1.00 40.23           C  
ATOM     13  HA  ILE A   2     -54.853  28.468  21.206  1.00 40.23           H  
ATOM     14  C   ILE A   2     -53.146  29.739  20.958  1.00 40.23           C  
ATOM     15  CB  ILE A   2     -54.679  28.905  19.098  1.00 40.23           C  
ATOM     16  HB  ILE A   2     -54.535  29.800  18.493  1.00 40.23           H  
ATOM     17  O   ILE A   2     -52.659  30.757  20.474  1.00 40.23           O  
ATOM     18  CG1 ILE A   2     -56.083  28.318  18.783  1.00 40.23           C  
ATOM     19 HG12 ILE A   2     -56.867  28.854  19.318  1.00 40.23           H  
ATOM     20 HG13 ILE A   2     -56.123  27.280  19.111  1.00 40.23           H  
ATOM     21  CG2 ILE A   2     -53.596  27.893  18.686  1.00 40.23           C  
ATOM     22 HG21 ILE A   2     -53.699  27.626  17.635  1.00 40.23           H  
ATOM     23 HG22 ILE A   2     -53.665  26.990  19.293  1.00 40.23           H  
ATOM     24 HG23 ILE A   2     -52.603  28.324  18.812  1.00 40.23           H  
ATOM     25  CD1 ILE A   2     -56.453  28.389  17.297  1.00 40.23           C  
ATOM     26 HD11 ILE A   2     -56.423  29.423  16.954  1.00 40.23           H  
ATOM     27 HD12 ILE A   2     -57.461  27.999  17.156  1.00 40.23           H  
ATOM     28 HD13 ILE A   2     -55.763  27.790  16.701  1.00 40.23           H  
ATOM     29  N   ASP A   3     -52.479  28.916  21.772  1.00 42.82           N  
ATOM     30  H   ASP A   3     -52.933  28.079  22.109  1.00 42.82           H  
ATOM     31  CA  ASP A   3     -51.056  29.044  22.098  1.00 42.82           C  
ATOM     32  HA  ASP A   3     -50.784  30.099  22.057  1.00 42.82           H  
ATOM     33  C   ASP A   3     -50.226  28.281  21.049  1.00 42.82           C  
ATOM     34  CB  ASP A   3     -50.811  28.564  23.540  1.00 42.82           C  
ATOM     35  HB2 ASP A   3     -50.780  27.475  23.566  1.00 42.82           H  
ATOM     36  HB3 ASP A   3     -51.650  28.886  24.157  1.00 42.82           H  
ATOM     37  O   ASP A   3     -50.304  27.056  20.924  1.00 42.82           O  
ATOM     38  CG  ASP A   3     -49.531  29.132  24.170  1.00 42.82           C  
ATOM     39  OD1 ASP A   3     -48.687  29.689  23.426  1.00 42.82           O  
ATOM     40  OD2 ASP A   3     -49.421  29.004  25.407  1.00 42.82           O  
ATOM     41  N   ILE A   4     -49.501  29.034  20.222  1.00 48.33           N  
ATOM     42  H   ILE A   4     -49.448  30.019  20.437  1.00 48.33           H  
ATOM     43  CA  ILE A   4     -48.754  28.560  19.053  1.00 48.33           C  
ATOM     44  HA  ILE A   4     -49.167  27.601  18.740  1.00 48.33           H  
ATOM     45  C   ILE A   4     -47.296  28.341  19.473  1.00 48.33           C  
ATOM     46  CB  ILE A   4     -48.859  29.552  17.856  1.00 48.33           C  
ATOM     47  HB  ILE A   4     -48.185  30.389  18.041  1.00 48.33           H  
ATOM     48  O   ILE A   4     -46.427  29.105  19.081  1.00 48.33           O  
ATOM     49  CG1 ILE A   4     -50.257  30.180  17.656  1.00 48.33           C  
ATOM     50 HG12 ILE A   4     -50.950  29.427  17.280  1.00 48.33           H  
ATOM     51 HG13 ILE A   4     -50.643  30.553  18.605  1.00 48.33           H  
ATOM     52  CG2 ILE A   4     -48.410  28.833  16.566  1.00 48.33           C  
ATOM     53 HG21 ILE A   4     -49.112  28.038  16.312  1.00 48.33           H  
ATOM     54 HG22 ILE A   4     -48.348  29.539  15.738  1.00 48.33           H  
ATOM     55 HG23 ILE A   4     -47.417  28.405  16.702  1.00 48.33           H  
ATOM     56  CD1 ILE A   4     -50.236  31.384  16.704  1.00 48.33           C  
ATOM     57 HD11 ILE A   4     -49.518  32.125  17.055  1.00 48.33           H  
ATOM     58 HD12 ILE A   4     -51.227  31.838  16.682  1.00 48.33           H  
ATOM     59 HD13 ILE A   4     -49.978  31.073  15.692  1.00 48.33           H  
ATOM     60  N   ASN A   5     -47.004  27.338  20.303  1.00 45.72           N  
ATOM     61  H   ASN A   5     -47.769  26.829  20.723  1.00 45.72           H  
ATOM     62  CA  ASN A   5     -45.624  27.099  20.762  1.00 45.72           C  
ATOM     63  HA  ASN A   5     -44.939  27.501  20.016  1.00 45.72           H  
ATOM     64  C   ASN A   5     -45.237  25.619  20.836  1.00 45.72           C  
ATOM     65  CB  ASN A   5     -45.361  27.877  22.062  1.00 45.72           C  
ATOM     66  HB2 ASN A   5     -46.199  27.756  22.749  1.00 45.72           H  
ATOM     67  HB3 ASN A   5     -44.463  27.507  22.557  1.00 45.72           H  
ATOM     68  O   ASN A   5     -44.520  25.195  21.738  1.00 45.72           O  
ATOM     69  CG  ASN A   5     -45.109  29.347  21.797  1.00 45.72           C  
ATOM     70  ND2 ASN A   5     -45.842  30.223  22.440  1.00 45.72           N  
ATOM     71 HD21 ASN A   5     -45.682  31.193  22.209  1.00 45.72           H  
ATOM     72 HD22 ASN A   5     -46.664  29.939  22.954  1.00 45.72           H  
ATOM     73  OD1 ASN A   5     -44.239  29.720  21.027  1.00 45.72           O  
ATOM     74  N   ASN A   6     -45.665  24.815  19.861  1.00 40.62           N  
ATOM     75  H   ASN A   6     -46.261  25.197  19.140  1.00 40.62           H  
ATOM     76  CA  ASN A   6     -45.188  23.436  19.745  1.00 40.62           C  
ATOM     77  HA  ASN A   6     -44.318  23.338  20.394  1.00 40.62           H  
ATOM     78  C   ASN A   6     -44.600  23.154  18.361  1.00 40.62           C  
ATOM     79  CB  ASN A   6     -46.262  22.453  20.264  1.00 40.62           C  
ATOM     80  HB2 ASN A   6     -47.114  23.012  20.651  1.00 40.62           H  
ATOM     81  HB3 ASN A   6     -46.632  21.820  19.457  1.00 40.62           H  
ATOM     82  O   ASN A   6     -45.098  22.334  17.596  1.00 40.62           O  
ATOM     83  CG  ASN A   6     -45.767  21.556  21.391  1.00 40.62           C  
ATOM     84  ND2 ASN A   6     -46.637  20.738  21.932  1.00 40.62           N  
ATOM     85 HD21 ASN A   6     -46.300  20.180  22.704  1.00 40.62           H  
ATOM     86 HD22 ASN A   6     -47.599  20.738  21.626  1.00 40.62           H  
ATOM     87  OD1 ASN A   6     -44.619  21.552  21.805  1.00 40.62           O  
ATOM     88  N   PHE A   7     -43.509  23.852  18.044  1.00 40.35           N  
ATOM     89  H   PHE A   7     -43.199  24.575  18.677  1.00 40.35           H  
ATOM     90  CA  PHE A   7     -42.627  23.479  16.939  1.00 40.35           C  
ATOM     91  HA  PHE A   7     -42.883  22.460  16.648  1.00 40.35           H  
ATOM     92  C   PHE A   7     -41.170  23.392  17.404  1.00 40.35           C  
ATOM     93  CB  PHE A   7     -42.875  24.349  15.698  1.00 40.35           C  
ATOM     94  HB2 PHE A   7     -42.166  25.176  15.658  1.00 40.35           H  
ATOM     95  HB3 PHE A   7     -43.870  24.790  15.762  1.00 40.35           H  
ATOM     96  O   PHE A   7     -40.256  23.922  16.786  1.00 40.35           O  
ATOM     97  CG  PHE A   7     -42.818  23.539  14.416  1.00 40.35           C  
ATOM     98  CD1 PHE A   7     -41.633  23.456  13.664  1.00 40.35           C  
ATOM     99  HD1 PHE A   7     -40.750  23.986  13.989  1.00 40.35           H  
ATOM    100  CD2 PHE A   7     -43.967  22.848  13.986  1.00 40.35           C  
ATOM    101  HD2 PHE A   7     -44.875  22.895  14.569  1.00 40.35           H  
ATOM    102  CE1 PHE A   7     -41.608  22.710  12.470  1.00 40.35           C  
ATOM    103  HE1 PHE A   7     -40.708  22.692  11.873  1.00 40.35           H  
ATOM    104  CE2 PHE A   7     -43.939  22.092  12.800  1.00 40.35           C  
ATOM    105  HE2 PHE A   7     -44.825  21.571  12.471  1.00 40.35           H  
ATOM    106  CZ  PHE A   7     -42.759  22.026  12.039  1.00 40.35           C  
ATOM    107  HZ  PHE A   7     -42.740  21.462  11.118  1.00 40.35           H  
ATOM    108  N   ASN A   8     -40.938  22.691  18.516  1.00 38.71           N  
ATOM    109  H   ASN A   8     -41.728  22.294  19.006  1.00 38.71           H  
ATOM    110  CA  ASN A   8     -39.606  22.188  18.834  1.00 38.71           C  
ATOM    111  HA  ASN A   8     -38.852  22.885  18.468  1.00 38.71           H  
ATOM    112  C   ASN A   8     -39.397  20.884  18.064  1.00 38.71           C  
ATOM    113  CB  ASN A   8     -39.428  22.063  20.357  1.00 38.71           C  
ATOM    114  HB2 ASN A   8     -40.330  21.648  20.806  1.00 38.71           H  
ATOM    115  HB3 ASN A   8     -38.598  21.388  20.567  1.00 38.71           H  
ATOM    116  O   ASN A   8     -39.570  19.787  18.600  1.00 38.71           O  
ATOM    117  CG  ASN A   8     -39.081  23.396  20.995  1.00 38.71           C  
ATOM    118  ND2 ASN A   8     -39.576  23.670  22.178  1.00 38.71           N  
ATOM    119 HD21 ASN A   8     -39.360  24.592  22.528  1.00 38.71           H  
ATOM    120 HD22 ASN A   8     -40.277  23.081  22.603  1.00 38.71           H  
ATOM    121  OD1 ASN A   8     -38.338  24.195  20.459  1.00 38.71           O  
ATOM    122  N   MET A   9     -39.048  21.010  16.782  1.00 40.53           N  
ATOM    123  H   MET A   9     -38.981  21.943  16.400  1.00 40.53           H  
ATOM    124  CA  MET A   9     -38.521  19.901  15.996  1.00 40.53           C  
ATOM    125  HA  MET A   9     -39.219  19.066  16.057  1.00 40.53           H  
ATOM    126  C   MET A   9     -37.191  19.484  16.636  1.00 40.53           C  
ATOM    127  CB  MET A   9     -38.397  20.316  14.517  1.00 40.53           C  
ATOM    128  HB2 MET A   9     -37.621  21.073  14.407  1.00 40.53           H  
ATOM    129  HB3 MET A   9     -39.343  20.747  14.191  1.00 40.53           H  
ATOM    130  O   MET A   9     -36.137  20.055  16.368  1.00 40.53           O  
ATOM    131  CG  MET A   9     -38.075  19.121  13.611  1.00 40.53           C  
ATOM    132  HG2 MET A   9     -37.145  18.672  13.960  1.00 40.53           H  
ATOM    133  HG3 MET A   9     -38.863  18.375  13.705  1.00 40.53           H  
ATOM    134  SD  MET A   9     -37.857  19.524  11.852  1.00 40.53           S  
ATOM    135  CE  MET A   9     -39.573  19.746  11.315  1.00 40.53           C  
ATOM    136  HE1 MET A   9     -39.991  20.629  11.796  1.00 40.53           H  
ATOM    137  HE2 MET A   9     -40.162  18.871  11.590  1.00 40.53           H  
ATOM    138  HE3 MET A   9     -39.600  19.874  10.233  1.00 40.53           H  
ATOM    139  N   ARG A  10     -37.249  18.506  17.545  1.00 45.40           N  
ATOM    140  H   ARG A  10     -38.166  18.181  17.815  1.00 45.40           H  
ATOM    141  CA  ARG A  10     -36.069  17.788  18.021  1.00 45.40           C  
ATOM    142  HA  ARG A  10     -35.313  18.494  18.365  1.00 45.40           H  
ATOM    143  C   ARG A  10     -35.504  17.045  16.819  1.00 45.40           C  
ATOM    144  CB  ARG A  10     -36.432  16.815  19.158  1.00 45.40           C  
ATOM    145  HB2 ARG A  10     -35.583  16.151  19.321  1.00 45.40           H  
ATOM    146  HB3 ARG A  10     -37.283  16.205  18.855  1.00 45.40           H  
ATOM    147  O   ARG A  10     -35.949  15.944  16.513  1.00 45.40           O  
ATOM    148  CG  ARG A  10     -36.755  17.516  20.484  1.00 45.40           C  
ATOM    149  HG2 ARG A  10     -35.901  18.121  20.788  1.00 45.40           H  
ATOM    150  HG3 ARG A  10     -37.625  18.161  20.358  1.00 45.40           H  
ATOM    151  CD  ARG A  10     -37.047  16.463  21.562  1.00 45.40           C  
ATOM    152  HD2 ARG A  10     -37.925  15.893  21.261  1.00 45.40           H  
ATOM    153  HD3 ARG A  10     -36.194  15.786  21.627  1.00 45.40           H  
ATOM    154  NE  ARG A  10     -37.283  17.076  22.883  1.00 45.40           N  
ATOM    155  HE  ARG A  10     -37.227  18.084  22.929  1.00 45.40           H  
ATOM    156  NH1 ARG A  10     -37.668  15.133  24.048  1.00 45.40           N  
ATOM    157 HH11 ARG A  10     -37.883  14.657  24.912  1.00 45.40           H  
ATOM    158 HH12 ARG A  10     -37.538  14.608  23.195  1.00 45.40           H  
ATOM    159  NH2 ARG A  10     -37.735  17.091  25.116  1.00 45.40           N  
ATOM    160 HH21 ARG A  10     -37.950  16.597  25.971  1.00 45.40           H  
ATOM    161 HH22 ARG A  10     -37.656  18.098  25.129  1.00 45.40           H  
ATOM    162  CZ  ARG A  10     -37.560  16.433  24.005  1.00 45.40           C  
ATOM    163  N   VAL A  11     -34.548  17.653  16.124  1.00 44.70           N  
ATOM    164  H   VAL A  11     -34.342  18.621  16.327  1.00 44.70           H  
ATOM    165  CA  VAL A  11     -33.667  16.909  15.228  1.00 44.70           C  
ATOM    166  HA  VAL A  11     -34.267  16.328  14.528  1.00 44.70           H  
ATOM    167  C   VAL A  11     -32.900  15.955  16.133  1.00 44.70           C  
ATOM    168  CB  VAL A  11     -32.736  17.830  14.417  1.00 44.70           C  
ATOM    169  HB  VAL A  11     -32.113  18.415  15.094  1.00 44.70           H  
ATOM    170  O   VAL A  11     -31.962  16.345  16.826  1.00 44.70           O  
ATOM    171  CG1 VAL A  11     -31.829  17.011  13.488  1.00 44.70           C  
ATOM    172 HG11 VAL A  11     -32.430  16.397  12.817  1.00 44.70           H  
ATOM    173 HG12 VAL A  11     -31.206  17.681  12.896  1.00 44.70           H  
ATOM    174 HG13 VAL A  11     -31.172  16.367  14.073  1.00 44.70           H  
ATOM    175  CG2 VAL A  11     -33.553  18.800  13.552  1.00 44.70           C  
ATOM    176 HG21 VAL A  11     -34.159  19.453  14.180  1.00 44.70           H  
ATOM    177 HG22 VAL A  11     -34.206  18.246  12.877  1.00 44.70           H  
ATOM    178 HG23 VAL A  11     -32.881  19.425  12.964  1.00 44.70           H  
ATOM    179  N   SER A  12     -33.361  14.710  16.210  1.00 50.55           N  
ATOM    180  H   SER A  12     -34.206  14.465  15.715  1.00 50.55           H  
ATOM    181  CA  SER A  12     -32.571  13.630  16.772  1.00 50.55           C  
ATOM    182  HA  SER A  12     -32.265  13.879  17.788  1.00 50.55           H  
ATOM    183  C   SER A  12     -31.339  13.510  15.887  1.00 50.55           C  
ATOM    184  CB  SER A  12     -33.383  12.328  16.804  1.00 50.55           C  
ATOM    185  HB2 SER A  12     -34.174  12.420  17.549  1.00 50.55           H  
ATOM    186  HB3 SER A  12     -32.733  11.499  17.083  1.00 50.55           H  
ATOM    187  O   SER A  12     -31.416  12.985  14.777  1.00 50.55           O  
ATOM    188  OG  SER A  12     -33.970  12.071  15.545  1.00 50.55           O  
ATOM    189  HG  SER A  12     -33.264  12.040  14.895  1.00 50.55           H  
ATOM    190  N   VAL A  13     -30.215  14.057  16.348  1.00 55.43           N  
ATOM    191  H   VAL A  13     -30.258  14.619  17.186  1.00 55.43           H  
ATOM    192  CA  VAL A  13     -28.910  13.780  15.756  1.00 55.43           C  
ATOM    193  HA  VAL A  13     -28.948  13.970  14.684  1.00 55.43           H  
ATOM    194  C   VAL A  13     -28.674  12.296  15.992  1.00 55.43           C  
ATOM    195  CB  VAL A  13     -27.797  14.651  16.371  1.00 55.43           C  
ATOM    196  HB  VAL A  13     -27.693  14.424  17.432  1.00 55.43           H  
ATOM    197  O   VAL A  13     -28.261  11.877  17.071  1.00 55.43           O  
ATOM    198  CG1 VAL A  13     -26.456  14.391  15.671  1.00 55.43           C  
ATOM    199 HG11 VAL A  13     -26.160  13.350  15.802  1.00 55.43           H  
ATOM    200 HG12 VAL A  13     -26.536  14.610  14.607  1.00 55.43           H  
ATOM    201 HG13 VAL A  13     -25.683  15.022  16.110  1.00 55.43           H  
ATOM    202  CG2 VAL A  13     -28.122  16.145  16.237  1.00 55.43           C  
ATOM    203 HG21 VAL A  13     -28.268  16.404  15.188  1.00 55.43           H  
ATOM    204 HG22 VAL A  13     -27.301  16.739  16.639  1.00 55.43           H  
ATOM    205 HG23 VAL A  13     -29.026  16.392  16.794  1.00 55.43           H  
ATOM    206  N   GLN A  14     -29.047  11.474  15.018  1.00 53.03           N  
ATOM    207  H   GLN A  14     -29.510  11.854  14.205  1.00 53.03           H  
ATOM    208  CA  GLN A  14     -28.708  10.067  15.043  1.00 53.03           C  
ATOM    209  HA  GLN A  14     -29.050   9.641  15.987  1.00 53.03           H  
ATOM    210  C   GLN A  14     -27.185  10.010  14.970  1.00 53.03           C  
ATOM    211  CB  GLN A  14     -29.416   9.353  13.880  1.00 53.03           C  
ATOM    212  HB2 GLN A  14     -28.928   9.606  12.939  1.00 53.03           H  
ATOM    213  HB3 GLN A  14     -30.431   9.746  13.828  1.00 53.03           H  
ATOM    214  O   GLN A  14     -26.600  10.515  14.009  1.00 53.03           O  
ATOM    215  CG  GLN A  14     -29.442   7.819  14.047  1.00 53.03           C  
ATOM    216  HG2 GLN A  14     -28.791   7.376  13.294  1.00 53.03           H  
ATOM    217  HG3 GLN A  14     -29.040   7.543  15.021  1.00 53.03           H  
ATOM    218  CD  GLN A  14     -30.833   7.187  13.921  1.00 53.03           C  
ATOM    219  NE2 GLN A  14     -30.937   5.883  14.044  1.00 53.03           N  
ATOM    220 HE21 GLN A  14     -31.870   5.510  13.942  1.00 53.03           H  
ATOM    221 HE22 GLN A  14     -30.119   5.306  14.177  1.00 53.03           H  
ATOM    222  OE1 GLN A  14     -31.855   7.826  13.736  1.00 53.03           O  
ATOM    223  N   CYS A  15     -26.532   9.457  15.999  1.00 59.97           N  
ATOM    224  H   CYS A  15     -27.046   9.165  16.818  1.00 59.97           H  
ATOM    225  CA  CYS A  15     -25.111   9.143  15.893  1.00 59.97           C  
ATOM    226  HA  CYS A  15     -24.551  10.077  15.867  1.00 59.97           H  
ATOM    227  C   CYS A  15     -24.909   8.372  14.581  1.00 59.97           C  
ATOM    228  CB  CYS A  15     -24.640   8.296  17.086  1.00 59.97           C  
ATOM    229  HB2 CYS A  15     -25.463   7.691  17.467  1.00 59.97           H  
ATOM    230  HB3 CYS A  15     -23.849   7.623  16.756  1.00 59.97           H  
ATOM    231  O   CYS A  15     -25.695   7.452  14.321  1.00 59.97           O  
ATOM    232  SG  CYS A  15     -23.974   9.372  18.387  1.00 59.97           S  
ATOM    233  HG  CYS A  15     -23.758   8.420  19.299  1.00 59.97           H  
ATOM    234  N   PRO A  16     -23.903   8.723  13.757  1.00 64.05           N  
ATOM    235  CA  PRO A  16     -23.577   7.926  12.585  1.00 64.05           C  
ATOM    236  HA  PRO A  16     -24.351   8.058  11.830  1.00 64.05           H  
ATOM    237  C   PRO A  16     -23.482   6.463  13.014  1.00 64.05           C  
ATOM    238  CB  PRO A  16     -22.235   8.461  12.071  1.00 64.05           C  
ATOM    239  HB2 PRO A  16     -22.191   8.452  10.982  1.00 64.05           H  
ATOM    240  HB3 PRO A  16     -21.412   7.878  12.485  1.00 64.05           H  
ATOM    241  O   PRO A  16     -22.863   6.181  14.042  1.00 64.05           O  
ATOM    242  CG  PRO A  16     -22.167   9.882  12.627  1.00 64.05           C  
ATOM    243  HG2 PRO A  16     -21.139  10.207  12.787  1.00 64.05           H  
ATOM    244  HG3 PRO A  16     -22.678  10.562  11.945  1.00 64.05           H  
ATOM    245  CD  PRO A  16     -22.948   9.803  13.937  1.00 64.05           C  
ATOM    246  HD2 PRO A  16     -22.273   9.558  14.757  1.00 64.05           H  
ATOM    247  HD3 PRO A  16     -23.450  10.752  14.124  1.00 64.05           H  
ATOM    248  N   LEU A  17     -24.134   5.556  12.281  1.00 67.65           N  
ATOM    249  H   LEU A  17     -24.649   5.869  11.470  1.00 67.65           H  
ATOM    250  CA  LEU A  17     -24.033   4.117  12.526  1.00 67.65           C  
ATOM    251  HA  LEU A  17     -24.470   3.878  13.495  1.00 67.65           H  
ATOM    252  C   LEU A  17     -22.547   3.743  12.556  1.00 67.65           C  
ATOM    253  CB  LEU A  17     -24.792   3.358  11.418  1.00 67.65           C  
ATOM    254  HB2 LEU A  17     -24.636   3.874  10.471  1.00 67.65           H  
ATOM    255  HB3 LEU A  17     -24.363   2.362  11.305  1.00 67.65           H  
ATOM    256  O   LEU A  17     -21.863   3.830  11.537  1.00 67.65           O  
ATOM    257  CG  LEU A  17     -26.300   3.217  11.702  1.00 67.65           C  
ATOM    258  HG  LEU A  17     -26.649   4.080  12.268  1.00 67.65           H  
ATOM    259  CD1 LEU A  17     -27.098   3.156  10.400  1.00 67.65           C  
ATOM    260 HD11 LEU A  17     -26.765   2.307   9.802  1.00 67.65           H  
ATOM    261 HD12 LEU A  17     -26.950   4.074   9.832  1.00 67.65           H  
ATOM    262 HD13 LEU A  17     -28.159   3.045  10.621  1.00 67.65           H  
ATOM    263  CD2 LEU A  17     -26.584   1.943  12.500  1.00 67.65           C  
ATOM    264 HD21 LEU A  17     -26.279   1.066  11.929  1.00 67.65           H  
ATOM    265 HD22 LEU A  17     -26.031   1.962  13.439  1.00 67.65           H  
ATOM    266 HD23 LEU A  17     -27.650   1.872  12.719  1.00 67.65           H  
ATOM    267  N   ARG A  18     -22.041   3.399  13.744  1.00 77.29           N  
ATOM    268  H   ARG A  18     -22.665   3.373  14.538  1.00 77.29           H  
ATOM    269  CA  ARG A  18     -20.670   2.926  13.932  1.00 77.29           C  
ATOM    270  HA  ARG A  18     -20.059   3.261  13.094  1.00 77.29           H  
ATOM    271  C   ARG A  18     -20.678   1.409  13.908  1.00 77.29           C  
ATOM    272  CB  ARG A  18     -20.032   3.459  15.221  1.00 77.29           C  
ATOM    273  HB2 ARG A  18     -19.031   3.033  15.283  1.00 77.29           H  
ATOM    274  HB3 ARG A  18     -20.606   3.121  16.084  1.00 77.29           H  
ATOM    275  O   ARG A  18     -21.518   0.782  14.553  1.00 77.29           O  
ATOM    276  CG  ARG A  18     -19.914   4.988  15.246  1.00 77.29           C  
ATOM    277  HG2 ARG A  18     -20.910   5.418  15.351  1.00 77.29           H  
ATOM    278  HG3 ARG A  18     -19.462   5.337  14.317  1.00 77.29           H  
ATOM    279  CD  ARG A  18     -19.056   5.448  16.428  1.00 77.29           C  
ATOM    280  HD2 ARG A  18     -18.037   5.093  16.273  1.00 77.29           H  
ATOM    281  HD3 ARG A  18     -19.448   5.009  17.346  1.00 77.29           H  
ATOM    282  NE  ARG A  18     -19.046   6.916  16.545  1.00 77.29           N  
ATOM    283  HE  ARG A  18     -19.622   7.422  15.888  1.00 77.29           H  
ATOM    284  NH1 ARG A  18     -17.535   7.056  18.278  1.00 77.29           N  
ATOM    285 HH11 ARG A  18     -17.325   6.072  18.199  1.00 77.29           H  
ATOM    286 HH12 ARG A  18     -16.933   7.609  18.871  1.00 77.29           H  
ATOM    287  NH2 ARG A  18     -18.391   8.918  17.402  1.00 77.29           N  
ATOM    288 HH21 ARG A  18     -18.965   9.395  16.721  1.00 77.29           H  
ATOM    289 HH22 ARG A  18     -17.796   9.445  18.024  1.00 77.29           H  
ATOM    290  CZ  ARG A  18     -18.329   7.615  17.407  1.00 77.29           C  
ATOM    291  N   HIS A  19     -19.745   0.848  13.155  1.00 83.53           N  
ATOM    292  H   HIS A  19     -19.084   1.451  12.686  1.00 83.53           H  
ATOM    293  CA  HIS A  19     -19.545  -0.592  13.059  1.00 83.53           C  
ATOM    294  HA  HIS A  19     -20.413  -1.111  13.466  1.00 83.53           H  
ATOM    295  C   HIS A  19     -18.333  -0.991  13.902  1.00 83.53           C  
ATOM    296  CB  HIS A  19     -19.418  -0.989  11.581  1.00 83.53           C  
ATOM    297  HB2 HIS A  19     -19.246  -2.063  11.519  1.00 83.53           H  
ATOM    298  HB3 HIS A  19     -18.553  -0.488  11.145  1.00 83.53           H  
ATOM    299  O   HIS A  19     -17.379  -0.217  14.037  1.00 83.53           O  
ATOM    300  CG  HIS A  19     -20.649  -0.647  10.771  1.00 83.53           C  
ATOM    301  CD2 HIS A  19     -21.795  -1.392  10.665  1.00 83.53           C  
ATOM    302  HD2 HIS A  19     -21.978  -2.349  11.130  1.00 83.53           H  
ATOM    303  ND1 HIS A  19     -20.848   0.500  10.031  1.00 83.53           N  
ATOM    304  HD1 HIS A  19     -20.180   1.236   9.854  1.00 83.53           H  
ATOM    305  CE1 HIS A  19     -22.081   0.450   9.508  1.00 83.53           C  
ATOM    306  HE1 HIS A  19     -22.513   1.210   8.873  1.00 83.53           H  
ATOM    307  NE2 HIS A  19     -22.698  -0.685   9.862  1.00 83.53           N  
ATOM    308  N   ASN A  20     -18.327  -2.207  14.454  1.00 86.23           N  
ATOM    309  H   ASN A  20     -19.073  -2.858  14.258  1.00 86.23           H  
ATOM    310  CA  ASN A  20     -17.136  -2.690  15.158  1.00 86.23           C  
ATOM    311  HA  ASN A  20     -16.793  -1.926  15.855  1.00 86.23           H  
ATOM    312  C   ASN A  20     -16.007  -2.959  14.157  1.00 86.23           C  
ATOM    313  CB  ASN A  20     -17.454  -3.972  15.941  1.00 86.23           C  
ATOM    314  HB2 ASN A  20     -16.584  -4.255  16.533  1.00 86.23           H  
ATOM    315  HB3 ASN A  20     -17.654  -4.784  15.242  1.00 86.23           H  
ATOM    316  O   ASN A  20     -14.835  -2.740  14.450  1.00 86.23           O  
ATOM    317  CG  ASN A  20     -18.631  -3.838  16.879  1.00 86.23           C  
ATOM    318  ND2 ASN A  20     -19.733  -4.457  16.549  1.00 86.23           N  
ATOM    319 HD21 ASN A  20     -19.787  -4.893  15.640  1.00 86.23           H  
ATOM    320 HD22 ASN A  20     -20.543  -4.342  17.141  1.00 86.23           H  
ATOM    321  OD1 ASN A  20     -18.576  -3.186  17.906  1.00 86.23           O  
ATOM    322  N   THR A  21     -16.381  -3.450  12.976  1.00 91.22           N  
ATOM    323  H   THR A  21     -17.365  -3.622  12.832  1.00 91.22           H  
ATOM    324  CA  THR A  21     -15.478  -3.887  11.913  1.00 91.22           C  
ATOM    325  HA  THR A  21     -14.619  -3.217  11.872  1.00 91.22           H  
ATOM    326  C   THR A  21     -16.189  -3.839  10.559  1.00 91.22           C  
ATOM    327  CB  THR A  21     -14.969  -5.305  12.236  1.00 91.22           C  
ATOM    328  HB  THR A  21     -14.326  -5.242  13.114  1.00 91.22           H  
ATOM    329  O   THR A  21     -17.418  -3.817  10.488  1.00 91.22           O  
ATOM    330  CG2 THR A  21     -16.079  -6.312  12.538  1.00 91.22           C  
ATOM    331 HG21 THR A  21     -15.670  -7.321  12.593  1.00 91.22           H  
ATOM    332 HG22 THR A  21     -16.862  -6.263  11.781  1.00 91.22           H  
ATOM    333 HG23 THR A  21     -16.531  -6.085  13.504  1.00 91.22           H  
ATOM    334  OG1 THR A  21     -14.199  -5.840  11.183  1.00 91.22           O  
ATOM    335  HG1 THR A  21     -13.664  -6.528  11.586  1.00 91.22           H  
ATOM    336  N   CYS A  22     -15.429  -3.893   9.463  1.00 95.13           N  
ATOM    337  H   CYS A  22     -14.427  -3.950   9.582  1.00 95.13           H  
ATOM    338  CA  CYS A  22     -15.979  -4.033   8.115  1.00 95.13           C  
ATOM    339  HA  CYS A  22     -16.652  -3.198   7.923  1.00 95.13           H  
ATOM    340  C   CYS A  22     -16.796  -5.324   7.917  1.00 95.13           C  
ATOM    341  CB  CYS A  22     -14.832  -3.983   7.100  1.00 95.13           C  
ATOM    342  HB2 CYS A  22     -14.074  -4.711   7.388  1.00 95.13           H  
ATOM    343  HB3 CYS A  22     -15.217  -4.279   6.124  1.00 95.13           H  
ATOM    344  O   CYS A  22     -17.559  -5.399   6.958  1.00 95.13           O  
ATOM    345  SG  CYS A  22     -14.028  -2.376   6.903  1.00 95.13           S  
ATOM    346  N   ARG A  23     -16.658  -6.339   8.791  1.00 92.51           N  
ATOM    347  H   ARG A  23     -16.011  -6.217   9.556  1.00 92.51           H  
ATOM    348  CA  ARG A  23     -17.475  -7.572   8.737  1.00 92.51           C  
ATOM    349  HA  ARG A  23     -17.456  -7.975   7.725  1.00 92.51           H  
ATOM    350  C   ARG A  23     -18.960  -7.328   9.021  1.00 92.51           C  
ATOM    351  CB  ARG A  23     -16.952  -8.644   9.710  1.00 92.51           C  
ATOM    352  HB2 ARG A  23     -16.887  -8.231  10.717  1.00 92.51           H  
ATOM    353  HB3 ARG A  23     -17.685  -9.450   9.742  1.00 92.51           H  
ATOM    354  O   ARG A  23     -19.783  -8.103   8.550  1.00 92.51           O  
ATOM    355  CG  ARG A  23     -15.603  -9.262   9.317  1.00 92.51           C  
ATOM    356  HG2 ARG A  23     -15.700  -9.700   8.324  1.00 92.51           H  
ATOM    357  HG3 ARG A  23     -14.827  -8.497   9.300  1.00 92.51           H  
ATOM    358  CD  ARG A  23     -15.220 -10.366  10.320  1.00 92.51           C  
ATOM    359  HD2 ARG A  23     -16.082 -11.007  10.503  1.00 92.51           H  
ATOM    360  HD3 ARG A  23     -14.957  -9.900  11.269  1.00 92.51           H  
ATOM    361  NE  ARG A  23     -14.085 -11.195   9.859  1.00 92.51           N  
ATOM    362  HE  ARG A  23     -13.196 -11.072  10.323  1.00 92.51           H  
ATOM    363  NH1 ARG A  23     -15.234 -12.640   8.488  1.00 92.51           N  
ATOM    364 HH11 ARG A  23     -15.226 -13.414   7.838  1.00 92.51           H  
ATOM    365 HH12 ARG A  23     -16.091 -12.147   8.692  1.00 92.51           H  
ATOM    366  NH2 ARG A  23     -13.044 -12.875   8.727  1.00 92.51           N  
ATOM    367 HH21 ARG A  23     -13.034 -13.632   8.058  1.00 92.51           H  
ATOM    368 HH22 ARG A  23     -12.208 -12.652   9.247  1.00 92.51           H  
ATOM    369  CZ  ARG A  23     -14.128 -12.227   9.033  1.00 92.51           C  
ATOM    370  N   ASP A  24     -19.294  -6.263   9.746  1.00 91.29           N  
ATOM    371  H   ASP A  24     -18.565  -5.665  10.108  1.00 91.29           H  
ATOM    372  CA  ASP A  24     -20.681  -5.933  10.099  1.00 91.29           C  
ATOM    373  HA  ASP A  24     -21.216  -6.854  10.333  1.00 91.29           H  
ATOM    374  C   ASP A  24     -21.427  -5.246   8.937  1.00 91.29           C  
ATOM    375  CB  ASP A  24     -20.694  -5.044  11.358  1.00 91.29           C  
ATOM    376  HB2 ASP A  24     -20.198  -4.104  11.116  1.00 91.29           H  
ATOM    377  HB3 ASP A  24     -21.729  -4.816  11.614  1.00 91.29           H  
ATOM    378  O   ASP A  24     -22.631  -5.005   9.014  1.00 91.29           O  
ATOM    379  CG  ASP A  24     -20.024  -5.654  12.600  1.00 91.29           C  
ATOM    380  OD1 ASP A  24     -19.971  -6.898  12.705  1.00 91.29           O  
ATOM    381  OD2 ASP A  24     -19.555  -4.858  13.458  1.00 91.29           O  
ATOM    382  N   ILE A  25     -20.718  -4.902   7.856  1.00 91.35           N  
ATOM    383  H   ILE A  25     -19.751  -5.189   7.805  1.00 91.35           H  
ATOM    384  CA  ILE A  25     -21.260  -4.116   6.750  1.00 91.35           C  
ATOM    385  HA  ILE A  25     -22.077  -3.503   7.130  1.00 91.35           H  
ATOM    386  C   ILE A  25     -21.812  -5.039   5.675  1.00 91.35           C  
ATOM    387  CB  ILE A  25     -20.205  -3.157   6.171  1.00 91.35           C  
ATOM    388  HB  ILE A  25     -19.381  -3.747   5.770  1.00 91.35           H  
ATOM    389  O   ILE A  25     -21.064  -5.704   4.957  1.00 91.35           O  
ATOM    390  CG1 ILE A  25     -19.661  -2.256   7.295  1.00 91.35           C  
ATOM    391 HG12 ILE A  25     -19.208  -2.872   8.072  1.00 91.35           H  
ATOM    392 HG13 ILE A  25     -20.469  -1.677   7.744  1.00 91.35           H  
ATOM    393  CG2 ILE A  25     -20.803  -2.315   5.022  1.00 91.35           C  
ATOM    394 HG21 ILE A  25     -21.636  -1.719   5.395  1.00 91.35           H  
ATOM    395 HG22 ILE A  25     -20.049  -1.652   4.597  1.00 91.35           H  
ATOM    396 HG23 ILE A  25     -21.155  -2.963   4.219  1.00 91.35           H  
ATOM    397  CD1 ILE A  25     -18.583  -1.314   6.786  1.00 91.35           C  
ATOM    398 HD11 ILE A  25     -17.867  -1.164   7.594  1.00 91.35           H  
ATOM    399 HD12 ILE A  25     -19.024  -0.366   6.478  1.00 91.35           H  
ATOM    400 HD13 ILE A  25     -18.069  -1.771   5.940  1.00 91.35           H  
ATOM    401  N   ASN A  26     -23.128  -4.986   5.494  1.00 89.54           N  
ATOM    402  H   ASN A  26     -23.676  -4.437   6.140  1.00 89.54           H  
ATOM    403  CA  ASN A  26     -23.792  -5.557   4.333  1.00 89.54           C  
ATOM    404  HA  ASN A  26     -23.124  -6.276   3.859  1.00 89.54           H  
ATOM    405  C   ASN A  26     -24.102  -4.450   3.313  1.00 89.54           C  
ATOM    406  CB  ASN A  26     -25.039  -6.319   4.796  1.00 89.54           C  
ATOM    407  HB2 ASN A  26     -24.772  -6.993   5.610  1.00 89.54           H  
ATOM    408  HB3 ASN A  26     -25.788  -5.613   5.153  1.00 89.54           H  
ATOM    409  O   ASN A  26     -24.785  -3.479   3.632  1.00 89.54           O  
ATOM    410  CG  ASN A  26     -25.628  -7.156   3.677  1.00 89.54           C  
ATOM    411  ND2 ASN A  26     -26.834  -7.640   3.848  1.00 89.54           N  
ATOM    412 HD21 ASN A  26     -27.210  -8.172   3.076  1.00 89.54           H  
ATOM    413 HD22 ASN A  26     -27.350  -7.447   4.694  1.00 89.54           H  
ATOM    414  OD1 ASN A  26     -25.018  -7.397   2.648  1.00 89.54           O  
ATOM    415  N   SER A  27     -23.578  -4.574   2.096  1.00 93.22           N  
ATOM    416  H   SER A  27     -23.093  -5.430   1.867  1.00 93.22           H  
ATOM    417  CA  SER A  27     -23.734  -3.576   1.034  1.00 93.22           C  
ATOM    418  HA  SER A  27     -24.706  -3.091   1.126  1.00 93.22           H  
ATOM    419  C   SER A  27     -23.640  -4.227  -0.339  1.00 93.22           C  
ATOM    420  CB  SER A  27     -22.636  -2.517   1.165  1.00 93.22           C  
ATOM    421  HB2 SER A  27     -21.668  -3.016   1.118  1.00 93.22           H  
ATOM    422  HB3 SER A  27     -22.729  -2.024   2.133  1.00 93.22           H  
ATOM    423  O   SER A  27     -22.888  -5.183  -0.530  1.00 93.22           O  
ATOM    424  OG  SER A  27     -22.696  -1.542   0.135  1.00 93.22           O  
ATOM    425  HG  SER A  27     -21.888  -1.028   0.199  1.00 93.22           H  
ATOM    426  N   ASP A  28     -24.343  -3.670  -1.322  1.00 94.33           N  
ATOM    427  H   ASP A  28     -25.020  -2.958  -1.089  1.00 94.33           H  
ATOM    428  CA  ASP A  28     -24.226  -4.069  -2.729  1.00 94.33           C  
ATOM    429  HA  ASP A  28     -24.167  -5.155  -2.793  1.00 94.33           H  
ATOM    430  C   ASP A  28     -22.964  -3.512  -3.400  1.00 94.33           C  
ATOM    431  CB  ASP A  28     -25.484  -3.635  -3.488  1.00 94.33           C  
ATOM    432  HB2 ASP A  28     -25.363  -3.872  -4.545  1.00 94.33           H  
ATOM    433  HB3 ASP A  28     -25.609  -2.557  -3.390  1.00 94.33           H  
ATOM    434  O   ASP A  28     -22.511  -4.052  -4.405  1.00 94.33           O  
ATOM    435  CG  ASP A  28     -26.727  -4.360  -2.970  1.00 94.33           C  
ATOM    436  OD1 ASP A  28     -26.595  -5.563  -2.646  1.00 94.33           O  
ATOM    437  OD2 ASP A  28     -27.772  -3.684  -2.878  1.00 94.33           O  
ATOM    438  N   LYS A  29     -22.360  -2.462  -2.832  1.00 96.16           N  
ATOM    439  H   LYS A  29     -22.731  -2.142  -1.949  1.00 96.16           H  
ATOM    440  CA  LYS A  29     -21.140  -1.836  -3.362  1.00 96.16           C  
ATOM    441  HA  LYS A  29     -21.188  -1.839  -4.451  1.00 96.16           H  
ATOM    442  C   LYS A  29     -19.900  -2.611  -2.942  1.00 96.16           C  
ATOM    443  CB  LYS A  29     -21.007  -0.393  -2.857  1.00 96.16           C  
ATOM    444  HB2 LYS A  29     -20.915  -0.403  -1.771  1.00 96.16           H  
ATOM    445  HB3 LYS A  29     -20.089   0.030  -3.266  1.00 96.16           H  
ATOM    446  O   LYS A  29     -19.754  -2.874  -1.753  1.00 96.16           O  
ATOM    447  CG  LYS A  29     -22.182   0.510  -3.248  1.00 96.16           C  
ATOM    448  HG2 LYS A  29     -23.104   0.131  -2.809  1.00 96.16           H  
ATOM    449  HG3 LYS A  29     -22.281   0.524  -4.334  1.00 96.16           H  
ATOM    450  CD  LYS A  29     -21.927   1.933  -2.736  1.00 96.16           C  
ATOM    451  HD2 LYS A  29     -21.826   1.909  -1.651  1.00 96.16           H  
ATOM    452  HD3 LYS A  29     -21.001   2.308  -3.171  1.00 96.16           H  
ATOM    453  CE  LYS A  29     -23.090   2.848  -3.128  1.00 96.16           C  
ATOM    454  HE2 LYS A  29     -23.200   2.824  -4.212  1.00 96.16           H  
ATOM    455  HE3 LYS A  29     -24.007   2.450  -2.693  1.00 96.16           H  
ATOM    456  NZ  LYS A  29     -22.862   4.240  -2.666  1.00 96.16           N  
ATOM    457  HZ1 LYS A  29     -23.631   4.836  -2.937  1.00 96.16           H  
ATOM    458  HZ2 LYS A  29     -22.014   4.613  -3.069  1.00 96.16           H  
ATOM    459  HZ3 LYS A  29     -22.774   4.271  -1.660  1.00 96.16           H  
ATOM    460  N   ASP A  30     -18.964  -2.823  -3.869  1.00 96.71           N  
ATOM    461  H   ASP A  30     -19.234  -2.714  -4.836  1.00 96.71           H  
ATOM    462  CA  ASP A  30     -17.663  -3.472  -3.620  1.00 96.71           C  
ATOM    463  HA  ASP A  30     -17.821  -4.502  -3.299  1.00 96.71           H  
ATOM    464  C   ASP A  30     -16.811  -2.770  -2.559  1.00 96.71           C  
ATOM    465  CB  ASP A  30     -16.829  -3.475  -4.914  1.00 96.71           C  
ATOM    466  HB2 ASP A  30     -16.711  -2.448  -5.259  1.00 96.71           H  
ATOM    467  HB3 ASP A  30     -15.836  -3.864  -4.689  1.00 96.71           H  
ATOM    468  O   ASP A  30     -16.005  -3.403  -1.872  1.00 96.71           O  
ATOM    469  CG  ASP A  30     -17.404  -4.322  -6.044  1.00 96.71           C  
ATOM    470  OD1 ASP A  30     -18.224  -5.212  -5.748  1.00 96.71           O  
ATOM    471  OD2 ASP A  30     -17.002  -4.054  -7.195  1.00 96.71           O  
ATOM    472  N   ARG A  31     -16.933  -1.441  -2.477  1.00 96.95           N  
ATOM    473  H   ARG A  31     -17.628  -1.006  -3.066  1.00 96.95           H  
ATOM    474  CA  ARG A  31     -16.176  -0.582  -1.567  1.00 96.95           C  
ATOM    475  HA  ARG A  31     -15.725  -1.215  -0.802  1.00 96.95           H  
ATOM    476  C   ARG A  31     -17.117   0.382  -0.860  1.00 96.95           C  
ATOM    477  CB  ARG A  31     -15.053   0.161  -2.312  1.00 96.95           C  
ATOM    478  HB2 ARG A  31     -15.503   0.788  -3.082  1.00 96.95           H  
ATOM    479  HB3 ARG A  31     -14.540   0.818  -1.610  1.00 96.95           H  
ATOM    480  O   ARG A  31     -17.944   1.026  -1.507  1.00 96.95           O  
ATOM    481  CG  ARG A  31     -14.010  -0.752  -2.982  1.00 96.95           C  
ATOM    482  HG2 ARG A  31     -14.502  -1.435  -3.674  1.00 96.95           H  
ATOM    483  HG3 ARG A  31     -13.330  -0.123  -3.558  1.00 96.95           H  
ATOM    484  CD  ARG A  31     -13.186  -1.545  -1.963  1.00 96.95           C  
ATOM    485  HD2 ARG A  31     -13.843  -2.148  -1.336  1.00 96.95           H  
ATOM    486  HD3 ARG A  31     -12.685  -0.825  -1.316  1.00 96.95           H  
ATOM    487  NE  ARG A  31     -12.175  -2.412  -2.604  1.00 96.95           N  
ATOM    488  HE  ARG A  31     -11.201  -2.176  -2.483  1.00 96.95           H  
ATOM    489  NH1 ARG A  31     -13.562  -4.163  -3.164  1.00 96.95           N  
ATOM    490 HH11 ARG A  31     -14.349  -3.719  -2.713  1.00 96.95           H  
ATOM    491 HH12 ARG A  31     -13.644  -5.154  -3.341  1.00 96.95           H  
ATOM    492  NH2 ARG A  31     -11.373  -4.299  -3.538  1.00 96.95           N  
ATOM    493 HH21 ARG A  31     -11.529  -5.281  -3.715  1.00 96.95           H  
ATOM    494 HH22 ARG A  31     -10.461  -4.024  -3.203  1.00 96.95           H  
ATOM    495  CZ  ARG A  31     -12.382  -3.614  -3.102  1.00 96.95           C  
ATOM    496  N   VAL A  32     -16.994   0.481   0.460  1.00 95.92           N  
ATOM    497  H   VAL A  32     -16.309  -0.106   0.914  1.00 95.92           H  
ATOM    498  CA  VAL A  32     -17.836   1.344   1.304  1.00 95.92           C  
ATOM    499  HA  VAL A  32     -18.336   2.087   0.682  1.00 95.92           H  
ATOM    500  C   VAL A  32     -16.967   2.085   2.309  1.00 95.92           C  
ATOM    501  CB  VAL A  32     -18.916   0.520   2.033  1.00 95.92           C  
ATOM    502  HB  VAL A  32     -18.437  -0.258   2.626  1.00 95.92           H  
ATOM    503  O   VAL A  32     -16.142   1.465   2.971  1.00 95.92           O  
ATOM    504  CG1 VAL A  32     -19.774   1.382   2.970  1.00 95.92           C  
ATOM    505 HG11 VAL A  32     -19.171   1.749   3.801  1.00 95.92           H  
ATOM    506 HG12 VAL A  32     -20.579   0.785   3.399  1.00 95.92           H  
ATOM    507 HG13 VAL A  32     -20.202   2.229   2.433  1.00 95.92           H  
ATOM    508  CG2 VAL A  32     -19.874  -0.150   1.042  1.00 95.92           C  
ATOM    509 HG21 VAL A  32     -20.622  -0.701   1.612  1.00 95.92           H  
ATOM    510 HG22 VAL A  32     -20.354   0.604   0.418  1.00 95.92           H  
ATOM    511 HG23 VAL A  32     -19.335  -0.860   0.415  1.00 95.92           H  
ATOM    512  N   LEU A  33     -17.172   3.394   2.450  1.00 95.66           N  
ATOM    513  H   LEU A  33     -17.886   3.844   1.894  1.00 95.66           H  
ATOM    514  CA  LEU A  33     -16.599   4.166   3.550  1.00 95.66           C  
ATOM    515  HA  LEU A  33     -15.641   3.730   3.832  1.00 95.66           H  
ATOM    516  C   LEU A  33     -17.501   4.075   4.778  1.00 95.66           C  
ATOM    517  CB  LEU A  33     -16.369   5.629   3.131  1.00 95.66           C  
ATOM    518  HB2 LEU A  33     -17.326   6.066   2.845  1.00 95.66           H  
ATOM    519  HB3 LEU A  33     -15.996   6.180   3.995  1.00 95.66           H  
ATOM    520  O   LEU A  33     -18.713   4.257   4.673  1.00 95.66           O  
ATOM    521  CG  LEU A  33     -15.374   5.812   1.974  1.00 95.66           C  
ATOM    522  HG  LEU A  33     -15.743   5.283   1.096  1.00 95.66           H  
ATOM    523  CD1 LEU A  33     -15.256   7.294   1.628  1.00 95.66           C  
ATOM    524 HD11 LEU A  33     -16.239   7.719   1.431  1.00 95.66           H  
ATOM    525 HD12 LEU A  33     -14.659   7.422   0.726  1.00 95.66           H  
ATOM    526 HD13 LEU A  33     -14.784   7.843   2.443  1.00 95.66           H  
ATOM    527  CD2 LEU A  33     -13.996   5.263   2.337  1.00 95.66           C  
ATOM    528 HD21 LEU A  33     -13.587   5.791   3.198  1.00 95.66           H  
ATOM    529 HD22 LEU A  33     -13.324   5.378   1.486  1.00 95.66           H  
ATOM    530 HD23 LEU A  33     -14.056   4.197   2.554  1.00 95.66           H  
ATOM    531  N   THR A  34     -16.910   3.819   5.940  1.00 94.14           N  
ATOM    532  H   THR A  34     -15.910   3.672   5.949  1.00 94.14           H  
ATOM    533  CA  THR A  34     -17.613   3.809   7.228  1.00 94.14           C  
ATOM    534  HA  THR A  34     -18.518   4.410   7.144  1.00 94.14           H  
ATOM    535  C   THR A  34     -16.747   4.423   8.319  1.00 94.14           C  
ATOM    536  CB  THR A  34     -18.041   2.385   7.628  1.00 94.14           C  
ATOM    537  HB  THR A  34     -18.584   1.935   6.797  1.00 94.14           H  
ATOM    538  O   THR A  34     -15.528   4.505   8.183  1.00 94.14           O  
ATOM    539  CG2 THR A  34     -16.859   1.489   7.997  1.00 94.14           C  
ATOM    540 HG21 THR A  34     -16.296   1.249   7.095  1.00 94.14           H  
ATOM    541 HG22 THR A  34     -17.216   0.578   8.478  1.00 94.14           H  
ATOM    542 HG23 THR A  34     -16.192   1.971   8.712  1.00 94.14           H  
ATOM    543  OG1 THR A  34     -18.899   2.404   8.753  1.00 94.14           O  
ATOM    544  HG1 THR A  34     -18.350   2.467   9.537  1.00 94.14           H  
ATOM    545  N   LEU A  35     -17.381   4.781   9.434  1.00 94.57           N  
ATOM    546  H   LEU A  35     -18.383   4.656   9.466  1.00 94.57           H  
ATOM    547  CA  LEU A  35     -16.707   5.031  10.703  1.00 94.57           C  
ATOM    548  HA  LEU A  35     -15.658   5.265  10.523  1.00 94.57           H  
ATOM    549  C   LEU A  35     -16.752   3.766  11.567  1.00 94.57           C  
ATOM    550  CB  LEU A  35     -17.363   6.231  11.405  1.00 94.57           C  
ATOM    551  HB2 LEU A  35     -18.422   6.010  11.543  1.00 94.57           H  
ATOM    552  HB3 LEU A  35     -16.915   6.346  12.392  1.00 94.57           H  
ATOM    553  O   LEU A  35     -17.806   3.132  11.695  1.00 94.57           O  
ATOM    554  CG  LEU A  35     -17.219   7.558  10.636  1.00 94.57           C  
ATOM    555  HG  LEU A  35     -17.551   7.429   9.606  1.00 94.57           H  
ATOM    556  CD1 LEU A  35     -18.096   8.630  11.283  1.00 94.57           C  
ATOM    557 HD11 LEU A  35     -17.997   9.563  10.729  1.00 94.57           H  
ATOM    558 HD12 LEU A  35     -19.139   8.314  11.255  1.00 94.57           H  
ATOM    559 HD13 LEU A  35     -17.785   8.791  12.315  1.00 94.57           H  
ATOM    560  CD2 LEU A  35     -15.782   8.071  10.634  1.00 94.57           C  
ATOM    561 HD21 LEU A  35     -15.716   9.000  10.067  1.00 94.57           H  
ATOM    562 HD22 LEU A  35     -15.120   7.340  10.170  1.00 94.57           H  
ATOM    563 HD23 LEU A  35     -15.445   8.255  11.654  1.00 94.57           H  
ATOM    564  N   LEU A  36     -15.612   3.408  12.152  1.00 93.20           N  
ATOM    565  H   LEU A  36     -14.779   3.943  11.952  1.00 93.20           H  
ATOM    566  CA  LEU A  36     -15.532   2.397  13.202  1.00 93.20           C  
ATOM    567  HA  LEU A  36     -16.249   1.607  12.978  1.00 93.20           H  
ATOM    568  C   LEU A  36     -15.940   2.994  14.560  1.00 93.20           C  
ATOM    569  CB  LEU A  36     -14.122   1.775  13.226  1.00 93.20           C  
ATOM    570  HB2 LEU A  36     -13.401   2.560  13.457  1.00 93.20           H  
ATOM    571  HB3 LEU A  36     -14.080   1.039  14.029  1.00 93.20           H  
ATOM    572  O   LEU A  36     -16.125   4.205  14.703  1.00 93.20           O  
ATOM    573  CG  LEU A  36     -13.685   1.087  11.918  1.00 93.20           C  
ATOM    574  HG  LEU A  36     -13.595   1.834  11.130  1.00 93.20           H  
ATOM    575  CD1 LEU A  36     -12.318   0.431  12.117  1.00 93.20           C  
ATOM    576 HD11 LEU A  36     -11.602   1.190  12.430  1.00 93.20           H  
ATOM    577 HD12 LEU A  36     -11.977  -0.007  11.179  1.00 93.20           H  
ATOM    578 HD13 LEU A  36     -12.380  -0.342  12.882  1.00 93.20           H  
ATOM    579  CD2 LEU A  36     -14.666   0.002  11.458  1.00 93.20           C  
ATOM    580 HD21 LEU A  36     -15.611   0.458  11.163  1.00 93.20           H  
ATOM    581 HD22 LEU A  36     -14.843  -0.703  12.270  1.00 93.20           H  
ATOM    582 HD23 LEU A  36     -14.258  -0.526  10.596  1.00 93.20           H  
ATOM    583  N   ASN A  37     -16.094   2.149  15.580  1.00 88.39           N  
ATOM    584  H   ASN A  37     -16.068   1.162  15.367  1.00 88.39           H  
ATOM    585  CA  ASN A  37     -16.521   2.575  16.921  1.00 88.39           C  
ATOM    586  HA  ASN A  37     -17.527   2.990  16.860  1.00 88.39           H  
ATOM    587  C   ASN A  37     -15.644   3.659  17.559  1.00 88.39           C  
ATOM    588  CB  ASN A  37     -16.555   1.356  17.842  1.00 88.39           C  
ATOM    589  HB2 ASN A  37     -15.634   0.785  17.730  1.00 88.39           H  
ATOM    590  HB3 ASN A  37     -16.626   1.692  18.877  1.00 88.39           H  
ATOM    591  O   ASN A  37     -16.169   4.534  18.253  1.00 88.39           O  
ATOM    592  CG  ASN A  37     -17.742   0.460  17.590  1.00 88.39           C  
ATOM    593  ND2 ASN A  37     -17.718  -0.677  18.227  1.00 88.39           N  
ATOM    594 HD21 ASN A  37     -16.938  -0.934  18.815  1.00 88.39           H  
ATOM    595 HD22 ASN A  37     -18.443  -1.353  18.033  1.00 88.39           H  
ATOM    596  OD1 ASN A  37     -18.679   0.773  16.877  1.00 88.39           O  
ATOM    597  N   ASP A  38     -14.336   3.616  17.315  1.00 86.73           N  
ATOM    598  H   ASP A  38     -13.991   2.955  16.634  1.00 86.73           H  
ATOM    599  CA  ASP A  38     -13.364   4.611  17.784  1.00 86.73           C  
ATOM    600  HA  ASP A  38     -13.629   4.898  18.802  1.00 86.73           H  
ATOM    601  C   ASP A  38     -13.380   5.914  16.966  1.00 86.73           C  
ATOM    602  CB  ASP A  38     -11.962   3.978  17.845  1.00 86.73           C  
ATOM    603  HB2 ASP A  38     -11.974   3.217  18.626  1.00 86.73           H  
ATOM    604  HB3 ASP A  38     -11.236   4.735  18.140  1.00 86.73           H  
ATOM    605  O   ASP A  38     -12.713   6.877  17.333  1.00 86.73           O  
ATOM    606  CG  ASP A  38     -11.501   3.323  16.538  1.00 86.73           C  
ATOM    607  OD1 ASP A  38     -12.096   3.635  15.480  1.00 86.73           O  
ATOM    608  OD2 ASP A  38     -10.638   2.420  16.648  1.00 86.73           O  
ATOM    609  N   GLY A  39     -14.194   5.986  15.910  1.00 91.38           N  
ATOM    610  H   GLY A  39     -14.688   5.148  15.638  1.00 91.38           H  
ATOM    611  CA  GLY A  39     -14.304   7.144  15.029  1.00 91.38           C  
ATOM    612  HA2 GLY A  39     -14.136   8.058  15.600  1.00 91.38           H  
ATOM    613  HA3 GLY A  39     -15.311   7.170  14.612  1.00 91.38           H  
ATOM    614  C   GLY A  39     -13.320   7.135  13.862  1.00 91.38           C  
ATOM    615  O   GLY A  39     -13.335   8.081  13.079  1.00 91.38           O  
ATOM    616  N   LEU A  40     -12.502   6.089  13.703  1.00 94.16           N  
ATOM    617  H   LEU A  40     -12.501   5.341  14.381  1.00 94.16           H  
ATOM    618  CA  LEU A  40     -11.625   5.956  12.544  1.00 94.16           C  
ATOM    619  HA  LEU A  40     -11.064   6.884  12.438  1.00 94.16           H  
ATOM    620  C   LEU A  40     -12.450   5.727  11.271  1.00 94.16           C  
ATOM    621  CB  LEU A  40     -10.634   4.811  12.796  1.00 94.16           C  
ATOM    622  HB2 LEU A  40     -10.081   5.013  13.713  1.00 94.16           H  
ATOM    623  HB3 LEU A  40     -11.204   3.894  12.946  1.00 94.16           H  
ATOM    624  O   LEU A  40     -13.261   4.799  11.201  1.00 94.16           O  
ATOM    625  CG  LEU A  40      -9.635   4.582  11.648  1.00 94.16           C  
ATOM    626  HG  LEU A  40     -10.178   4.398  10.721  1.00 94.16           H  
ATOM    627  CD1 LEU A  40      -8.696   5.769  11.438  1.00 94.16           C  
ATOM    628 HD11 LEU A  40      -7.944   5.519  10.689  1.00 94.16           H  
ATOM    629 HD12 LEU A  40      -8.195   6.024  12.371  1.00 94.16           H  
ATOM    630 HD13 LEU A  40      -9.251   6.635  11.076  1.00 94.16           H  
ATOM    631  CD2 LEU A  40      -8.808   3.339  11.960  1.00 94.16           C  
ATOM    632 HD21 LEU A  40      -8.218   3.504  12.862  1.00 94.16           H  
ATOM    633 HD22 LEU A  40      -8.154   3.117  11.117  1.00 94.16           H  
ATOM    634 HD23 LEU A  40      -9.480   2.497  12.124  1.00 94.16           H  
ATOM    635  N   GLN A  41     -12.221   6.555  10.251  1.00 95.56           N  
ATOM    636  H   GLN A  41     -11.537   7.289  10.363  1.00 95.56           H  
ATOM    637  CA  GLN A  41     -12.792   6.344   8.926  1.00 95.56           C  
ATOM    638  HA  GLN A  41     -13.804   5.959   9.051  1.00 95.56           H  
ATOM    639  C   GLN A  41     -11.975   5.302   8.163  1.00 95.56           C  
ATOM    640  CB  GLN A  41     -12.884   7.671   8.163  1.00 95.56           C  
ATOM    641  HB2 GLN A  41     -13.322   8.430   8.811  1.00 95.56           H  
ATOM    642  HB3 GLN A  41     -11.881   7.995   7.883  1.00 95.56           H  
ATOM    643  O   GLN A  41     -10.756   5.414   8.055  1.00 95.56           O  
ATOM    644  CG  GLN A  41     -13.762   7.536   6.908  1.00 95.56           C  
ATOM    645  HG2 GLN A  41     -14.762   7.225   7.208  1.00 95.56           H  
ATOM    646  HG3 GLN A  41     -13.353   6.778   6.240  1.00 95.56           H  
ATOM    647  CD  GLN A  41     -13.857   8.846   6.132  1.00 95.56           C  
ATOM    648  NE2 GLN A  41     -14.991   9.163   5.548  1.00 95.56           N  
ATOM    649 HE21 GLN A  41     -14.959  10.016   5.007  1.00 95.56           H  
ATOM    650 HE22 GLN A  41     -15.794   8.551   5.578  1.00 95.56           H  
ATOM    651  OE1 GLN A  41     -12.917   9.608   6.023  1.00 95.56           O  
ATOM    652  N   VAL A  42     -12.652   4.297   7.614  1.00 96.72           N  
ATOM    653  H   VAL A  42     -13.654   4.266   7.741  1.00 96.72           H  
ATOM    654  CA  VAL A  42     -12.021   3.221   6.844  1.00 96.72           C  
ATOM    655  HA  VAL A  42     -11.022   3.544   6.549  1.00 96.72           H  
ATOM    656  C   VAL A  42     -12.786   2.937   5.560  1.00 96.72           C  
ATOM    657  CB  VAL A  42     -11.856   1.930   7.671  1.00 96.72           C  
ATOM    658  HB  VAL A  42     -11.360   1.198   7.035  1.00 96.72           H  
ATOM    659  O   VAL A  42     -14.006   3.111   5.494  1.00 96.72           O  
ATOM    660  CG1 VAL A  42     -10.974   2.144   8.905  1.00 96.72           C  
ATOM    661 HG11 VAL A  42     -11.493   2.767   9.634  1.00 96.72           H  
ATOM    662 HG12 VAL A  42     -10.045   2.634   8.615  1.00 96.72           H  
ATOM    663 HG13 VAL A  42     -10.738   1.184   9.364  1.00 96.72           H  
ATOM    664  CG2 VAL A  42     -13.188   1.322   8.126  1.00 96.72           C  
ATOM    665 HG21 VAL A  42     -13.730   2.033   8.750  1.00 96.72           H  
ATOM    666 HG22 VAL A  42     -12.999   0.413   8.697  1.00 96.72           H  
ATOM    667 HG23 VAL A  42     -13.799   1.064   7.261  1.00 96.72           H  
ATOM    668  N   MET A  43     -12.068   2.437   4.553  1.00 97.75           N  
ATOM    669  H   MET A  43     -11.070   2.336   4.678  1.00 97.75           H  
ATOM    670  CA  MET A  43     -12.665   1.838   3.365  1.00 97.75           C  
ATOM    671  HA  MET A  43     -13.682   2.216   3.257  1.00 97.75           H  
ATOM    672  C   MET A  43     -12.750   0.323   3.529  1.00 97.75           C  
ATOM    673  CB  MET A  43     -11.885   2.241   2.108  1.00 97.75           C  
ATOM    674  HB2 MET A  43     -10.902   1.769   2.121  1.00 97.75           H  
ATOM    675  HB3 MET A  43     -11.749   3.322   2.099  1.00 97.75           H  
ATOM    676  O   MET A  43     -11.740  -0.355   3.724  1.00 97.75           O  
ATOM    677  CG  MET A  43     -12.637   1.820   0.838  1.00 97.75           C  
ATOM    678  HG2 MET A  43     -12.799   0.742   0.866  1.00 97.75           H  
ATOM    679  HG3 MET A  43     -13.616   2.299   0.834  1.00 97.75           H  
ATOM    680  SD  MET A  43     -11.794   2.218  -0.719  1.00 97.75           S  
ATOM    681  CE  MET A  43     -12.120   4.003  -0.803  1.00 97.75           C  
ATOM    682  HE1 MET A  43     -11.705   4.499   0.075  1.00 97.75           H  
ATOM    683  HE2 MET A  43     -11.656   4.425  -1.694  1.00 97.75           H  
ATOM    684  HE3 MET A  43     -13.193   4.186  -0.843  1.00 97.75           H  
ATOM    685  N   CYS A  44     -13.963  -0.202   3.410  1.00 97.74           N  
ATOM    686  H   CYS A  44     -14.745   0.427   3.298  1.00 97.74           H  
ATOM    687  CA  CYS A  44     -14.256  -1.618   3.515  1.00 97.74           C  
ATOM    688  HA  CYS A  44     -13.437  -2.087   4.061  1.00 97.74           H  
ATOM    689  C   CYS A  44     -14.381  -2.271   2.139  1.00 97.74           C  
ATOM    690  CB  CYS A  44     -15.532  -1.808   4.332  1.00 97.74           C  
ATOM    691  HB2 CYS A  44     -16.349  -1.286   3.834  1.00 97.74           H  
ATOM    692  HB3 CYS A  44     -15.778  -2.870   4.361  1.00 97.74           H  
ATOM    693  O   CYS A  44     -15.112  -1.761   1.291  1.00 97.74           O  
ATOM    694  SG  CYS A  44     -15.414  -1.197   6.028  1.00 97.74           S  
ATOM    695  N   ASP A  45     -13.737  -3.422   1.942  1.00 98.09           N  
ATOM    696  H   ASP A  45     -13.173  -3.770   2.704  1.00 98.09           H  
ATOM    697  CA  ASP A  45     -14.081  -4.361   0.869  1.00 98.09           C  
ATOM    698  HA  ASP A  45     -14.490  -3.809   0.023  1.00 98.09           H  
ATOM    699  C   ASP A  45     -15.144  -5.340   1.373  1.00 98.09           C  
ATOM    700  CB  ASP A  45     -12.848  -5.119   0.373  1.00 98.09           C  
ATOM    701  HB2 ASP A  45     -12.507  -5.788   1.163  1.00 98.09           H  
ATOM    702  HB3 ASP A  45     -12.049  -4.415   0.138  1.00 98.09           H  
ATOM    703  O   ASP A  45     -14.903  -6.136   2.287  1.00 98.09           O  
ATOM    704  CG  ASP A  45     -13.106  -6.007  -0.839  1.00 98.09           C  
ATOM    705  OD1 ASP A  45     -14.247  -6.423  -1.123  1.00 98.09           O  
ATOM    706  OD2 ASP A  45     -12.122  -6.297  -1.550  1.00 98.09           O  
ATOM    707  N   THR A  46     -16.325  -5.274   0.770  1.00 97.28           N  
ATOM    708  H   THR A  46     -16.437  -4.635  -0.004  1.00 97.28           H  
ATOM    709  CA  THR A  46     -17.515  -6.030   1.183  1.00 97.28           C  
ATOM    710  HA  THR A  46     -17.414  -6.342   2.222  1.00 97.28           H  
ATOM    711  C   THR A  46     -17.741  -7.294   0.349  1.00 97.28           C  
ATOM    712  CB  THR A  46     -18.757  -5.137   1.082  1.00 97.28           C  
ATOM    713  HB  THR A  46     -19.640  -5.688   1.405  1.00 97.28           H  
ATOM    714  O   THR A  46     -18.657  -8.054   0.657  1.00 97.28           O  
ATOM    715  CG2 THR A  46     -18.638  -3.850   1.906  1.00 97.28           C  
ATOM    716 HG21 THR A  46     -17.842  -3.214   1.518  1.00 97.28           H  
ATOM    717 HG22 THR A  46     -19.581  -3.305   1.867  1.00 97.28           H  
ATOM    718 HG23 THR A  46     -18.426  -4.104   2.945  1.00 97.28           H  
ATOM    719  OG1 THR A  46     -18.865  -4.819  -0.279  1.00 97.28           O  
ATOM    720  HG1 THR A  46     -19.385  -4.026  -0.430  1.00 97.28           H  
ATOM    721  N   LYS A  47     -16.939  -7.543  -0.698  1.00 97.48           N  
ATOM    722  H   LYS A  47     -16.170  -6.910  -0.865  1.00 97.48           H  
ATOM    723  CA  LYS A  47     -17.202  -8.616  -1.677  1.00 97.48           C  
ATOM    724  HA  LYS A  47     -18.047  -9.217  -1.341  1.00 97.48           H  
ATOM    725  C   LYS A  47     -16.066  -9.614  -1.821  1.00 97.48           C  
ATOM    726  CB  LYS A  47     -17.553  -8.013  -3.049  1.00 97.48           C  
ATOM    727  HB2 LYS A  47     -17.707  -8.823  -3.763  1.00 97.48           H  
ATOM    728  HB3 LYS A  47     -16.712  -7.416  -3.402  1.00 97.48           H  
ATOM    729  O   LYS A  47     -16.331 -10.812  -1.922  1.00 97.48           O  
ATOM    730  CG  LYS A  47     -18.805  -7.127  -3.053  1.00 97.48           C  
ATOM    731  HG2 LYS A  47     -18.639  -6.276  -2.393  1.00 97.48           H  
ATOM    732  HG3 LYS A  47     -18.952  -6.755  -4.066  1.00 97.48           H  
ATOM    733  CD  LYS A  47     -20.101  -7.831  -2.643  1.00 97.48           C  
ATOM    734  HD2 LYS A  47     -19.998  -8.253  -1.643  1.00 97.48           H  
ATOM    735  HD3 LYS A  47     -20.329  -8.622  -3.357  1.00 97.48           H  
ATOM    736  CE  LYS A  47     -21.218  -6.786  -2.629  1.00 97.48           C  
ATOM    737  HE2 LYS A  47     -21.332  -6.350  -3.621  1.00 97.48           H  
ATOM    738  HE3 LYS A  47     -20.913  -5.985  -1.956  1.00 97.48           H  
ATOM    739  NZ  LYS A  47     -22.500  -7.355  -2.151  1.00 97.48           N  
ATOM    740  HZ1 LYS A  47     -22.346  -7.946  -1.347  1.00 97.48           H  
ATOM    741  HZ2 LYS A  47     -22.991  -7.853  -2.880  1.00 97.48           H  
ATOM    742  HZ3 LYS A  47     -23.079  -6.597  -1.819  1.00 97.48           H  
ATOM    743  N   THR A  48     -14.814  -9.161  -1.830  1.00 97.41           N  
ATOM    744  H   THR A  48     -14.648  -8.172  -1.705  1.00 97.41           H  
ATOM    745  CA  THR A  48     -13.676 -10.053  -2.089  1.00 97.41           C  
ATOM    746  HA  THR A  48     -13.829 -10.533  -3.056  1.00 97.41           H  
ATOM    747  C   THR A  48     -13.592 -11.125  -1.013  1.00 97.41           C  
ATOM    748  CB  THR A  48     -12.348  -9.297  -2.147  1.00 97.41           C  
ATOM    749  HB  THR A  48     -12.147  -8.840  -1.178  1.00 97.41           H  
ATOM    750  O   THR A  48     -13.488 -10.803   0.169  1.00 97.41           O  
ATOM    751  CG2 THR A  48     -11.168 -10.189  -2.523  1.00 97.41           C  
ATOM    752 HG21 THR A  48     -11.382 -10.721  -3.450  1.00 97.41           H  
ATOM    753 HG22 THR A  48     -10.282  -9.571  -2.669  1.00 97.41           H  
ATOM    754 HG23 THR A  48     -10.969 -10.906  -1.726  1.00 97.41           H  
ATOM    755  OG1 THR A  48     -12.418  -8.293  -3.126  1.00 97.41           O  
ATOM    756  HG1 THR A  48     -12.470  -7.482  -2.614  1.00 97.41           H  
ATOM    757  N   ASP A  49     -13.616 -12.396  -1.421  1.00 95.46           N  
ATOM    758  H   ASP A  49     -13.743 -12.586  -2.405  1.00 95.46           H  
ATOM    759  CA  ASP A  49     -13.498 -13.542  -0.512  1.00 95.46           C  
ATOM    760  HA  ASP A  49     -13.739 -14.440  -1.082  1.00 95.46           H  
ATOM    761  C   ASP A  49     -14.516 -13.501   0.650  1.00 95.46           C  
ATOM    762  CB  ASP A  49     -12.027 -13.669  -0.079  1.00 95.46           C  
ATOM    763  HB2 ASP A  49     -11.393 -13.668  -0.965  1.00 95.46           H  
ATOM    764  HB3 ASP A  49     -11.752 -12.809   0.532  1.00 95.46           H  
ATOM    765  O   ASP A  49     -14.185 -13.738   1.808  1.00 95.46           O  
ATOM    766  CG  ASP A  49     -11.763 -14.953   0.699  1.00 95.46           C  
ATOM    767  OD1 ASP A  49     -12.221 -16.012   0.224  1.00 95.46           O  
ATOM    768  OD2 ASP A  49     -11.085 -14.848   1.747  1.00 95.46           O  
ATOM    769  N   GLY A  50     -15.760 -13.097   0.367  1.00 94.59           N  
ATOM    770  H   GLY A  50     -15.970 -12.821  -0.581  1.00 94.59           H  
ATOM    771  CA  GLY A  50     -16.813 -12.950   1.381  1.00 94.59           C  
ATOM    772  HA2 GLY A  50     -16.743 -13.767   2.099  1.00 94.59           H  
ATOM    773  HA3 GLY A  50     -17.783 -13.014   0.888  1.00 94.59           H  
ATOM    774  C   GLY A  50     -16.778 -11.630   2.163  1.00 94.59           C  
ATOM    775  O   GLY A  50     -17.582 -11.440   3.071  1.00 94.59           O  
ATOM    776  N   GLY A  51     -15.878 -10.707   1.811  1.00 96.19           N  
ATOM    777  H   GLY A  51     -15.190 -10.955   1.113  1.00 96.19           H  
ATOM    778  CA  GLY A  51     -15.847  -9.350   2.348  1.00 96.19           C  
ATOM    779  HA2 GLY A  51     -16.865  -8.961   2.345  1.00 96.19           H  
ATOM    780  HA3 GLY A  51     -15.242  -8.719   1.697  1.00 96.19           H  
ATOM    781  C   GLY A  51     -15.310  -9.237   3.775  1.00 96.19           C  
ATOM    782  O   GLY A  51     -14.608 -10.112   4.293  1.00 96.19           O  
ATOM    783  N   GLY A  52     -15.625  -8.108   4.408  1.00 96.42           N  
ATOM    784  H   GLY A  52     -16.153  -7.413   3.901  1.00 96.42           H  
ATOM    785  CA  GLY A  52     -15.231  -7.805   5.780  1.00 96.42           C  
ATOM    786  HA2 GLY A  52     -15.305  -8.711   6.382  1.00 96.42           H  
ATOM    787  HA3 GLY A  52     -15.933  -7.068   6.170  1.00 96.42           H  
ATOM    788  C   GLY A  52     -13.822  -7.241   5.934  1.00 96.42           C  
ATOM    789  O   GLY A  52     -13.309  -7.210   7.051  1.00 96.42           O  
ATOM    790  N   TRP A  53     -13.188  -6.806   4.844  1.00 98.14           N  
ATOM    791  H   TRP A  53     -13.683  -6.795   3.963  1.00 98.14           H  
ATOM    792  CA  TRP A  53     -11.812  -6.316   4.877  1.00 98.14           C  
ATOM    793  HA  TRP A  53     -11.279  -6.788   5.701  1.00 98.14           H  
ATOM    794  C   TRP A  53     -11.731  -4.816   5.094  1.00 98.14           C  
ATOM    795  CB  TRP A  53     -11.072  -6.664   3.595  1.00 98.14           C  
ATOM    796  HB2 TRP A  53     -11.423  -6.005   2.801  1.00 98.14           H  
ATOM    797  HB3 TRP A  53     -10.026  -6.409   3.765  1.00 98.14           H  
ATOM    798  O   TRP A  53     -12.420  -4.064   4.416  1.00 98.14           O  
ATOM    799  CG  TRP A  53     -11.101  -8.087   3.149  1.00 98.14           C  
ATOM    800  CD1 TRP A  53     -12.012  -8.690   2.353  1.00 98.14           C  
ATOM    801  HD1 TRP A  53     -12.877  -8.209   1.919  1.00 98.14           H  
ATOM    802  CD2 TRP A  53     -10.128  -9.108   3.488  1.00 98.14           C  
ATOM    803  CE2 TRP A  53     -10.521 -10.338   2.890  1.00 98.14           C  
ATOM    804  CE3 TRP A  53      -8.944  -9.094   4.250  1.00 98.14           C  
ATOM    805  HE3 TRP A  53      -8.617  -8.162   4.686  1.00 98.14           H  
ATOM    806  NE1 TRP A  53     -11.677 -10.023   2.204  1.00 98.14           N  
ATOM    807  HE1 TRP A  53     -12.235 -10.664   1.659  1.00 98.14           H  
ATOM    808  CH2 TRP A  53      -8.623 -11.479   3.869  1.00 98.14           C  
ATOM    809  HH2 TRP A  53      -8.062 -12.386   4.039  1.00 98.14           H  
ATOM    810  CZ2 TRP A  53      -9.781 -11.514   3.072  1.00 98.14           C  
ATOM    811  HZ2 TRP A  53     -10.109 -12.441   2.625  1.00 98.14           H  
ATOM    812  CZ3 TRP A  53      -8.195 -10.267   4.441  1.00 98.14           C  
ATOM    813  HZ3 TRP A  53      -7.296 -10.246   5.039  1.00 98.14           H  
ATOM    814  N   ILE A  54     -10.812  -4.391   5.956  1.00 97.90           N  
ATOM    815  H   ILE A  54     -10.276  -5.085   6.458  1.00 97.90           H  
ATOM    816  CA  ILE A  54     -10.345  -3.010   6.063  1.00 97.90           C  
ATOM    817  HA  ILE A  54     -11.143  -2.322   5.783  1.00 97.90           H  
ATOM    818  C   ILE A  54      -9.183  -2.842   5.089  1.00 97.90           C  
ATOM    819  CB  ILE A  54      -9.911  -2.698   7.513  1.00 97.90           C  
ATOM    820  HB  ILE A  54      -9.169  -3.435   7.820  1.00 97.90           H  
ATOM    821  O   ILE A  54      -8.158  -3.514   5.221  1.00 97.90           O  
ATOM    822  CG1 ILE A  54     -11.121  -2.785   8.471  1.00 97.90           C  
ATOM    823 HG12 ILE A  54     -11.696  -3.687   8.263  1.00 97.90           H  
ATOM    824 HG13 ILE A  54     -11.757  -1.915   8.308  1.00 97.90           H  
ATOM    825  CG2 ILE A  54      -9.271  -1.299   7.590  1.00 97.90           C  
ATOM    826 HG21 ILE A  54      -9.955  -0.549   7.192  1.00 97.90           H  
ATOM    827 HG22 ILE A  54      -9.020  -1.045   8.620  1.00 97.90           H  
ATOM    828 HG23 ILE A  54      -8.343  -1.269   7.018  1.00 97.90           H  
ATOM    829  CD1 ILE A  54     -10.761  -2.823   9.957  1.00 97.90           C  
ATOM    830 HD11 ILE A  54     -11.666  -2.986  10.541  1.00 97.90           H  
ATOM    831 HD12 ILE A  54     -10.063  -3.638  10.151  1.00 97.90           H  
ATOM    832 HD13 ILE A  54     -10.321  -1.875  10.265  1.00 97.90           H  
ATOM    833  N   ILE A  55      -9.332  -1.952   4.114  1.00 98.69           N  
ATOM    834  H   ILE A  55     -10.188  -1.417   4.071  1.00 98.69           H  
ATOM    835  CA  ILE A  55      -8.262  -1.604   3.179  1.00 98.69           C  
ATOM    836  HA  ILE A  55      -7.658  -2.487   2.971  1.00 98.69           H  
ATOM    837  C   ILE A  55      -7.368  -0.567   3.838  1.00 98.69           C  
ATOM    838  CB  ILE A  55      -8.840  -1.094   1.852  1.00 98.69           C  
ATOM    839  HB  ILE A  55      -9.460  -0.223   2.061  1.00 98.69           H  
ATOM    840  O   ILE A  55      -7.854   0.468   4.292  1.00 98.69           O  
ATOM    841  CG1 ILE A  55      -9.707  -2.183   1.193  1.00 98.69           C  
ATOM    842 HG12 ILE A  55      -9.072  -2.900   0.673  1.00 98.69           H  
ATOM    843 HG13 ILE A  55     -10.290  -2.730   1.934  1.00 98.69           H  
ATOM    844  CG2 ILE A  55      -7.706  -0.685   0.894  1.00 98.69           C  
ATOM    845 HG21 ILE A  55      -7.023  -1.521   0.743  1.00 98.69           H  
ATOM    846 HG22 ILE A  55      -7.135   0.151   1.299  1.00 98.69           H  
ATOM    847 HG23 ILE A  55      -8.112  -0.372  -0.068  1.00 98.69           H  
ATOM    848  CD1 ILE A  55     -10.702  -1.580   0.215  1.00 98.69           C  
ATOM    849 HD11 ILE A  55     -11.265  -2.404  -0.224  1.00 98.69           H  
ATOM    850 HD12 ILE A  55     -10.200  -1.013  -0.569  1.00 98.69           H  
ATOM    851 HD13 ILE A  55     -11.391  -0.931   0.755  1.00 98.69           H  
ATOM    852  N   PHE A  56      -6.065  -0.835   3.873  1.00 98.69           N  
ATOM    853  H   PHE A  56      -5.733  -1.693   3.455  1.00 98.69           H  
ATOM    854  CA  PHE A  56      -5.089   0.085   4.454  1.00 98.69           C  
ATOM    855  HA  PHE A  56      -5.628   0.927   4.889  1.00 98.69           H  
ATOM    856  C   PHE A  56      -4.123   0.681   3.439  1.00 98.69           C  
ATOM    857  CB  PHE A  56      -4.342  -0.596   5.593  1.00 98.69           C  
ATOM    858  HB2 PHE A  56      -5.068  -1.095   6.235  1.00 98.69           H  
ATOM    859  HB3 PHE A  56      -3.864   0.180   6.192  1.00 98.69           H  
ATOM    860  O   PHE A  56      -3.459   1.666   3.742  1.00 98.69           O  
ATOM    861  CG  PHE A  56      -3.277  -1.578   5.157  1.00 98.69           C  
ATOM    862  CD1 PHE A  56      -3.591  -2.941   5.039  1.00 98.69           C  
ATOM    863  HD1 PHE A  56      -4.608  -3.269   5.196  1.00 98.69           H  
ATOM    864  CD2 PHE A  56      -1.965  -1.135   4.895  1.00 98.69           C  
ATOM    865  HD2 PHE A  56      -1.721  -0.085   4.960  1.00 98.69           H  
ATOM    866  CE1 PHE A  56      -2.581  -3.873   4.749  1.00 98.69           C  
ATOM    867  HE1 PHE A  56      -2.811  -4.928   4.702  1.00 98.69           H  
ATOM    868  CE2 PHE A  56      -0.960  -2.061   4.578  1.00 98.69           C  
ATOM    869  HE2 PHE A  56       0.049  -1.721   4.399  1.00 98.69           H  
ATOM    870  CZ  PHE A  56      -1.263  -3.432   4.541  1.00 98.69           C  
ATOM    871  HZ  PHE A  56      -0.476  -4.149   4.358  1.00 98.69           H  
ATOM    872  N   GLN A  57      -4.036   0.099   2.249  1.00 98.80           N  
ATOM    873  H   GLN A  57      -4.572  -0.738   2.073  1.00 98.80           H  
ATOM    874  CA  GLN A  57      -3.268   0.643   1.144  1.00 98.80           C  
ATOM    875  HA  GLN A  57      -3.152   1.718   1.283  1.00 98.80           H  
ATOM    876  C   GLN A  57      -4.030   0.394  -0.146  1.00 98.80           C  
ATOM    877  CB  GLN A  57      -1.878  -0.002   1.130  1.00 98.80           C  
ATOM    878  HB2 GLN A  57      -1.964  -1.075   0.960  1.00 98.80           H  
ATOM    879  HB3 GLN A  57      -1.425   0.149   2.110  1.00 98.80           H  
ATOM    880  O   GLN A  57      -4.526  -0.714  -0.363  1.00 98.80           O  
ATOM    881  CG  GLN A  57      -0.946   0.608   0.080  1.00 98.80           C  
ATOM    882  HG2 GLN A  57      -1.239   1.638  -0.125  1.00 98.80           H  
ATOM    883  HG3 GLN A  57       0.053   0.630   0.515  1.00 98.80           H  
ATOM    884  CD  GLN A  57      -0.856  -0.147  -1.244  1.00 98.80           C  
ATOM    885  NE2 GLN A  57       0.237   0.050  -1.941  1.00 98.80           N  
ATOM    886 HE21 GLN A  57       0.995   0.570  -1.521  1.00 98.80           H  
ATOM    887 HE22 GLN A  57       0.386  -0.495  -2.778  1.00 98.80           H  
ATOM    888  OE1 GLN A  57      -1.715  -0.904  -1.677  1.00 98.80           O  
ATOM    889  N   ARG A  58      -4.120   1.415  -0.998  1.00 98.78           N  
ATOM    890  H   ARG A  58      -3.773   2.317  -0.705  1.00 98.78           H  
ATOM    891  CA  ARG A  58      -4.751   1.298  -2.311  1.00 98.78           C  
ATOM    892  HA  ARG A  58      -4.669   0.263  -2.640  1.00 98.78           H  
ATOM    893  C   ARG A  58      -4.037   2.170  -3.338  1.00 98.78           C  
ATOM    894  CB  ARG A  58      -6.238   1.643  -2.155  1.00 98.78           C  
ATOM    895  HB2 ARG A  58      -6.657   1.049  -1.342  1.00 98.78           H  
ATOM    896  HB3 ARG A  58      -6.344   2.698  -1.901  1.00 98.78           H  
ATOM    897  O   ARG A  58      -3.805   3.350  -3.089  1.00 98.78           O  
ATOM    898  CG  ARG A  58      -7.023   1.343  -3.430  1.00 98.78           C  
ATOM    899  HG2 ARG A  58      -6.675   2.025  -4.206  1.00 98.78           H  
ATOM    900  HG3 ARG A  58      -6.852   0.314  -3.746  1.00 98.78           H  
ATOM    901  CD  ARG A  58      -8.517   1.562  -3.194  1.00 98.78           C  
ATOM    902  HD2 ARG A  58      -8.898   0.778  -2.539  1.00 98.78           H  
ATOM    903  HD3 ARG A  58      -8.652   2.517  -2.687  1.00 98.78           H  
ATOM    904  NE  ARG A  58      -9.250   1.613  -4.469  1.00 98.78           N  
ATOM    905  HE  ARG A  58      -9.076   2.449  -5.009  1.00 98.78           H  
ATOM    906  NH1 ARG A  58     -10.455  -0.349  -4.302  1.00 98.78           N  
ATOM    907 HH11 ARG A  58     -11.162  -0.976  -4.659  1.00 98.78           H  
ATOM    908 HH12 ARG A  58      -9.868  -0.681  -3.550  1.00 98.78           H  
ATOM    909  NH2 ARG A  58     -10.799   0.998  -6.015  1.00 98.78           N  
ATOM    910 HH21 ARG A  58     -10.648   1.879  -6.486  1.00 98.78           H  
ATOM    911 HH22 ARG A  58     -11.524   0.369  -6.330  1.00 98.78           H  
ATOM    912  CZ  ARG A  58     -10.156   0.760  -4.909  1.00 98.78           C  
ATOM    913  N   ARG A  59      -3.696   1.576  -4.485  1.00 98.45           N  
ATOM    914  H   ARG A  59      -3.897   0.589  -4.557  1.00 98.45           H  
ATOM    915  CA  ARG A  59      -2.983   2.189  -5.618  1.00 98.45           C  
ATOM    916  HA  ARG A  59      -2.976   3.275  -5.527  1.00 98.45           H  
ATOM    917  C   ARG A  59      -3.687   1.807  -6.915  1.00 98.45           C  
ATOM    918  CB  ARG A  59      -1.539   1.673  -5.669  1.00 98.45           C  
ATOM    919  HB2 ARG A  59      -1.581   0.609  -5.902  1.00 98.45           H  
ATOM    920  HB3 ARG A  59      -1.004   2.192  -6.464  1.00 98.45           H  
ATOM    921  O   ARG A  59      -3.784   0.616  -7.223  1.00 98.45           O  
ATOM    922  CG  ARG A  59      -0.724   1.820  -4.391  1.00 98.45           C  
ATOM    923  HG2 ARG A  59      -1.252   1.311  -3.584  1.00 98.45           H  
ATOM    924  HG3 ARG A  59       0.242   1.334  -4.529  1.00 98.45           H  
ATOM    925  CD  ARG A  59      -0.490   3.264  -3.975  1.00 98.45           C  
ATOM    926  HD2 ARG A  59       0.138   3.247  -3.085  1.00 98.45           H  
ATOM    927  HD3 ARG A  59      -1.446   3.718  -3.713  1.00 98.45           H  
ATOM    928  NE  ARG A  59       0.157   4.089  -5.008  1.00 98.45           N  
ATOM    929  HE  ARG A  59      -0.433   4.760  -5.481  1.00 98.45           H  
ATOM    930  NH1 ARG A  59       2.322   3.294  -4.789  1.00 98.45           N  
ATOM    931 HH11 ARG A  59       2.000   2.485  -4.277  1.00 98.45           H  
ATOM    932 HH12 ARG A  59       3.294   3.361  -5.054  1.00 98.45           H  
ATOM    933  NH2 ARG A  59       1.919   5.088  -6.020  1.00 98.45           N  
ATOM    934 HH21 ARG A  59       2.914   5.102  -6.192  1.00 98.45           H  
ATOM    935 HH22 ARG A  59       1.307   5.841  -6.301  1.00 98.45           H  
ATOM    936  CZ  ARG A  59       1.451   4.144  -5.263  1.00 98.45           C  
ATOM    937  N   ILE A  60      -4.189   2.788  -7.658  1.00 97.76           N  
ATOM    938  H   ILE A  60      -3.928   3.733  -7.412  1.00 97.76           H  
ATOM    939  CA  ILE A  60      -5.068   2.562  -8.817  1.00 97.76           C  
ATOM    940  HA  ILE A  60      -4.897   1.552  -9.189  1.00 97.76           H  
ATOM    941  C   ILE A  60      -4.805   3.479 -10.014  1.00 97.76           C  
ATOM    942  CB  ILE A  60      -6.561   2.657  -8.414  1.00 97.76           C  
ATOM    943  HB  ILE A  60      -7.148   2.374  -9.287  1.00 97.76           H  
ATOM    944  O   ILE A  60      -5.212   3.123 -11.118  1.00 97.76           O  
ATOM    945  CG1 ILE A  60      -6.987   4.079  -7.993  1.00 97.76           C  
ATOM    946 HG12 ILE A  60      -6.737   4.772  -8.797  1.00 97.76           H  
ATOM    947 HG13 ILE A  60      -6.442   4.377  -7.097  1.00 97.76           H  
ATOM    948  CG2 ILE A  60      -6.901   1.668  -7.291  1.00 97.76           C  
ATOM    949 HG21 ILE A  60      -7.976   1.486  -7.257  1.00 97.76           H  
ATOM    950 HG22 ILE A  60      -6.377   0.726  -7.453  1.00 97.76           H  
ATOM    951 HG23 ILE A  60      -6.565   2.081  -6.340  1.00 97.76           H  
ATOM    952  CD1 ILE A  60      -8.485   4.236  -7.721  1.00 97.76           C  
ATOM    953 HD11 ILE A  60      -9.058   3.884  -8.579  1.00 97.76           H  
ATOM    954 HD12 ILE A  60      -8.707   5.291  -7.558  1.00 97.76           H  
ATOM    955 HD13 ILE A  60      -8.773   3.679  -6.830  1.00 97.76           H  
ATOM    956  N   ASN A  61      -4.189   4.649  -9.827  1.00 95.66           N  
ATOM    957  H   ASN A  61      -3.800   4.865  -8.921  1.00 95.66           H  
ATOM    958  CA  ASN A  61      -4.073   5.650 -10.895  1.00 95.66           C  
ATOM    959  HA  ASN A  61      -3.978   5.123 -11.844  1.00 95.66           H  
ATOM    960  C   ASN A  61      -2.816   6.534 -10.822  1.00 95.66           C  
ATOM    961  CB  ASN A  61      -5.378   6.477 -10.958  1.00 95.66           C  
ATOM    962  HB2 ASN A  61      -5.285   7.232 -11.739  1.00 95.66           H  
ATOM    963  HB3 ASN A  61      -6.197   5.812 -11.231  1.00 95.66           H  
ATOM    964  O   ASN A  61      -2.503   7.185 -11.817  1.00 95.66           O  
ATOM    965  CG  ASN A  61      -5.737   7.191  -9.663  1.00 95.66           C  
ATOM    966  ND2 ASN A  61      -7.009   7.384  -9.385  1.00 95.66           N  
ATOM    967 HD21 ASN A  61      -7.733   7.087 -10.023  1.00 95.66           H  
ATOM    968 HD22 ASN A  61      -7.228   7.755  -8.471  1.00 95.66           H  
ATOM    969  OD1 ASN A  61      -4.892   7.564  -8.876  1.00 95.66           O  
ATOM    970  N   GLY A  62      -2.070   6.529  -9.714  1.00 97.05           N  
ATOM    971  H   GLY A  62      -2.389   6.020  -8.903  1.00 97.05           H  
ATOM    972  CA  GLY A  62      -0.840   7.305  -9.560  1.00 97.05           C  
ATOM    973  HA2 GLY A  62      -0.247   6.851  -8.766  1.00 97.05           H  
ATOM    974  HA3 GLY A  62      -0.275   7.273 -10.492  1.00 97.05           H  
ATOM    975  C   GLY A  62      -1.034   8.778  -9.205  1.00 97.05           C  
ATOM    976  O   GLY A  62      -0.066   9.534  -9.275  1.00 97.05           O  
ATOM    977  N   ASN A  63      -2.242   9.191  -8.818  1.00 97.84           N  
ATOM    978  H   ASN A  63      -2.954   8.489  -8.677  1.00 97.84           H  
ATOM    979  CA  ASN A  63      -2.539  10.565  -8.411  1.00 97.84           C  
ATOM    980  HA  ASN A  63      -2.075  11.253  -9.117  1.00 97.84           H  
ATOM    981  C   ASN A  63      -1.975  10.914  -7.026  1.00 97.84           C  
ATOM    982  CB  ASN A  63      -4.060  10.769  -8.446  1.00 97.84           C  
ATOM    983  HB2 ASN A  63      -4.304  11.720  -7.971  1.00 97.84           H  
ATOM    984  HB3 ASN A  63      -4.545   9.975  -7.878  1.00 97.84           H  
ATOM    985  O   ASN A  63      -1.820  12.092  -6.704  1.00 97.84           O  
ATOM    986  CG  ASN A  63      -4.625  10.814  -9.853  1.00 97.84           C  
ATOM    987  ND2 ASN A  63      -5.916  10.630  -9.994  1.00 97.84           N  
ATOM    988 HD21 ASN A  63      -6.477  10.387  -9.190  1.00 97.84           H  
ATOM    989 HD22 ASN A  63      -6.272  10.696 -10.937  1.00 97.84           H  
ATOM    990  OD1 ASN A  63      -3.952  11.060 -10.840  1.00 97.84           O  
ATOM    991  N   VAL A  64      -1.653   9.913  -6.203  1.00 98.31           N  
ATOM    992  H   VAL A  64      -1.883   8.973  -6.492  1.00 98.31           H  
ATOM    993  CA  VAL A  64      -1.065  10.106  -4.875  1.00 98.31           C  
ATOM    994  HA  VAL A  64      -1.007  11.175  -4.670  1.00 98.31           H  
ATOM    995  C   VAL A  64       0.360   9.557  -4.845  1.00 98.31           C  
ATOM    996  CB  VAL A  64      -1.969   9.507  -3.782  1.00 98.31           C  
ATOM    997  HB  VAL A  64      -2.092   8.438  -3.958  1.00 98.31           H  
ATOM    998  O   VAL A  64       0.614   8.377  -5.098  1.00 98.31           O  
ATOM    999  CG1 VAL A  64      -1.378   9.707  -2.380  1.00 98.31           C  
ATOM   1000 HG11 VAL A  64      -1.252  10.769  -2.169  1.00 98.31           H  
ATOM   1001 HG12 VAL A  64      -2.054   9.274  -1.643  1.00 98.31           H  
ATOM   1002 HG13 VAL A  64      -0.421   9.193  -2.293  1.00 98.31           H  
ATOM   1003  CG2 VAL A  64      -3.347  10.187  -3.800  1.00 98.31           C  
ATOM   1004 HG21 VAL A  64      -3.858   9.977  -4.740  1.00 98.31           H  
ATOM   1005 HG22 VAL A  64      -3.241  11.266  -3.688  1.00 98.31           H  
ATOM   1006 HG23 VAL A  64      -3.965   9.805  -2.988  1.00 98.31           H  
ATOM   1007  N   SER A  65       1.315  10.421  -4.489  1.00 98.12           N  
ATOM   1008  H   SER A  65       1.056  11.389  -4.361  1.00 98.12           H  
ATOM   1009  CA  SER A  65       2.693  10.002  -4.215  1.00 98.12           C  
ATOM   1010  HA  SER A  65       3.018   9.342  -5.019  1.00 98.12           H  
ATOM   1011  C   SER A  65       2.776   9.246  -2.890  1.00 98.12           C  
ATOM   1012  CB  SER A  65       3.652  11.194  -4.181  1.00 98.12           C  
ATOM   1013  HB2 SER A  65       3.636  11.708  -5.142  1.00 98.12           H  
ATOM   1014  HB3 SER A  65       3.349  11.886  -3.395  1.00 98.12           H  
ATOM   1015  O   SER A  65       2.311   9.745  -1.864  1.00 98.12           O  
ATOM   1016  OG  SER A  65       4.960  10.718  -3.915  1.00 98.12           O  
ATOM   1017  HG  SER A  65       5.519  11.463  -3.681  1.00 98.12           H  
ATOM   1018  N   PHE A  66       3.423   8.079  -2.917  1.00 98.65           N  
ATOM   1019  H   PHE A  66       3.757   7.752  -3.813  1.00 98.65           H  
ATOM   1020  CA  PHE A  66       3.744   7.255  -1.745  1.00 98.65           C  
ATOM   1021  HA  PHE A  66       3.122   7.570  -0.907  1.00 98.65           H  
ATOM   1022  C   PHE A  66       5.197   7.453  -1.275  1.00 98.65           C  
ATOM   1023  CB  PHE A  66       3.401   5.788  -2.046  1.00 98.65           C  
ATOM   1024  HB2 PHE A  66       3.997   5.149  -1.395  1.00 98.65           H  
ATOM   1025  HB3 PHE A  66       3.676   5.547  -3.073  1.00 98.65           H  
ATOM   1026  O   PHE A  66       5.637   6.841  -0.300  1.00 98.65           O  
ATOM   1027  CG  PHE A  66       1.940   5.443  -1.827  1.00 98.65           C  
ATOM   1028  CD1 PHE A  66       1.584   4.480  -0.866  1.00 98.65           C  
ATOM   1029  HD1 PHE A  66       2.348   3.978  -0.289  1.00 98.65           H  
ATOM   1030  CD2 PHE A  66       0.928   6.116  -2.537  1.00 98.65           C  
ATOM   1031  HD2 PHE A  66       1.181   6.853  -3.284  1.00 98.65           H  
ATOM   1032  CE1 PHE A  66       0.231   4.198  -0.620  1.00 98.65           C  
ATOM   1033  HE1 PHE A  66      -0.036   3.472   0.133  1.00 98.65           H  
ATOM   1034  CE2 PHE A  66      -0.426   5.857  -2.271  1.00 98.65           C  
ATOM   1035  HE2 PHE A  66      -1.197   6.390  -2.808  1.00 98.65           H  
ATOM   1036  CZ  PHE A  66      -0.773   4.890  -1.316  1.00 98.65           C  
ATOM   1037  HZ  PHE A  66      -1.816   4.673  -1.135  1.00 98.65           H  
ATOM   1038  N   TYR A  67       5.946   8.355  -1.911  1.00 98.66           N  
ATOM   1039  H   TYR A  67       5.541   8.869  -2.680  1.00 98.66           H  
ATOM   1040  CA  TYR A  67       7.240   8.807  -1.411  1.00 98.66           C  
ATOM   1041  HA  TYR A  67       7.751   7.962  -0.950  1.00 98.66           H  
ATOM   1042  C   TYR A  67       7.027   9.876  -0.328  1.00 98.66           C  
ATOM   1043  CB  TYR A  67       8.093   9.283  -2.591  1.00 98.66           C  
ATOM   1044  HB2 TYR A  67       7.623  10.151  -3.055  1.00 98.66           H  
ATOM   1045  HB3 TYR A  67       8.136   8.490  -3.338  1.00 98.66           H  
ATOM   1046  O   TYR A  67       7.016  11.070  -0.619  1.00 98.66           O  
ATOM   1047  CG  TYR A  67       9.510   9.622  -2.190  1.00 98.66           C  
ATOM   1048  CD1 TYR A  67      10.027  10.914  -2.396  1.00 98.66           C  
ATOM   1049  HD1 TYR A  67       9.403  11.684  -2.825  1.00 98.66           H  
ATOM   1050  CD2 TYR A  67      10.306   8.633  -1.588  1.00 98.66           C  
ATOM   1051  HD2 TYR A  67       9.911   7.646  -1.402  1.00 98.66           H  
ATOM   1052  CE1 TYR A  67      11.347  11.215  -2.009  1.00 98.66           C  
ATOM   1053  HE1 TYR A  67      11.736  12.213  -2.147  1.00 98.66           H  
ATOM   1054  CE2 TYR A  67      11.627   8.922  -1.224  1.00 98.66           C  
ATOM   1055  HE2 TYR A  67      12.233   8.153  -0.769  1.00 98.66           H  
ATOM   1056  OH  TYR A  67      13.420  10.499  -1.040  1.00 98.66           O  
ATOM   1057  HH  TYR A  67      13.608  11.437  -1.122  1.00 98.66           H  
ATOM   1058  CZ  TYR A  67      12.151  10.215  -1.424  1.00 98.66           C  
ATOM   1059  N   ARG A  68       6.752   9.419   0.901  1.00 98.71           N  
ATOM   1060  H   ARG A  68       6.791   8.419   1.037  1.00 98.71           H  
ATOM   1061  CA  ARG A  68       6.287  10.222   2.049  1.00 98.71           C  
ATOM   1062  HA  ARG A  68       6.365  11.284   1.815  1.00 98.71           H  
ATOM   1063  C   ARG A  68       7.142  10.005   3.298  1.00 98.71           C  
ATOM   1064  CB  ARG A  68       4.812   9.905   2.354  1.00 98.71           C  
ATOM   1065  HB2 ARG A  68       4.714   8.855   2.629  1.00 98.71           H  
ATOM   1066  HB3 ARG A  68       4.497  10.494   3.215  1.00 98.71           H  
ATOM   1067  O   ARG A  68       7.838   8.989   3.396  1.00 98.71           O  
ATOM   1068  CG  ARG A  68       3.835  10.191   1.209  1.00 98.71           C  
ATOM   1069  HG2 ARG A  68       4.060   9.556   0.352  1.00 98.71           H  
ATOM   1070  HG3 ARG A  68       2.829   9.955   1.557  1.00 98.71           H  
ATOM   1071  CD  ARG A  68       3.875  11.657   0.789  1.00 98.71           C  
ATOM   1072  HD2 ARG A  68       3.804  12.266   1.691  1.00 98.71           H  
ATOM   1073  HD3 ARG A  68       4.826  11.882   0.306  1.00 98.71           H  
ATOM   1074  NE  ARG A  68       2.774  11.975  -0.127  1.00 98.71           N  
ATOM   1075  HE  ARG A  68       2.450  11.216  -0.710  1.00 98.71           H  
ATOM   1076  NH1 ARG A  68       2.494  14.166   0.519  1.00 98.71           N  
ATOM   1077 HH11 ARG A  68       1.981  15.036   0.482  1.00 98.71           H  
ATOM   1078 HH12 ARG A  68       2.918  13.963   1.413  1.00 98.71           H  
ATOM   1079  NH2 ARG A  68       1.266  13.316  -1.143  1.00 98.71           N  
ATOM   1080 HH21 ARG A  68       0.932  12.500  -1.636  1.00 98.71           H  
ATOM   1081 HH22 ARG A  68       0.776  14.198  -1.188  1.00 98.71           H  
ATOM   1082  CZ  ARG A  68       2.193  13.152  -0.242  1.00 98.71           C  
ATOM   1083  N   GLY A  69       7.093  10.974   4.212  1.00 98.77           N  
ATOM   1084  H   GLY A  69       6.445  11.735   4.068  1.00 98.77           H  
ATOM   1085  CA  GLY A  69       7.874  10.968   5.451  1.00 98.77           C  
ATOM   1086  HA2 GLY A  69       7.960  11.986   5.833  1.00 98.77           H  
ATOM   1087  HA3 GLY A  69       8.883  10.612   5.241  1.00 98.77           H  
ATOM   1088  C   GLY A  69       7.270  10.091   6.550  1.00 98.77           C  
ATOM   1089  O   GLY A  69       6.176   9.537   6.399  1.00 98.77           O  
ATOM   1090  N   TRP A  70       7.974   9.970   7.677  1.00 98.87           N  
ATOM   1091  H   TRP A  70       8.869  10.438   7.715  1.00 98.87           H  
ATOM   1092  CA  TRP A  70       7.565   9.119   8.802  1.00 98.87           C  
ATOM   1093  HA  TRP A  70       7.489   8.087   8.459  1.00 98.87           H  
ATOM   1094  C   TRP A  70       6.202   9.513   9.370  1.00 98.87           C  
ATOM   1095  CB  TRP A  70       8.612   9.177   9.919  1.00 98.87           C  
ATOM   1096  HB2 TRP A  70       9.575   8.878   9.505  1.00 98.87           H  
ATOM   1097  HB3 TRP A  70       8.711  10.205  10.267  1.00 98.87           H  
ATOM   1098  O   TRP A  70       5.356   8.650   9.601  1.00 98.87           O  
ATOM   1099  CG  TRP A  70       8.301   8.288  11.092  1.00 98.87           C  
ATOM   1100  CD1 TRP A  70       7.759   8.666  12.274  1.00 98.87           C  
ATOM   1101  HD1 TRP A  70       7.476   9.678  12.522  1.00 98.87           H  
ATOM   1102  CD2 TRP A  70       8.481   6.848  11.187  1.00 98.87           C  
ATOM   1103  CE2 TRP A  70       8.083   6.421  12.491  1.00 98.87           C  
ATOM   1104  CE3 TRP A  70       9.002   5.873  10.311  1.00 98.87           C  
ATOM   1105  HE3 TRP A  70       9.319   6.167   9.321  1.00 98.87           H  
ATOM   1106  NE1 TRP A  70       7.616   7.566  13.105  1.00 98.87           N  
ATOM   1107  HE1 TRP A  70       7.218   7.620  14.032  1.00 98.87           H  
ATOM   1108  CH2 TRP A  70       8.750   4.141  12.013  1.00 98.87           C  
ATOM   1109  HH2 TRP A  70       8.851   3.105  12.299  1.00 98.87           H  
ATOM   1110  CZ2 TRP A  70       8.216   5.086  12.907  1.00 98.87           C  
ATOM   1111  HZ2 TRP A  70       7.895   4.790  13.894  1.00 98.87           H  
ATOM   1112  CZ3 TRP A  70       9.138   4.538  10.723  1.00 98.87           C  
ATOM   1113  HZ3 TRP A  70       9.550   3.813  10.036  1.00 98.87           H  
ATOM   1114  N   GLU A  71       5.981  10.811   9.583  1.00 98.77           N  
ATOM   1115  H   GLU A  71       6.711  11.467   9.344  1.00 98.77           H  
ATOM   1116  CA  GLU A  71       4.744  11.331  10.174  1.00 98.77           C  
ATOM   1117  HA  GLU A  71       4.564  10.817  11.118  1.00 98.77           H  
ATOM   1118  C   GLU A  71       3.525  11.069   9.276  1.00 98.77           C  
ATOM   1119  CB  GLU A  71       4.930  12.824  10.474  1.00 98.77           C  
ATOM   1120  HB2 GLU A  71       5.827  12.946  11.081  1.00 98.77           H  
ATOM   1121  HB3 GLU A  71       5.061  13.368   9.539  1.00 98.77           H  
ATOM   1122  O   GLU A  71       2.487  10.610   9.754  1.00 98.77           O  
ATOM   1123  CG  GLU A  71       3.734  13.393  11.247  1.00 98.77           C  
ATOM   1124  HG2 GLU A  71       3.551  12.750  12.108  1.00 98.77           H  
ATOM   1125  HG3 GLU A  71       2.849  13.368  10.610  1.00 98.77           H  
ATOM   1126  CD  GLU A  71       3.961  14.832  11.727  1.00 98.77           C  
ATOM   1127  OE1 GLU A  71       3.408  15.155  12.803  1.00 98.77           O  
ATOM   1128  OE2 GLU A  71       4.692  15.579  11.040  1.00 98.77           O  
ATOM   1129  N   GLU A  72       3.672  11.253   7.962  1.00 98.86           N  
ATOM   1130  H   GLU A  72       4.550  11.617   7.622  1.00 98.86           H  
ATOM   1131  CA  GLU A  72       2.619  10.951   6.987  1.00 98.86           C  
ATOM   1132  HA  GLU A  72       1.698  11.459   7.271  1.00 98.86           H  
ATOM   1133  C   GLU A  72       2.319   9.446   6.944  1.00 98.86           C  
ATOM   1134  CB  GLU A  72       3.044  11.440   5.595  1.00 98.86           C  
ATOM   1135  HB2 GLU A  72       2.314  11.092   4.864  1.00 98.86           H  
ATOM   1136  HB3 GLU A  72       4.007  10.989   5.356  1.00 98.86           H  
ATOM   1137  O   GLU A  72       1.161   9.042   6.947  1.00 98.86           O  
ATOM   1138  CG  GLU A  72       3.162  12.967   5.468  1.00 98.86           C  
ATOM   1139  HG2 GLU A  72       3.869  13.342   6.207  1.00 98.86           H  
ATOM   1140  HG3 GLU A  72       2.188  13.418   5.662  1.00 98.86           H  
ATOM   1141  CD  GLU A  72       3.652  13.342   4.062  1.00 98.86           C  
ATOM   1142  OE1 GLU A  72       2.831  13.787   3.220  1.00 98.86           O  
ATOM   1143  OE2 GLU A  72       4.847  13.096   3.768  1.00 98.86           O  
ATOM   1144  N   TYR A  73       3.332   8.575   6.971  1.00 98.88           N  
ATOM   1145  H   TYR A  73       4.279   8.926   6.959  1.00 98.88           H  
ATOM   1146  CA  TYR A  73       3.096   7.127   7.053  1.00 98.88           C  
ATOM   1147  HA  TYR A  73       2.353   6.859   6.302  1.00 98.88           H  
ATOM   1148  C   TYR A  73       2.515   6.683   8.398  1.00 98.88           C  
ATOM   1149  CB  TYR A  73       4.385   6.360   6.751  1.00 98.88           C  
ATOM   1150  HB2 TYR A  73       5.251   6.935   7.078  1.00 98.88           H  
ATOM   1151  HB3 TYR A  73       4.390   5.426   7.314  1.00 98.88           H  
ATOM   1152  O   TYR A  73       1.811   5.672   8.457  1.00 98.88           O  
ATOM   1153  CG  TYR A  73       4.508   6.002   5.289  1.00 98.88           C  
ATOM   1154  CD1 TYR A  73       3.705   4.971   4.768  1.00 98.88           C  
ATOM   1155  HD1 TYR A  73       3.013   4.451   5.414  1.00 98.88           H  
ATOM   1156  CD2 TYR A  73       5.398   6.696   4.451  1.00 98.88           C  
ATOM   1157  HD2 TYR A  73       5.995   7.505   4.847  1.00 98.88           H  
ATOM   1158  CE1 TYR A  73       3.790   4.629   3.408  1.00 98.88           C  
ATOM   1159  HE1 TYR A  73       3.156   3.858   2.998  1.00 98.88           H  
ATOM   1160  CE2 TYR A  73       5.497   6.349   3.092  1.00 98.88           C  
ATOM   1161  HE2 TYR A  73       6.185   6.881   2.452  1.00 98.88           H  
ATOM   1162  OH  TYR A  73       4.742   4.985   1.259  1.00 98.88           O  
ATOM   1163  HH  TYR A  73       5.150   5.678   0.734  1.00 98.88           H  
ATOM   1164  CZ  TYR A  73       4.687   5.318   2.571  1.00 98.88           C  
ATOM   1165  N   LYS A  74       2.791   7.416   9.479  1.00 98.84           N  
ATOM   1166  H   LYS A  74       3.422   8.197   9.365  1.00 98.84           H  
ATOM   1167  CA  LYS A  74       2.235   7.164  10.809  1.00 98.84           C  
ATOM   1168  HA  LYS A  74       2.349   6.107  11.050  1.00 98.84           H  
ATOM   1169  C   LYS A  74       0.735   7.451  10.852  1.00 98.84           C  
ATOM   1170  CB  LYS A  74       3.034   7.974  11.843  1.00 98.84           C  
ATOM   1171  HB2 LYS A  74       4.036   7.550  11.912  1.00 98.84           H  
ATOM   1172  HB3 LYS A  74       3.124   9.013  11.526  1.00 98.84           H  
ATOM   1173  O   LYS A  74      -0.015   6.583  11.297  1.00 98.84           O  
ATOM   1174  CG  LYS A  74       2.369   7.955  13.219  1.00 98.84           C  
ATOM   1175  HG2 LYS A  74       1.458   8.552  13.190  1.00 98.84           H  
ATOM   1176  HG3 LYS A  74       2.089   6.930  13.463  1.00 98.84           H  
ATOM   1177  CD  LYS A  74       3.290   8.526  14.298  1.00 98.84           C  
ATOM   1178  HD2 LYS A  74       4.253   8.014  14.275  1.00 98.84           H  
ATOM   1179  HD3 LYS A  74       3.444   9.588  14.110  1.00 98.84           H  
ATOM   1180  CE  LYS A  74       2.631   8.320  15.662  1.00 98.84           C  
ATOM   1181  HE2 LYS A  74       2.491   7.254  15.836  1.00 98.84           H  
ATOM   1182  HE3 LYS A  74       1.646   8.787  15.652  1.00 98.84           H  
ATOM   1183  NZ  LYS A  74       3.456   8.899  16.741  1.00 98.84           N  
ATOM   1184  HZ1 LYS A  74       3.015   8.753  17.638  1.00 98.84           H  
ATOM   1185  HZ2 LYS A  74       3.644   9.880  16.589  1.00 98.84           H  
ATOM   1186  HZ3 LYS A  74       4.329   8.398  16.814  1.00 98.84           H  
ATOM   1187  N   TYR A  75       0.311   8.616  10.367  1.00 98.63           N  
ATOM   1188  H   TYR A  75       1.005   9.274  10.039  1.00 98.63           H  
ATOM   1189  CA  TYR A  75      -1.080   9.083  10.461  1.00 98.63           C  
ATOM   1190  HA  TYR A  75      -1.605   8.469  11.193  1.00 98.63           H  
ATOM   1191  C   TYR A  75      -1.893   8.941   9.169  1.00 98.63           C  
ATOM   1192  CB  TYR A  75      -1.096  10.520  10.984  1.00 98.63           C  
ATOM   1193  HB2 TYR A  75      -2.129  10.862  11.050  1.00 98.63           H  
ATOM   1194  HB3 TYR A  75      -0.585  11.161  10.265  1.00 98.63           H  
ATOM   1195  O   TYR A  75      -3.077   9.261   9.154  1.00 98.63           O  
ATOM   1196  CG  TYR A  75      -0.468  10.684  12.355  1.00 98.63           C  
ATOM   1197  CD1 TYR A  75      -1.000  10.000  13.467  1.00 98.63           C  
ATOM   1198  HD1 TYR A  75      -1.852   9.348  13.343  1.00 98.63           H  
ATOM   1199  CD2 TYR A  75       0.636  11.540  12.518  1.00 98.63           C  
ATOM   1200  HD2 TYR A  75       1.038  12.069  11.666  1.00 98.63           H  
ATOM   1201  CE1 TYR A  75      -0.426  10.174  14.742  1.00 98.63           C  
ATOM   1202  HE1 TYR A  75      -0.834   9.660  15.600  1.00 98.63           H  
ATOM   1203  CE2 TYR A  75       1.193  11.742  13.792  1.00 98.63           C  
ATOM   1204  HE2 TYR A  75       2.012  12.436  13.905  1.00 98.63           H  
ATOM   1205  OH  TYR A  75       1.213  11.259  16.132  1.00 98.63           O  
ATOM   1206  HH  TYR A  75       1.762  12.046  16.103  1.00 98.63           H  
ATOM   1207  CZ  TYR A  75       0.661  11.060  14.905  1.00 98.63           C  
ATOM   1208  N   GLY A  76      -1.288   8.423   8.107  1.00 98.63           N  
ATOM   1209  H   GLY A  76      -0.278   8.384   8.108  1.00 98.63           H  
ATOM   1210  CA  GLY A  76      -1.950   8.199   6.831  1.00 98.63           C  
ATOM   1211  HA2 GLY A  76      -2.991   7.918   6.989  1.00 98.63           H  
ATOM   1212  HA3 GLY A  76      -1.445   7.374   6.328  1.00 98.63           H  
ATOM   1213  C   GLY A  76      -1.915   9.413   5.907  1.00 98.63           C  
ATOM   1214  O   GLY A  76      -1.637  10.544   6.304  1.00 98.63           O  
ATOM   1215  N   PHE A  77      -2.171   9.149   4.629  1.00 98.68           N  
ATOM   1216  H   PHE A  77      -2.451   8.208   4.392  1.00 98.68           H  
ATOM   1217  CA  PHE A  77      -2.202  10.152   3.569  1.00 98.68           C  
ATOM   1218  HA  PHE A  77      -2.689  11.049   3.951  1.00 98.68           H  
ATOM   1219  C   PHE A  77      -3.006   9.649   2.368  1.00 98.68           C  
ATOM   1220  CB  PHE A  77      -0.767  10.514   3.138  1.00 98.68           C  
ATOM   1221  HB2 PHE A  77      -0.805  11.304   2.388  1.00 98.68           H  
ATOM   1222  HB3 PHE A  77      -0.239  10.930   3.996  1.00 98.68           H  
ATOM   1223  O   PHE A  77      -3.332   8.464   2.258  1.00 98.68           O  
ATOM   1224  CG  PHE A  77       0.037   9.353   2.583  1.00 98.68           C  
ATOM   1225  CD1 PHE A  77       0.899   8.638   3.431  1.00 98.68           C  
ATOM   1226  HD1 PHE A  77       0.982   8.921   4.470  1.00 98.68           H  
ATOM   1227  CD2 PHE A  77      -0.077   8.977   1.231  1.00 98.68           C  
ATOM   1228  HD2 PHE A  77      -0.741   9.516   0.572  1.00 98.68           H  
ATOM   1229  CE1 PHE A  77       1.647   7.558   2.937  1.00 98.68           C  
ATOM   1230  HE1 PHE A  77       2.309   7.020   3.599  1.00 98.68           H  
ATOM   1231  CE2 PHE A  77       0.661   7.887   0.738  1.00 98.68           C  
ATOM   1232  HE2 PHE A  77       0.559   7.595  -0.296  1.00 98.68           H  
ATOM   1233  CZ  PHE A  77       1.525   7.177   1.590  1.00 98.68           C  
ATOM   1234  HZ  PHE A  77       2.091   6.336   1.216  1.00 98.68           H  
ATOM   1235  N   GLY A  78      -3.253  10.553   1.421  1.00 97.98           N  
ATOM   1236  H   GLY A  78      -3.038  11.517   1.634  1.00 97.98           H  
ATOM   1237  CA  GLY A  78      -4.114  10.304   0.271  1.00 97.98           C  
ATOM   1238  HA2 GLY A  78      -3.803  10.927  -0.568  1.00 97.98           H  
ATOM   1239  HA3 GLY A  78      -4.046   9.261  -0.036  1.00 97.98           H  
ATOM   1240  C   GLY A  78      -5.566  10.629   0.591  1.00 97.98           C  
ATOM   1241  O   GLY A  78      -5.849  11.327   1.561  1.00 97.98           O  
ATOM   1242  N   ASP A  79      -6.469  10.157  -0.258  1.00 95.18           N  
ATOM   1243  H   ASP A  79      -6.184   9.529  -0.996  1.00 95.18           H  
ATOM   1244  CA  ASP A  79      -7.885  10.492  -0.163  1.00 95.18           C  
ATOM   1245  HA  ASP A  79      -8.143  10.660   0.883  1.00 95.18           H  
ATOM   1246  C   ASP A  79      -8.736   9.327  -0.684  1.00 95.18           C  
ATOM   1247  CB  ASP A  79      -8.141  11.805  -0.921  1.00 95.18           C  
ATOM   1248  HB2 ASP A  79      -8.067  11.623  -1.993  1.00 95.18           H  
ATOM   1249  HB3 ASP A  79      -7.373  12.529  -0.651  1.00 95.18           H  
ATOM   1250  O   ASP A  79      -8.448   8.730  -1.729  1.00 95.18           O  
ATOM   1251  CG  ASP A  79      -9.510  12.401  -0.599  1.00 95.18           C  
ATOM   1252  OD1 ASP A  79     -10.487  11.629  -0.683  1.00 95.18           O  
ATOM   1253  OD2 ASP A  79      -9.558  13.604  -0.278  1.00 95.18           O  
ATOM   1254  N   PHE A  80      -9.790   8.990   0.058  1.00 95.56           N  
ATOM   1255  H   PHE A  80     -10.059   9.618   0.801  1.00 95.56           H  
ATOM   1256  CA  PHE A  80     -10.716   7.932  -0.320  1.00 95.56           C  
ATOM   1257  HA  PHE A  80     -10.147   7.022  -0.513  1.00 95.56           H  
ATOM   1258  C   PHE A  80     -11.496   8.247  -1.604  1.00 95.56           C  
ATOM   1259  CB  PHE A  80     -11.691   7.685   0.830  1.00 95.56           C  
ATOM   1260  HB2 PHE A  80     -12.440   6.988   0.455  1.00 95.56           H  
ATOM   1261  HB3 PHE A  80     -12.206   8.618   1.058  1.00 95.56           H  
ATOM   1262  O   PHE A  80     -11.770   7.319  -2.367  1.00 95.56           O  
ATOM   1263  CG  PHE A  80     -11.098   7.107   2.106  1.00 95.56           C  
ATOM   1264  CD1 PHE A  80     -10.310   5.940   2.068  1.00 95.56           C  
ATOM   1265  HD1 PHE A  80     -10.079   5.473   1.122  1.00 95.56           H  
ATOM   1266  CD2 PHE A  80     -11.365   7.713   3.348  1.00 95.56           C  
ATOM   1267  HD2 PHE A  80     -11.952   8.618   3.395  1.00 95.56           H  
ATOM   1268  CE1 PHE A  80      -9.807   5.383   3.256  1.00 95.56           C  
ATOM   1269  HE1 PHE A  80      -9.200   4.490   3.227  1.00 95.56           H  
ATOM   1270  CE2 PHE A  80     -10.845   7.164   4.533  1.00 95.56           C  
ATOM   1271  HE2 PHE A  80     -11.020   7.660   5.476  1.00 95.56           H  
ATOM   1272  CZ  PHE A  80     -10.069   5.996   4.491  1.00 95.56           C  
ATOM   1273  HZ  PHE A  80      -9.658   5.590   5.404  1.00 95.56           H  
ATOM   1274  N   ASP A  81     -11.802   9.519  -1.865  1.00 93.35           N  
ATOM   1275  H   ASP A  81     -11.498  10.236  -1.222  1.00 93.35           H  
ATOM   1276  CA  ASP A  81     -12.524   9.980  -3.054  1.00 93.35           C  
ATOM   1277  HA  ASP A  81     -13.369   9.317  -3.238  1.00 93.35           H  
ATOM   1278  C   ASP A  81     -11.631   9.941  -4.303  1.00 93.35           C  
ATOM   1279  CB  ASP A  81     -13.071  11.403  -2.821  1.00 93.35           C  
ATOM   1280  HB2 ASP A  81     -12.254  12.068  -2.542  1.00 93.35           H  
ATOM   1281  HB3 ASP A  81     -13.478  11.767  -3.764  1.00 93.35           H  
ATOM   1282  O   ASP A  81     -12.092   9.610  -5.396  1.00 93.35           O  
ATOM   1283  CG  ASP A  81     -14.193  11.481  -1.772  1.00 93.35           C  
ATOM   1284  OD1 ASP A  81     -14.895  10.458  -1.579  1.00 93.35           O  
ATOM   1285  OD2 ASP A  81     -14.418  12.588  -1.236  1.00 93.35           O  
ATOM   1286  N   VAL A  82     -10.324  10.194  -4.144  1.00 92.72           N  
ATOM   1287  H   VAL A  82     -10.026  10.480  -3.223  1.00 92.72           H  
ATOM   1288  CA  VAL A  82      -9.316   9.993  -5.209  1.00 92.72           C  
ATOM   1289  HA  VAL A  82      -9.717  10.391  -6.141  1.00 92.72           H  
ATOM   1290  C   VAL A  82      -9.044   8.498  -5.439  1.00 92.72           C  
ATOM   1291  CB  VAL A  82      -8.016  10.757  -4.878  1.00 92.72           C  
ATOM   1292  HB  VAL A  82      -7.626  10.401  -3.924  1.00 92.72           H  
ATOM   1293  O   VAL A  82      -8.639   8.083  -6.531  1.00 92.72           O  
ATOM   1294  CG1 VAL A  82      -6.921  10.570  -5.940  1.00 92.72           C  
ATOM   1295 HG11 VAL A  82      -6.571   9.538  -5.943  1.00 92.72           H  
ATOM   1296 HG12 VAL A  82      -6.069  11.207  -5.704  1.00 92.72           H  
ATOM   1297 HG13 VAL A  82      -7.309  10.832  -6.924  1.00 92.72           H  
ATOM   1298  CG2 VAL A  82      -8.286  12.266  -4.777  1.00 92.72           C  
ATOM   1299 HG21 VAL A  82      -8.664  12.647  -5.726  1.00 92.72           H  
ATOM   1300 HG22 VAL A  82      -7.369  12.792  -4.513  1.00 92.72           H  
ATOM   1301 HG23 VAL A  82      -9.023  12.473  -4.000  1.00 92.72           H  
ATOM   1302  N   GLY A  83      -9.295   7.679  -4.416  1.00 94.45           N  
ATOM   1303  H   GLY A  83      -9.611   8.105  -3.557  1.00 94.45           H  
ATOM   1304  CA  GLY A  83      -9.203   6.223  -4.454  1.00 94.45           C  
ATOM   1305  HA2 GLY A  83      -9.558   5.870  -5.423  1.00 94.45           H  
ATOM   1306  HA3 GLY A  83      -9.856   5.824  -3.679  1.00 94.45           H  
ATOM   1307  C   GLY A  83      -7.798   5.666  -4.218  1.00 94.45           C  
ATOM   1308  O   GLY A  83      -7.620   4.450  -4.320  1.00 94.45           O  
ATOM   1309  N   GLU A  84      -6.826   6.519  -3.886  1.00 98.50           N  
ATOM   1310  H   GLU A  84      -7.084   7.485  -3.744  1.00 98.50           H  
ATOM   1311  CA  GLU A  84      -5.470   6.135  -3.490  1.00 98.50           C  
ATOM   1312  HA  GLU A  84      -5.414   5.048  -3.432  1.00 98.50           H  
ATOM   1313  C   GLU A  84      -5.137   6.697  -2.113  1.00 98.50           C  
ATOM   1314  CB  GLU A  84      -4.407   6.616  -4.484  1.00 98.50           C  
ATOM   1315  HB2 GLU A  84      -4.476   7.698  -4.598  1.00 98.50           H  
ATOM   1316  HB3 GLU A  84      -3.428   6.367  -4.073  1.00 98.50           H  
ATOM   1317  O   GLU A  84      -5.229   7.903  -1.880  1.00 98.50           O  
ATOM   1318  CG  GLU A  84      -4.529   5.965  -5.856  1.00 98.50           C  
ATOM   1319  HG2 GLU A  84      -5.388   6.381  -6.382  1.00 98.50           H  
ATOM   1320  HG3 GLU A  84      -4.694   4.896  -5.715  1.00 98.50           H  
ATOM   1321  CD  GLU A  84      -3.258   6.169  -6.684  1.00 98.50           C  
ATOM   1322  OE1 GLU A  84      -2.807   5.166  -7.288  1.00 98.50           O  
ATOM   1323  OE2 GLU A  84      -2.698   7.283  -6.718  1.00 98.50           O  
ATOM   1324  N   PHE A  85      -4.735   5.822  -1.198  1.00 98.69           N  
ATOM   1325  H   PHE A  85      -4.632   4.849  -1.448  1.00 98.69           H  
ATOM   1326  CA  PHE A  85      -4.443   6.210   0.176  1.00 98.69           C  
ATOM   1327  HA  PHE A  85      -3.878   7.142   0.164  1.00 98.69           H  
ATOM   1328  C   PHE A  85      -3.590   5.163   0.888  1.00 98.69           C  
ATOM   1329  CB  PHE A  85      -5.757   6.447   0.944  1.00 98.69           C  
ATOM   1330  HB2 PHE A  85      -5.524   6.864   1.923  1.00 98.69           H  
ATOM   1331  HB3 PHE A  85      -6.357   7.195   0.425  1.00 98.69           H  
ATOM   1332  O   PHE A  85      -3.524   3.993   0.485  1.00 98.69           O  
ATOM   1333  CG  PHE A  85      -6.589   5.196   1.136  1.00 98.69           C  
ATOM   1334  CD1 PHE A  85      -7.521   4.806   0.157  1.00 98.69           C  
ATOM   1335  HD1 PHE A  85      -7.671   5.424  -0.716  1.00 98.69           H  
ATOM   1336  CD2 PHE A  85      -6.402   4.404   2.284  1.00 98.69           C  
ATOM   1337  HD2 PHE A  85      -5.699   4.712   3.044  1.00 98.69           H  
ATOM   1338  CE1 PHE A  85      -8.263   3.623   0.326  1.00 98.69           C  
ATOM   1339  HE1 PHE A  85      -8.992   3.334  -0.416  1.00 98.69           H  
ATOM   1340  CE2 PHE A  85      -7.129   3.215   2.445  1.00 98.69           C  
ATOM   1341  HE2 PHE A  85      -6.988   2.617   3.333  1.00 98.69           H  
ATOM   1342  CZ  PHE A  85      -8.066   2.831   1.470  1.00 98.69           C  
ATOM   1343  HZ  PHE A  85      -8.648   1.931   1.611  1.00 98.69           H  
ATOM   1344  N   TYR A  86      -2.980   5.599   1.982  1.00 98.83           N  
ATOM   1345  H   TYR A  86      -3.087   6.576   2.215  1.00 98.83           H  
ATOM   1346  CA  TYR A  86      -2.399   4.751   3.008  1.00 98.83           C  
ATOM   1347  HA  TYR A  86      -2.611   3.707   2.778  1.00 98.83           H  
ATOM   1348  C   TYR A  86      -3.048   5.115   4.345  1.00 98.83           C  
ATOM   1349  CB  TYR A  86      -0.881   4.943   3.030  1.00 98.83           C  
ATOM   1350  HB2 TYR A  86      -0.645   5.921   3.449  1.00 98.83           H  
ATOM   1351  HB3 TYR A  86      -0.504   4.931   2.007  1.00 98.83           H  
ATOM   1352  O   TYR A  86      -3.044   6.282   4.721  1.00 98.83           O  
ATOM   1353  CG  TYR A  86      -0.164   3.867   3.814  1.00 98.83           C  
ATOM   1354  CD1 TYR A  86       0.123   4.058   5.178  1.00 98.83           C  
ATOM   1355  HD1 TYR A  86      -0.134   4.991   5.657  1.00 98.83           H  
ATOM   1356  CD2 TYR A  86       0.190   2.660   3.180  1.00 98.83           C  
ATOM   1357  HD2 TYR A  86      -0.054   2.510   2.139  1.00 98.83           H  
ATOM   1358  CE1 TYR A  86       0.767   3.041   5.908  1.00 98.83           C  
ATOM   1359  HE1 TYR A  86       0.997   3.194   6.952  1.00 98.83           H  
ATOM   1360  CE2 TYR A  86       0.844   1.646   3.903  1.00 98.83           C  
ATOM   1361  HE2 TYR A  86       1.107   0.711   3.430  1.00 98.83           H  
ATOM   1362  OH  TYR A  86       1.777   0.854   5.952  1.00 98.83           O  
ATOM   1363  HH  TYR A  86       1.948   1.110   6.861  1.00 98.83           H  
ATOM   1364  CZ  TYR A  86       1.137   1.837   5.268  1.00 98.83           C  
ATOM   1365  N   LEU A  87      -3.624   4.140   5.053  1.00 98.56           N  
ATOM   1366  H   LEU A  87      -3.581   3.202   4.680  1.00 98.56           H  
ATOM   1367  CA  LEU A  87      -4.456   4.387   6.238  1.00 98.56           C  
ATOM   1368  HA  LEU A  87      -5.236   5.099   5.966  1.00 98.56           H  
ATOM   1369  C   LEU A  87      -3.668   5.017   7.388  1.00 98.56           C  
ATOM   1370  CB  LEU A  87      -5.116   3.064   6.664  1.00 98.56           C  
ATOM   1371  HB2 LEU A  87      -5.732   2.732   5.828  1.00 98.56           H  
ATOM   1372  HB3 LEU A  87      -4.327   2.333   6.843  1.00 98.56           H  
ATOM   1373  O   LEU A  87      -4.224   5.826   8.111  1.00 98.56           O  
ATOM   1374  CG  LEU A  87      -6.020   3.118   7.912  1.00 98.56           C  
ATOM   1375  HG  LEU A  87      -5.456   3.498   8.765  1.00 98.56           H  
ATOM   1376  CD1 LEU A  87      -7.249   3.997   7.683  1.00 98.56           C  
ATOM   1377 HD11 LEU A  87      -6.941   5.030   7.520  1.00 98.56           H  
ATOM   1378 HD12 LEU A  87      -7.888   3.982   8.566  1.00 98.56           H  
ATOM   1379 HD13 LEU A  87      -7.818   3.649   6.821  1.00 98.56           H  
ATOM   1380  CD2 LEU A  87      -6.500   1.705   8.257  1.00 98.56           C  
ATOM   1381 HD21 LEU A  87      -7.073   1.292   7.427  1.00 98.56           H  
ATOM   1382 HD22 LEU A  87      -5.642   1.066   8.464  1.00 98.56           H  
ATOM   1383 HD23 LEU A  87      -7.131   1.743   9.145  1.00 98.56           H  
ATOM   1384  N   GLY A  88      -2.392   4.659   7.540  1.00 98.72           N  
ATOM   1385  H   GLY A  88      -2.011   4.007   6.870  1.00 98.72           H  
ATOM   1386  CA  GLY A  88      -1.534   5.112   8.635  1.00 98.72           C  
ATOM   1387  HA2 GLY A  88      -2.033   5.878   9.229  1.00 98.72           H  
ATOM   1388  HA3 GLY A  88      -0.637   5.562   8.210  1.00 98.72           H  
ATOM   1389  C   GLY A  88      -1.148   3.969   9.568  1.00 98.72           C  
ATOM   1390  O   GLY A  88      -1.994   3.207  10.040  1.00 98.72           O  
ATOM   1391  N   ASN A  89       0.150   3.829   9.828  1.00 98.89           N  
ATOM   1392  H   ASN A  89       0.786   4.502   9.425  1.00 98.89           H  
ATOM   1393  CA  ASN A  89       0.697   2.734  10.623  1.00 98.89           C  
ATOM   1394  HA  ASN A  89       0.376   1.787  10.191  1.00 98.89           H  
ATOM   1395  C   ASN A  89       0.190   2.741  12.073  1.00 98.89           C  
ATOM   1396  CB  ASN A  89       2.229   2.797  10.576  1.00 98.89           C  
ATOM   1397  HB2 ASN A  89       2.572   3.787  10.875  1.00 98.89           H  
ATOM   1398  HB3 ASN A  89       2.607   2.069  11.295  1.00 98.89           H  
ATOM   1399  O   ASN A  89      -0.031   1.674  12.638  1.00 98.89           O  
ATOM   1400  CG  ASN A  89       2.835   2.417   9.239  1.00 98.89           C  
ATOM   1401  ND2 ASN A  89       4.019   2.898   8.943  1.00 98.89           N  
ATOM   1402 HD21 ASN A  89       4.431   2.621   8.063  1.00 98.89           H  
ATOM   1403 HD22 ASN A  89       4.476   3.543   9.572  1.00 98.89           H  
ATOM   1404  OD1 ASN A  89       2.279   1.654   8.464  1.00 98.89           O  
ATOM   1405  N   GLU A  90      -0.065   3.906  12.669  1.00 98.65           N  
ATOM   1406  H   GLU A  90       0.070   4.771  12.165  1.00 98.65           H  
ATOM   1407  CA  GLU A  90      -0.613   3.964  14.028  1.00 98.65           C  
ATOM   1408  HA  GLU A  90       0.039   3.399  14.694  1.00 98.65           H  
ATOM   1409  C   GLU A  90      -2.007   3.317  14.086  1.00 98.65           C  
ATOM   1410  CB  GLU A  90      -0.625   5.429  14.490  1.00 98.65           C  
ATOM   1411  HB2 GLU A  90       0.385   5.831  14.405  1.00 98.65           H  
ATOM   1412  HB3 GLU A  90      -1.272   6.007  13.830  1.00 98.65           H  
ATOM   1413  O   GLU A  90      -2.289   2.488  14.950  1.00 98.65           O  
ATOM   1414  CG  GLU A  90      -1.102   5.623  15.934  1.00 98.65           C  
ATOM   1415  HG2 GLU A  90      -2.158   5.355  15.979  1.00 98.65           H  
ATOM   1416  HG3 GLU A  90      -1.025   6.682  16.180  1.00 98.65           H  
ATOM   1417  CD  GLU A  90      -0.307   4.811  16.969  1.00 98.65           C  
ATOM   1418  OE1 GLU A  90      -0.939   4.389  17.966  1.00 98.65           O  
ATOM   1419  OE2 GLU A  90       0.913   4.620  16.765  1.00 98.65           O  
ATOM   1420  N   PHE A  91      -2.858   3.592  13.097  1.00 97.90           N  
ATOM   1421  H   PHE A  91      -2.577   4.252  12.387  1.00 97.90           H  
ATOM   1422  CA  PHE A  91      -4.204   3.026  13.030  1.00 97.90           C  
ATOM   1423  HA  PHE A  91      -4.679   3.136  14.005  1.00 97.90           H  
ATOM   1424  C   PHE A  91      -4.200   1.532  12.694  1.00 97.90           C  
ATOM   1425  CB  PHE A  91      -5.013   3.819  12.006  1.00 97.90           C  
ATOM   1426  HB2 PHE A  91      -4.579   3.666  11.018  1.00 97.90           H  
ATOM   1427  HB3 PHE A  91      -6.027   3.422  11.984  1.00 97.90           H  
ATOM   1428  O   PHE A  91      -4.929   0.751  13.309  1.00 97.90           O  
ATOM   1429  CG  PHE A  91      -5.082   5.305  12.299  1.00 97.90           C  
ATOM   1430  CD1 PHE A  91      -5.581   5.777  13.528  1.00 97.90           C  
ATOM   1431  HD1 PHE A  91      -5.922   5.083  14.282  1.00 97.90           H  
ATOM   1432  CD2 PHE A  91      -4.636   6.226  11.339  1.00 97.90           C  
ATOM   1433  HD2 PHE A  91      -4.226   5.872  10.404  1.00 97.90           H  
ATOM   1434  CE1 PHE A  91      -5.644   7.159  13.780  1.00 97.90           C  
ATOM   1435  HE1 PHE A  91      -6.031   7.517  14.722  1.00 97.90           H  
ATOM   1436  CE2 PHE A  91      -4.730   7.604  11.577  1.00 97.90           C  
ATOM   1437  HE2 PHE A  91      -4.437   8.307  10.811  1.00 97.90           H  
ATOM   1438  CZ  PHE A  91      -5.227   8.075  12.800  1.00 97.90           C  
ATOM   1439  HZ  PHE A  91      -5.297   9.138  12.978  1.00 97.90           H  
ATOM   1440  N   ILE A  92      -3.337   1.096  11.769  1.00 98.43           N  
ATOM   1441  H   ILE A  92      -2.772   1.781  11.288  1.00 98.43           H  
ATOM   1442  CA  ILE A  92      -3.169  -0.333  11.459  1.00 98.43           C  
ATOM   1443  HA  ILE A  92      -4.140  -0.745  11.185  1.00 98.43           H  
ATOM   1444  C   ILE A  92      -2.683  -1.087  12.710  1.00 98.43           C  
ATOM   1445  CB  ILE A  92      -2.204  -0.528  10.268  1.00 98.43           C  
ATOM   1446  HB  ILE A  92      -1.251  -0.078  10.545  1.00 98.43           H  
ATOM   1447  O   ILE A  92      -3.195  -2.168  13.018  1.00 98.43           O  
ATOM   1448  CG1 ILE A  92      -2.687   0.169   8.977  1.00 98.43           C  
ATOM   1449 HG12 ILE A  92      -3.117   1.144   9.207  1.00 98.43           H  
ATOM   1450 HG13 ILE A  92      -3.473  -0.423   8.510  1.00 98.43           H  
ATOM   1451  CG2 ILE A  92      -1.993  -2.030   9.977  1.00 98.43           C  
ATOM   1452 HG21 ILE A  92      -1.572  -2.542  10.843  1.00 98.43           H  
ATOM   1453 HG22 ILE A  92      -1.299  -2.162   9.148  1.00 98.43           H  
ATOM   1454 HG23 ILE A  92      -2.944  -2.500   9.726  1.00 98.43           H  
ATOM   1455  CD1 ILE A  92      -1.548   0.393   7.969  1.00 98.43           C  
ATOM   1456 HD11 ILE A  92      -1.911   1.002   7.141  1.00 98.43           H  
ATOM   1457 HD12 ILE A  92      -1.184  -0.557   7.580  1.00 98.43           H  
ATOM   1458 HD13 ILE A  92      -0.724   0.926   8.444  1.00 98.43           H  
ATOM   1459  N   HIS A  93      -1.740  -0.521  13.469  1.00 98.43           N  
ATOM   1460  H   HIS A  93      -1.350   0.366  13.186  1.00 98.43           H  
ATOM   1461  CA  HIS A  93      -1.268  -1.094  14.729  1.00 98.43           C  
ATOM   1462  HA  HIS A  93      -0.889  -2.099  14.545  1.00 98.43           H  
ATOM   1463  C   HIS A  93      -2.397  -1.208  15.766  1.00 98.43           C  
ATOM   1464  CB  HIS A  93      -0.119  -0.241  15.284  1.00 98.43           C  
ATOM   1465  HB2 HIS A  93      -0.425   0.804  15.338  1.00 98.43           H  
ATOM   1466  HB3 HIS A  93       0.745  -0.300  14.622  1.00 98.43           H  
ATOM   1467  O   HIS A  93      -2.627  -2.285  16.325  1.00 98.43           O  
ATOM   1468  CG  HIS A  93       0.282  -0.689  16.661  1.00 98.43           C  
ATOM   1469  CD2 HIS A  93       0.203   0.042  17.816  1.00 98.43           C  
ATOM   1470  HD2 HIS A  93      -0.110   1.072  17.899  1.00 98.43           H  
ATOM   1471  ND1 HIS A  93       0.679  -1.961  16.998  1.00 98.43           N  
ATOM   1472  HD1 HIS A  93       0.846  -2.710  16.342  1.00 98.43           H  
ATOM   1473  CE1 HIS A  93       0.851  -1.995  18.328  1.00 98.43           C  
ATOM   1474  HE1 HIS A  93       1.182  -2.855  18.892  1.00 98.43           H  
ATOM   1475  NE2 HIS A  93       0.570  -0.804  18.871  1.00 98.43           N  
ATOM   1476  N   GLN A  94      -3.147  -0.130  15.997  1.00 96.72           N  
ATOM   1477  H   GLN A  94      -2.898   0.737  15.543  1.00 96.72           H  
ATOM   1478  CA  GLN A  94      -4.256  -0.113  16.955  1.00 96.72           C  
ATOM   1479  HA  GLN A  94      -3.877  -0.357  17.948  1.00 96.72           H  
ATOM   1480  C   GLN A  94      -5.352  -1.132  16.617  1.00 96.72           C  
ATOM   1481  CB  GLN A  94      -4.866   1.289  16.994  1.00 96.72           C  
ATOM   1482  HB2 GLN A  94      -5.049   1.631  15.975  1.00 96.72           H  
ATOM   1483  HB3 GLN A  94      -5.822   1.246  17.516  1.00 96.72           H  
ATOM   1484  O   GLN A  94      -5.941  -1.729  17.520  1.00 96.72           O  
ATOM   1485  CG  GLN A  94      -3.969   2.296  17.725  1.00 96.72           C  
ATOM   1486  HG2 GLN A  94      -3.895   2.019  18.777  1.00 96.72           H  
ATOM   1487  HG3 GLN A  94      -2.959   2.284  17.314  1.00 96.72           H  
ATOM   1488  CD  GLN A  94      -4.517   3.714  17.639  1.00 96.72           C  
ATOM   1489  NE2 GLN A  94      -3.745   4.699  18.028  1.00 96.72           N  
ATOM   1490 HE21 GLN A  94      -2.761   4.529  18.177  1.00 96.72           H  
ATOM   1491 HE22 GLN A  94      -4.099   5.635  17.895  1.00 96.72           H  
ATOM   1492  OE1 GLN A  94      -5.652   3.955  17.257  1.00 96.72           O  
ATOM   1493  N   LEU A  95      -5.625  -1.366  15.332  1.00 95.50           N  
ATOM   1494  H   LEU A  95      -5.173  -0.789  14.637  1.00 95.50           H  
ATOM   1495  CA  LEU A  95      -6.607  -2.360  14.896  1.00 95.50           C  
ATOM   1496  HA  LEU A  95      -7.486  -2.296  15.537  1.00 95.50           H  
ATOM   1497  C   LEU A  95      -6.071  -3.789  15.045  1.00 95.50           C  
ATOM   1498  CB  LEU A  95      -7.024  -2.048  13.449  1.00 95.50           C  
ATOM   1499  HB2 LEU A  95      -7.607  -2.885  13.064  1.00 95.50           H  
ATOM   1500  HB3 LEU A  95      -6.125  -1.960  12.840  1.00 95.50           H  
ATOM   1501  O   LEU A  95      -6.731  -4.643  15.641  1.00 95.50           O  
ATOM   1502  CG  LEU A  95      -7.861  -0.761  13.302  1.00 95.50           C  
ATOM   1503  HG  LEU A  95      -7.381   0.066  13.828  1.00 95.50           H  
ATOM   1504  CD1 LEU A  95      -7.970  -0.402  11.822  1.00 95.50           C  
ATOM   1505 HD11 LEU A  95      -8.646   0.444  11.695  1.00 95.50           H  
ATOM   1506 HD12 LEU A  95      -8.352  -1.251  11.255  1.00 95.50           H  
ATOM   1507 HD13 LEU A  95      -6.988  -0.112  11.448  1.00 95.50           H  
ATOM   1508  CD2 LEU A  95      -9.273  -0.934  13.865  1.00 95.50           C  
ATOM   1509 HD21 LEU A  95      -9.821   0.000  13.745  1.00 95.50           H  
ATOM   1510 HD22 LEU A  95      -9.798  -1.729  13.336  1.00 95.50           H  
ATOM   1511 HD23 LEU A  95      -9.235  -1.159  14.931  1.00 95.50           H  
ATOM   1512  N   THR A  96      -4.857  -4.045  14.552  1.00 96.87           N  
ATOM   1513  H   THR A  96      -4.358  -3.284  14.113  1.00 96.87           H  
ATOM   1514  CA  THR A  96      -4.271  -5.397  14.492  1.00 96.87           C  
ATOM   1515  HA  THR A  96      -5.073  -6.093  14.247  1.00 96.87           H  
ATOM   1516  C   THR A  96      -3.682  -5.890  15.817  1.00 96.87           C  
ATOM   1517  CB  THR A  96      -3.227  -5.525  13.373  1.00 96.87           C  
ATOM   1518  HB  THR A  96      -2.845  -6.546  13.382  1.00 96.87           H  
ATOM   1519  O   THR A  96      -3.405  -7.080  15.957  1.00 96.87           O  
ATOM   1520  CG2 THR A  96      -3.811  -5.262  11.986  1.00 96.87           C  
ATOM   1521 HG21 THR A  96      -4.267  -4.273  11.927  1.00 96.87           H  
ATOM   1522 HG22 THR A  96      -4.567  -6.013  11.757  1.00 96.87           H  
ATOM   1523 HG23 THR A  96      -3.011  -5.327  11.249  1.00 96.87           H  
ATOM   1524  OG1 THR A  96      -2.143  -4.641  13.558  1.00 96.87           O  
ATOM   1525  HG1 THR A  96      -2.473  -3.757  13.382  1.00 96.87           H  
ATOM   1526  N   SER A  97      -3.517  -5.017  16.816  1.00 95.52           N  
ATOM   1527  H   SER A  97      -3.663  -4.037  16.619  1.00 95.52           H  
ATOM   1528  CA  SER A  97      -3.047  -5.385  18.163  1.00 95.52           C  
ATOM   1529  HA  SER A  97      -2.246  -6.117  18.063  1.00 95.52           H  
ATOM   1530  C   SER A  97      -4.126  -6.023  19.042  1.00 95.52           C  
ATOM   1531  CB  SER A  97      -2.471  -4.162  18.884  1.00 95.52           C  
ATOM   1532  HB2 SER A  97      -1.578  -3.818  18.363  1.00 95.52           H  
ATOM   1533  HB3 SER A  97      -2.196  -4.438  19.902  1.00 95.52           H  
ATOM   1534  O   SER A  97      -3.799  -6.775  19.958  1.00 95.52           O  
ATOM   1535  OG  SER A  97      -3.418  -3.118  18.921  1.00 95.52           O  
ATOM   1536  HG  SER A  97      -3.218  -2.542  18.179  1.00 95.52           H  
ATOM   1537  N   LYS A  98      -5.407  -5.750  18.766  1.00 89.15           N  
ATOM   1538  H   LYS A  98      -5.582  -5.098  18.015  1.00 89.15           H  
ATOM   1539  CA  LYS A  98      -6.531  -6.163  19.622  1.00 89.15           C  
ATOM   1540  HA  LYS A  98      -6.253  -6.021  20.667  1.00 89.15           H  
ATOM   1541  C   LYS A  98      -6.890  -7.642  19.481  1.00 89.15           C  
ATOM   1542  CB  LYS A  98      -7.752  -5.278  19.307  1.00 89.15           C  
ATOM   1543  HB2 LYS A  98      -7.951  -5.321  18.236  1.00 89.15           H  
ATOM   1544  HB3 LYS A  98      -8.624  -5.670  19.831  1.00 89.15           H  
ATOM   1545  O   LYS A  98      -7.368  -8.245  20.438  1.00 89.15           O  
ATOM   1546  CG  LYS A  98      -7.550  -3.813  19.734  1.00 89.15           C  
ATOM   1547  HG2 LYS A  98      -6.602  -3.447  19.339  1.00 89.15           H  
ATOM   1548  HG3 LYS A  98      -7.511  -3.759  20.821  1.00 89.15           H  
ATOM   1549  CD  LYS A  98      -8.682  -2.908  19.215  1.00 89.15           C  
ATOM   1550  HD2 LYS A  98      -9.633  -3.227  19.640  1.00 89.15           H  
ATOM   1551  HD3 LYS A  98      -8.725  -3.002  18.130  1.00 89.15           H  
ATOM   1552  CE  LYS A  98      -8.412  -1.437  19.575  1.00 89.15           C  
ATOM   1553  HE2 LYS A  98      -7.391  -1.203  19.276  1.00 89.15           H  
ATOM   1554  HE3 LYS A  98      -8.471  -1.318  20.657  1.00 89.15           H  
ATOM   1555  NZ  LYS A  98      -9.344  -0.493  18.892  1.00 89.15           N  
ATOM   1556  HZ1 LYS A  98     -10.312  -0.656  19.133  1.00 89.15           H  
ATOM   1557  HZ2 LYS A  98      -9.253  -0.558  17.888  1.00 89.15           H  
ATOM   1558  HZ3 LYS A  98      -9.120   0.468  19.106  1.00 89.15           H  
ATOM   1559  N   ARG A  99      -6.739  -8.204  18.278  1.00 91.69           N  
ATOM   1560  H   ARG A  99      -6.236  -7.671  17.583  1.00 91.69           H  
ATOM   1561  CA  ARG A  99      -7.213  -9.548  17.902  1.00 91.69           C  
ATOM   1562  HA  ARG A  99      -7.157 -10.203  18.772  1.00 91.69           H  
ATOM   1563  C   ARG A  99      -6.313 -10.167  16.833  1.00 91.69           C  
ATOM   1564  CB  ARG A  99      -8.686  -9.475  17.439  1.00 91.69           C  
ATOM   1565  HB2 ARG A  99      -9.011 -10.468  17.129  1.00 91.69           H  
ATOM   1566  HB3 ARG A  99      -8.779  -8.809  16.581  1.00 91.69           H  
ATOM   1567  O   ARG A  99      -5.294  -9.596  16.458  1.00 91.69           O  
ATOM   1568  CG  ARG A  99      -9.632  -9.000  18.557  1.00 91.69           C  
ATOM   1569  HG2 ARG A  99      -9.419  -9.557  19.469  1.00 91.69           H  
ATOM   1570  HG3 ARG A  99      -9.498  -7.933  18.734  1.00 91.69           H  
ATOM   1571  CD  ARG A  99     -11.080  -9.254  18.170  1.00 91.69           C  
ATOM   1572  HD2 ARG A  99     -11.309  -8.692  17.264  1.00 91.69           H  
ATOM   1573  HD3 ARG A  99     -11.170 -10.324  17.981  1.00 91.69           H  
ATOM   1574  NE  ARG A  99     -12.030  -8.879  19.229  1.00 91.69           N  
ATOM   1575  HE  ARG A  99     -11.698  -8.257  19.952  1.00 91.69           H  
ATOM   1576  NH1 ARG A  99     -13.812 -10.121  18.444  1.00 91.69           N  
ATOM   1577 HH11 ARG A  99     -14.782 -10.401  18.461  1.00 91.69           H  
ATOM   1578 HH12 ARG A  99     -13.291 -10.345  17.608  1.00 91.69           H  
ATOM   1579  NH2 ARG A  99     -14.037  -8.940  20.299  1.00 91.69           N  
ATOM   1580 HH21 ARG A  99     -14.978  -9.303  20.345  1.00 91.69           H  
ATOM   1581 HH22 ARG A  99     -13.694  -8.289  20.991  1.00 91.69           H  
ATOM   1582  CZ  ARG A  99     -13.278  -9.313  19.309  1.00 91.69           C  
ATOM   1583  N   HIS A 100      -6.671 -11.351  16.349  1.00 95.52           N  
ATOM   1584  H   HIS A 100      -7.551 -11.748  16.648  1.00 95.52           H  
ATOM   1585  CA  HIS A 100      -5.966 -12.007  15.255  1.00 95.52           C  
ATOM   1586  HA  HIS A 100      -4.921 -11.698  15.268  1.00 95.52           H  
ATOM   1587  C   HIS A 100      -6.547 -11.588  13.909  1.00 95.52           C  
ATOM   1588  CB  HIS A 100      -6.007 -13.522  15.452  1.00 95.52           C  
ATOM   1589  HB2 HIS A 100      -5.539 -14.009  14.597  1.00 95.52           H  
ATOM   1590  HB3 HIS A 100      -7.046 -13.848  15.501  1.00 95.52           H  
ATOM   1591  O   HIS A 100      -7.755 -11.656  13.705  1.00 95.52           O  
ATOM   1592  CG  HIS A 100      -5.282 -13.945  16.703  1.00 95.52           C  
ATOM   1593  CD2 HIS A 100      -5.790 -14.672  17.746  1.00 95.52           C  
ATOM   1594  HD2 HIS A 100      -6.790 -15.073  17.820  1.00 95.52           H  
ATOM   1595  ND1 HIS A 100      -3.992 -13.597  17.039  1.00 95.52           N  
ATOM   1596  HD1 HIS A 100      -3.409 -12.944  16.536  1.00 95.52           H  
ATOM   1597  CE1 HIS A 100      -3.729 -14.107  18.253  1.00 95.52           C  
ATOM   1598  HE1 HIS A 100      -2.816 -13.959  18.810  1.00 95.52           H  
ATOM   1599  NE2 HIS A 100      -4.785 -14.787  18.712  1.00 95.52           N  
ATOM   1600  N   TYR A 101      -5.671 -11.182  12.996  1.00 97.65           N  
ATOM   1601  H   TYR A 101      -4.690 -11.136  13.230  1.00 97.65           H  
ATOM   1602  CA  TYR A 101      -6.041 -10.720  11.667  1.00 97.65           C  
ATOM   1603  HA  TYR A 101      -7.110 -10.868  11.512  1.00 97.65           H  
ATOM   1604  C   TYR A 101      -5.317 -11.525  10.596  1.00 97.65           C  
ATOM   1605  CB  TYR A 101      -5.751  -9.219  11.546  1.00 97.65           C  
ATOM   1606  HB2 TYR A 101      -4.748  -9.006  11.916  1.00 97.65           H  
ATOM   1607  HB3 TYR A 101      -5.772  -8.943  10.492  1.00 97.65           H  
ATOM   1608  O   TYR A 101      -4.174 -11.951  10.783  1.00 97.65           O  
ATOM   1609  CG  TYR A 101      -6.751  -8.358  12.290  1.00 97.65           C  
ATOM   1610  CD1 TYR A 101      -7.817  -7.784  11.584  1.00 97.65           C  
ATOM   1611  HD1 TYR A 101      -7.882  -7.955  10.520  1.00 97.65           H  
ATOM   1612  CD2 TYR A 101      -6.632  -8.133  13.673  1.00 97.65           C  
ATOM   1613  HD2 TYR A 101      -5.795  -8.549  14.215  1.00 97.65           H  
ATOM   1614  CE1 TYR A 101      -8.772  -6.987  12.240  1.00 97.65           C  
ATOM   1615  HE1 TYR A 101      -9.586  -6.528  11.699  1.00 97.65           H  
ATOM   1616  CE2 TYR A 101      -7.584  -7.340  14.341  1.00 97.65           C  
ATOM   1617  HE2 TYR A 101      -7.476  -7.143  15.398  1.00 97.65           H  
ATOM   1618  OH  TYR A 101      -9.550  -5.960  14.249  1.00 97.65           O  
ATOM   1619  HH  TYR A 101      -9.306  -5.805  15.165  1.00 97.65           H  
ATOM   1620  CZ  TYR A 101      -8.654  -6.763  13.624  1.00 97.65           C  
ATOM   1621  N   GLU A 102      -5.987 -11.702   9.466  1.00 97.85           N  
ATOM   1622  H   GLU A 102      -6.924 -11.329   9.407  1.00 97.85           H  
ATOM   1623  CA  GLU A 102      -5.372 -12.112   8.208  1.00 97.85           C  
ATOM   1624  HA  GLU A 102      -4.371 -12.497   8.404  1.00 97.85           H  
ATOM   1625  C   GLU A 102      -5.219 -10.903   7.289  1.00 97.85           C  
ATOM   1626  CB  GLU A 102      -6.159 -13.243   7.530  1.00 97.85           C  
ATOM   1627  HB2 GLU A 102      -6.118 -14.133   8.158  1.00 97.85           H  
ATOM   1628  HB3 GLU A 102      -5.654 -13.477   6.593  1.00 97.85           H  
ATOM   1629  O   GLU A 102      -5.984  -9.941   7.387  1.00 97.85           O  
ATOM   1630  CG  GLU A 102      -7.630 -12.906   7.237  1.00 97.85           C  
ATOM   1631  HG2 GLU A 102      -7.675 -11.999   6.634  1.00 97.85           H  
ATOM   1632  HG3 GLU A 102      -8.147 -12.712   8.176  1.00 97.85           H  
ATOM   1633  CD  GLU A 102      -8.356 -14.034   6.491  1.00 97.85           C  
ATOM   1634  OE1 GLU A 102      -9.610 -14.002   6.473  1.00 97.85           O  
ATOM   1635  OE2 GLU A 102      -7.676 -14.901   5.905  1.00 97.85           O  
ATOM   1636  N   MET A 103      -4.237 -10.959   6.391  1.00 98.55           N  
ATOM   1637  H   MET A 103      -3.698 -11.811   6.335  1.00 98.55           H  
ATOM   1638  CA  MET A 103      -4.020  -9.948   5.358  1.00 98.55           C  
ATOM   1639  HA  MET A 103      -4.774  -9.168   5.462  1.00 98.55           H  
ATOM   1640  C   MET A 103      -4.171 -10.564   3.976  1.00 98.55           C  
ATOM   1641  CB  MET A 103      -2.649  -9.284   5.529  1.00 98.55           C  
ATOM   1642  HB2 MET A 103      -2.637  -8.814   6.512  1.00 98.55           H  
ATOM   1643  HB3 MET A 103      -1.871 -10.047   5.482  1.00 98.55           H  
ATOM   1644  O   MET A 103      -3.725 -11.683   3.732  1.00 98.55           O  
ATOM   1645  CG  MET A 103      -2.351  -8.182   4.503  1.00 98.55           C  
ATOM   1646  HG2 MET A 103      -2.414  -8.587   3.493  1.00 98.55           H  
ATOM   1647  HG3 MET A 103      -3.109  -7.406   4.607  1.00 98.55           H  
ATOM   1648  SD  MET A 103      -0.728  -7.396   4.680  1.00 98.55           S  
ATOM   1649  CE  MET A 103       0.357  -8.714   4.074  1.00 98.55           C  
ATOM   1650  HE1 MET A 103       1.389  -8.362   4.089  1.00 98.55           H  
ATOM   1651  HE2 MET A 103       0.273  -9.591   4.716  1.00 98.55           H  
ATOM   1652  HE3 MET A 103       0.084  -8.980   3.053  1.00 98.55           H  
ATOM   1653  N   ARG A 104      -4.737  -9.785   3.062  1.00 98.63           N  
ATOM   1654  H   ARG A 104      -5.062  -8.878   3.364  1.00 98.63           H  
ATOM   1655  CA  ARG A 104      -4.797 -10.056   1.633  1.00 98.63           C  
ATOM   1656  HA  ARG A 104      -4.209 -10.945   1.405  1.00 98.63           H  
ATOM   1657  C   ARG A 104      -4.186  -8.885   0.870  1.00 98.63           C  
ATOM   1658  CB  ARG A 104      -6.255 -10.331   1.253  1.00 98.63           C  
ATOM   1659  HB2 ARG A 104      -6.604 -11.199   1.812  1.00 98.63           H  
ATOM   1660  HB3 ARG A 104      -6.870  -9.473   1.524  1.00 98.63           H  
ATOM   1661  O   ARG A 104      -4.411  -7.724   1.206  1.00 98.63           O  
ATOM   1662  CG  ARG A 104      -6.409 -10.610  -0.243  1.00 98.63           C  
ATOM   1663  HG2 ARG A 104      -6.120  -9.728  -0.815  1.00 98.63           H  
ATOM   1664  HG3 ARG A 104      -5.770 -11.445  -0.529  1.00 98.63           H  
ATOM   1665  CD  ARG A 104      -7.861 -10.943  -0.570  1.00 98.63           C  
ATOM   1666  HD2 ARG A 104      -8.503 -10.128  -0.236  1.00 98.63           H  
ATOM   1667  HD3 ARG A 104      -8.163 -11.844  -0.037  1.00 98.63           H  
ATOM   1668  NE  ARG A 104      -8.008 -11.102  -2.020  1.00 98.63           N  
ATOM   1669  HE  ARG A 104      -7.924 -10.272  -2.589  1.00 98.63           H  
ATOM   1670  NH1 ARG A 104      -7.979 -13.400  -2.130  1.00 98.63           N  
ATOM   1671 HH11 ARG A 104      -7.869 -14.237  -2.685  1.00 98.63           H  
ATOM   1672 HH12 ARG A 104      -7.980 -13.458  -1.122  1.00 98.63           H  
ATOM   1673  NH2 ARG A 104      -8.039 -12.178  -3.993  1.00 98.63           N  
ATOM   1674 HH21 ARG A 104      -7.775 -11.279  -4.371  1.00 98.63           H  
ATOM   1675 HH22 ARG A 104      -7.927 -13.019  -4.542  1.00 98.63           H  
ATOM   1676  CZ  ARG A 104      -8.017 -12.229  -2.700  1.00 98.63           C  
ATOM   1677  N   VAL A 105      -3.433  -9.213  -0.166  1.00 98.76           N  
ATOM   1678  H   VAL A 105      -3.263 -10.196  -0.325  1.00 98.76           H  
ATOM   1679  CA  VAL A 105      -2.828  -8.287  -1.116  1.00 98.76           C  
ATOM   1680  HA  VAL A 105      -3.122  -7.263  -0.882  1.00 98.76           H  
ATOM   1681  C   VAL A 105      -3.348  -8.658  -2.495  1.00 98.76           C  
ATOM   1682  CB  VAL A 105      -1.294  -8.373  -1.064  1.00 98.76           C  
ATOM   1683  HB  VAL A 105      -0.982  -9.378  -1.349  1.00 98.76           H  
ATOM   1684  O   VAL A 105      -3.060  -9.751  -2.973  1.00 98.76           O  
ATOM   1685  CG1 VAL A 105      -0.653  -7.381  -2.034  1.00 98.76           C  
ATOM   1686 HG11 VAL A 105      -0.948  -7.609  -3.058  1.00 98.76           H  
ATOM   1687 HG12 VAL A 105       0.431  -7.471  -1.969  1.00 98.76           H  
ATOM   1688 HG13 VAL A 105      -0.957  -6.361  -1.797  1.00 98.76           H  
ATOM   1689  CG2 VAL A 105      -0.752  -8.101   0.346  1.00 98.76           C  
ATOM   1690 HG21 VAL A 105      -1.087  -8.884   1.027  1.00 98.76           H  
ATOM   1691 HG22 VAL A 105       0.338  -8.103   0.330  1.00 98.76           H  
ATOM   1692 HG23 VAL A 105      -1.110  -7.136   0.705  1.00 98.76           H  
ATOM   1693  N   ASP A 106      -4.114  -7.772  -3.119  1.00 98.68           N  
ATOM   1694  H   ASP A 106      -4.271  -6.881  -2.669  1.00 98.68           H  
ATOM   1695  CA  ASP A 106      -4.590  -7.922  -4.493  1.00 98.68           C  
ATOM   1696  HA  ASP A 106      -4.502  -8.963  -4.801  1.00 98.68           H  
ATOM   1697  C   ASP A 106      -3.734  -7.082  -5.437  1.00 98.68           C  
ATOM   1698  CB  ASP A 106      -6.065  -7.524  -4.605  1.00 98.68           C  
ATOM   1699  HB2 ASP A 106      -6.218  -6.548  -4.143  1.00 98.68           H  
ATOM   1700  HB3 ASP A 106      -6.330  -7.447  -5.659  1.00 98.68           H  
ATOM   1701  O   ASP A 106      -3.433  -5.926  -5.151  1.00 98.68           O  
ATOM   1702  CG  ASP A 106      -6.986  -8.557  -3.965  1.00 98.68           C  
ATOM   1703  OD1 ASP A 106      -6.876  -9.759  -4.278  1.00 98.68           O  
ATOM   1704  OD2 ASP A 106      -7.868  -8.193  -3.163  1.00 98.68           O  
ATOM   1705  N   MET A 107      -3.355  -7.653  -6.576  1.00 98.62           N  
ATOM   1706  H   MET A 107      -3.649  -8.603  -6.753  1.00 98.62           H  
ATOM   1707  CA  MET A 107      -2.487  -7.021  -7.566  1.00 98.62           C  
ATOM   1708  HA  MET A 107      -2.472  -5.945  -7.393  1.00 98.62           H  
ATOM   1709  C   MET A 107      -2.997  -7.275  -8.982  1.00 98.62           C  
ATOM   1710  CB  MET A 107      -1.056  -7.558  -7.431  1.00 98.62           C  
ATOM   1711  HB2 MET A 107      -0.451  -7.181  -8.255  1.00 98.62           H  
ATOM   1712  HB3 MET A 107      -1.087  -8.645  -7.504  1.00 98.62           H  
ATOM   1713  O   MET A 107      -3.620  -8.302  -9.253  1.00 98.62           O  
ATOM   1714  CG  MET A 107      -0.382  -7.151  -6.117  1.00 98.62           C  
ATOM   1715  HG2 MET A 107      -1.044  -7.373  -5.280  1.00 98.62           H  
ATOM   1716  HG3 MET A 107      -0.208  -6.075  -6.134  1.00 98.62           H  
ATOM   1717  SD  MET A 107       1.195  -7.993  -5.822  1.00 98.62           S  
ATOM   1718  CE  MET A 107       0.604  -9.652  -5.379  1.00 98.62           C  
ATOM   1719  HE1 MET A 107       0.075 -10.100  -6.219  1.00 98.62           H  
ATOM   1720  HE2 MET A 107      -0.064  -9.585  -4.520  1.00 98.62           H  
ATOM   1721  HE3 MET A 107       1.456 -10.281  -5.119  1.00 98.62           H  
ATOM   1722  N   ARG A 108      -2.674  -6.378  -9.918  1.00 98.58           N  
ATOM   1723  H   ARG A 108      -2.192  -5.542  -9.620  1.00 98.58           H  
ATOM   1724  CA  ARG A 108      -2.865  -6.627 -11.357  1.00 98.58           C  
ATOM   1725  HA  ARG A 108      -3.147  -7.671 -11.492  1.00 98.58           H  
ATOM   1726  C   ARG A 108      -1.572  -6.412 -12.126  1.00 98.58           C  
ATOM   1727  CB  ARG A 108      -4.013  -5.772 -11.909  1.00 98.58           C  
ATOM   1728  HB2 ARG A 108      -4.896  -5.920 -11.286  1.00 98.58           H  
ATOM   1729  HB3 ARG A 108      -3.724  -4.721 -11.877  1.00 98.58           H  
ATOM   1730  O   ARG A 108      -1.031  -5.309 -12.126  1.00 98.58           O  
ATOM   1731  CG  ARG A 108      -4.352  -6.125 -13.365  1.00 98.58           C  
ATOM   1732  HG2 ARG A 108      -3.497  -5.890 -13.998  1.00 98.58           H  
ATOM   1733  HG3 ARG A 108      -4.568  -7.189 -13.454  1.00 98.58           H  
ATOM   1734  CD  ARG A 108      -5.551  -5.313 -13.862  1.00 98.58           C  
ATOM   1735  HD2 ARG A 108      -5.555  -5.339 -14.951  1.00 98.58           H  
ATOM   1736  HD3 ARG A 108      -5.429  -4.276 -13.547  1.00 98.58           H  
ATOM   1737  NE  ARG A 108      -6.825  -5.872 -13.371  1.00 98.58           N  
ATOM   1738  HE  ARG A 108      -6.812  -6.837 -13.074  1.00 98.58           H  
ATOM   1739  NH1 ARG A 108      -8.116  -3.988 -13.641  1.00 98.58           N  
ATOM   1740 HH11 ARG A 108      -9.015  -3.529 -13.605  1.00 98.58           H  
ATOM   1741 HH12 ARG A 108      -7.292  -3.471 -13.913  1.00 98.58           H  
ATOM   1742  NH2 ARG A 108      -9.060  -5.899 -12.974  1.00 98.58           N  
ATOM   1743 HH21 ARG A 108      -8.993  -6.885 -12.768  1.00 98.58           H  
ATOM   1744 HH22 ARG A 108      -9.952  -5.427 -12.930  1.00 98.58           H  
ATOM   1745  CZ  ARG A 108      -7.989  -5.249 -13.329  1.00 98.58           C  
ATOM   1746  N   PHE A 109      -1.127  -7.432 -12.849  1.00 98.00           N  
ATOM   1747  H   PHE A 109      -1.663  -8.288 -12.851  1.00 98.00           H  
ATOM   1748  CA  PHE A 109       0.059  -7.381 -13.702  1.00 98.00           C  
ATOM   1749  HA  PHE A 109       0.355  -6.344 -13.860  1.00 98.00           H  
ATOM   1750  C   PHE A 109      -0.249  -7.994 -15.068  1.00 98.00           C  
ATOM   1751  CB  PHE A 109       1.213  -8.105 -13.004  1.00 98.00           C  
ATOM   1752  HB2 PHE A 109       1.404  -7.626 -12.044  1.00 98.00           H  
ATOM   1753  HB3 PHE A 109       0.921  -9.137 -12.806  1.00 98.00           H  
ATOM   1754  O   PHE A 109      -0.864  -9.057 -15.133  1.00 98.00           O  
ATOM   1755  CG  PHE A 109       2.494  -8.090 -13.809  1.00 98.00           C  
ATOM   1756  CD1 PHE A 109       3.076  -9.297 -14.238  1.00 98.00           C  
ATOM   1757  HD1 PHE A 109       2.634 -10.245 -13.971  1.00 98.00           H  
ATOM   1758  CD2 PHE A 109       3.096  -6.862 -14.148  1.00 98.00           C  
ATOM   1759  HD2 PHE A 109       2.672  -5.926 -13.815  1.00 98.00           H  
ATOM   1760  CE1 PHE A 109       4.258  -9.273 -14.998  1.00 98.00           C  
ATOM   1761  HE1 PHE A 109       4.728 -10.199 -15.294  1.00 98.00           H  
ATOM   1762  CE2 PHE A 109       4.273  -6.842 -14.913  1.00 98.00           C  
ATOM   1763  HE2 PHE A 109       4.727  -5.898 -15.176  1.00 98.00           H  
ATOM   1764  CZ  PHE A 109       4.858  -8.047 -15.333  1.00 98.00           C  
ATOM   1765  HZ  PHE A 109       5.775  -8.028 -15.904  1.00 98.00           H  
ATOM   1766  N   ASN A 110       0.130  -7.313 -16.156  1.00 95.80           N  
ATOM   1767  H   ASN A 110       0.742  -6.518 -16.041  1.00 95.80           H  
ATOM   1768  CA  ASN A 110      -0.181  -7.722 -17.534  1.00 95.80           C  
ATOM   1769  HA  ASN A 110      -0.049  -6.850 -18.175  1.00 95.80           H  
ATOM   1770  C   ASN A 110      -1.653  -8.141 -17.723  1.00 95.80           C  
ATOM   1771  CB  ASN A 110       0.838  -8.784 -17.991  1.00 95.80           C  
ATOM   1772  HB2 ASN A 110       0.862  -9.607 -17.276  1.00 95.80           H  
ATOM   1773  HB3 ASN A 110       0.539  -9.185 -18.960  1.00 95.80           H  
ATOM   1774  O   ASN A 110      -1.948  -9.225 -18.221  1.00 95.80           O  
ATOM   1775  CG  ASN A 110       2.232  -8.215 -18.159  1.00 95.80           C  
ATOM   1776  ND2 ASN A 110       3.237  -9.053 -18.214  1.00 95.80           N  
ATOM   1777 HD21 ASN A 110       3.095 -10.046 -18.094  1.00 95.80           H  
ATOM   1778 HD22 ASN A 110       4.154  -8.632 -18.259  1.00 95.80           H  
ATOM   1779  OD1 ASN A 110       2.429  -7.017 -18.265  1.00 95.80           O  
ATOM   1780  N   ASN A 111      -2.586  -7.299 -17.261  1.00 95.72           N  
ATOM   1781  H   ASN A 111      -2.270  -6.410 -16.899  1.00 95.72           H  
ATOM   1782  CA  ASN A 111      -4.039  -7.538 -17.287  1.00 95.72           C  
ATOM   1783  HA  ASN A 111      -4.502  -6.705 -16.758  1.00 95.72           H  
ATOM   1784  C   ASN A 111      -4.531  -8.791 -16.536  1.00 95.72           C  
ATOM   1785  CB  ASN A 111      -4.549  -7.476 -18.739  1.00 95.72           C  
ATOM   1786  HB2 ASN A 111      -4.086  -8.266 -19.330  1.00 95.72           H  
ATOM   1787  HB3 ASN A 111      -5.627  -7.638 -18.756  1.00 95.72           H  
ATOM   1788  O   ASN A 111      -5.720  -9.093 -16.574  1.00 95.72           O  
ATOM   1789  CG  ASN A 111      -4.284  -6.130 -19.378  1.00 95.72           C  
ATOM   1790  ND2 ASN A 111      -3.929  -6.098 -20.640  1.00 95.72           N  
ATOM   1791 HD21 ASN A 111      -3.846  -6.953 -21.171  1.00 95.72           H  
ATOM   1792 HD22 ASN A 111      -3.767  -5.184 -21.038  1.00 95.72           H  
ATOM   1793  OD1 ASN A 111      -4.382  -5.093 -18.744  1.00 95.72           O  
ATOM   1794  N   THR A 112      -3.657  -9.483 -15.804  1.00 98.29           N  
ATOM   1795  H   THR A 112      -2.687  -9.202 -15.809  1.00 98.29           H  
ATOM   1796  CA  THR A 112      -4.003 -10.644 -14.980  1.00 98.29           C  
ATOM   1797  HA  THR A 112      -4.988 -11.011 -15.269  1.00 98.29           H  
ATOM   1798  C   THR A 112      -4.049 -10.237 -13.512  1.00 98.29           C  
ATOM   1799  CB  THR A 112      -3.014 -11.790 -15.215  1.00 98.29           C  
ATOM   1800  HB  THR A 112      -2.017 -11.488 -14.893  1.00 98.29           H  
ATOM   1801  O   THR A 112      -3.160  -9.534 -13.024  1.00 98.29           O  
ATOM   1802  CG2 THR A 112      -3.422 -13.070 -14.486  1.00 98.29           C  
ATOM   1803 HG21 THR A 112      -3.364 -12.929 -13.407  1.00 98.29           H  
ATOM   1804 HG22 THR A 112      -2.740 -13.873 -14.763  1.00 98.29           H  
ATOM   1805 HG23 THR A 112      -4.435 -13.356 -14.767  1.00 98.29           H  
ATOM   1806  OG1 THR A 112      -2.973 -12.090 -16.591  1.00 98.29           O  
ATOM   1807  HG1 THR A 112      -2.688 -11.304 -17.063  1.00 98.29           H  
ATOM   1808  N   SER A 113      -5.103 -10.651 -12.810  1.00 98.34           N  
ATOM   1809  H   SER A 113      -5.788 -11.239 -13.263  1.00 98.34           H  
ATOM   1810  CA  SER A 113      -5.262 -10.398 -11.376  1.00 98.34           C  
ATOM   1811  HA  SER A 113      -4.775  -9.455 -11.126  1.00 98.34           H  
ATOM   1812  C   SER A 113      -4.616 -11.510 -10.549  1.00 98.34           C  
ATOM   1813  CB  SER A 113      -6.735 -10.261 -10.991  1.00 98.34           C  
ATOM   1814  HB2 SER A 113      -7.263 -11.177 -11.256  1.00 98.34           H  
ATOM   1815  HB3 SER A 113      -6.800 -10.126  -9.911  1.00 98.34           H  
ATOM   1816  O   SER A 113      -4.864 -12.694 -10.781  1.00 98.34           O  
ATOM   1817  OG  SER A 113      -7.361  -9.154 -11.626  1.00 98.34           O  
ATOM   1818  HG  SER A 113      -8.246  -9.117 -11.256  1.00 98.34           H  
ATOM   1819  N   TYR A 114      -3.846 -11.117  -9.543  1.00 98.54           N  
ATOM   1820  H   TYR A 114      -3.754 -10.125  -9.374  1.00 98.54           H  
ATOM   1821  CA  TYR A 114      -3.162 -11.998  -8.603  1.00 98.54           C  
ATOM   1822  HA  TYR A 114      -3.476 -13.030  -8.760  1.00 98.54           H  
ATOM   1823  C   TYR A 114      -3.505 -11.601  -7.173  1.00 98.54           C  
ATOM   1824  CB  TYR A 114      -1.647 -11.916  -8.814  1.00 98.54           C  
ATOM   1825  HB2 TYR A 114      -1.159 -12.554  -8.076  1.00 98.54           H  
ATOM   1826  HB3 TYR A 114      -1.312 -10.893  -8.638  1.00 98.54           H  
ATOM   1827  O   TYR A 114      -3.831 -10.444  -6.906  1.00 98.54           O  
ATOM   1828  CG  TYR A 114      -1.182 -12.361 -10.179  1.00 98.54           C  
ATOM   1829  CD1 TYR A 114      -0.892 -13.719 -10.410  1.00 98.54           C  
ATOM   1830  HD1 TYR A 114      -1.000 -14.445  -9.618  1.00 98.54           H  
ATOM   1831  CD2 TYR A 114      -1.042 -11.419 -11.215  1.00 98.54           C  
ATOM   1832  HD2 TYR A 114      -1.275 -10.380 -11.035  1.00 98.54           H  
ATOM   1833  CE1 TYR A 114      -0.463 -14.136 -11.682  1.00 98.54           C  
ATOM   1834  HE1 TYR A 114      -0.236 -15.175 -11.870  1.00 98.54           H  
ATOM   1835  CE2 TYR A 114      -0.612 -11.833 -12.488  1.00 98.54           C  
ATOM   1836  HE2 TYR A 114      -0.505 -11.109 -13.283  1.00 98.54           H  
ATOM   1837  OH  TYR A 114       0.071 -13.606 -13.955  1.00 98.54           O  
ATOM   1838  HH  TYR A 114       0.106 -12.885 -14.588  1.00 98.54           H  
ATOM   1839  CZ  TYR A 114      -0.326 -13.196 -12.723  1.00 98.54           C  
ATOM   1840  N   PHE A 115      -3.378 -12.543  -6.245  1.00 98.61           N  
ATOM   1841  H   PHE A 115      -3.167 -13.490  -6.525  1.00 98.61           H  
ATOM   1842  CA  PHE A 115      -3.463 -12.265  -4.826  1.00 98.61           C  
ATOM   1843  HA  PHE A 115      -3.204 -11.213  -4.704  1.00 98.61           H  
ATOM   1844  C   PHE A 115      -2.467 -13.076  -4.003  1.00 98.61           C  
ATOM   1845  CB  PHE A 115      -4.894 -12.449  -4.322  1.00 98.61           C  
ATOM   1846  HB2 PHE A 115      -5.570 -11.969  -5.029  1.00 98.61           H  
ATOM   1847  HB3 PHE A 115      -4.990 -11.918  -3.375  1.00 98.61           H  
ATOM   1848  O   PHE A 115      -2.146 -14.228  -4.308  1.00 98.61           O  
ATOM   1849  CG  PHE A 115      -5.320 -13.890  -4.111  1.00 98.61           C  
ATOM   1850  CD1 PHE A 115      -5.864 -14.633  -5.175  1.00 98.61           C  
ATOM   1851  HD1 PHE A 115      -5.947 -14.188  -6.155  1.00 98.61           H  
ATOM   1852  CD2 PHE A 115      -5.181 -14.486  -2.843  1.00 98.61           C  
ATOM   1853  HD2 PHE A 115      -4.760 -13.926  -2.021  1.00 98.61           H  
ATOM   1854  CE1 PHE A 115      -6.264 -15.966  -4.973  1.00 98.61           C  
ATOM   1855  HE1 PHE A 115      -6.663 -16.541  -5.795  1.00 98.61           H  
ATOM   1856  CE2 PHE A 115      -5.598 -15.811  -2.636  1.00 98.61           C  
ATOM   1857  HE2 PHE A 115      -5.488 -16.259  -1.660  1.00 98.61           H  
ATOM   1858  CZ  PHE A 115      -6.135 -16.554  -3.702  1.00 98.61           C  
ATOM   1859  HZ  PHE A 115      -6.441 -17.578  -3.546  1.00 98.61           H  
ATOM   1860  N   ALA A 116      -2.017 -12.450  -2.924  1.00 98.43           N  
ATOM   1861  H   ALA A 116      -2.343 -11.506  -2.774  1.00 98.43           H  
ATOM   1862  CA  ALA A 116      -1.213 -13.031  -1.865  1.00 98.43           C  
ATOM   1863  HA  ALA A 116      -1.058 -14.096  -2.042  1.00 98.43           H  
ATOM   1864  C   ALA A 116      -1.965 -12.865  -0.542  1.00 98.43           C  
ATOM   1865  CB  ALA A 116       0.145 -12.317  -1.853  1.00 98.43           C  
ATOM   1866  HB1 ALA A 116       0.665 -12.506  -0.914  1.00 98.43           H  
ATOM   1867  HB2 ALA A 116       0.009 -11.240  -1.947  1.00 98.43           H  
ATOM   1868  HB3 ALA A 116       0.757 -12.661  -2.687  1.00 98.43           H  
ATOM   1869  O   ALA A 116      -2.412 -11.768  -0.217  1.00 98.43           O  
ATOM   1870  N   SER A 117      -2.096 -13.935   0.229  1.00 98.43           N  
ATOM   1871  H   SER A 117      -1.733 -14.822  -0.087  1.00 98.43           H  
ATOM   1872  CA  SER A 117      -2.787 -13.936   1.514  1.00 98.43           C  
ATOM   1873  HA  SER A 117      -3.043 -12.912   1.788  1.00 98.43           H  
ATOM   1874  C   SER A 117      -1.890 -14.491   2.611  1.00 98.43           C  
ATOM   1875  CB  SER A 117      -4.088 -14.731   1.430  1.00 98.43           C  
ATOM   1876  HB2 SER A 117      -3.904 -15.686   0.937  1.00 98.43           H  
ATOM   1877  HB3 SER A 117      -4.450 -14.916   2.442  1.00 98.43           H  
ATOM   1878  O   SER A 117      -1.092 -15.395   2.382  1.00 98.43           O  
ATOM   1879  OG  SER A 117      -5.085 -14.005   0.731  1.00 98.43           O  
ATOM   1880  HG  SER A 117      -5.783 -13.828   1.364  1.00 98.43           H  
ATOM   1881  N   TYR A 118      -2.032 -13.953   3.819  1.00 98.30           N  
ATOM   1882  H   TYR A 118      -2.710 -13.211   3.920  1.00 98.30           H  
ATOM   1883  CA  TYR A 118      -1.257 -14.322   4.999  1.00 98.30           C  
ATOM   1884  HA  TYR A 118      -0.721 -15.252   4.814  1.00 98.30           H  
ATOM   1885  C   TYR A 118      -2.217 -14.532   6.165  1.00 98.30           C  
ATOM   1886  CB  TYR A 118      -0.225 -13.227   5.318  1.00 98.30           C  
ATOM   1887  HB2 TYR A 118      -0.745 -12.293   5.531  1.00 98.30           H  
ATOM   1888  HB3 TYR A 118       0.317 -13.509   6.221  1.00 98.30           H  
ATOM   1889  O   TYR A 118      -2.857 -13.587   6.627  1.00 98.30           O  
ATOM   1890  CG  TYR A 118       0.777 -12.980   4.206  1.00 98.30           C  
ATOM   1891  CD1 TYR A 118       2.004 -13.672   4.189  1.00 98.30           C  
ATOM   1892  HD1 TYR A 118       2.242 -14.373   4.975  1.00 98.30           H  
ATOM   1893  CD2 TYR A 118       0.457 -12.090   3.161  1.00 98.30           C  
ATOM   1894  HD2 TYR A 118      -0.492 -11.575   3.158  1.00 98.30           H  
ATOM   1895  CE1 TYR A 118       2.909 -13.481   3.126  1.00 98.30           C  
ATOM   1896  HE1 TYR A 118       3.832 -14.039   3.082  1.00 98.30           H  
ATOM   1897  CE2 TYR A 118       1.355 -11.907   2.093  1.00 98.30           C  
ATOM   1898  HE2 TYR A 118       1.108 -11.248   1.273  1.00 98.30           H  
ATOM   1899  OH  TYR A 118       3.417 -12.444   1.010  1.00 98.30           O  
ATOM   1900  HH  TYR A 118       4.189 -13.012   1.062  1.00 98.30           H  
ATOM   1901  CZ  TYR A 118       2.581 -12.604   2.070  1.00 98.30           C  
ATOM   1902  N   SER A 119      -2.295 -15.765   6.674  1.00 97.29           N  
ATOM   1903  H   SER A 119      -1.715 -16.480   6.258  1.00 97.29           H  
ATOM   1904  CA  SER A 119      -3.269 -16.134   7.722  1.00 97.29           C  
ATOM   1905  HA  SER A 119      -4.250 -15.765   7.422  1.00 97.29           H  
ATOM   1906  C   SER A 119      -2.952 -15.532   9.098  1.00 97.29           C  
ATOM   1907  CB  SER A 119      -3.375 -17.651   7.899  1.00 97.29           C  
ATOM   1908  HB2 SER A 119      -4.287 -17.872   8.453  1.00 97.29           H  
ATOM   1909  HB3 SER A 119      -2.535 -17.998   8.499  1.00 97.29           H  
ATOM   1910  O   SER A 119      -3.673 -15.760  10.065  1.00 97.29           O  
ATOM   1911  OG  SER A 119      -3.399 -18.379   6.689  1.00 97.29           O  
ATOM   1912  HG  SER A 119      -2.718 -18.076   6.083  1.00 97.29           H  
ATOM   1913  N   ARG A 120      -1.819 -14.842   9.241  1.00 97.07           N  
ATOM   1914  H   ARG A 120      -1.255 -14.714   8.412  1.00 97.07           H  
ATOM   1915  CA  ARG A 120      -1.488 -14.036  10.417  1.00 97.07           C  
ATOM   1916  HA  ARG A 120      -2.402 -13.786  10.957  1.00 97.07           H  
ATOM   1917  C   ARG A 120      -0.856 -12.748   9.939  1.00 97.07           C  
ATOM   1918  CB  ARG A 120      -0.516 -14.769  11.345  1.00 97.07           C  
ATOM   1919  HB2 ARG A 120      -0.184 -14.074  12.116  1.00 97.07           H  
ATOM   1920  HB3 ARG A 120       0.350 -15.070  10.756  1.00 97.07           H  
ATOM   1921  O   ARG A 120       0.143 -12.807   9.227  1.00 97.07           O  
ATOM   1922  CG  ARG A 120      -1.128 -15.998  12.026  1.00 97.07           C  
ATOM   1923  HG2 ARG A 120      -1.457 -16.718  11.277  1.00 97.07           H  
ATOM   1924  HG3 ARG A 120      -1.986 -15.678  12.616  1.00 97.07           H  
ATOM   1925  CD  ARG A 120      -0.092 -16.664  12.936  1.00 97.07           C  
ATOM   1926  HD2 ARG A 120       0.392 -15.896  13.538  1.00 97.07           H  
ATOM   1927  HD3 ARG A 120       0.661 -17.147  12.312  1.00 97.07           H  
ATOM   1928  NE  ARG A 120      -0.723 -17.649  13.834  1.00 97.07           N  
ATOM   1929  HE  ARG A 120      -1.730 -17.604  13.901  1.00 97.07           H  
ATOM   1930  NH1 ARG A 120       1.209 -18.520  14.716  1.00 97.07           N  
ATOM   1931 HH11 ARG A 120       1.746 -17.898  14.129  1.00 97.07           H  
ATOM   1932 HH12 ARG A 120       1.680 -19.099  15.397  1.00 97.07           H  
ATOM   1933  NH2 ARG A 120      -0.770 -19.223  15.478  1.00 97.07           N  
ATOM   1934 HH21 ARG A 120      -1.766 -19.094  15.583  1.00 97.07           H  
ATOM   1935 HH22 ARG A 120      -0.288 -19.781  16.169  1.00 97.07           H  
ATOM   1936  CZ  ARG A 120      -0.093 -18.455  14.671  1.00 97.07           C  
ATOM   1937  N   PHE A 121      -1.408 -11.633  10.381  1.00 98.24           N  
ATOM   1938  H   PHE A 121      -2.300 -11.695  10.850  1.00 98.24           H  
ATOM   1939  CA  PHE A 121      -0.925 -10.297  10.098  1.00 98.24           C  
ATOM   1940  HA  PHE A 121       0.126 -10.333   9.813  1.00 98.24           H  
ATOM   1941  C   PHE A 121      -1.080  -9.409  11.327  1.00 98.24           C  
ATOM   1942  CB  PHE A 121      -1.707  -9.723   8.919  1.00 98.24           C  
ATOM   1943  HB2 PHE A 121      -2.772  -9.878   9.089  1.00 98.24           H  
ATOM   1944  HB3 PHE A 121      -1.430 -10.273   8.020  1.00 98.24           H  
ATOM   1945  O   PHE A 121      -2.137  -9.386  11.958  1.00 98.24           O  
ATOM   1946  CG  PHE A 121      -1.458  -8.244   8.692  1.00 98.24           C  
ATOM   1947  CD1 PHE A 121      -2.480  -7.313   8.952  1.00 98.24           C  
ATOM   1948  HD1 PHE A 121      -3.434  -7.643   9.334  1.00 98.24           H  
ATOM   1949  CD2 PHE A 121      -0.213  -7.796   8.214  1.00 98.24           C  
ATOM   1950  HD2 PHE A 121       0.581  -8.501   8.017  1.00 98.24           H  
ATOM   1951  CE1 PHE A 121      -2.262  -5.946   8.705  1.00 98.24           C  
ATOM   1952  HE1 PHE A 121      -3.045  -5.229   8.902  1.00 98.24           H  
ATOM   1953  CE2 PHE A 121       0.002  -6.429   7.970  1.00 98.24           C  
ATOM   1954  HE2 PHE A 121       0.948  -6.085   7.581  1.00 98.24           H  
ATOM   1955  CZ  PHE A 121      -1.027  -5.504   8.207  1.00 98.24           C  
ATOM   1956  HZ  PHE A 121      -0.868  -4.455   8.005  1.00 98.24           H  
ATOM   1957  N   LYS A 122      -0.025  -8.664  11.643  1.00 98.22           N  
ATOM   1958  H   LYS A 122       0.829  -8.821  11.127  1.00 98.22           H  
ATOM   1959  CA  LYS A 122      -0.088  -7.447  12.450  1.00 98.22           C  
ATOM   1960  HA  LYS A 122      -0.951  -6.863  12.129  1.00 98.22           H  
ATOM   1961  C   LYS A 122       1.144  -6.596  12.197  1.00 98.22           C  
ATOM   1962  CB  LYS A 122      -0.248  -7.767  13.949  1.00 98.22           C  
ATOM   1963  HB2 LYS A 122      -1.164  -8.338  14.099  1.00 98.22           H  
ATOM   1964  HB3 LYS A 122      -0.368  -6.828  14.490  1.00 98.22           H  
ATOM   1965  O   LYS A 122       2.156  -7.090  11.692  1.00 98.22           O  
ATOM   1966  CG  LYS A 122       0.930  -8.540  14.553  1.00 98.22           C  
ATOM   1967  HG2 LYS A 122       1.850  -7.970  14.424  1.00 98.22           H  
ATOM   1968  HG3 LYS A 122       1.029  -9.507  14.060  1.00 98.22           H  
ATOM   1969  CD  LYS A 122       0.683  -8.754  16.049  1.00 98.22           C  
ATOM   1970  HD2 LYS A 122       0.560  -7.784  16.532  1.00 98.22           H  
ATOM   1971  HD3 LYS A 122      -0.221  -9.345  16.191  1.00 98.22           H  
ATOM   1972  CE  LYS A 122       1.888  -9.475  16.636  1.00 98.22           C  
ATOM   1973  HE2 LYS A 122       2.779  -8.904  16.375  1.00 98.22           H  
ATOM   1974  HE3 LYS A 122       1.978 -10.449  16.156  1.00 98.22           H  
ATOM   1975  NZ  LYS A 122       1.813  -9.628  18.105  1.00 98.22           N  
ATOM   1976  HZ1 LYS A 122       0.978 -10.132  18.368  1.00 98.22           H  
ATOM   1977  HZ2 LYS A 122       1.783  -8.717  18.541  1.00 98.22           H  
ATOM   1978  HZ3 LYS A 122       2.630 -10.118  18.439  1.00 98.22           H  
ATOM   1979  N   ILE A 123       1.079  -5.350  12.638  1.00 98.54           N  
ATOM   1980  H   ILE A 123       0.214  -5.024  13.046  1.00 98.54           H  
ATOM   1981  CA  ILE A 123       2.266  -4.519  12.810  1.00 98.54           C  
ATOM   1982  HA  ILE A 123       3.146  -5.118  12.573  1.00 98.54           H  
ATOM   1983  C   ILE A 123       2.404  -4.124  14.279  1.00 98.54           C  
ATOM   1984  CB  ILE A 123       2.289  -3.334  11.831  1.00 98.54           C  
ATOM   1985  HB  ILE A 123       3.264  -2.855  11.920  1.00 98.54           H  
ATOM   1986  O   ILE A 123       1.411  -3.974  14.998  1.00 98.54           O  
ATOM   1987  CG1 ILE A 123       1.217  -2.292  12.183  1.00 98.54           C  
ATOM   1988 HG12 ILE A 123       0.226  -2.745  12.156  1.00 98.54           H  
ATOM   1989 HG13 ILE A 123       1.401  -1.925  13.193  1.00 98.54           H  
ATOM   1990  CG2 ILE A 123       2.145  -3.850  10.387  1.00 98.54           C  
ATOM   1991 HG21 ILE A 123       2.855  -4.657  10.204  1.00 98.54           H  
ATOM   1992 HG22 ILE A 123       2.365  -3.046   9.684  1.00 98.54           H  
ATOM   1993 HG23 ILE A 123       1.132  -4.207  10.201  1.00 98.54           H  
ATOM   1994  CD1 ILE A 123       1.259  -1.088  11.247  1.00 98.54           C  
ATOM   1995 HD11 ILE A 123       0.567  -0.341  11.634  1.00 98.54           H  
ATOM   1996 HD12 ILE A 123       2.261  -0.660  11.223  1.00 98.54           H  
ATOM   1997 HD13 ILE A 123       0.947  -1.361  10.239  1.00 98.54           H  
ATOM   1998  N   LEU A 124       3.644  -4.029  14.750  1.00 98.58           N  
ATOM   1999  H   LEU A 124       4.409  -4.183  14.109  1.00 98.58           H  
ATOM   2000  CA  LEU A 124       3.937  -3.599  16.119  1.00 98.58           C  
ATOM   2001  HA  LEU A 124       3.172  -3.994  16.787  1.00 98.58           H  
ATOM   2002  C   LEU A 124       3.839  -2.071  16.253  1.00 98.58           C  
ATOM   2003  CB  LEU A 124       5.287  -4.180  16.563  1.00 98.58           C  
ATOM   2004  HB2 LEU A 124       5.464  -3.884  17.597  1.00 98.58           H  
ATOM   2005  HB3 LEU A 124       6.069  -3.741  15.943  1.00 98.58           H  
ATOM   2006  O   LEU A 124       3.526  -1.390  15.279  1.00 98.58           O  
ATOM   2007  CG  LEU A 124       5.391  -5.715  16.470  1.00 98.58           C  
ATOM   2008  HG  LEU A 124       5.437  -6.012  15.422  1.00 98.58           H  
ATOM   2009  CD1 LEU A 124       6.678  -6.181  17.151  1.00 98.58           C  
ATOM   2010 HD11 LEU A 124       6.824  -7.247  16.977  1.00 98.58           H  
ATOM   2011 HD12 LEU A 124       6.617  -5.994  18.223  1.00 98.58           H  
ATOM   2012 HD13 LEU A 124       7.529  -5.630  16.751  1.00 98.58           H  
ATOM   2013  CD2 LEU A 124       4.224  -6.459  17.131  1.00 98.58           C  
ATOM   2014 HD21 LEU A 124       4.423  -7.530  17.113  1.00 98.58           H  
ATOM   2015 HD22 LEU A 124       3.305  -6.263  16.577  1.00 98.58           H  
ATOM   2016 HD23 LEU A 124       4.111  -6.118  18.160  1.00 98.58           H  
ATOM   2017  N   GLY A 125       4.043  -1.548  17.460  1.00 98.46           N  
ATOM   2018  H   GLY A 125       4.458  -2.101  18.197  1.00 98.46           H  
ATOM   2019  CA  GLY A 125       3.892  -0.124  17.729  1.00 98.46           C  
ATOM   2020  HA2 GLY A 125       2.973   0.243  17.271  1.00 98.46           H  
ATOM   2021  HA3 GLY A 125       3.819   0.031  18.805  1.00 98.46           H  
ATOM   2022  C   GLY A 125       5.059   0.704  17.198  1.00 98.46           C  
ATOM   2023  O   GLY A 125       6.046   0.192  16.653  1.00 98.46           O  
ATOM   2024  N   GLU A 126       4.964   2.017  17.390  1.00 98.66           N  
ATOM   2025  H   GLU A 126       4.107   2.396  17.766  1.00 98.66           H  
ATOM   2026  CA  GLU A 126       6.043   2.948  17.061  1.00 98.66           C  
ATOM   2027  HA  GLU A 126       6.231   2.859  15.991  1.00 98.66           H  
ATOM   2028  C   GLU A 126       7.381   2.651  17.777  1.00 98.66           C  
ATOM   2029  CB  GLU A 126       5.575   4.384  17.323  1.00 98.66           C  
ATOM   2030  HB2 GLU A 126       4.635   4.546  16.796  1.00 98.66           H  
ATOM   2031  HB3 GLU A 126       5.406   4.537  18.389  1.00 98.66           H  
ATOM   2032  O   GLU A 126       8.420   2.785  17.119  1.00 98.66           O  
ATOM   2033  CG  GLU A 126       6.613   5.396  16.819  1.00 98.66           C  
ATOM   2034  HG2 GLU A 126       7.485   5.382  17.473  1.00 98.66           H  
ATOM   2035  HG3 GLU A 126       6.932   5.096  15.821  1.00 98.66           H  
ATOM   2036  CD  GLU A 126       6.059   6.817  16.754  1.00 98.66           C  
ATOM   2037  OE1 GLU A 126       6.388   7.537  15.784  1.00 98.66           O  
ATOM   2038  OE2 GLU A 126       5.274   7.208  17.643  1.00 98.66           O  
ATOM   2039  N   PRO A 127       7.428   2.196  19.053  1.00 98.51           N  
ATOM   2040  CA  PRO A 127       8.687   1.808  19.701  1.00 98.51           C  
ATOM   2041  HA  PRO A 127       9.335   2.683  19.760  1.00 98.51           H  
ATOM   2042  C   PRO A 127       9.426   0.692  18.952  1.00 98.51           C  
ATOM   2043  CB  PRO A 127       8.305   1.366  21.119  1.00 98.51           C  
ATOM   2044  HB2 PRO A 127       9.080   1.617  21.842  1.00 98.51           H  
ATOM   2045  HB3 PRO A 127       8.100   0.295  21.140  1.00 98.51           H  
ATOM   2046  O   PRO A 127      10.654   0.701  18.852  1.00 98.51           O  
ATOM   2047  CG  PRO A 127       7.010   2.126  21.390  1.00 98.51           C  
ATOM   2048  HG2 PRO A 127       7.234   3.151  21.682  1.00 98.51           H  
ATOM   2049  HG3 PRO A 127       6.398   1.630  22.144  1.00 98.51           H  
ATOM   2050  CD  PRO A 127       6.339   2.113  20.021  1.00 98.51           C  
ATOM   2051  HD2 PRO A 127       5.809   1.170  19.892  1.00 98.51           H  
ATOM   2052  HD3 PRO A 127       5.648   2.952  19.937  1.00 98.51           H  
ATOM   2053  N   GLU A 128       8.684  -0.236  18.347  1.00 98.75           N  
ATOM   2054  H   GLU A 128       7.691  -0.250  18.531  1.00 98.75           H  
ATOM   2055  CA  GLU A 128       9.216  -1.290  17.484  1.00 98.75           C  
ATOM   2056  HA  GLU A 128      10.230  -1.516  17.814  1.00 98.75           H  
ATOM   2057  C   GLU A 128       9.322  -0.871  16.012  1.00 98.75           C  
ATOM   2058  CB  GLU A 128       8.390  -2.577  17.614  1.00 98.75           C  
ATOM   2059  HB2 GLU A 128       8.853  -3.344  16.993  1.00 98.75           H  
ATOM   2060  HB3 GLU A 128       7.388  -2.402  17.224  1.00 98.75           H  
ATOM   2061  O   GLU A 128       9.608  -1.717  15.160  1.00 98.75           O  
ATOM   2062  CG  GLU A 128       8.324  -3.142  19.039  1.00 98.75           C  
ATOM   2063  HG2 GLU A 128       8.001  -4.181  18.972  1.00 98.75           H  
ATOM   2064  HG3 GLU A 128       9.330  -3.145  19.459  1.00 98.75           H  
ATOM   2065  CD  GLU A 128       7.357  -2.398  19.972  1.00 98.75           C  
ATOM   2066  OE1 GLU A 128       7.531  -2.560  21.196  1.00 98.75           O  
ATOM   2067  OE2 GLU A 128       6.444  -1.710  19.458  1.00 98.75           O  
ATOM   2068  N   LYS A 129       9.117   0.416  15.705  1.00 98.75           N  
ATOM   2069  H   LYS A 129       8.871   1.032  16.467  1.00 98.75           H  
ATOM   2070  CA  LYS A 129       9.169   1.002  14.359  1.00 98.75           C  
ATOM   2071  HA  LYS A 129       8.807   2.027  14.438  1.00 98.75           H  
ATOM   2072  C   LYS A 129       8.206   0.319  13.384  1.00 98.75           C  
ATOM   2073  CB  LYS A 129      10.624   1.040  13.850  1.00 98.75           C  
ATOM   2074  HB2 LYS A 129      10.654   1.516  12.870  1.00 98.75           H  
ATOM   2075  HB3 LYS A 129      10.970   0.014  13.726  1.00 98.75           H  
ATOM   2076  O   LYS A 129       8.583  -0.012  12.261  1.00 98.75           O  
ATOM   2077  CG  LYS A 129      11.614   1.762  14.774  1.00 98.75           C  
ATOM   2078  HG2 LYS A 129      11.595   1.323  15.772  1.00 98.75           H  
ATOM   2079  HG3 LYS A 129      12.617   1.627  14.370  1.00 98.75           H  
ATOM   2080  CD  LYS A 129      11.320   3.262  14.861  1.00 98.75           C  
ATOM   2081  HD2 LYS A 129      11.296   3.678  13.854  1.00 98.75           H  
ATOM   2082  HD3 LYS A 129      10.355   3.422  15.342  1.00 98.75           H  
ATOM   2083  CE  LYS A 129      12.417   3.952  15.671  1.00 98.75           C  
ATOM   2084  HE2 LYS A 129      13.373   3.759  15.184  1.00 98.75           H  
ATOM   2085  HE3 LYS A 129      12.438   3.515  16.670  1.00 98.75           H  
ATOM   2086  NZ  LYS A 129      12.178   5.412  15.750  1.00 98.75           N  
ATOM   2087  HZ1 LYS A 129      11.256   5.603  16.117  1.00 98.75           H  
ATOM   2088  HZ2 LYS A 129      12.868   5.861  16.335  1.00 98.75           H  
ATOM   2089  HZ3 LYS A 129      12.251   5.820  14.829  1.00 98.75           H  
ATOM   2090  N   TYR A 130       6.975   0.068  13.834  1.00 98.86           N  
ATOM   2091  H   TYR A 130       6.748   0.338  14.781  1.00 98.86           H  
ATOM   2092  CA  TYR A 130       5.910  -0.557  13.042  1.00 98.86           C  
ATOM   2093  HA  TYR A 130       5.114  -0.807  13.744  1.00 98.86           H  
ATOM   2094  C   TYR A 130       6.307  -1.888  12.398  1.00 98.86           C  
ATOM   2095  CB  TYR A 130       5.308   0.440  12.047  1.00 98.86           C  
ATOM   2096  HB2 TYR A 130       4.475  -0.032  11.527  1.00 98.86           H  
ATOM   2097  HB3 TYR A 130       6.058   0.696  11.299  1.00 98.86           H  
ATOM   2098  O   TYR A 130       5.936  -2.186  11.263  1.00 98.86           O  
ATOM   2099  CG  TYR A 130       4.792   1.701  12.700  1.00 98.86           C  
ATOM   2100  CD1 TYR A 130       3.712   1.636  13.605  1.00 98.86           C  
ATOM   2101  HD1 TYR A 130       3.243   0.692  13.839  1.00 98.86           H  
ATOM   2102  CD2 TYR A 130       5.384   2.938  12.384  1.00 98.86           C  
ATOM   2103  HD2 TYR A 130       6.204   2.987  11.684  1.00 98.86           H  
ATOM   2104  CE1 TYR A 130       3.228   2.814  14.201  1.00 98.86           C  
ATOM   2105  HE1 TYR A 130       2.409   2.793  14.905  1.00 98.86           H  
ATOM   2106  CE2 TYR A 130       4.906   4.114  12.984  1.00 98.86           C  
ATOM   2107  HE2 TYR A 130       5.361   5.066  12.752  1.00 98.86           H  
ATOM   2108  OH  TYR A 130       3.419   5.176  14.511  1.00 98.86           O  
ATOM   2109  HH  TYR A 130       3.974   5.928  14.295  1.00 98.86           H  
ATOM   2110  CZ  TYR A 130       3.835   4.048  13.898  1.00 98.86           C  
ATOM   2111  N   ARG A 131       7.092  -2.697  13.122  1.00 98.77           N  
ATOM   2112  H   ARG A 131       7.416  -2.346  14.012  1.00 98.77           H  
ATOM   2113  CA  ARG A 131       7.620  -3.972  12.629  1.00 98.77           C  
ATOM   2114  HA  ARG A 131       8.303  -3.740  11.811  1.00 98.77           H  
ATOM   2115  C   ARG A 131       6.515  -4.882  12.084  1.00 98.77           C  
ATOM   2116  CB  ARG A 131       8.392  -4.662  13.757  1.00 98.77           C  
ATOM   2117  HB2 ARG A 131       9.131  -3.967  14.157  1.00 98.77           H  
ATOM   2118  HB3 ARG A 131       7.691  -4.923  14.549  1.00 98.77           H  
ATOM   2119  O   ARG A 131       5.560  -5.175  12.806  1.00 98.77           O  
ATOM   2120  CG  ARG A 131       9.120  -5.924  13.281  1.00 98.77           C  
ATOM   2121  HG2 ARG A 131       8.436  -6.563  12.723  1.00 98.77           H  
ATOM   2122  HG3 ARG A 131       9.942  -5.630  12.628  1.00 98.77           H  
ATOM   2123  CD  ARG A 131       9.659  -6.739  14.458  1.00 98.77           C  
ATOM   2124  HD2 ARG A 131       8.822  -7.018  15.097  1.00 98.77           H  
ATOM   2125  HD3 ARG A 131      10.092  -7.663  14.074  1.00 98.77           H  
ATOM   2126  NE  ARG A 131      10.646  -5.985  15.256  1.00 98.77           N  
ATOM   2127  HE  ARG A 131      10.281  -5.230  15.819  1.00 98.77           H  
ATOM   2128  NH1 ARG A 131      12.546  -7.081  14.558  1.00 98.77           N  
ATOM   2129 HH11 ARG A 131      13.547  -7.215  14.601  1.00 98.77           H  
ATOM   2130 HH12 ARG A 131      12.078  -7.356  13.707  1.00 98.77           H  
ATOM   2131  NH2 ARG A 131      12.665  -5.599  16.220  1.00 98.77           N  
ATOM   2132 HH21 ARG A 131      13.637  -5.850  16.337  1.00 98.77           H  
ATOM   2133 HH22 ARG A 131      12.215  -4.972  16.871  1.00 98.77           H  
ATOM   2134  CZ  ARG A 131      11.942  -6.227  15.336  1.00 98.77           C  
ATOM   2135  N   LEU A 132       6.688  -5.382  10.860  1.00 98.74           N  
ATOM   2136  H   LEU A 132       7.507  -5.098  10.341  1.00 98.74           H  
ATOM   2137  CA  LEU A 132       5.752  -6.312  10.220  1.00 98.74           C  
ATOM   2138  HA  LEU A 132       4.744  -5.918  10.347  1.00 98.74           H  
ATOM   2139  C   LEU A 132       5.819  -7.700  10.854  1.00 98.74           C  
ATOM   2140  CB  LEU A 132       6.067  -6.402   8.715  1.00 98.74           C  
ATOM   2141  HB2 LEU A 132       6.016  -5.397   8.295  1.00 98.74           H  
ATOM   2142  HB3 LEU A 132       7.086  -6.767   8.591  1.00 98.74           H  
ATOM   2143  O   LEU A 132       6.905  -8.237  11.062  1.00 98.74           O  
ATOM   2144  CG  LEU A 132       5.118  -7.283   7.884  1.00 98.74           C  
ATOM   2145  HG  LEU A 132       5.111  -8.297   8.285  1.00 98.74           H  
ATOM   2146  CD1 LEU A 132       3.691  -6.731   7.892  1.00 98.74           C  
ATOM   2147 HD11 LEU A 132       3.241  -6.843   8.879  1.00 98.74           H  
ATOM   2148 HD12 LEU A 132       3.079  -7.266   7.165  1.00 98.74           H  
ATOM   2149 HD13 LEU A 132       3.701  -5.677   7.617  1.00 98.74           H  
ATOM   2150  CD2 LEU A 132       5.598  -7.349   6.435  1.00 98.74           C  
ATOM   2151 HD21 LEU A 132       5.602  -6.351   5.998  1.00 98.74           H  
ATOM   2152 HD22 LEU A 132       4.940  -7.995   5.853  1.00 98.74           H  
ATOM   2153 HD23 LEU A 132       6.609  -7.754   6.399  1.00 98.74           H  
ATOM   2154  N   GLN A 133       4.664  -8.320  11.082  1.00 98.43           N  
ATOM   2155  H   GLN A 133       3.803  -7.799  10.986  1.00 98.43           H  
ATOM   2156  CA  GLN A 133       4.559  -9.745  11.375  1.00 98.43           C  
ATOM   2157  HA  GLN A 133       5.524 -10.221  11.200  1.00 98.43           H  
ATOM   2158  C   GLN A 133       3.549 -10.404  10.442  1.00 98.43           C  
ATOM   2159  CB  GLN A 133       4.204  -9.978  12.847  1.00 98.43           C  
ATOM   2160  HB2 GLN A 133       3.282  -9.454  13.099  1.00 98.43           H  
ATOM   2161  HB3 GLN A 133       4.056 -11.047  12.997  1.00 98.43           H  
ATOM   2162  O   GLN A 133       2.345 -10.186  10.568  1.00 98.43           O  
ATOM   2163  CG  GLN A 133       5.340  -9.500  13.761  1.00 98.43           C  
ATOM   2164  HG2 GLN A 133       5.351  -8.411  13.797  1.00 98.43           H  
ATOM   2165  HG3 GLN A 133       6.290  -9.833  13.343  1.00 98.43           H  
ATOM   2166  CD  GLN A 133       5.242 -10.037  15.180  1.00 98.43           C  
ATOM   2167  NE2 GLN A 133       6.327 -10.019  15.917  1.00 98.43           N  
ATOM   2168 HE21 GLN A 133       6.279 -10.436  16.836  1.00 98.43           H  
ATOM   2169 HE22 GLN A 133       7.202  -9.776  15.476  1.00 98.43           H  
ATOM   2170  OE1 GLN A 133       4.218 -10.495  15.662  1.00 98.43           O  
ATOM   2171  N   VAL A 134       4.049 -11.238   9.531  1.00 98.27           N  
ATOM   2172  H   VAL A 134       5.052 -11.356   9.503  1.00 98.27           H  
ATOM   2173  CA  VAL A 134       3.258 -12.032   8.583  1.00 98.27           C  
ATOM   2174  HA  VAL A 134       2.219 -11.996   8.911  1.00 98.27           H  
ATOM   2175  C   VAL A 134       3.687 -13.494   8.594  1.00 98.27           C  
ATOM   2176  CB  VAL A 134       3.285 -11.472   7.149  1.00 98.27           C  
ATOM   2177  HB  VAL A 134       2.812 -12.203   6.493  1.00 98.27           H  
ATOM   2178  O   VAL A 134       4.857 -13.813   8.795  1.00 98.27           O  
ATOM   2179  CG1 VAL A 134       2.458 -10.191   7.066  1.00 98.27           C  
ATOM   2180 HG11 VAL A 134       1.417 -10.429   7.282  1.00 98.27           H  
ATOM   2181 HG12 VAL A 134       2.825  -9.460   7.786  1.00 98.27           H  
ATOM   2182 HG13 VAL A 134       2.520  -9.774   6.060  1.00 98.27           H  
ATOM   2183  CG2 VAL A 134       4.700 -11.215   6.623  1.00 98.27           C  
ATOM   2184 HG21 VAL A 134       5.288 -12.130   6.679  1.00 98.27           H  
ATOM   2185 HG22 VAL A 134       5.192 -10.435   7.205  1.00 98.27           H  
ATOM   2186 HG23 VAL A 134       4.650 -10.899   5.581  1.00 98.27           H  
ATOM   2187  N   SER A 135       2.743 -14.416   8.406  1.00 97.23           N  
ATOM   2188  H   SER A 135       1.794 -14.110   8.245  1.00 97.23           H  
ATOM   2189  CA  SER A 135       3.059 -15.841   8.221  1.00 97.23           C  
ATOM   2190  HA  SER A 135       3.912 -15.922   7.547  1.00 97.23           H  
ATOM   2191  C   SER A 135       1.895 -16.602   7.587  1.00 97.23           C  
ATOM   2192  CB  SER A 135       3.448 -16.490   9.561  1.00 97.23           C  
ATOM   2193  HB2 SER A 135       3.730 -17.531   9.402  1.00 97.23           H  
ATOM   2194  HB3 SER A 135       4.308 -15.971   9.983  1.00 97.23           H  
ATOM   2195  O   SER A 135       0.800 -16.055   7.442  1.00 97.23           O  
ATOM   2196  OG  SER A 135       2.375 -16.428  10.476  1.00 97.23           O  
ATOM   2197  HG  SER A 135       2.070 -15.519  10.434  1.00 97.23           H  
ATOM   2198  N   LYS A 136       2.130 -17.885   7.271  1.00 96.33           N  
ATOM   2199  H   LYS A 136       3.069 -18.232   7.401  1.00 96.33           H  
ATOM   2200  CA  LYS A 136       1.138 -18.802   6.684  1.00 96.33           C  
ATOM   2201  HA  LYS A 136       1.632 -19.738   6.421  1.00 96.33           H  
ATOM   2202  C   LYS A 136       0.578 -18.253   5.371  1.00 96.33           C  
ATOM   2203  CB  LYS A 136       0.028 -19.123   7.692  1.00 96.33           C  
ATOM   2204  HB2 LYS A 136      -0.679 -19.798   7.210  1.00 96.33           H  
ATOM   2205  HB3 LYS A 136      -0.498 -18.200   7.935  1.00 96.33           H  
ATOM   2206  O   LYS A 136      -0.619 -17.973   5.260  1.00 96.33           O  
ATOM   2207  CG  LYS A 136       0.511 -19.764   8.996  1.00 96.33           C  
ATOM   2208  HG2 LYS A 136       1.163 -19.080   9.539  1.00 96.33           H  
ATOM   2209  HG3 LYS A 136       1.052 -20.683   8.768  1.00 96.33           H  
ATOM   2210  CD  LYS A 136      -0.721 -20.085   9.847  1.00 96.33           C  
ATOM   2211  HD2 LYS A 136      -1.225 -19.158  10.119  1.00 96.33           H  
ATOM   2212  HD3 LYS A 136      -1.404 -20.690   9.251  1.00 96.33           H  
ATOM   2213  CE  LYS A 136      -0.341 -20.856  11.111  1.00 96.33           C  
ATOM   2214  HE2 LYS A 136       0.210 -20.194  11.780  1.00 96.33           H  
ATOM   2215  HE3 LYS A 136       0.316 -21.677  10.826  1.00 96.33           H  
ATOM   2216  NZ  LYS A 136      -1.559 -21.394  11.769  1.00 96.33           N  
ATOM   2217  HZ1 LYS A 136      -1.332 -21.928  12.596  1.00 96.33           H  
ATOM   2218  HZ2 LYS A 136      -2.039 -22.016  11.134  1.00 96.33           H  
ATOM   2219  HZ3 LYS A 136      -2.211 -20.657  11.998  1.00 96.33           H  
ATOM   2220  N   TYR A 137       1.497 -18.048   4.435  1.00 97.62           N  
ATOM   2221  H   TYR A 137       2.453 -18.316   4.617  1.00 97.62           H  
ATOM   2222  CA  TYR A 137       1.196 -17.587   3.093  1.00 97.62           C  
ATOM   2223  HA  TYR A 137       0.650 -16.647   3.169  1.00 97.62           H  
ATOM   2224  C   TYR A 137       0.345 -18.602   2.316  1.00 97.62           C  
ATOM   2225  CB  TYR A 137       2.506 -17.306   2.354  1.00 97.62           C  
ATOM   2226  HB2 TYR A 137       2.997 -16.447   2.812  1.00 97.62           H  
ATOM   2227  HB3 TYR A 137       3.172 -18.163   2.453  1.00 97.62           H  
ATOM   2228  O   TYR A 137       0.562 -19.810   2.425  1.00 97.62           O  
ATOM   2229  CG  TYR A 137       2.288 -17.033   0.886  1.00 97.62           C  
ATOM   2230  CD1 TYR A 137       2.437 -18.072  -0.055  1.00 97.62           C  
ATOM   2231  HD1 TYR A 137       2.757 -19.052   0.266  1.00 97.62           H  
ATOM   2232  CD2 TYR A 137       1.851 -15.762   0.476  1.00 97.62           C  
ATOM   2233  HD2 TYR A 137       1.702 -14.979   1.205  1.00 97.62           H  
ATOM   2234  CE1 TYR A 137       2.154 -17.836  -1.412  1.00 97.62           C  
ATOM   2235  HE1 TYR A 137       2.252 -18.618  -2.151  1.00 97.62           H  
ATOM   2236  CE2 TYR A 137       1.600 -15.519  -0.880  1.00 97.62           C  
ATOM   2237  HE2 TYR A 137       1.298 -14.535  -1.208  1.00 97.62           H  
ATOM   2238  OH  TYR A 137       1.444 -16.312  -3.110  1.00 97.62           O  
ATOM   2239  HH  TYR A 137       1.244 -15.386  -3.265  1.00 97.62           H  
ATOM   2240  CZ  TYR A 137       1.735 -16.556  -1.818  1.00 97.62           C  
ATOM   2241  N   PHE A 138      -0.576 -18.095   1.502  1.00 97.48           N  
ATOM   2242  H   PHE A 138      -0.711 -17.094   1.517  1.00 97.48           H  
ATOM   2243  CA  PHE A 138      -1.235 -18.809   0.411  1.00 97.48           C  
ATOM   2244  HA  PHE A 138      -0.522 -19.502  -0.035  1.00 97.48           H  
ATOM   2245  C   PHE A 138      -1.674 -17.811  -0.670  1.00 97.48           C  
ATOM   2246  CB  PHE A 138      -2.433 -19.609   0.947  1.00 97.48           C  
ATOM   2247  HB2 PHE A 138      -2.790 -20.263   0.150  1.00 97.48           H  
ATOM   2248  HB3 PHE A 138      -2.096 -20.257   1.755  1.00 97.48           H  
ATOM   2249  O   PHE A 138      -1.803 -16.618  -0.407  1.00 97.48           O  
ATOM   2250  CG  PHE A 138      -3.600 -18.773   1.446  1.00 97.48           C  
ATOM   2251  CD1 PHE A 138      -3.582 -18.232   2.746  1.00 97.48           C  
ATOM   2252  HD1 PHE A 138      -2.726 -18.393   3.385  1.00 97.48           H  
ATOM   2253  CD2 PHE A 138      -4.720 -18.559   0.618  1.00 97.48           C  
ATOM   2254  HD2 PHE A 138      -4.742 -18.970  -0.381  1.00 97.48           H  
ATOM   2255  CE1 PHE A 138      -4.688 -17.505   3.224  1.00 97.48           C  
ATOM   2256  HE1 PHE A 138      -4.691 -17.114   4.231  1.00 97.48           H  
ATOM   2257  CE2 PHE A 138      -5.822 -17.826   1.094  1.00 97.48           C  
ATOM   2258  HE2 PHE A 138      -6.690 -17.680   0.469  1.00 97.48           H  
ATOM   2259  CZ  PHE A 138      -5.811 -17.309   2.401  1.00 97.48           C  
ATOM   2260  HZ  PHE A 138      -6.667 -16.771   2.779  1.00 97.48           H  
ATOM   2261  N   GLY A 139      -1.934 -18.276  -1.888  1.00 97.18           N  
ATOM   2262  H   GLY A 139      -1.720 -19.236  -2.118  1.00 97.18           H  
ATOM   2263  CA  GLY A 139      -2.434 -17.422  -2.967  1.00 97.18           C  
ATOM   2264  HA2 GLY A 139      -2.035 -16.413  -2.864  1.00 97.18           H  
ATOM   2265  HA3 GLY A 139      -3.521 -17.373  -2.905  1.00 97.18           H  
ATOM   2266  C   GLY A 139      -2.055 -17.935  -4.347  1.00 97.18           C  
ATOM   2267  O   GLY A 139      -1.402 -18.969  -4.470  1.00 97.18           O  
ATOM   2268  N   ASN A 140      -2.493 -17.218  -5.382  1.00 97.06           N  
ATOM   2269  H   ASN A 140      -2.999 -16.364  -5.196  1.00 97.06           H  
ATOM   2270  CA  ASN A 140      -2.104 -17.482  -6.773  1.00 97.06           C  
ATOM   2271  HA  ASN A 140      -1.682 -18.485  -6.832  1.00 97.06           H  
ATOM   2272  C   ASN A 140      -0.998 -16.532  -7.272  1.00 97.06           C  
ATOM   2273  CB  ASN A 140      -3.349 -17.445  -7.677  1.00 97.06           C  
ATOM   2274  HB2 ASN A 140      -4.140 -18.057  -7.243  1.00 97.06           H  
ATOM   2275  HB3 ASN A 140      -3.079 -17.873  -8.643  1.00 97.06           H  
ATOM   2276  O   ASN A 140      -0.506 -16.700  -8.386  1.00 97.06           O  
ATOM   2277  CG  ASN A 140      -3.882 -16.043  -7.912  1.00 97.06           C  
ATOM   2278  ND2 ASN A 140      -4.697 -15.843  -8.920  1.00 97.06           N  
ATOM   2279 HD21 ASN A 140      -4.894 -16.597  -9.563  1.00 97.06           H  
ATOM   2280 HD22 ASN A 140      -4.939 -14.888  -9.140  1.00 97.06           H  
ATOM   2281  OD1 ASN A 140      -3.584 -15.103  -7.199  1.00 97.06           O  
ATOM   2282  N   ALA A 141      -0.629 -15.524  -6.477  1.00 95.53           N  
ATOM   2283  H   ALA A 141      -1.134 -15.389  -5.613  1.00 95.53           H  
ATOM   2284  CA  ALA A 141       0.640 -14.833  -6.628  1.00 95.53           C  
ATOM   2285  HA  ALA A 141       0.811 -14.611  -7.681  1.00 95.53           H  
ATOM   2286  C   ALA A 141       1.785 -15.738  -6.131  1.00 95.53           C  
ATOM   2287  CB  ALA A 141       0.569 -13.509  -5.845  1.00 95.53           C  
ATOM   2288  HB1 ALA A 141      -0.331 -12.953  -6.106  1.00 95.53           H  
ATOM   2289  HB2 ALA A 141       1.440 -12.891  -6.065  1.00 95.53           H  
ATOM   2290  HB3 ALA A 141       0.548 -13.720  -4.776  1.00 95.53           H  
ATOM   2291  O   ALA A 141       1.617 -16.921  -5.849  1.00 95.53           O  
ATOM   2292  N   THR A 142       2.958 -15.150  -5.974  1.00 93.40           N  
ATOM   2293  H   THR A 142       3.059 -14.189  -6.267  1.00 93.40           H  
ATOM   2294  CA  THR A 142       4.074 -15.709  -5.204  1.00 93.40           C  
ATOM   2295  HA  THR A 142       3.960 -16.785  -5.074  1.00 93.40           H  
ATOM   2296  C   THR A 142       4.162 -15.043  -3.829  1.00 93.40           C  
ATOM   2297  CB  THR A 142       5.360 -15.418  -5.956  1.00 93.40           C  
ATOM   2298  HB  THR A 142       6.212 -15.768  -5.374  1.00 93.40           H  
ATOM   2299  O   THR A 142       3.586 -13.971  -3.631  1.00 93.40           O  
ATOM   2300  CG2 THR A 142       5.396 -16.066  -7.350  1.00 93.40           C  
ATOM   2301 HG21 THR A 142       4.560 -16.753  -7.483  1.00 93.40           H  
ATOM   2302 HG22 THR A 142       6.319 -16.635  -7.457  1.00 93.40           H  
ATOM   2303 HG23 THR A 142       5.347 -15.309  -8.132  1.00 93.40           H  
ATOM   2304  OG1 THR A 142       5.398 -14.007  -6.040  1.00 93.40           O  
ATOM   2305  HG1 THR A 142       6.316 -13.763  -5.899  1.00 93.40           H  
ATOM   2306  N   ASP A 143       4.929 -15.604  -2.893  1.00 96.07           N  
ATOM   2307  H   ASP A 143       5.381 -16.490  -3.068  1.00 96.07           H  
ATOM   2308  CA  ASP A 143       5.261 -14.912  -1.645  1.00 96.07           C  
ATOM   2309  HA  ASP A 143       4.432 -14.264  -1.361  1.00 96.07           H  
ATOM   2310  C   ASP A 143       6.511 -14.043  -1.831  1.00 96.07           C  
ATOM   2311  CB  ASP A 143       5.450 -15.918  -0.502  1.00 96.07           C  
ATOM   2312  HB2 ASP A 143       4.613 -16.615  -0.501  1.00 96.07           H  
ATOM   2313  HB3 ASP A 143       6.359 -16.501  -0.653  1.00 96.07           H  
ATOM   2314  O   ASP A 143       7.625 -14.547  -1.735  1.00 96.07           O  
ATOM   2315  CG  ASP A 143       5.512 -15.219   0.861  1.00 96.07           C  
ATOM   2316  OD1 ASP A 143       5.564 -13.964   0.930  1.00 96.07           O  
ATOM   2317  OD2 ASP A 143       5.473 -15.923   1.887  1.00 96.07           O  
ATOM   2318  N   SER A 144       6.340 -12.744  -2.101  1.00 96.16           N  
ATOM   2319  H   SER A 144       5.399 -12.391  -2.198  1.00 96.16           H  
ATOM   2320  CA  SER A 144       7.464 -11.791  -2.152  1.00 96.16           C  
ATOM   2321  HA  SER A 144       8.388 -12.355  -2.277  1.00 96.16           H  
ATOM   2322  C   SER A 144       7.643 -10.999  -0.846  1.00 96.16           C  
ATOM   2323  CB  SER A 144       7.386 -10.854  -3.366  1.00 96.16           C  
ATOM   2324  HB2 SER A 144       6.576 -10.140  -3.219  1.00 96.16           H  
ATOM   2325  HB3 SER A 144       8.322 -10.300  -3.431  1.00 96.16           H  
ATOM   2326  O   SER A 144       8.440 -10.064  -0.814  1.00 96.16           O  
ATOM   2327  OG  SER A 144       7.188 -11.558  -4.588  1.00 96.16           O  
ATOM   2328  HG  SER A 144       6.261 -11.434  -4.802  1.00 96.16           H  
ATOM   2329  N   LEU A 145       6.910 -11.336   0.231  1.00 95.77           N  
ATOM   2330  H   LEU A 145       6.304 -12.141   0.165  1.00 95.77           H  
ATOM   2331  CA  LEU A 145       7.134 -10.751   1.562  1.00 95.77           C  
ATOM   2332  HA  LEU A 145       7.667  -9.806   1.454  1.00 95.77           H  
ATOM   2333  C   LEU A 145       8.023 -11.628   2.438  1.00 95.77           C  
ATOM   2334  CB  LEU A 145       5.823 -10.463   2.316  1.00 95.77           C  
ATOM   2335  HB2 LEU A 145       5.269 -11.395   2.422  1.00 95.77           H  
ATOM   2336  HB3 LEU A 145       6.080 -10.129   3.321  1.00 95.77           H  
ATOM   2337  O   LEU A 145       8.755 -11.081   3.256  1.00 95.77           O  
ATOM   2338  CG  LEU A 145       4.922  -9.393   1.687  1.00 95.77           C  
ATOM   2339  HG  LEU A 145       4.601  -9.740   0.705  1.00 95.77           H  
ATOM   2340  CD1 LEU A 145       3.690  -9.149   2.561  1.00 95.77           C  
ATOM   2341 HD11 LEU A 145       3.983  -8.673   3.497  1.00 95.77           H  
ATOM   2342 HD12 LEU A 145       3.203 -10.097   2.788  1.00 95.77           H  
ATOM   2343 HD13 LEU A 145       2.988  -8.507   2.030  1.00 95.77           H  
ATOM   2344  CD2 LEU A 145       5.620  -8.043   1.529  1.00 95.77           C  
ATOM   2345 HD21 LEU A 145       4.895  -7.321   1.155  1.00 95.77           H  
ATOM   2346 HD22 LEU A 145       6.427  -8.128   0.801  1.00 95.77           H  
ATOM   2347 HD23 LEU A 145       6.021  -7.703   2.484  1.00 95.77           H  
ATOM   2348  N   THR A 146       7.970 -12.956   2.315  1.00 95.71           N  
ATOM   2349  H   THR A 146       7.287 -13.360   1.689  1.00 95.71           H  
ATOM   2350  CA  THR A 146       8.729 -13.859   3.208  1.00 95.71           C  
ATOM   2351  HA  THR A 146       9.318 -13.235   3.880  1.00 95.71           H  
ATOM   2352  C   THR A 146       9.808 -14.697   2.516  1.00 95.71           C  
ATOM   2353  CB  THR A 146       7.830 -14.669   4.159  1.00 95.71           C  
ATOM   2354  HB  THR A 146       8.452 -14.942   5.011  1.00 95.71           H  
ATOM   2355  O   THR A 146      10.393 -15.582   3.136  1.00 95.71           O  
ATOM   2356  CG2 THR A 146       6.647 -13.870   4.709  1.00 95.71           C  
ATOM   2357 HG21 THR A 146       5.911 -13.715   3.920  1.00 95.71           H  
ATOM   2358 HG22 THR A 146       6.184 -14.417   5.530  1.00 95.71           H  
ATOM   2359 HG23 THR A 146       6.995 -12.899   5.062  1.00 95.71           H  
ATOM   2360  OG1 THR A 146       7.341 -15.871   3.628  1.00 95.71           O  
ATOM   2361  HG1 THR A 146       6.661 -15.733   2.964  1.00 95.71           H  
ATOM   2362  N   SER A 147      10.116 -14.375   1.257  1.00 91.38           N  
ATOM   2363  H   SER A 147       9.581 -13.648   0.804  1.00 91.38           H  
ATOM   2364  CA  SER A 147      11.175 -14.974   0.434  1.00 91.38           C  
ATOM   2365  HA  SER A 147      11.166 -16.053   0.591  1.00 91.38           H  
ATOM   2366  C   SER A 147      12.595 -14.497   0.824  1.00 91.38           C  
ATOM   2367  CB  SER A 147      10.807 -14.730  -1.036  1.00 91.38           C  
ATOM   2368  HB2 SER A 147       9.928 -15.332  -1.268  1.00 91.38           H  
ATOM   2369  HB3 SER A 147      11.609 -15.047  -1.702  1.00 91.38           H  
ATOM   2370  O   SER A 147      12.873 -14.257   2.000  1.00 91.38           O  
ATOM   2371  OG  SER A 147      10.497 -13.367  -1.252  1.00 91.38           O  
ATOM   2372  HG  SER A 147      11.317 -12.908  -1.449  1.00 91.38           H  
ATOM   2373  N   ASN A 148      13.543 -14.406  -0.119  1.00 87.44           N  
ATOM   2374  H   ASN A 148      13.262 -14.407  -1.090  1.00 87.44           H  
ATOM   2375  CA  ASN A 148      14.968 -14.198   0.180  1.00 87.44           C  
ATOM   2376  HA  ASN A 148      15.289 -14.978   0.870  1.00 87.44           H  
ATOM   2377  C   ASN A 148      15.250 -12.847   0.848  1.00 87.44           C  
ATOM   2378  CB  ASN A 148      15.813 -14.300  -1.097  1.00 87.44           C  
ATOM   2379  HB2 ASN A 148      16.869 -14.282  -0.825  1.00 87.44           H  
ATOM   2380  HB3 ASN A 148      15.628 -13.430  -1.728  1.00 87.44           H  
ATOM   2381  O   ASN A 148      16.038 -12.778   1.790  1.00 87.44           O  
ATOM   2382  CG  ASN A 148      15.571 -15.561  -1.891  1.00 87.44           C  
ATOM   2383  ND2 ASN A 148      15.141 -15.414  -3.121  1.00 87.44           N  
ATOM   2384 HD21 ASN A 148      14.868 -14.493  -3.431  1.00 87.44           H  
ATOM   2385 HD22 ASN A 148      14.921 -16.248  -3.648  1.00 87.44           H  
ATOM   2386  OD1 ASN A 148      15.750 -16.667  -1.410  1.00 87.44           O  
ATOM   2387  N   HIS A 149      14.586 -11.778   0.401  1.00 84.68           N  
ATOM   2388  H   HIS A 149      13.928 -11.916  -0.352  1.00 84.68           H  
ATOM   2389  CA  HIS A 149      14.709 -10.437   0.990  1.00 84.68           C  
ATOM   2390  HA  HIS A 149      15.675 -10.372   1.490  1.00 84.68           H  
ATOM   2391  C   HIS A 149      13.663 -10.199   2.088  1.00 84.68           C  
ATOM   2392  CB  HIS A 149      14.716  -9.368  -0.108  1.00 84.68           C  
ATOM   2393  HB2 HIS A 149      13.825  -9.483  -0.725  1.00 84.68           H  
ATOM   2394  HB3 HIS A 149      14.687  -8.377   0.345  1.00 84.68           H  
ATOM   2395  O   HIS A 149      13.128  -9.102   2.218  1.00 84.68           O  
ATOM   2396  CG  HIS A 149      15.949  -9.437  -0.969  1.00 84.68           C  
ATOM   2397  CD2 HIS A 149      17.130  -8.785  -0.742  1.00 84.68           C  
ATOM   2398  HD2 HIS A 149      17.334  -8.126   0.088  1.00 84.68           H  
ATOM   2399  ND1 HIS A 149      16.116 -10.186  -2.111  1.00 84.68           N  
ATOM   2400  HD1 HIS A 149      15.426 -10.772  -2.559  1.00 84.68           H  
ATOM   2401  CE1 HIS A 149      17.357  -9.965  -2.572  1.00 84.68           C  
ATOM   2402  HE1 HIS A 149      17.764 -10.405  -3.470  1.00 84.68           H  
ATOM   2403  NE2 HIS A 149      18.027  -9.134  -1.758  1.00 84.68           N  
ATOM   2404  N   ASN A 150      13.384 -11.252   2.865  1.00 92.55           N  
ATOM   2405  H   ASN A 150      13.863 -12.110   2.629  1.00 92.55           H  
ATOM   2406  CA  ASN A 150      12.353 -11.366   3.890  1.00 92.55           C  
ATOM   2407  HA  ASN A 150      11.454 -11.750   3.408  1.00 92.55           H  
ATOM   2408  C   ASN A 150      12.000 -10.036   4.583  1.00 92.55           C  
ATOM   2409  CB  ASN A 150      12.838 -12.417   4.903  1.00 92.55           C  
ATOM   2410  HB2 ASN A 150      13.692 -12.029   5.458  1.00 92.55           H  
ATOM   2411  HB3 ASN A 150      13.156 -13.312   4.368  1.00 92.55           H  
ATOM   2412  O   ASN A 150      12.786  -9.500   5.371  1.00 92.55           O  
ATOM   2413  CG  ASN A 150      11.764 -12.834   5.883  1.00 92.55           C  
ATOM   2414  ND2 ASN A 150      12.072 -13.752   6.767  1.00 92.55           N  
ATOM   2415 HD21 ASN A 150      12.968 -14.212   6.698  1.00 92.55           H  
ATOM   2416 HD22 ASN A 150      11.310 -14.107   7.327  1.00 92.55           H  
ATOM   2417  OD1 ASN A 150      10.638 -12.370   5.862  1.00 92.55           O  
ATOM   2418  N   HIS A 151      10.793  -9.556   4.295  1.00 97.50           N  
ATOM   2419  H   HIS A 151      10.234 -10.089   3.645  1.00 97.50           H  
ATOM   2420  CA  HIS A 151      10.155  -8.371   4.859  1.00 97.50           C  
ATOM   2421  HA  HIS A 151      10.902  -7.593   5.017  1.00 97.50           H  
ATOM   2422  C   HIS A 151       9.475  -8.661   6.208  1.00 97.50           C  
ATOM   2423  CB  HIS A 151       9.122  -7.860   3.844  1.00 97.50           C  
ATOM   2424  HB2 HIS A 151       8.381  -8.631   3.636  1.00 97.50           H  
ATOM   2425  HB3 HIS A 151       8.592  -7.020   4.293  1.00 97.50           H  
ATOM   2426  O   HIS A 151       9.180  -7.742   6.975  1.00 97.50           O  
ATOM   2427  CG  HIS A 151       9.728  -7.380   2.550  1.00 97.50           C  
ATOM   2428  CD2 HIS A 151       9.952  -8.068   1.383  1.00 97.50           C  
ATOM   2429  HD2 HIS A 151       9.738  -9.111   1.205  1.00 97.50           H  
ATOM   2430  ND1 HIS A 151      10.183  -6.108   2.354  1.00 97.50           N  
ATOM   2431  HD1 HIS A 151      10.275  -5.414   3.082  1.00 97.50           H  
ATOM   2432  CE1 HIS A 151      10.657  -6.012   1.112  1.00 97.50           C  
ATOM   2433  HE1 HIS A 151      11.091  -5.109   0.709  1.00 97.50           H  
ATOM   2434  NE2 HIS A 151      10.526  -7.178   0.460  1.00 97.50           N  
ATOM   2435  N   ASN A 152       9.236  -9.933   6.541  1.00 98.00           N  
ATOM   2436  H   ASN A 152       9.555 -10.663   5.921  1.00 98.00           H  
ATOM   2437  CA  ASN A 152       8.725 -10.312   7.853  1.00 98.00           C  
ATOM   2438  HA  ASN A 152       7.807  -9.751   8.030  1.00 98.00           H  
ATOM   2439  C   ASN A 152       9.734  -9.953   8.954  1.00 98.00           C  
ATOM   2440  CB  ASN A 152       8.402 -11.811   7.873  1.00 98.00           C  
ATOM   2441  HB2 ASN A 152       9.336 -12.373   7.853  1.00 98.00           H  
ATOM   2442  HB3 ASN A 152       7.808 -12.074   6.998  1.00 98.00           H  
ATOM   2443  O   ASN A 152      10.945 -10.129   8.800  1.00 98.00           O  
ATOM   2444  CG  ASN A 152       7.647 -12.240   9.108  1.00 98.00           C  
ATOM   2445  ND2 ASN A 152       7.785 -13.481   9.504  1.00 98.00           N  
ATOM   2446 HD21 ASN A 152       8.288 -14.125   8.911  1.00 98.00           H  
ATOM   2447 HD22 ASN A 152       7.089 -13.790  10.168  1.00 98.00           H  
ATOM   2448  OD1 ASN A 152       6.915 -11.485   9.724  1.00 98.00           O  
ATOM   2449  N   ASN A 153       9.225  -9.490  10.095  1.00 97.93           N  
ATOM   2450  H   ASN A 153       8.221  -9.391  10.156  1.00 97.93           H  
ATOM   2451  CA  ASN A 153       9.983  -8.995  11.244  1.00 97.93           C  
ATOM   2452  HA  ASN A 153       9.241  -8.605  11.941  1.00 97.93           H  
ATOM   2453  C   ASN A 153      10.899  -7.793  10.973  1.00 97.93           C  
ATOM   2454  CB  ASN A 153      10.697 -10.156  11.959  1.00 97.93           C  
ATOM   2455  HB2 ASN A 153      11.305 -10.715  11.247  1.00 97.93           H  
ATOM   2456  HB3 ASN A 153      11.369  -9.768  12.725  1.00 97.93           H  
ATOM   2457  O   ASN A 153      11.689  -7.440  11.857  1.00 97.93           O  
ATOM   2458  CG  ASN A 153       9.735 -11.083  12.666  1.00 97.93           C  
ATOM   2459  ND2 ASN A 153       9.979 -12.370  12.608  1.00 97.93           N  
ATOM   2460 HD21 ASN A 153       9.321 -12.976  13.077  1.00 97.93           H  
ATOM   2461 HD22 ASN A 153      10.737 -12.713  12.035  1.00 97.93           H  
ATOM   2462  OD1 ASN A 153       8.802 -10.669  13.338  1.00 97.93           O  
ATOM   2463  N   GLN A 154      10.764  -7.130   9.824  1.00 98.52           N  
ATOM   2464  H   GLN A 154      10.093  -7.449   9.140  1.00 98.52           H  
ATOM   2465  CA  GLN A 154      11.508  -5.913   9.512  1.00 98.52           C  
ATOM   2466  HA  GLN A 154      12.455  -5.939  10.050  1.00 98.52           H  
ATOM   2467  C   GLN A 154      10.770  -4.671   9.989  1.00 98.52           C  
ATOM   2468  CB  GLN A 154      11.837  -5.828   8.020  1.00 98.52           C  
ATOM   2469  HB2 GLN A 154      12.508  -4.984   7.858  1.00 98.52           H  
ATOM   2470  HB3 GLN A 154      10.925  -5.653   7.449  1.00 98.52           H  
ATOM   2471  O   GLN A 154       9.538  -4.653  10.075  1.00 98.52           O  
ATOM   2472  CG  GLN A 154      12.507  -7.101   7.500  1.00 98.52           C  
ATOM   2473  HG2 GLN A 154      12.854  -6.900   6.487  1.00 98.52           H  
ATOM   2474  HG3 GLN A 154      11.764  -7.896   7.438  1.00 98.52           H  
ATOM   2475  CD  GLN A 154      13.668  -7.591   8.358  1.00 98.52           C  
ATOM   2476  NE2 GLN A 154      13.749  -8.876   8.616  1.00 98.52           N  
ATOM   2477 HE21 GLN A 154      13.026  -9.489   8.267  1.00 98.52           H  
ATOM   2478 HE22 GLN A 154      14.530  -9.179   9.179  1.00 98.52           H  
ATOM   2479  OE1 GLN A 154      14.486  -6.842   8.866  1.00 98.52           O  
ATOM   2480  N   LYS A 155      11.546  -3.647  10.344  1.00 98.75           N  
ATOM   2481  H   LYS A 155      12.524  -3.707  10.101  1.00 98.75           H  
ATOM   2482  CA  LYS A 155      11.042  -2.327  10.725  1.00 98.75           C  
ATOM   2483  HA  LYS A 155      10.180  -2.418  11.386  1.00 98.75           H  
ATOM   2484  C   LYS A 155      10.595  -1.576   9.472  1.00 98.75           C  
ATOM   2485  CB  LYS A 155      12.148  -1.550  11.439  1.00 98.75           C  
ATOM   2486  HB2 LYS A 155      13.002  -1.491  10.764  1.00 98.75           H  
ATOM   2487  HB3 LYS A 155      11.798  -0.535  11.626  1.00 98.75           H  
ATOM   2488  O   LYS A 155      11.068  -1.860   8.376  1.00 98.75           O  
ATOM   2489  CG  LYS A 155      12.588  -2.192  12.765  1.00 98.75           C  
ATOM   2490  HG2 LYS A 155      12.897  -3.224  12.599  1.00 98.75           H  
ATOM   2491  HG3 LYS A 155      11.766  -2.175  13.481  1.00 98.75           H  
ATOM   2492  CD  LYS A 155      13.781  -1.401  13.306  1.00 98.75           C  
ATOM   2493  HD2 LYS A 155      13.480  -0.366  13.470  1.00 98.75           H  
ATOM   2494  HD3 LYS A 155      14.565  -1.412  12.549  1.00 98.75           H  
ATOM   2495  CE  LYS A 155      14.338  -1.983  14.603  1.00 98.75           C  
ATOM   2496  HE2 LYS A 155      14.539  -3.043  14.447  1.00 98.75           H  
ATOM   2497  HE3 LYS A 155      13.589  -1.872  15.388  1.00 98.75           H  
ATOM   2498  NZ  LYS A 155      15.590  -1.270  14.958  1.00 98.75           N  
ATOM   2499  HZ1 LYS A 155      16.260  -1.366  14.209  1.00 98.75           H  
ATOM   2500  HZ2 LYS A 155      16.002  -1.614  15.814  1.00 98.75           H  
ATOM   2501  HZ3 LYS A 155      15.414  -0.280  15.047  1.00 98.75           H  
ATOM   2502  N   PHE A 156       9.673  -0.637   9.633  1.00 98.85           N  
ATOM   2503  H   PHE A 156       9.341  -0.421  10.562  1.00 98.85           H  
ATOM   2504  CA  PHE A 156       9.280   0.249   8.545  1.00 98.85           C  
ATOM   2505  HA  PHE A 156       9.220  -0.328   7.622  1.00 98.85           H  
ATOM   2506  C   PHE A 156      10.336   1.348   8.362  1.00 98.85           C  
ATOM   2507  CB  PHE A 156       7.885   0.807   8.849  1.00 98.85           C  
ATOM   2508  HB2 PHE A 156       7.277   0.010   9.278  1.00 98.85           H  
ATOM   2509  HB3 PHE A 156       7.960   1.595   9.598  1.00 98.85           H  
ATOM   2510  O   PHE A 156      10.809   1.899   9.356  1.00 98.85           O  
ATOM   2511  CG  PHE A 156       7.157   1.324   7.629  1.00 98.85           C  
ATOM   2512  CD1 PHE A 156       7.192   2.687   7.288  1.00 98.85           C  
ATOM   2513  HD1 PHE A 156       7.762   3.384   7.885  1.00 98.85           H  
ATOM   2514  CD2 PHE A 156       6.428   0.427   6.830  1.00 98.85           C  
ATOM   2515  HD2 PHE A 156       6.424  -0.625   7.075  1.00 98.85           H  
ATOM   2516  CE1 PHE A 156       6.487   3.142   6.159  1.00 98.85           C  
ATOM   2517  HE1 PHE A 156       6.521   4.187   5.889  1.00 98.85           H  
ATOM   2518  CE2 PHE A 156       5.706   0.880   5.717  1.00 98.85           C  
ATOM   2519  HE2 PHE A 156       5.129   0.185   5.124  1.00 98.85           H  
ATOM   2520  CZ  PHE A 156       5.737   2.242   5.382  1.00 98.85           C  
ATOM   2521  HZ  PHE A 156       5.194   2.594   4.518  1.00 98.85           H  
ATOM   2522  N   SER A 157      10.677   1.691   7.120  1.00 98.85           N  
ATOM   2523  H   SER A 157      10.282   1.172   6.349  1.00 98.85           H  
ATOM   2524  CA  SER A 157      11.571   2.813   6.797  1.00 98.85           C  
ATOM   2525  HA  SER A 157      11.829   3.343   7.714  1.00 98.85           H  
ATOM   2526  C   SER A 157      10.881   3.806   5.872  1.00 98.85           C  
ATOM   2527  CB  SER A 157      12.892   2.365   6.155  1.00 98.85           C  
ATOM   2528  HB2 SER A 157      13.528   3.238   6.008  1.00 98.85           H  
ATOM   2529  HB3 SER A 157      12.695   1.919   5.180  1.00 98.85           H  
ATOM   2530  O   SER A 157      10.114   3.420   4.988  1.00 98.85           O  
ATOM   2531  OG  SER A 157      13.569   1.428   6.960  1.00 98.85           O  
ATOM   2532  HG  SER A 157      14.392   1.190   6.527  1.00 98.85           H  
ATOM   2533  N   THR A 158      11.204   5.083   6.052  1.00 98.84           N  
ATOM   2534  H   THR A 158      11.842   5.307   6.803  1.00 98.84           H  
ATOM   2535  CA  THR A 158      10.831   6.200   5.173  1.00 98.84           C  
ATOM   2536  HA  THR A 158      10.380   5.809   4.261  1.00 98.84           H  
ATOM   2537  C   THR A 158      12.084   6.972   4.761  1.00 98.84           C  
ATOM   2538  CB  THR A 158       9.806   7.133   5.839  1.00 98.84           C  
ATOM   2539  HB  THR A 158       9.625   7.996   5.197  1.00 98.84           H  
ATOM   2540  O   THR A 158      13.177   6.731   5.278  1.00 98.84           O  
ATOM   2541  CG2 THR A 158       8.482   6.410   6.074  1.00 98.84           C  
ATOM   2542 HG21 THR A 158       8.610   5.615   6.809  1.00 98.84           H  
ATOM   2543 HG22 THR A 158       8.127   5.985   5.136  1.00 98.84           H  
ATOM   2544 HG23 THR A 158       7.744   7.124   6.440  1.00 98.84           H  
ATOM   2545  OG1 THR A 158      10.273   7.570   7.089  1.00 98.84           O  
ATOM   2546  HG1 THR A 158      10.408   8.519   7.040  1.00 98.84           H  
ATOM   2547  N   PHE A 159      11.964   7.899   3.806  1.00 98.34           N  
ATOM   2548  H   PHE A 159      11.053   8.132   3.439  1.00 98.34           H  
ATOM   2549  CA  PHE A 159      13.135   8.640   3.317  1.00 98.34           C  
ATOM   2550  HA  PHE A 159      13.877   7.918   2.976  1.00 98.34           H  
ATOM   2551  C   PHE A 159      13.814   9.490   4.408  1.00 98.34           C  
ATOM   2552  CB  PHE A 159      12.739   9.501   2.114  1.00 98.34           C  
ATOM   2553  HB2 PHE A 159      12.242   8.857   1.388  1.00 98.34           H  
ATOM   2554  HB3 PHE A 159      13.653   9.871   1.650  1.00 98.34           H  
ATOM   2555  O   PHE A 159      14.999   9.787   4.305  1.00 98.34           O  
ATOM   2556  CG  PHE A 159      11.848  10.694   2.422  1.00 98.34           C  
ATOM   2557  CD1 PHE A 159      10.485  10.678   2.071  1.00 98.34           C  
ATOM   2558  HD1 PHE A 159      10.060   9.825   1.564  1.00 98.34           H  
ATOM   2559  CD2 PHE A 159      12.389  11.841   3.037  1.00 98.34           C  
ATOM   2560  HD2 PHE A 159      13.439  11.883   3.287  1.00 98.34           H  
ATOM   2561  CE1 PHE A 159       9.676  11.794   2.351  1.00 98.34           C  
ATOM   2562  HE1 PHE A 159       8.644  11.812   2.032  1.00 98.34           H  
ATOM   2563  CE2 PHE A 159      11.565  12.930   3.366  1.00 98.34           C  
ATOM   2564  HE2 PHE A 159      11.976  13.788   3.877  1.00 98.34           H  
ATOM   2565  CZ  PHE A 159      10.203  12.902   3.032  1.00 98.34           C  
ATOM   2566  HZ  PHE A 159       9.567  13.740   3.275  1.00 98.34           H  
ATOM   2567  N   ASP A 160      13.069   9.876   5.444  1.00 98.56           N  
ATOM   2568  H   ASP A 160      12.090   9.631   5.451  1.00 98.56           H  
ATOM   2569  CA  ASP A 160      13.492  10.699   6.582  1.00 98.56           C  
ATOM   2570  HA  ASP A 160      14.441  11.179   6.341  1.00 98.56           H  
ATOM   2571  C   ASP A 160      13.722   9.893   7.875  1.00 98.56           C  
ATOM   2572  CB  ASP A 160      12.446  11.808   6.809  1.00 98.56           C  
ATOM   2573  HB2 ASP A 160      12.394  12.432   5.916  1.00 98.56           H  
ATOM   2574  HB3 ASP A 160      12.781  12.445   7.627  1.00 98.56           H  
ATOM   2575  O   ASP A 160      14.156  10.457   8.878  1.00 98.56           O  
ATOM   2576  CG  ASP A 160      11.034  11.288   7.131  1.00 98.56           C  
ATOM   2577  OD1 ASP A 160      10.742  10.094   6.879  1.00 98.56           O  
ATOM   2578  OD2 ASP A 160      10.189  12.073   7.602  1.00 98.56           O  
ATOM   2579  N   ASN A 161      13.449   8.583   7.877  1.00 98.51           N  
ATOM   2580  H   ASN A 161      13.102   8.168   7.024  1.00 98.51           H  
ATOM   2581  CA  ASN A 161      13.626   7.714   9.040  1.00 98.51           C  
ATOM   2582  HA  ASN A 161      14.447   8.097   9.646  1.00 98.51           H  
ATOM   2583  C   ASN A 161      14.002   6.293   8.595  1.00 98.51           C  
ATOM   2584  CB  ASN A 161      12.348   7.779   9.888  1.00 98.51           C  
ATOM   2585  HB2 ASN A 161      12.109   8.824  10.088  1.00 98.51           H  
ATOM   2586  HB3 ASN A 161      11.522   7.345   9.324  1.00 98.51           H  
ATOM   2587  O   ASN A 161      13.143   5.438   8.348  1.00 98.51           O  
ATOM   2588  CG  ASN A 161      12.436   7.060  11.219  1.00 98.51           C  
ATOM   2589  ND2 ASN A 161      11.373   7.104  11.980  1.00 98.51           N  
ATOM   2590 HD21 ASN A 161      10.564   7.591  11.620  1.00 98.51           H  
ATOM   2591 HD22 ASN A 161      11.270   6.369  12.665  1.00 98.51           H  
ATOM   2592  OD1 ASN A 161      13.400   6.418  11.605  1.00 98.51           O  
ATOM   2593  N   ASP A 162      15.309   6.068   8.474  1.00 98.64           N  
ATOM   2594  H   ASP A 162      15.951   6.810   8.714  1.00 98.64           H  
ATOM   2595  CA  ASP A 162      15.894   4.808   8.027  1.00 98.64           C  
ATOM   2596  HA  ASP A 162      15.259   4.398   7.241  1.00 98.64           H  
ATOM   2597  C   ASP A 162      15.983   3.784   9.168  1.00 98.64           C  
ATOM   2598  CB  ASP A 162      17.270   5.078   7.409  1.00 98.64           C  
ATOM   2599  HB2 ASP A 162      17.180   5.884   6.681  1.00 98.64           H  
ATOM   2600  HB3 ASP A 162      17.960   5.402   8.188  1.00 98.64           H  
ATOM   2601  O   ASP A 162      16.576   4.036  10.219  1.00 98.64           O  
ATOM   2602  CG  ASP A 162      17.845   3.851   6.700  1.00 98.64           C  
ATOM   2603  OD1 ASP A 162      17.116   2.831   6.630  1.00 98.64           O  
ATOM   2604  OD2 ASP A 162      18.985   4.000   6.209  1.00 98.64           O  
ATOM   2605  N   ASN A 163      15.370   2.623   8.963  1.00 98.52           N  
ATOM   2606  H   ASN A 163      14.962   2.472   8.051  1.00 98.52           H  
ATOM   2607  CA  ASN A 163      15.356   1.504   9.898  1.00 98.52           C  
ATOM   2608  HA  ASN A 163      16.145   1.657  10.635  1.00 98.52           H  
ATOM   2609  C   ASN A 163      15.668   0.163   9.211  1.00 98.52           C  
ATOM   2610  CB  ASN A 163      13.995   1.467  10.616  1.00 98.52           C  
ATOM   2611  HB2 ASN A 163      13.209   1.317   9.875  1.00 98.52           H  
ATOM   2612  HB3 ASN A 163      13.985   0.623  11.305  1.00 98.52           H  
ATOM   2613  O   ASN A 163      15.371  -0.889   9.791  1.00 98.52           O  
ATOM   2614  CG  ASN A 163      13.707   2.710  11.431  1.00 98.52           C  
ATOM   2615  ND2 ASN A 163      12.931   3.628  10.915  1.00 98.52           N  
ATOM   2616 HD21 ASN A 163      12.614   3.504   9.965  1.00 98.52           H  
ATOM   2617 HD22 ASN A 163      13.072   4.565  11.264  1.00 98.52           H  
ATOM   2618  OD1 ASN A 163      14.133   2.833  12.574  1.00 98.52           O  
ATOM   2619  N   ASP A 164      16.207   0.191   7.988  1.00 98.03           N  
ATOM   2620  H   ASP A 164      16.566   1.064   7.627  1.00 98.03           H  
ATOM   2621  CA  ASP A 164      16.526  -1.021   7.239  1.00 98.03           C  
ATOM   2622  HA  ASP A 164      15.788  -1.776   7.510  1.00 98.03           H  
ATOM   2623  C   ASP A 164      17.888  -1.619   7.659  1.00 98.03           C  
ATOM   2624  CB  ASP A 164      16.301  -0.772   5.740  1.00 98.03           C  
ATOM   2625  HB2 ASP A 164      16.270  -1.736   5.231  1.00 98.03           H  
ATOM   2626  HB3 ASP A 164      15.315  -0.324   5.616  1.00 98.03           H  
ATOM   2627  O   ASP A 164      18.529  -1.147   8.602  1.00 98.03           O  
ATOM   2628  CG  ASP A 164      17.334   0.103   5.036  1.00 98.03           C  
ATOM   2629  OD1 ASP A 164      18.528  -0.232   5.184  1.00 98.03           O  
ATOM   2630  OD2 ASP A 164      16.889   0.906   4.178  1.00 98.03           O  
ATOM   2631  N   ASN A 165      18.293  -2.744   7.056  1.00 97.13           N  
ATOM   2632  H   ASN A 165      17.800  -3.033   6.223  1.00 97.13           H  
ATOM   2633  CA  ASN A 165      19.486  -3.496   7.473  1.00 97.13           C  
ATOM   2634  HA  ASN A 165      19.836  -3.090   8.422  1.00 97.13           H  
ATOM   2635  C   ASN A 165      20.672  -3.334   6.504  1.00 97.13           C  
ATOM   2636  CB  ASN A 165      19.136  -4.974   7.720  1.00 97.13           C  
ATOM   2637  HB2 ASN A 165      20.032  -5.508   8.038  1.00 97.13           H  
ATOM   2638  HB3 ASN A 165      18.801  -5.405   6.777  1.00 97.13           H  
ATOM   2639  O   ASN A 165      21.494  -4.256   6.375  1.00 97.13           O  
ATOM   2640  CG  ASN A 165      18.090  -5.205   8.792  1.00 97.13           C  
ATOM   2641  ND2 ASN A 165      17.107  -6.002   8.455  1.00 97.13           N  
ATOM   2642 HD21 ASN A 165      17.084  -6.377   7.518  1.00 97.13           H  
ATOM   2643 HD22 ASN A 165      16.295  -6.074   9.052  1.00 97.13           H  
ATOM   2644  OD1 ASN A 165      18.183  -4.768   9.929  1.00 97.13           O  
ATOM   2645  N   VAL A 166      20.761  -2.211   5.783  1.00 95.98           N  
ATOM   2646  H   VAL A 166      20.053  -1.498   5.889  1.00 95.98           H  
ATOM   2647  CA  VAL A 166      21.896  -1.884   4.903  1.00 95.98           C  
ATOM   2648  HA  VAL A 166      22.731  -2.532   5.169  1.00 95.98           H  
ATOM   2649  C   VAL A 166      22.406  -0.460   5.129  1.00 95.98           C  
ATOM   2650  CB  VAL A 166      21.573  -2.134   3.415  1.00 95.98           C  
ATOM   2651  HB  VAL A 166      22.408  -1.777   2.813  1.00 95.98           H  
ATOM   2652  O   VAL A 166      21.767   0.365   5.756  1.00 95.98           O  
ATOM   2653  CG1 VAL A 166      21.426  -3.627   3.142  1.00 95.98           C  
ATOM   2654 HG11 VAL A 166      20.569  -3.973   3.721  1.00 95.98           H  
ATOM   2655 HG12 VAL A 166      21.256  -3.795   2.079  1.00 95.98           H  
ATOM   2656 HG13 VAL A 166      22.323  -4.156   3.462  1.00 95.98           H  
ATOM   2657  CG2 VAL A 166      20.302  -1.456   2.916  1.00 95.98           C  
ATOM   2658 HG21 VAL A 166      20.328  -0.397   3.171  1.00 95.98           H  
ATOM   2659 HG22 VAL A 166      19.424  -1.885   3.400  1.00 95.98           H  
ATOM   2660 HG23 VAL A 166      20.209  -1.562   1.835  1.00 95.98           H  
ATOM   2661  N   ASN A 167      23.602  -0.156   4.616  1.00 95.08           N  
ATOM   2662  H   ASN A 167      24.109  -0.877   4.122  1.00 95.08           H  
ATOM   2663  CA  ASN A 167      24.243   1.159   4.786  1.00 95.08           C  
ATOM   2664  HA  ASN A 167      24.024   1.517   5.792  1.00 95.08           H  
ATOM   2665  C   ASN A 167      23.694   2.237   3.827  1.00 95.08           C  
ATOM   2666  CB  ASN A 167      25.769   1.000   4.648  1.00 95.08           C  
ATOM   2667  HB2 ASN A 167      25.999   0.591   3.664  1.00 95.08           H  
ATOM   2668  HB3 ASN A 167      26.237   1.982   4.722  1.00 95.08           H  
ATOM   2669  O   ASN A 167      24.372   3.228   3.553  1.00 95.08           O  
ATOM   2670  CG  ASN A 167      26.404   0.137   5.718  1.00 95.08           C  
ATOM   2671  ND2 ASN A 167      27.586  -0.371   5.461  1.00 95.08           N  
ATOM   2672 HD21 ASN A 167      28.074  -0.124   4.612  1.00 95.08           H  
ATOM   2673 HD22 ASN A 167      28.002  -0.893   6.219  1.00 95.08           H  
ATOM   2674  OD1 ASN A 167      25.883  -0.105   6.789  1.00 95.08           O  
ATOM   2675  N   ILE A 168      22.518   2.011   3.246  1.00 96.86           N  
ATOM   2676  H   ILE A 168      21.925   1.314   3.673  1.00 96.86           H  
ATOM   2677  CA  ILE A 168      21.837   2.939   2.344  1.00 96.86           C  
ATOM   2678  HA  ILE A 168      22.277   3.931   2.445  1.00 96.86           H  
ATOM   2679  C   ILE A 168      20.384   3.033   2.785  1.00 96.86           C  
ATOM   2680  CB  ILE A 168      21.923   2.501   0.859  1.00 96.86           C  
ATOM   2681  HB  ILE A 168      21.405   3.263   0.277  1.00 96.86           H  
ATOM   2682  O   ILE A 168      19.813   2.020   3.154  1.00 96.86           O  
ATOM   2683  CG1 ILE A 168      21.229   1.145   0.570  1.00 96.86           C  
ATOM   2684 HG12 ILE A 168      20.188   1.189   0.891  1.00 96.86           H  
ATOM   2685 HG13 ILE A 168      21.728   0.351   1.126  1.00 96.86           H  
ATOM   2686  CG2 ILE A 168      23.388   2.489   0.388  1.00 96.86           C  
ATOM   2687 HG21 ILE A 168      23.922   1.658   0.849  1.00 96.86           H  
ATOM   2688 HG22 ILE A 168      23.873   3.419   0.684  1.00 96.86           H  
ATOM   2689 HG23 ILE A 168      23.442   2.400  -0.697  1.00 96.86           H  
ATOM   2690  CD1 ILE A 168      21.190   0.765  -0.910  1.00 96.86           C  
ATOM   2691 HD11 ILE A 168      22.187   0.498  -1.259  1.00 96.86           H  
ATOM   2692 HD12 ILE A 168      20.528  -0.090  -1.047  1.00 96.86           H  
ATOM   2693 HD13 ILE A 168      20.813   1.612  -1.483  1.00 96.86           H  
ATOM   2694  N   ASN A 169      19.760   4.196   2.622  1.00 98.17           N  
ATOM   2695  H   ASN A 169      20.283   5.028   2.389  1.00 98.17           H  
ATOM   2696  CA  ASN A 169      18.327   4.305   2.859  1.00 98.17           C  
ATOM   2697  HA  ASN A 169      18.077   3.718   3.742  1.00 98.17           H  
ATOM   2698  C   ASN A 169      17.555   3.705   1.668  1.00 98.17           C  
ATOM   2699  CB  ASN A 169      17.990   5.772   3.175  1.00 98.17           C  
ATOM   2700  HB2 ASN A 169      18.230   6.417   2.329  1.00 98.17           H  
ATOM   2701  HB3 ASN A 169      18.588   6.078   4.033  1.00 98.17           H  
ATOM   2702  O   ASN A 169      17.475   4.306   0.586  1.00 98.17           O  
ATOM   2703  CG  ASN A 169      16.527   5.958   3.535  1.00 98.17           C  
ATOM   2704  ND2 ASN A 169      16.192   6.957   4.310  1.00 98.17           N  
ATOM   2705 HD21 ASN A 169      16.883   7.607   4.657  1.00 98.17           H  
ATOM   2706 HD22 ASN A 169      15.237   6.982   4.637  1.00 98.17           H  
ATOM   2707  OD1 ASN A 169      15.647   5.245   3.081  1.00 98.17           O  
ATOM   2708  N   CYS A 170      16.978   2.515   1.853  1.00 98.46           N  
ATOM   2709  H   CYS A 170      17.101   2.057   2.744  1.00 98.46           H  
ATOM   2710  CA  CYS A 170      16.209   1.826   0.817  1.00 98.46           C  
ATOM   2711  HA  CYS A 170      16.825   1.733  -0.077  1.00 98.46           H  
ATOM   2712  C   CYS A 170      14.948   2.601   0.428  1.00 98.46           C  
ATOM   2713  CB  CYS A 170      15.833   0.422   1.298  1.00 98.46           C  
ATOM   2714  HB2 CYS A 170      15.309   0.489   2.252  1.00 98.46           H  
ATOM   2715  HB3 CYS A 170      15.176  -0.052   0.568  1.00 98.46           H  
ATOM   2716  O   CYS A 170      14.612   2.662  -0.755  1.00 98.46           O  
ATOM   2717  SG  CYS A 170      17.336  -0.566   1.505  1.00 98.46           S  
ATOM   2718  HG  CYS A 170      17.718   0.036   2.635  1.00 98.46           H  
ATOM   2719  N   ALA A 171      14.283   3.243   1.388  1.00 98.65           N  
ATOM   2720  H   ALA A 171      14.673   3.254   2.319  1.00 98.65           H  
ATOM   2721  CA  ALA A 171      13.078   4.026   1.130  1.00 98.65           C  
ATOM   2722  HA  ALA A 171      12.365   3.399   0.595  1.00 98.65           H  
ATOM   2723  C   ALA A 171      13.360   5.244   0.237  1.00 98.65           C  
ATOM   2724  CB  ALA A 171      12.464   4.433   2.473  1.00 98.65           C  
ATOM   2725  HB1 ALA A 171      13.133   5.114   2.999  1.00 98.65           H  
ATOM   2726  HB2 ALA A 171      11.509   4.928   2.301  1.00 98.65           H  
ATOM   2727  HB3 ALA A 171      12.302   3.552   3.094  1.00 98.65           H  
ATOM   2728  O   ALA A 171      12.570   5.551  -0.658  1.00 98.65           O  
ATOM   2729  N   GLN A 172      14.513   5.895   0.425  1.00 98.45           N  
ATOM   2730  H   GLN A 172      15.085   5.613   1.208  1.00 98.45           H  
ATOM   2731  CA  GLN A 172      14.994   6.958  -0.459  1.00 98.45           C  
ATOM   2732  HA  GLN A 172      14.200   7.691  -0.600  1.00 98.45           H  
ATOM   2733  C   GLN A 172      15.367   6.415  -1.845  1.00 98.45           C  
ATOM   2734  CB  GLN A 172      16.166   7.686   0.211  1.00 98.45           C  
ATOM   2735  HB2 GLN A 172      16.997   6.995   0.353  1.00 98.45           H  
ATOM   2736  HB3 GLN A 172      15.839   8.046   1.187  1.00 98.45           H  
ATOM   2737  O   GLN A 172      14.972   6.985  -2.862  1.00 98.45           O  
ATOM   2738  CG  GLN A 172      16.641   8.882  -0.628  1.00 98.45           C  
ATOM   2739  HG2 GLN A 172      17.039   8.526  -1.578  1.00 98.45           H  
ATOM   2740  HG3 GLN A 172      15.796   9.539  -0.836  1.00 98.45           H  
ATOM   2741  CD  GLN A 172      17.721   9.711   0.057  1.00 98.45           C  
ATOM   2742  NE2 GLN A 172      18.321  10.649  -0.642  1.00 98.45           N  
ATOM   2743 HE21 GLN A 172      18.999  11.193  -0.129  1.00 98.45           H  
ATOM   2744 HE22 GLN A 172      18.035  10.851  -1.590  1.00 98.45           H  
ATOM   2745  OE1 GLN A 172      18.066   9.538   1.210  1.00 98.45           O  
ATOM   2746  N   ARG A 173      16.105   5.300  -1.900  1.00 98.42           N  
ATOM   2747  H   ARG A 173      16.395   4.888  -1.025  1.00 98.42           H  
ATOM   2748  CA  ARG A 173      16.576   4.703  -3.160  1.00 98.42           C  
ATOM   2749  HA  ARG A 173      17.062   5.483  -3.747  1.00 98.42           H  
ATOM   2750  C   ARG A 173      15.446   4.165  -4.044  1.00 98.42           C  
ATOM   2751  CB  ARG A 173      17.599   3.609  -2.826  1.00 98.42           C  
ATOM   2752  HB2 ARG A 173      18.415   4.056  -2.258  1.00 98.42           H  
ATOM   2753  HB3 ARG A 173      17.126   2.844  -2.210  1.00 98.42           H  
ATOM   2754  O   ARG A 173      15.565   4.236  -5.265  1.00 98.42           O  
ATOM   2755  CG  ARG A 173      18.160   2.955  -4.095  1.00 98.42           C  
ATOM   2756  HG2 ARG A 173      17.378   2.380  -4.590  1.00 98.42           H  
ATOM   2757  HG3 ARG A 173      18.516   3.729  -4.774  1.00 98.42           H  
ATOM   2758  CD  ARG A 173      19.312   2.017  -3.746  1.00 98.42           C  
ATOM   2759  HD2 ARG A 173      18.956   1.275  -3.032  1.00 98.42           H  
ATOM   2760  HD3 ARG A 173      20.105   2.594  -3.270  1.00 98.42           H  
ATOM   2761  NE  ARG A 173      19.822   1.329  -4.944  1.00 98.42           N  
ATOM   2762  HE  ARG A 173      19.390   0.440  -5.149  1.00 98.42           H  
ATOM   2763  NH1 ARG A 173      21.328   2.935  -5.604  1.00 98.42           N  
ATOM   2764 HH11 ARG A 173      21.045   3.497  -4.814  1.00 98.42           H  
ATOM   2765 HH12 ARG A 173      22.018   3.276  -6.258  1.00 98.42           H  
ATOM   2766  NH2 ARG A 173      21.081   1.080  -6.822  1.00 98.42           N  
ATOM   2767 HH21 ARG A 173      20.627   0.193  -6.986  1.00 98.42           H  
ATOM   2768 HH22 ARG A 173      21.770   1.431  -7.472  1.00 98.42           H  
ATOM   2769  CZ  ARG A 173      20.738   1.783  -5.780  1.00 98.42           C  
ATOM   2770  N   TYR A 174      14.391   3.621  -3.443  1.00 98.46           N  
ATOM   2771  H   TYR A 174      14.419   3.542  -2.436  1.00 98.46           H  
ATOM   2772  CA  TYR A 174      13.292   2.934  -4.135  1.00 98.46           C  
ATOM   2773  HA  TYR A 174      13.497   2.944  -5.206  1.00 98.46           H  
ATOM   2774  C   TYR A 174      11.938   3.639  -3.985  1.00 98.46           C  
ATOM   2775  CB  TYR A 174      13.260   1.468  -3.698  1.00 98.46           C  
ATOM   2776  HB2 TYR A 174      12.467   0.948  -4.235  1.00 98.46           H  
ATOM   2777  HB3 TYR A 174      13.006   1.425  -2.639  1.00 98.46           H  
ATOM   2778  O   TYR A 174      10.890   3.060  -4.261  1.00 98.46           O  
ATOM   2779  CG  TYR A 174      14.570   0.744  -3.943  1.00 98.46           C  
ATOM   2780  CD1 TYR A 174      15.056   0.538  -5.251  1.00 98.46           C  
ATOM   2781  HD1 TYR A 174      14.495   0.911  -6.095  1.00 98.46           H  
ATOM   2782  CD2 TYR A 174      15.321   0.305  -2.845  1.00 98.46           C  
ATOM   2783  HD2 TYR A 174      14.952   0.468  -1.843  1.00 98.46           H  
ATOM   2784  CE1 TYR A 174      16.264  -0.159  -5.459  1.00 98.46           C  
ATOM   2785  HE1 TYR A 174      16.614  -0.342  -6.465  1.00 98.46           H  
ATOM   2786  CE2 TYR A 174      16.553  -0.327  -3.045  1.00 98.46           C  
ATOM   2787  HE2 TYR A 174      17.136  -0.582  -2.172  1.00 98.46           H  
ATOM   2788  OH  TYR A 174      18.199  -1.250  -4.528  1.00 98.46           O  
ATOM   2789  HH  TYR A 174      18.487  -1.628  -3.694  1.00 98.46           H  
ATOM   2790  CZ  TYR A 174      17.014  -0.603  -4.350  1.00 98.46           C  
ATOM   2791  N   SER A 175      11.967   4.914  -3.593  1.00 98.03           N  
ATOM   2792  H   SER A 175      12.867   5.295  -3.337  1.00 98.03           H  
ATOM   2793  CA  SER A 175      10.860   5.867  -3.723  1.00 98.03           C  
ATOM   2794  HA  SER A 175      11.180   6.767  -3.198  1.00 98.03           H  
ATOM   2795  C   SER A 175       9.539   5.451  -3.063  1.00 98.03           C  
ATOM   2796  CB  SER A 175      10.663   6.266  -5.190  1.00 98.03           C  
ATOM   2797  HB2 SER A 175      10.299   5.408  -5.755  1.00 98.03           H  
ATOM   2798  HB3 SER A 175       9.924   7.066  -5.253  1.00 98.03           H  
ATOM   2799  O   SER A 175       8.465   5.663  -3.623  1.00 98.03           O  
ATOM   2800  OG  SER A 175      11.883   6.720  -5.749  1.00 98.03           O  
ATOM   2801  HG  SER A 175      12.247   7.408  -5.188  1.00 98.03           H  
ATOM   2802  N   GLY A 176       9.598   4.907  -1.848  1.00 98.43           N  
ATOM   2803  H   GLY A 176      10.504   4.748  -1.431  1.00 98.43           H  
ATOM   2804  CA  GLY A 176       8.401   4.556  -1.081  1.00 98.43           C  
ATOM   2805  HA2 GLY A 176       7.734   5.417  -1.036  1.00 98.43           H  
ATOM   2806  HA3 GLY A 176       7.874   3.745  -1.583  1.00 98.43           H  
ATOM   2807  C   GLY A 176       8.733   4.104   0.333  1.00 98.43           C  
ATOM   2808  O   GLY A 176       9.818   3.577   0.563  1.00 98.43           O  
ATOM   2809  N   GLY A 177       7.817   4.299   1.282  1.00 98.72           N  
ATOM   2810  H   GLY A 177       6.917   4.674   1.021  1.00 98.72           H  
ATOM   2811  CA  GLY A 177       7.957   3.747   2.630  1.00 98.72           C  
ATOM   2812  HA2 GLY A 177       7.320   4.284   3.333  1.00 98.72           H  
ATOM   2813  HA3 GLY A 177       8.993   3.861   2.950  1.00 98.72           H  
ATOM   2814  C   GLY A 177       7.576   2.269   2.653  1.00 98.72           C  
ATOM   2815  O   GLY A 177       6.551   1.891   2.080  1.00 98.72           O  
ATOM   2816  N   TRP A 178       8.386   1.424   3.289  1.00 98.65           N  
ATOM   2817  H   TRP A 178       9.172   1.795   3.803  1.00 98.65           H  
ATOM   2818  CA  TRP A 178       8.157  -0.023   3.307  1.00 98.65           C  
ATOM   2819  HA  TRP A 178       7.089  -0.201   3.439  1.00 98.65           H  
ATOM   2820  C   TRP A 178       8.887  -0.722   4.456  1.00 98.65           C  
ATOM   2821  CB  TRP A 178       8.595  -0.625   1.961  1.00 98.65           C  
ATOM   2822  HB2 TRP A 178       9.677  -0.761   1.976  1.00 98.65           H  
ATOM   2823  HB3 TRP A 178       8.350   0.056   1.147  1.00 98.65           H  
ATOM   2824  O   TRP A 178       9.755  -0.144   5.108  1.00 98.65           O  
ATOM   2825  CG  TRP A 178       7.984  -1.943   1.634  1.00 98.65           C  
ATOM   2826  CD1 TRP A 178       8.660  -3.093   1.439  1.00 98.65           C  
ATOM   2827  HD1 TRP A 178       9.735  -3.183   1.479  1.00 98.65           H  
ATOM   2828  CD2 TRP A 178       6.580  -2.258   1.425  1.00 98.65           C  
ATOM   2829  CE2 TRP A 178       6.477  -3.640   1.092  1.00 98.65           C  
ATOM   2830  CE3 TRP A 178       5.388  -1.508   1.462  1.00 98.65           C  
ATOM   2831  HE3 TRP A 178       5.442  -0.458   1.712  1.00 98.65           H  
ATOM   2832  NE1 TRP A 178       7.770  -4.108   1.158  1.00 98.65           N  
ATOM   2833  HE1 TRP A 178       8.082  -5.033   0.898  1.00 98.65           H  
ATOM   2834  CH2 TRP A 178       4.085  -3.460   0.808  1.00 98.65           C  
ATOM   2835  HH2 TRP A 178       3.136  -3.909   0.553  1.00 98.65           H  
ATOM   2836  CZ2 TRP A 178       5.252  -4.238   0.774  1.00 98.65           C  
ATOM   2837  HZ2 TRP A 178       5.202  -5.286   0.518  1.00 98.65           H  
ATOM   2838  CZ3 TRP A 178       4.149  -2.101   1.161  1.00 98.65           C  
ATOM   2839  HZ3 TRP A 178       3.247  -1.508   1.185  1.00 98.65           H  
ATOM   2840  N   TRP A 179       8.577  -2.001   4.670  1.00 98.60           N  
ATOM   2841  H   TRP A 179       7.864  -2.414   4.085  1.00 98.60           H  
ATOM   2842  CA  TRP A 179       9.317  -2.890   5.572  1.00 98.60           C  
ATOM   2843  HA  TRP A 179       9.644  -2.319   6.441  1.00 98.60           H  
ATOM   2844  C   TRP A 179      10.581  -3.428   4.894  1.00 98.60           C  
ATOM   2845  CB  TRP A 179       8.395  -4.009   6.067  1.00 98.60           C  
ATOM   2846  HB2 TRP A 179       8.962  -4.672   6.720  1.00 98.60           H  
ATOM   2847  HB3 TRP A 179       8.051  -4.597   5.216  1.00 98.60           H  
ATOM   2848  O   TRP A 179      10.676  -4.620   4.604  1.00 98.60           O  
ATOM   2849  CG  TRP A 179       7.206  -3.525   6.826  1.00 98.60           C  
ATOM   2850  CD1 TRP A 179       7.211  -3.139   8.120  1.00 98.60           C  
ATOM   2851  HD1 TRP A 179       8.080  -3.143   8.761  1.00 98.60           H  
ATOM   2852  CD2 TRP A 179       5.849  -3.305   6.341  1.00 98.60           C  
ATOM   2853  CE2 TRP A 179       5.069  -2.792   7.421  1.00 98.60           C  
ATOM   2854  CE3 TRP A 179       5.213  -3.440   5.086  1.00 98.60           C  
ATOM   2855  HE3 TRP A 179       5.774  -3.815   4.243  1.00 98.60           H  
ATOM   2856  NE1 TRP A 179       5.941  -2.747   8.490  1.00 98.60           N  
ATOM   2857  HE1 TRP A 179       5.721  -2.410   9.416  1.00 98.60           H  
ATOM   2858  CH2 TRP A 179       3.133  -2.536   5.992  1.00 98.60           C  
ATOM   2859  HH2 TRP A 179       2.116  -2.203   5.843  1.00 98.60           H  
ATOM   2860  CZ2 TRP A 179       3.737  -2.393   7.251  1.00 98.60           C  
ATOM   2861  HZ2 TRP A 179       3.201  -1.920   8.060  1.00 98.60           H  
ATOM   2862  CZ3 TRP A 179       3.867  -3.065   4.915  1.00 98.60           C  
ATOM   2863  HZ3 TRP A 179       3.405  -3.151   3.943  1.00 98.60           H  
ATOM   2864  N   TYR A 180      11.515  -2.546   4.542  1.00 98.21           N  
ATOM   2865  H   TYR A 180      11.402  -1.583   4.828  1.00 98.21           H  
ATOM   2866  CA  TYR A 180      12.740  -2.932   3.841  1.00 98.21           C  
ATOM   2867  HA  TYR A 180      12.462  -3.537   2.978  1.00 98.21           H  
ATOM   2868  C   TYR A 180      13.657  -3.784   4.728  1.00 98.21           C  
ATOM   2869  CB  TYR A 180      13.479  -1.696   3.314  1.00 98.21           C  
ATOM   2870  HB2 TYR A 180      14.424  -2.011   2.872  1.00 98.21           H  
ATOM   2871  HB3 TYR A 180      13.717  -1.045   4.156  1.00 98.21           H  
ATOM   2872  O   TYR A 180      13.761  -3.576   5.935  1.00 98.21           O  
ATOM   2873  CG  TYR A 180      12.715  -0.899   2.274  1.00 98.21           C  
ATOM   2874  CD1 TYR A 180      12.620  -1.352   0.945  1.00 98.21           C  
ATOM   2875  HD1 TYR A 180      13.084  -2.283   0.653  1.00 98.21           H  
ATOM   2876  CD2 TYR A 180      12.109   0.315   2.629  1.00 98.21           C  
ATOM   2877  HD2 TYR A 180      12.146   0.655   3.654  1.00 98.21           H  
ATOM   2878  CE1 TYR A 180      11.944  -0.604  -0.031  1.00 98.21           C  
ATOM   2879  HE1 TYR A 180      11.880  -0.949  -1.053  1.00 98.21           H  
ATOM   2880  CE2 TYR A 180      11.440   1.077   1.658  1.00 98.21           C  
ATOM   2881  HE2 TYR A 180      10.966   2.003   1.950  1.00 98.21           H  
ATOM   2882  OH  TYR A 180      10.710   1.352  -0.614  1.00 98.21           O  
ATOM   2883  HH  TYR A 180      10.366   2.162  -0.230  1.00 98.21           H  
ATOM   2884  CZ  TYR A 180      11.358   0.624   0.324  1.00 98.21           C  
ATOM   2885  N   ASN A 181      14.340  -4.744   4.104  1.00 96.08           N  
ATOM   2886  H   ASN A 181      14.203  -4.838   3.108  1.00 96.08           H  
ATOM   2887  CA  ASN A 181      15.434  -5.486   4.728  1.00 96.08           C  
ATOM   2888  HA  ASN A 181      15.479  -5.242   5.789  1.00 96.08           H  
ATOM   2889  C   ASN A 181      16.759  -5.014   4.123  1.00 96.08           C  
ATOM   2890  CB  ASN A 181      15.181  -7.000   4.602  1.00 96.08           C  
ATOM   2891  HB2 ASN A 181      15.200  -7.316   3.559  1.00 96.08           H  
ATOM   2892  HB3 ASN A 181      14.176  -7.232   4.956  1.00 96.08           H  
ATOM   2893  O   ASN A 181      17.306  -3.992   4.518  1.00 96.08           O  
ATOM   2894  CG  ASN A 181      16.174  -7.832   5.392  1.00 96.08           C  
ATOM   2895  ND2 ASN A 181      15.893  -9.101   5.539  1.00 96.08           N  
ATOM   2896 HD21 ASN A 181      14.977  -9.425   5.264  1.00 96.08           H  
ATOM   2897 HD22 ASN A 181      16.533  -9.660   6.085  1.00 96.08           H  
ATOM   2898  OD1 ASN A 181      17.202  -7.373   5.868  1.00 96.08           O  
ATOM   2899  N   ARG A 182      17.241  -5.723   3.101  1.00 94.13           N  
ATOM   2900  H   ARG A 182      16.729  -6.548   2.823  1.00 94.13           H  
ATOM   2901  CA  ARG A 182      18.297  -5.253   2.213  1.00 94.13           C  
ATOM   2902  HA  ARG A 182      18.753  -4.349   2.617  1.00 94.13           H  
ATOM   2903  C   ARG A 182      17.651  -4.876   0.896  1.00 94.13           C  
ATOM   2904  CB  ARG A 182      19.373  -6.333   2.034  1.00 94.13           C  
ATOM   2905  HB2 ARG A 182      18.951  -7.201   1.527  1.00 94.13           H  
ATOM   2906  HB3 ARG A 182      20.147  -5.914   1.392  1.00 94.13           H  
ATOM   2907  O   ARG A 182      17.609  -5.708  -0.002  1.00 94.13           O  
ATOM   2908  CG  ARG A 182      19.996  -6.818   3.348  1.00 94.13           C  
ATOM   2909  HG2 ARG A 182      20.197  -5.983   4.019  1.00 94.13           H  
ATOM   2910  HG3 ARG A 182      19.311  -7.496   3.857  1.00 94.13           H  
ATOM   2911  CD  ARG A 182      21.295  -7.555   3.024  1.00 94.13           C  
ATOM   2912  HD2 ARG A 182      21.041  -8.535   2.621  1.00 94.13           H  
ATOM   2913  HD3 ARG A 182      21.849  -6.995   2.270  1.00 94.13           H  
ATOM   2914  NE  ARG A 182      22.146  -7.682   4.213  1.00 94.13           N  
ATOM   2915  HE  ARG A 182      21.926  -7.073   4.989  1.00 94.13           H  
ATOM   2916  NH1 ARG A 182      23.594  -9.234   3.341  1.00 94.13           N  
ATOM   2917 HH11 ARG A 182      23.028  -9.267   2.505  1.00 94.13           H  
ATOM   2918 HH12 ARG A 182      24.410  -9.822   3.434  1.00 94.13           H  
ATOM   2919  NH2 ARG A 182      23.935  -8.421   5.397  1.00 94.13           N  
ATOM   2920 HH21 ARG A 182      23.667  -7.801   6.148  1.00 94.13           H  
ATOM   2921 HH22 ARG A 182      24.767  -8.987   5.479  1.00 94.13           H  
ATOM   2922  CZ  ARG A 182      23.217  -8.445   4.311  1.00 94.13           C  
ATOM   2923  N   CYS A 183      17.114  -3.662   0.786  1.00 86.49           N  
ATOM   2924  H   CYS A 183      17.163  -3.022   1.566  1.00 86.49           H  
ATOM   2925  CA  CYS A 183      16.249  -3.315  -0.343  1.00 86.49           C  
ATOM   2926  HA  CYS A 183      15.891  -2.295  -0.205  1.00 86.49           H  
ATOM   2927  C   CYS A 183      15.003  -4.211  -0.275  1.00 86.49           C  
ATOM   2928  CB  CYS A 183      17.057  -3.343  -1.656  1.00 86.49           C  
ATOM   2929  HB2 CYS A 183      17.243  -4.375  -1.954  1.00 86.49           H  
ATOM   2930  HB3 CYS A 183      16.466  -2.883  -2.449  1.00 86.49           H  
ATOM   2931  O   CYS A 183      14.322  -4.160   0.737  1.00 86.49           O  
ATOM   2932  SG  CYS A 183      18.667  -2.498  -1.456  1.00 86.49           S  
ATOM   2933  HG  CYS A 183      18.960  -3.021  -0.262  1.00 86.49           H  
ATOM   2934  N   HIS A 184      14.659  -5.053  -1.242  1.00 97.37           N  
ATOM   2935  H   HIS A 184      15.196  -5.111  -2.096  1.00 97.37           H  
ATOM   2936  CA  HIS A 184      13.338  -5.687  -1.219  1.00 97.37           C  
ATOM   2937  HA  HIS A 184      13.166  -6.145  -0.246  1.00 97.37           H  
ATOM   2938  C   HIS A 184      13.178  -6.776  -2.265  1.00 97.37           C  
ATOM   2939  CB  HIS A 184      12.271  -4.604  -1.474  1.00 97.37           C  
ATOM   2940  HB2 HIS A 184      11.312  -5.112  -1.573  1.00 97.37           H  
ATOM   2941  HB3 HIS A 184      12.202  -3.931  -0.620  1.00 97.37           H  
ATOM   2942  O   HIS A 184      13.868  -6.767  -3.271  1.00 97.37           O  
ATOM   2943  CG  HIS A 184      12.466  -3.741  -2.693  1.00 97.37           C  
ATOM   2944  CD2 HIS A 184      11.505  -3.450  -3.613  1.00 97.37           C  
ATOM   2945  HD2 HIS A 184      10.497  -3.838  -3.622  1.00 97.37           H  
ATOM   2946  ND1 HIS A 184      13.626  -3.044  -3.028  1.00 97.37           N  
ATOM   2947  CE1 HIS A 184      13.332  -2.354  -4.133  1.00 97.37           C  
ATOM   2948  HE1 HIS A 184      14.021  -1.701  -4.648  1.00 97.37           H  
ATOM   2949  NE2 HIS A 184      12.057  -2.552  -4.495  1.00 97.37           N  
ATOM   2950  HE2 HIS A 184      11.595  -2.047  -5.238  1.00 97.37           H  
ATOM   2951  N   GLU A 185      12.189  -7.648  -2.071  1.00 96.84           N  
ATOM   2952  H   GLU A 185      11.740  -7.660  -1.166  1.00 96.84           H  
ATOM   2953  CA  GLU A 185      11.528  -8.398  -3.152  1.00 96.84           C  
ATOM   2954  HA  GLU A 185      12.059  -8.224  -4.088  1.00 96.84           H  
ATOM   2955  C   GLU A 185      10.093  -7.896  -3.392  1.00 96.84           C  
ATOM   2956  CB  GLU A 185      11.581  -9.906  -2.860  1.00 96.84           C  
ATOM   2957  HB2 GLU A 185      11.465 -10.061  -1.787  1.00 96.84           H  
ATOM   2958  HB3 GLU A 185      10.767 -10.419  -3.372  1.00 96.84           H  
ATOM   2959  O   GLU A 185       9.449  -8.264  -4.368  1.00 96.84           O  
ATOM   2960  CG  GLU A 185      12.911 -10.490  -3.366  1.00 96.84           C  
ATOM   2961  HG2 GLU A 185      13.723  -9.832  -3.057  1.00 96.84           H  
ATOM   2962  HG3 GLU A 185      12.892 -10.492  -4.455  1.00 96.84           H  
ATOM   2963  CD  GLU A 185      13.208 -11.907  -2.865  1.00 96.84           C  
ATOM   2964  OE1 GLU A 185      14.085 -12.588  -3.437  1.00 96.84           O  
ATOM   2965  OE2 GLU A 185      12.670 -12.297  -1.810  1.00 96.84           O  
ATOM   2966  N   SER A 186       9.587  -6.995  -2.553  1.00 97.59           N  
ATOM   2967  H   SER A 186      10.105  -6.777  -1.714  1.00 97.59           H  
ATOM   2968  CA  SER A 186       8.310  -6.313  -2.747  1.00 97.59           C  
ATOM   2969  HA  SER A 186       8.019  -6.363  -3.796  1.00 97.59           H  
ATOM   2970  C   SER A 186       8.417  -4.847  -2.343  1.00 97.59           C  
ATOM   2971  CB  SER A 186       7.239  -7.023  -1.920  1.00 97.59           C  
ATOM   2972  HB2 SER A 186       7.044  -8.005  -2.351  1.00 97.59           H  
ATOM   2973  HB3 SER A 186       7.599  -7.152  -0.899  1.00 97.59           H  
ATOM   2974  O   SER A 186       9.022  -4.536  -1.325  1.00 97.59           O  
ATOM   2975  OG  SER A 186       6.041  -6.270  -1.901  1.00 97.59           O  
ATOM   2976  HG  SER A 186       6.156  -5.535  -1.294  1.00 97.59           H  
ATOM   2977  N   ASN A 187       7.796  -3.946  -3.102  1.00 97.88           N  
ATOM   2978  H   ASN A 187       7.318  -4.281  -3.926  1.00 97.88           H  
ATOM   2979  CA  ASN A 187       7.620  -2.538  -2.729  1.00 97.88           C  
ATOM   2980  HA  ASN A 187       7.488  -2.458  -1.650  1.00 97.88           H  
ATOM   2981  C   ASN A 187       6.352  -1.997  -3.393  1.00 97.88           C  
ATOM   2982  CB  ASN A 187       8.866  -1.719  -3.112  1.00 97.88           C  
ATOM   2983  HB2 ASN A 187       9.703  -2.042  -2.493  1.00 97.88           H  
ATOM   2984  HB3 ASN A 187       9.095  -1.866  -4.168  1.00 97.88           H  
ATOM   2985  O   ASN A 187       6.414  -1.301  -4.398  1.00 97.88           O  
ATOM   2986  CG  ASN A 187       8.719  -0.231  -2.849  1.00 97.88           C  
ATOM   2987  ND2 ASN A 187       9.494   0.575  -3.537  1.00 97.88           N  
ATOM   2988 HD21 ASN A 187      10.112   0.228  -4.257  1.00 97.88           H  
ATOM   2989 HD22 ASN A 187       9.489   1.562  -3.325  1.00 97.88           H  
ATOM   2990  OD1 ASN A 187       7.907   0.196  -2.038  1.00 97.88           O  
ATOM   2991  N   LEU A 188       5.179  -2.319  -2.848  1.00 98.65           N  
ATOM   2992  H   LEU A 188       5.167  -2.882  -2.010  1.00 98.65           H  
ATOM   2993  CA  LEU A 188       3.897  -1.867  -3.414  1.00 98.65           C  
ATOM   2994  HA  LEU A 188       3.941  -1.977  -4.498  1.00 98.65           H  
ATOM   2995  C   LEU A 188       3.624  -0.371  -3.171  1.00 98.65           C  
ATOM   2996  CB  LEU A 188       2.767  -2.762  -2.884  1.00 98.65           C  
ATOM   2997  HB2 LEU A 188       2.751  -2.699  -1.796  1.00 98.65           H  
ATOM   2998  HB3 LEU A 188       1.814  -2.381  -3.251  1.00 98.65           H  
ATOM   2999  O   LEU A 188       2.678   0.194  -3.723  1.00 98.65           O  
ATOM   3000  CG  LEU A 188       2.900  -4.237  -3.309  1.00 98.65           C  
ATOM   3001  HG  LEU A 188       3.872  -4.620  -2.997  1.00 98.65           H  
ATOM   3002  CD1 LEU A 188       1.833  -5.075  -2.618  1.00 98.65           C  
ATOM   3003 HD11 LEU A 188       0.838  -4.763  -2.936  1.00 98.65           H  
ATOM   3004 HD12 LEU A 188       1.978  -6.121  -2.889  1.00 98.65           H  
ATOM   3005 HD13 LEU A 188       1.916  -4.973  -1.536  1.00 98.65           H  
ATOM   3006  CD2 LEU A 188       2.763  -4.425  -4.823  1.00 98.65           C  
ATOM   3007 HD21 LEU A 188       2.779  -5.489  -5.061  1.00 98.65           H  
ATOM   3008 HD22 LEU A 188       3.599  -3.956  -5.343  1.00 98.65           H  
ATOM   3009 HD23 LEU A 188       1.821  -3.999  -5.167  1.00 98.65           H  
ATOM   3010  N   ASN A 189       4.480   0.282  -2.385  1.00 98.80           N  
ATOM   3011  H   ASN A 189       5.244  -0.241  -1.982  1.00 98.80           H  
ATOM   3012  CA  ASN A 189       4.479   1.721  -2.148  1.00 98.80           C  
ATOM   3013  HA  ASN A 189       3.499   2.131  -2.390  1.00 98.80           H  
ATOM   3014  C   ASN A 189       5.476   2.473  -3.040  1.00 98.80           C  
ATOM   3015  CB  ASN A 189       4.729   1.954  -0.656  1.00 98.80           C  
ATOM   3016  HB2 ASN A 189       4.918   3.013  -0.480  1.00 98.80           H  
ATOM   3017  HB3 ASN A 189       5.618   1.405  -0.344  1.00 98.80           H  
ATOM   3018  O   ASN A 189       5.605   3.687  -2.903  1.00 98.80           O  
ATOM   3019  CG  ASN A 189       3.554   1.551   0.214  1.00 98.80           C  
ATOM   3020  ND2 ASN A 189       3.757   1.554   1.508  1.00 98.80           N  
ATOM   3021 HD21 ASN A 189       2.982   1.348   2.122  1.00 98.80           H  
ATOM   3022 HD22 ASN A 189       4.674   1.806   1.848  1.00 98.80           H  
ATOM   3023  OD1 ASN A 189       2.455   1.255  -0.242  1.00 98.80           O  
ATOM   3024  N   GLY A 190       6.139   1.782  -3.972  1.00 98.53           N  
ATOM   3025  H   GLY A 190       6.066   0.775  -3.984  1.00 98.53           H  
ATOM   3026  CA  GLY A 190       7.028   2.403  -4.943  1.00 98.53           C  
ATOM   3027  HA2 GLY A 190       7.825   2.925  -4.414  1.00 98.53           H  
ATOM   3028  HA3 GLY A 190       7.488   1.633  -5.561  1.00 98.53           H  
ATOM   3029  C   GLY A 190       6.319   3.409  -5.852  1.00 98.53           C  
ATOM   3030  O   GLY A 190       5.084   3.566  -5.857  1.00 98.53           O  
ATOM   3031  N   GLN A 191       7.124   4.098  -6.652  1.00 98.54           N  
ATOM   3032  H   GLN A 191       8.102   3.844  -6.664  1.00 98.54           H  
ATOM   3033  CA  GLN A 191       6.657   5.112  -7.582  1.00 98.54           C  
ATOM   3034  HA  GLN A 191       6.094   5.852  -7.014  1.00 98.54           H  
ATOM   3035  C   GLN A 191       5.739   4.489  -8.639  1.00 98.54           C  
ATOM   3036  CB  GLN A 191       7.859   5.811  -8.219  1.00 98.54           C  
ATOM   3037  HB2 GLN A 191       8.402   5.087  -8.827  1.00 98.54           H  
ATOM   3038  HB3 GLN A 191       8.516   6.177  -7.430  1.00 98.54           H  
ATOM   3039  O   GLN A 191       6.091   3.519  -9.313  1.00 98.54           O  
ATOM   3040  CG  GLN A 191       7.437   6.989  -9.108  1.00 98.54           C  
ATOM   3041  HG2 GLN A 191       6.879   7.714  -8.515  1.00 98.54           H  
ATOM   3042  HG3 GLN A 191       6.792   6.628  -9.909  1.00 98.54           H  
ATOM   3043  CD  GLN A 191       8.626   7.701  -9.744  1.00 98.54           C  
ATOM   3044  NE2 GLN A 191       8.412   8.430 -10.815  1.00 98.54           N  
ATOM   3045 HE21 GLN A 191       7.484   8.521 -11.204  1.00 98.54           H  
ATOM   3046 HE22 GLN A 191       9.219   8.909 -11.190  1.00 98.54           H  
ATOM   3047  OE1 GLN A 191       9.762   7.615  -9.314  1.00 98.54           O  
ATOM   3048  N   TRP A 192       4.559   5.080  -8.814  1.00 98.46           N  
ATOM   3049  H   TRP A 192       4.350   5.922  -8.297  1.00 98.46           H  
ATOM   3050  CA  TRP A 192       3.574   4.596  -9.775  1.00 98.46           C  
ATOM   3051  HA  TRP A 192       3.287   3.580  -9.503  1.00 98.46           H  
ATOM   3052  C   TRP A 192       4.140   4.576 -11.201  1.00 98.46           C  
ATOM   3053  CB  TRP A 192       2.333   5.481  -9.712  1.00 98.46           C  
ATOM   3054  HB2 TRP A 192       1.955   5.499  -8.690  1.00 98.46           H  
ATOM   3055  HB3 TRP A 192       2.599   6.502  -9.988  1.00 98.46           H  
ATOM   3056  O   TRP A 192       4.741   5.553 -11.648  1.00 98.46           O  
ATOM   3057  CG  TRP A 192       1.232   5.013 -10.600  1.00 98.46           C  
ATOM   3058  CD1 TRP A 192       1.005   5.435 -11.864  1.00 98.46           C  
ATOM   3059  HD1 TRP A 192       1.584   6.189 -12.376  1.00 98.46           H  
ATOM   3060  CD2 TRP A 192       0.195   4.031 -10.310  1.00 98.46           C  
ATOM   3061  CE2 TRP A 192      -0.638   3.908 -11.461  1.00 98.46           C  
ATOM   3062  CE3 TRP A 192      -0.120   3.229  -9.196  1.00 98.46           C  
ATOM   3063  HE3 TRP A 192       0.481   3.308  -8.302  1.00 98.46           H  
ATOM   3064  NE1 TRP A 192      -0.115   4.805 -12.365  1.00 98.46           N  
ATOM   3065  HE1 TRP A 192      -0.546   5.055 -13.243  1.00 98.46           H  
ATOM   3066  CH2 TRP A 192      -1.986   2.218 -10.398  1.00 98.46           C  
ATOM   3067  HH2 TRP A 192      -2.810   1.519 -10.422  1.00 98.46           H  
ATOM   3068  CZ2 TRP A 192      -1.727   3.032 -11.508  1.00 98.46           C  
ATOM   3069  HZ2 TRP A 192      -2.353   2.971 -12.386  1.00 98.46           H  
ATOM   3070  CZ3 TRP A 192      -1.180   2.305  -9.256  1.00 98.46           C  
ATOM   3071  HZ3 TRP A 192      -1.373   1.628  -8.438  1.00 98.46           H  
ATOM   3072  N   GLY A 193       3.950   3.463 -11.914  1.00 97.75           N  
ATOM   3073  H   GLY A 193       3.458   2.695 -11.480  1.00 97.75           H  
ATOM   3074  CA  GLY A 193       4.322   3.324 -13.327  1.00 97.75           C  
ATOM   3075  HA2 GLY A 193       3.910   4.170 -13.877  1.00 97.75           H  
ATOM   3076  HA3 GLY A 193       3.870   2.415 -13.724  1.00 97.75           H  
ATOM   3077  C   GLY A 193       5.828   3.275 -13.623  1.00 97.75           C  
ATOM   3078  O   GLY A 193       6.206   3.079 -14.777  1.00 97.75           O  
ATOM   3079  N   SER A 194       6.699   3.436 -12.621  1.00 98.13           N  
ATOM   3080  H   SER A 194       6.343   3.567 -11.685  1.00 98.13           H  
ATOM   3081  CA  SER A 194       8.147   3.420 -12.835  1.00 98.13           C  
ATOM   3082  HA  SER A 194       8.368   4.066 -13.686  1.00 98.13           H  
ATOM   3083  C   SER A 194       8.643   2.010 -13.154  1.00 98.13           C  
ATOM   3084  CB  SER A 194       8.887   3.991 -11.627  1.00 98.13           C  
ATOM   3085  HB2 SER A 194       8.505   4.989 -11.411  1.00 98.13           H  
ATOM   3086  HB3 SER A 194       8.722   3.353 -10.758  1.00 98.13           H  
ATOM   3087  O   SER A 194       8.357   1.059 -12.430  1.00 98.13           O  
ATOM   3088  OG  SER A 194      10.275   4.071 -11.901  1.00 98.13           O  
ATOM   3089  HG  SER A 194      10.680   4.520 -11.155  1.00 98.13           H  
ATOM   3090  N   LYS A 195       9.430   1.890 -14.227  1.00 97.91           N  
ATOM   3091  H   LYS A 195       9.558   2.714 -14.796  1.00 97.91           H  
ATOM   3092  CA  LYS A 195      10.149   0.662 -14.611  1.00 97.91           C  
ATOM   3093  HA  LYS A 195       9.789  -0.169 -14.004  1.00 97.91           H  
ATOM   3094  C   LYS A 195      11.651   0.734 -14.318  1.00 97.91           C  
ATOM   3095  CB  LYS A 195       9.855   0.317 -16.077  1.00 97.91           C  
ATOM   3096  HB2 LYS A 195      10.425  -0.573 -16.346  1.00 97.91           H  
ATOM   3097  HB3 LYS A 195      10.181   1.131 -16.724  1.00 97.91           H  
ATOM   3098  O   LYS A 195      12.408  -0.168 -14.671  1.00 97.91           O  
ATOM   3099  CG  LYS A 195       8.362   0.041 -16.309  1.00 97.91           C  
ATOM   3100  HG2 LYS A 195       7.817   0.984 -16.342  1.00 97.91           H  
ATOM   3101  HG3 LYS A 195       7.972  -0.562 -15.488  1.00 97.91           H  
ATOM   3102  CD  LYS A 195       8.154  -0.726 -17.617  1.00 97.91           C  
ATOM   3103  HD2 LYS A 195       8.592  -0.179 -18.452  1.00 97.91           H  
ATOM   3104  HD3 LYS A 195       8.649  -1.692 -17.520  1.00 97.91           H  
ATOM   3105  CE  LYS A 195       6.657  -0.935 -17.859  1.00 97.91           C  
ATOM   3106  HE2 LYS A 195       6.255  -0.074 -18.394  1.00 97.91           H  
ATOM   3107  HE3 LYS A 195       6.162  -0.999 -16.890  1.00 97.91           H  
ATOM   3108  NZ  LYS A 195       6.395  -2.198 -18.587  1.00 97.91           N  
ATOM   3109  HZ1 LYS A 195       6.594  -2.974 -17.971  1.00 97.91           H  
ATOM   3110  HZ2 LYS A 195       6.967  -2.309 -19.412  1.00 97.91           H  
ATOM   3111  HZ3 LYS A 195       5.413  -2.309 -18.795  1.00 97.91           H  
ATOM   3112  N   SER A 196      12.097   1.812 -13.671  1.00 98.26           N  
ATOM   3113  H   SER A 196      11.427   2.508 -13.376  1.00 98.26           H  
ATOM   3114  CA  SER A 196      13.460   1.906 -13.152  1.00 98.26           C  
ATOM   3115  HA  SER A 196      14.161   1.737 -13.969  1.00 98.26           H  
ATOM   3116  C   SER A 196      13.675   0.833 -12.087  1.00 98.26           C  
ATOM   3117  CB  SER A 196      13.726   3.292 -12.564  1.00 98.26           C  
ATOM   3118  HB2 SER A 196      12.976   3.519 -11.806  1.00 98.26           H  
ATOM   3119  HB3 SER A 196      14.714   3.312 -12.105  1.00 98.26           H  
ATOM   3120  O   SER A 196      12.785   0.577 -11.275  1.00 98.26           O  
ATOM   3121  OG  SER A 196      13.668   4.261 -13.591  1.00 98.26           O  
ATOM   3122  HG  SER A 196      13.682   5.136 -13.197  1.00 98.26           H  
ATOM   3123  N   TYR A 197      14.863   0.227 -12.081  1.00 98.12           N  
ATOM   3124  H   TYR A 197      15.537   0.498 -12.782  1.00 98.12           H  
ATOM   3125  CA  TYR A 197      15.194  -0.917 -11.230  1.00 98.12           C  
ATOM   3126  HA  TYR A 197      14.664  -1.789 -11.612  1.00 98.12           H  
ATOM   3127  C   TYR A 197      14.789  -0.710  -9.759  1.00 98.12           C  
ATOM   3128  CB  TYR A 197      16.696  -1.198 -11.338  1.00 98.12           C  
ATOM   3129  HB2 TYR A 197      16.944  -1.398 -12.381  1.00 98.12           H  
ATOM   3130  HB3 TYR A 197      17.251  -0.311 -11.031  1.00 98.12           H  
ATOM   3131  O   TYR A 197      15.381   0.104  -9.050  1.00 98.12           O  
ATOM   3132  CG  TYR A 197      17.145  -2.374 -10.495  1.00 98.12           C  
ATOM   3133  CD1 TYR A 197      17.608  -2.181  -9.179  1.00 98.12           C  
ATOM   3134  HD1 TYR A 197      17.640  -1.185  -8.763  1.00 98.12           H  
ATOM   3135  CD2 TYR A 197      17.052  -3.673 -11.017  1.00 98.12           C  
ATOM   3136  HD2 TYR A 197      16.630  -3.825 -11.999  1.00 98.12           H  
ATOM   3137  CE1 TYR A 197      17.980  -3.288  -8.391  1.00 98.12           C  
ATOM   3138  HE1 TYR A 197      18.300  -3.146  -7.369  1.00 98.12           H  
ATOM   3139  CE2 TYR A 197      17.472  -4.778 -10.258  1.00 98.12           C  
ATOM   3140  HE2 TYR A 197      17.421  -5.777 -10.664  1.00 98.12           H  
ATOM   3141  OH  TYR A 197      18.272  -5.672  -8.197  1.00 98.12           O  
ATOM   3142  HH  TYR A 197      18.421  -5.460  -7.273  1.00 98.12           H  
ATOM   3143  CZ  TYR A 197      17.923  -4.590  -8.937  1.00 98.12           C  
ATOM   3144  N   GLY A 198      13.785  -1.464  -9.308  1.00 97.60           N  
ATOM   3145  H   GLY A 198      13.295  -2.025  -9.990  1.00 97.60           H  
ATOM   3146  CA  GLY A 198      13.297  -1.509  -7.929  1.00 97.60           C  
ATOM   3147  HA2 GLY A 198      14.150  -1.611  -7.258  1.00 97.60           H  
ATOM   3148  HA3 GLY A 198      12.667  -2.391  -7.813  1.00 97.60           H  
ATOM   3149  C   GLY A 198      12.486  -0.292  -7.469  1.00 97.60           C  
ATOM   3150  O   GLY A 198      12.026  -0.290  -6.332  1.00 97.60           O  
ATOM   3151  N   VAL A 199      12.335   0.739  -8.306  1.00 98.42           N  
ATOM   3152  H   VAL A 199      12.723   0.648  -9.235  1.00 98.42           H  
ATOM   3153  CA  VAL A 199      11.679   2.013  -7.951  1.00 98.42           C  
ATOM   3154  HA  VAL A 199      11.908   2.266  -6.916  1.00 98.42           H  
ATOM   3155  C   VAL A 199      10.155   1.917  -8.057  1.00 98.42           C  
ATOM   3156  CB  VAL A 199      12.213   3.140  -8.863  1.00 98.42           C  
ATOM   3157  HB  VAL A 199      12.035   2.856  -9.901  1.00 98.42           H  
ATOM   3158  O   VAL A 199       9.435   2.612  -7.343  1.00 98.42           O  
ATOM   3159  CG1 VAL A 199      11.537   4.493  -8.631  1.00 98.42           C  
ATOM   3160 HG11 VAL A 199      11.619   4.765  -7.578  1.00 98.42           H  
ATOM   3161 HG12 VAL A 199      12.011   5.272  -9.229  1.00 98.42           H  
ATOM   3162 HG13 VAL A 199      10.484   4.443  -8.905  1.00 98.42           H  
ATOM   3163  CG2 VAL A 199      13.720   3.355  -8.674  1.00 98.42           C  
ATOM   3164 HG21 VAL A 199      13.929   3.622  -7.638  1.00 98.42           H  
ATOM   3165 HG22 VAL A 199      14.070   4.159  -9.322  1.00 98.42           H  
ATOM   3166 HG23 VAL A 199      14.270   2.448  -8.924  1.00 98.42           H  
ATOM   3167  N   GLY A 200       9.665   1.084  -8.977  1.00 98.30           N  
ATOM   3168  H   GLY A 200      10.321   0.512  -9.489  1.00 98.30           H  
ATOM   3169  CA  GLY A 200       8.241   0.888  -9.232  1.00 98.30           C  
ATOM   3170  HA2 GLY A 200       8.123   0.311 -10.149  1.00 98.30           H  
ATOM   3171  HA3 GLY A 200       7.766   1.859  -9.374  1.00 98.30           H  
ATOM   3172  C   GLY A 200       7.502   0.137  -8.129  1.00 98.30           C  
ATOM   3173  O   GLY A 200       8.086  -0.331  -7.154  1.00 98.30           O  
ATOM   3174  N   MET A 201       6.193  -0.048  -8.316  1.00 98.46           N  
ATOM   3175  H   MET A 201       5.754   0.340  -9.138  1.00 98.46           H  
ATOM   3176  CA  MET A 201       5.428  -0.972  -7.479  1.00 98.46           C  
ATOM   3177  HA  MET A 201       5.737  -0.805  -6.447  1.00 98.46           H  
ATOM   3178  C   MET A 201       5.749  -2.418  -7.863  1.00 98.46           C  
ATOM   3179  CB  MET A 201       3.924  -0.707  -7.524  1.00 98.46           C  
ATOM   3180  HB2 MET A 201       3.461  -1.433  -6.856  1.00 98.46           H  
ATOM   3181  HB3 MET A 201       3.528  -0.866  -8.527  1.00 98.46           H  
ATOM   3182  O   MET A 201       5.087  -2.984  -8.737  1.00 98.46           O  
ATOM   3183  CG  MET A 201       3.534   0.694  -7.061  1.00 98.46           C  
ATOM   3184  HG2 MET A 201       3.735   0.785  -5.993  1.00 98.46           H  
ATOM   3185  HG3 MET A 201       4.142   1.433  -7.583  1.00 98.46           H  
ATOM   3186  SD  MET A 201       1.796   1.083  -7.384  1.00 98.46           S  
ATOM   3187  CE  MET A 201       0.967  -0.390  -6.741  1.00 98.46           C  
ATOM   3188  HE1 MET A 201      -0.092  -0.346  -6.998  1.00 98.46           H  
ATOM   3189  HE2 MET A 201       1.371  -1.285  -7.214  1.00 98.46           H  
ATOM   3190  HE3 MET A 201       1.104  -0.457  -5.662  1.00 98.46           H  
ATOM   3191  N   ASN A 202       6.795  -2.989  -7.268  1.00 97.07           N  
ATOM   3192  H   ASN A 202       7.330  -2.422  -6.626  1.00 97.07           H  
ATOM   3193  CA  ASN A 202       7.291  -4.318  -7.622  1.00 97.07           C  
ATOM   3194  HA  ASN A 202       6.976  -4.547  -8.640  1.00 97.07           H  
ATOM   3195  C   ASN A 202       6.730  -5.409  -6.699  1.00 97.07           C  
ATOM   3196  CB  ASN A 202       8.828  -4.354  -7.599  1.00 97.07           C  
ATOM   3197  HB2 ASN A 202       9.165  -4.258  -6.567  1.00 97.07           H  
ATOM   3198  HB3 ASN A 202       9.165  -5.321  -7.971  1.00 97.07           H  
ATOM   3199  O   ASN A 202       6.625  -5.225  -5.485  1.00 97.07           O  
ATOM   3200  CG  ASN A 202       9.525  -3.275  -8.406  1.00 97.07           C  
ATOM   3201  ND2 ASN A 202       9.581  -3.354  -9.707  1.00 97.07           N  
ATOM   3202 HD21 ASN A 202      10.064  -2.606 -10.183  1.00 97.07           H  
ATOM   3203 HD22 ASN A 202       8.982  -3.973 -10.235  1.00 97.07           H  
ATOM   3204  OD1 ASN A 202      10.126  -2.372  -7.864  1.00 97.07           O  
ATOM   3205  N   TRP A 203       6.493  -6.582  -7.281  1.00 97.84           N  
ATOM   3206  H   TRP A 203       6.615  -6.632  -8.282  1.00 97.84           H  
ATOM   3207  CA  TRP A 203       6.349  -7.857  -6.583  1.00 97.84           C  
ATOM   3208  HA  TRP A 203       6.694  -7.763  -5.553  1.00 97.84           H  
ATOM   3209  C   TRP A 203       7.240  -8.856  -7.319  1.00 97.84           C  
ATOM   3210  CB  TRP A 203       4.874  -8.276  -6.568  1.00 97.84           C  
ATOM   3211  HB2 TRP A 203       4.540  -8.505  -7.580  1.00 97.84           H  
ATOM   3212  HB3 TRP A 203       4.284  -7.426  -6.226  1.00 97.84           H  
ATOM   3213  O   TRP A 203       6.864  -9.347  -8.380  1.00 97.84           O  
ATOM   3214  CG  TRP A 203       4.560  -9.429  -5.667  1.00 97.84           C  
ATOM   3215  CD1 TRP A 203       4.587 -10.741  -5.990  1.00 97.84           C  
ATOM   3216  HD1 TRP A 203       4.862 -11.127  -6.960  1.00 97.84           H  
ATOM   3217  CD2 TRP A 203       4.152  -9.373  -4.269  1.00 97.84           C  
ATOM   3218  CE2 TRP A 203       3.902 -10.700  -3.814  1.00 97.84           C  
ATOM   3219  CE3 TRP A 203       3.970  -8.329  -3.339  1.00 97.84           C  
ATOM   3220  HE3 TRP A 203       4.169  -7.311  -3.641  1.00 97.84           H  
ATOM   3221  NE1 TRP A 203       4.192 -11.494  -4.901  1.00 97.84           N  
ATOM   3222  HE1 TRP A 203       4.099 -12.500  -4.903  1.00 97.84           H  
ATOM   3223  CH2 TRP A 203       3.260  -9.914  -1.623  1.00 97.84           C  
ATOM   3224  HH2 TRP A 203       2.889 -10.113  -0.628  1.00 97.84           H  
ATOM   3225  CZ2 TRP A 203       3.461 -10.977  -2.514  1.00 97.84           C  
ATOM   3226  HZ2 TRP A 203       3.248 -11.990  -2.203  1.00 97.84           H  
ATOM   3227  CZ3 TRP A 203       3.531  -8.596  -2.029  1.00 97.84           C  
ATOM   3228  HZ3 TRP A 203       3.395  -7.779  -1.335  1.00 97.84           H  
ATOM   3229  N   TYR A 204       8.455  -9.081  -6.816  1.00 96.73           N  
ATOM   3230  H   TYR A 204       8.662  -8.692  -5.907  1.00 96.73           H  
ATOM   3231  CA  TYR A 204       9.615  -9.569  -7.572  1.00 96.73           C  
ATOM   3232  HA  TYR A 204       9.969  -8.767  -8.220  1.00 96.73           H  
ATOM   3233  C   TYR A 204       9.326 -10.773  -8.468  1.00 96.73           C  
ATOM   3234  CB  TYR A 204      10.739  -9.918  -6.587  1.00 96.73           C  
ATOM   3235  HB2 TYR A 204      11.089  -8.997  -6.121  1.00 96.73           H  
ATOM   3236  HB3 TYR A 204      10.345 -10.568  -5.805  1.00 96.73           H  
ATOM   3237  O   TYR A 204       9.662 -10.762  -9.646  1.00 96.73           O  
ATOM   3238  CG  TYR A 204      11.935 -10.591  -7.223  1.00 96.73           C  
ATOM   3239  CD1 TYR A 204      12.081 -11.991  -7.161  1.00 96.73           C  
ATOM   3240  HD1 TYR A 204      11.357 -12.597  -6.636  1.00 96.73           H  
ATOM   3241  CD2 TYR A 204      12.904  -9.808  -7.876  1.00 96.73           C  
ATOM   3242  HD2 TYR A 204      12.808  -8.732  -7.887  1.00 96.73           H  
ATOM   3243  CE1 TYR A 204      13.191 -12.608  -7.763  1.00 96.73           C  
ATOM   3244  HE1 TYR A 204      13.320 -13.679  -7.706  1.00 96.73           H  
ATOM   3245  CE2 TYR A 204      14.022 -10.421  -8.469  1.00 96.73           C  
ATOM   3246  HE2 TYR A 204      14.784  -9.816  -8.938  1.00 96.73           H  
ATOM   3247  OH  TYR A 204      15.246 -12.422  -8.980  1.00 96.73           O  
ATOM   3248  HH  TYR A 204      15.870 -11.778  -9.325  1.00 96.73           H  
ATOM   3249  CZ  TYR A 204      14.165 -11.825  -8.413  1.00 96.73           C  
ATOM   3250  N   HIS A 205       8.660 -11.798  -7.957  1.00 93.83           N  
ATOM   3251  H   HIS A 205       8.412 -11.782  -6.978  1.00 93.83           H  
ATOM   3252  CA  HIS A 205       8.426 -13.005  -8.750  1.00 93.83           C  
ATOM   3253  HA  HIS A 205       9.341 -13.276  -9.277  1.00 93.83           H  
ATOM   3254  C   HIS A 205       7.303 -12.851  -9.799  1.00 93.83           C  
ATOM   3255  CB  HIS A 205       8.068 -14.131  -7.808  1.00 93.83           C  
ATOM   3256  HB2 HIS A 205       7.939 -15.050  -8.379  1.00 93.83           H  
ATOM   3257  HB3 HIS A 205       7.096 -13.813  -7.432  1.00 93.83           H  
ATOM   3258  O   HIS A 205       7.126 -13.737 -10.629  1.00 93.83           O  
ATOM   3259  CG  HIS A 205       8.989 -14.397  -6.647  1.00 93.83           C  
ATOM   3260  CD2 HIS A 205       9.909 -15.407  -6.606  1.00 93.83           C  
ATOM   3261  HD2 HIS A 205      10.112 -16.114  -7.396  1.00 93.83           H  
ATOM   3262  ND1 HIS A 205       9.037 -13.749  -5.425  1.00 93.83           N  
ATOM   3263  HD1 HIS A 205       8.477 -12.974  -5.097  1.00 93.83           H  
ATOM   3264  CE1 HIS A 205       9.984 -14.349  -4.684  1.00 93.83           C  
ATOM   3265  HE1 HIS A 205      10.257 -14.063  -3.679  1.00 93.83           H  
ATOM   3266  NE2 HIS A 205      10.538 -15.366  -5.363  1.00 93.83           N  
ATOM   3267  N   LEU A 206       6.530 -11.759  -9.759  1.00 95.84           N  
ATOM   3268  H   LEU A 206       6.744 -11.062  -9.061  1.00 95.84           H  
ATOM   3269  CA  LEU A 206       5.581 -11.383 -10.812  1.00 95.84           C  
ATOM   3270  HA  LEU A 206       5.315 -12.259 -11.403  1.00 95.84           H  
ATOM   3271  C   LEU A 206       6.216 -10.386 -11.786  1.00 95.84           C  
ATOM   3272  CB  LEU A 206       4.298 -10.784 -10.196  1.00 95.84           C  
ATOM   3273  HB2 LEU A 206       4.573  -9.945  -9.558  1.00 95.84           H  
ATOM   3274  HB3 LEU A 206       3.687 -10.389 -11.008  1.00 95.84           H  
ATOM   3275  O   LEU A 206       6.142 -10.571 -12.995  1.00 95.84           O  
ATOM   3276  CG  LEU A 206       3.430 -11.757  -9.379  1.00 95.84           C  
ATOM   3277  HG  LEU A 206       4.017 -12.183  -8.565  1.00 95.84           H  
ATOM   3278  CD1 LEU A 206       2.239 -10.998  -8.788  1.00 95.84           C  
ATOM   3279 HD11 LEU A 206       1.627 -11.677  -8.194  1.00 95.84           H  
ATOM   3280 HD12 LEU A 206       1.628 -10.581  -9.588  1.00 95.84           H  
ATOM   3281 HD13 LEU A 206       2.591 -10.191  -8.145  1.00 95.84           H  
ATOM   3282  CD2 LEU A 206       2.893 -12.914 -10.217  1.00 95.84           C  
ATOM   3283 HD21 LEU A 206       3.716 -13.541 -10.562  1.00 95.84           H  
ATOM   3284 HD22 LEU A 206       2.227 -13.533  -9.615  1.00 95.84           H  
ATOM   3285 HD23 LEU A 206       2.342 -12.535 -11.077  1.00 95.84           H  
ATOM   3286  N   THR A 207       6.833  -9.326 -11.262  1.00 97.45           N  
ATOM   3287  H   THR A 207       6.856  -9.240 -10.256  1.00 97.45           H  
ATOM   3288  CA  THR A 207       7.234  -8.153 -12.051  1.00 97.45           C  
ATOM   3289  HA  THR A 207       6.750  -8.188 -13.027  1.00 97.45           H  
ATOM   3290  C   THR A 207       8.732  -8.053 -12.307  1.00 97.45           C  
ATOM   3291  CB  THR A 207       6.776  -6.861 -11.360  1.00 97.45           C  
ATOM   3292  HB  THR A 207       6.999  -6.031 -12.030  1.00 97.45           H  
ATOM   3293  O   THR A 207       9.164  -7.214 -13.094  1.00 97.45           O  
ATOM   3294  CG2 THR A 207       5.277  -6.839 -11.073  1.00 97.45           C  
ATOM   3295 HG21 THR A 207       4.728  -7.077 -11.984  1.00 97.45           H  
ATOM   3296 HG22 THR A 207       5.024  -7.559 -10.294  1.00 97.45           H  
ATOM   3297 HG23 THR A 207       5.002  -5.838 -10.739  1.00 97.45           H  
ATOM   3298  OG1 THR A 207       7.430  -6.669 -10.117  1.00 97.45           O  
ATOM   3299  HG1 THR A 207       8.363  -6.530 -10.296  1.00 97.45           H  
ATOM   3300  N   THR A 208       9.552  -8.845 -11.614  1.00 96.85           N  
ATOM   3301  H   THR A 208       9.137  -9.569 -11.046  1.00 96.85           H  
ATOM   3302  CA  THR A 208      10.977  -8.561 -11.362  1.00 96.85           C  
ATOM   3303  HA  THR A 208      11.338  -9.285 -10.631  1.00 96.85           H  
ATOM   3304  C   THR A 208      11.166  -7.174 -10.719  1.00 96.85           C  
ATOM   3305  CB  THR A 208      11.838  -8.772 -12.624  1.00 96.85           C  
ATOM   3306  HB  THR A 208      12.879  -8.853 -12.310  1.00 96.85           H  
ATOM   3307  O   THR A 208      10.208  -6.565 -10.236  1.00 96.85           O  
ATOM   3308  CG2 THR A 208      11.486 -10.036 -13.407  1.00 96.85           C  
ATOM   3309 HG21 THR A 208      11.502 -10.899 -12.741  1.00 96.85           H  
ATOM   3310 HG22 THR A 208      12.221 -10.186 -14.198  1.00 96.85           H  
ATOM   3311 HG23 THR A 208      10.498  -9.948 -13.859  1.00 96.85           H  
ATOM   3312  OG1 THR A 208      11.736  -7.666 -13.489  1.00 96.85           O  
ATOM   3313  HG1 THR A 208      10.797  -7.529 -13.637  1.00 96.85           H  
ATOM   3314  N   HIS A 209      12.392  -6.649 -10.712  1.00 97.35           N  
ATOM   3315  H   HIS A 209      13.151  -7.192 -11.097  1.00 97.35           H  
ATOM   3316  CA  HIS A 209      12.667  -5.253 -10.354  1.00 97.35           C  
ATOM   3317  HA  HIS A 209      11.974  -4.940  -9.573  1.00 97.35           H  
ATOM   3318  C   HIS A 209      12.473  -4.264 -11.512  1.00 97.35           C  
ATOM   3319  CB  HIS A 209      14.090  -5.160  -9.799  1.00 97.35           C  
ATOM   3320  HB2 HIS A 209      14.783  -5.639 -10.491  1.00 97.35           H  
ATOM   3321  HB3 HIS A 209      14.382  -4.114  -9.699  1.00 97.35           H  
ATOM   3322  O   HIS A 209      12.560  -3.060 -11.289  1.00 97.35           O  
ATOM   3323  CG  HIS A 209      14.198  -5.790  -8.444  1.00 97.35           C  
ATOM   3324  CD2 HIS A 209      15.013  -6.826  -8.080  1.00 97.35           C  
ATOM   3325  HD2 HIS A 209      15.731  -7.329  -8.711  1.00 97.35           H  
ATOM   3326  ND1 HIS A 209      13.452  -5.443  -7.343  1.00 97.35           N  
ATOM   3327  HD1 HIS A 209      12.766  -4.705  -7.278  1.00 97.35           H  
ATOM   3328  CE1 HIS A 209      13.797  -6.262  -6.343  1.00 97.35           C  
ATOM   3329  HE1 HIS A 209      13.347  -6.238  -5.362  1.00 97.35           H  
ATOM   3330  NE2 HIS A 209      14.740  -7.127  -6.747  1.00 97.35           N  
ATOM   3331  N   TYR A 210      12.240  -4.743 -12.734  1.00 97.85           N  
ATOM   3332  H   TYR A 210      12.159  -5.742 -12.861  1.00 97.85           H  
ATOM   3333  CA  TYR A 210      12.206  -3.913 -13.944  1.00 97.85           C  
ATOM   3334  HA  TYR A 210      12.668  -2.947 -13.736  1.00 97.85           H  
ATOM   3335  C   TYR A 210      10.794  -3.603 -14.450  1.00 97.85           C  
ATOM   3336  CB  TYR A 210      13.037  -4.595 -15.034  1.00 97.85           C  
ATOM   3337  HB2 TYR A 210      12.989  -3.993 -15.942  1.00 97.85           H  
ATOM   3338  HB3 TYR A 210      12.594  -5.563 -15.267  1.00 97.85           H  
ATOM   3339  O   TYR A 210      10.638  -2.933 -15.468  1.00 97.85           O  
ATOM   3340  CG  TYR A 210      14.496  -4.778 -14.675  1.00 97.85           C  
ATOM   3341  CD1 TYR A 210      15.388  -3.698 -14.820  1.00 97.85           C  
ATOM   3342  HD1 TYR A 210      15.018  -2.744 -15.166  1.00 97.85           H  
ATOM   3343  CD2 TYR A 210      14.963  -6.028 -14.225  1.00 97.85           C  
ATOM   3344  HD2 TYR A 210      14.277  -6.856 -14.130  1.00 97.85           H  
ATOM   3345  CE1 TYR A 210      16.758  -3.875 -14.549  1.00 97.85           C  
ATOM   3346  HE1 TYR A 210      17.445  -3.051 -14.678  1.00 97.85           H  
ATOM   3347  CE2 TYR A 210      16.328  -6.202 -13.931  1.00 97.85           C  
ATOM   3348  HE2 TYR A 210      16.702  -7.157 -13.594  1.00 97.85           H  
ATOM   3349  OH  TYR A 210      18.541  -5.304 -13.804  1.00 97.85           O  
ATOM   3350  HH  TYR A 210      19.058  -4.510 -13.960  1.00 97.85           H  
ATOM   3351  CZ  TYR A 210      17.229  -5.132 -14.106  1.00 97.85           C  
ATOM   3352  N   ASP A 211       9.757  -4.090 -13.773  1.00 97.84           N  
ATOM   3353  H   ASP A 211       9.918  -4.647 -12.946  1.00 97.84           H  
ATOM   3354  CA  ASP A 211       8.372  -3.788 -14.124  1.00 97.84           C  
ATOM   3355  HA  ASP A 211       8.359  -2.837 -14.655  1.00 97.84           H  
ATOM   3356  C   ASP A 211       7.513  -3.596 -12.875  1.00 97.84           C  
ATOM   3357  CB  ASP A 211       7.799  -4.868 -15.063  1.00 97.84           C  
ATOM   3358  HB2 ASP A 211       8.615  -5.363 -15.588  1.00 97.84           H  
ATOM   3359  HB3 ASP A 211       7.264  -5.622 -14.485  1.00 97.84           H  
ATOM   3360  O   ASP A 211       7.951  -3.863 -11.757  1.00 97.84           O  
ATOM   3361  CG  ASP A 211       6.866  -4.248 -16.113  1.00 97.84           C  
ATOM   3362  OD1 ASP A 211       6.234  -3.204 -15.839  1.00 97.84           O  
ATOM   3363  OD2 ASP A 211       6.828  -4.710 -17.272  1.00 97.84           O  
ATOM   3364  N   THR A 212       6.284  -3.132 -13.048  1.00 98.09           N  
ATOM   3365  H   THR A 212       5.957  -3.000 -13.995  1.00 98.09           H  
ATOM   3366  CA  THR A 212       5.408  -2.729 -11.952  1.00 98.09           C  
ATOM   3367  HA  THR A 212       5.808  -3.147 -11.028  1.00 98.09           H  
ATOM   3368  C   THR A 212       4.000  -3.285 -12.118  1.00 98.09           C  
ATOM   3369  CB  THR A 212       5.436  -1.201 -11.810  1.00 98.09           C  
ATOM   3370  HB  THR A 212       6.471  -0.894 -11.657  1.00 98.09           H  
ATOM   3371  O   THR A 212       3.500  -3.455 -13.231  1.00 98.09           O  
ATOM   3372  CG2 THR A 212       4.881  -0.446 -13.015  1.00 98.09           C  
ATOM   3373 HG21 THR A 212       5.426  -0.724 -13.918  1.00 98.09           H  
ATOM   3374 HG22 THR A 212       3.821  -0.665 -13.143  1.00 98.09           H  
ATOM   3375 HG23 THR A 212       5.014   0.622 -12.843  1.00 98.09           H  
ATOM   3376  OG1 THR A 212       4.694  -0.784 -10.697  1.00 98.09           O  
ATOM   3377  HG1 THR A 212       4.737  -1.479 -10.036  1.00 98.09           H  
ATOM   3378  N   VAL A 213       3.339  -3.580 -10.999  1.00 98.44           N  
ATOM   3379  H   VAL A 213       3.795  -3.437 -10.109  1.00 98.44           H  
ATOM   3380  CA  VAL A 213       1.904  -3.871 -11.010  1.00 98.44           C  
ATOM   3381  HA  VAL A 213       1.719  -4.568 -11.827  1.00 98.44           H  
ATOM   3382  C   VAL A 213       1.118  -2.591 -11.318  1.00 98.44           C  
ATOM   3383  CB  VAL A 213       1.421  -4.569  -9.724  1.00 98.44           C  
ATOM   3384  HB  VAL A 213       0.379  -4.855  -9.870  1.00 98.44           H  
ATOM   3385  O   VAL A 213       1.459  -1.500 -10.878  1.00 98.44           O  
ATOM   3386  CG1 VAL A 213       2.217  -5.848  -9.442  1.00 98.44           C  
ATOM   3387 HG11 VAL A 213       2.247  -6.479 -10.331  1.00 98.44           H  
ATOM   3388 HG12 VAL A 213       1.754  -6.401  -8.625  1.00 98.44           H  
ATOM   3389 HG13 VAL A 213       3.237  -5.598  -9.147  1.00 98.44           H  
ATOM   3390  CG2 VAL A 213       1.488  -3.683  -8.481  1.00 98.44           C  
ATOM   3391 HG21 VAL A 213       0.830  -2.825  -8.614  1.00 98.44           H  
ATOM   3392 HG22 VAL A 213       2.509  -3.342  -8.306  1.00 98.44           H  
ATOM   3393 HG23 VAL A 213       1.143  -4.244  -7.612  1.00 98.44           H  
ATOM   3394  N   SER A 214       0.031  -2.742 -12.066  1.00 98.12           N  
ATOM   3395  H   SER A 214      -0.184  -3.687 -12.351  1.00 98.12           H  
ATOM   3396  CA  SER A 214      -0.884  -1.661 -12.476  1.00 98.12           C  
ATOM   3397  HA  SER A 214      -0.317  -0.735 -12.572  1.00 98.12           H  
ATOM   3398  C   SER A 214      -2.013  -1.388 -11.474  1.00 98.12           C  
ATOM   3399  CB  SER A 214      -1.474  -2.001 -13.848  1.00 98.12           C  
ATOM   3400  HB2 SER A 214      -2.142  -1.202 -14.171  1.00 98.12           H  
ATOM   3401  HB3 SER A 214      -0.663  -2.086 -14.570  1.00 98.12           H  
ATOM   3402  O   SER A 214      -2.857  -0.529 -11.703  1.00 98.12           O  
ATOM   3403  OG  SER A 214      -2.188  -3.232 -13.800  1.00 98.12           O  
ATOM   3404  HG  SER A 214      -1.690  -3.850 -13.261  1.00 98.12           H  
ATOM   3405  N   TYR A 215      -2.075  -2.167 -10.396  1.00 98.47           N  
ATOM   3406  H   TYR A 215      -1.337  -2.846 -10.272  1.00 98.47           H  
ATOM   3407  CA  TYR A 215      -3.038  -2.049  -9.305  1.00 98.47           C  
ATOM   3408  HA  TYR A 215      -3.209  -0.998  -9.073  1.00 98.47           H  
ATOM   3409  C   TYR A 215      -2.461  -2.760  -8.085  1.00 98.47           C  
ATOM   3410  CB  TYR A 215      -4.366  -2.709  -9.707  1.00 98.47           C  
ATOM   3411  HB2 TYR A 215      -4.797  -2.164 -10.547  1.00 98.47           H  
ATOM   3412  HB3 TYR A 215      -4.151  -3.725 -10.038  1.00 98.47           H  
ATOM   3413  O   TYR A 215      -1.869  -3.834  -8.235  1.00 98.47           O  
ATOM   3414  CG  TYR A 215      -5.399  -2.815  -8.603  1.00 98.47           C  
ATOM   3415  CD1 TYR A 215      -5.461  -3.975  -7.805  1.00 98.47           C  
ATOM   3416  HD1 TYR A 215      -4.760  -4.783  -7.957  1.00 98.47           H  
ATOM   3417  CD2 TYR A 215      -6.300  -1.760  -8.375  1.00 98.47           C  
ATOM   3418  HD2 TYR A 215      -6.246  -0.876  -8.993  1.00 98.47           H  
ATOM   3419  CE1 TYR A 215      -6.421  -4.079  -6.783  1.00 98.47           C  
ATOM   3420  HE1 TYR A 215      -6.461  -4.955  -6.153  1.00 98.47           H  
ATOM   3421  CE2 TYR A 215      -7.255  -1.855  -7.341  1.00 98.47           C  
ATOM   3422  HE2 TYR A 215      -7.946  -1.045  -7.162  1.00 98.47           H  
ATOM   3423  OH  TYR A 215      -8.241  -3.137  -5.555  1.00 98.47           O  
ATOM   3424  HH  TYR A 215      -8.623  -2.299  -5.285  1.00 98.47           H  
ATOM   3425  CZ  TYR A 215      -7.317  -3.019  -6.545  1.00 98.47           C  
ATOM   3426  N   SER A 216      -2.670  -2.190  -6.901  1.00 98.60           N  
ATOM   3427  H   SER A 216      -3.177  -1.317  -6.874  1.00 98.60           H  
ATOM   3428  CA  SER A 216      -2.397  -2.839  -5.620  1.00 98.60           C  
ATOM   3429  HA  SER A 216      -2.414  -3.921  -5.754  1.00 98.60           H  
ATOM   3430  C   SER A 216      -3.449  -2.443  -4.596  1.00 98.60           C  
ATOM   3431  CB  SER A 216      -1.011  -2.461  -5.099  1.00 98.60           C  
ATOM   3432  HB2 SER A 216      -0.937  -1.375  -5.038  1.00 98.60           H  
ATOM   3433  HB3 SER A 216      -0.257  -2.836  -5.792  1.00 98.60           H  
ATOM   3434  O   SER A 216      -3.793  -1.267  -4.478  1.00 98.60           O  
ATOM   3435  OG  SER A 216      -0.768  -2.991  -3.812  1.00 98.60           O  
ATOM   3436  HG  SER A 216      -1.263  -2.487  -3.162  1.00 98.60           H  
ATOM   3437  N   GLU A 217      -3.906  -3.409  -3.812  1.00 98.74           N  
ATOM   3438  H   GLU A 217      -3.627  -4.359  -4.008  1.00 98.74           H  
ATOM   3439  CA  GLU A 217      -4.698  -3.165  -2.614  1.00 98.74           C  
ATOM   3440  HA  GLU A 217      -4.528  -2.140  -2.283  1.00 98.74           H  
ATOM   3441  C   GLU A 217      -4.249  -4.106  -1.502  1.00 98.74           C  
ATOM   3442  CB  GLU A 217      -6.188  -3.321  -2.941  1.00 98.74           C  
ATOM   3443  HB2 GLU A 217      -6.405  -2.684  -3.799  1.00 98.74           H  
ATOM   3444  HB3 GLU A 217      -6.406  -4.356  -3.204  1.00 98.74           H  
ATOM   3445  O   GLU A 217      -4.266  -5.325  -1.671  1.00 98.74           O  
ATOM   3446  CG  GLU A 217      -7.097  -2.878  -1.794  1.00 98.74           C  
ATOM   3447  HG2 GLU A 217      -6.892  -3.475  -0.906  1.00 98.74           H  
ATOM   3448  HG3 GLU A 217      -6.880  -1.832  -1.574  1.00 98.74           H  
ATOM   3449  CD  GLU A 217      -8.570  -3.018  -2.183  1.00 98.74           C  
ATOM   3450  OE1 GLU A 217      -9.162  -4.096  -1.960  1.00 98.74           O  
ATOM   3451  OE2 GLU A 217      -9.173  -2.071  -2.743  1.00 98.74           O  
ATOM   3452  N   MET A 218      -3.863  -3.547  -0.358  1.00 98.87           N  
ATOM   3453  H   MET A 218      -3.909  -2.541  -0.279  1.00 98.87           H  
ATOM   3454  CA  MET A 218      -3.561  -4.319   0.843  1.00 98.87           C  
ATOM   3455  HA  MET A 218      -3.542  -5.380   0.594  1.00 98.87           H  
ATOM   3456  C   MET A 218      -4.653  -4.094   1.880  1.00 98.87           C  
ATOM   3457  CB  MET A 218      -2.195  -3.976   1.432  1.00 98.87           C  
ATOM   3458  HB2 MET A 218      -1.976  -4.724   2.194  1.00 98.87           H  
ATOM   3459  HB3 MET A 218      -2.253  -3.002   1.917  1.00 98.87           H  
ATOM   3460  O   MET A 218      -5.053  -2.960   2.163  1.00 98.87           O  
ATOM   3461  CG  MET A 218      -1.040  -3.962   0.431  1.00 98.87           C  
ATOM   3462  HG2 MET A 218      -1.266  -3.249  -0.362  1.00 98.87           H  
ATOM   3463  HG3 MET A 218      -0.927  -4.949  -0.018  1.00 98.87           H  
ATOM   3464  SD  MET A 218       0.523  -3.462   1.197  1.00 98.87           S  
ATOM   3465  CE  MET A 218       0.967  -4.973   2.099  1.00 98.87           C  
ATOM   3466  HE1 MET A 218       1.249  -5.747   1.386  1.00 98.87           H  
ATOM   3467  HE2 MET A 218       0.122  -5.332   2.688  1.00 98.87           H  
ATOM   3468  HE3 MET A 218       1.810  -4.770   2.759  1.00 98.87           H  
ATOM   3469  N   LYS A 219      -5.141  -5.189   2.452  1.00 98.80           N  
ATOM   3470  H   LYS A 219      -4.788  -6.086   2.150  1.00 98.80           H  
ATOM   3471  CA  LYS A 219      -6.286  -5.178   3.359  1.00 98.80           C  
ATOM   3472  HA  LYS A 219      -6.276  -4.241   3.915  1.00 98.80           H  
ATOM   3473  C   LYS A 219      -6.209  -6.296   4.379  1.00 98.80           C  
ATOM   3474  CB  LYS A 219      -7.573  -5.223   2.527  1.00 98.80           C  
ATOM   3475  HB2 LYS A 219      -8.437  -5.105   3.182  1.00 98.80           H  
ATOM   3476  HB3 LYS A 219      -7.554  -4.361   1.860  1.00 98.80           H  
ATOM   3477  O   LYS A 219      -5.586  -7.323   4.129  1.00 98.80           O  
ATOM   3478  CG  LYS A 219      -7.734  -6.489   1.673  1.00 98.80           C  
ATOM   3479  HG2 LYS A 219      -6.817  -6.663   1.109  1.00 98.80           H  
ATOM   3480  HG3 LYS A 219      -7.937  -7.355   2.302  1.00 98.80           H  
ATOM   3481  CD  LYS A 219      -8.874  -6.277   0.678  1.00 98.80           C  
ATOM   3482  HD2 LYS A 219      -9.845  -6.358   1.167  1.00 98.80           H  
ATOM   3483  HD3 LYS A 219      -8.783  -5.277   0.254  1.00 98.80           H  
ATOM   3484  CE  LYS A 219      -8.773  -7.288  -0.450  1.00 98.80           C  
ATOM   3485  HE2 LYS A 219      -7.724  -7.418  -0.715  1.00 98.80           H  
ATOM   3486  HE3 LYS A 219      -9.177  -8.247  -0.125  1.00 98.80           H  
ATOM   3487  NZ  LYS A 219      -9.487  -6.792  -1.634  1.00 98.80           N  
ATOM   3488  HZ1 LYS A 219      -9.194  -7.327  -2.439  1.00 98.80           H  
ATOM   3489  HZ2 LYS A 219      -9.236  -5.830  -1.811  1.00 98.80           H  
ATOM   3490  HZ3 LYS A 219     -10.492  -6.806  -1.528  1.00 98.80           H  
ATOM   3491  N   PHE A 220      -6.848  -6.106   5.523  1.00 98.48           N  
ATOM   3492  H   PHE A 220      -7.350  -5.239   5.657  1.00 98.48           H  
ATOM   3493  CA  PHE A 220      -6.888  -7.099   6.591  1.00 98.48           C  
ATOM   3494  HA  PHE A 220      -6.637  -8.069   6.162  1.00 98.48           H  
ATOM   3495  C   PHE A 220      -8.287  -7.242   7.179  1.00 98.48           C  
ATOM   3496  CB  PHE A 220      -5.842  -6.769   7.663  1.00 98.48           C  
ATOM   3497  HB2 PHE A 220      -4.855  -6.817   7.205  1.00 98.48           H  
ATOM   3498  HB3 PHE A 220      -5.873  -7.534   8.439  1.00 98.48           H  
ATOM   3499  O   PHE A 220      -9.095  -6.317   7.124  1.00 98.48           O  
ATOM   3500  CG  PHE A 220      -6.018  -5.415   8.322  1.00 98.48           C  
ATOM   3501  CD1 PHE A 220      -5.284  -4.311   7.863  1.00 98.48           C  
ATOM   3502  HD1 PHE A 220      -4.579  -4.437   7.055  1.00 98.48           H  
ATOM   3503  CD2 PHE A 220      -6.912  -5.247   9.393  1.00 98.48           C  
ATOM   3504  HD2 PHE A 220      -7.527  -6.073   9.718  1.00 98.48           H  
ATOM   3505  CE1 PHE A 220      -5.437  -3.058   8.476  1.00 98.48           C  
ATOM   3506  HE1 PHE A 220      -4.860  -2.213   8.130  1.00 98.48           H  
ATOM   3507  CE2 PHE A 220      -7.052  -4.003  10.025  1.00 98.48           C  
ATOM   3508  HE2 PHE A 220      -7.740  -3.887  10.849  1.00 98.48           H  
ATOM   3509  CZ  PHE A 220      -6.313  -2.903   9.562  1.00 98.48           C  
ATOM   3510  HZ  PHE A 220      -6.416  -1.937  10.033  1.00 98.48           H  
ATOM   3511  N   ARG A 221      -8.581  -8.410   7.747  1.00 96.86           N  
ATOM   3512  H   ARG A 221      -7.876  -9.132   7.746  1.00 96.86           H  
ATOM   3513  CA  ARG A 221      -9.823  -8.653   8.488  1.00 96.86           C  
ATOM   3514  HA  ARG A 221     -10.169  -7.703   8.895  1.00 96.86           H  
ATOM   3515  C   ARG A 221      -9.584  -9.585   9.658  1.00 96.86           C  
ATOM   3516  CB  ARG A 221     -10.932  -9.181   7.569  1.00 96.86           C  
ATOM   3517  HB2 ARG A 221     -11.879  -9.131   8.106  1.00 96.86           H  
ATOM   3518  HB3 ARG A 221     -10.997  -8.541   6.689  1.00 96.86           H  
ATOM   3519  O   ARG A 221      -8.644 -10.377   9.652  1.00 96.86           O  
ATOM   3520  CG  ARG A 221     -10.728 -10.616   7.094  1.00 96.86           C  
ATOM   3521  HG2 ARG A 221     -10.721 -11.295   7.947  1.00 96.86           H  
ATOM   3522  HG3 ARG A 221      -9.775 -10.701   6.572  1.00 96.86           H  
ATOM   3523  CD  ARG A 221     -11.862 -11.016   6.151  1.00 96.86           C  
ATOM   3524  HD2 ARG A 221     -11.860 -10.359   5.281  1.00 96.86           H  
ATOM   3525  HD3 ARG A 221     -12.821 -10.919   6.659  1.00 96.86           H  
ATOM   3526  NE  ARG A 221     -11.654 -12.402   5.736  1.00 96.86           N  
ATOM   3527  HE  ARG A 221     -10.859 -12.883   6.133  1.00 96.86           H  
ATOM   3528  NH1 ARG A 221     -13.182 -12.562   4.048  1.00 96.86           N  
ATOM   3529 HH11 ARG A 221     -13.535 -13.100   3.270  1.00 96.86           H  
ATOM   3530 HH12 ARG A 221     -13.575 -11.655   4.255  1.00 96.86           H  
ATOM   3531  NH2 ARG A 221     -11.659 -14.181   4.394  1.00 96.86           N  
ATOM   3532 HH21 ARG A 221     -10.846 -14.471   4.918  1.00 96.86           H  
ATOM   3533 HH22 ARG A 221     -11.748 -14.537   3.453  1.00 96.86           H  
ATOM   3534  CZ  ARG A 221     -12.180 -13.039   4.720  1.00 96.86           C  
ATOM   3535  N   GLU A 222     -10.423  -9.448  10.672  1.00 95.06           N  
ATOM   3536  H   GLU A 222     -11.157  -8.757  10.611  1.00 95.06           H  
ATOM   3537  CA  GLU A 222     -10.346 -10.267  11.876  1.00 95.06           C  
ATOM   3538  HA  GLU A 222      -9.351 -10.178  12.312  1.00 95.06           H  
ATOM   3539  C   GLU A 222     -10.613 -11.736  11.534  1.00 95.06           C  
ATOM   3540  CB  GLU A 222     -11.373  -9.737  12.876  1.00 95.06           C  
ATOM   3541  HB2 GLU A 222     -11.212  -8.667  13.010  1.00 95.06           H  
ATOM   3542  HB3 GLU A 222     -12.376  -9.893  12.481  1.00 95.06           H  
ATOM   3543  O   GLU A 222     -11.476 -12.016  10.705  1.00 95.06           O  
ATOM   3544  CG  GLU A 222     -11.236 -10.434  14.229  1.00 95.06           C  
ATOM   3545  HG2 GLU A 222     -10.245 -10.232  14.634  1.00 95.06           H  
ATOM   3546  HG3 GLU A 222     -11.341 -11.510  14.096  1.00 95.06           H  
ATOM   3547  CD  GLU A 222     -12.294  -9.968  15.223  1.00 95.06           C  
ATOM   3548  OE1 GLU A 222     -12.551 -10.738  16.171  1.00 95.06           O  
ATOM   3549  OE2 GLU A 222     -12.772  -8.817  15.132  1.00 95.06           O  
ATOM   3550  N   ILE A 223      -9.909 -12.671  12.163  1.00 91.07           N  
ATOM   3551  H   ILE A 223      -9.240 -12.370  12.858  1.00 91.07           H  
ATOM   3552  CA  ILE A 223     -10.165 -14.109  12.060  1.00 91.07           C  
ATOM   3553  HA  ILE A 223     -10.700 -14.326  11.136  1.00 91.07           H  
ATOM   3554  C   ILE A 223     -11.045 -14.510  13.246  1.00 91.07           C  
ATOM   3555  CB  ILE A 223      -8.840 -14.903  12.041  1.00 91.07           C  
ATOM   3556  HB  ILE A 223      -8.334 -14.739  12.993  1.00 91.07           H  
ATOM   3557  O   ILE A 223     -10.611 -14.406  14.393  1.00 91.07           O  
ATOM   3558  CG1 ILE A 223      -7.905 -14.412  10.912  1.00 91.07           C  
ATOM   3559 HG12 ILE A 223      -7.797 -13.329  10.966  1.00 91.07           H  
ATOM   3560 HG13 ILE A 223      -8.331 -14.660   9.940  1.00 91.07           H  
ATOM   3561  CG2 ILE A 223      -9.119 -16.411  11.894  1.00 91.07           C  
ATOM   3562 HG21 ILE A 223      -8.191 -16.981  11.937  1.00 91.07           H  
ATOM   3563 HG22 ILE A 223      -9.751 -16.766  12.709  1.00 91.07           H  
ATOM   3564 HG23 ILE A 223      -9.619 -16.611  10.946  1.00 91.07           H  
ATOM   3565  CD1 ILE A 223      -6.495 -14.997  11.018  1.00 91.07           C  
ATOM   3566 HD11 ILE A 223      -6.121 -14.894  12.036  1.00 91.07           H  
ATOM   3567 HD12 ILE A 223      -6.494 -16.047  10.727  1.00 91.07           H  
ATOM   3568 HD13 ILE A 223      -5.833 -14.444  10.352  1.00 91.07           H  
ATOM   3569  N   ASN A 224     -12.259 -14.991  12.973  1.00 76.70           N  
ATOM   3570  H   ASN A 224     -12.548 -15.077  12.009  1.00 76.70           H  
ATOM   3571  CA  ASN A 224     -13.093 -15.611  14.000  1.00 76.70           C  
ATOM   3572  HA  ASN A 224     -13.004 -15.052  14.931  1.00 76.70           H  
ATOM   3573  C   ASN A 224     -12.567 -17.037  14.230  1.00 76.70           C  
ATOM   3574  CB  ASN A 224     -14.571 -15.601  13.563  1.00 76.70           C  
ATOM   3575  HB2 ASN A 224     -14.668 -16.132  12.616  1.00 76.70           H  
ATOM   3576  HB3 ASN A 224     -15.153 -16.143  14.309  1.00 76.70           H  
ATOM   3577  O   ASN A 224     -12.526 -17.820  13.279  1.00 76.70           O  
ATOM   3578  CG  ASN A 224     -15.180 -14.214  13.417  1.00 76.70           C  
ATOM   3579  ND2 ASN A 224     -16.373 -14.128  12.878  1.00 76.70           N  
ATOM   3580 HD21 ASN A 224     -16.791 -13.208  12.899  1.00 76.70           H  
ATOM   3581 HD22 ASN A 224     -16.890 -14.968  12.662  1.00 76.70           H  
ATOM   3582  OD1 ASN A 224     -14.621 -13.190  13.759  1.00 76.70           O  
ATOM   3583  N   PHE A 225     -12.141 -17.348  15.455  1.00 57.40           N  
ATOM   3584  H   PHE A 225     -12.283 -16.671  16.192  1.00 57.40           H  
ATOM   3585  CA  PHE A 225     -11.919 -18.728  15.898  1.00 57.40           C  
ATOM   3586  HA  PHE A 225     -11.731 -19.368  15.037  1.00 57.40           H  
ATOM   3587  C   PHE A 225     -13.187 -19.272  16.547  1.00 57.40           C  
ATOM   3588  CB  PHE A 225     -10.717 -18.823  16.846  1.00 57.40           C  
ATOM   3589  HB2 PHE A 225     -10.848 -18.110  17.660  1.00 57.40           H  
ATOM   3590  HB3 PHE A 225     -10.713 -19.818  17.291  1.00 57.40           H  
ATOM   3591  O   PHE A 225     -13.847 -18.486  17.267  1.00 57.40           O  
ATOM   3592  CG  PHE A 225      -9.377 -18.606  16.176  1.00 57.40           C  
ATOM   3593  CD1 PHE A 225      -8.809 -19.629  15.395  1.00 57.40           C  
ATOM   3594  HD1 PHE A 225      -9.347 -20.557  15.271  1.00 57.40           H  
ATOM   3595  CD2 PHE A 225      -8.703 -17.380  16.315  1.00 57.40           C  
ATOM   3596  HD2 PHE A 225      -9.160 -16.584  16.884  1.00 57.40           H  
ATOM   3597  CE1 PHE A 225      -7.571 -19.431  14.757  1.00 57.40           C  
ATOM   3598  HE1 PHE A 225      -7.161 -20.214  14.135  1.00 57.40           H  
ATOM   3599  CE2 PHE A 225      -7.466 -17.181  15.678  1.00 57.40           C  
ATOM   3600  HE2 PHE A 225      -6.971 -16.224  15.754  1.00 57.40           H  
ATOM   3601  CZ  PHE A 225      -6.899 -18.204  14.899  1.00 57.40           C  
ATOM   3602  HZ  PHE A 225      -5.966 -18.032  14.382  1.00 57.40           H  
ATOM   3603  OXT PHE A 225     -13.444 -20.467  16.304  1.00 57.40           O  
TER    3604      PHE A 225                                                       
END   
