# Supplementary material for: Nuclear genome of Bulinus truncatus, an intermediate host of the carcinogenic human blood fluke Schistosoma haematobium
Source: Nat Commun. 2022 Feb 21;13:977. doi: 10.1038/s41467-022-28634-9 (PMC8861042; doi:10.1038/s41467-022-28634-9)
Supplement: Supplementary file 6 — Supplementary Data 3 [file 41467_2022_28634_MOESM6_ESM.zip › Supplementary_Data_3/bglb040228-pa.mature.pep.pdb]

ATOM      1  N   SER A   1      -0.253   5.471 -34.702  1.00 56.02           N  
ATOM      2  H   SER A   1      -0.594   6.018 -35.479  1.00 56.02           H  
ATOM      3  H2  SER A   1      -1.047   4.983 -34.313  1.00 56.02           H  
ATOM      4  H3  SER A   1       0.457   4.830 -35.027  1.00 56.02           H  
ATOM      5  CA  SER A   1       0.318   6.391 -33.702  1.00 56.02           C  
ATOM      6  HA  SER A   1       0.606   5.836 -32.809  1.00 56.02           H  
ATOM      7  C   SER A   1      -0.800   7.327 -33.376  1.00 56.02           C  
ATOM      8  CB  SER A   1       1.525   7.188 -34.216  1.00 56.02           C  
ATOM      9  HB2 SER A   1       1.210   8.095 -34.733  1.00 56.02           H  
ATOM     10  HB3 SER A   1       2.149   7.465 -33.367  1.00 56.02           H  
ATOM     11  O   SER A   1      -1.174   8.122 -34.228  1.00 56.02           O  
ATOM     12  OG  SER A   1       2.265   6.396 -35.122  1.00 56.02           O  
ATOM     13  HG  SER A   1       3.085   6.854 -35.323  1.00 56.02           H  
ATOM     14  N   ASP A   2      -1.430   7.121 -32.234  1.00 81.82           N  
ATOM     15  H   ASP A   2      -1.064   6.455 -31.569  1.00 81.82           H  
ATOM     16  CA  ASP A   2      -2.748   7.671 -31.967  1.00 81.82           C  
ATOM     17  HA  ASP A   2      -2.975   8.440 -32.705  1.00 81.82           H  
ATOM     18  C   ASP A   2      -2.762   8.339 -30.601  1.00 81.82           C  
ATOM     19  CB  ASP A   2      -3.817   6.581 -32.133  1.00 81.82           C  
ATOM     20  HB2 ASP A   2      -4.801   7.008 -31.938  1.00 81.82           H  
ATOM     21  HB3 ASP A   2      -3.638   5.778 -31.419  1.00 81.82           H  
ATOM     22  O   ASP A   2      -2.212   7.829 -29.616  1.00 81.82           O  
ATOM     23  CG  ASP A   2      -3.771   6.040 -33.566  1.00 81.82           C  
ATOM     24  OD1 ASP A   2      -4.067   6.822 -34.489  1.00 81.82           O  
ATOM     25  OD2 ASP A   2      -3.268   4.908 -33.756  1.00 81.82           O  
ATOM     26  N   LEU A   3      -3.393   9.508 -30.574  1.00 90.46           N  
ATOM     27  H   LEU A   3      -3.807   9.839 -31.434  1.00 90.46           H  
ATOM     28  CA  LEU A   3      -3.821  10.141 -29.346  1.00 90.46           C  
ATOM     29  HA  LEU A   3      -2.988  10.149 -28.642  1.00 90.46           H  
ATOM     30  C   LEU A   3      -4.966   9.308 -28.772  1.00 90.46           C  
ATOM     31  CB  LEU A   3      -4.255  11.577 -29.669  1.00 90.46           C  
ATOM     32  HB2 LEU A   3      -5.062  11.553 -30.402  1.00 90.46           H  
ATOM     33  HB3 LEU A   3      -3.412  12.108 -30.111  1.00 90.46           H  
ATOM     34  O   LEU A   3      -6.039   9.232 -29.370  1.00 90.46           O  
ATOM     35  CG  LEU A   3      -4.737  12.340 -28.429  1.00 90.46           C  
ATOM     36  HG  LEU A   3      -5.620  11.863 -28.004  1.00 90.46           H  
ATOM     37  CD1 LEU A   3      -3.635  12.375 -27.376  1.00 90.46           C  
ATOM     38 HD11 LEU A   3      -2.669  12.532 -27.856  1.00 90.46           H  
ATOM     39 HD12 LEU A   3      -3.810  13.188 -26.671  1.00 90.46           H  
ATOM     40 HD13 LEU A   3      -3.610  11.437 -26.823  1.00 90.46           H  
ATOM     41  CD2 LEU A   3      -5.109  13.759 -28.840  1.00 90.46           C  
ATOM     42 HD21 LEU A   3      -5.453  14.316 -27.968  1.00 90.46           H  
ATOM     43 HD22 LEU A   3      -5.901  13.727 -29.588  1.00 90.46           H  
ATOM     44 HD23 LEU A   3      -4.238  14.267 -29.254  1.00 90.46           H  
ATOM     45  N   VAL A   4      -4.735   8.680 -27.624  1.00 90.89           N  
ATOM     46  H   VAL A   4      -3.838   8.794 -27.175  1.00 90.89           H  
ATOM     47  CA  VAL A   4      -5.709   7.791 -26.993  1.00 90.89           C  
ATOM     48  HA  VAL A   4      -6.538   7.626 -27.681  1.00 90.89           H  
ATOM     49  C   VAL A   4      -6.268   8.455 -25.747  1.00 90.89           C  
ATOM     50  CB  VAL A   4      -5.109   6.404 -26.696  1.00 90.89           C  
ATOM     51  HB  VAL A   4      -4.258   6.511 -26.024  1.00 90.89           H  
ATOM     52  O   VAL A   4      -5.527   8.912 -24.877  1.00 90.89           O  
ATOM     53  CG1 VAL A   4      -6.143   5.473 -26.044  1.00 90.89           C  
ATOM     54 HG11 VAL A   4      -6.428   5.857 -25.064  1.00 90.89           H  
ATOM     55 HG12 VAL A   4      -5.707   4.485 -25.902  1.00 90.89           H  
ATOM     56 HG13 VAL A   4      -7.027   5.387 -26.676  1.00 90.89           H  
ATOM     57  CG2 VAL A   4      -4.636   5.724 -27.987  1.00 90.89           C  
ATOM     58 HG21 VAL A   4      -3.836   6.306 -28.445  1.00 90.89           H  
ATOM     59 HG22 VAL A   4      -5.460   5.638 -28.695  1.00 90.89           H  
ATOM     60 HG23 VAL A   4      -4.246   4.730 -27.765  1.00 90.89           H  
ATOM     61  N   ILE A   5      -7.596   8.460 -25.656  1.00 94.19           N  
ATOM     62  H   ILE A   5      -8.127   8.066 -26.420  1.00 94.19           H  
ATOM     63  CA  ILE A   5      -8.317   8.704 -24.413  1.00 94.19           C  
ATOM     64  HA  ILE A   5      -7.576   8.904 -23.639  1.00 94.19           H  
ATOM     65  C   ILE A   5      -9.061   7.429 -24.018  1.00 94.19           C  
ATOM     66  CB  ILE A   5      -9.196   9.965 -24.493  1.00 94.19           C  
ATOM     67  HB  ILE A   5      -8.524  10.800 -24.692  1.00 94.19           H  
ATOM     68  O   ILE A   5      -9.854   6.896 -24.795  1.00 94.19           O  
ATOM     69  CG1 ILE A   5      -9.867  10.226 -23.126  1.00 94.19           C  
ATOM     70 HG12 ILE A   5     -10.625   9.465 -22.938  1.00 94.19           H  
ATOM     71 HG13 ILE A   5      -9.112  10.149 -22.344  1.00 94.19           H  
ATOM     72  CG2 ILE A   5     -10.202   9.912 -25.654  1.00 94.19           C  
ATOM     73 HG21 ILE A   5     -10.868   9.055 -25.554  1.00 94.19           H  
ATOM     74 HG22 ILE A   5      -9.669   9.809 -26.599  1.00 94.19           H  
ATOM     75 HG23 ILE A   5     -10.785  10.833 -25.687  1.00 94.19           H  
ATOM     76  CD1 ILE A   5     -10.518  11.607 -23.000  1.00 94.19           C  
ATOM     77 HD11 ILE A   5      -9.784  12.387 -23.199  1.00 94.19           H  
ATOM     78 HD12 ILE A   5     -11.356  11.699 -23.692  1.00 94.19           H  
ATOM     79 HD13 ILE A   5     -10.890  11.727 -21.983  1.00 94.19           H  
ATOM     80  N   ASN A   6      -8.787   6.925 -22.820  1.00 92.40           N  
ATOM     81  H   ASN A   6      -8.157   7.440 -22.221  1.00 92.40           H  
ATOM     82  CA  ASN A   6      -9.439   5.748 -22.261  1.00 92.40           C  
ATOM     83  HA  ASN A   6     -10.205   5.398 -22.954  1.00 92.40           H  
ATOM     84  C   ASN A   6     -10.143   6.129 -20.958  1.00 92.40           C  
ATOM     85  CB  ASN A   6      -8.407   4.620 -22.096  1.00 92.40           C  
ATOM     86  HB2 ASN A   6      -7.716   4.868 -21.290  1.00 92.40           H  
ATOM     87  HB3 ASN A   6      -7.838   4.522 -23.021  1.00 92.40           H  
ATOM     88  O   ASN A   6      -9.591   6.885 -20.161  1.00 92.40           O  
ATOM     89  CG  ASN A   6      -9.045   3.274 -21.802  1.00 92.40           C  
ATOM     90  ND2 ASN A   6      -8.257   2.232 -21.694  1.00 92.40           N  
ATOM     91 HD21 ASN A   6      -8.715   1.350 -21.515  1.00 92.40           H  
ATOM     92 HD22 ASN A   6      -7.258   2.322 -21.810  1.00 92.40           H  
ATOM     93  OD1 ASN A   6     -10.247   3.126 -21.686  1.00 92.40           O  
ATOM     94  N   VAL A   7     -11.351   5.611 -20.749  1.00 92.30           N  
ATOM     95  H   VAL A   7     -11.658   4.859 -21.350  1.00 92.30           H  
ATOM     96  CA  VAL A   7     -12.136   5.863 -19.543  1.00 92.30           C  
ATOM     97  HA  VAL A   7     -11.512   6.395 -18.824  1.00 92.30           H  
ATOM     98  C   VAL A   7     -12.551   4.540 -18.913  1.00 92.30           C  
ATOM     99  CB  VAL A   7     -13.358   6.754 -19.812  1.00 92.30           C  
ATOM    100  HB  VAL A   7     -14.025   6.271 -20.525  1.00 92.30           H  
ATOM    101  O   VAL A   7     -13.141   3.689 -19.574  1.00 92.30           O  
ATOM    102  CG1 VAL A   7     -14.089   6.964 -18.488  1.00 92.30           C  
ATOM    103 HG11 VAL A   7     -14.535   6.032 -18.140  1.00 92.30           H  
ATOM    104 HG12 VAL A   7     -14.898   7.684 -18.615  1.00 92.30           H  
ATOM    105 HG13 VAL A   7     -13.404   7.345 -17.731  1.00 92.30           H  
ATOM    106  CG2 VAL A   7     -12.967   8.138 -20.348  1.00 92.30           C  
ATOM    107 HG21 VAL A   7     -12.378   8.666 -19.598  1.00 92.30           H  
ATOM    108 HG22 VAL A   7     -13.866   8.715 -20.565  1.00 92.30           H  
ATOM    109 HG23 VAL A   7     -12.372   8.045 -21.257  1.00 92.30           H  
ATOM    110  N   GLN A   8     -12.279   4.384 -17.620  1.00 83.22           N  
ATOM    111  H   GLN A   8     -11.785   5.129 -17.149  1.00 83.22           H  
ATOM    112  CA  GLN A   8     -12.679   3.230 -16.821  1.00 83.22           C  
ATOM    113  HA  GLN A   8     -13.374   2.614 -17.393  1.00 83.22           H  
ATOM    114  C   GLN A   8     -13.370   3.715 -15.536  1.00 83.22           C  
ATOM    115  CB  GLN A   8     -11.442   2.370 -16.513  1.00 83.22           C  
ATOM    116  HB2 GLN A   8     -11.729   1.587 -15.811  1.00 83.22           H  
ATOM    117  HB3 GLN A   8     -10.675   2.987 -16.045  1.00 83.22           H  
ATOM    118  O   GLN A   8     -12.699   4.189 -14.630  1.00 83.22           O  
ATOM    119  CG  GLN A   8     -10.864   1.708 -17.774  1.00 83.22           C  
ATOM    120  HG2 GLN A   8     -11.654   1.145 -18.271  1.00 83.22           H  
ATOM    121  HG3 GLN A   8     -10.506   2.471 -18.464  1.00 83.22           H  
ATOM    122  CD  GLN A   8      -9.702   0.769 -17.467  1.00 83.22           C  
ATOM    123  NE2 GLN A   8      -9.529  -0.289 -18.229  1.00 83.22           N  
ATOM    124 HE21 GLN A   8      -8.750  -0.879 -17.975  1.00 83.22           H  
ATOM    125 HE22 GLN A   8     -10.174  -0.495 -18.978  1.00 83.22           H  
ATOM    126  OE1 GLN A   8      -8.917   0.958 -16.556  1.00 83.22           O  
ATOM    127  N   GLN A   9     -14.693   3.638 -15.379  1.00 80.03           N  
ATOM    128  H   GLN A   9     -15.028   4.065 -14.527  1.00 80.03           H  
ATOM    129  CA  GLN A   9     -15.724   3.036 -16.242  1.00 80.03           C  
ATOM    130  HA  GLN A   9     -15.289   2.255 -16.866  1.00 80.03           H  
ATOM    131  C   GLN A   9     -16.406   4.060 -17.171  1.00 80.03           C  
ATOM    132  CB  GLN A   9     -16.776   2.370 -15.337  1.00 80.03           C  
ATOM    133  HB2 GLN A   9     -17.580   1.975 -15.959  1.00 80.03           H  
ATOM    134  HB3 GLN A   9     -17.200   3.122 -14.672  1.00 80.03           H  
ATOM    135  O   GLN A   9     -16.576   5.215 -16.805  1.00 80.03           O  
ATOM    136  CG  GLN A   9     -16.194   1.216 -14.502  1.00 80.03           C  
ATOM    137  HG2 GLN A   9     -15.782   0.466 -15.178  1.00 80.03           H  
ATOM    138  HG3 GLN A   9     -15.388   1.581 -13.866  1.00 80.03           H  
ATOM    139  CD  GLN A   9     -17.233   0.560 -13.596  1.00 80.03           C  
ATOM    140  NE2 GLN A   9     -17.171  -0.742 -13.413  1.00 80.03           N  
ATOM    141 HE21 GLN A   9     -16.450  -1.297 -13.851  1.00 80.03           H  
ATOM    142 HE22 GLN A   9     -17.862  -1.117 -12.779  1.00 80.03           H  
ATOM    143  OE1 GLN A   9     -18.103   1.190 -13.016  1.00 80.03           O  
ATOM    144  N   GLU A  10     -16.860   3.628 -18.356  1.00 86.92           N  
ATOM    145  H   GLU A  10     -16.646   2.685 -18.647  1.00 86.92           H  
ATOM    146  CA  GLU A  10     -17.594   4.486 -19.317  1.00 86.92           C  
ATOM    147  HA  GLU A  10     -17.061   5.430 -19.431  1.00 86.92           H  
ATOM    148  C   GLU A  10     -19.027   4.834 -18.874  1.00 86.92           C  
ATOM    149  CB  GLU A  10     -17.679   3.801 -20.692  1.00 86.92           C  
ATOM    150  HB2 GLU A  10     -18.229   2.865 -20.593  1.00 86.92           H  
ATOM    151  HB3 GLU A  10     -18.235   4.459 -21.360  1.00 86.92           H  
ATOM    152  O   GLU A  10     -19.666   5.715 -19.450  1.00 86.92           O  
ATOM    153  CG  GLU A  10     -16.310   3.514 -21.325  1.00 86.92           C  
ATOM    154  HG2 GLU A  10     -15.732   4.438 -21.334  1.00 86.92           H  
ATOM    155  HG3 GLU A  10     -15.782   2.786 -20.710  1.00 86.92           H  
ATOM    156  CD  GLU A  10     -16.403   2.979 -22.765  1.00 86.92           C  
ATOM    157  OE1 GLU A  10     -15.341   2.634 -23.333  1.00 86.92           O  
ATOM    158  OE2 GLU A  10     -17.481   3.032 -23.393  1.00 86.92           O  
ATOM    159  N   VAL A  11     -19.546   4.126 -17.870  1.00 83.31           N  
ATOM    160  H   VAL A  11     -18.944   3.470 -17.394  1.00 83.31           H  
ATOM    161  CA  VAL A  11     -20.867   4.353 -17.287  1.00 83.31           C  
ATOM    162  HA  VAL A  11     -21.284   5.275 -17.693  1.00 83.31           H  
ATOM    163  C   VAL A  11     -20.702   4.517 -15.783  1.00 83.31           C  
ATOM    164  CB  VAL A  11     -21.848   3.214 -17.623  1.00 83.31           C  
ATOM    165  HB  VAL A  11     -21.471   2.278 -17.212  1.00 83.31           H  
ATOM    166  O   VAL A  11     -20.194   3.619 -15.112  1.00 83.31           O  
ATOM    167  CG1 VAL A  11     -23.231   3.494 -17.030  1.00 83.31           C  
ATOM    168 HG11 VAL A  11     -23.174   3.612 -15.948  1.00 83.31           H  
ATOM    169 HG12 VAL A  11     -23.647   4.403 -17.465  1.00 83.31           H  
ATOM    170 HG13 VAL A  11     -23.894   2.655 -17.241  1.00 83.31           H  
ATOM    171  CG2 VAL A  11     -22.024   3.042 -19.139  1.00 83.31           C  
ATOM    172 HG21 VAL A  11     -22.373   3.978 -19.575  1.00 83.31           H  
ATOM    173 HG22 VAL A  11     -21.078   2.759 -19.600  1.00 83.31           H  
ATOM    174 HG23 VAL A  11     -22.762   2.264 -19.336  1.00 83.31           H  
ATOM    175  N   ILE A  12     -21.148   5.655 -15.262  1.00 80.81           N  
ATOM    176  H   ILE A  12     -21.542   6.336 -15.895  1.00 80.81           H  
ATOM    177  CA  ILE A  12     -21.260   5.927 -13.835  1.00 80.81           C  
ATOM    178  HA  ILE A  12     -20.465   5.397 -13.309  1.00 80.81           H  
ATOM    179  C   ILE A  12     -22.605   5.390 -13.352  1.00 80.81           C  
ATOM    180  CB  ILE A  12     -21.090   7.433 -13.545  1.00 80.81           C  
ATOM    181  HB  ILE A  12     -21.802   7.983 -14.161  1.00 80.81           H  
ATOM    182  O   ILE A  12     -23.667   5.829 -13.800  1.00 80.81           O  
ATOM    183  CG1 ILE A  12     -19.659   7.894 -13.898  1.00 80.81           C  
ATOM    184 HG12 ILE A  12     -19.330   7.435 -14.830  1.00 80.81           H  
ATOM    185 HG13 ILE A  12     -18.968   7.582 -13.115  1.00 80.81           H  
ATOM    186  CG2 ILE A  12     -21.381   7.736 -12.061  1.00 80.81           C  
ATOM    187 HG21 ILE A  12     -21.215   8.790 -11.838  1.00 80.81           H  
ATOM    188 HG22 ILE A  12     -20.734   7.142 -11.416  1.00 80.81           H  
ATOM    189 HG23 ILE A  12     -22.420   7.514 -11.817  1.00 80.81           H  
ATOM    190  CD1 ILE A  12     -19.571   9.410 -14.082  1.00 80.81           C  
ATOM    191 HD11 ILE A  12     -20.151   9.683 -14.963  1.00 80.81           H  
ATOM    192 HD12 ILE A  12     -19.949   9.948 -13.212  1.00 80.81           H  
ATOM    193 HD13 ILE A  12     -18.535   9.701 -14.256  1.00 80.81           H  
ATOM    194  N   SER A  13     -22.543   4.463 -12.402  1.00 73.97           N  
ATOM    195  H   SER A  13     -21.625   4.131 -12.140  1.00 73.97           H  
ATOM    196  CA  SER A  13     -23.662   4.047 -11.566  1.00 73.97           C  
ATOM    197  HA  SER A  13     -24.581   4.501 -11.939  1.00 73.97           H  
ATOM    198  C   SER A  13     -23.376   4.465 -10.121  1.00 73.97           C  
ATOM    199  CB  SER A  13     -23.850   2.535 -11.638  1.00 73.97           C  
ATOM    200  HB2 SER A  13     -24.209   2.262 -12.630  1.00 73.97           H  
ATOM    201  HB3 SER A  13     -22.890   2.051 -11.459  1.00 73.97           H  
ATOM    202  O   SER A  13     -22.350   4.045  -9.581  1.00 73.97           O  
ATOM    203  OG  SER A  13     -24.783   2.116 -10.649  1.00 73.97           O  
ATOM    204  HG  SER A  13     -24.792   1.156 -10.633  1.00 73.97           H  
ATOM    205  N   PRO A  14     -24.284   5.195  -9.445  1.00 64.17           N  
ATOM    206  CA  PRO A  14     -24.086   5.663  -8.066  1.00 64.17           C  
ATOM    207  HA  PRO A  14     -23.298   6.415  -8.050  1.00 64.17           H  
ATOM    208  C   PRO A  14     -23.748   4.561  -7.062  1.00 64.17           C  
ATOM    209  CB  PRO A  14     -25.423   6.293  -7.659  1.00 64.17           C  
ATOM    210  HB2 PRO A  14     -26.084   5.547  -7.219  1.00 64.17           H  
ATOM    211  HB3 PRO A  14     -25.281   7.129  -6.974  1.00 64.17           H  
ATOM    212  O   PRO A  14     -23.119   4.817  -6.043  1.00 64.17           O  
ATOM    213  CG  PRO A  14     -25.998   6.744  -8.989  1.00 64.17           C  
ATOM    214  HG2 PRO A  14     -25.502   7.679  -9.248  1.00 64.17           H  
ATOM    215  HG3 PRO A  14     -27.082   6.852  -8.958  1.00 64.17           H  
ATOM    216  CD  PRO A  14     -25.550   5.676  -9.972  1.00 64.17           C  
ATOM    217  HD2 PRO A  14     -25.440   6.122 -10.960  1.00 64.17           H  
ATOM    218  HD3 PRO A  14     -26.272   4.860  -9.997  1.00 64.17           H  
ATOM    219  N   VAL A  15     -24.210   3.337  -7.332  1.00 61.36           N  
ATOM    220  H   VAL A  15     -24.705   3.209  -8.203  1.00 61.36           H  
ATOM    221  CA  VAL A  15     -24.081   2.195  -6.418  1.00 61.36           C  
ATOM    222  HA  VAL A  15     -23.973   2.565  -5.399  1.00 61.36           H  
ATOM    223  C   VAL A  15     -22.832   1.362  -6.719  1.00 61.36           C  
ATOM    224  CB  VAL A  15     -25.358   1.329  -6.478  1.00 61.36           C  
ATOM    225  HB  VAL A  15     -25.444   0.895  -7.474  1.00 61.36           H  
ATOM    226  O   VAL A  15     -22.301   0.705  -5.830  1.00 61.36           O  
ATOM    227  CG1 VAL A  15     -25.342   0.188  -5.454  1.00 61.36           C  
ATOM    228 HG11 VAL A  15     -24.559  -0.530  -5.700  1.00 61.36           H  
ATOM    229 HG12 VAL A  15     -25.159   0.584  -4.455  1.00 61.36           H  
ATOM    230 HG13 VAL A  15     -26.294  -0.342  -5.460  1.00 61.36           H  
ATOM    231  CG2 VAL A  15     -26.625   2.158  -6.210  1.00 61.36           C  
ATOM    232 HG21 VAL A  15     -26.764   2.911  -6.986  1.00 61.36           H  
ATOM    233 HG22 VAL A  15     -27.500   1.509  -6.211  1.00 61.36           H  
ATOM    234 HG23 VAL A  15     -26.545   2.651  -5.241  1.00 61.36           H  
ATOM    235  N   PHE A  16     -22.362   1.357  -7.970  1.00 63.31           N  
ATOM    236  H   PHE A  16     -22.743   2.023  -8.626  1.00 63.31           H  
ATOM    237  CA  PHE A  16     -21.340   0.406  -8.427  1.00 63.31           C  
ATOM    238  HA  PHE A  16     -21.073  -0.266  -7.611  1.00 63.31           H  
ATOM    239  C   PHE A  16     -20.027   1.049  -8.859  1.00 63.31           C  
ATOM    240  CB  PHE A  16     -21.907  -0.442  -9.570  1.00 63.31           C  
ATOM    241  HB2 PHE A  16     -21.136  -1.139  -9.898  1.00 63.31           H  
ATOM    242  HB3 PHE A  16     -22.131   0.212 -10.413  1.00 63.31           H  
ATOM    243  O   PHE A  16     -19.002   0.366  -8.885  1.00 63.31           O  
ATOM    244  CG  PHE A  16     -23.135  -1.252  -9.214  1.00 63.31           C  
ATOM    245  CD1 PHE A  16     -23.106  -2.131  -8.114  1.00 63.31           C  
ATOM    246  HD1 PHE A  16     -22.226  -2.192  -7.490  1.00 63.31           H  
ATOM    247  CD2 PHE A  16     -24.288  -1.171 -10.014  1.00 63.31           C  
ATOM    248  HD2 PHE A  16     -24.296  -0.543 -10.892  1.00 63.31           H  
ATOM    249  CE1 PHE A  16     -24.215  -2.939  -7.825  1.00 63.31           C  
ATOM    250  HE1 PHE A  16     -24.187  -3.614  -6.982  1.00 63.31           H  
ATOM    251  CE2 PHE A  16     -25.398  -1.976  -9.720  1.00 63.31           C  
ATOM    252  HE2 PHE A  16     -26.269  -1.940 -10.359  1.00 63.31           H  
ATOM    253  CZ  PHE A  16     -25.352  -2.876  -8.640  1.00 63.31           C  
ATOM    254  HZ  PHE A  16     -26.183  -3.536  -8.437  1.00 63.31           H  
ATOM    255  N   THR A  17     -20.038   2.332  -9.206  1.00 71.72           N  
ATOM    256  H   THR A  17     -20.895   2.865  -9.160  1.00 71.72           H  
ATOM    257  CA  THR A  17     -18.851   3.022  -9.704  1.00 71.72           C  
ATOM    258  HA  THR A  17     -18.159   2.292 -10.124  1.00 71.72           H  
ATOM    259  C   THR A  17     -18.155   3.723  -8.545  1.00 71.72           C  
ATOM    260  CB  THR A  17     -19.213   3.986 -10.839  1.00 71.72           C  
ATOM    261  HB  THR A  17     -19.805   4.816 -10.453  1.00 71.72           H  
ATOM    262  O   THR A  17     -18.529   4.822  -8.156  1.00 71.72           O  
ATOM    263  CG2 THR A  17     -17.966   4.519 -11.539  1.00 71.72           C  
ATOM    264 HG21 THR A  17     -17.346   5.064 -10.828  1.00 71.72           H  
ATOM    265 HG22 THR A  17     -17.384   3.698 -11.959  1.00 71.72           H  
ATOM    266 HG23 THR A  17     -18.258   5.197 -12.341  1.00 71.72           H  
ATOM    267  OG1 THR A  17     -19.962   3.300 -11.822  1.00 71.72           O  
ATOM    268  HG1 THR A  17     -19.363   2.721 -12.299  1.00 71.72           H  
ATOM    269  N   SER A  18     -17.126   3.084  -7.985  1.00 74.11           N  
ATOM    270  H   SER A  18     -16.908   2.144  -8.283  1.00 74.11           H  
ATOM    271  CA  SER A  18     -16.317   3.672  -6.908  1.00 74.11           C  
ATOM    272  HA  SER A  18     -16.967   4.233  -6.236  1.00 74.11           H  
ATOM    273  C   SER A  18     -15.246   4.640  -7.407  1.00 74.11           C  
ATOM    274  CB  SER A  18     -15.663   2.559  -6.099  1.00 74.11           C  
ATOM    275  HB2 SER A  18     -16.446   1.910  -5.706  1.00 74.11           H  
ATOM    276  HB3 SER A  18     -15.129   3.004  -5.259  1.00 74.11           H  
ATOM    277  O   SER A  18     -14.776   5.488  -6.653  1.00 74.11           O  
ATOM    278  OG  SER A  18     -14.763   1.785  -6.880  1.00 74.11           O  
ATOM    279  HG  SER A  18     -13.875   1.971  -6.564  1.00 74.11           H  
ATOM    280  N   GLN A  19     -14.846   4.519  -8.674  1.00 82.59           N  
ATOM    281  H   GLN A  19     -15.273   3.811  -9.253  1.00 82.59           H  
ATOM    282  CA  GLN A  19     -13.868   5.401  -9.299  1.00 82.59           C  
ATOM    283  HA  GLN A  19     -13.974   6.386  -8.846  1.00 82.59           H  
ATOM    284  C   GLN A  19     -14.123   5.556 -10.801  1.00 82.59           C  
ATOM    285  CB  GLN A  19     -12.435   4.914  -9.012  1.00 82.59           C  
ATOM    286  HB2 GLN A  19     -12.295   4.863  -7.933  1.00 82.59           H  
ATOM    287  HB3 GLN A  19     -11.735   5.652  -9.404  1.00 82.59           H  
ATOM    288  O   GLN A  19     -14.565   4.619 -11.471  1.00 82.59           O  
ATOM    289  CG  GLN A  19     -12.101   3.541  -9.622  1.00 82.59           C  
ATOM    290  HG2 GLN A  19     -12.811   2.797  -9.260  1.00 82.59           H  
ATOM    291  HG3 GLN A  19     -12.180   3.594 -10.708  1.00 82.59           H  
ATOM    292  CD  GLN A  19     -10.694   3.063  -9.277  1.00 82.59           C  
ATOM    293  NE2 GLN A  19     -10.297   1.897  -9.736  1.00 82.59           N  
ATOM    294 HE21 GLN A  19      -9.342   1.662  -9.508  1.00 82.59           H  
ATOM    295 HE22 GLN A  19     -10.887   1.351 -10.348  1.00 82.59           H  
ATOM    296  OE1 GLN A  19      -9.916   3.710  -8.601  1.00 82.59           O  
ATOM    297  N   LEU A  20     -13.797   6.739 -11.315  1.00 88.83           N  
ATOM    298  H   LEU A  20     -13.485   7.448 -10.667  1.00 88.83           H  
ATOM    299  CA  LEU A  20     -13.733   7.080 -12.730  1.00 88.83           C  
ATOM    300  HA  LEU A  20     -14.022   6.220 -13.334  1.00 88.83           H  
ATOM    301  C   LEU A  20     -12.292   7.467 -13.071  1.00 88.83           C  
ATOM    302  CB  LEU A  20     -14.712   8.235 -12.999  1.00 88.83           C  
ATOM    303  HB2 LEU A  20     -15.728   7.895 -12.797  1.00 88.83           H  
ATOM    304  HB3 LEU A  20     -14.485   9.046 -12.307  1.00 88.83           H  
ATOM    305  O   LEU A  20     -11.815   8.521 -12.659  1.00 88.83           O  
ATOM    306  CG  LEU A  20     -14.667   8.788 -14.431  1.00 88.83           C  
ATOM    307  HG  LEU A  20     -13.640   8.994 -14.733  1.00 88.83           H  
ATOM    308  CD1 LEU A  20     -15.273   7.784 -15.405  1.00 88.83           C  
ATOM    309 HD11 LEU A  20     -15.331   8.235 -16.396  1.00 88.83           H  
ATOM    310 HD12 LEU A  20     -16.281   7.509 -15.092  1.00 88.83           H  
ATOM    311 HD13 LEU A  20     -14.655   6.888 -15.460  1.00 88.83           H  
ATOM    312  CD2 LEU A  20     -15.447  10.099 -14.498  1.00 88.83           C  
ATOM    313 HD21 LEU A  20     -16.450   9.958 -14.095  1.00 88.83           H  
ATOM    314 HD22 LEU A  20     -15.514  10.454 -15.527  1.00 88.83           H  
ATOM    315 HD23 LEU A  20     -14.940  10.855 -13.899  1.00 88.83           H  
ATOM    316  N   VAL A  21     -11.606   6.620 -13.832  1.00 91.82           N  
ATOM    317  H   VAL A  21     -12.056   5.757 -14.100  1.00 91.82           H  
ATOM    318  CA  VAL A  21     -10.235   6.834 -14.303  1.00 91.82           C  
ATOM    319  HA  VAL A  21      -9.757   7.602 -13.695  1.00 91.82           H  
ATOM    320  C   VAL A  21     -10.276   7.309 -15.749  1.00 91.82           C  
ATOM    321  CB  VAL A  21      -9.391   5.552 -14.178  1.00 91.82           C  
ATOM    322  HB  VAL A  21      -9.783   4.795 -14.858  1.00 91.82           H  
ATOM    323  O   VAL A  21     -10.793   6.604 -16.615  1.00 91.82           O  
ATOM    324  CG1 VAL A  21      -7.930   5.831 -14.549  1.00 91.82           C  
ATOM    325 HG11 VAL A  21      -7.854   6.167 -15.583  1.00 91.82           H  
ATOM    326 HG12 VAL A  21      -7.338   4.922 -14.438  1.00 91.82           H  
ATOM    327 HG13 VAL A  21      -7.517   6.602 -13.898  1.00 91.82           H  
ATOM    328  CG2 VAL A  21      -9.415   4.971 -12.759  1.00 91.82           C  
ATOM    329 HG21 VAL A  21      -8.993   5.694 -12.061  1.00 91.82           H  
ATOM    330 HG22 VAL A  21      -8.817   4.060 -12.723  1.00 91.82           H  
ATOM    331 HG23 VAL A  21     -10.434   4.724 -12.460  1.00 91.82           H  
ATOM    332  N   ILE A  22      -9.720   8.486 -16.022  1.00 96.07           N  
ATOM    333  H   ILE A  22      -9.346   9.014 -15.246  1.00 96.07           H  
ATOM    334  CA  ILE A  22      -9.610   9.071 -17.358  1.00 96.07           C  
ATOM    335  HA  ILE A  22     -10.095   8.416 -18.082  1.00 96.07           H  
ATOM    336  C   ILE A  22      -8.134   9.182 -17.722  1.00 96.07           C  
ATOM    337  CB  ILE A  22     -10.309  10.443 -17.430  1.00 96.07           C  
ATOM    338  HB  ILE A  22      -9.768  11.130 -16.780  1.00 96.07           H  
ATOM    339  O   ILE A  22      -7.414  10.029 -17.195  1.00 96.07           O  
ATOM    340  CG1 ILE A  22     -11.790  10.394 -16.982  1.00 96.07           C  
ATOM    341 HG12 ILE A  22     -12.450  10.668 -17.805  1.00 96.07           H  
ATOM    342 HG13 ILE A  22     -12.077   9.390 -16.669  1.00 96.07           H  
ATOM    343  CG2 ILE A  22     -10.229  10.995 -18.865  1.00 96.07           C  
ATOM    344 HG21 ILE A  22     -10.802  11.920 -18.924  1.00 96.07           H  
ATOM    345 HG22 ILE A  22      -9.193  11.205 -19.130  1.00 96.07           H  
ATOM    346 HG23 ILE A  22     -10.642  10.274 -19.571  1.00 96.07           H  
ATOM    347  CD1 ILE A  22     -12.040  11.359 -15.820  1.00 96.07           C  
ATOM    348 HD11 ILE A  22     -11.479  11.038 -14.943  1.00 96.07           H  
ATOM    349 HD12 ILE A  22     -13.103  11.374 -15.580  1.00 96.07           H  
ATOM    350 HD13 ILE A  22     -11.727  12.364 -16.104  1.00 96.07           H  
ATOM    351  N   ASN A  23      -7.707   8.346 -18.659  1.00 95.26           N  
ATOM    352  H   ASN A  23      -8.386   7.722 -19.073  1.00 95.26           H  
ATOM    353  CA  ASN A  23      -6.341   8.287 -19.157  1.00 95.26           C  
ATOM    354  HA  ASN A  23      -5.677   8.805 -18.465  1.00 95.26           H  
ATOM    355  C   ASN A  23      -6.244   8.981 -20.515  1.00 95.26           C  
ATOM    356  CB  ASN A  23      -5.908   6.816 -19.230  1.00 95.26           C  
ATOM    357  HB2 ASN A  23      -6.632   6.255 -19.821  1.00 95.26           H  
ATOM    358  HB3 ASN A  23      -4.934   6.750 -19.716  1.00 95.26           H  
ATOM    359  O   ASN A  23      -6.992   8.662 -21.435  1.00 95.26           O  
ATOM    360  CG  ASN A  23      -5.777   6.195 -17.855  1.00 95.26           C  
ATOM    361  ND2 ASN A  23      -6.107   4.937 -17.686  1.00 95.26           N  
ATOM    362 HD21 ASN A  23      -6.015   4.604 -16.737  1.00 95.26           H  
ATOM    363 HD22 ASN A  23      -6.540   4.397 -18.421  1.00 95.26           H  
ATOM    364  OD1 ASN A  23      -5.349   6.822 -16.913  1.00 95.26           O  
ATOM    365  N   CYS A  24      -5.296   9.897 -20.644  1.00 95.65           N  
ATOM    366  H   CYS A  24      -4.733  10.092 -19.828  1.00 95.65           H  
ATOM    367  CA  CYS A  24      -4.946  10.637 -21.847  1.00 95.65           C  
ATOM    368  HA  CYS A  24      -5.554  10.311 -22.691  1.00 95.65           H  
ATOM    369  C   CYS A  24      -3.473  10.354 -22.156  1.00 95.65           C  
ATOM    370  CB  CYS A  24      -5.240  12.115 -21.561  1.00 95.65           C  
ATOM    371  HB2 CYS A  24      -4.804  12.359 -20.592  1.00 95.65           H  
ATOM    372  HB3 CYS A  24      -6.321  12.222 -21.465  1.00 95.65           H  
ATOM    373  O   CYS A  24      -2.596  10.682 -21.360  1.00 95.65           O  
ATOM    374  SG  CYS A  24      -4.655  13.366 -22.733  1.00 95.65           S  
ATOM    375  N   SER A  25      -3.198   9.689 -23.277  1.00 93.36           N  
ATOM    376  H   SER A  25      -3.959   9.434 -23.890  1.00 93.36           H  
ATOM    377  CA  SER A  25      -1.856   9.196 -23.600  1.00 93.36           C  
ATOM    378  HA  SER A  25      -1.113   9.797 -23.076  1.00 93.36           H  
ATOM    379  C   SER A  25      -1.554   9.273 -25.090  1.00 93.36           C  
ATOM    380  CB  SER A  25      -1.707   7.746 -23.126  1.00 93.36           C  
ATOM    381  HB2 SER A  25      -1.997   7.682 -22.077  1.00 93.36           H  
ATOM    382  HB3 SER A  25      -0.669   7.432 -23.237  1.00 93.36           H  
ATOM    383  O   SER A  25      -2.411   8.937 -25.911  1.00 93.36           O  
ATOM    384  OG  SER A  25      -2.548   6.873 -23.852  1.00 93.36           O  
ATOM    385  HG  SER A  25      -2.758   7.297 -24.687  1.00 93.36           H  
ATOM    386  N   VAL A  26      -0.317   9.618 -25.444  1.00 91.05           N  
ATOM    387  H   VAL A  26       0.331   9.898 -24.722  1.00 91.05           H  
ATOM    388  CA  VAL A  26       0.187   9.512 -26.820  1.00 91.05           C  
ATOM    389  HA  VAL A  26      -0.646   9.580 -27.520  1.00 91.05           H  
ATOM    390  C   VAL A  26       0.867   8.160 -27.015  1.00 91.05           C  
ATOM    391  CB  VAL A  26       1.160  10.655 -27.148  1.00 91.05           C  
ATOM    392  HB  VAL A  26       2.009  10.608 -26.467  1.00 91.05           H  
ATOM    393  O   VAL A  26       1.862   7.856 -26.362  1.00 91.05           O  
ATOM    394  CG1 VAL A  26       1.694  10.533 -28.579  1.00 91.05           C  
ATOM    395 HG11 VAL A  26       0.870  10.487 -29.291  1.00 91.05           H  
ATOM    396 HG12 VAL A  26       2.296   9.630 -28.683  1.00 91.05           H  
ATOM    397 HG13 VAL A  26       2.336  11.385 -28.804  1.00 91.05           H  
ATOM    398  CG2 VAL A  26       0.471  12.017 -27.004  1.00 91.05           C  
ATOM    399 HG21 VAL A  26       0.144  12.174 -25.976  1.00 91.05           H  
ATOM    400 HG22 VAL A  26      -0.388  12.059 -27.673  1.00 91.05           H  
ATOM    401 HG23 VAL A  26       1.169  12.814 -27.263  1.00 91.05           H  
ATOM    402  N   THR A  27       0.364   7.344 -27.940  1.00 84.94           N  
ATOM    403  H   THR A  27      -0.432   7.647 -28.482  1.00 84.94           H  
ATOM    404  CA  THR A  27       1.015   6.066 -28.271  1.00 84.94           C  
ATOM    405  HA  THR A  27       1.390   5.630 -27.345  1.00 84.94           H  
ATOM    406  C   THR A  27       2.225   6.281 -29.184  1.00 84.94           C  
ATOM    407  CB  THR A  27       0.038   5.047 -28.869  1.00 84.94           C  
ATOM    408  HB  THR A  27       0.591   4.153 -29.156  1.00 84.94           H  
ATOM    409  O   THR A  27       2.205   7.123 -30.081  1.00 84.94           O  
ATOM    410  CG2 THR A  27      -1.053   4.651 -27.876  1.00 84.94           C  
ATOM    411 HG21 THR A  27      -1.724   3.930 -28.343  1.00 84.94           H  
ATOM    412 HG22 THR A  27      -1.625   5.526 -27.566  1.00 84.94           H  
ATOM    413 HG23 THR A  27      -0.600   4.193 -26.997  1.00 84.94           H  
ATOM    414  OG1 THR A  27      -0.608   5.567 -30.001  1.00 84.94           O  
ATOM    415  HG1 THR A  27      -1.222   6.237 -29.691  1.00 84.94           H  
ATOM    416  N   ASN A  28       3.297   5.511 -28.965  1.00 81.76           N  
ATOM    417  H   ASN A  28       3.244   4.815 -28.235  1.00 81.76           H  
ATOM    418  CA  ASN A  28       4.551   5.565 -29.735  1.00 81.76           C  
ATOM    419  HA  ASN A  28       5.261   4.912 -29.228  1.00 81.76           H  
ATOM    420  C   ASN A  28       5.240   6.945 -29.775  1.00 81.76           C  
ATOM    421  CB  ASN A  28       4.325   4.978 -31.145  1.00 81.76           C  
ATOM    422  HB2 ASN A  28       3.627   5.611 -31.692  1.00 81.76           H  
ATOM    423  HB3 ASN A  28       5.269   4.979 -31.690  1.00 81.76           H  
ATOM    424  O   ASN A  28       6.062   7.180 -30.657  1.00 81.76           O  
ATOM    425  CG  ASN A  28       3.812   3.554 -31.144  1.00 81.76           C  
ATOM    426  ND2 ASN A  28       3.271   3.104 -32.252  1.00 81.76           N  
ATOM    427 HD21 ASN A  28       2.986   2.135 -32.235  1.00 81.76           H  
ATOM    428 HD22 ASN A  28       3.314   3.661 -33.093  1.00 81.76           H  
ATOM    429  OD1 ASN A  28       3.888   2.824 -30.172  1.00 81.76           O  
ATOM    430  N   ASN A  29       4.914   7.857 -28.849  1.00 80.39           N  
ATOM    431  H   ASN A  29       4.262   7.590 -28.125  1.00 80.39           H  
ATOM    432  CA  ASN A  29       5.442   9.229 -28.786  1.00 80.39           C  
ATOM    433  HA  ASN A  29       4.832   9.767 -28.060  1.00 80.39           H  
ATOM    434  C   ASN A  29       5.302  10.027 -30.098  1.00 80.39           C  
ATOM    435  CB  ASN A  29       6.886   9.216 -28.250  1.00 80.39           C  
ATOM    436  HB2 ASN A  29       7.257  10.239 -28.192  1.00 80.39           H  
ATOM    437  HB3 ASN A  29       7.523   8.668 -28.945  1.00 80.39           H  
ATOM    438  O   ASN A  29       6.077  10.945 -30.351  1.00 80.39           O  
ATOM    439  CG  ASN A  29       7.023   8.617 -26.866  1.00 80.39           C  
ATOM    440  ND2 ASN A  29       8.225   8.271 -26.471  1.00 80.39           N  
ATOM    441 HD21 ASN A  29       9.018   8.406 -27.082  1.00 80.39           H  
ATOM    442 HD22 ASN A  29       8.283   7.838 -25.561  1.00 80.39           H  
ATOM    443  OD1 ASN A  29       6.077   8.447 -26.120  1.00 80.39           O  
ATOM    444  N   GLN A  30       4.331   9.675 -30.942  1.00 82.42           N  
ATOM    445  H   GLN A  30       3.711   8.921 -30.681  1.00 82.42           H  
ATOM    446  CA  GLN A  30       4.114  10.307 -32.240  1.00 82.42           C  
ATOM    447  HA  GLN A  30       4.656  11.252 -32.288  1.00 82.42           H  
ATOM    448  C   GLN A  30       2.634  10.610 -32.435  1.00 82.42           C  
ATOM    449  CB  GLN A  30       4.622   9.401 -33.368  1.00 82.42           C  
ATOM    450  HB2 GLN A  30       4.249   9.784 -34.318  1.00 82.42           H  
ATOM    451  HB3 GLN A  30       4.231   8.394 -33.223  1.00 82.42           H  
ATOM    452  O   GLN A  30       1.776   9.755 -32.205  1.00 82.42           O  
ATOM    453  CG  GLN A  30       6.153   9.344 -33.446  1.00 82.42           C  
ATOM    454  HG2 GLN A  30       6.564   8.963 -32.511  1.00 82.42           H  
ATOM    455  HG3 GLN A  30       6.539  10.351 -33.600  1.00 82.42           H  
ATOM    456  CD  GLN A  30       6.639   8.453 -34.584  1.00 82.42           C  
ATOM    457  NE2 GLN A  30       7.911   8.509 -34.912  1.00 82.42           N  
ATOM    458 HE21 GLN A  30       8.531   9.144 -34.429  1.00 82.42           H  
ATOM    459 HE22 GLN A  30       8.203   7.935 -35.689  1.00 82.42           H  
ATOM    460  OE1 GLN A  30       5.895   7.701 -35.202  1.00 82.42           O  
ATOM    461  N   VAL A  31       2.346  11.817 -32.915  1.00 86.49           N  
ATOM    462  H   VAL A  31       3.102  12.451 -33.132  1.00 86.49           H  
ATOM    463  CA  VAL A  31       0.993  12.271 -33.238  1.00 86.49           C  
ATOM    464  HA  VAL A  31       0.301  11.439 -33.105  1.00 86.49           H  
ATOM    465  C   VAL A  31       0.971  12.732 -34.699  1.00 86.49           C  
ATOM    466  CB  VAL A  31       0.543  13.387 -32.279  1.00 86.49           C  
ATOM    467  HB  VAL A  31       1.222  14.236 -32.357  1.00 86.49           H  
ATOM    468  O   VAL A  31       1.870  13.467 -35.105  1.00 86.49           O  
ATOM    469  CG1 VAL A  31      -0.876  13.852 -32.600  1.00 86.49           C  
ATOM    470 HG11 VAL A  31      -1.573  13.015 -32.550  1.00 86.49           H  
ATOM    471 HG12 VAL A  31      -1.174  14.616 -31.882  1.00 86.49           H  
ATOM    472 HG13 VAL A  31      -0.890  14.296 -33.595  1.00 86.49           H  
ATOM    473  CG2 VAL A  31       0.534  12.907 -30.826  1.00 86.49           C  
ATOM    474 HG21 VAL A  31       0.126  13.681 -30.176  1.00 86.49           H  
ATOM    475 HG22 VAL A  31       1.556  12.699 -30.507  1.00 86.49           H  
ATOM    476 HG23 VAL A  31      -0.074  12.006 -30.737  1.00 86.49           H  
ATOM    477  N   PRO A  32      -0.022  12.330 -35.514  1.00 84.46           N  
ATOM    478  CA  PRO A  32      -0.103  12.765 -36.904  1.00 84.46           C  
ATOM    479  HA  PRO A  32       0.747  12.350 -37.445  1.00 84.46           H  
ATOM    480  C   PRO A  32      -0.095  14.295 -37.023  1.00 84.46           C  
ATOM    481  CB  PRO A  32      -1.400  12.160 -37.453  1.00 84.46           C  
ATOM    482  HB2 PRO A  32      -1.300  11.881 -38.502  1.00 84.46           H  
ATOM    483  HB3 PRO A  32      -2.228  12.857 -37.323  1.00 84.46           H  
ATOM    484  O   PRO A  32      -0.843  14.975 -36.323  1.00 84.46           O  
ATOM    485  CG  PRO A  32      -1.631  10.940 -36.562  1.00 84.46           C  
ATOM    486  HG2 PRO A  32      -1.034  10.102 -36.923  1.00 84.46           H  
ATOM    487  HG3 PRO A  32      -2.684  10.666 -36.510  1.00 84.46           H  
ATOM    488  CD  PRO A  32      -1.098  11.400 -35.209  1.00 84.46           C  
ATOM    489  HD2 PRO A  32      -0.741  10.537 -34.647  1.00 84.46           H  
ATOM    490  HD3 PRO A  32      -1.885  11.916 -34.660  1.00 84.46           H  
ATOM    491  N   ASN A  33       0.706  14.824 -37.951  1.00 85.84           N  
ATOM    492  H   ASN A  33       1.300  14.196 -38.474  1.00 85.84           H  
ATOM    493  CA  ASN A  33       0.852  16.261 -38.234  1.00 85.84           C  
ATOM    494  HA  ASN A  33       1.555  16.338 -39.064  1.00 85.84           H  
ATOM    495  C   ASN A  33       1.476  17.113 -37.109  1.00 85.84           C  
ATOM    496  CB  ASN A  33      -0.485  16.857 -38.721  1.00 85.84           C  
ATOM    497  HB2 ASN A  33      -0.303  17.850 -39.130  1.00 85.84           H  
ATOM    498  HB3 ASN A  33      -1.156  16.973 -37.870  1.00 85.84           H  
ATOM    499  O   ASN A  33       1.412  18.340 -37.199  1.00 85.84           O  
ATOM    500  CG  ASN A  33      -1.163  16.037 -39.796  1.00 85.84           C  
ATOM    501  ND2 ASN A  33      -2.440  15.768 -39.653  1.00 85.84           N  
ATOM    502 HD21 ASN A  33      -2.854  15.192 -40.372  1.00 85.84           H  
ATOM    503 HD22 ASN A  33      -2.910  16.029 -38.798  1.00 85.84           H  
ATOM    504  OD1 ASN A  33      -0.569  15.630 -40.777  1.00 85.84           O  
ATOM    505  N   ILE A  34       2.063  16.500 -36.077  1.00 90.40           N  
ATOM    506  H   ILE A  34       2.077  15.490 -36.042  1.00 90.40           H  
ATOM    507  CA  ILE A  34       2.825  17.198 -35.035  1.00 90.40           C  
ATOM    508  HA  ILE A  34       2.918  18.253 -35.293  1.00 90.40           H  
ATOM    509  C   ILE A  34       4.237  16.611 -34.990  1.00 90.40           C  
ATOM    510  CB  ILE A  34       2.113  17.116 -33.665  1.00 90.40           C  
ATOM    511  HB  ILE A  34       1.971  16.066 -33.410  1.00 90.40           H  
ATOM    512  O   ILE A  34       4.413  15.435 -34.681  1.00 90.40           O  
ATOM    513  CG1 ILE A  34       0.725  17.800 -33.724  1.00 90.40           C  
ATOM    514 HG12 ILE A  34       0.116  17.304 -34.480  1.00 90.40           H  
ATOM    515 HG13 ILE A  34       0.857  18.840 -34.026  1.00 90.40           H  
ATOM    516  CG2 ILE A  34       3.004  17.759 -32.584  1.00 90.40           C  
ATOM    517 HG21 ILE A  34       2.513  17.745 -31.611  1.00 90.40           H  
ATOM    518 HG22 ILE A  34       3.936  17.203 -32.479  1.00 90.40           H  
ATOM    519 HG23 ILE A  34       3.238  18.786 -32.864  1.00 90.40           H  
ATOM    520  CD1 ILE A  34      -0.071  17.775 -32.412  1.00 90.40           C  
ATOM    521 HD11 ILE A  34      -0.148  16.753 -32.039  1.00 90.40           H  
ATOM    522 HD12 ILE A  34      -1.071  18.171 -32.589  1.00 90.40           H  
ATOM    523 HD13 ILE A  34       0.404  18.406 -31.661  1.00 90.40           H  
ATOM    524  N   ASP A  35       5.233  17.449 -35.268  1.00 88.51           N  
ATOM    525  H   ASP A  35       5.009  18.414 -35.468  1.00 88.51           H  
ATOM    526  CA  ASP A  35       6.654  17.092 -35.248  1.00 88.51           C  
ATOM    527  HA  ASP A  35       6.767  16.024 -35.433  1.00 88.51           H  
ATOM    528  C   ASP A  35       7.288  17.393 -33.882  1.00 88.51           C  
ATOM    529  CB  ASP A  35       7.375  17.845 -36.375  1.00 88.51           C  
ATOM    530  HB2 ASP A  35       7.221  18.918 -36.256  1.00 88.51           H  
ATOM    531  HB3 ASP A  35       8.444  17.648 -36.305  1.00 88.51           H  
ATOM    532  O   ASP A  35       8.109  16.620 -33.389  1.00 88.51           O  
ATOM    533  CG  ASP A  35       6.881  17.396 -37.753  1.00 88.51           C  
ATOM    534  OD1 ASP A  35       7.237  16.277 -38.174  1.00 88.51           O  
ATOM    535  OD2 ASP A  35       6.136  18.165 -38.400  1.00 88.51           O  
ATOM    536  N   VAL A  36       6.870  18.486 -33.230  1.00 90.53           N  
ATOM    537  H   VAL A  36       6.202  19.080 -33.698  1.00 90.53           H  
ATOM    538  CA  VAL A  36       7.299  18.846 -31.869  1.00 90.53           C  
ATOM    539  HA  VAL A  36       7.922  18.049 -31.464  1.00 90.53           H  
ATOM    540  C   VAL A  36       6.079  18.987 -30.976  1.00 90.53           C  
ATOM    541  CB  VAL A  36       8.140  20.137 -31.848  1.00 90.53           C  
ATOM    542  HB  VAL A  36       7.541  20.970 -32.217  1.00 90.53           H  
ATOM    543  O   VAL A  36       5.330  19.954 -31.087  1.00 90.53           O  
ATOM    544  CG1 VAL A  36       8.612  20.466 -30.421  1.00 90.53           C  
ATOM    545 HG11 VAL A  36       9.192  19.637 -30.017  1.00 90.53           H  
ATOM    546 HG12 VAL A  36       7.758  20.659 -29.771  1.00 90.53           H  
ATOM    547 HG13 VAL A  36       9.231  21.362 -30.439  1.00 90.53           H  
ATOM    548  CG2 VAL A  36       9.384  20.008 -32.735  1.00 90.53           C  
ATOM    549 HG21 VAL A  36       9.988  20.912 -32.665  1.00 90.53           H  
ATOM    550 HG22 VAL A  36       9.085  19.877 -33.775  1.00 90.53           H  
ATOM    551 HG23 VAL A  36       9.976  19.146 -32.426  1.00 90.53           H  
ATOM    552  N   ILE A  37       5.885  18.043 -30.057  1.00 91.93           N  
ATOM    553  H   ILE A  37       6.539  17.275 -30.008  1.00 91.93           H  
ATOM    554  CA  ILE A  37       4.813  18.125 -29.061  1.00 91.93           C  
ATOM    555  HA  ILE A  37       3.915  18.498 -29.552  1.00 91.93           H  
ATOM    556  C   ILE A  37       5.214  19.131 -27.975  1.00 91.93           C  
ATOM    557  CB  ILE A  37       4.484  16.735 -28.472  1.00 91.93           C  
ATOM    558  HB  ILE A  37       5.360  16.352 -27.950  1.00 91.93           H  
ATOM    559  O   ILE A  37       6.293  19.002 -27.398  1.00 91.93           O  
ATOM    560  CG1 ILE A  37       4.081  15.730 -29.580  1.00 91.93           C  
ATOM    561 HG12 ILE A  37       3.127  16.029 -30.013  1.00 91.93           H  
ATOM    562 HG13 ILE A  37       4.827  15.740 -30.375  1.00 91.93           H  
ATOM    563  CG2 ILE A  37       3.339  16.925 -27.464  1.00 91.93           C  
ATOM    564 HG21 ILE A  37       2.535  17.490 -27.936  1.00 91.93           H  
ATOM    565 HG22 ILE A  37       2.953  15.969 -27.110  1.00 91.93           H  
ATOM    566 HG23 ILE A  37       3.679  17.498 -26.602  1.00 91.93           H  
ATOM    567  CD1 ILE A  37       3.975  14.277 -29.101  1.00 91.93           C  
ATOM    568 HD11 ILE A  37       3.141  14.158 -28.409  1.00 91.93           H  
ATOM    569 HD12 ILE A  37       3.809  13.628 -29.961  1.00 91.93           H  
ATOM    570 HD13 ILE A  37       4.904  13.981 -28.615  1.00 91.93           H  
ATOM    571  N   LYS A  38       4.340  20.102 -27.685  1.00 93.45           N  
ATOM    572  H   LYS A  38       3.462  20.098 -28.183  1.00 93.45           H  
ATOM    573  CA  LYS A  38       4.523  21.146 -26.659  1.00 93.45           C  
ATOM    574  HA  LYS A  38       5.569  21.203 -26.358  1.00 93.45           H  
ATOM    575  C   LYS A  38       3.738  20.871 -25.382  1.00 93.45           C  
ATOM    576  CB  LYS A  38       4.076  22.504 -27.215  1.00 93.45           C  
ATOM    577  HB2 LYS A  38       4.005  23.213 -26.390  1.00 93.45           H  
ATOM    578  HB3 LYS A  38       3.087  22.410 -27.664  1.00 93.45           H  
ATOM    579  O   LYS A  38       4.218  21.157 -24.288  1.00 93.45           O  
ATOM    580  CG  LYS A  38       5.059  23.070 -28.241  1.00 93.45           C  
ATOM    581  HG2 LYS A  38       5.204  22.360 -29.055  1.00 93.45           H  
ATOM    582  HG3 LYS A  38       6.015  23.245 -27.749  1.00 93.45           H  
ATOM    583  CD  LYS A  38       4.519  24.387 -28.808  1.00 93.45           C  
ATOM    584  HD2 LYS A  38       3.654  24.173 -29.436  1.00 93.45           H  
ATOM    585  HD3 LYS A  38       4.229  25.059 -28.000  1.00 93.45           H  
ATOM    586  CE  LYS A  38       5.623  25.032 -29.639  1.00 93.45           C  
ATOM    587  HE2 LYS A  38       6.057  24.262 -30.277  1.00 93.45           H  
ATOM    588  HE3 LYS A  38       6.411  25.398 -28.981  1.00 93.45           H  
ATOM    589  NZ  LYS A  38       5.120  26.114 -30.510  1.00 93.45           N  
ATOM    590  HZ1 LYS A  38       5.842  26.305 -31.191  1.00 93.45           H  
ATOM    591  HZ2 LYS A  38       4.798  26.942 -30.030  1.00 93.45           H  
ATOM    592  HZ3 LYS A  38       4.430  25.740 -31.145  1.00 93.45           H  
ATOM    593  N   SER A  39       2.521  20.352 -25.508  1.00 94.97           N  
ATOM    594  H   SER A  39       2.133  20.198 -26.428  1.00 94.97           H  
ATOM    595  CA  SER A  39       1.679  20.089 -24.346  1.00 94.97           C  
ATOM    596  HA  SER A  39       2.333  19.789 -23.527  1.00 94.97           H  
ATOM    597  C   SER A  39       0.695  18.952 -24.576  1.00 94.97           C  
ATOM    598  CB  SER A  39       0.934  21.355 -23.902  1.00 94.97           C  
ATOM    599  HB2 SER A  39       0.386  21.148 -22.982  1.00 94.97           H  
ATOM    600  HB3 SER A  39       1.648  22.156 -23.714  1.00 94.97           H  
ATOM    601  O   SER A  39       0.292  18.650 -25.701  1.00 94.97           O  
ATOM    602  OG  SER A  39       0.028  21.747 -24.910  1.00 94.97           O  
ATOM    603  HG  SER A  39      -0.574  22.423 -24.591  1.00 94.97           H  
ATOM    604  N   VAL A  40       0.291  18.334 -23.470  1.00 95.57           N  
ATOM    605  H   VAL A  40       0.696  18.639 -22.597  1.00 95.57           H  
ATOM    606  CA  VAL A  40      -0.826  17.391 -23.401  1.00 95.57           C  
ATOM    607  HA  VAL A  40      -1.321  17.345 -24.372  1.00 95.57           H  
ATOM    608  C   VAL A  40      -1.809  17.931 -22.374  1.00 95.57           C  
ATOM    609  CB  VAL A  40      -0.354  15.972 -23.031  1.00 95.57           C  
ATOM    610  HB  VAL A  40       0.025  15.969 -22.009  1.00 95.57           H  
ATOM    611  O   VAL A  40      -1.412  18.254 -21.260  1.00 95.57           O  
ATOM    612  CG1 VAL A  40      -1.516  14.974 -23.117  1.00 95.57           C  
ATOM    613 HG11 VAL A  40      -2.308  15.256 -22.423  1.00 95.57           H  
ATOM    614 HG12 VAL A  40      -1.919  14.956 -24.129  1.00 95.57           H  
ATOM    615 HG13 VAL A  40      -1.169  13.976 -22.852  1.00 95.57           H  
ATOM    616  CG2 VAL A  40       0.768  15.480 -23.957  1.00 95.57           C  
ATOM    617 HG21 VAL A  40       0.960  14.420 -23.788  1.00 95.57           H  
ATOM    618 HG22 VAL A  40       1.684  16.034 -23.749  1.00 95.57           H  
ATOM    619 HG23 VAL A  40       0.498  15.637 -25.001  1.00 95.57           H  
ATOM    620  N   SER A  41      -3.088  18.042 -22.713  1.00 96.83           N  
ATOM    621  H   SER A  41      -3.367  17.780 -23.647  1.00 96.83           H  
ATOM    622  CA  SER A  41      -4.114  18.538 -21.797  1.00 96.83           C  
ATOM    623  HA  SER A  41      -3.703  18.517 -20.788  1.00 96.83           H  
ATOM    624  C   SER A  41      -5.343  17.641 -21.757  1.00 96.83           C  
ATOM    625  CB  SER A  41      -4.474  20.002 -22.084  1.00 96.83           C  
ATOM    626  HB2 SER A  41      -3.611  20.630 -21.864  1.00 96.83           H  
ATOM    627  HB3 SER A  41      -5.290  20.304 -21.428  1.00 96.83           H  
ATOM    628  O   SER A  41      -5.773  17.065 -22.758  1.00 96.83           O  
ATOM    629  OG  SER A  41      -4.858  20.205 -23.428  1.00 96.83           O  
ATOM    630  HG  SER A  41      -4.059  20.450 -23.902  1.00 96.83           H  
ATOM    631  N   LEU A  42      -5.929  17.539 -20.566  1.00 97.14           N  
ATOM    632  H   LEU A  42      -5.537  18.087 -19.814  1.00 97.14           H  
ATOM    633  CA  LEU A  42      -7.199  16.873 -20.326  1.00 97.14           C  
ATOM    634  HA  LEU A  42      -7.477  16.322 -21.225  1.00 97.14           H  
ATOM    635  C   LEU A  42      -8.256  17.940 -20.062  1.00 97.14           C  
ATOM    636  CB  LEU A  42      -7.052  15.874 -19.165  1.00 97.14           C  
ATOM    637  HB2 LEU A  42      -6.803  16.430 -18.261  1.00 97.14           H  
ATOM    638  HB3 LEU A  42      -6.228  15.194 -19.382  1.00 97.14           H  
ATOM    639  O   LEU A  42      -8.063  18.823 -19.234  1.00 97.14           O  
ATOM    640  CG  LEU A  42      -8.323  15.048 -18.900  1.00 97.14           C  
ATOM    641  HG  LEU A  42      -9.164  15.721 -18.731  1.00 97.14           H  
ATOM    642  CD1 LEU A  42      -8.666  14.122 -20.069  1.00 97.14           C  
ATOM    643 HD11 LEU A  42      -9.585  13.582 -19.841  1.00 97.14           H  
ATOM    644 HD12 LEU A  42      -8.835  14.690 -20.983  1.00 97.14           H  
ATOM    645 HD13 LEU A  42      -7.858  13.407 -20.224  1.00 97.14           H  
ATOM    646  CD2 LEU A  42      -8.143  14.196 -17.645  1.00 97.14           C  
ATOM    647 HD21 LEU A  42      -9.051  13.625 -17.449  1.00 97.14           H  
ATOM    648 HD22 LEU A  42      -7.946  14.838 -16.787  1.00 97.14           H  
ATOM    649 HD23 LEU A  42      -7.312  13.502 -17.772  1.00 97.14           H  
ATOM    650  N   SER A  43      -9.375  17.874 -20.772  1.00 96.53           N  
ATOM    651  H   SER A  43      -9.455  17.134 -21.454  1.00 96.53           H  
ATOM    652  CA  SER A  43     -10.487  18.820 -20.665  1.00 96.53           C  
ATOM    653  HA  SER A  43     -10.325  19.489 -19.819  1.00 96.53           H  
ATOM    654  C   SER A  43     -11.807  18.088 -20.440  1.00 96.53           C  
ATOM    655  CB  SER A  43     -10.599  19.668 -21.935  1.00 96.53           C  
ATOM    656  HB2 SER A  43     -10.987  19.044 -22.739  1.00 96.53           H  
ATOM    657  HB3 SER A  43     -11.302  20.482 -21.757  1.00 96.53           H  
ATOM    658  O   SER A  43     -11.959  16.942 -20.864  1.00 96.53           O  
ATOM    659  OG  SER A  43      -9.365  20.215 -22.353  1.00 96.53           O  
ATOM    660  HG  SER A  43      -8.657  19.632 -22.069  1.00 96.53           H  
ATOM    661  N   ARG A  44     -12.787  18.767 -19.843  1.00 95.06           N  
ATOM    662  H   ARG A  44     -12.592  19.716 -19.555  1.00 95.06           H  
ATOM    663  CA  ARG A  44     -14.157  18.271 -19.654  1.00 95.06           C  
ATOM    664  HA  ARG A  44     -14.274  17.312 -20.158  1.00 95.06           H  
ATOM    665  C   ARG A  44     -15.154  19.235 -20.281  1.00 95.06           C  
ATOM    666  CB  ARG A  44     -14.411  18.040 -18.158  1.00 95.06           C  
ATOM    667  HB2 ARG A  44     -14.256  18.970 -17.612  1.00 95.06           H  
ATOM    668  HB3 ARG A  44     -13.686  17.300 -17.820  1.00 95.06           H  
ATOM    669  O   ARG A  44     -14.998  20.448 -20.158  1.00 95.06           O  
ATOM    670  CG  ARG A  44     -15.814  17.491 -17.853  1.00 95.06           C  
ATOM    671  HG2 ARG A  44     -16.571  18.234 -18.102  1.00 95.06           H  
ATOM    672  HG3 ARG A  44     -15.980  16.606 -18.468  1.00 95.06           H  
ATOM    673  CD  ARG A  44     -15.978  17.088 -16.382  1.00 95.06           C  
ATOM    674  HD2 ARG A  44     -15.171  16.406 -16.113  1.00 95.06           H  
ATOM    675  HD3 ARG A  44     -16.921  16.550 -16.283  1.00 95.06           H  
ATOM    676  NE  ARG A  44     -15.986  18.236 -15.452  1.00 95.06           N  
ATOM    677  HE  ARG A  44     -15.967  19.162 -15.853  1.00 95.06           H  
ATOM    678  NH1 ARG A  44     -16.274  16.971 -13.556  1.00 95.06           N  
ATOM    679 HH11 ARG A  44     -16.498  16.818 -12.583  1.00 95.06           H  
ATOM    680 HH12 ARG A  44     -16.402  16.143 -14.120  1.00 95.06           H  
ATOM    681  NH2 ARG A  44     -16.151  19.201 -13.391  1.00 95.06           N  
ATOM    682 HH21 ARG A  44     -16.307  19.069 -12.402  1.00 95.06           H  
ATOM    683 HH22 ARG A  44     -16.090  20.124 -13.797  1.00 95.06           H  
ATOM    684  CZ  ARG A  44     -16.138  18.133 -14.138  1.00 95.06           C  
ATOM    685  N   TYR A  45     -16.155  18.701 -20.969  1.00 94.47           N  
ATOM    686  H   TYR A  45     -16.222  17.695 -21.034  1.00 94.47           H  
ATOM    687  CA  TYR A  45     -17.232  19.498 -21.541  1.00 94.47           C  
ATOM    688  HA  TYR A  45     -16.799  20.260 -22.190  1.00 94.47           H  
ATOM    689  C   TYR A  45     -18.015  20.207 -20.437  1.00 94.47           C  
ATOM    690  CB  TYR A  45     -18.134  18.619 -22.404  1.00 94.47           C  
ATOM    691  HB2 TYR A  45     -17.509  18.095 -23.127  1.00 94.47           H  
ATOM    692  HB3 TYR A  45     -18.623  17.875 -21.775  1.00 94.47           H  
ATOM    693  O   TYR A  45     -18.321  19.621 -19.399  1.00 94.47           O  
ATOM    694  CG  TYR A  45     -19.176  19.406 -23.170  1.00 94.47           C  
ATOM    695  CD1 TYR A  45     -20.517  19.410 -22.740  1.00 94.47           C  
ATOM    696  HD1 TYR A  45     -20.814  18.845 -21.869  1.00 94.47           H  
ATOM    697  CD2 TYR A  45     -18.796  20.152 -24.305  1.00 94.47           C  
ATOM    698  HD2 TYR A  45     -17.762  20.171 -24.618  1.00 94.47           H  
ATOM    699  CE1 TYR A  45     -21.481  20.142 -23.456  1.00 94.47           C  
ATOM    700  HE1 TYR A  45     -22.511  20.122 -23.132  1.00 94.47           H  
ATOM    701  CE2 TYR A  45     -19.759  20.891 -25.019  1.00 94.47           C  
ATOM    702  HE2 TYR A  45     -19.482  21.480 -25.881  1.00 94.47           H  
ATOM    703  OH  TYR A  45     -22.045  21.574 -25.290  1.00 94.47           O  
ATOM    704  HH  TYR A  45     -22.910  21.455 -24.892  1.00 94.47           H  
ATOM    705  CZ  TYR A  45     -21.105  20.881 -24.597  1.00 94.47           C  
ATOM    706  N   ASN A  46     -18.303  21.481 -20.657  1.00 90.60           N  
ATOM    707  H   ASN A  46     -18.000  21.916 -21.517  1.00 90.60           H  
ATOM    708  CA  ASN A  46     -19.055  22.312 -19.740  1.00 90.60           C  
ATOM    709  HA  ASN A  46     -19.409  21.715 -18.900  1.00 90.60           H  
ATOM    710  C   ASN A  46     -20.286  22.841 -20.478  1.00 90.60           C  
ATOM    711  CB  ASN A  46     -18.093  23.372 -19.187  1.00 90.60           C  
ATOM    712  HB2 ASN A  46     -17.612  23.892 -20.015  1.00 90.60           H  
ATOM    713  HB3 ASN A  46     -17.308  22.856 -18.634  1.00 90.60           H  
ATOM    714  O   ASN A  46     -20.182  23.606 -21.438  1.00 90.60           O  
ATOM    715  CG  ASN A  46     -18.752  24.384 -18.265  1.00 90.60           C  
ATOM    716  ND2 ASN A  46     -18.042  24.857 -17.270  1.00 90.60           N  
ATOM    717 HD21 ASN A  46     -17.081  24.576 -17.142  1.00 90.60           H  
ATOM    718 HD22 ASN A  46     -18.503  25.528 -16.672  1.00 90.60           H  
ATOM    719  OD1 ASN A  46     -19.891  24.785 -18.422  1.00 90.60           O  
ATOM    720  N   GLU A  47     -21.459  22.413 -20.018  1.00 83.13           N  
ATOM    721  H   GLU A  47     -21.472  21.751 -19.255  1.00 83.13           H  
ATOM    722  CA  GLU A  47     -22.746  22.731 -20.639  1.00 83.13           C  
ATOM    723  HA  GLU A  47     -22.724  22.436 -21.688  1.00 83.13           H  
ATOM    724  C   GLU A  47     -23.079  24.225 -20.604  1.00 83.13           C  
ATOM    725  CB  GLU A  47     -23.850  21.939 -19.931  1.00 83.13           C  
ATOM    726  HB2 GLU A  47     -23.793  22.121 -18.857  1.00 83.13           H  
ATOM    727  HB3 GLU A  47     -24.815  22.288 -20.298  1.00 83.13           H  
ATOM    728  O   GLU A  47     -23.716  24.727 -21.530  1.00 83.13           O  
ATOM    729  CG  GLU A  47     -23.729  20.436 -20.215  1.00 83.13           C  
ATOM    730  HG2 GLU A  47     -23.817  20.280 -21.290  1.00 83.13           H  
ATOM    731  HG3 GLU A  47     -22.745  20.090 -19.901  1.00 83.13           H  
ATOM    732  CD  GLU A  47     -24.801  19.605 -19.506  1.00 83.13           C  
ATOM    733  OE1 GLU A  47     -24.597  18.372 -19.467  1.00 83.13           O  
ATOM    734  OE2 GLU A  47     -25.779  20.196 -19.002  1.00 83.13           O  
ATOM    735  N   THR A  48     -22.599  24.951 -19.590  1.00 85.52           N  
ATOM    736  H   THR A  48     -22.069  24.487 -18.867  1.00 85.52           H  
ATOM    737  CA  THR A  48     -22.835  26.391 -19.438  1.00 85.52           C  
ATOM    738  HA  THR A  48     -23.905  26.580 -19.528  1.00 85.52           H  
ATOM    739  C   THR A  48     -22.125  27.191 -20.525  1.00 85.52           C  
ATOM    740  CB  THR A  48     -22.371  26.881 -18.056  1.00 85.52           C  
ATOM    741  HB  THR A  48     -21.284  26.837 -17.995  1.00 85.52           H  
ATOM    742  O   THR A  48     -22.724  28.079 -21.127  1.00 85.52           O  
ATOM    743  CG2 THR A  48     -22.816  28.313 -17.762  1.00 85.52           C  
ATOM    744 HG21 THR A  48     -22.363  29.000 -18.477  1.00 85.52           H  
ATOM    745 HG22 THR A  48     -22.502  28.600 -16.759  1.00 85.52           H  
ATOM    746 HG23 THR A  48     -23.901  28.386 -17.837  1.00 85.52           H  
ATOM    747  OG1 THR A  48     -22.916  26.068 -17.044  1.00 85.52           O  
ATOM    748  HG1 THR A  48     -22.722  26.469 -16.194  1.00 85.52           H  
ATOM    749  N   ILE A  49     -20.856  26.874 -20.804  1.00 89.60           N  
ATOM    750  H   ILE A  49     -20.436  26.111 -20.292  1.00 89.60           H  
ATOM    751  CA  ILE A  49     -20.070  27.556 -21.851  1.00 89.60           C  
ATOM    752  HA  ILE A  49     -20.475  28.560 -21.978  1.00 89.60           H  
ATOM    753  C   ILE A  49     -20.209  26.894 -23.229  1.00 89.60           C  
ATOM    754  CB  ILE A  49     -18.590  27.733 -21.442  1.00 89.60           C  
ATOM    755  HB  ILE A  49     -18.087  28.279 -22.240  1.00 89.60           H  
ATOM    756  O   ILE A  49     -19.752  27.457 -24.219  1.00 89.60           O  
ATOM    757  CG1 ILE A  49     -17.886  26.375 -21.270  1.00 89.60           C  
ATOM    758 HG12 ILE A  49     -18.352  25.864 -20.428  1.00 89.60           H  
ATOM    759 HG13 ILE A  49     -18.043  25.772 -22.164  1.00 89.60           H  
ATOM    760  CG2 ILE A  49     -18.494  28.582 -20.161  1.00 89.60           C  
ATOM    761 HG21 ILE A  49     -18.888  28.032 -19.306  1.00 89.60           H  
ATOM    762 HG22 ILE A  49     -19.065  29.502 -20.288  1.00 89.60           H  
ATOM    763 HG23 ILE A  49     -17.456  28.851 -19.968  1.00 89.60           H  
ATOM    764  CD1 ILE A  49     -16.373  26.452 -21.034  1.00 89.60           C  
ATOM    765 HD11 ILE A  49     -15.905  27.039 -21.825  1.00 89.60           H  
ATOM    766 HD12 ILE A  49     -15.954  25.447 -21.050  1.00 89.60           H  
ATOM    767 HD13 ILE A  49     -16.162  26.905 -20.066  1.00 89.60           H  
ATOM    768  N   LYS A  50     -20.836  25.710 -23.298  1.00 91.41           N  
ATOM    769  H   LYS A  50     -21.154  25.312 -22.425  1.00 91.41           H  
ATOM    770  CA  LYS A  50     -20.957  24.868 -24.501  1.00 91.41           C  
ATOM    771  HA  LYS A  50     -21.319  23.895 -24.170  1.00 91.41           H  
ATOM    772  C   LYS A  50     -19.615  24.564 -25.179  1.00 91.41           C  
ATOM    773  CB  LYS A  50     -21.995  25.446 -25.474  1.00 91.41           C  
ATOM    774  HB2 LYS A  50     -21.667  26.427 -25.818  1.00 91.41           H  
ATOM    775  HB3 LYS A  50     -22.063  24.785 -26.338  1.00 91.41           H  
ATOM    776  O   LYS A  50     -19.536  24.419 -26.396  1.00 91.41           O  
ATOM    777  CG  LYS A  50     -23.385  25.557 -24.843  1.00 91.41           C  
ATOM    778  HG2 LYS A  50     -23.370  26.279 -24.027  1.00 91.41           H  
ATOM    779  HG3 LYS A  50     -23.681  24.582 -24.454  1.00 91.41           H  
ATOM    780  CD  LYS A  50     -24.391  26.009 -25.902  1.00 91.41           C  
ATOM    781  HD2 LYS A  50     -24.113  27.000 -26.260  1.00 91.41           H  
ATOM    782  HD3 LYS A  50     -24.378  25.305 -26.734  1.00 91.41           H  
ATOM    783  CE  LYS A  50     -25.783  26.046 -25.274  1.00 91.41           C  
ATOM    784  HE2 LYS A  50     -26.005  25.059 -24.867  1.00 91.41           H  
ATOM    785  HE3 LYS A  50     -25.766  26.745 -24.438  1.00 91.41           H  
ATOM    786  NZ  LYS A  50     -26.811  26.441 -26.266  1.00 91.41           N  
ATOM    787  HZ1 LYS A  50     -26.609  27.364 -26.623  1.00 91.41           H  
ATOM    788  HZ2 LYS A  50     -27.721  26.453 -25.828  1.00 91.41           H  
ATOM    789  HZ3 LYS A  50     -26.827  25.783 -27.033  1.00 91.41           H  
ATOM    790  N   ASP A  51     -18.563  24.447 -24.378  1.00 93.49           N  
ATOM    791  H   ASP A  51     -18.731  24.497 -23.384  1.00 93.49           H  
ATOM    792  CA  ASP A  51     -17.212  24.105 -24.816  1.00 93.49           C  
ATOM    793  HA  ASP A  51     -17.288  23.476 -25.703  1.00 93.49           H  
ATOM    794  C   ASP A  51     -16.503  23.290 -23.725  1.00 93.49           C  
ATOM    795  CB  ASP A  51     -16.424  25.376 -25.205  1.00 93.49           C  
ATOM    796  HB2 ASP A  51     -16.110  25.892 -24.297  1.00 93.49           H  
ATOM    797  HB3 ASP A  51     -17.088  26.044 -25.754  1.00 93.49           H  
ATOM    798  O   ASP A  51     -16.992  23.110 -22.608  1.00 93.49           O  
ATOM    799  CG  ASP A  51     -15.191  25.113 -26.099  1.00 93.49           C  
ATOM    800  OD1 ASP A  51     -14.914  23.935 -26.462  1.00 93.49           O  
ATOM    801  OD2 ASP A  51     -14.484  26.091 -26.411  1.00 93.49           O  
ATOM    802  N   PHE A  52     -15.339  22.754 -24.059  1.00 94.67           N  
ATOM    803  H   PHE A  52     -14.974  23.011 -24.965  1.00 94.67           H  
ATOM    804  CA  PHE A  52     -14.477  22.028 -23.149  1.00 94.67           C  
ATOM    805  HA  PHE A  52     -15.085  21.432 -22.468  1.00 94.67           H  
ATOM    806  C   PHE A  52     -13.629  22.985 -22.321  1.00 94.67           C  
ATOM    807  CB  PHE A  52     -13.590  21.092 -23.953  1.00 94.67           C  
ATOM    808  HB2 PHE A  52     -12.764  20.754 -23.328  1.00 94.67           H  
ATOM    809  HB3 PHE A  52     -13.179  21.685 -24.770  1.00 94.67           H  
ATOM    810  O   PHE A  52     -12.820  23.745 -22.851  1.00 94.67           O  
ATOM    811  CG  PHE A  52     -14.298  19.885 -24.518  1.00 94.67           C  
ATOM    812  CD1 PHE A  52     -14.249  18.662 -23.826  1.00 94.67           C  
ATOM    813  HD1 PHE A  52     -13.714  18.583 -22.891  1.00 94.67           H  
ATOM    814  CD2 PHE A  52     -15.022  19.988 -25.720  1.00 94.67           C  
ATOM    815  HD2 PHE A  52     -15.105  20.940 -26.223  1.00 94.67           H  
ATOM    816  CE1 PHE A  52     -14.920  17.542 -24.340  1.00 94.67           C  
ATOM    817  HE1 PHE A  52     -14.895  16.607 -23.800  1.00 94.67           H  
ATOM    818  CE2 PHE A  52     -15.680  18.861 -26.241  1.00 94.67           C  
ATOM    819  HE2 PHE A  52     -16.260  18.949 -27.147  1.00 94.67           H  
ATOM    820  CZ  PHE A  52     -15.625  17.638 -25.550  1.00 94.67           C  
ATOM    821  HZ  PHE A  52     -16.151  16.777 -25.934  1.00 94.67           H  
ATOM    822  N   TYR A  53     -13.754  22.855 -21.009  1.00 93.20           N  
ATOM    823  H   TYR A  53     -14.405  22.167 -20.657  1.00 93.20           H  
ATOM    824  CA  TYR A  53     -12.907  23.521 -20.037  1.00 93.20           C  
ATOM    825  HA  TYR A  53     -12.566  24.472 -20.448  1.00 93.20           H  
ATOM    826  C   TYR A  53     -11.683  22.651 -19.723  1.00 93.20           C  
ATOM    827  CB  TYR A  53     -13.755  23.811 -18.800  1.00 93.20           C  
ATOM    828  HB2 TYR A  53     -14.053  22.871 -18.335  1.00 93.20           H  
ATOM    829  HB3 TYR A  53     -14.664  24.331 -19.104  1.00 93.20           H  
ATOM    830  O   TYR A  53     -11.825  21.455 -19.445  1.00 93.20           O  
ATOM    831  CG  TYR A  53     -13.032  24.665 -17.790  1.00 93.20           C  
ATOM    832  CD1 TYR A  53     -12.298  24.058 -16.757  1.00 93.20           C  
ATOM    833  HD1 TYR A  53     -12.235  22.983 -16.682  1.00 93.20           H  
ATOM    834  CD2 TYR A  53     -13.045  26.067 -17.922  1.00 93.20           C  
ATOM    835  HD2 TYR A  53     -13.593  26.531 -18.729  1.00 93.20           H  
ATOM    836  CE1 TYR A  53     -11.577  24.861 -15.855  1.00 93.20           C  
ATOM    837  HE1 TYR A  53     -10.940  24.427 -15.099  1.00 93.20           H  
ATOM    838  CE2 TYR A  53     -12.337  26.869 -17.005  1.00 93.20           C  
ATOM    839  HE2 TYR A  53     -12.346  27.944 -17.102  1.00 93.20           H  
ATOM    840  OH  TYR A  53     -10.910  27.009 -15.072  1.00 93.20           O  
ATOM    841  HH  TYR A  53     -10.965  27.951 -15.247  1.00 93.20           H  
ATOM    842  CZ  TYR A  53     -11.604  26.260 -15.965  1.00 93.20           C  
ATOM    843  N   VAL A  54     -10.481  23.229 -19.775  1.00 95.27           N  
ATOM    844  H   VAL A  54     -10.427  24.223 -19.946  1.00 95.27           H  
ATOM    845  CA  VAL A  54      -9.231  22.512 -19.477  1.00 95.27           C  
ATOM    846  HA  VAL A  54      -9.236  21.568 -20.022  1.00 95.27           H  
ATOM    847  C   VAL A  54      -9.171  22.201 -17.985  1.00 95.27           C  
ATOM    848  CB  VAL A  54      -7.984  23.296 -19.928  1.00 95.27           C  
ATOM    849  HB  VAL A  54      -7.938  24.247 -19.397  1.00 95.27           H  
ATOM    850  O   VAL A  54      -9.354  23.078 -17.153  1.00 95.27           O  
ATOM    851  CG1 VAL A  54      -6.697  22.506 -19.648  1.00 95.27           C  
ATOM    852 HG11 VAL A  54      -6.742  21.526 -20.121  1.00 95.27           H  
ATOM    853 HG12 VAL A  54      -6.555  22.381 -18.574  1.00 95.27           H  
ATOM    854 HG13 VAL A  54      -5.837  23.053 -20.033  1.00 95.27           H  
ATOM    855  CG2 VAL A  54      -8.034  23.579 -21.437  1.00 95.27           C  
ATOM    856 HG21 VAL A  54      -7.131  24.110 -21.739  1.00 95.27           H  
ATOM    857 HG22 VAL A  54      -8.097  22.643 -21.993  1.00 95.27           H  
ATOM    858 HG23 VAL A  54      -8.893  24.205 -21.679  1.00 95.27           H  
ATOM    859  N   LEU A  55      -8.923  20.941 -17.650  1.00 94.96           N  
ATOM    860  H   LEU A  55      -8.740  20.282 -18.393  1.00 94.96           H  
ATOM    861  CA  LEU A  55      -8.770  20.463 -16.281  1.00 94.96           C  
ATOM    862  HA  LEU A  55      -9.293  21.120 -15.586  1.00 94.96           H  
ATOM    863  C   LEU A  55      -7.299  20.448 -15.864  1.00 94.96           C  
ATOM    864  CB  LEU A  55      -9.348  19.042 -16.195  1.00 94.96           C  
ATOM    865  HB2 LEU A  55      -9.065  18.649 -15.218  1.00 94.96           H  
ATOM    866  HB3 LEU A  55      -8.850  18.398 -16.920  1.00 94.96           H  
ATOM    867  O   LEU A  55      -6.935  20.972 -14.811  1.00 94.96           O  
ATOM    868  CG  LEU A  55     -10.865  18.896 -16.394  1.00 94.96           C  
ATOM    869  HG  LEU A  55     -11.121  19.130 -17.427  1.00 94.96           H  
ATOM    870  CD1 LEU A  55     -11.255  17.444 -16.112  1.00 94.96           C  
ATOM    871 HD11 LEU A  55     -10.909  17.146 -15.122  1.00 94.96           H  
ATOM    872 HD12 LEU A  55     -10.805  16.790 -16.858  1.00 94.96           H  
ATOM    873 HD13 LEU A  55     -12.339  17.330 -16.136  1.00 94.96           H  
ATOM    874  CD2 LEU A  55     -11.683  19.803 -15.476  1.00 94.96           C  
ATOM    875 HD21 LEU A  55     -12.746  19.590 -15.592  1.00 94.96           H  
ATOM    876 HD22 LEU A  55     -11.390  19.645 -14.438  1.00 94.96           H  
ATOM    877 HD23 LEU A  55     -11.509  20.843 -15.753  1.00 94.96           H  
ATOM    878  N   LEU A  56      -6.477  19.829 -16.710  1.00 96.13           N  
ATOM    879  H   LEU A  56      -6.866  19.496 -17.581  1.00 96.13           H  
ATOM    880  CA  LEU A  56      -5.058  19.576 -16.497  1.00 96.13           C  
ATOM    881  HA  LEU A  56      -4.682  20.220 -15.702  1.00 96.13           H  
ATOM    882  C   LEU A  56      -4.304  19.881 -17.788  1.00 96.13           C  
ATOM    883  CB  LEU A  56      -4.839  18.101 -16.112  1.00 96.13           C  
ATOM    884  HB2 LEU A  56      -3.769  17.930 -15.994  1.00 96.13           H  
ATOM    885  HB3 LEU A  56      -5.175  17.483 -16.945  1.00 96.13           H  
ATOM    886  O   LEU A  56      -4.795  19.553 -18.870  1.00 96.13           O  
ATOM    887  CG  LEU A  56      -5.556  17.628 -14.836  1.00 96.13           C  
ATOM    888  HG  LEU A  56      -6.620  17.862 -14.894  1.00 96.13           H  
ATOM    889  CD1 LEU A  56      -5.426  16.111 -14.731  1.00 96.13           C  
ATOM    890 HD11 LEU A  56      -5.925  15.635 -15.575  1.00 96.13           H  
ATOM    891 HD12 LEU A  56      -4.373  15.830 -14.741  1.00 96.13           H  
ATOM    892 HD13 LEU A  56      -5.887  15.761 -13.807  1.00 96.13           H  
ATOM    893  CD2 LEU A  56      -4.975  18.279 -13.583  1.00 96.13           C  
ATOM    894 HD21 LEU A  56      -3.907  18.074 -13.509  1.00 96.13           H  
ATOM    895 HD22 LEU A  56      -5.126  19.358 -13.627  1.00 96.13           H  
ATOM    896 HD23 LEU A  56      -5.478  17.894 -12.696  1.00 96.13           H  
ATOM    897  N   SER A  57      -3.112  20.454 -17.680  1.00 96.11           N  
ATOM    898  H   SER A  57      -2.793  20.730 -16.762  1.00 96.11           H  
ATOM    899  CA  SER A  57      -2.205  20.666 -18.809  1.00 96.11           C  
ATOM    900  HA  SER A  57      -2.474  19.999 -19.629  1.00 96.11           H  
ATOM    901  C   SER A  57      -0.776  20.356 -18.392  1.00 96.11           C  
ATOM    902  CB  SER A  57      -2.319  22.104 -19.315  1.00 96.11           C  
ATOM    903  HB2 SER A  57      -1.969  22.799 -18.552  1.00 96.11           H  
ATOM    904  HB3 SER A  57      -3.364  22.316 -19.541  1.00 96.11           H  
ATOM    905  O   SER A  57      -0.283  20.927 -17.427  1.00 96.11           O  
ATOM    906  OG  SER A  57      -1.562  22.269 -20.494  1.00 96.11           O  
ATOM    907  HG  SER A  57      -0.683  22.571 -20.254  1.00 96.11           H  
ATOM    908  N   LEU A  58      -0.118  19.462 -19.118  1.00 95.48           N  
ATOM    909  H   LEU A  58      -0.591  19.060 -19.914  1.00 95.48           H  
ATOM    910  CA  LEU A  58       1.283  19.104 -18.952  1.00 95.48           C  
ATOM    911  HA  LEU A  58       1.650  19.475 -17.996  1.00 95.48           H  
ATOM    912  C   LEU A  58       2.092  19.745 -20.074  1.00 95.48           C  
ATOM    913  CB  LEU A  58       1.399  17.571 -18.971  1.00 95.48           C  
ATOM    914  HB2 LEU A  58       0.951  17.201 -19.893  1.00 95.48           H  
ATOM    915  HB3 LEU A  58       0.832  17.173 -18.129  1.00 95.48           H  
ATOM    916  O   LEU A  58       1.860  19.448 -21.246  1.00 95.48           O  
ATOM    917  CG  LEU A  58       2.838  17.039 -18.878  1.00 95.48           C  
ATOM    918  HG  LEU A  58       3.447  17.465 -19.676  1.00 95.48           H  
ATOM    919  CD1 LEU A  58       3.474  17.369 -17.527  1.00 95.48           C  
ATOM    920 HD11 LEU A  58       4.458  16.905 -17.457  1.00 95.48           H  
ATOM    921 HD12 LEU A  58       3.607  18.447 -17.432  1.00 95.48           H  
ATOM    922 HD13 LEU A  58       2.848  17.009 -16.710  1.00 95.48           H  
ATOM    923  CD2 LEU A  58       2.820  15.522 -19.058  1.00 95.48           C  
ATOM    924 HD21 LEU A  58       2.404  15.270 -20.034  1.00 95.48           H  
ATOM    925 HD22 LEU A  58       2.219  15.053 -18.279  1.00 95.48           H  
ATOM    926 HD23 LEU A  58       3.839  15.140 -19.004  1.00 95.48           H  
ATOM    927  N   ASP A  59       3.046  20.593 -19.714  1.00 93.48           N  
ATOM    928  H   ASP A  59       3.170  20.794 -18.732  1.00 93.48           H  
ATOM    929  CA  ASP A  59       4.059  21.101 -20.636  1.00 93.48           C  
ATOM    930  HA  ASP A  59       3.605  21.305 -21.606  1.00 93.48           H  
ATOM    931  C   ASP A  59       5.157  20.043 -20.822  1.00 93.48           C  
ATOM    932  CB  ASP A  59       4.585  22.424 -20.077  1.00 93.48           C  
ATOM    933  HB2 ASP A  59       3.748  23.110 -19.953  1.00 93.48           H  
ATOM    934  HB3 ASP A  59       5.016  22.244 -19.093  1.00 93.48           H  
ATOM    935  O   ASP A  59       5.726  19.549 -19.849  1.00 93.48           O  
ATOM    936  CG  ASP A  59       5.630  23.067 -20.987  1.00 93.48           C  
ATOM    937  OD1 ASP A  59       6.740  22.492 -21.080  1.00 93.48           O  
ATOM    938  OD2 ASP A  59       5.348  24.156 -21.522  1.00 93.48           O  
ATOM    939  N   THR A  60       5.439  19.651 -22.064  1.00 89.64           N  
ATOM    940  H   THR A  60       5.013  20.132 -22.843  1.00 89.64           H  
ATOM    941  CA  THR A  60       6.348  18.530 -22.367  1.00 89.64           C  
ATOM    942  HA  THR A  60       6.224  17.756 -21.609  1.00 89.64           H  
ATOM    943  C   THR A  60       7.823  18.914 -22.354  1.00 89.64           C  
ATOM    944  CB  THR A  60       6.029  17.916 -23.733  1.00 89.64           C  
ATOM    945  HB  THR A  60       6.748  17.129 -23.963  1.00 89.64           H  
ATOM    946  O   THR A  60       8.672  18.026 -22.332  1.00 89.64           O  
ATOM    947  CG2 THR A  60       4.619  17.332 -23.752  1.00 89.64           C  
ATOM    948 HG21 THR A  60       4.513  16.611 -22.941  1.00 89.64           H  
ATOM    949 HG22 THR A  60       3.877  18.121 -23.628  1.00 89.64           H  
ATOM    950 HG23 THR A  60       4.457  16.830 -24.706  1.00 89.64           H  
ATOM    951  OG1 THR A  60       6.102  18.928 -24.705  1.00 89.64           O  
ATOM    952  HG1 THR A  60       6.319  18.573 -25.570  1.00 89.64           H  
ATOM    953  N   GLN A  61       8.145  20.210 -22.372  1.00 87.03           N  
ATOM    954  H   GLN A  61       7.401  20.891 -22.313  1.00 87.03           H  
ATOM    955  CA  GLN A  61       9.525  20.700 -22.332  1.00 87.03           C  
ATOM    956  HA  GLN A  61      10.189  19.973 -22.800  1.00 87.03           H  
ATOM    957  C   GLN A  61       9.992  20.888 -20.890  1.00 87.03           C  
ATOM    958  CB  GLN A  61       9.632  22.029 -23.096  1.00 87.03           C  
ATOM    959  HB2 GLN A  61      10.659  22.386 -23.020  1.00 87.03           H  
ATOM    960  HB3 GLN A  61       8.976  22.770 -22.639  1.00 87.03           H  
ATOM    961  O   GLN A  61      11.113  20.533 -20.534  1.00 87.03           O  
ATOM    962  CG  GLN A  61       9.270  21.887 -24.581  1.00 87.03           C  
ATOM    963  HG2 GLN A  61       8.224  21.596 -24.677  1.00 87.03           H  
ATOM    964  HG3 GLN A  61       9.885  21.103 -25.023  1.00 87.03           H  
ATOM    965  CD  GLN A  61       9.480  23.173 -25.374  1.00 87.03           C  
ATOM    966  NE2 GLN A  61       9.319  23.123 -26.679  1.00 87.03           N  
ATOM    967 HE21 GLN A  61       9.503  23.984 -27.173  1.00 87.03           H  
ATOM    968 HE22 GLN A  61       9.049  22.257 -27.123  1.00 87.03           H  
ATOM    969  OE1 GLN A  61       9.809  24.236 -24.875  1.00 87.03           O  
ATOM    970  N   THR A  62       9.114  21.443 -20.057  1.00 90.37           N  
ATOM    971  H   THR A  62       8.231  21.736 -20.451  1.00 90.37           H  
ATOM    972  CA  THR A  62       9.380  21.756 -18.649  1.00 90.37           C  
ATOM    973  HA  THR A  62      10.457  21.832 -18.499  1.00 90.37           H  
ATOM    974  C   THR A  62       8.886  20.675 -17.691  1.00 90.37           C  
ATOM    975  CB  THR A  62       8.762  23.106 -18.261  1.00 90.37           C  
ATOM    976  HB  THR A  62       8.999  23.314 -17.218  1.00 90.37           H  
ATOM    977  O   THR A  62       9.244  20.709 -16.517  1.00 90.37           O  
ATOM    978  CG2 THR A  62       9.274  24.265 -19.116  1.00 90.37           C  
ATOM    979 HG21 THR A  62       8.854  25.199 -18.744  1.00 90.37           H  
ATOM    980 HG22 THR A  62      10.362  24.313 -19.057  1.00 90.37           H  
ATOM    981 HG23 THR A  62       8.975  24.135 -20.156  1.00 90.37           H  
ATOM    982  OG1 THR A  62       7.366  23.069 -18.411  1.00 90.37           O  
ATOM    983  HG1 THR A  62       7.190  23.001 -19.352  1.00 90.37           H  
ATOM    984  N   PHE A  63       8.068  19.727 -18.167  1.00 88.64           N  
ATOM    985  H   PHE A  63       7.788  19.786 -19.135  1.00 88.64           H  
ATOM    986  CA  PHE A  63       7.369  18.728 -17.347  1.00 88.64           C  
ATOM    987  HA  PHE A  63       6.650  18.233 -17.999  1.00 88.64           H  
ATOM    988  C   PHE A  63       6.513  19.350 -16.234  1.00 88.64           C  
ATOM    989  CB  PHE A  63       8.336  17.636 -16.870  1.00 88.64           C  
ATOM    990  HB2 PHE A  63       7.804  16.952 -16.209  1.00 88.64           H  
ATOM    991  HB3 PHE A  63       9.143  18.082 -16.289  1.00 88.64           H  
ATOM    992  O   PHE A  63       6.260  18.729 -15.201  1.00 88.64           O  
ATOM    993  CG  PHE A  63       8.916  16.823 -18.007  1.00 88.64           C  
ATOM    994  CD1 PHE A  63       8.221  15.696 -18.484  1.00 88.64           C  
ATOM    995  HD1 PHE A  63       7.282  15.412 -18.032  1.00 88.64           H  
ATOM    996  CD2 PHE A  63      10.128  17.207 -18.611  1.00 88.64           C  
ATOM    997  HD2 PHE A  63      10.649  18.088 -18.268  1.00 88.64           H  
ATOM    998  CE1 PHE A  63       8.741  14.948 -19.554  1.00 88.64           C  
ATOM    999  HE1 PHE A  63       8.201  14.091 -19.932  1.00 88.64           H  
ATOM   1000  CE2 PHE A  63      10.645  16.461 -19.683  1.00 88.64           C  
ATOM   1001  HE2 PHE A  63      11.560  16.776 -20.164  1.00 88.64           H  
ATOM   1002  CZ  PHE A  63       9.953  15.331 -20.154  1.00 88.64           C  
ATOM   1003  HZ  PHE A  63      10.341  14.775 -20.995  1.00 88.64           H  
ATOM   1004  N   ASN A  64       6.053  20.585 -16.445  1.00 91.26           N  
ATOM   1005  H   ASN A  64       6.281  21.039 -17.318  1.00 91.26           H  
ATOM   1006  CA  ASN A  64       5.220  21.297 -15.492  1.00 91.26           C  
ATOM   1007  HA  ASN A  64       5.507  20.988 -14.487  1.00 91.26           H  
ATOM   1008  C   ASN A  64       3.741  20.939 -15.698  1.00 91.26           C  
ATOM   1009  CB  ASN A  64       5.498  22.801 -15.616  1.00 91.26           C  
ATOM   1010  HB2 ASN A  64       5.121  23.164 -16.572  1.00 91.26           H  
ATOM   1011  HB3 ASN A  64       6.575  22.969 -15.584  1.00 91.26           H  
ATOM   1012  O   ASN A  64       3.196  21.122 -16.790  1.00 91.26           O  
ATOM   1013  CG  ASN A  64       4.866  23.602 -14.495  1.00 91.26           C  
ATOM   1014  ND2 ASN A  64       4.996  24.906 -14.533  1.00 91.26           N  
ATOM   1015 HD21 ASN A  64       5.516  25.332 -15.286  1.00 91.26           H  
ATOM   1016 HD22 ASN A  64       4.629  25.407 -13.736  1.00 91.26           H  
ATOM   1017  OD1 ASN A  64       4.274  23.090 -13.562  1.00 91.26           O  
ATOM   1018  N   LEU A  65       3.093  20.451 -14.640  1.00 93.21           N  
ATOM   1019  H   LEU A  65       3.597  20.395 -13.766  1.00 93.21           H  
ATOM   1020  CA  LEU A  65       1.663  20.163 -14.612  1.00 93.21           C  
ATOM   1021  HA  LEU A  65       1.323  19.985 -15.632  1.00 93.21           H  
ATOM   1022  C   LEU A  65       0.893  21.361 -14.041  1.00 93.21           C  
ATOM   1023  CB  LEU A  65       1.413  18.886 -13.791  1.00 93.21           C  
ATOM   1024  HB2 LEU A  65       1.791  19.051 -12.782  1.00 93.21           H  
ATOM   1025  HB3 LEU A  65       1.973  18.057 -14.225  1.00 93.21           H  
ATOM   1026  O   LEU A  65       1.050  21.724 -12.878  1.00 93.21           O  
ATOM   1027  CG  LEU A  65      -0.079  18.508 -13.705  1.00 93.21           C  
ATOM   1028  HG  LEU A  65      -0.671  19.372 -13.404  1.00 93.21           H  
ATOM   1029  CD1 LEU A  65      -0.605  17.989 -15.042  1.00 93.21           C  
ATOM   1030 HD11 LEU A  65      -1.627  17.630 -14.921  1.00 93.21           H  
ATOM   1031 HD12 LEU A  65      -0.598  18.790 -15.781  1.00 93.21           H  
ATOM   1032 HD13 LEU A  65       0.033  17.173 -15.383  1.00 93.21           H  
ATOM   1033  CD2 LEU A  65      -0.296  17.425 -12.655  1.00 93.21           C  
ATOM   1034 HD21 LEU A  65       0.141  17.736 -11.706  1.00 93.21           H  
ATOM   1035 HD22 LEU A  65      -1.365  17.275 -12.506  1.00 93.21           H  
ATOM   1036 HD23 LEU A  65       0.167  16.493 -12.980  1.00 93.21           H  
ATOM   1037  N   GLN A  66      -0.013  21.919 -14.837  1.00 93.00           N  
ATOM   1038  H   GLN A  66      -0.072  21.580 -15.787  1.00 93.00           H  
ATOM   1039  CA  GLN A  66      -0.968  22.937 -14.416  1.00 93.00           C  
ATOM   1040  HA  GLN A  66      -0.631  23.386 -13.482  1.00 93.00           H  
ATOM   1041  C   GLN A  66      -2.344  22.319 -14.176  1.00 93.00           C  
ATOM   1042  CB  GLN A  66      -1.051  24.048 -15.466  1.00 93.00           C  
ATOM   1043  HB2 GLN A  66      -1.314  23.615 -16.431  1.00 93.00           H  
ATOM   1044  HB3 GLN A  66      -1.833  24.749 -15.176  1.00 93.00           H  
ATOM   1045  O   GLN A  66      -2.881  21.620 -15.038  1.00 93.00           O  
ATOM   1046  CG  GLN A  66       0.273  24.813 -15.589  1.00 93.00           C  
ATOM   1047  HG2 GLN A  66       0.550  25.203 -14.609  1.00 93.00           H  
ATOM   1048  HG3 GLN A  66       1.064  24.143 -15.927  1.00 93.00           H  
ATOM   1049  CD  GLN A  66       0.180  25.971 -16.574  1.00 93.00           C  
ATOM   1050  NE2 GLN A  66       1.027  26.966 -16.445  1.00 93.00           N  
ATOM   1051 HE21 GLN A  66       1.754  26.931 -15.745  1.00 93.00           H  
ATOM   1052 HE22 GLN A  66       0.969  27.685 -17.152  1.00 93.00           H  
ATOM   1053  OE1 GLN A  66      -0.645  26.015 -17.472  1.00 93.00           O  
ATOM   1054  N   GLN A  67      -2.934  22.623 -13.022  1.00 92.79           N  
ATOM   1055  H   GLN A  67      -2.434  23.206 -12.366  1.00 92.79           H  
ATOM   1056  CA  GLN A  67      -4.276  22.196 -12.641  1.00 92.79           C  
ATOM   1057  HA  GLN A  67      -4.681  21.541 -13.412  1.00 92.79           H  
ATOM   1058  C   GLN A  67      -5.198  23.414 -12.532  1.00 92.79           C  
ATOM   1059  CB  GLN A  67      -4.176  21.381 -11.343  1.00 92.79           C  
ATOM   1060  HB2 GLN A  67      -3.701  21.984 -10.570  1.00 92.79           H  
ATOM   1061  HB3 GLN A  67      -3.550  20.509 -11.535  1.00 92.79           H  
ATOM   1062  O   GLN A  67      -4.966  24.309 -11.724  1.00 92.79           O  
ATOM   1063  CG  GLN A  67      -5.544  20.911 -10.833  1.00 92.79           C  
ATOM   1064  HG2 GLN A  67      -6.132  21.790 -10.565  1.00 92.79           H  
ATOM   1065  HG3 GLN A  67      -6.072  20.368 -11.617  1.00 92.79           H  
ATOM   1066  CD  GLN A  67      -5.444  20.012  -9.604  1.00 92.79           C  
ATOM   1067  NE2 GLN A  67      -6.503  19.879  -8.843  1.00 92.79           N  
ATOM   1068 HE21 GLN A  67      -6.389  19.283  -8.035  1.00 92.79           H  
ATOM   1069 HE22 GLN A  67      -7.357  20.336  -9.130  1.00 92.79           H  
ATOM   1070  OE1 GLN A  67      -4.439  19.398  -9.304  1.00 92.79           O  
ATOM   1071  N   PHE A  68      -6.257  23.436 -13.342  1.00 89.51           N  
ATOM   1072  H   PHE A  68      -6.380  22.665 -13.984  1.00 89.51           H  
ATOM   1073  CA  PHE A  68      -7.190  24.568 -13.445  1.00 89.51           C  
ATOM   1074  HA  PHE A  68      -6.703  25.477 -13.093  1.00 89.51           H  
ATOM   1075  C   PHE A  68      -8.457  24.384 -12.601  1.00 89.51           C  
ATOM   1076  CB  PHE A  68      -7.557  24.766 -14.917  1.00 89.51           C  
ATOM   1077  HB2 PHE A  68      -8.317  25.543 -14.998  1.00 89.51           H  
ATOM   1078  HB3 PHE A  68      -7.995  23.836 -15.280  1.00 89.51           H  
ATOM   1079  O   PHE A  68      -9.199  25.336 -12.376  1.00 89.51           O  
ATOM   1080  CG  PHE A  68      -6.386  25.142 -15.802  1.00 89.51           C  
ATOM   1081  CD1 PHE A  68      -6.036  26.495 -15.970  1.00 89.51           C  
ATOM   1082  HD1 PHE A  68      -6.611  27.266 -15.478  1.00 89.51           H  
ATOM   1083  CD2 PHE A  68      -5.626  24.140 -16.432  1.00 89.51           C  
ATOM   1084  HD2 PHE A  68      -5.879  23.099 -16.292  1.00 89.51           H  
ATOM   1085  CE1 PHE A  68      -4.931  26.844 -16.767  1.00 89.51           C  
ATOM   1086  HE1 PHE A  68      -4.654  27.880 -16.888  1.00 89.51           H  
ATOM   1087  CE2 PHE A  68      -4.519  24.489 -17.223  1.00 89.51           C  
ATOM   1088  HE2 PHE A  68      -3.922  23.718 -17.685  1.00 89.51           H  
ATOM   1089  CZ  PHE A  68      -4.171  25.840 -17.392  1.00 89.51           C  
ATOM   1090  HZ  PHE A  68      -3.308  26.104 -17.985  1.00 89.51           H  
ATOM   1091  N   VAL A  69      -8.713  23.161 -12.126  1.00 84.59           N  
ATOM   1092  H   VAL A  69      -8.048  22.430 -12.332  1.00 84.59           H  
ATOM   1093  CA  VAL A  69      -9.869  22.826 -11.286  1.00 84.59           C  
ATOM   1094  HA  VAL A  69     -10.398  23.741 -11.020  1.00 84.59           H  
ATOM   1095  C   VAL A  69      -9.401  22.167 -10.005  1.00 84.59           C  
ATOM   1096  CB  VAL A  69     -10.863  21.902 -12.015  1.00 84.59           C  
ATOM   1097  HB  VAL A  69     -10.371  20.965 -12.276  1.00 84.59           H  
ATOM   1098  O   VAL A  69      -8.603  21.234 -10.038  1.00 84.59           O  
ATOM   1099  CG1 VAL A  69     -12.094  21.584 -11.155  1.00 84.59           C  
ATOM   1100 HG11 VAL A  69     -11.806  20.988 -10.290  1.00 84.59           H  
ATOM   1101 HG12 VAL A  69     -12.807  20.996 -11.732  1.00 84.59           H  
ATOM   1102 HG13 VAL A  69     -12.572  22.506 -10.822  1.00 84.59           H  
ATOM   1103  CG2 VAL A  69     -11.362  22.561 -13.300  1.00 84.59           C  
ATOM   1104 HG21 VAL A  69     -12.181  21.986 -13.732  1.00 84.59           H  
ATOM   1105 HG22 VAL A  69     -10.544  22.594 -14.020  1.00 84.59           H  
ATOM   1106 HG23 VAL A  69     -11.710  23.571 -13.086  1.00 84.59           H  
ATOM   1107  N   GLN A  70      -9.947  22.595  -8.871  1.00 77.47           N  
ATOM   1108  H   GLN A  70     -10.600  23.364  -8.898  1.00 77.47           H  
ATOM   1109  CA  GLN A  70      -9.776  21.880  -7.614  1.00 77.47           C  
ATOM   1110  HA  GLN A  70      -8.773  21.456  -7.585  1.00 77.47           H  
ATOM   1111  C   GLN A  70     -10.797  20.739  -7.538  1.00 77.47           C  
ATOM   1112  CB  GLN A  70      -9.888  22.875  -6.456  1.00 77.47           C  
ATOM   1113  HB2 GLN A  70      -9.313  23.768  -6.703  1.00 77.47           H  
ATOM   1114  HB3 GLN A  70     -10.929  23.164  -6.311  1.00 77.47           H  
ATOM   1115  O   GLN A  70     -12.003  20.972  -7.444  1.00 77.47           O  
ATOM   1116  CG  GLN A  70      -9.317  22.288  -5.159  1.00 77.47           C  
ATOM   1117  HG2 GLN A  70      -9.904  21.422  -4.854  1.00 77.47           H  
ATOM   1118  HG3 GLN A  70      -8.290  21.966  -5.333  1.00 77.47           H  
ATOM   1119  CD  GLN A  70      -9.318  23.303  -4.020  1.00 77.47           C  
ATOM   1120  NE2 GLN A  70      -8.582  23.054  -2.960  1.00 77.47           N  
ATOM   1121 HE21 GLN A  70      -8.595  23.761  -2.238  1.00 77.47           H  
ATOM   1122 HE22 GLN A  70      -8.011  22.223  -2.903  1.00 77.47           H  
ATOM   1123  OE1 GLN A  70      -9.982  24.325  -4.049  1.00 77.47           O  
ATOM   1124  N   PHE A  71     -10.324  19.497  -7.609  1.00 77.16           N  
ATOM   1125  H   PHE A  71      -9.329  19.351  -7.710  1.00 77.16           H  
ATOM   1126  CA  PHE A  71     -11.177  18.319  -7.474  1.00 77.16           C  
ATOM   1127  HA  PHE A  71     -12.140  18.520  -7.942  1.00 77.16           H  
ATOM   1128  C   PHE A  71     -11.412  17.997  -5.996  1.00 77.16           C  
ATOM   1129  CB  PHE A  71     -10.540  17.132  -8.194  1.00 77.16           C  
ATOM   1130  HB2 PHE A  71     -11.212  16.278  -8.102  1.00 77.16           H  
ATOM   1131  HB3 PHE A  71      -9.607  16.886  -7.688  1.00 77.16           H  
ATOM   1132  O   PHE A  71     -10.485  18.065  -5.189  1.00 77.16           O  
ATOM   1133  CG  PHE A  71     -10.263  17.373  -9.662  1.00 77.16           C  
ATOM   1134  CD1 PHE A  71     -11.312  17.290 -10.595  1.00 77.16           C  
ATOM   1135  HD1 PHE A  71     -12.307  17.023 -10.271  1.00 77.16           H  
ATOM   1136  CD2 PHE A  71      -8.961  17.698 -10.087  1.00 77.16           C  
ATOM   1137  HD2 PHE A  71      -8.148  17.738  -9.378  1.00 77.16           H  
ATOM   1138  CE1 PHE A  71     -11.063  17.544 -11.953  1.00 77.16           C  
ATOM   1139  HE1 PHE A  71     -11.863  17.469 -12.674  1.00 77.16           H  
ATOM   1140  CE2 PHE A  71      -8.711  17.959 -11.442  1.00 77.16           C  
ATOM   1141  HE2 PHE A  71      -7.713  18.209 -11.771  1.00 77.16           H  
ATOM   1142  CZ  PHE A  71      -9.764  17.877 -12.365  1.00 77.16           C  
ATOM   1143  HZ  PHE A  71      -9.564  18.052 -13.411  1.00 77.16           H  
ATOM   1144  N   ARG A  72     -12.638  17.603  -5.637  1.00 69.48           N  
ATOM   1145  H   ARG A  72     -13.334  17.505  -6.363  1.00 69.48           H  
ATOM   1146  CA  ARG A  72     -12.904  16.935  -4.356  1.00 69.48           C  
ATOM   1147  HA  ARG A  72     -12.188  17.272  -3.606  1.00 69.48           H  
ATOM   1148  C   ARG A  72     -12.687  15.438  -4.568  1.00 69.48           C  
ATOM   1149  CB  ARG A  72     -14.325  17.238  -3.854  1.00 69.48           C  
ATOM   1150  HB2 ARG A  72     -14.511  16.627  -2.971  1.00 69.48           H  
ATOM   1151  HB3 ARG A  72     -15.048  16.959  -4.620  1.00 69.48           H  
ATOM   1152  O   ARG A  72     -13.308  14.884  -5.464  1.00 69.48           O  
ATOM   1153  CG  ARG A  72     -14.519  18.716  -3.478  1.00 69.48           C  
ATOM   1154  HG2 ARG A  72     -14.437  19.331  -4.375  1.00 69.48           H  
ATOM   1155  HG3 ARG A  72     -13.748  19.016  -2.769  1.00 69.48           H  
ATOM   1156  CD  ARG A  72     -15.900  18.923  -2.842  1.00 69.48           C  
ATOM   1157  HD2 ARG A  72     -16.659  18.542  -3.525  1.00 69.48           H  
ATOM   1158  HD3 ARG A  72     -15.943  18.350  -1.915  1.00 69.48           H  
ATOM   1159  NE  ARG A  72     -16.166  20.347  -2.562  1.00 69.48           N  
ATOM   1160  HE  ARG A  72     -15.466  21.007  -2.870  1.00 69.48           H  
ATOM   1161  NH1 ARG A  72     -18.186  20.068  -1.501  1.00 69.48           N  
ATOM   1162 HH11 ARG A  72     -18.091  19.067  -1.595  1.00 69.48           H  
ATOM   1163 HH12 ARG A  72     -19.001  20.454  -1.045  1.00 69.48           H  
ATOM   1164  NH2 ARG A  72     -17.374  22.123  -1.798  1.00 69.48           N  
ATOM   1165 HH21 ARG A  72     -16.656  22.754  -2.124  1.00 69.48           H  
ATOM   1166 HH22 ARG A  72     -18.181  22.487  -1.312  1.00 69.48           H  
ATOM   1167  CZ  ARG A  72     -17.236  20.837  -1.957  1.00 69.48           C  
ATOM   1168  N   HIS A  73     -11.813  14.821  -3.774  1.00 73.65           N  
ATOM   1169  H   HIS A  73     -11.360  15.365  -3.054  1.00 73.65           H  
ATOM   1170  CA  HIS A  73     -11.492  13.387  -3.838  1.00 73.65           C  
ATOM   1171  HA  HIS A  73     -10.618  13.227  -3.206  1.00 73.65           H  
ATOM   1172  C   HIS A  73     -11.091  12.904  -5.244  1.00 73.65           C  
ATOM   1173  CB  HIS A  73     -12.631  12.556  -3.225  1.00 73.65           C  
ATOM   1174  HB2 HIS A  73     -12.293  11.527  -3.100  1.00 73.65           H  
ATOM   1175  HB3 HIS A  73     -13.481  12.544  -3.907  1.00 73.65           H  
ATOM   1176  O   HIS A  73     -11.762  12.073  -5.853  1.00 73.65           O  
ATOM   1177  CG  HIS A  73     -13.095  13.073  -1.891  1.00 73.65           C  
ATOM   1178  CD2 HIS A  73     -12.430  12.990  -0.699  1.00 73.65           C  
ATOM   1179  HD2 HIS A  73     -11.471  12.522  -0.530  1.00 73.65           H  
ATOM   1180  ND1 HIS A  73     -14.276  13.739  -1.660  1.00 73.65           N  
ATOM   1181  HD1 HIS A  73     -15.034  13.819  -2.322  1.00 73.65           H  
ATOM   1182  CE1 HIS A  73     -14.325  14.046  -0.354  1.00 73.65           C  
ATOM   1183  HE1 HIS A  73     -15.158  14.513   0.151  1.00 73.65           H  
ATOM   1184  NE2 HIS A  73     -13.210  13.635   0.263  1.00 73.65           N  
ATOM   1185  N   ALA A  74      -9.976  13.415  -5.766  1.00 83.43           N  
ATOM   1186  H   ALA A  74      -9.421  14.067  -5.231  1.00 83.43           H  
ATOM   1187  CA  ALA A  74      -9.387  12.900  -6.998  1.00 83.43           C  
ATOM   1188  HA  ALA A  74      -9.751  11.885  -7.152  1.00 83.43           H  
ATOM   1189  C   ALA A  74      -7.864  12.826  -6.896  1.00 83.43           C  
ATOM   1190  CB  ALA A  74      -9.825  13.761  -8.187  1.00 83.43           C  
ATOM   1191  HB1 ALA A  74     -10.906  13.901  -8.169  1.00 83.43           H  
ATOM   1192  HB2 ALA A  74      -9.551  13.268  -9.120  1.00 83.43           H  
ATOM   1193  HB3 ALA A  74      -9.310  14.720  -8.145  1.00 83.43           H  
ATOM   1194  O   ALA A  74      -7.246  13.602  -6.167  1.00 83.43           O  
ATOM   1195  N   GLN A  75      -7.271  11.918  -7.662  1.00 85.36           N  
ATOM   1196  H   GLN A  75      -7.863  11.338  -8.240  1.00 85.36           H  
ATOM   1197  CA  GLN A  75      -5.829  11.779  -7.814  1.00 85.36           C  
ATOM   1198  HA  GLN A  75      -5.329  12.505  -7.174  1.00 85.36           H  
ATOM   1199  C   GLN A  75      -5.430  12.065  -9.260  1.00 85.36           C  
ATOM   1200  CB  GLN A  75      -5.403  10.384  -7.348  1.00 85.36           C  
ATOM   1201  HB2 GLN A  75      -5.773  10.238  -6.333  1.00 85.36           H  
ATOM   1202  HB3 GLN A  75      -5.859   9.633  -7.993  1.00 85.36           H  
ATOM   1203  O   GLN A  75      -6.094  11.629 -10.202  1.00 85.36           O  
ATOM   1204  CG  GLN A  75      -3.877  10.183  -7.337  1.00 85.36           C  
ATOM   1205  HG2 GLN A  75      -3.412  10.946  -6.712  1.00 85.36           H  
ATOM   1206  HG3 GLN A  75      -3.484  10.273  -8.349  1.00 85.36           H  
ATOM   1207  CD  GLN A  75      -3.486   8.810  -6.796  1.00 85.36           C  
ATOM   1208  NE2 GLN A  75      -2.222   8.447  -6.828  1.00 85.36           N  
ATOM   1209 HE21 GLN A  75      -1.998   7.538  -6.451  1.00 85.36           H  
ATOM   1210 HE22 GLN A  75      -1.481   9.101  -7.036  1.00 85.36           H  
ATOM   1211  OE1 GLN A  75      -4.317   8.039  -6.345  1.00 85.36           O  
ATOM   1212  N   VAL A  76      -4.326  12.789  -9.428  1.00 89.70           N  
ATOM   1213  H   VAL A  76      -3.806  13.080  -8.613  1.00 89.70           H  
ATOM   1214  CA  VAL A  76      -3.739  13.091 -10.734  1.00 89.70           C  
ATOM   1215  HA  VAL A  76      -4.377  12.679 -11.516  1.00 89.70           H  
ATOM   1216  C   VAL A  76      -2.379  12.412 -10.828  1.00 89.70           C  
ATOM   1217  CB  VAL A  76      -3.639  14.606 -10.979  1.00 89.70           C  
ATOM   1218  HB  VAL A  76      -2.977  15.057 -10.240  1.00 89.70           H  
ATOM   1219  O   VAL A  76      -1.544  12.574  -9.944  1.00 89.70           O  
ATOM   1220  CG1 VAL A  76      -3.081  14.879 -12.380  1.00 89.70           C  
ATOM   1221 HG11 VAL A  76      -2.027  14.604 -12.425  1.00 89.70           H  
ATOM   1222 HG12 VAL A  76      -3.633  14.299 -13.120  1.00 89.70           H  
ATOM   1223 HG13 VAL A  76      -3.170  15.940 -12.611  1.00 89.70           H  
ATOM   1224  CG2 VAL A  76      -5.016  15.277 -10.872  1.00 89.70           C  
ATOM   1225 HG21 VAL A  76      -5.422  15.148  -9.869  1.00 89.70           H  
ATOM   1226 HG22 VAL A  76      -5.699  14.834 -11.597  1.00 89.70           H  
ATOM   1227 HG23 VAL A  76      -4.917  16.347 -11.056  1.00 89.70           H  
ATOM   1228  N   SER A  77      -2.153  11.661 -11.901  1.00 89.42           N  
ATOM   1229  H   SER A  77      -2.886  11.602 -12.594  1.00 89.42           H  
ATOM   1230  CA  SER A  77      -0.860  11.062 -12.237  1.00 89.42           C  
ATOM   1231  HA  SER A  77      -0.103  11.409 -11.533  1.00 89.42           H  
ATOM   1232  C   SER A  77      -0.446  11.517 -13.632  1.00 89.42           C  
ATOM   1233  CB  SER A  77      -0.937   9.537 -12.130  1.00 89.42           C  
ATOM   1234  HB2 SER A  77      -1.249   9.259 -11.123  1.00 89.42           H  
ATOM   1235  HB3 SER A  77      -1.672   9.160 -12.840  1.00 89.42           H  
ATOM   1236  O   SER A  77      -1.291  11.697 -14.509  1.00 89.42           O  
ATOM   1237  OG  SER A  77       0.320   8.952 -12.408  1.00 89.42           O  
ATOM   1238  HG  SER A  77       0.826   8.916 -11.593  1.00 89.42           H  
ATOM   1239  N   PHE A  78       0.847  11.739 -13.848  1.00 91.23           N  
ATOM   1240  H   PHE A  78       1.518  11.526 -13.124  1.00 91.23           H  
ATOM   1241  CA  PHE A  78       1.374  12.206 -15.125  1.00 91.23           C  
ATOM   1242  HA  PHE A  78       0.714  11.857 -15.918  1.00 91.23           H  
ATOM   1243  C   PHE A  78       2.754  11.610 -15.399  1.00 91.23           C  
ATOM   1244  CB  PHE A  78       1.381  13.741 -15.164  1.00 91.23           C  
ATOM   1245  HB2 PHE A  78       0.388  14.099 -14.892  1.00 91.23           H  
ATOM   1246  HB3 PHE A  78       1.574  14.062 -16.188  1.00 91.23           H  
ATOM   1247  O   PHE A  78       3.432  11.119 -14.499  1.00 91.23           O  
ATOM   1248  CG  PHE A  78       2.379  14.414 -14.247  1.00 91.23           C  
ATOM   1249  CD1 PHE A  78       2.058  14.619 -12.893  1.00 91.23           C  
ATOM   1250  HD1 PHE A  78       1.112  14.277 -12.499  1.00 91.23           H  
ATOM   1251  CD2 PHE A  78       3.615  14.861 -14.751  1.00 91.23           C  
ATOM   1252  HD2 PHE A  78       3.866  14.715 -15.791  1.00 91.23           H  
ATOM   1253  CE1 PHE A  78       2.964  15.278 -12.045  1.00 91.23           C  
ATOM   1254  HE1 PHE A  78       2.716  15.436 -11.006  1.00 91.23           H  
ATOM   1255  CE2 PHE A  78       4.522  15.520 -13.902  1.00 91.23           C  
ATOM   1256  HE2 PHE A  78       5.460  15.886 -14.291  1.00 91.23           H  
ATOM   1257  CZ  PHE A  78       4.196  15.728 -12.551  1.00 91.23           C  
ATOM   1258  HZ  PHE A  78       4.892  16.241 -11.903  1.00 91.23           H  
ATOM   1259  N   GLY A  79       3.158  11.628 -16.664  1.00 86.65           N  
ATOM   1260  H   GLY A  79       2.563  12.068 -17.351  1.00 86.65           H  
ATOM   1261  CA  GLY A  79       4.447  11.110 -17.106  1.00 86.65           C  
ATOM   1262  HA2 GLY A  79       4.423  10.021 -17.078  1.00 86.65           H  
ATOM   1263  HA3 GLY A  79       5.234  11.458 -16.437  1.00 86.65           H  
ATOM   1264  C   GLY A  79       4.772  11.571 -18.519  1.00 86.65           C  
ATOM   1265  O   GLY A  79       4.182  12.528 -19.018  1.00 86.65           O  
ATOM   1266  N   ASN A  80       5.696  10.881 -19.187  1.00 86.68           N  
ATOM   1267  H   ASN A  80       6.142  10.090 -18.744  1.00 86.68           H  
ATOM   1268  CA  ASN A  80       6.047  11.210 -20.566  1.00 86.68           C  
ATOM   1269  HA  ASN A  80       6.373  12.249 -20.597  1.00 86.68           H  
ATOM   1270  C   ASN A  80       4.822  11.066 -21.489  1.00 86.68           C  
ATOM   1271  CB  ASN A  80       7.217  10.324 -21.022  1.00 86.68           C  
ATOM   1272  HB2 ASN A  80       6.893   9.285 -21.065  1.00 86.68           H  
ATOM   1273  HB3 ASN A  80       8.046  10.412 -20.319  1.00 86.68           H  
ATOM   1274  O   ASN A  80       4.360   9.951 -21.729  1.00 86.68           O  
ATOM   1275  CG  ASN A  80       7.722  10.750 -22.389  1.00 86.68           C  
ATOM   1276  ND2 ASN A  80       8.308   9.854 -23.145  1.00 86.68           N  
ATOM   1277 HD21 ASN A  80       8.380   8.895 -22.837  1.00 86.68           H  
ATOM   1278 HD22 ASN A  80       8.590  10.178 -24.058  1.00 86.68           H  
ATOM   1279  OD1 ASN A  80       7.607  11.893 -22.790  1.00 86.68           O  
ATOM   1280  N   LEU A  81       4.298  12.198 -21.973  1.00 89.42           N  
ATOM   1281  H   LEU A  81       4.741  13.062 -21.696  1.00 89.42           H  
ATOM   1282  CA  LEU A  81       3.112  12.290 -22.837  1.00 89.42           C  
ATOM   1283  HA  LEU A  81       2.822  13.340 -22.859  1.00 89.42           H  
ATOM   1284  C   LEU A  81       1.871  11.552 -22.292  1.00 89.42           C  
ATOM   1285  CB  LEU A  81       3.479  11.876 -24.274  1.00 89.42           C  
ATOM   1286  HB2 LEU A  81       3.728  10.815 -24.276  1.00 89.42           H  
ATOM   1287  HB3 LEU A  81       2.595  12.018 -24.896  1.00 89.42           H  
ATOM   1288  O   LEU A  81       1.078  10.994 -23.058  1.00 89.42           O  
ATOM   1289  CG  LEU A  81       4.636  12.659 -24.917  1.00 89.42           C  
ATOM   1290  HG  LEU A  81       5.525  12.609 -24.287  1.00 89.42           H  
ATOM   1291  CD1 LEU A  81       4.976  12.050 -26.273  1.00 89.42           C  
ATOM   1292 HD11 LEU A  81       4.114  12.100 -26.938  1.00 89.42           H  
ATOM   1293 HD12 LEU A  81       5.814  12.588 -26.717  1.00 89.42           H  
ATOM   1294 HD13 LEU A  81       5.266  11.010 -26.127  1.00 89.42           H  
ATOM   1295  CD2 LEU A  81       4.254  14.120 -25.127  1.00 89.42           C  
ATOM   1296 HD21 LEU A  81       5.065  14.641 -25.636  1.00 89.42           H  
ATOM   1297 HD22 LEU A  81       4.088  14.594 -24.160  1.00 89.42           H  
ATOM   1298 HD23 LEU A  81       3.344  14.185 -25.725  1.00 89.42           H  
ATOM   1299  N   PHE A  82       1.709  11.554 -20.965  1.00 91.55           N  
ATOM   1300  H   PHE A  82       2.400  12.032 -20.404  1.00 91.55           H  
ATOM   1301  CA  PHE A  82       0.637  10.860 -20.254  1.00 91.55           C  
ATOM   1302  HA  PHE A  82      -0.159  10.613 -20.956  1.00 91.55           H  
ATOM   1303  C   PHE A  82       0.033  11.725 -19.143  1.00 91.55           C  
ATOM   1304  CB  PHE A  82       1.182   9.548 -19.674  1.00 91.55           C  
ATOM   1305  HB2 PHE A  82       2.077   9.765 -19.092  1.00 91.55           H  
ATOM   1306  HB3 PHE A  82       1.480   8.897 -20.497  1.00 91.55           H  
ATOM   1307  O   PHE A  82       0.758  12.314 -18.342  1.00 91.55           O  
ATOM   1308  CG  PHE A  82       0.195   8.807 -18.789  1.00 91.55           C  
ATOM   1309  CD1 PHE A  82       0.272   8.906 -17.387  1.00 91.55           C  
ATOM   1310  HD1 PHE A  82       1.032   9.520 -16.926  1.00 91.55           H  
ATOM   1311  CD2 PHE A  82      -0.815   8.027 -19.373  1.00 91.55           C  
ATOM   1312  HD2 PHE A  82      -0.866   7.961 -20.450  1.00 91.55           H  
ATOM   1313  CE1 PHE A  82      -0.634   8.196 -16.580  1.00 91.55           C  
ATOM   1314  HE1 PHE A  82      -0.565   8.265 -15.504  1.00 91.55           H  
ATOM   1315  CE2 PHE A  82      -1.728   7.321 -18.571  1.00 91.55           C  
ATOM   1316  HE2 PHE A  82      -2.496   6.713 -19.024  1.00 91.55           H  
ATOM   1317  CZ  PHE A  82      -1.618   7.386 -17.173  1.00 91.55           C  
ATOM   1318  HZ  PHE A  82      -2.295   6.813 -16.557  1.00 91.55           H  
ATOM   1319  N   LEU A  83      -1.297  11.729 -19.067  1.00 94.68           N  
ATOM   1320  H   LEU A  83      -1.802  11.217 -19.776  1.00 94.68           H  
ATOM   1321  CA  LEU A  83      -2.104  12.300 -17.993  1.00 94.68           C  
ATOM   1322  HA  LEU A  83      -1.478  12.493 -17.122  1.00 94.68           H  
ATOM   1323  C   LEU A  83      -3.184  11.298 -17.572  1.00 94.68           C  
ATOM   1324  CB  LEU A  83      -2.764  13.606 -18.481  1.00 94.68           C  
ATOM   1325  HB2 LEU A  83      -3.591  13.849 -17.814  1.00 94.68           H  
ATOM   1326  HB3 LEU A  83      -3.183  13.430 -19.472  1.00 94.68           H  
ATOM   1327  O   LEU A  83      -3.900  10.767 -18.418  1.00 94.68           O  
ATOM   1328  CG  LEU A  83      -1.832  14.823 -18.553  1.00 94.68           C  
ATOM   1329  HG  LEU A  83      -0.945  14.592 -19.144  1.00 94.68           H  
ATOM   1330  CD1 LEU A  83      -2.568  15.998 -19.196  1.00 94.68           C  
ATOM   1331 HD11 LEU A  83      -2.838  15.747 -20.221  1.00 94.68           H  
ATOM   1332 HD12 LEU A  83      -3.467  16.239 -18.629  1.00 94.68           H  
ATOM   1333 HD13 LEU A  83      -1.910  16.867 -19.206  1.00 94.68           H  
ATOM   1334  CD2 LEU A  83      -1.422  15.263 -17.153  1.00 94.68           C  
ATOM   1335 HD21 LEU A  83      -2.300  15.463 -16.540  1.00 94.68           H  
ATOM   1336 HD22 LEU A  83      -0.823  14.481 -16.685  1.00 94.68           H  
ATOM   1337 HD23 LEU A  83      -0.819  16.169 -17.217  1.00 94.68           H  
ATOM   1338  N   SER A  84      -3.352  11.098 -16.270  1.00 93.68           N  
ATOM   1339  H   SER A  84      -2.700  11.532 -15.633  1.00 93.68           H  
ATOM   1340  CA  SER A  84      -4.416  10.290 -15.674  1.00 93.68           C  
ATOM   1341  HA  SER A  84      -5.145  10.017 -16.437  1.00 93.68           H  
ATOM   1342  C   SER A  84      -5.117  11.073 -14.579  1.00 93.68           C  
ATOM   1343  CB  SER A  84      -3.849   8.993 -15.112  1.00 93.68           C  
ATOM   1344  HB2 SER A  84      -2.977   9.206 -14.494  1.00 93.68           H  
ATOM   1345  HB3 SER A  84      -3.550   8.379 -15.962  1.00 93.68           H  
ATOM   1346  O   SER A  84      -4.471  11.553 -13.648  1.00 93.68           O  
ATOM   1347  OG  SER A  84      -4.806   8.272 -14.360  1.00 93.68           O  
ATOM   1348  HG  SER A  84      -4.918   8.670 -13.494  1.00 93.68           H  
ATOM   1349  N   LEU A  85      -6.441  11.158 -14.671  1.00 94.12           N  
ATOM   1350  H   LEU A  85      -6.881  10.706 -15.460  1.00 94.12           H  
ATOM   1351  CA  LEU A  85      -7.311  11.705 -13.635  1.00 94.12           C  
ATOM   1352  HA  LEU A  85      -6.707  12.108 -12.822  1.00 94.12           H  
ATOM   1353  C   LEU A  85      -8.186  10.584 -13.074  1.00 94.12           C  
ATOM   1354  CB  LEU A  85      -8.145  12.846 -14.243  1.00 94.12           C  
ATOM   1355  HB2 LEU A  85      -7.470  13.641 -14.561  1.00 94.12           H  
ATOM   1356  HB3 LEU A  85      -8.655  12.461 -15.126  1.00 94.12           H  
ATOM   1357  O   LEU A  85      -9.008  10.031 -13.799  1.00 94.12           O  
ATOM   1358  CG  LEU A  85      -9.207  13.434 -13.295  1.00 94.12           C  
ATOM   1359  HG  LEU A  85      -9.872  12.643 -12.949  1.00 94.12           H  
ATOM   1360  CD1 LEU A  85      -8.589  14.128 -12.081  1.00 94.12           C  
ATOM   1361 HD11 LEU A  85      -9.379  14.543 -11.455  1.00 94.12           H  
ATOM   1362 HD12 LEU A  85      -7.930  14.935 -12.401  1.00 94.12           H  
ATOM   1363 HD13 LEU A  85      -8.026  13.412 -11.481  1.00 94.12           H  
ATOM   1364  CD2 LEU A  85     -10.049  14.464 -14.049  1.00 94.12           C  
ATOM   1365 HD21 LEU A  85     -10.524  13.988 -14.907  1.00 94.12           H  
ATOM   1366 HD22 LEU A  85      -9.413  15.282 -14.389  1.00 94.12           H  
ATOM   1367 HD23 LEU A  85     -10.821  14.852 -13.386  1.00 94.12           H  
ATOM   1368  N   THR A  86      -8.045  10.294 -11.786  1.00 89.99           N  
ATOM   1369  H   THR A  86      -7.326  10.770 -11.259  1.00 89.99           H  
ATOM   1370  CA  THR A  86      -8.886   9.339 -11.060  1.00 89.99           C  
ATOM   1371  HA  THR A  86      -9.487   8.759 -11.760  1.00 89.99           H  
ATOM   1372  C   THR A  86      -9.816  10.108 -10.135  1.00 89.99           C  
ATOM   1373  CB  THR A  86      -8.027   8.350 -10.262  1.00 89.99           C  
ATOM   1374  HB  THR A  86      -7.431   8.890  -9.526  1.00 89.99           H  
ATOM   1375  O   THR A  86      -9.355  10.687  -9.157  1.00 89.99           O  
ATOM   1376  CG2 THR A  86      -8.883   7.308  -9.546  1.00 89.99           C  
ATOM   1377 HG21 THR A  86      -9.570   6.828 -10.243  1.00 89.99           H  
ATOM   1378 HG22 THR A  86      -9.467   7.791  -8.763  1.00 89.99           H  
ATOM   1379 HG23 THR A  86      -8.246   6.555  -9.081  1.00 89.99           H  
ATOM   1380  OG1 THR A  86      -7.156   7.659 -11.129  1.00 89.99           O  
ATOM   1381  HG1 THR A  86      -6.658   7.045 -10.584  1.00 89.99           H  
ATOM   1382  N   VAL A  87     -11.114  10.132 -10.437  1.00 87.55           N  
ATOM   1383  H   VAL A  87     -11.414   9.626 -11.258  1.00 87.55           H  
ATOM   1384  CA  VAL A  87     -12.156  10.723  -9.583  1.00 87.55           C  
ATOM   1385  HA  VAL A  87     -11.707  11.462  -8.919  1.00 87.55           H  
ATOM   1386  C   VAL A  87     -12.771   9.624  -8.725  1.00 87.55           C  
ATOM   1387  CB  VAL A  87     -13.243  11.433 -10.414  1.00 87.55           C  
ATOM   1388  HB  VAL A  87     -13.759  10.700 -11.034  1.00 87.55           H  
ATOM   1389  O   VAL A  87     -13.253   8.625  -9.261  1.00 87.55           O  
ATOM   1390  CG1 VAL A  87     -14.280  12.115  -9.514  1.00 87.55           C  
ATOM   1391 HG11 VAL A  87     -14.810  11.378  -8.912  1.00 87.55           H  
ATOM   1392 HG12 VAL A  87     -13.796  12.830  -8.849  1.00 87.55           H  
ATOM   1393 HG13 VAL A  87     -15.021  12.637 -10.120  1.00 87.55           H  
ATOM   1394  CG2 VAL A  87     -12.640  12.496 -11.343  1.00 87.55           C  
ATOM   1395 HG21 VAL A  87     -11.994  12.019 -12.080  1.00 87.55           H  
ATOM   1396 HG22 VAL A  87     -12.064  13.215 -10.761  1.00 87.55           H  
ATOM   1397 HG23 VAL A  87     -13.440  13.014 -11.872  1.00 87.55           H  
ATOM   1398  N   TYR A  88     -12.772   9.802  -7.408  1.00 81.52           N  
ATOM   1399  H   TYR A  88     -12.402  10.659  -7.020  1.00 81.52           H  
ATOM   1400  CA  TYR A  88     -13.336   8.844  -6.462  1.00 81.52           C  
ATOM   1401  HA  TYR A  88     -13.324   7.851  -6.912  1.00 81.52           H  
ATOM   1402  C   TYR A  88     -14.797   9.194  -6.150  1.00 81.52           C  
ATOM   1403  CB  TYR A  88     -12.447   8.789  -5.215  1.00 81.52           C  
ATOM   1404  HB2 TYR A  88     -12.480   9.756  -4.712  1.00 81.52           H  
ATOM   1405  HB3 TYR A  88     -12.858   8.050  -4.529  1.00 81.52           H  
ATOM   1406  O   TYR A  88     -15.121  10.353  -5.906  1.00 81.52           O  
ATOM   1407  CG  TYR A  88     -11.001   8.418  -5.513  1.00 81.52           C  
ATOM   1408  CD1 TYR A  88     -10.711   7.143  -6.033  1.00 81.52           C  
ATOM   1409  HD1 TYR A  88     -11.510   6.443  -6.225  1.00 81.52           H  
ATOM   1410  CD2 TYR A  88      -9.946   9.317  -5.251  1.00 81.52           C  
ATOM   1411  HD2 TYR A  88     -10.165  10.293  -4.844  1.00 81.52           H  
ATOM   1412  CE1 TYR A  88      -9.377   6.744  -6.230  1.00 81.52           C  
ATOM   1413  HE1 TYR A  88      -9.152   5.753  -6.595  1.00 81.52           H  
ATOM   1414  CE2 TYR A  88      -8.607   8.934  -5.480  1.00 81.52           C  
ATOM   1415  HE2 TYR A  88      -7.798   9.616  -5.262  1.00 81.52           H  
ATOM   1416  OH  TYR A  88      -7.049   7.210  -6.184  1.00 81.52           O  
ATOM   1417  HH  TYR A  88      -6.339   7.813  -5.954  1.00 81.52           H  
ATOM   1418  CZ  TYR A  88      -8.321   7.634  -5.956  1.00 81.52           C  
ATOM   1419  N   ASN A  89     -15.677   8.188  -6.170  1.00 70.12           N  
ATOM   1420  H   ASN A  89     -15.313   7.254  -6.288  1.00 70.12           H  
ATOM   1421  CA  ASN A  89     -17.143   8.323  -6.091  1.00 70.12           C  
ATOM   1422  HA  ASN A  89     -17.574   7.357  -6.354  1.00 70.12           H  
ATOM   1423  C   ASN A  89     -17.720   9.351  -7.082  1.00 70.12           C  
ATOM   1424  CB  ASN A  89     -17.587   8.622  -4.659  1.00 70.12           C  
ATOM   1425  HB2 ASN A  89     -18.673   8.555  -4.592  1.00 70.12           H  
ATOM   1426  HB3 ASN A  89     -17.296   9.642  -4.410  1.00 70.12           H  
ATOM   1427  O   ASN A  89     -18.301  10.357  -6.664  1.00 70.12           O  
ATOM   1428  CG  ASN A  89     -16.991   7.675  -3.660  1.00 70.12           C  
ATOM   1429  ND2 ASN A  89     -16.513   8.242  -2.590  1.00 70.12           N  
ATOM   1430 HD21 ASN A  89     -16.493   9.250  -2.535  1.00 70.12           H  
ATOM   1431 HD22 ASN A  89     -15.869   7.701  -2.031  1.00 70.12           H  
ATOM   1432  OD1 ASN A  89     -16.937   6.468  -3.832  1.00 70.12           O  
ATOM   1433  N   PRO A  90     -17.560   9.120  -8.395  1.00 81.40           N  
ATOM   1434  CA  PRO A  90     -18.052  10.044  -9.405  1.00 81.40           C  
ATOM   1435  HA  PRO A  90     -17.564  11.010  -9.281  1.00 81.40           H  
ATOM   1436  C   PRO A  90     -19.571  10.234  -9.300  1.00 81.40           C  
ATOM   1437  CB  PRO A  90     -17.636   9.433 -10.743  1.00 81.40           C  
ATOM   1438  HB2 PRO A  90     -18.339   9.674 -11.540  1.00 81.40           H  
ATOM   1439  HB3 PRO A  90     -16.634   9.777 -11.001  1.00 81.40           H  
ATOM   1440  O   PRO A  90     -20.334   9.281  -9.116  1.00 81.40           O  
ATOM   1441  CG  PRO A  90     -17.606   7.936 -10.433  1.00 81.40           C  
ATOM   1442  HG2 PRO A  90     -16.969   7.378 -11.120  1.00 81.40           H  
ATOM   1443  HG3 PRO A  90     -18.618   7.532 -10.438  1.00 81.40           H  
ATOM   1444  CD  PRO A  90     -17.051   7.907  -9.015  1.00 81.40           C  
ATOM   1445  HD2 PRO A  90     -15.962   7.941  -9.040  1.00 81.40           H  
ATOM   1446  HD3 PRO A  90     -17.393   7.011  -8.498  1.00 81.40           H  
ATOM   1447  N   VAL A  91     -20.011  11.478  -9.456  1.00 76.95           N  
ATOM   1448  H   VAL A  91     -19.320  12.190  -9.649  1.00 76.95           H  
ATOM   1449  CA  VAL A  91     -21.426  11.870  -9.424  1.00 76.95           C  
ATOM   1450  HA  VAL A  91     -22.008  11.047  -9.009  1.00 76.95           H  
ATOM   1451  C   VAL A  91     -21.959  12.113 -10.839  1.00 76.95           C  
ATOM   1452  CB  VAL A  91     -21.639  13.082  -8.496  1.00 76.95           C  
ATOM   1453  HB  VAL A  91     -22.689  13.370  -8.545  1.00 76.95           H  
ATOM   1454  O   VAL A  91     -21.222  12.057 -11.821  1.00 76.95           O  
ATOM   1455  CG1 VAL A  91     -21.331  12.733  -7.036  1.00 76.95           C  
ATOM   1456 HG11 VAL A  91     -21.550  13.586  -6.394  1.00 76.95           H  
ATOM   1457 HG12 VAL A  91     -20.281  12.465  -6.925  1.00 76.95           H  
ATOM   1458 HG13 VAL A  91     -21.940  11.885  -6.722  1.00 76.95           H  
ATOM   1459  CG2 VAL A  91     -20.799  14.294  -8.903  1.00 76.95           C  
ATOM   1460 HG21 VAL A  91     -21.148  15.182  -8.378  1.00 76.95           H  
ATOM   1461 HG22 VAL A  91     -19.752  14.126  -8.653  1.00 76.95           H  
ATOM   1462 HG23 VAL A  91     -20.865  14.455  -9.979  1.00 76.95           H  
ATOM   1463  N   GLN A  92     -23.254  12.415 -10.979  1.00 79.74           N  
ATOM   1464  H   GLN A  92     -23.843  12.448 -10.159  1.00 79.74           H  
ATOM   1465  CA  GLN A  92     -23.860  12.691 -12.288  1.00 79.74           C  
ATOM   1466  HA  GLN A  92     -23.778  11.795 -12.903  1.00 79.74           H  
ATOM   1467  C   GLN A  92     -23.153  13.824 -13.052  1.00 79.74           C  
ATOM   1468  CB  GLN A  92     -25.346  13.013 -12.089  1.00 79.74           C  
ATOM   1469  HB2 GLN A  92     -25.439  13.923 -11.498  1.00 79.74           H  
ATOM   1470  HB3 GLN A  92     -25.810  12.195 -11.538  1.00 79.74           H  
ATOM   1471  O   GLN A  92     -23.016  13.738 -14.266  1.00 79.74           O  
ATOM   1472  CG  GLN A  92     -26.097  13.197 -13.420  1.00 79.74           C  
ATOM   1473  HG2 GLN A  92     -25.996  12.295 -14.024  1.00 79.74           H  
ATOM   1474  HG3 GLN A  92     -25.672  14.033 -13.976  1.00 79.74           H  
ATOM   1475  CD  GLN A  92     -27.579  13.485 -13.215  1.00 79.74           C  
ATOM   1476  NE2 GLN A  92     -28.334  13.686 -14.271  1.00 79.74           N  
ATOM   1477 HE21 GLN A  92     -27.937  13.710 -15.199  1.00 79.74           H  
ATOM   1478 HE22 GLN A  92     -29.288  13.952 -14.073  1.00 79.74           H  
ATOM   1479  OE1 GLN A  92     -28.083  13.547 -12.108  1.00 79.74           O  
ATOM   1480  N   SER A  93     -22.652  14.857 -12.366  1.00 84.53           N  
ATOM   1481  H   SER A  93     -22.716  14.866 -11.358  1.00 84.53           H  
ATOM   1482  CA  SER A  93     -21.924  15.958 -13.016  1.00 84.53           C  
ATOM   1483  HA  SER A  93     -22.500  16.270 -13.887  1.00 84.53           H  
ATOM   1484  C   SER A  93     -20.534  15.568 -13.542  1.00 84.53           C  
ATOM   1485  CB  SER A  93     -21.828  17.165 -12.079  1.00 84.53           C  
ATOM   1486  HB2 SER A  93     -21.273  17.961 -12.575  1.00 84.53           H  
ATOM   1487  HB3 SER A  93     -22.833  17.524 -11.858  1.00 84.53           H  
ATOM   1488  O   SER A  93     -19.953  16.319 -14.329  1.00 84.53           O  
ATOM   1489  OG  SER A  93     -21.183  16.815 -10.873  1.00 84.53           O  
ATOM   1490  HG  SER A  93     -21.065  17.600 -10.333  1.00 84.53           H  
ATOM   1491  N   ASP A  94     -20.011  14.397 -13.162  1.00 88.92           N  
ATOM   1492  H   ASP A  94     -20.519  13.824 -12.504  1.00 88.92           H  
ATOM   1493  CA  ASP A  94     -18.792  13.817 -13.737  1.00 88.92           C  
ATOM   1494  HA  ASP A  94     -18.123  14.624 -14.034  1.00 88.92           H  
ATOM   1495  C   ASP A  94     -19.078  12.991 -14.999  1.00 88.92           C  
ATOM   1496  CB  ASP A  94     -18.057  12.973 -12.687  1.00 88.92           C  
ATOM   1497  HB2 ASP A  94     -17.148  12.569 -13.132  1.00 88.92           H  
ATOM   1498  HB3 ASP A  94     -18.684  12.131 -12.391  1.00 88.92           H  
ATOM   1499  O   ASP A  94     -18.164  12.727 -15.780  1.00 88.92           O  
ATOM   1500  CG  ASP A  94     -17.665  13.793 -11.459  1.00 88.92           C  
ATOM   1501  OD1 ASP A  94     -17.088  14.899 -11.652  1.00 88.92           O  
ATOM   1502  OD2 ASP A  94     -17.940  13.300 -10.343  1.00 88.92           O  
ATOM   1503  N   ALA A  95     -20.341  12.625 -15.247  1.00 90.41           N  
ATOM   1504  H   ALA A  95     -21.059  12.920 -14.601  1.00 90.41           H  
ATOM   1505  CA  ALA A  95     -20.779  11.944 -16.462  1.00 90.41           C  
ATOM   1506  HA  ALA A  95     -20.049  11.174 -16.712  1.00 90.41           H  
ATOM   1507  C   ALA A  95     -20.842  12.921 -17.639  1.00 90.41           C  
ATOM   1508  CB  ALA A  95     -22.116  11.255 -16.210  1.00 90.41           C  
ATOM   1509  HB1 ALA A  95     -22.903  12.001 -16.105  1.00 90.41           H  
ATOM   1510  HB2 ALA A  95     -22.353  10.618 -17.062  1.00 90.41           H  
ATOM   1511  HB3 ALA A  95     -22.073  10.656 -15.299  1.00 90.41           H  
ATOM   1512  O   ALA A  95     -21.905  13.363 -18.069  1.00 90.41           O  
ATOM   1513  N   GLN A  96     -19.664  13.303 -18.119  1.00 93.18           N  
ATOM   1514  H   GLN A  96     -18.842  12.939 -17.659  1.00 93.18           H  
ATOM   1515  CA  GLN A  96     -19.498  14.268 -19.189  1.00 93.18           C  
ATOM   1516  HA  GLN A  96     -20.467  14.431 -19.661  1.00 93.18           H  
ATOM   1517  C   GLN A  96     -18.604  13.728 -20.299  1.00 93.18           C  
ATOM   1518  CB  GLN A  96     -18.977  15.597 -18.595  1.00 93.18           C  
ATOM   1519  HB2 GLN A  96     -18.127  15.380 -17.949  1.00 93.18           H  
ATOM   1520  HB3 GLN A  96     -18.628  16.251 -19.395  1.00 93.18           H  
ATOM   1521  O   GLN A  96     -17.976  12.671 -20.201  1.00 93.18           O  
ATOM   1522  CG  GLN A  96     -20.041  16.367 -17.784  1.00 93.18           C  
ATOM   1523  HG2 GLN A  96     -19.567  17.234 -17.323  1.00 93.18           H  
ATOM   1524  HG3 GLN A  96     -20.427  15.734 -16.985  1.00 93.18           H  
ATOM   1525  CD  GLN A  96     -21.217  16.858 -18.635  1.00 93.18           C  
ATOM   1526  NE2 GLN A  96     -22.121  17.645 -18.099  1.00 93.18           N  
ATOM   1527 HE21 GLN A  96     -22.946  17.813 -18.658  1.00 93.18           H  
ATOM   1528 HE22 GLN A  96     -22.156  17.783 -17.099  1.00 93.18           H  
ATOM   1529  OE1 GLN A  96     -21.310  16.581 -19.819  1.00 93.18           O  
ATOM   1530  N   ALA A  97     -18.524  14.483 -21.390  1.00 95.92           N  
ATOM   1531  H   ALA A  97     -19.093  15.316 -21.436  1.00 95.92           H  
ATOM   1532  CA  ALA A  97     -17.505  14.248 -22.394  1.00 95.92           C  
ATOM   1533  HA  ALA A  97     -17.421  13.175 -22.568  1.00 95.92           H  
ATOM   1534  C   ALA A  97     -16.141  14.757 -21.916  1.00 95.92           C  
ATOM   1535  CB  ALA A  97     -17.920  14.899 -23.705  1.00 95.92           C  
ATOM   1536  HB1 ALA A  97     -17.087  14.784 -24.399  1.00 95.92           H  
ATOM   1537  HB2 ALA A  97     -18.121  15.959 -23.552  1.00 95.92           H  
ATOM   1538  HB3 ALA A  97     -18.820  14.419 -24.092  1.00 95.92           H  
ATOM   1539  O   ALA A  97     -15.990  15.928 -21.560  1.00 95.92           O  
ATOM   1540  N   TYR A  98     -15.128  13.903 -22.006  1.00 97.01           N  
ATOM   1541  H   TYR A  98     -15.319  12.960 -22.310  1.00 97.01           H  
ATOM   1542  CA  TYR A  98     -13.737  14.261 -21.764  1.00 97.01           C  
ATOM   1543  HA  TYR A  98     -13.698  15.249 -21.306  1.00 97.01           H  
ATOM   1544  C   TYR A  98     -12.979  14.336 -23.084  1.00 97.01           C  
ATOM   1545  CB  TYR A  98     -13.091  13.294 -20.771  1.00 97.01           C  
ATOM   1546  HB2 TYR A  98     -13.225  12.270 -21.119  1.00 97.01           H  
ATOM   1547  HB3 TYR A  98     -12.020  13.496 -20.733  1.00 97.01           H  
ATOM   1548  O   TYR A  98     -13.246  13.584 -24.026  1.00 97.01           O  
ATOM   1549  CG  TYR A  98     -13.653  13.427 -19.371  1.00 97.01           C  
ATOM   1550  CD1 TYR A  98     -12.977  14.194 -18.402  1.00 97.01           C  
ATOM   1551  HD1 TYR A  98     -12.048  14.684 -18.651  1.00 97.01           H  
ATOM   1552  CD2 TYR A  98     -14.867  12.798 -19.045  1.00 97.01           C  
ATOM   1553  HD2 TYR A  98     -15.399  12.227 -19.791  1.00 97.01           H  
ATOM   1554  CE1 TYR A  98     -13.500  14.298 -17.098  1.00 97.01           C  
ATOM   1555  HE1 TYR A  98     -12.965  14.854 -16.342  1.00 97.01           H  
ATOM   1556  CE2 TYR A  98     -15.405  12.921 -17.752  1.00 97.01           C  
ATOM   1557  HE2 TYR A  98     -16.336  12.437 -17.494  1.00 97.01           H  
ATOM   1558  OH  TYR A  98     -15.215  13.755 -15.511  1.00 97.01           O  
ATOM   1559  HH  TYR A  98     -14.560  14.010 -14.857  1.00 97.01           H  
ATOM   1560  CZ  TYR A  98     -14.715  13.657 -16.770  1.00 97.01           C  
ATOM   1561  N   ARG A  99     -12.033  15.271 -23.157  1.00 97.02           N  
ATOM   1562  H   ARG A  99     -11.873  15.832 -22.332  1.00 97.02           H  
ATOM   1563  CA  ARG A  99     -11.192  15.511 -24.328  1.00 97.02           C  
ATOM   1564  HA  ARG A  99     -11.342  14.697 -25.038  1.00 97.02           H  
ATOM   1565  C   ARG A  99      -9.731  15.506 -23.923  1.00 97.02           C  
ATOM   1566  CB  ARG A  99     -11.620  16.815 -25.012  1.00 97.02           C  
ATOM   1567  HB2 ARG A  99     -12.667  16.708 -25.294  1.00 97.02           H  
ATOM   1568  HB3 ARG A  99     -11.526  17.643 -24.308  1.00 97.02           H  
ATOM   1569  O   ARG A  99      -9.320  16.300 -23.086  1.00 97.02           O  
ATOM   1570  CG  ARG A  99     -10.831  17.136 -26.288  1.00 97.02           C  
ATOM   1571  HG2 ARG A  99      -9.773  17.270 -26.064  1.00 97.02           H  
ATOM   1572  HG3 ARG A  99     -10.935  16.301 -26.980  1.00 97.02           H  
ATOM   1573  CD  ARG A  99     -11.384  18.403 -26.962  1.00 97.02           C  
ATOM   1574  HD2 ARG A  99     -11.032  18.408 -27.993  1.00 97.02           H  
ATOM   1575  HD3 ARG A  99     -12.473  18.352 -26.971  1.00 97.02           H  
ATOM   1576  NE  ARG A  99     -10.935  19.649 -26.298  1.00 97.02           N  
ATOM   1577  HE  ARG A  99     -10.192  19.558 -25.621  1.00 97.02           H  
ATOM   1578  NH1 ARG A  99     -12.392  21.140 -27.299  1.00 97.02           N  
ATOM   1579 HH11 ARG A  99     -12.826  22.051 -27.248  1.00 97.02           H  
ATOM   1580 HH12 ARG A  99     -12.938  20.370 -27.659  1.00 97.02           H  
ATOM   1581  NH2 ARG A  99     -10.884  21.880 -25.842  1.00 97.02           N  
ATOM   1582 HH21 ARG A  99     -11.324  22.789 -25.871  1.00 97.02           H  
ATOM   1583 HH22 ARG A  99     -10.161  21.738 -25.150  1.00 97.02           H  
ATOM   1584  CZ  ARG A  99     -11.402  20.875 -26.487  1.00 97.02           C  
ATOM   1585  N   CYS A 100      -8.968  14.634 -24.559  1.00 96.89           N  
ATOM   1586  H   CYS A 100      -9.409  14.067 -25.269  1.00 96.89           H  
ATOM   1587  CA  CYS A 100      -7.516  14.629 -24.539  1.00 96.89           C  
ATOM   1588  HA  CYS A 100      -7.143  15.071 -23.615  1.00 96.89           H  
ATOM   1589  C   CYS A 100      -7.050  15.467 -25.734  1.00 96.89           C  
ATOM   1590  CB  CYS A 100      -7.082  13.164 -24.599  1.00 96.89           C  
ATOM   1591  HB2 CYS A 100      -7.538  12.643 -23.757  1.00 96.89           H  
ATOM   1592  HB3 CYS A 100      -7.477  12.731 -25.518  1.00 96.89           H  
ATOM   1593  O   CYS A 100      -7.537  15.268 -26.851  1.00 96.89           O  
ATOM   1594  SG  CYS A 100      -5.323  12.788 -24.547  1.00 96.89           S  
ATOM   1595  N   ASN A 101      -6.185  16.446 -25.500  1.00 95.78           N  
ATOM   1596  H   ASN A 101      -5.835  16.572 -24.561  1.00 95.78           H  
ATOM   1597  CA  ASN A 101      -5.685  17.365 -26.516  1.00 95.78           C  
ATOM   1598  HA  ASN A 101      -5.980  17.017 -27.506  1.00 95.78           H  
ATOM   1599  C   ASN A 101      -4.159  17.391 -26.474  1.00 95.78           C  
ATOM   1600  CB  ASN A 101      -6.315  18.749 -26.290  1.00 95.78           C  
ATOM   1601  HB2 ASN A 101      -7.401  18.658 -26.323  1.00 95.78           H  
ATOM   1602  HB3 ASN A 101      -6.038  19.113 -25.300  1.00 95.78           H  
ATOM   1603  O   ASN A 101      -3.576  17.450 -25.396  1.00 95.78           O  
ATOM   1604  CG  ASN A 101      -5.897  19.765 -27.340  1.00 95.78           C  
ATOM   1605  ND2 ASN A 101      -5.011  20.669 -27.033  1.00 95.78           N  
ATOM   1606 HD21 ASN A 101      -4.620  21.270 -27.744  1.00 95.78           H  
ATOM   1607 HD22 ASN A 101      -4.505  20.687 -26.159  1.00 95.78           H  
ATOM   1608  OD1 ASN A 101      -6.423  19.774 -28.440  1.00 95.78           O  
ATOM   1609  N   VAL A 102      -3.529  17.354 -27.642  1.00 95.34           N  
ATOM   1610  H   VAL A 102      -4.078  17.306 -28.489  1.00 95.34           H  
ATOM   1611  CA  VAL A 102      -2.082  17.512 -27.795  1.00 95.34           C  
ATOM   1612  HA  VAL A 102      -1.627  17.713 -26.826  1.00 95.34           H  
ATOM   1613  C   VAL A 102      -1.837  18.704 -28.688  1.00 95.34           C  
ATOM   1614  CB  VAL A 102      -1.422  16.256 -28.381  1.00 95.34           C  
ATOM   1615  HB  VAL A 102      -1.883  15.998 -29.334  1.00 95.34           H  
ATOM   1616  O   VAL A 102      -2.323  18.715 -29.819  1.00 95.34           O  
ATOM   1617  CG1 VAL A 102       0.082  16.445 -28.582  1.00 95.34           C  
ATOM   1618 HG11 VAL A 102       0.276  17.214 -29.330  1.00 95.34           H  
ATOM   1619 HG12 VAL A 102       0.518  16.748 -27.630  1.00 95.34           H  
ATOM   1620 HG13 VAL A 102       0.549  15.517 -28.910  1.00 95.34           H  
ATOM   1621  CG2 VAL A 102      -1.598  15.093 -27.412  1.00 95.34           C  
ATOM   1622 HG21 VAL A 102      -1.130  14.201 -27.830  1.00 95.34           H  
ATOM   1623 HG22 VAL A 102      -2.662  14.916 -27.256  1.00 95.34           H  
ATOM   1624 HG23 VAL A 102      -1.142  15.332 -26.451  1.00 95.34           H  
ATOM   1625  N   ASP A 103      -1.083  19.673 -28.185  1.00 94.84           N  
ATOM   1626  H   ASP A 103      -0.681  19.550 -27.266  1.00 94.84           H  
ATOM   1627  CA  ASP A 103      -0.659  20.839 -28.946  1.00 94.84           C  
ATOM   1628  HA  ASP A 103      -1.204  20.870 -29.889  1.00 94.84           H  
ATOM   1629  C   ASP A 103       0.829  20.727 -29.266  1.00 94.84           C  
ATOM   1630  CB  ASP A 103      -0.978  22.145 -28.207  1.00 94.84           C  
ATOM   1631  HB2 ASP A 103      -0.337  22.231 -27.329  1.00 94.84           H  
ATOM   1632  HB3 ASP A 103      -0.744  22.982 -28.865  1.00 94.84           H  
ATOM   1633  O   ASP A 103       1.640  20.281 -28.450  1.00 94.84           O  
ATOM   1634  CG  ASP A 103      -2.448  22.243 -27.796  1.00 94.84           C  
ATOM   1635  OD1 ASP A 103      -3.316  22.262 -28.703  1.00 94.84           O  
ATOM   1636  OD2 ASP A 103      -2.748  22.272 -26.583  1.00 94.84           O  
ATOM   1637  N   GLY A 104       1.201  21.143 -30.468  1.00 94.20           N  
ATOM   1638  H   GLY A 104       0.497  21.448 -31.125  1.00 94.20           H  
ATOM   1639  CA  GLY A 104       2.581  21.123 -30.920  1.00 94.20           C  
ATOM   1640  HA2 GLY A 104       3.230  21.567 -30.165  1.00 94.20           H  
ATOM   1641  HA3 GLY A 104       2.882  20.086 -31.068  1.00 94.20           H  
ATOM   1642  C   GLY A 104       2.767  21.880 -32.221  1.00 94.20           C  
ATOM   1643  O   GLY A 104       1.840  22.523 -32.704  1.00 94.20           O  
ATOM   1644  N   ASP A 105       3.963  21.796 -32.786  1.00 93.26           N  
ATOM   1645  H   ASP A 105       4.656  21.206 -32.347  1.00 93.26           H  
ATOM   1646  CA  ASP A 105       4.289  22.398 -34.075  1.00 93.26           C  
ATOM   1647  HA  ASP A 105       3.474  23.049 -34.387  1.00 93.26           H  
ATOM   1648  C   ASP A 105       4.464  21.321 -35.141  1.00 93.26           C  
ATOM   1649  CB  ASP A 105       5.547  23.265 -33.977  1.00 93.26           C  
ATOM   1650  HB2 ASP A 105       5.777  23.652 -34.970  1.00 93.26           H  
ATOM   1651  HB3 ASP A 105       6.384  22.644 -33.656  1.00 93.26           H  
ATOM   1652  O   ASP A 105       4.988  20.238 -34.871  1.00 93.26           O  
ATOM   1653  CG  ASP A 105       5.404  24.451 -33.026  1.00 93.26           C  
ATOM   1654  OD1 ASP A 105       4.277  24.945 -32.776  1.00 93.26           O  
ATOM   1655  OD2 ASP A 105       6.436  24.894 -32.475  1.00 93.26           O  
ATOM   1656  N   ASN A 106       4.046  21.634 -36.364  1.00 91.00           N  
ATOM   1657  H   ASN A 106       3.611  22.535 -36.499  1.00 91.00           H  
ATOM   1658  CA  ASN A 106       4.386  20.845 -37.543  1.00 91.00           C  
ATOM   1659  HA  ASN A 106       4.510  19.803 -37.249  1.00 91.00           H  
ATOM   1660  C   ASN A 106       5.729  21.289 -38.158  1.00 91.00           C  
ATOM   1661  CB  ASN A 106       3.201  20.903 -38.521  1.00 91.00           C  
ATOM   1662  HB2 ASN A 106       2.287  20.676 -37.972  1.00 91.00           H  
ATOM   1663  HB3 ASN A 106       3.335  20.122 -39.270  1.00 91.00           H  
ATOM   1664  O   ASN A 106       6.371  22.234 -37.699  1.00 91.00           O  
ATOM   1665  CG  ASN A 106       3.014  22.225 -39.245  1.00 91.00           C  
ATOM   1666  ND2 ASN A 106       1.971  22.325 -40.033  1.00 91.00           N  
ATOM   1667 HD21 ASN A 106       1.360  21.527 -40.129  1.00 91.00           H  
ATOM   1668 HD22 ASN A 106       1.925  23.162 -40.597  1.00 91.00           H  
ATOM   1669  OD1 ASN A 106       3.789  23.167 -39.185  1.00 91.00           O  
ATOM   1670  N   SER A 107       6.114  20.655 -39.261  1.00 88.15           N  
ATOM   1671  H   SER A 107       5.703  19.742 -39.390  1.00 88.15           H  
ATOM   1672  CA  SER A 107       7.366  20.884 -39.988  1.00 88.15           C  
ATOM   1673  HA  SER A 107       8.195  20.691 -39.307  1.00 88.15           H  
ATOM   1674  C   SER A 107       7.540  22.306 -40.524  1.00 88.15           C  
ATOM   1675  CB  SER A 107       7.451  19.875 -41.137  1.00 88.15           C  
ATOM   1676  HB2 SER A 107       8.363  20.046 -41.708  1.00 88.15           H  
ATOM   1677  HB3 SER A 107       7.494  18.872 -40.713  1.00 88.15           H  
ATOM   1678  O   SER A 107       8.659  22.718 -40.822  1.00 88.15           O  
ATOM   1679  OG  SER A 107       6.323  19.965 -41.997  1.00 88.15           O  
ATOM   1680  HG  SER A 107       6.092  19.065 -42.237  1.00 88.15           H  
ATOM   1681  N   ILE A 108       6.453  23.078 -40.614  1.00 89.23           N  
ATOM   1682  H   ILE A 108       5.588  22.682 -40.274  1.00 89.23           H  
ATOM   1683  CA  ILE A 108       6.435  24.483 -41.047  1.00 89.23           C  
ATOM   1684  HA  ILE A 108       7.389  24.692 -41.532  1.00 89.23           H  
ATOM   1685  C   ILE A 108       6.370  25.424 -39.821  1.00 89.23           C  
ATOM   1686  CB  ILE A 108       5.322  24.720 -42.112  1.00 89.23           C  
ATOM   1687  HB  ILE A 108       4.359  24.721 -41.601  1.00 89.23           H  
ATOM   1688  O   ILE A 108       6.077  26.608 -39.956  1.00 89.23           O  
ATOM   1689  CG1 ILE A 108       5.294  23.597 -43.187  1.00 89.23           C  
ATOM   1690 HG12 ILE A 108       6.229  23.609 -43.748  1.00 89.23           H  
ATOM   1691 HG13 ILE A 108       5.210  22.625 -42.703  1.00 89.23           H  
ATOM   1692  CG2 ILE A 108       5.500  26.075 -42.837  1.00 89.23           C  
ATOM   1693 HG21 ILE A 108       4.760  26.204 -43.628  1.00 89.23           H  
ATOM   1694 HG22 ILE A 108       6.499  26.139 -43.267  1.00 89.23           H  
ATOM   1695 HG23 ILE A 108       5.353  26.915 -42.158  1.00 89.23           H  
ATOM   1696  CD1 ILE A 108       4.117  23.665 -44.171  1.00 89.23           C  
ATOM   1697 HD11 ILE A 108       3.180  23.759 -43.623  1.00 89.23           H  
ATOM   1698 HD12 ILE A 108       4.230  24.500 -44.862  1.00 89.23           H  
ATOM   1699 HD13 ILE A 108       4.091  22.746 -44.756  1.00 89.23           H  
ATOM   1700  N   LEU A 109       6.624  24.919 -38.605  1.00 84.33           N  
ATOM   1701  H   LEU A 109       6.817  23.930 -38.538  1.00 84.33           H  
ATOM   1702  CA  LEU A 109       6.536  25.656 -37.333  1.00 84.33           C  
ATOM   1703  HA  LEU A 109       6.671  24.922 -36.538  1.00 84.33           H  
ATOM   1704  C   LEU A 109       5.151  26.272 -37.069  1.00 84.33           C  
ATOM   1705  CB  LEU A 109       7.681  26.682 -37.211  1.00 84.33           C  
ATOM   1706  HB2 LEU A 109       7.574  27.420 -38.006  1.00 84.33           H  
ATOM   1707  HB3 LEU A 109       7.581  27.210 -36.263  1.00 84.33           H  
ATOM   1708  O   LEU A 109       5.015  27.258 -36.344  1.00 84.33           O  
ATOM   1709  CG  LEU A 109       9.095  26.084 -37.272  1.00 84.33           C  
ATOM   1710  HG  LEU A 109       9.207  25.471 -38.167  1.00 84.33           H  
ATOM   1711  CD1 LEU A 109      10.116  27.220 -37.344  1.00 84.33           C  
ATOM   1712 HD11 LEU A 109      10.038  27.848 -36.458  1.00 84.33           H  
ATOM   1713 HD12 LEU A 109       9.932  27.821 -38.235  1.00 84.33           H  
ATOM   1714 HD13 LEU A 109      11.122  26.803 -37.405  1.00 84.33           H  
ATOM   1715  CD2 LEU A 109       9.402  25.233 -36.037  1.00 84.33           C  
ATOM   1716 HD21 LEU A 109      10.434  24.885 -36.076  1.00 84.33           H  
ATOM   1717 HD22 LEU A 109       9.249  25.814 -35.128  1.00 84.33           H  
ATOM   1718 HD23 LEU A 109       8.752  24.359 -36.016  1.00 84.33           H  
ATOM   1719  N   LYS A 110       4.100  25.699 -37.665  1.00 91.63           N  
ATOM   1720  H   LYS A 110       4.269  24.866 -38.211  1.00 91.63           H  
ATOM   1721  CA  LYS A 110       2.719  26.103 -37.407  1.00 91.63           C  
ATOM   1722  HA  LYS A 110       2.711  27.157 -37.131  1.00 91.63           H  
ATOM   1723  C   LYS A 110       2.176  25.297 -36.234  1.00 91.63           C  
ATOM   1724  CB  LYS A 110       1.885  25.922 -38.681  1.00 91.63           C  
ATOM   1725  HB2 LYS A 110       2.358  26.472 -39.495  1.00 91.63           H  
ATOM   1726  HB3 LYS A 110       1.859  24.864 -38.943  1.00 91.63           H  
ATOM   1727  O   LYS A 110       2.233  24.069 -36.268  1.00 91.63           O  
ATOM   1728  CG  LYS A 110       0.447  26.420 -38.500  1.00 91.63           C  
ATOM   1729  HG2 LYS A 110      -0.027  25.879 -37.681  1.00 91.63           H  
ATOM   1730  HG3 LYS A 110       0.459  27.484 -38.263  1.00 91.63           H  
ATOM   1731  CD  LYS A 110      -0.368  26.184 -39.772  1.00 91.63           C  
ATOM   1732  HD2 LYS A 110       0.077  26.745 -40.594  1.00 91.63           H  
ATOM   1733  HD3 LYS A 110      -0.358  25.120 -40.008  1.00 91.63           H  
ATOM   1734  CE  LYS A 110      -1.806  26.649 -39.532  1.00 91.63           C  
ATOM   1735  HE2 LYS A 110      -1.789  27.707 -39.271  1.00 91.63           H  
ATOM   1736  HE3 LYS A 110      -2.203  26.104 -38.676  1.00 91.63           H  
ATOM   1737  NZ  LYS A 110      -2.652  26.422 -40.729  1.00 91.63           N  
ATOM   1738  HZ1 LYS A 110      -2.282  26.931 -41.519  1.00 91.63           H  
ATOM   1739  HZ2 LYS A 110      -3.597  26.733 -40.552  1.00 91.63           H  
ATOM   1740  HZ3 LYS A 110      -2.672  25.438 -40.955  1.00 91.63           H  
ATOM   1741  N   SER A 111       1.565  25.983 -35.270  1.00 91.37           N  
ATOM   1742  H   SER A 111       1.700  26.983 -35.216  1.00 91.37           H  
ATOM   1743  CA  SER A 111       0.862  25.335 -34.165  1.00 91.37           C  
ATOM   1744  HA  SER A 111       1.577  24.690 -33.654  1.00 91.37           H  
ATOM   1745  C   SER A 111      -0.314  24.493 -34.674  1.00 91.37           C  
ATOM   1746  CB  SER A 111       0.352  26.354 -33.144  1.00 91.37           C  
ATOM   1747  HB2 SER A 111      -0.020  25.817 -32.271  1.00 91.37           H  
ATOM   1748  HB3 SER A 111      -0.467  26.928 -33.578  1.00 91.37           H  
ATOM   1749  O   SER A 111      -1.181  24.988 -35.404  1.00 91.37           O  
ATOM   1750  OG  SER A 111       1.376  27.246 -32.746  1.00 91.37           O  
ATOM   1751  HG  SER A 111       1.212  27.510 -31.837  1.00 91.37           H  
ATOM   1752  N   VAL A 112      -0.353  23.227 -34.272  1.00 93.54           N  
ATOM   1753  H   VAL A 112       0.402  22.909 -33.681  1.00 93.54           H  
ATOM   1754  CA  VAL A 112      -1.385  22.240 -34.595  1.00 93.54           C  
ATOM   1755  HA  VAL A 112      -2.241  22.749 -35.038  1.00 93.54           H  
ATOM   1756  C   VAL A 112      -1.848  21.570 -33.304  1.00 93.54           C  
ATOM   1757  CB  VAL A 112      -0.862  21.197 -35.608  1.00 93.54           C  
ATOM   1758  HB  VAL A 112       0.030  20.718 -35.204  1.00 93.54           H  
ATOM   1759  O   VAL A 112      -1.047  21.293 -32.413  1.00 93.54           O  
ATOM   1760  CG1 VAL A 112      -1.902  20.109 -35.924  1.00 93.54           C  
ATOM   1761 HG11 VAL A 112      -1.505  19.438 -36.687  1.00 93.54           H  
ATOM   1762 HG12 VAL A 112      -2.831  20.556 -36.278  1.00 93.54           H  
ATOM   1763 HG13 VAL A 112      -2.093  19.505 -35.038  1.00 93.54           H  
ATOM   1764  CG2 VAL A 112      -0.498  21.854 -36.947  1.00 93.54           C  
ATOM   1765 HG21 VAL A 112      -1.361  22.377 -37.359  1.00 93.54           H  
ATOM   1766 HG22 VAL A 112      -0.153  21.092 -37.647  1.00 93.54           H  
ATOM   1767 HG23 VAL A 112       0.317  22.562 -36.799  1.00 93.54           H  
ATOM   1768  N   SER A 113      -3.147  21.281 -33.230  1.00 92.29           N  
ATOM   1769  H   SER A 113      -3.747  21.536 -34.002  1.00 92.29           H  
ATOM   1770  CA  SER A 113      -3.755  20.548 -32.121  1.00 92.29           C  
ATOM   1771  HA  SER A 113      -2.979  20.273 -31.406  1.00 92.29           H  
ATOM   1772  C   SER A 113      -4.437  19.285 -32.632  1.00 92.29           C  
ATOM   1773  CB  SER A 113      -4.785  21.395 -31.372  1.00 92.29           C  
ATOM   1774  HB2 SER A 113      -5.093  20.866 -30.470  1.00 92.29           H  
ATOM   1775  HB3 SER A 113      -5.657  21.534 -32.011  1.00 92.29           H  
ATOM   1776  O   SER A 113      -5.235  19.349 -33.572  1.00 92.29           O  
ATOM   1777  OG  SER A 113      -4.287  22.663 -31.020  1.00 92.29           O  
ATOM   1778  HG  SER A 113      -3.847  22.564 -30.172  1.00 92.29           H  
ATOM   1779  N   VAL A 114      -4.191  18.152 -31.979  1.00 93.70           N  
ATOM   1780  H   VAL A 114      -3.536  18.191 -31.211  1.00 93.70           H  
ATOM   1781  CA  VAL A 114      -4.917  16.895 -32.213  1.00 93.70           C  
ATOM   1782  HA  VAL A 114      -5.617  17.041 -33.036  1.00 93.70           H  
ATOM   1783  C   VAL A 114      -5.742  16.559 -30.978  1.00 93.70           C  
ATOM   1784  CB  VAL A 114      -3.972  15.758 -32.634  1.00 93.70           C  
ATOM   1785  HB  VAL A 114      -3.213  15.617 -31.864  1.00 93.70           H  
ATOM   1786  O   VAL A 114      -5.290  16.733 -29.849  1.00 93.70           O  
ATOM   1787  CG1 VAL A 114      -4.719  14.432 -32.844  1.00 93.70           C  
ATOM   1788 HG11 VAL A 114      -5.507  14.555 -33.587  1.00 93.70           H  
ATOM   1789 HG12 VAL A 114      -5.148  14.081 -31.905  1.00 93.70           H  
ATOM   1790 HG13 VAL A 114      -4.022  13.672 -33.194  1.00 93.70           H  
ATOM   1791  CG2 VAL A 114      -3.301  16.117 -33.968  1.00 93.70           C  
ATOM   1792 HG21 VAL A 114      -2.646  16.979 -33.844  1.00 93.70           H  
ATOM   1793 HG22 VAL A 114      -4.054  16.350 -34.720  1.00 93.70           H  
ATOM   1794 HG23 VAL A 114      -2.700  15.284 -34.332  1.00 93.70           H  
ATOM   1795  N   LYS A 115      -6.982  16.107 -31.193  1.00 94.45           N  
ATOM   1796  H   LYS A 115      -7.255  15.909 -32.145  1.00 94.45           H  
ATOM   1797  CA  LYS A 115      -7.989  15.904 -30.143  1.00 94.45           C  
ATOM   1798  HA  LYS A 115      -7.515  16.008 -29.167  1.00 94.45           H  
ATOM   1799  C   LYS A 115      -8.574  14.502 -30.225  1.00 94.45           C  
ATOM   1800  CB  LYS A 115      -9.097  16.968 -30.269  1.00 94.45           C  
ATOM   1801  HB2 LYS A 115      -9.921  16.715 -29.602  1.00 94.45           H  
ATOM   1802  HB3 LYS A 115      -9.472  16.969 -31.293  1.00 94.45           H  
ATOM   1803  O   LYS A 115      -8.959  14.063 -31.304  1.00 94.45           O  
ATOM   1804  CG  LYS A 115      -8.580  18.364 -29.905  1.00 94.45           C  
ATOM   1805  HG2 LYS A 115      -8.448  18.390 -28.823  1.00 94.45           H  
ATOM   1806  HG3 LYS A 115      -7.617  18.528 -30.388  1.00 94.45           H  
ATOM   1807  CD  LYS A 115      -9.503  19.517 -30.323  1.00 94.45           C  
ATOM   1808  HD2 LYS A 115      -9.658  19.474 -31.401  1.00 94.45           H  
ATOM   1809  HD3 LYS A 115     -10.464  19.438 -29.815  1.00 94.45           H  
ATOM   1810  CE  LYS A 115      -8.806  20.834 -29.956  1.00 94.45           C  
ATOM   1811  HE2 LYS A 115      -7.834  20.856 -30.450  1.00 94.45           H  
ATOM   1812  HE3 LYS A 115      -8.595  20.833 -28.887  1.00 94.45           H  
ATOM   1813  NZ  LYS A 115      -9.592  22.036 -30.328  1.00 94.45           N  
ATOM   1814  HZ1 LYS A 115      -9.065  22.861 -30.079  1.00 94.45           H  
ATOM   1815  HZ2 LYS A 115     -10.479  22.066 -29.845  1.00 94.45           H  
ATOM   1816  HZ3 LYS A 115      -9.744  22.063 -31.326  1.00 94.45           H  
ATOM   1817  N   ALA A 116      -8.720  13.851 -29.077  1.00 94.86           N  
ATOM   1818  H   ALA A 116      -8.344  14.278 -28.243  1.00 94.86           H  
ATOM   1819  CA  ALA A 116      -9.486  12.621 -28.915  1.00 94.86           C  
ATOM   1820  HA  ALA A 116     -10.002  12.393 -29.847  1.00 94.86           H  
ATOM   1821  C   ALA A 116     -10.547  12.827 -27.825  1.00 94.86           C  
ATOM   1822  CB  ALA A 116      -8.529  11.463 -28.622  1.00 94.86           C  
ATOM   1823  HB1 ALA A 116      -9.072  10.518 -28.648  1.00 94.86           H  
ATOM   1824  HB2 ALA A 116      -7.754  11.425 -29.388  1.00 94.86           H  
ATOM   1825  HB3 ALA A 116      -8.061  11.593 -27.647  1.00 94.86           H  
ATOM   1826  O   ALA A 116     -10.292  13.497 -26.822  1.00 94.86           O  
ATOM   1827  N   LYS A 117     -11.749  12.282 -28.025  1.00 95.27           N  
ATOM   1828  H   LYS A 117     -11.872  11.671 -28.820  1.00 95.27           H  
ATOM   1829  CA  LYS A 117     -12.906  12.475 -27.137  1.00 95.27           C  
ATOM   1830  HA  LYS A 117     -12.587  13.020 -26.248  1.00 95.27           H  
ATOM   1831  C   LYS A 117     -13.445  11.124 -26.672  1.00 95.27           C  
ATOM   1832  CB  LYS A 117     -13.979  13.315 -27.860  1.00 95.27           C  
ATOM   1833  HB2 LYS A 117     -13.529  14.249 -28.198  1.00 95.27           H  
ATOM   1834  HB3 LYS A 117     -14.310  12.762 -28.739  1.00 95.27           H  
ATOM   1835  O   LYS A 117     -13.544  10.200 -27.476  1.00 95.27           O  
ATOM   1836  CG  LYS A 117     -15.207  13.650 -26.990  1.00 95.27           C  
ATOM   1837  HG2 LYS A 117     -14.912  14.324 -26.186  1.00 95.27           H  
ATOM   1838  HG3 LYS A 117     -15.595  12.732 -26.547  1.00 95.27           H  
ATOM   1839  CD  LYS A 117     -16.347  14.287 -27.808  1.00 95.27           C  
ATOM   1840  HD2 LYS A 117     -16.052  15.275 -28.161  1.00 95.27           H  
ATOM   1841  HD3 LYS A 117     -16.555  13.647 -28.666  1.00 95.27           H  
ATOM   1842  CE  LYS A 117     -17.613  14.383 -26.940  1.00 95.27           C  
ATOM   1843  HE2 LYS A 117     -17.700  13.456 -26.374  1.00 95.27           H  
ATOM   1844  HE3 LYS A 117     -17.506  15.202 -26.229  1.00 95.27           H  
ATOM   1845  NZ  LYS A 117     -18.871  14.559 -27.706  1.00 95.27           N  
ATOM   1846  HZ1 LYS A 117     -19.105  15.520 -27.908  1.00 95.27           H  
ATOM   1847  HZ2 LYS A 117     -18.883  13.990 -28.540  1.00 95.27           H  
ATOM   1848  HZ3 LYS A 117     -19.629  14.138 -27.189  1.00 95.27           H  
ATOM   1849  N   LYS A 118     -13.847  11.037 -25.403  1.00 96.55           N  
ATOM   1850  H   LYS A 118     -13.717  11.844 -24.810  1.00 96.55           H  
ATOM   1851  CA  LYS A 118     -14.600   9.905 -24.849  1.00 96.55           C  
ATOM   1852  HA  LYS A 118     -15.023   9.333 -25.675  1.00 96.55           H  
ATOM   1853  C   LYS A 118     -15.752  10.420 -23.996  1.00 96.55           C  
ATOM   1854  CB  LYS A 118     -13.652   9.001 -24.047  1.00 96.55           C  
ATOM   1855  HB2 LYS A 118     -13.382   9.508 -23.121  1.00 96.55           H  
ATOM   1856  HB3 LYS A 118     -12.738   8.842 -24.618  1.00 96.55           H  
ATOM   1857  O   LYS A 118     -15.587  11.390 -23.260  1.00 96.55           O  
ATOM   1858  CG  LYS A 118     -14.227   7.619 -23.711  1.00 96.55           C  
ATOM   1859  HG2 LYS A 118     -13.541   7.139 -23.012  1.00 96.55           H  
ATOM   1860  HG3 LYS A 118     -15.189   7.730 -23.212  1.00 96.55           H  
ATOM   1861  CD  LYS A 118     -14.371   6.691 -24.928  1.00 96.55           C  
ATOM   1862  HD2 LYS A 118     -13.410   6.595 -25.435  1.00 96.55           H  
ATOM   1863  HD3 LYS A 118     -15.121   7.078 -25.618  1.00 96.55           H  
ATOM   1864  CE  LYS A 118     -14.813   5.334 -24.380  1.00 96.55           C  
ATOM   1865  HE2 LYS A 118     -14.086   4.996 -23.642  1.00 96.55           H  
ATOM   1866  HE3 LYS A 118     -15.757   5.458 -23.850  1.00 96.55           H  
ATOM   1867  NZ  LYS A 118     -14.974   4.276 -25.402  1.00 96.55           N  
ATOM   1868  HZ1 LYS A 118     -15.761   4.453 -26.010  1.00 96.55           H  
ATOM   1869  HZ2 LYS A 118     -15.202   3.441 -24.882  1.00 96.55           H  
ATOM   1870  HZ3 LYS A 118     -14.118   4.093 -25.906  1.00 96.55           H  
ATOM   1871  N   GLU A 119     -16.917   9.800 -24.126  1.00 94.41           N  
ATOM   1872  H   GLU A 119     -16.976   8.965 -24.692  1.00 94.41           H  
ATOM   1873  CA  GLU A 119     -18.110  10.157 -23.357  1.00 94.41           C  
ATOM   1874  HA  GLU A 119     -17.995  11.157 -22.939  1.00 94.41           H  
ATOM   1875  C   GLU A 119     -18.288   9.213 -22.175  1.00 94.41           C  
ATOM   1876  CB  GLU A 119     -19.356  10.185 -24.255  1.00 94.41           C  
ATOM   1877  HB2 GLU A 119     -20.230  10.381 -23.633  1.00 94.41           H  
ATOM   1878  HB3 GLU A 119     -19.478   9.221 -24.750  1.00 94.41           H  
ATOM   1879  O   GLU A 119     -18.093   8.004 -22.310  1.00 94.41           O  
ATOM   1880  CG  GLU A 119     -19.224  11.302 -25.300  1.00 94.41           C  
ATOM   1881  HG2 GLU A 119     -18.396  11.071 -25.970  1.00 94.41           H  
ATOM   1882  HG3 GLU A 119     -18.972  12.228 -24.783  1.00 94.41           H  
ATOM   1883  CD  GLU A 119     -20.478  11.541 -26.146  1.00 94.41           C  
ATOM   1884  OE1 GLU A 119     -20.448  12.586 -26.850  1.00 94.41           O  
ATOM   1885  OE2 GLU A 119     -21.396  10.698 -26.132  1.00 94.41           O  
ATOM   1886  N   VAL A 120     -18.660   9.785 -21.031  1.00 94.08           N  
ATOM   1887  H   VAL A 120     -18.755  10.790 -20.983  1.00 94.08           H  
ATOM   1888  CA  VAL A 120     -19.023   9.055 -19.818  1.00 94.08           C  
ATOM   1889  HA  VAL A 120     -18.812   7.995 -19.957  1.00 94.08           H  
ATOM   1890  C   VAL A 120     -20.510   9.239 -19.599  1.00 94.08           C  
ATOM   1891  CB  VAL A 120     -18.225   9.543 -18.599  1.00 94.08           C  
ATOM   1892  HB  VAL A 120     -18.519  10.560 -18.338  1.00 94.08           H  
ATOM   1893  O   VAL A 120     -20.994  10.366 -19.546  1.00 94.08           O  
ATOM   1894  CG1 VAL A 120     -18.465   8.631 -17.393  1.00 94.08           C  
ATOM   1895 HG11 VAL A 120     -17.902   9.008 -16.539  1.00 94.08           H  
ATOM   1896 HG12 VAL A 120     -18.137   7.615 -17.612  1.00 94.08           H  
ATOM   1897 HG13 VAL A 120     -19.522   8.620 -17.129  1.00 94.08           H  
ATOM   1898  CG2 VAL A 120     -16.737   9.543 -18.942  1.00 94.08           C  
ATOM   1899 HG21 VAL A 120     -16.522  10.379 -19.608  1.00 94.08           H  
ATOM   1900 HG22 VAL A 120     -16.136   9.655 -18.040  1.00 94.08           H  
ATOM   1901 HG23 VAL A 120     -16.505   8.618 -19.471  1.00 94.08           H  
ATOM   1902  N   ARG A 121     -21.245   8.134 -19.510  1.00 88.50           N  
ATOM   1903  H   ARG A 121     -20.761   7.248 -19.500  1.00 88.50           H  
ATOM   1904  CA  ARG A 121     -22.700   8.148 -19.339  1.00 88.50           C  
ATOM   1905  HA  ARG A 121     -23.080   9.129 -19.628  1.00 88.50           H  
ATOM   1906  C   ARG A 121     -23.063   7.965 -17.874  1.00 88.50           C  
ATOM   1907  CB  ARG A 121     -23.347   7.095 -20.252  1.00 88.50           C  
ATOM   1908  HB2 ARG A 121     -24.415   7.046 -20.041  1.00 88.50           H  
ATOM   1909  HB3 ARG A 121     -22.907   6.120 -20.042  1.00 88.50           H  
ATOM   1910  O   ARG A 121     -22.329   7.324 -17.131  1.00 88.50           O  
ATOM   1911  CG  ARG A 121     -23.144   7.453 -21.736  1.00 88.50           C  
ATOM   1912  HG2 ARG A 121     -23.542   8.452 -21.912  1.00 88.50           H  
ATOM   1913  HG3 ARG A 121     -22.080   7.465 -21.976  1.00 88.50           H  
ATOM   1914  CD  ARG A 121     -23.854   6.478 -22.682  1.00 88.50           C  
ATOM   1915  HD2 ARG A 121     -23.810   6.890 -23.690  1.00 88.50           H  
ATOM   1916  HD3 ARG A 121     -24.903   6.418 -22.389  1.00 88.50           H  
ATOM   1917  NE  ARG A 121     -23.214   5.145 -22.687  1.00 88.50           N  
ATOM   1918  HE  ARG A 121     -22.204   5.135 -22.698  1.00 88.50           H  
ATOM   1919  NH1 ARG A 121     -25.110   3.854 -22.554  1.00 88.50           N  
ATOM   1920 HH11 ARG A 121     -25.651   4.703 -22.629  1.00 88.50           H  
ATOM   1921 HH12 ARG A 121     -25.474   3.230 -21.848  1.00 88.50           H  
ATOM   1922  NH2 ARG A 121     -23.123   2.880 -22.486  1.00 88.50           N  
ATOM   1923 HH21 ARG A 121     -23.633   2.024 -22.320  1.00 88.50           H  
ATOM   1924 HH22 ARG A 121     -22.115   2.912 -22.423  1.00 88.50           H  
ATOM   1925  CZ  ARG A 121     -23.817   3.974 -22.587  1.00 88.50           C  
ATOM   1926  N   TYR A 122     -24.207   8.497 -17.467  1.00 85.87           N  
ATOM   1927  H   TYR A 122     -24.768   9.013 -18.130  1.00 85.87           H  
ATOM   1928  CA  TYR A 122     -24.787   8.240 -16.153  1.00 85.87           C  
ATOM   1929  HA  TYR A 122     -24.063   7.747 -15.505  1.00 85.87           H  
ATOM   1930  C   TYR A 122     -25.996   7.324 -16.316  1.00 85.87           C  
ATOM   1931  CB  TYR A 122     -25.172   9.565 -15.499  1.00 85.87           C  
ATOM   1932  HB2 TYR A 122     -25.933  10.062 -16.101  1.00 85.87           H  
ATOM   1933  HB3 TYR A 122     -24.304  10.224 -15.473  1.00 85.87           H  
ATOM   1934  O   TYR A 122     -26.943   7.680 -17.017  1.00 85.87           O  
ATOM   1935  CG  TYR A 122     -25.662   9.419 -14.081  1.00 85.87           C  
ATOM   1936  CD1 TYR A 122     -27.042   9.450 -13.821  1.00 85.87           C  
ATOM   1937  HD1 TYR A 122     -27.745   9.550 -14.635  1.00 85.87           H  
ATOM   1938  CD2 TYR A 122     -24.739   9.294 -13.025  1.00 85.87           C  
ATOM   1939  HD2 TYR A 122     -23.680   9.269 -13.234  1.00 85.87           H  
ATOM   1940  CE1 TYR A 122     -27.505   9.391 -12.496  1.00 85.87           C  
ATOM   1941  HE1 TYR A 122     -28.560   9.460 -12.277  1.00 85.87           H  
ATOM   1942  CE2 TYR A 122     -25.197   9.245 -11.695  1.00 85.87           C  
ATOM   1943  HE2 TYR A 122     -24.486   9.182 -10.884  1.00 85.87           H  
ATOM   1944  OH  TYR A 122     -27.055   9.346 -10.163  1.00 85.87           O  
ATOM   1945  HH  TYR A 122     -26.347   9.424  -9.520  1.00 85.87           H  
ATOM   1946  CZ  TYR A 122     -26.585   9.312 -11.435  1.00 85.87           C  
ATOM   1947  N   GLU A 123     -25.973   6.154 -15.681  1.00 78.71           N  
ATOM   1948  H   GLU A 123     -25.183   5.936 -15.090  1.00 78.71           H  
ATOM   1949  CA  GLU A 123     -27.100   5.218 -15.690  1.00 78.71           C  
ATOM   1950  HA  GLU A 123     -27.949   5.681 -16.193  1.00 78.71           H  
ATOM   1951  C   GLU A 123     -27.510   4.892 -14.242  1.00 78.71           C  
ATOM   1952  CB  GLU A 123     -26.785   3.949 -16.505  1.00 78.71           C  
ATOM   1953  HB2 GLU A 123     -27.603   3.245 -16.351  1.00 78.71           H  
ATOM   1954  HB3 GLU A 123     -25.870   3.494 -16.125  1.00 78.71           H  
ATOM   1955  O   GLU A 123     -26.815   4.141 -13.548  1.00 78.71           O  
ATOM   1956  CG  GLU A 123     -26.655   4.214 -18.023  1.00 78.71           C  
ATOM   1957  HG2 GLU A 123     -27.576   4.681 -18.371  1.00 78.71           H  
ATOM   1958  HG3 GLU A 123     -25.844   4.921 -18.192  1.00 78.71           H  
ATOM   1959  CD  GLU A 123     -26.394   2.948 -18.869  1.00 78.71           C  
ATOM   1960  OE1 GLU A 123     -26.034   3.101 -20.069  1.00 78.71           O  
ATOM   1961  OE2 GLU A 123     -26.548   1.826 -18.338  1.00 78.71           O  
ATOM   1962  N   PRO A 124     -28.643   5.427 -13.745  1.00 68.77           N  
ATOM   1963  CA  PRO A 124     -29.148   5.067 -12.428  1.00 68.77           C  
ATOM   1964  HA  PRO A 124     -28.342   5.095 -11.694  1.00 68.77           H  
ATOM   1965  C   PRO A 124     -29.739   3.651 -12.478  1.00 68.77           C  
ATOM   1966  CB  PRO A 124     -30.172   6.154 -12.080  1.00 68.77           C  
ATOM   1967  HB2 PRO A 124     -30.972   5.780 -11.441  1.00 68.77           H  
ATOM   1968  HB3 PRO A 124     -29.662   6.986 -11.596  1.00 68.77           H  
ATOM   1969  O   PRO A 124     -30.829   3.429 -13.004  1.00 68.77           O  
ATOM   1970  CG  PRO A 124     -30.699   6.610 -13.442  1.00 68.77           C  
ATOM   1971  HG2 PRO A 124     -31.513   5.959 -13.758  1.00 68.77           H  
ATOM   1972  HG3 PRO A 124     -31.031   7.648 -13.417  1.00 68.77           H  
ATOM   1973  CD  PRO A 124     -29.502   6.424 -14.375  1.00 68.77           C  
ATOM   1974  HD2 PRO A 124     -29.852   6.091 -15.352  1.00 68.77           H  
ATOM   1975  HD3 PRO A 124     -28.957   7.363 -14.469  1.00 68.77           H  
ATOM   1976  N   ASN A 125     -29.039   2.660 -11.917  1.00 65.27           N  
ATOM   1977  H   ASN A 125     -28.100   2.855 -11.601  1.00 65.27           H  
ATOM   1978  CA  ASN A 125     -29.584   1.307 -11.797  1.00 65.27           C  
ATOM   1979  HA  ASN A 125     -30.130   1.082 -12.713  1.00 65.27           H  
ATOM   1980  C   ASN A 125     -30.599   1.245 -10.641  1.00 65.27           C  
ATOM   1981  CB  ASN A 125     -28.447   0.277 -11.708  1.00 65.27           C  
ATOM   1982  HB2 ASN A 125     -27.896   0.405 -10.776  1.00 65.27           H  
ATOM   1983  HB3 ASN A 125     -27.760   0.452 -12.536  1.00 65.27           H  
ATOM   1984  O   ASN A 125     -30.260   0.914  -9.505  1.00 65.27           O  
ATOM   1985  CG  ASN A 125     -28.956  -1.157 -11.801  1.00 65.27           C  
ATOM   1986  ND2 ASN A 125     -28.127  -2.073 -12.237  1.00 65.27           N  
ATOM   1987 HD21 ASN A 125     -28.495  -3.009 -12.336  1.00 65.27           H  
ATOM   1988 HD22 ASN A 125     -27.217  -1.811 -12.589  1.00 65.27           H  
ATOM   1989  OD1 ASN A 125     -30.093  -1.486 -11.490  1.00 65.27           O  
ATOM   1990  N   VAL A 126     -31.859   1.568 -10.944  1.00 60.83           N  
ATOM   1991  H   VAL A 126     -32.020   1.956 -11.863  1.00 60.83           H  
ATOM   1992  CA  VAL A 126     -32.968   1.577  -9.974  1.00 60.83           C  
ATOM   1993  HA  VAL A 126     -32.740   2.302  -9.193  1.00 60.83           H  
ATOM   1994  C   VAL A 126     -33.137   0.213  -9.298  1.00 60.83           C  
ATOM   1995  CB  VAL A 126     -34.287   1.999 -10.657  1.00 60.83           C  
ATOM   1996  HB  VAL A 126     -34.534   1.274 -11.432  1.00 60.83           H  
ATOM   1997  O   VAL A 126     -33.364   0.149  -8.094  1.00 60.83           O  
ATOM   1998  CG1 VAL A 126     -35.452   2.062  -9.662  1.00 60.83           C  
ATOM   1999 HG11 VAL A 126     -36.349   2.428 -10.162  1.00 60.83           H  
ATOM   2000 HG12 VAL A 126     -35.205   2.730  -8.837  1.00 60.83           H  
ATOM   2001 HG13 VAL A 126     -35.668   1.067  -9.270  1.00 60.83           H  
ATOM   2002  CG2 VAL A 126     -34.163   3.382 -11.312  1.00 60.83           C  
ATOM   2003 HG21 VAL A 126     -33.870   4.124 -10.570  1.00 60.83           H  
ATOM   2004 HG22 VAL A 126     -33.421   3.366 -12.111  1.00 60.83           H  
ATOM   2005 HG23 VAL A 126     -35.117   3.674 -11.750  1.00 60.83           H  
ATOM   2006  N   THR A 127     -32.973  -0.888 -10.035  1.00 54.43           N  
ATOM   2007  H   THR A 127     -32.772  -0.790 -11.020  1.00 54.43           H  
ATOM   2008  CA  THR A 127     -33.090  -2.249  -9.487  1.00 54.43           C  
ATOM   2009  HA  THR A 127     -34.054  -2.344  -8.986  1.00 54.43           H  
ATOM   2010  C   THR A 127     -32.000  -2.538  -8.463  1.00 54.43           C  
ATOM   2011  CB  THR A 127     -33.024  -3.295 -10.605  1.00 54.43           C  
ATOM   2012  HB  THR A 127     -32.044  -3.265 -11.080  1.00 54.43           H  
ATOM   2013  O   THR A 127     -32.290  -3.077  -7.399  1.00 54.43           O  
ATOM   2014  CG2 THR A 127     -33.297  -4.713 -10.101  1.00 54.43           C  
ATOM   2015 HG21 THR A 127     -33.321  -5.404 -10.944  1.00 54.43           H  
ATOM   2016 HG22 THR A 127     -32.505  -5.029  -9.421  1.00 54.43           H  
ATOM   2017 HG23 THR A 127     -34.254  -4.744  -9.580  1.00 54.43           H  
ATOM   2018  OG1 THR A 127     -34.008  -3.002 -11.568  1.00 54.43           O  
ATOM   2019  HG1 THR A 127     -33.857  -3.567 -12.329  1.00 54.43           H  
ATOM   2020  N   ALA A 128     -30.759  -2.147  -8.747  1.00 55.46           N  
ATOM   2021  H   ALA A 128     -30.582  -1.700  -9.635  1.00 55.46           H  
ATOM   2022  CA  ALA A 128     -29.658  -2.255  -7.801  1.00 55.46           C  
ATOM   2023  HA  ALA A 128     -29.567  -3.287  -7.460  1.00 55.46           H  
ATOM   2024  C   ALA A 128     -29.861  -1.364  -6.578  1.00 55.46           C  
ATOM   2025  CB  ALA A 128     -28.376  -1.858  -8.506  1.00 55.46           C  
ATOM   2026  HB1 ALA A 128     -28.174  -2.573  -9.304  1.00 55.46           H  
ATOM   2027  HB2 ALA A 128     -28.462  -0.850  -8.913  1.00 55.46           H  
ATOM   2028  HB3 ALA A 128     -27.570  -1.856  -7.772  1.00 55.46           H  
ATOM   2029  O   ALA A 128     -29.599  -1.798  -5.463  1.00 55.46           O  
ATOM   2030  N   LEU A 129     -30.384  -0.151  -6.774  1.00 54.32           N  
ATOM   2031  H   LEU A 129     -30.524   0.169  -7.722  1.00 54.32           H  
ATOM   2032  CA  LEU A 129     -30.748   0.738  -5.676  1.00 54.32           C  
ATOM   2033  HA  LEU A 129     -29.859   0.906  -5.068  1.00 54.32           H  
ATOM   2034  C   LEU A 129     -31.813   0.084  -4.781  1.00 54.32           C  
ATOM   2035  CB  LEU A 129     -31.229   2.078  -6.261  1.00 54.32           C  
ATOM   2036  HB2 LEU A 129     -30.605   2.358  -7.109  1.00 54.32           H  
ATOM   2037  HB3 LEU A 129     -32.248   1.954  -6.628  1.00 54.32           H  
ATOM   2038  O   LEU A 129     -31.677   0.085  -3.563  1.00 54.32           O  
ATOM   2039  CG  LEU A 129     -31.200   3.221  -5.232  1.00 54.32           C  
ATOM   2040  HG  LEU A 129     -31.569   2.862  -4.271  1.00 54.32           H  
ATOM   2041  CD1 LEU A 129     -29.781   3.767  -5.059  1.00 54.32           C  
ATOM   2042 HD11 LEU A 129     -29.790   4.599  -4.356  1.00 54.32           H  
ATOM   2043 HD12 LEU A 129     -29.388   4.115  -6.014  1.00 54.32           H  
ATOM   2044 HD13 LEU A 129     -29.126   2.992  -4.660  1.00 54.32           H  
ATOM   2045  CD2 LEU A 129     -32.107   4.361  -5.692  1.00 54.32           C  
ATOM   2046 HD21 LEU A 129     -33.129   4.000  -5.808  1.00 54.32           H  
ATOM   2047 HD22 LEU A 129     -31.754   4.762  -6.642  1.00 54.32           H  
ATOM   2048 HD23 LEU A 129     -32.102   5.156  -4.946  1.00 54.32           H  
ATOM   2049  N   ILE A 130     -32.836  -0.549  -5.368  1.00 57.16           N  
ATOM   2050  H   ILE A 130     -32.910  -0.481  -6.373  1.00 57.16           H  
ATOM   2051  CA  ILE A 130     -33.866  -1.304  -4.636  1.00 57.16           C  
ATOM   2052  HA  ILE A 130     -34.286  -0.655  -3.867  1.00 57.16           H  
ATOM   2053  C   ILE A 130     -33.263  -2.515  -3.919  1.00 57.16           C  
ATOM   2054  CB  ILE A 130     -35.011  -1.737  -5.583  1.00 57.16           C  
ATOM   2055  HB  ILE A 130     -34.572  -2.218  -6.458  1.00 57.16           H  
ATOM   2056  O   ILE A 130     -33.609  -2.771  -2.765  1.00 57.16           O  
ATOM   2057  CG1 ILE A 130     -35.826  -0.512  -6.051  1.00 57.16           C  
ATOM   2058 HG12 ILE A 130     -36.437  -0.144  -5.226  1.00 57.16           H  
ATOM   2059 HG13 ILE A 130     -35.155   0.298  -6.336  1.00 57.16           H  
ATOM   2060  CG2 ILE A 130     -35.958  -2.750  -4.903  1.00 57.16           C  
ATOM   2061 HG21 ILE A 130     -36.785  -3.008  -5.563  1.00 57.16           H  
ATOM   2062 HG22 ILE A 130     -36.355  -2.332  -3.978  1.00 57.16           H  
ATOM   2063 HG23 ILE A 130     -35.434  -3.681  -4.683  1.00 57.16           H  
ATOM   2064  CD1 ILE A 130     -36.734  -0.810  -7.253  1.00 57.16           C  
ATOM   2065 HD11 ILE A 130     -37.202   0.116  -7.585  1.00 57.16           H  
ATOM   2066 HD12 ILE A 130     -36.144  -1.221  -8.071  1.00 57.16           H  
ATOM   2067 HD13 ILE A 130     -37.524  -1.511  -6.982  1.00 57.16           H  
ATOM   2068  N   GLN A 131     -32.379  -3.271  -4.572  1.00 54.69           N  
ATOM   2069  H   GLN A 131     -32.151  -3.031  -5.526  1.00 54.69           H  
ATOM   2070  CA  GLN A 131     -31.689  -4.408  -3.959  1.00 54.69           C  
ATOM   2071  HA  GLN A 131     -32.430  -5.096  -3.552  1.00 54.69           H  
ATOM   2072  C   GLN A 131     -30.811  -3.958  -2.790  1.00 54.69           C  
ATOM   2073  CB  GLN A 131     -30.850  -5.155  -5.003  1.00 54.69           C  
ATOM   2074  HB2 GLN A 131     -30.285  -4.436  -5.595  1.00 54.69           H  
ATOM   2075  HB3 GLN A 131     -30.140  -5.803  -4.488  1.00 54.69           H  
ATOM   2076  O   GLN A 131     -30.849  -4.600  -1.745  1.00 54.69           O  
ATOM   2077  CG  GLN A 131     -31.713  -6.032  -5.922  1.00 54.69           C  
ATOM   2078  HG2 GLN A 131     -32.486  -5.430  -6.399  1.00 54.69           H  
ATOM   2079  HG3 GLN A 131     -32.206  -6.795  -5.319  1.00 54.69           H  
ATOM   2080  CD  GLN A 131     -30.900  -6.722  -7.014  1.00 54.69           C  
ATOM   2081  NE2 GLN A 131     -31.460  -7.703  -7.687  1.00 54.69           N  
ATOM   2082 HE21 GLN A 131     -30.880  -8.124  -8.399  1.00 54.69           H  
ATOM   2083 HE22 GLN A 131     -32.409  -7.991  -7.497  1.00 54.69           H  
ATOM   2084  OE1 GLN A 131     -29.757  -6.408  -7.296  1.00 54.69           O  
ATOM   2085  N   GLU A 132     -30.107  -2.832  -2.912  1.00 53.74           N  
ATOM   2086  H   GLU A 132     -30.069  -2.375  -3.812  1.00 53.74           H  
ATOM   2087  CA  GLU A 132     -29.286  -2.272  -1.838  1.00 53.74           C  
ATOM   2088  HA  GLU A 132     -28.699  -3.090  -1.420  1.00 53.74           H  
ATOM   2089  C   GLU A 132     -30.152  -1.722  -0.700  1.00 53.74           C  
ATOM   2090  CB  GLU A 132     -28.312  -1.222  -2.406  1.00 53.74           C  
ATOM   2091  HB2 GLU A 132     -28.880  -0.365  -2.767  1.00 53.74           H  
ATOM   2092  HB3 GLU A 132     -27.785  -1.654  -3.256  1.00 53.74           H  
ATOM   2093  O   GLU A 132     -29.885  -2.017   0.459  1.00 53.74           O  
ATOM   2094  CG  GLU A 132     -27.264  -0.732  -1.386  1.00 53.74           C  
ATOM   2095  HG2 GLU A 132     -26.601  -0.028  -1.889  1.00 53.74           H  
ATOM   2096  HG3 GLU A 132     -27.782  -0.186  -0.597  1.00 53.74           H  
ATOM   2097  CD  GLU A 132     -26.417  -1.856  -0.754  1.00 53.74           C  
ATOM   2098  OE1 GLU A 132     -25.927  -1.682   0.390  1.00 53.74           O  
ATOM   2099  OE2 GLU A 132     -26.320  -2.963  -1.329  1.00 53.74           O  
ATOM   2100  N   ILE A 133     -31.270  -1.048  -0.995  1.00 53.65           N  
ATOM   2101  H   ILE A 133     -31.421  -0.785  -1.958  1.00 53.65           H  
ATOM   2102  CA  ILE A 133     -32.278  -0.669   0.013  1.00 53.65           C  
ATOM   2103  HA  ILE A 133     -31.798  -0.050   0.771  1.00 53.65           H  
ATOM   2104  C   ILE A 133     -32.827  -1.915   0.725  1.00 53.65           C  
ATOM   2105  CB  ILE A 133     -33.418   0.152  -0.641  1.00 53.65           C  
ATOM   2106  HB  ILE A 133     -33.747  -0.375  -1.536  1.00 53.65           H  
ATOM   2107  O   ILE A 133     -33.031  -1.905   1.939  1.00 53.65           O  
ATOM   2108  CG1 ILE A 133     -32.919   1.559  -1.047  1.00 53.65           C  
ATOM   2109 HG12 ILE A 133     -31.932   1.487  -1.504  1.00 53.65           H  
ATOM   2110 HG13 ILE A 133     -32.808   2.176  -0.155  1.00 53.65           H  
ATOM   2111  CG2 ILE A 133     -34.634   0.299   0.301  1.00 53.65           C  
ATOM   2112 HG21 ILE A 133     -35.399   0.923  -0.161  1.00 53.65           H  
ATOM   2113 HG22 ILE A 133     -35.081  -0.675   0.499  1.00 53.65           H  
ATOM   2114 HG23 ILE A 133     -34.319   0.754   1.240  1.00 53.65           H  
ATOM   2115  CD1 ILE A 133     -33.845   2.277  -2.040  1.00 53.65           C  
ATOM   2116 HD11 ILE A 133     -33.379   3.214  -2.347  1.00 53.65           H  
ATOM   2117 HD12 ILE A 133     -33.998   1.657  -2.924  1.00 53.65           H  
ATOM   2118 HD13 ILE A 133     -34.807   2.507  -1.582  1.00 53.65           H  
ATOM   2119  N   THR A 134     -33.072  -3.002  -0.010  1.00 53.65           N  
ATOM   2120  H   THR A 134     -32.882  -2.947  -1.001  1.00 53.65           H  
ATOM   2121  CA  THR A 134     -33.575  -4.267   0.547  1.00 53.65           C  
ATOM   2122  HA  THR A 134     -34.418  -4.044   1.201  1.00 53.65           H  
ATOM   2123  C   THR A 134     -32.508  -4.952   1.401  1.00 53.65           C  
ATOM   2124  CB  THR A 134     -34.082  -5.210  -0.554  1.00 53.65           C  
ATOM   2125  HB  THR A 134     -33.256  -5.514  -1.196  1.00 53.65           H  
ATOM   2126  O   THR A 134     -32.820  -5.453   2.478  1.00 53.65           O  
ATOM   2127  CG2 THR A 134     -34.765  -6.453   0.015  1.00 53.65           C  
ATOM   2128 HG21 THR A 134     -34.040  -7.072   0.544  1.00 53.65           H  
ATOM   2129 HG22 THR A 134     -35.562  -6.164   0.699  1.00 53.65           H  
ATOM   2130 HG23 THR A 134     -35.187  -7.037  -0.804  1.00 53.65           H  
ATOM   2131  OG1 THR A 134     -35.054  -4.549  -1.332  1.00 53.65           O  
ATOM   2132  HG1 THR A 134     -34.590  -3.911  -1.880  1.00 53.65           H  
ATOM   2133  N   ARG A 135     -31.237  -4.916   0.984  1.00 55.46           N  
ATOM   2134  H   ARG A 135     -31.046  -4.510   0.079  1.00 55.46           H  
ATOM   2135  CA  ARG A 135     -30.096  -5.386   1.775  1.00 55.46           C  
ATOM   2136  HA  ARG A 135     -30.281  -6.414   2.084  1.00 55.46           H  
ATOM   2137  C   ARG A 135     -29.930  -4.556   3.046  1.00 55.46           C  
ATOM   2138  CB  ARG A 135     -28.817  -5.330   0.923  1.00 55.46           C  
ATOM   2139  HB2 ARG A 135     -28.996  -5.796  -0.047  1.00 55.46           H  
ATOM   2140  HB3 ARG A 135     -28.555  -4.287   0.747  1.00 55.46           H  
ATOM   2141  O   ARG A 135     -29.781  -5.139   4.111  1.00 55.46           O  
ATOM   2142  CG  ARG A 135     -27.646  -6.057   1.607  1.00 55.46           C  
ATOM   2143  HG2 ARG A 135     -27.704  -5.955   2.691  1.00 55.46           H  
ATOM   2144  HG3 ARG A 135     -27.712  -7.119   1.370  1.00 55.46           H  
ATOM   2145  CD  ARG A 135     -26.284  -5.521   1.152  1.00 55.46           C  
ATOM   2146  HD2 ARG A 135     -26.266  -5.481   0.063  1.00 55.46           H  
ATOM   2147  HD3 ARG A 135     -25.501  -6.208   1.473  1.00 55.46           H  
ATOM   2148  NE  ARG A 135     -26.006  -4.174   1.675  1.00 55.46           N  
ATOM   2149  HE  ARG A 135     -26.087  -3.420   1.009  1.00 55.46           H  
ATOM   2150  NH1 ARG A 135     -25.248  -4.659   3.800  1.00 55.46           N  
ATOM   2151 HH11 ARG A 135     -25.510  -5.625   3.669  1.00 55.46           H  
ATOM   2152 HH12 ARG A 135     -24.977  -4.299   4.704  1.00 55.46           H  
ATOM   2153  NH2 ARG A 135     -25.329  -2.545   3.055  1.00 55.46           N  
ATOM   2154 HH21 ARG A 135     -24.960  -2.157   3.911  1.00 55.46           H  
ATOM   2155 HH22 ARG A 135     -25.501  -1.945   2.261  1.00 55.46           H  
ATOM   2156  CZ  ARG A 135     -25.527  -3.809   2.848  1.00 55.46           C  
ATOM   2157  N   LEU A 136     -30.008  -3.226   2.967  1.00 49.13           N  
ATOM   2158  H   LEU A 136     -30.069  -2.817   2.045  1.00 49.13           H  
ATOM   2159  CA  LEU A 136     -29.948  -2.313   4.115  1.00 49.13           C  
ATOM   2160  HA  LEU A 136     -29.032  -2.500   4.675  1.00 49.13           H  
ATOM   2161  C   LEU A 136     -31.112  -2.546   5.087  1.00 49.13           C  
ATOM   2162  CB  LEU A 136     -29.939  -0.856   3.617  1.00 49.13           C  
ATOM   2163  HB2 LEU A 136     -30.152  -0.195   4.457  1.00 49.13           H  
ATOM   2164  HB3 LEU A 136     -30.743  -0.734   2.892  1.00 49.13           H  
ATOM   2165  O   LEU A 136     -30.907  -2.529   6.296  1.00 49.13           O  
ATOM   2166  CG  LEU A 136     -28.609  -0.406   2.981  1.00 49.13           C  
ATOM   2167  HG  LEU A 136     -28.270  -1.150   2.260  1.00 49.13           H  
ATOM   2168  CD1 LEU A 136     -28.817   0.923   2.256  1.00 49.13           C  
ATOM   2169 HD11 LEU A 136     -29.579   0.807   1.485  1.00 49.13           H  
ATOM   2170 HD12 LEU A 136     -29.114   1.699   2.961  1.00 49.13           H  
ATOM   2171 HD13 LEU A 136     -27.887   1.215   1.768  1.00 49.13           H  
ATOM   2172  CD2 LEU A 136     -27.514  -0.218   4.032  1.00 49.13           C  
ATOM   2173 HD21 LEU A 136     -27.305  -1.154   4.549  1.00 49.13           H  
ATOM   2174 HD22 LEU A 136     -26.600   0.130   3.551  1.00 49.13           H  
ATOM   2175 HD23 LEU A 136     -27.816   0.525   4.770  1.00 49.13           H  
ATOM   2176  N   LYS A 137     -32.309  -2.869   4.580  1.00 50.50           N  
ATOM   2177  H   LYS A 137     -32.426  -2.799   3.579  1.00 50.50           H  
ATOM   2178  CA  LYS A 137     -33.449  -3.320   5.401  1.00 50.50           C  
ATOM   2179  HA  LYS A 137     -33.647  -2.576   6.172  1.00 50.50           H  
ATOM   2180  C   LYS A 137     -33.198  -4.626   6.160  1.00 50.50           C  
ATOM   2181  CB  LYS A 137     -34.693  -3.509   4.518  1.00 50.50           C  
ATOM   2182  HB2 LYS A 137     -35.360  -4.232   4.987  1.00 50.50           H  
ATOM   2183  HB3 LYS A 137     -34.404  -3.908   3.546  1.00 50.50           H  
ATOM   2184  O   LYS A 137     -33.926  -4.898   7.106  1.00 50.50           O  
ATOM   2185  CG  LYS A 137     -35.479  -2.217   4.323  1.00 50.50           C  
ATOM   2186  HG2 LYS A 137     -34.845  -1.453   3.873  1.00 50.50           H  
ATOM   2187  HG3 LYS A 137     -35.826  -1.881   5.301  1.00 50.50           H  
ATOM   2188  CD  LYS A 137     -36.696  -2.483   3.436  1.00 50.50           C  
ATOM   2189  HD2 LYS A 137     -37.320  -3.245   3.904  1.00 50.50           H  
ATOM   2190  HD3 LYS A 137     -36.357  -2.842   2.465  1.00 50.50           H  
ATOM   2191  CE  LYS A 137     -37.496  -1.193   3.258  1.00 50.50           C  
ATOM   2192  HE2 LYS A 137     -37.764  -0.806   4.241  1.00 50.50           H  
ATOM   2193  HE3 LYS A 137     -36.853  -0.455   2.779  1.00 50.50           H  
ATOM   2194  NZ  LYS A 137     -38.711  -1.429   2.444  1.00 50.50           N  
ATOM   2195  HZ1 LYS A 137     -38.447  -1.787   1.536  1.00 50.50           H  
ATOM   2196  HZ2 LYS A 137     -39.215  -0.564   2.308  1.00 50.50           H  
ATOM   2197  HZ3 LYS A 137     -39.314  -2.104   2.892  1.00 50.50           H  
ATOM   2198  N   ILE A 138     -32.246  -5.447   5.725  1.00 52.54           N  
ATOM   2199  H   ILE A 138     -31.727  -5.167   4.905  1.00 52.54           H  
ATOM   2200  CA  ILE A 138     -31.918  -6.754   6.324  1.00 52.54           C  
ATOM   2201  HA  ILE A 138     -32.671  -7.011   7.068  1.00 52.54           H  
ATOM   2202  C   ILE A 138     -30.576  -6.691   7.083  1.00 52.54           C  
ATOM   2203  CB  ILE A 138     -31.963  -7.839   5.214  1.00 52.54           C  
ATOM   2204  HB  ILE A 138     -31.253  -7.558   4.437  1.00 52.54           H  
ATOM   2205  O   ILE A 138     -30.265  -7.574   7.876  1.00 52.54           O  
ATOM   2206  CG1 ILE A 138     -33.376  -7.931   4.580  1.00 52.54           C  
ATOM   2207 HG12 ILE A 138     -34.068  -8.372   5.297  1.00 52.54           H  
ATOM   2208 HG13 ILE A 138     -33.751  -6.934   4.347  1.00 52.54           H  
ATOM   2209  CG2 ILE A 138     -31.568  -9.230   5.747  1.00 52.54           C  
ATOM   2210 HG21 ILE A 138     -32.185  -9.494   6.606  1.00 52.54           H  
ATOM   2211 HG22 ILE A 138     -31.675  -9.993   4.976  1.00 52.54           H  
ATOM   2212 HG23 ILE A 138     -30.520  -9.235   6.049  1.00 52.54           H  
ATOM   2213  CD1 ILE A 138     -33.425  -8.735   3.273  1.00 52.54           C  
ATOM   2214 HD11 ILE A 138     -33.265  -9.796   3.463  1.00 52.54           H  
ATOM   2215 HD12 ILE A 138     -34.407  -8.613   2.814  1.00 52.54           H  
ATOM   2216 HD13 ILE A 138     -32.667  -8.368   2.581  1.00 52.54           H  
ATOM   2217  N   SER A 139     -29.787  -5.637   6.860  1.00 49.32           N  
ATOM   2218  H   SER A 139     -30.125  -4.943   6.208  1.00 49.32           H  
ATOM   2219  CA  SER A 139     -28.473  -5.402   7.454  1.00 49.32           C  
ATOM   2220  HA  SER A 139     -27.801  -6.207   7.155  1.00 49.32           H  
ATOM   2221  C   SER A 139     -28.544  -5.356   8.983  1.00 49.32           C  
ATOM   2222  CB  SER A 139     -27.932  -4.074   6.908  1.00 49.32           C  
ATOM   2223  HB2 SER A 139     -27.861  -4.132   5.822  1.00 49.32           H  
ATOM   2224  HB3 SER A 139     -28.630  -3.279   7.171  1.00 49.32           H  
ATOM   2225  O   SER A 139     -29.394  -4.675   9.558  1.00 49.32           O  
ATOM   2226  OG  SER A 139     -26.668  -3.746   7.439  1.00 49.32           O  
ATOM   2227  HG  SER A 139     -26.578  -2.790   7.434  1.00 49.32           H  
ATOM   2228  N   GLU A 140     -27.580  -6.008   9.641  1.00 47.88           N  
ATOM   2229  H   GLU A 140     -26.929  -6.564   9.106  1.00 47.88           H  
ATOM   2230  CA  GLU A 140     -27.339  -5.934  11.092  1.00 47.88           C  
ATOM   2231  HA  GLU A 140     -28.230  -6.277  11.618  1.00 47.88           H  
ATOM   2232  C   GLU A 140     -27.067  -4.497  11.591  1.00 47.88           C  
ATOM   2233  CB  GLU A 140     -26.169  -6.863  11.476  1.00 47.88           C  
ATOM   2234  HB2 GLU A 140     -25.333  -6.657  10.808  1.00 47.88           H  
ATOM   2235  HB3 GLU A 140     -25.853  -6.639  12.495  1.00 47.88           H  
ATOM   2236  O   GLU A 140     -27.045  -4.263  12.793  1.00 47.88           O  
ATOM   2237  CG  GLU A 140     -26.530  -8.360  11.418  1.00 47.88           C  
ATOM   2238  HG2 GLU A 140     -27.330  -8.552  12.133  1.00 47.88           H  
ATOM   2239  HG3 GLU A 140     -26.911  -8.587  10.422  1.00 47.88           H  
ATOM   2240  CD  GLU A 140     -25.338  -9.297  11.708  1.00 47.88           C  
ATOM   2241  OE1 GLU A 140     -25.594 -10.497  11.961  1.00 47.88           O  
ATOM   2242  OE2 GLU A 140     -24.171  -8.858  11.572  1.00 47.88           O  
ATOM   2243  N   GLU A 141     -26.966  -3.490  10.711  1.00 45.26           N  
ATOM   2244  H   GLU A 141     -26.978  -3.718   9.727  1.00 45.26           H  
ATOM   2245  CA  GLU A 141     -27.046  -2.073  11.104  1.00 45.26           C  
ATOM   2246  HA  GLU A 141     -26.232  -1.861  11.798  1.00 45.26           H  
ATOM   2247  C   GLU A 141     -28.344  -1.711  11.845  1.00 45.26           C  
ATOM   2248  CB  GLU A 141     -26.899  -1.162   9.882  1.00 45.26           C  
ATOM   2249  HB2 GLU A 141     -27.576  -1.489   9.093  1.00 45.26           H  
ATOM   2250  HB3 GLU A 141     -27.174  -0.148  10.175  1.00 45.26           H  
ATOM   2251  O   GLU A 141     -28.377  -0.719  12.577  1.00 45.26           O  
ATOM   2252  CG  GLU A 141     -25.457  -1.130   9.371  1.00 45.26           C  
ATOM   2253  HG2 GLU A 141     -25.215  -2.072   8.879  1.00 45.26           H  
ATOM   2254  HG3 GLU A 141     -24.785  -1.010  10.221  1.00 45.26           H  
ATOM   2255  CD  GLU A 141     -25.258   0.033   8.401  1.00 45.26           C  
ATOM   2256  OE1 GLU A 141     -24.254   0.754   8.590  1.00 45.26           O  
ATOM   2257  OE2 GLU A 141     -26.129   0.192   7.516  1.00 45.26           O  
ATOM   2258  N   ILE A 142     -29.388  -2.543  11.750  1.00 46.55           N  
ATOM   2259  H   ILE A 142     -29.310  -3.320  11.109  1.00 46.55           H  
ATOM   2260  CA  ILE A 142     -30.583  -2.461  12.601  1.00 46.55           C  
ATOM   2261  HA  ILE A 142     -31.019  -1.471  12.470  1.00 46.55           H  
ATOM   2262  C   ILE A 142     -30.231  -2.578  14.095  1.00 46.55           C  
ATOM   2263  CB  ILE A 142     -31.626  -3.506  12.139  1.00 46.55           C  
ATOM   2264  HB  ILE A 142     -31.136  -4.475  12.045  1.00 46.55           H  
ATOM   2265  O   ILE A 142     -30.962  -2.028  14.920  1.00 46.55           O  
ATOM   2266  CG1 ILE A 142     -32.164  -3.073  10.757  1.00 46.55           C  
ATOM   2267 HG12 ILE A 142     -31.334  -2.853  10.086  1.00 46.55           H  
ATOM   2268 HG13 ILE A 142     -32.744  -2.157  10.870  1.00 46.55           H  
ATOM   2269  CG2 ILE A 142     -32.796  -3.646  13.137  1.00 46.55           C  
ATOM   2270 HG21 ILE A 142     -33.535  -4.359  12.771  1.00 46.55           H  
ATOM   2271 HG22 ILE A 142     -32.432  -4.037  14.087  1.00 46.55           H  
ATOM   2272 HG23 ILE A 142     -33.268  -2.678  13.303  1.00 46.55           H  
ATOM   2273  CD1 ILE A 142     -33.032  -4.116  10.054  1.00 46.55           C  
ATOM   2274 HD11 ILE A 142     -33.355  -3.678   9.110  1.00 46.55           H  
ATOM   2275 HD12 ILE A 142     -32.454  -5.020   9.862  1.00 46.55           H  
ATOM   2276 HD13 ILE A 142     -33.922  -4.358  10.635  1.00 46.55           H  
ATOM   2277  N   GLU A 143     -29.088  -3.166  14.472  1.00 47.09           N  
ATOM   2278  H   GLU A 143     -28.486  -3.590  13.781  1.00 47.09           H  
ATOM   2279  CA  GLU A 143     -28.623  -3.140  15.862  1.00 47.09           C  
ATOM   2280  HA  GLU A 143     -29.429  -3.547  16.473  1.00 47.09           H  
ATOM   2281  C   GLU A 143     -28.352  -1.720  16.382  1.00 47.09           C  
ATOM   2282  CB  GLU A 143     -27.381  -4.012  16.095  1.00 47.09           C  
ATOM   2283  HB2 GLU A 143     -27.004  -3.764  17.088  1.00 47.09           H  
ATOM   2284  HB3 GLU A 143     -26.605  -3.763  15.371  1.00 47.09           H  
ATOM   2285  O   GLU A 143     -28.509  -1.482  17.580  1.00 47.09           O  
ATOM   2286  CG  GLU A 143     -27.674  -5.521  16.077  1.00 47.09           C  
ATOM   2287  HG2 GLU A 143     -27.789  -5.856  15.047  1.00 47.09           H  
ATOM   2288  HG3 GLU A 143     -28.618  -5.691  16.593  1.00 47.09           H  
ATOM   2289  CD  GLU A 143     -26.572  -6.335  16.782  1.00 47.09           C  
ATOM   2290  OE1 GLU A 143     -26.917  -7.418  17.311  1.00 47.09           O  
ATOM   2291  OE2 GLU A 143     -25.429  -5.835  16.892  1.00 47.09           O  
ATOM   2292  N   LYS A 144     -28.051  -0.737  15.518  1.00 47.73           N  
ATOM   2293  H   LYS A 144     -27.982  -0.965  14.536  1.00 47.73           H  
ATOM   2294  CA  LYS A 144     -27.967   0.679  15.931  1.00 47.73           C  
ATOM   2295  HA  LYS A 144     -27.368   0.736  16.840  1.00 47.73           H  
ATOM   2296  C   LYS A 144     -29.343   1.252  16.308  1.00 47.73           C  
ATOM   2297  CB  LYS A 144     -27.276   1.531  14.850  1.00 47.73           C  
ATOM   2298  HB2 LYS A 144     -27.802   1.413  13.903  1.00 47.73           H  
ATOM   2299  HB3 LYS A 144     -27.350   2.579  15.140  1.00 47.73           H  
ATOM   2300  O   LYS A 144     -29.412   2.137  17.156  1.00 47.73           O  
ATOM   2301  CG  LYS A 144     -25.783   1.194  14.662  1.00 47.73           C  
ATOM   2302  HG2 LYS A 144     -25.681   0.142  14.393  1.00 47.73           H  
ATOM   2303  HG3 LYS A 144     -25.255   1.371  15.599  1.00 47.73           H  
ATOM   2304  CD  LYS A 144     -25.156   2.055  13.549  1.00 47.73           C  
ATOM   2305  HD2 LYS A 144     -25.688   1.848  12.621  1.00 47.73           H  
ATOM   2306  HD3 LYS A 144     -25.279   3.110  13.794  1.00 47.73           H  
ATOM   2307  CE  LYS A 144     -23.662   1.747  13.352  1.00 47.73           C  
ATOM   2308  HE2 LYS A 144     -23.541   0.666  13.280  1.00 47.73           H  
ATOM   2309  HE3 LYS A 144     -23.111   2.083  14.230  1.00 47.73           H  
ATOM   2310  NZ  LYS A 144     -23.111   2.382  12.120  1.00 47.73           N  
ATOM   2311  HZ1 LYS A 144     -22.132   2.164  12.000  1.00 47.73           H  
ATOM   2312  HZ2 LYS A 144     -23.208   3.387  12.130  1.00 47.73           H  
ATOM   2313  HZ3 LYS A 144     -23.572   2.034  11.291  1.00 47.73           H  
ATOM   2314  N   CYS A 145     -30.429   0.694  15.764  1.00 47.26           N  
ATOM   2315  H   CYS A 145     -30.272  -0.075  15.127  1.00 47.26           H  
ATOM   2316  CA  CYS A 145     -31.817   0.913  16.203  1.00 47.26           C  
ATOM   2317  HA  CYS A 145     -31.883   1.913  16.631  1.00 47.26           H  
ATOM   2318  C   CYS A 145     -32.246  -0.051  17.335  1.00 47.26           C  
ATOM   2319  CB  CYS A 145     -32.781   0.865  14.998  1.00 47.26           C  
ATOM   2320  HB2 CYS A 145     -32.325   0.254  14.219  1.00 47.26           H  
ATOM   2321  HB3 CYS A 145     -33.705   0.360  15.280  1.00 47.26           H  
ATOM   2322  O   CYS A 145     -33.443  -0.236  17.568  1.00 47.26           O  
ATOM   2323  SG  CYS A 145     -33.255   2.463  14.266  1.00 47.26           S  
ATOM   2324  N   SER A 146     -31.311  -0.657  18.075  1.00 48.84           N  
ATOM   2325  H   SER A 146     -30.337  -0.554  17.827  1.00 48.84           H  
ATOM   2326  CA  SER A 146     -31.630  -1.403  19.296  1.00 48.84           C  
ATOM   2327  HA  SER A 146     -32.610  -1.865  19.170  1.00 48.84           H  
ATOM   2328  C   SER A 146     -31.689  -0.489  20.522  1.00 48.84           C  
ATOM   2329  CB  SER A 146     -30.647  -2.545  19.552  1.00 48.84           C  
ATOM   2330  HB2 SER A 146     -29.624  -2.171  19.580  1.00 48.84           H  
ATOM   2331  HB3 SER A 146     -30.870  -2.990  20.522  1.00 48.84           H  
ATOM   2332  O   SER A 146     -30.802   0.326  20.769  1.00 48.84           O  
ATOM   2333  OG  SER A 146     -30.797  -3.542  18.572  1.00 48.84           O  
ATOM   2334  HG  SER A 146     -29.975  -3.590  18.078  1.00 48.84           H  
ATOM   2335  N   LEU A 147     -32.707  -0.709  21.361  1.00 47.32           N  
ATOM   2336  H   LEU A 147     -33.390  -1.388  21.058  1.00 47.32           H  
ATOM   2337  CA  LEU A 147     -32.993   0.000  22.622  1.00 47.32           C  
ATOM   2338  HA  LEU A 147     -33.321   1.014  22.393  1.00 47.32           H  
ATOM   2339  C   LEU A 147     -31.798   0.127  23.591  1.00 47.32           C  
ATOM   2340  CB  LEU A 147     -34.137  -0.766  23.321  1.00 47.32           C  
ATOM   2341  HB2 LEU A 147     -34.183  -0.474  24.370  1.00 47.32           H  
ATOM   2342  HB3 LEU A 147     -33.904  -1.831  23.298  1.00 47.32           H  
ATOM   2343  O   LEU A 147     -31.801   1.020  24.437  1.00 47.32           O  
ATOM   2344  CG  LEU A 147     -35.518  -0.523  22.685  1.00 47.32           C  
ATOM   2345  HG  LEU A 147     -35.408  -0.401  21.608  1.00 47.32           H  
ATOM   2346  CD1 LEU A 147     -36.455  -1.707  22.921  1.00 47.32           C  
ATOM   2347 HD11 LEU A 147     -36.596  -1.864  23.990  1.00 47.32           H  
ATOM   2348 HD12 LEU A 147     -37.423  -1.509  22.460  1.00 47.32           H  
ATOM   2349 HD13 LEU A 147     -36.035  -2.610  22.477  1.00 47.32           H  
ATOM   2350  CD2 LEU A 147     -36.169   0.728  23.270  1.00 47.32           C  
ATOM   2351 HD21 LEU A 147     -37.118   0.902  22.763  1.00 47.32           H  
ATOM   2352 HD22 LEU A 147     -36.342   0.603  24.338  1.00 47.32           H  
ATOM   2353 HD23 LEU A 147     -35.525   1.592  23.106  1.00 47.32           H  
ATOM   2354  N   LYS A 148     -30.771  -0.729  23.463  1.00 48.96           N  
ATOM   2355  H   LYS A 148     -30.810  -1.376  22.688  1.00 48.96           H  
ATOM   2356  CA  LYS A 148     -29.566  -0.729  24.313  1.00 48.96           C  
ATOM   2357  HA  LYS A 148     -29.867  -0.884  25.349  1.00 48.96           H  
ATOM   2358  C   LYS A 148     -28.820   0.613  24.314  1.00 48.96           C  
ATOM   2359  CB  LYS A 148     -28.613  -1.866  23.896  1.00 48.96           C  
ATOM   2360  HB2 LYS A 148     -27.645  -1.687  24.365  1.00 48.96           H  
ATOM   2361  HB3 LYS A 148     -28.468  -1.845  22.816  1.00 48.96           H  
ATOM   2362  O   LYS A 148     -28.257   0.969  25.342  1.00 48.96           O  
ATOM   2363  CG  LYS A 148     -29.101  -3.258  24.335  1.00 48.96           C  
ATOM   2364  HG2 LYS A 148     -30.042  -3.490  23.836  1.00 48.96           H  
ATOM   2365  HG3 LYS A 148     -29.262  -3.257  25.413  1.00 48.96           H  
ATOM   2366  CD  LYS A 148     -28.059  -4.333  23.983  1.00 48.96           C  
ATOM   2367  HD2 LYS A 148     -27.923  -4.347  22.901  1.00 48.96           H  
ATOM   2368  HD3 LYS A 148     -27.108  -4.072  24.448  1.00 48.96           H  
ATOM   2369  CE  LYS A 148     -28.494  -5.724  24.464  1.00 48.96           C  
ATOM   2370  HE2 LYS A 148     -29.476  -5.944  24.044  1.00 48.96           H  
ATOM   2371  HE3 LYS A 148     -28.590  -5.704  25.550  1.00 48.96           H  
ATOM   2372  NZ  LYS A 148     -27.521  -6.768  24.049  1.00 48.96           N  
ATOM   2373  HZ1 LYS A 148     -27.437  -6.794  23.043  1.00 48.96           H  
ATOM   2374  HZ2 LYS A 148     -27.813  -7.684  24.359  1.00 48.96           H  
ATOM   2375  HZ3 LYS A 148     -26.604  -6.577  24.426  1.00 48.96           H  
ATOM   2376  N   ASN A 149     -28.867   1.379  23.221  1.00 45.83           N  
ATOM   2377  H   ASN A 149     -29.353   1.029  22.407  1.00 45.83           H  
ATOM   2378  CA  ASN A 149     -28.163   2.666  23.116  1.00 45.83           C  
ATOM   2379  HA  ASN A 149     -27.229   2.605  23.675  1.00 45.83           H  
ATOM   2380  C   ASN A 149     -28.926   3.855  23.721  1.00 45.83           C  
ATOM   2381  CB  ASN A 149     -27.815   2.922  21.639  1.00 45.83           C  
ATOM   2382  HB2 ASN A 149     -28.702   2.790  21.020  1.00 45.83           H  
ATOM   2383  HB3 ASN A 149     -27.471   3.950  21.523  1.00 45.83           H  
ATOM   2384  O   ASN A 149     -28.355   4.931  23.866  1.00 45.83           O  
ATOM   2385  CG  ASN A 149     -26.703   2.026  21.128  1.00 45.83           C  
ATOM   2386  ND2 ASN A 149     -26.548   1.932  19.830  1.00 45.83           N  
ATOM   2387 HD21 ASN A 149     -25.820   1.309  19.511  1.00 45.83           H  
ATOM   2388 HD22 ASN A 149     -27.176   2.412  19.201  1.00 45.83           H  
ATOM   2389  OD1 ASN A 149     -25.974   1.393  21.873  1.00 45.83           O  
ATOM   2390  N   VAL A 150     -30.203   3.695  24.082  1.00 44.15           N  
ATOM   2391  H   VAL A 150     -30.622   2.781  23.994  1.00 44.15           H  
ATOM   2392  CA  VAL A 150     -31.051   4.822  24.521  1.00 44.15           C  
ATOM   2393  HA  VAL A 150     -30.650   5.733  24.077  1.00 44.15           H  
ATOM   2394  C   VAL A 150     -30.970   5.043  26.042  1.00 44.15           C  
ATOM   2395  CB  VAL A 150     -32.495   4.677  23.973  1.00 44.15           C  
ATOM   2396  HB  VAL A 150     -32.984   3.845  24.479  1.00 44.15           H  
ATOM   2397  O   VAL A 150     -31.654   5.902  26.584  1.00 44.15           O  
ATOM   2398  CG1 VAL A 150     -33.357   5.940  24.141  1.00 44.15           C  
ATOM   2399 HG11 VAL A 150     -33.589   6.123  25.190  1.00 44.15           H  
ATOM   2400 HG12 VAL A 150     -32.830   6.805  23.739  1.00 44.15           H  
ATOM   2401 HG13 VAL A 150     -34.305   5.824  23.614  1.00 44.15           H  
ATOM   2402  CG2 VAL A 150     -32.504   4.399  22.457  1.00 44.15           C  
ATOM   2403 HG21 VAL A 150     -33.527   4.234  22.117  1.00 44.15           H  
ATOM   2404 HG22 VAL A 150     -32.079   5.243  21.915  1.00 44.15           H  
ATOM   2405 HG23 VAL A 150     -31.936   3.500  22.217  1.00 44.15           H  
ATOM   2406  N   GLY A 151     -30.159   4.271  26.777  1.00 45.46           N  
ATOM   2407  H   GLY A 151     -29.560   3.613  26.299  1.00 45.46           H  
ATOM   2408  CA  GLY A 151     -30.038   4.406  28.238  1.00 45.46           C  
ATOM   2409  HA2 GLY A 151     -29.722   5.422  28.477  1.00 45.46           H  
ATOM   2410  HA3 GLY A 151     -29.274   3.716  28.596  1.00 45.46           H  
ATOM   2411  C   GLY A 151     -31.337   4.119  29.010  1.00 45.46           C  
ATOM   2412  O   GLY A 151     -31.386   4.265  30.228  1.00 45.46           O  
ATOM   2413  N   LEU A 152     -32.390   3.663  28.325  1.00 45.70           N  
ATOM   2414  H   LEU A 152     -32.290   3.595  27.322  1.00 45.70           H  
ATOM   2415  CA  LEU A 152     -33.660   3.249  28.912  1.00 45.70           C  
ATOM   2416  HA  LEU A 152     -33.827   3.816  29.827  1.00 45.70           H  
ATOM   2417  C   LEU A 152     -33.560   1.779  29.332  1.00 45.70           C  
ATOM   2418  CB  LEU A 152     -34.814   3.554  27.936  1.00 45.70           C  
ATOM   2419  HB2 LEU A 152     -35.731   3.111  28.324  1.00 45.70           H  
ATOM   2420  HB3 LEU A 152     -34.593   3.071  26.984  1.00 45.70           H  
ATOM   2421  O   LEU A 152     -34.233   0.905  28.795  1.00 45.70           O  
ATOM   2422  CG  LEU A 152     -35.062   5.056  27.689  1.00 45.70           C  
ATOM   2423  HG  LEU A 152     -34.133   5.537  27.385  1.00 45.70           H  
ATOM   2424  CD1 LEU A 152     -36.082   5.225  26.562  1.00 45.70           C  
ATOM   2425 HD11 LEU A 152     -37.031   4.769  26.844  1.00 45.70           H  
ATOM   2426 HD12 LEU A 152     -36.228   6.284  26.352  1.00 45.70           H  
ATOM   2427 HD13 LEU A 152     -35.708   4.743  25.658  1.00 45.70           H  
ATOM   2428  CD2 LEU A 152     -35.606   5.776  28.927  1.00 45.70           C  
ATOM   2429 HD21 LEU A 152     -34.850   5.775  29.713  1.00 45.70           H  
ATOM   2430 HD22 LEU A 152     -35.829   6.813  28.674  1.00 45.70           H  
ATOM   2431 HD23 LEU A 152     -36.508   5.279  29.285  1.00 45.70           H  
ATOM   2432  N   SER A 153     -32.685   1.507  30.302  1.00 43.71           N  
ATOM   2433  H   SER A 153     -32.143   2.280  30.661  1.00 43.71           H  
ATOM   2434  CA  SER A 153     -32.684   0.251  31.057  1.00 43.71           C  
ATOM   2435  HA  SER A 153     -32.932  -0.572  30.387  1.00 43.71           H  
ATOM   2436  C   SER A 153     -33.771   0.343  32.129  1.00 43.71           C  
ATOM   2437  CB  SER A 153     -31.298  -0.031  31.642  1.00 43.71           C  
ATOM   2438  HB2 SER A 153     -30.544   0.100  30.866  1.00 43.71           H  
ATOM   2439  HB3 SER A 153     -31.089   0.661  32.458  1.00 43.71           H  
ATOM   2440  O   SER A 153     -33.512   0.594  33.302  1.00 43.71           O  
ATOM   2441  OG  SER A 153     -31.246  -1.365  32.105  1.00 43.71           O  
ATOM   2442  HG  SER A 153     -30.661  -1.399  32.866  1.00 43.71           H  
ATOM   2443  N   GLY A 154     -35.024   0.269  31.693  1.00 46.84           N  
ATOM   2444  H   GLY A 154     -35.177   0.135  30.704  1.00 46.84           H  
ATOM   2445  CA  GLY A 154     -36.197   0.338  32.553  1.00 46.84           C  
ATOM   2446  HA2 GLY A 154     -36.551   1.367  32.625  1.00 46.84           H  
ATOM   2447  HA3 GLY A 154     -35.953  -0.022  33.552  1.00 46.84           H  
ATOM   2448  C   GLY A 154     -37.291  -0.519  31.947  1.00 46.84           C  
ATOM   2449  O   GLY A 154     -37.605  -0.381  30.767  1.00 46.84           O  
ATOM   2450  N   ASN A 155     -37.799  -1.448  32.746  1.00 45.89           N  
ATOM   2451  H   ASN A 155     -37.497  -1.431  33.710  1.00 45.89           H  
ATOM   2452  CA  ASN A 155     -38.755  -2.488  32.393  1.00 45.89           C  
ATOM   2453  HA  ASN A 155     -38.382  -3.034  31.526  1.00 45.89           H  
ATOM   2454  C   ASN A 155     -40.131  -1.896  32.029  1.00 45.89           C  
ATOM   2455  CB  ASN A 155     -38.790  -3.429  33.617  1.00 45.89           C  
ATOM   2456  HB2 ASN A 155     -39.365  -2.967  34.419  1.00 45.89           H  
ATOM   2457  HB3 ASN A 155     -37.776  -3.592  33.982  1.00 45.89           H  
ATOM   2458  O   ASN A 155     -41.078  -2.024  32.795  1.00 45.89           O  
ATOM   2459  CG  ASN A 155     -39.353  -4.805  33.334  1.00 45.89           C  
ATOM   2460  ND2 ASN A 155     -39.693  -5.541  34.366  1.00 45.89           N  
ATOM   2461 HD21 ASN A 155     -39.687  -5.151  35.298  1.00 45.89           H  
ATOM   2462 HD22 ASN A 155     -40.054  -6.459  34.150  1.00 45.89           H  
ATOM   2463  OD1 ASN A 155     -39.423  -5.270  32.211  1.00 45.89           O  
ATOM   2464  N   ASN A 156     -40.242  -1.206  30.891  1.00 48.69           N  
ATOM   2465  H   ASN A 156     -39.407  -1.061  30.342  1.00 48.69           H  
ATOM   2466  CA  ASN A 156     -41.480  -0.568  30.448  1.00 48.69           C  
ATOM   2467  HA  ASN A 156     -42.300  -0.906  31.082  1.00 48.69           H  
ATOM   2468  C   ASN A 156     -41.779  -1.031  29.018  1.00 48.69           C  
ATOM   2469  CB  ASN A 156     -41.406   0.970  30.582  1.00 48.69           C  
ATOM   2470  HB2 ASN A 156     -42.349   1.387  30.228  1.00 48.69           H  
ATOM   2471  HB3 ASN A 156     -40.603   1.350  29.950  1.00 48.69           H  
ATOM   2472  O   ASN A 156     -40.880  -1.114  28.182  1.00 48.69           O  
ATOM   2473  CG  ASN A 156     -41.179   1.491  32.000  1.00 48.69           C  
ATOM   2474  ND2 ASN A 156     -41.597   2.684  32.318  1.00 48.69           N  
ATOM   2475 HD21 ASN A 156     -42.546   2.850  32.014  1.00 48.69           H  
ATOM   2476 HD22 ASN A 156     -41.477   2.820  33.312  1.00 48.69           H  
ATOM   2477  OD1 ASN A 156     -40.561   0.900  32.857  1.00 48.69           O  
ATOM   2478  N   ASN A 157     -43.049  -1.335  28.737  1.00 52.45           N  
ATOM   2479  H   ASN A 157     -43.710  -1.252  29.495  1.00 52.45           H  
ATOM   2480  CA  ASN A 157     -43.551  -1.815  27.444  1.00 52.45           C  
ATOM   2481  HA  ASN A 157     -43.022  -2.730  27.178  1.00 52.45           H  
ATOM   2482  C   ASN A 157     -43.305  -0.794  26.309  1.00 52.45           C  
ATOM   2483  CB  ASN A 157     -45.055  -2.131  27.603  1.00 52.45           C  
ATOM   2484  HB2 ASN A 157     -45.548  -1.322  28.143  1.00 52.45           H  
ATOM   2485  HB3 ASN A 157     -45.511  -2.194  26.615  1.00 52.45           H  
ATOM   2486  O   ASN A 157     -44.196  -0.029  25.932  1.00 52.45           O  
ATOM   2487  CG  ASN A 157     -45.342  -3.460  28.276  1.00 52.45           C  
ATOM   2488  ND2 ASN A 157     -46.337  -3.527  29.128  1.00 52.45           N  
ATOM   2489 HD21 ASN A 157     -46.445  -4.415  29.599  1.00 52.45           H  
ATOM   2490 HD22 ASN A 157     -46.814  -2.693  29.440  1.00 52.45           H  
ATOM   2491  OD1 ASN A 157     -44.712  -4.464  28.004  1.00 52.45           O  
ATOM   2492  N   ILE A 158     -42.092  -0.764  25.755  1.00 51.68           N  
ATOM   2493  H   ILE A 158     -41.372  -1.317  26.198  1.00 51.68           H  
ATOM   2494  CA  ILE A 158     -41.707   0.079  24.619  1.00 51.68           C  
ATOM   2495  HA  ILE A 158     -42.373   0.941  24.573  1.00 51.68           H  
ATOM   2496  C   ILE A 158     -41.890  -0.733  23.332  1.00 51.68           C  
ATOM   2497  CB  ILE A 158     -40.264   0.619  24.788  1.00 51.68           C  
ATOM   2498  HB  ILE A 158     -39.584  -0.229  24.872  1.00 51.68           H  
ATOM   2499  O   ILE A 158     -41.303  -1.802  23.176  1.00 51.68           O  
ATOM   2500  CG1 ILE A 158     -40.123   1.498  26.057  1.00 51.68           C  
ATOM   2501 HG12 ILE A 158     -40.636   1.031  26.897  1.00 51.68           H  
ATOM   2502 HG13 ILE A 158     -40.603   2.462  25.887  1.00 51.68           H  
ATOM   2503  CG2 ILE A 158     -39.874   1.451  23.550  1.00 51.68           C  
ATOM   2504 HG21 ILE A 158     -40.620   2.224  23.363  1.00 51.68           H  
ATOM   2505 HG22 ILE A 158     -38.908   1.932  23.701  1.00 51.68           H  
ATOM   2506 HG23 ILE A 158     -39.792   0.807  22.674  1.00 51.68           H  
ATOM   2507  CD1 ILE A 158     -38.668   1.729  26.494  1.00 51.68           C  
ATOM   2508 HD11 ILE A 158     -38.124   2.309  25.749  1.00 51.68           H  
ATOM   2509 HD12 ILE A 158     -38.660   2.278  27.435  1.00 51.68           H  
ATOM   2510 HD13 ILE A 158     -38.171   0.771  26.644  1.00 51.68           H  
ATOM   2511  N   ARG A 159     -42.691  -0.224  22.385  1.00 54.25           N  
ATOM   2512  H   ARG A 159     -43.096   0.684  22.563  1.00 54.25           H  
ATOM   2513  CA  ARG A 159     -42.758  -0.766  21.016  1.00 54.25           C  
ATOM   2514  HA  ARG A 159     -42.317  -1.762  21.004  1.00 54.25           H  
ATOM   2515  C   ARG A 159     -41.906   0.097  20.089  1.00 54.25           C  
ATOM   2516  CB  ARG A 159     -44.210  -0.884  20.512  1.00 54.25           C  
ATOM   2517  HB2 ARG A 159     -44.774  -0.001  20.813  1.00 54.25           H  
ATOM   2518  HB3 ARG A 159     -44.189  -0.915  19.423  1.00 54.25           H  
ATOM   2519  O   ARG A 159     -42.139   1.300  19.962  1.00 54.25           O  
ATOM   2520  CG  ARG A 159     -44.920  -2.157  21.005  1.00 54.25           C  
ATOM   2521  HG2 ARG A 159     -45.007  -2.126  22.091  1.00 54.25           H  
ATOM   2522  HG3 ARG A 159     -44.332  -3.029  20.722  1.00 54.25           H  
ATOM   2523  CD  ARG A 159     -46.319  -2.266  20.375  1.00 54.25           C  
ATOM   2524  HD2 ARG A 159     -46.212  -2.262  19.291  1.00 54.25           H  
ATOM   2525  HD3 ARG A 159     -46.900  -1.394  20.675  1.00 54.25           H  
ATOM   2526  NE  ARG A 159     -47.025  -3.495  20.791  1.00 54.25           N  
ATOM   2527  HE  ARG A 159     -46.525  -4.114  21.413  1.00 54.25           H  
ATOM   2528  NH1 ARG A 159     -48.985  -3.135  19.643  1.00 54.25           N  
ATOM   2529 HH11 ARG A 159     -49.919  -3.431  19.396  1.00 54.25           H  
ATOM   2530 HH12 ARG A 159     -48.613  -2.259  19.304  1.00 54.25           H  
ATOM   2531  NH2 ARG A 159     -48.760  -4.977  20.876  1.00 54.25           N  
ATOM   2532 HH21 ARG A 159     -49.691  -5.259  20.607  1.00 54.25           H  
ATOM   2533 HH22 ARG A 159     -48.227  -5.570  21.497  1.00 54.25           H  
ATOM   2534  CZ  ARG A 159     -48.247  -3.862  20.436  1.00 54.25           C  
ATOM   2535  N   SER A 160     -40.946  -0.527  19.417  1.00 51.72           N  
ATOM   2536  H   SER A 160     -40.723  -1.482  19.657  1.00 51.72           H  
ATOM   2537  CA  SER A 160     -40.142   0.082  18.352  1.00 51.72           C  
ATOM   2538  HA  SER A 160     -39.977   1.135  18.579  1.00 51.72           H  
ATOM   2539  C   SER A 160     -40.885  -0.035  17.020  1.00 51.72           C  
ATOM   2540  CB  SER A 160     -38.767  -0.602  18.231  1.00 51.72           C  
ATOM   2541  HB2 SER A 160     -38.811  -1.365  17.454  1.00 51.72           H  
ATOM   2542  HB3 SER A 160     -38.021   0.138  17.940  1.00 51.72           H  
ATOM   2543  O   SER A 160     -41.366  -1.118  16.682  1.00 51.72           O  
ATOM   2544  OG  SER A 160     -38.374  -1.237  19.436  1.00 51.72           O  
ATOM   2545  HG  SER A 160     -37.534  -1.678  19.288  1.00 51.72           H  
ATOM   2546  N   LYS A 161     -40.966   1.045  16.236  1.00 53.86           N  
ATOM   2547  H   LYS A 161     -40.579   1.919  16.563  1.00 53.86           H  
ATOM   2548  CA  LYS A 161     -41.457   0.986  14.851  1.00 53.86           C  
ATOM   2549  HA  LYS A 161     -41.408  -0.050  14.516  1.00 53.86           H  
ATOM   2550  C   LYS A 161     -40.536   1.801  13.948  1.00 53.86           C  
ATOM   2551  CB  LYS A 161     -42.929   1.428  14.784  1.00 53.86           C  
ATOM   2552  HB2 LYS A 161     -43.478   0.926  15.581  1.00 53.86           H  
ATOM   2553  HB3 LYS A 161     -42.997   2.504  14.946  1.00 53.86           H  
ATOM   2554  O   LYS A 161     -40.347   3.000  14.157  1.00 53.86           O  
ATOM   2555  CG  LYS A 161     -43.579   1.060  13.440  1.00 53.86           C  
ATOM   2556  HG2 LYS A 161     -43.448  -0.007  13.256  1.00 53.86           H  
ATOM   2557  HG3 LYS A 161     -43.091   1.617  12.641  1.00 53.86           H  
ATOM   2558  CD  LYS A 161     -45.078   1.385  13.448  1.00 53.86           C  
ATOM   2559  HD2 LYS A 161     -45.574   0.788  14.213  1.00 53.86           H  
ATOM   2560  HD3 LYS A 161     -45.205   2.442  13.684  1.00 53.86           H  
ATOM   2561  CE  LYS A 161     -45.688   1.086  12.075  1.00 53.86           C  
ATOM   2562  HE2 LYS A 161     -45.595   0.019  11.868  1.00 53.86           H  
ATOM   2563  HE3 LYS A 161     -45.104   1.624  11.329  1.00 53.86           H  
ATOM   2564  NZ  LYS A 161     -47.106   1.516  12.009  1.00 53.86           N  
ATOM   2565  HZ1 LYS A 161     -47.156   2.509  12.185  1.00 53.86           H  
ATOM   2566  HZ2 LYS A 161     -47.661   1.033  12.700  1.00 53.86           H  
ATOM   2567  HZ3 LYS A 161     -47.487   1.335  11.091  1.00 53.86           H  
ATOM   2568  N   LEU A 162     -39.961   1.133  12.951  1.00 49.85           N  
ATOM   2569  H   LEU A 162     -40.154   0.147  12.852  1.00 49.85           H  
ATOM   2570  CA  LEU A 162     -39.114   1.760  11.942  1.00 49.85           C  
ATOM   2571  HA  LEU A 162     -38.537   2.554  12.415  1.00 49.85           H  
ATOM   2572  C   LEU A 162     -39.998   2.376  10.852  1.00 49.85           C  
ATOM   2573  CB  LEU A 162     -38.141   0.705  11.380  1.00 49.85           C  
ATOM   2574  HB2 LEU A 162     -38.710   0.003  10.771  1.00 49.85           H  
ATOM   2575  HB3 LEU A 162     -37.697   0.147  12.204  1.00 49.85           H  
ATOM   2576  O   LEU A 162     -40.847   1.686  10.285  1.00 49.85           O  
ATOM   2577  CG  LEU A 162     -37.005   1.301  10.528  1.00 49.85           C  
ATOM   2578  HG  LEU A 162     -37.420   1.987   9.790  1.00 49.85           H  
ATOM   2579  CD1 LEU A 162     -35.992   2.050  11.397  1.00 49.85           C  
ATOM   2580 HD11 LEU A 162     -35.136   2.349  10.792  1.00 49.85           H  
ATOM   2581 HD12 LEU A 162     -35.635   1.411  12.205  1.00 49.85           H  
ATOM   2582 HD13 LEU A 162     -36.438   2.953  11.813  1.00 49.85           H  
ATOM   2583  CD2 LEU A 162     -36.278   0.182   9.783  1.00 49.85           C  
ATOM   2584 HD21 LEU A 162     -35.504   0.611   9.147  1.00 49.85           H  
ATOM   2585 HD22 LEU A 162     -36.980  -0.367   9.156  1.00 49.85           H  
ATOM   2586 HD23 LEU A 162     -35.813  -0.503  10.491  1.00 49.85           H  
ATOM   2587  N   HIS A 163     -39.798   3.660  10.558  1.00 51.19           N  
ATOM   2588  H   HIS A 163     -39.073   4.175  11.036  1.00 51.19           H  
ATOM   2589  CA  HIS A 163     -40.489   4.351   9.475  1.00 51.19           C  
ATOM   2590  HA  HIS A 163     -41.152   3.657   8.958  1.00 51.19           H  
ATOM   2591  C   HIS A 163     -39.473   4.850   8.445  1.00 51.19           C  
ATOM   2592  CB  HIS A 163     -41.369   5.480  10.036  1.00 51.19           C  
ATOM   2593  HB2 HIS A 163     -40.848   5.986  10.849  1.00 51.19           H  
ATOM   2594  HB3 HIS A 163     -41.536   6.214   9.249  1.00 51.19           H  
ATOM   2595  O   HIS A 163     -38.593   5.653   8.747  1.00 51.19           O  
ATOM   2596  CG  HIS A 163     -42.722   5.002  10.512  1.00 51.19           C  
ATOM   2597  CD2 HIS A 163     -43.073   4.582  11.770  1.00 51.19           C  
ATOM   2598  HD2 HIS A 163     -42.414   4.531  12.624  1.00 51.19           H  
ATOM   2599  ND1 HIS A 163     -43.852   4.927   9.733  1.00 51.19           N  
ATOM   2600  HD1 HIS A 163     -43.923   5.233   8.773  1.00 51.19           H  
ATOM   2601  CE1 HIS A 163     -44.861   4.488  10.497  1.00 51.19           C  
ATOM   2602  HE1 HIS A 163     -45.881   4.381  10.157  1.00 51.19           H  
ATOM   2603  NE2 HIS A 163     -44.438   4.235  11.746  1.00 51.19           N  
ATOM   2604  N   PHE A 164     -39.634   4.401   7.202  1.00 46.66           N  
ATOM   2605  H   PHE A 164     -40.382   3.749   7.012  1.00 46.66           H  
ATOM   2606  CA  PHE A 164     -38.997   5.038   6.055  1.00 46.66           C  
ATOM   2607  HA  PHE A 164     -38.004   5.397   6.325  1.00 46.66           H  
ATOM   2608  C   PHE A 164     -39.868   6.229   5.665  1.00 46.66           C  
ATOM   2609  CB  PHE A 164     -38.852   4.033   4.903  1.00 46.66           C  
ATOM   2610  HB2 PHE A 164     -39.834   3.647   4.632  1.00 46.66           H  
ATOM   2611  HB3 PHE A 164     -38.458   4.560   4.033  1.00 46.66           H  
ATOM   2612  O   PHE A 164     -41.023   6.038   5.283  1.00 46.66           O  
ATOM   2613  CG  PHE A 164     -37.934   2.870   5.224  1.00 46.66           C  
ATOM   2614  CD1 PHE A 164     -36.566   2.953   4.911  1.00 46.66           C  
ATOM   2615  HD1 PHE A 164     -36.169   3.831   4.422  1.00 46.66           H  
ATOM   2616  CD2 PHE A 164     -38.436   1.725   5.874  1.00 46.66           C  
ATOM   2617  HD2 PHE A 164     -39.483   1.663   6.130  1.00 46.66           H  
ATOM   2618  CE1 PHE A 164     -35.702   1.901   5.255  1.00 46.66           C  
ATOM   2619  HE1 PHE A 164     -34.649   1.977   5.026  1.00 46.66           H  
ATOM   2620  CE2 PHE A 164     -37.563   0.689   6.252  1.00 46.66           C  
ATOM   2621  HE2 PHE A 164     -37.933  -0.161   6.806  1.00 46.66           H  
ATOM   2622  CZ  PHE A 164     -36.193   0.788   5.956  1.00 46.66           C  
ATOM   2623  HZ  PHE A 164     -35.502   0.030   6.293  1.00 46.66           H  
ATOM   2624  N   VAL A 165     -39.343   7.447   5.791  1.00 47.28           N  
ATOM   2625  H   VAL A 165     -38.383   7.545   6.087  1.00 47.28           H  
ATOM   2626  CA  VAL A 165     -39.998   8.633   5.235  1.00 47.28           C  
ATOM   2627  HA  VAL A 165     -41.035   8.408   4.984  1.00 47.28           H  
ATOM   2628  C   VAL A 165     -39.271   8.963   3.944  1.00 47.28           C  
ATOM   2629  CB  VAL A 165     -40.028   9.816   6.222  1.00 47.28           C  
ATOM   2630  HB  VAL A 165     -39.012  10.116   6.479  1.00 47.28           H  
ATOM   2631  O   VAL A 165     -38.177   9.512   3.969  1.00 47.28           O  
ATOM   2632  CG1 VAL A 165     -40.768  11.014   5.611  1.00 47.28           C  
ATOM   2633 HG11 VAL A 165     -40.235  11.374   4.731  1.00 47.28           H  
ATOM   2634 HG12 VAL A 165     -40.809  11.836   6.325  1.00 47.28           H  
ATOM   2635 HG13 VAL A 165     -41.781  10.734   5.321  1.00 47.28           H  
ATOM   2636  CG2 VAL A 165     -40.762   9.426   7.515  1.00 47.28           C  
ATOM   2637 HG21 VAL A 165     -41.753   9.039   7.275  1.00 47.28           H  
ATOM   2638 HG22 VAL A 165     -40.867  10.301   8.156  1.00 47.28           H  
ATOM   2639 HG23 VAL A 165     -40.195   8.661   8.046  1.00 47.28           H  
ATOM   2640  N   GLY A 166     -39.867   8.591   2.813  1.00 44.90           N  
ATOM   2641  H   GLY A 166     -40.762   8.125   2.868  1.00 44.90           H  
ATOM   2642  CA  GLY A 166     -39.503   9.200   1.540  1.00 44.90           C  
ATOM   2643  HA2 GLY A 166     -38.422   9.317   1.461  1.00 44.90           H  
ATOM   2644  HA3 GLY A 166     -39.857   8.588   0.711  1.00 44.90           H  
ATOM   2645  C   GLY A 166     -40.181  10.562   1.473  1.00 44.90           C  
ATOM   2646  O   GLY A 166     -41.410  10.627   1.537  1.00 44.90           O  
ATOM   2647  N   ASN A 167     -39.414  11.646   1.387  1.00 43.60           N  
ATOM   2648  H   ASN A 167     -38.408  11.552   1.357  1.00 43.60           H  
ATOM   2649  CA  ASN A 167     -39.997  12.955   1.127  1.00 43.60           C  
ATOM   2650  HA  ASN A 167     -40.846  13.105   1.794  1.00 43.60           H  
ATOM   2651  C   ASN A 167     -40.535  12.968  -0.318  1.00 43.60           C  
ATOM   2652  CB  ASN A 167     -38.978  14.071   1.423  1.00 43.60           C  
ATOM   2653  HB2 ASN A 167     -38.004  13.803   1.014  1.00 43.60           H  
ATOM   2654  HB3 ASN A 167     -39.297  14.981   0.914  1.00 43.60           H  
ATOM   2655  O   ASN A 167     -39.778  12.914  -1.278  1.00 43.60           O  
ATOM   2656  CG  ASN A 167     -38.832  14.414   2.900  1.00 43.60           C  
ATOM   2657  ND2 ASN A 167     -37.886  15.265   3.218  1.00 43.60           N  
ATOM   2658 HD21 ASN A 167     -37.764  15.510   4.190  1.00 43.60           H  
ATOM   2659 HD22 ASN A 167     -37.271  15.624   2.502  1.00 43.60           H  
ATOM   2660  OD1 ASN A 167     -39.561  13.958   3.773  1.00 43.60           O  
ATOM   2661  N   SER A 168     -41.865  12.929  -0.421  1.00 33.64           N  
ATOM   2662  H   SER A 168     -42.334  12.686   0.439  1.00 33.64           H  
ATOM   2663  CA  SER A 168     -42.742  13.494  -1.461  1.00 33.64           C  
ATOM   2664  HA  SER A 168     -43.527  12.767  -1.667  1.00 33.64           H  
ATOM   2665  C   SER A 168     -42.123  13.925  -2.805  1.00 33.64           C  
ATOM   2666  CB  SER A 168     -43.407  14.718  -0.827  1.00 33.64           C  
ATOM   2667  HB2 SER A 168     -43.940  14.410   0.072  1.00 33.64           H  
ATOM   2668  HB3 SER A 168     -42.648  15.449  -0.551  1.00 33.64           H  
ATOM   2669  O   SER A 168     -41.264  14.793  -2.825  1.00 33.64           O  
ATOM   2670  OG  SER A 168     -44.324  15.316  -1.711  1.00 33.64           O  
ATOM   2671  HG  SER A 168     -43.850  15.878  -2.328  1.00 33.64           H  
ATOM   2672  N   GLU A 169     -42.701  13.403  -3.901  1.00 45.86           N  
ATOM   2673  H   GLU A 169     -43.437  12.747  -3.680  1.00 45.86           H  
ATOM   2674  CA  GLU A 169     -42.645  13.715  -5.358  1.00 45.86           C  
ATOM   2675  HA  GLU A 169     -42.822  12.755  -5.843  1.00 45.86           H  
ATOM   2676  C   GLU A 169     -41.327  14.152  -6.052  1.00 45.86           C  
ATOM   2677  CB  GLU A 169     -43.846  14.593  -5.778  1.00 45.86           C  
ATOM   2678  HB2 GLU A 169     -43.679  14.943  -6.797  1.00 45.86           H  
ATOM   2679  HB3 GLU A 169     -43.918  15.459  -5.120  1.00 45.86           H  
ATOM   2680  O   GLU A 169     -41.189  13.907  -7.250  1.00 45.86           O  
ATOM   2681  CG  GLU A 169     -45.166  13.791  -5.759  1.00 45.86           C  
ATOM   2682  HG2 GLU A 169     -45.419  13.554  -4.726  1.00 45.86           H  
ATOM   2683  HG3 GLU A 169     -44.999  12.849  -6.282  1.00 45.86           H  
ATOM   2684  CD  GLU A 169     -46.356  14.508  -6.424  1.00 45.86           C  
ATOM   2685  OE1 GLU A 169     -47.290  13.784  -6.836  1.00 45.86           O  
ATOM   2686  OE2 GLU A 169     -46.302  15.747  -6.568  1.00 45.86           O  
ATOM   2687  N   PHE A 170     -40.326  14.677  -5.346  1.00 40.31           N  
ATOM   2688  H   PHE A 170     -40.503  14.842  -4.365  1.00 40.31           H  
ATOM   2689  CA  PHE A 170     -39.013  15.132  -5.828  1.00 40.31           C  
ATOM   2690  HA  PHE A 170     -39.115  15.368  -6.887  1.00 40.31           H  
ATOM   2691  C   PHE A 170     -37.895  14.074  -5.764  1.00 40.31           C  
ATOM   2692  CB  PHE A 170     -38.628  16.440  -5.121  1.00 40.31           C  
ATOM   2693  HB2 PHE A 170     -39.261  16.600  -4.248  1.00 40.31           H  
ATOM   2694  HB3 PHE A 170     -37.606  16.376  -4.745  1.00 40.31           H  
ATOM   2695  O   PHE A 170     -36.745  14.359  -6.086  1.00 40.31           O  
ATOM   2696  CG  PHE A 170     -38.720  17.648  -6.030  1.00 40.31           C  
ATOM   2697  CD1 PHE A 170     -37.613  18.020  -6.816  1.00 40.31           C  
ATOM   2698  HD1 PHE A 170     -36.699  17.446  -6.772  1.00 40.31           H  
ATOM   2699  CD2 PHE A 170     -39.913  18.393  -6.101  1.00 40.31           C  
ATOM   2700  HD2 PHE A 170     -40.765  18.105  -5.503  1.00 40.31           H  
ATOM   2701  CE1 PHE A 170     -37.692  19.143  -7.657  1.00 40.31           C  
ATOM   2702  HE1 PHE A 170     -36.843  19.422  -8.263  1.00 40.31           H  
ATOM   2703  CE2 PHE A 170     -39.989  19.520  -6.938  1.00 40.31           C  
ATOM   2704  HE2 PHE A 170     -40.900  20.098  -6.985  1.00 40.31           H  
ATOM   2705  CZ  PHE A 170     -38.877  19.897  -7.712  1.00 40.31           C  
ATOM   2706  HZ  PHE A 170     -38.931  20.761  -8.359  1.00 40.31           H  
ATOM   2707  N   VAL A 171     -38.263  12.802  -5.560  1.00 42.75           N  
ATOM   2708  H   VAL A 171     -39.201  12.645  -5.220  1.00 42.75           H  
ATOM   2709  CA  VAL A 171     -37.502  11.645  -6.092  1.00 42.75           C  
ATOM   2710  HA  VAL A 171     -36.527  11.613  -5.605  1.00 42.75           H  
ATOM   2711  C   VAL A 171     -37.247  11.800  -7.610  1.00 42.75           C  
ATOM   2712  CB  VAL A 171     -38.260  10.329  -5.784  1.00 42.75           C  
ATOM   2713  HB  VAL A 171     -39.241  10.375  -6.257  1.00 42.75           H  
ATOM   2714  O   VAL A 171     -36.402  11.118  -8.181  1.00 42.75           O  
ATOM   2715  CG1 VAL A 171     -37.553   9.060  -6.283  1.00 42.75           C  
ATOM   2716 HG11 VAL A 171     -38.079   8.170  -5.937  1.00 42.75           H  
ATOM   2717 HG12 VAL A 171     -37.541   9.037  -7.373  1.00 42.75           H  
ATOM   2718 HG13 VAL A 171     -36.527   9.041  -5.916  1.00 42.75           H  
ATOM   2719  CG2 VAL A 171     -38.473  10.147  -4.272  1.00 42.75           C  
ATOM   2720 HG21 VAL A 171     -37.508  10.126  -3.766  1.00 42.75           H  
ATOM   2721 HG22 VAL A 171     -39.062  10.968  -3.863  1.00 42.75           H  
ATOM   2722 HG23 VAL A 171     -39.004   9.216  -4.075  1.00 42.75           H  
ATOM   2723  N   LYS A 172     -37.966  12.722  -8.269  1.00 38.49           N  
ATOM   2724  H   LYS A 172     -38.643  13.239  -7.728  1.00 38.49           H  
ATOM   2725  CA  LYS A 172     -37.871  13.058  -9.689  1.00 38.49           C  
ATOM   2726  HA  LYS A 172     -37.872  12.124 -10.251  1.00 38.49           H  
ATOM   2727  C   LYS A 172     -36.576  13.740 -10.157  1.00 38.49           C  
ATOM   2728  CB  LYS A 172     -39.115  13.869 -10.098  1.00 38.49           C  
ATOM   2729  HB2 LYS A 172     -38.920  14.379 -11.041  1.00 38.49           H  
ATOM   2730  HB3 LYS A 172     -39.331  14.626  -9.343  1.00 38.49           H  
ATOM   2731  O   LYS A 172     -36.408  13.764 -11.370  1.00 38.49           O  
ATOM   2732  CG  LYS A 172     -40.329  12.948 -10.297  1.00 38.49           C  
ATOM   2733  HG2 LYS A 172     -40.106  12.233 -11.089  1.00 38.49           H  
ATOM   2734  HG3 LYS A 172     -40.528  12.398  -9.378  1.00 38.49           H  
ATOM   2735  CD  LYS A 172     -41.573  13.754 -10.685  1.00 38.49           C  
ATOM   2736  HD2 LYS A 172     -41.365  14.324 -11.591  1.00 38.49           H  
ATOM   2737  HD3 LYS A 172     -41.805  14.446  -9.876  1.00 38.49           H  
ATOM   2738  CE  LYS A 172     -42.758  12.814 -10.921  1.00 38.49           C  
ATOM   2739  HE2 LYS A 172     -42.861  12.172 -10.046  1.00 38.49           H  
ATOM   2740  HE3 LYS A 172     -42.539  12.183 -11.783  1.00 38.49           H  
ATOM   2741  NZ  LYS A 172     -44.010  13.581 -11.132  1.00 38.49           N  
ATOM   2742  HZ1 LYS A 172     -44.205  14.144 -10.317  1.00 38.49           H  
ATOM   2743  HZ2 LYS A 172     -43.920  14.204 -11.922  1.00 38.49           H  
ATOM   2744  HZ3 LYS A 172     -44.799  12.966 -11.273  1.00 38.49           H  
ATOM   2745  N   GLU A 173     -35.661  14.230  -9.308  1.00 37.16           N  
ATOM   2746  H   GLU A 173     -35.827  14.204  -8.312  1.00 37.16           H  
ATOM   2747  CA  GLU A 173     -34.403  14.800  -9.856  1.00 37.16           C  
ATOM   2748  HA  GLU A 173     -34.122  14.201 -10.723  1.00 37.16           H  
ATOM   2749  C   GLU A 173     -33.147  14.762  -8.960  1.00 37.16           C  
ATOM   2750  CB  GLU A 173     -34.699  16.218 -10.392  1.00 37.16           C  
ATOM   2751  HB2 GLU A 173     -35.680  16.211 -10.867  1.00 37.16           H  
ATOM   2752  HB3 GLU A 173     -34.757  16.923  -9.563  1.00 37.16           H  
ATOM   2753  O   GLU A 173     -32.043  14.825  -9.493  1.00 37.16           O  
ATOM   2754  CG  GLU A 173     -33.692  16.701 -11.453  1.00 37.16           C  
ATOM   2755  HG2 GLU A 173     -32.738  16.918 -10.974  1.00 37.16           H  
ATOM   2756  HG3 GLU A 173     -33.536  15.897 -12.172  1.00 37.16           H  
ATOM   2757  CD  GLU A 173     -34.176  17.953 -12.207  1.00 37.16           C  
ATOM   2758  OE1 GLU A 173     -33.634  18.207 -13.307  1.00 37.16           O  
ATOM   2759  OE2 GLU A 173     -35.097  18.639 -11.701  1.00 37.16           O  
ATOM   2760  N   TYR A 174     -33.241  14.593  -7.635  1.00 39.21           N  
ATOM   2761  H   TYR A 174     -34.147  14.489  -7.199  1.00 39.21           H  
ATOM   2762  CA  TYR A 174     -32.077  14.796  -6.762  1.00 39.21           C  
ATOM   2763  HA  TYR A 174     -31.179  14.820  -7.379  1.00 39.21           H  
ATOM   2764  C   TYR A 174     -31.845  13.672  -5.756  1.00 39.21           C  
ATOM   2765  CB  TYR A 174     -32.148  16.179  -6.102  1.00 39.21           C  
ATOM   2766  HB2 TYR A 174     -33.113  16.302  -5.612  1.00 39.21           H  
ATOM   2767  HB3 TYR A 174     -31.379  16.245  -5.332  1.00 39.21           H  
ATOM   2768  O   TYR A 174     -32.748  13.180  -5.082  1.00 39.21           O  
ATOM   2769  CG  TYR A 174     -31.924  17.303  -7.101  1.00 39.21           C  
ATOM   2770  CD1 TYR A 174     -30.615  17.722  -7.411  1.00 39.21           C  
ATOM   2771  HD1 TYR A 174     -29.773  17.275  -6.904  1.00 39.21           H  
ATOM   2772  CD2 TYR A 174     -33.019  17.880  -7.771  1.00 39.21           C  
ATOM   2773  HD2 TYR A 174     -34.023  17.564  -7.532  1.00 39.21           H  
ATOM   2774  CE1 TYR A 174     -30.401  18.701  -8.402  1.00 39.21           C  
ATOM   2775  HE1 TYR A 174     -29.396  19.011  -8.648  1.00 39.21           H  
ATOM   2776  CE2 TYR A 174     -32.810  18.848  -8.772  1.00 39.21           C  
ATOM   2777  HE2 TYR A 174     -33.640  19.266  -9.322  1.00 39.21           H  
ATOM   2778  OH  TYR A 174     -31.298  20.200 -10.048  1.00 39.21           O  
ATOM   2779  HH  TYR A 174     -30.371  20.280 -10.284  1.00 39.21           H  
ATOM   2780  CZ  TYR A 174     -31.501  19.259  -9.090  1.00 39.21           C  
ATOM   2781  N   ILE A 175     -30.568  13.316  -5.658  1.00 43.39           N  
ATOM   2782  H   ILE A 175     -29.945  13.779  -6.304  1.00 43.39           H  
ATOM   2783  CA  ILE A 175     -29.914  12.520  -4.624  1.00 43.39           C  
ATOM   2784  HA  ILE A 175     -30.432  11.566  -4.518  1.00 43.39           H  
ATOM   2785  C   ILE A 175     -30.018  13.284  -3.288  1.00 43.39           C  
ATOM   2786  CB  ILE A 175     -28.440  12.272  -5.066  1.00 43.39           C  
ATOM   2787  HB  ILE A 175     -27.935  13.237  -5.087  1.00 43.39           H  
ATOM   2788  O   ILE A 175     -29.022  13.769  -2.760  1.00 43.39           O  
ATOM   2789  CG1 ILE A 175     -28.338  11.661  -6.491  1.00 43.39           C  
ATOM   2790 HG12 ILE A 175     -28.977  12.205  -7.187  1.00 43.39           H  
ATOM   2791 HG13 ILE A 175     -28.682  10.627  -6.472  1.00 43.39           H  
ATOM   2792  CG2 ILE A 175     -27.681  11.359  -4.080  1.00 43.39           C  
ATOM   2793 HG21 ILE A 175     -28.126  10.364  -4.076  1.00 43.39           H  
ATOM   2794 HG22 ILE A 175     -27.711  11.756  -3.065  1.00 43.39           H  
ATOM   2795 HG23 ILE A 175     -26.630  11.285  -4.358  1.00 43.39           H  
ATOM   2796  CD1 ILE A 175     -26.927  11.716  -7.091  1.00 43.39           C  
ATOM   2797 HD11 ILE A 175     -26.538  12.733  -7.037  1.00 43.39           H  
ATOM   2798 HD12 ILE A 175     -26.972  11.414  -8.138  1.00 43.39           H  
ATOM   2799 HD13 ILE A 175     -26.256  11.038  -6.563  1.00 43.39           H  
ATOM   2800  N   GLU A 176     -31.224  13.450  -2.744  1.00 40.02           N  
ATOM   2801  H   GLU A 176     -32.036  13.135  -3.256  1.00 40.02           H  
ATOM   2802  CA  GLU A 176     -31.369  13.744  -1.319  1.00 40.02           C  
ATOM   2803  HA  GLU A 176     -30.497  14.315  -1.004  1.00 40.02           H  
ATOM   2804  C   GLU A 176     -31.367  12.425  -0.539  1.00 40.02           C  
ATOM   2805  CB  GLU A 176     -32.588  14.614  -0.994  1.00 40.02           C  
ATOM   2806  HB2 GLU A 176     -32.781  14.527   0.075  1.00 40.02           H  
ATOM   2807  HB3 GLU A 176     -33.463  14.259  -1.539  1.00 40.02           H  
ATOM   2808  O   GLU A 176     -31.966  11.435  -0.981  1.00 40.02           O  
ATOM   2809  CG  GLU A 176     -32.311  16.092  -1.321  1.00 40.02           C  
ATOM   2810  HG2 GLU A 176     -32.285  16.213  -2.404  1.00 40.02           H  
ATOM   2811  HG3 GLU A 176     -31.330  16.358  -0.929  1.00 40.02           H  
ATOM   2812  CD  GLU A 176     -33.344  17.060  -0.717  1.00 40.02           C  
ATOM   2813  OE1 GLU A 176     -33.109  18.283  -0.835  1.00 40.02           O  
ATOM   2814  OE2 GLU A 176     -34.343  16.590  -0.119  1.00 40.02           O  
ATOM   2815  N   PRO A 177     -30.651  12.363   0.597  1.00 41.49           N  
ATOM   2816  CA  PRO A 177     -30.453  11.120   1.314  1.00 41.49           C  
ATOM   2817  HA  PRO A 177     -29.952  10.407   0.660  1.00 41.49           H  
ATOM   2818  C   PRO A 177     -31.776  10.522   1.778  1.00 41.49           C  
ATOM   2819  CB  PRO A 177     -29.530  11.458   2.479  1.00 41.49           C  
ATOM   2820  HB2 PRO A 177     -28.506  11.254   2.166  1.00 41.49           H  
ATOM   2821  HB3 PRO A 177     -29.794  10.905   3.381  1.00 41.49           H  
ATOM   2822  O   PRO A 177     -32.667  11.206   2.280  1.00 41.49           O  
ATOM   2823  CG  PRO A 177     -29.709  12.957   2.693  1.00 41.49           C  
ATOM   2824  HG2 PRO A 177     -28.818  13.422   3.116  1.00 41.49           H  
ATOM   2825  HG3 PRO A 177     -30.574  13.134   3.332  1.00 41.49           H  
ATOM   2826  CD  PRO A 177     -30.001  13.467   1.287  1.00 41.49           C  
ATOM   2827  HD2 PRO A 177     -30.648  14.343   1.338  1.00 41.49           H  
ATOM   2828  HD3 PRO A 177     -29.068  13.715   0.781  1.00 41.49           H  
ATOM   2829  N   LEU A 178     -31.881   9.203   1.647  1.00 42.84           N  
ATOM   2830  H   LEU A 178     -31.104   8.703   1.239  1.00 42.84           H  
ATOM   2831  CA  LEU A 178     -33.008   8.445   2.164  1.00 42.84           C  
ATOM   2832  HA  LEU A 178     -33.917   8.932   1.812  1.00 42.84           H  
ATOM   2833  C   LEU A 178     -32.971   8.517   3.700  1.00 42.84           C  
ATOM   2834  CB  LEU A 178     -32.927   7.019   1.576  1.00 42.84           C  
ATOM   2835  HB2 LEU A 178     -32.301   6.385   2.204  1.00 42.84           H  
ATOM   2836  HB3 LEU A 178     -32.420   7.087   0.614  1.00 42.84           H  
ATOM   2837  O   LEU A 178     -32.176   7.837   4.348  1.00 42.84           O  
ATOM   2838  CG  LEU A 178     -34.301   6.362   1.338  1.00 42.84           C  
ATOM   2839  HG  LEU A 178     -35.093   7.103   1.443  1.00 42.84           H  
ATOM   2840  CD1 LEU A 178     -34.375   5.786  -0.079  1.00 42.84           C  
ATOM   2841 HD11 LEU A 178     -34.243   6.592  -0.802  1.00 42.84           H  
ATOM   2842 HD12 LEU A 178     -35.349   5.328  -0.247  1.00 42.84           H  
ATOM   2843 HD13 LEU A 178     -33.591   5.043  -0.226  1.00 42.84           H  
ATOM   2844  CD2 LEU A 178     -34.571   5.223   2.323  1.00 42.84           C  
ATOM   2845 HD21 LEU A 178     -35.564   4.812   2.144  1.00 42.84           H  
ATOM   2846 HD22 LEU A 178     -33.821   4.441   2.199  1.00 42.84           H  
ATOM   2847 HD23 LEU A 178     -34.515   5.613   3.339  1.00 42.84           H  
ATOM   2848  N   THR A 179     -33.805   9.369   4.298  1.00 43.41           N  
ATOM   2849  H   THR A 179     -34.241  10.076   3.724  1.00 43.41           H  
ATOM   2850  CA  THR A 179     -33.811   9.569   5.752  1.00 43.41           C  
ATOM   2851  HA  THR A 179     -32.773   9.602   6.084  1.00 43.41           H  
ATOM   2852  C   THR A 179     -34.504   8.404   6.456  1.00 43.41           C  
ATOM   2853  CB  THR A 179     -34.438  10.915   6.145  1.00 43.41           C  
ATOM   2854  HB  THR A 179     -35.516  10.889   5.982  1.00 43.41           H  
ATOM   2855  O   THR A 179     -35.719   8.203   6.354  1.00 43.41           O  
ATOM   2856  CG2 THR A 179     -34.144  11.284   7.599  1.00 43.41           C  
ATOM   2857 HG21 THR A 179     -34.568  10.536   8.269  1.00 43.41           H  
ATOM   2858 HG22 THR A 179     -33.067  11.332   7.758  1.00 43.41           H  
ATOM   2859 HG23 THR A 179     -34.578  12.258   7.823  1.00 43.41           H  
ATOM   2860  OG1 THR A 179     -33.877  11.927   5.351  1.00 43.41           O  
ATOM   2861  HG1 THR A 179     -34.027  12.794   5.736  1.00 43.41           H  
ATOM   2862  N   LEU A 180     -33.733   7.640   7.227  1.00 46.92           N  
ATOM   2863  H   LEU A 180     -32.748   7.861   7.278  1.00 46.92           H  
ATOM   2864  CA  LEU A 180     -34.250   6.619   8.132  1.00 46.92           C  
ATOM   2865  HA  LEU A 180     -35.141   6.166   7.698  1.00 46.92           H  
ATOM   2866  C   LEU A 180     -34.664   7.283   9.450  1.00 46.92           C  
ATOM   2867  CB  LEU A 180     -33.183   5.524   8.309  1.00 46.92           C  
ATOM   2868  HB2 LEU A 180     -32.196   5.967   8.174  1.00 46.92           H  
ATOM   2869  HB3 LEU A 180     -33.213   5.144   9.330  1.00 46.92           H  
ATOM   2870  O   LEU A 180     -33.833   7.797  10.199  1.00 46.92           O  
ATOM   2871  CG  LEU A 180     -33.373   4.355   7.321  1.00 46.92           C  
ATOM   2872  HG  LEU A 180     -33.910   4.691   6.433  1.00 46.92           H  
ATOM   2873  CD1 LEU A 180     -32.035   3.792   6.868  1.00 46.92           C  
ATOM   2874 HD11 LEU A 180     -31.571   4.532   6.216  1.00 46.92           H  
ATOM   2875 HD12 LEU A 180     -32.176   2.879   6.289  1.00 46.92           H  
ATOM   2876 HD13 LEU A 180     -31.392   3.585   7.723  1.00 46.92           H  
ATOM   2877  CD2 LEU A 180     -34.172   3.231   7.983  1.00 46.92           C  
ATOM   2878 HD21 LEU A 180     -33.680   2.928   8.907  1.00 46.92           H  
ATOM   2879 HD22 LEU A 180     -34.208   2.360   7.328  1.00 46.92           H  
ATOM   2880 HD23 LEU A 180     -35.185   3.572   8.197  1.00 46.92           H  
ATOM   2881  N   ARG A 181     -35.968   7.266   9.754  1.00 54.16           N  
ATOM   2882  H   ARG A 181     -36.609   6.824   9.110  1.00 54.16           H  
ATOM   2883  CA  ARG A 181     -36.482   7.704  11.057  1.00 54.16           C  
ATOM   2884  HA  ARG A 181     -35.715   8.288  11.565  1.00 54.16           H  
ATOM   2885  C   ARG A 181     -36.749   6.489  11.936  1.00 54.16           C  
ATOM   2886  CB  ARG A 181     -37.708   8.616  10.902  1.00 54.16           C  
ATOM   2887  HB2 ARG A 181     -38.154   8.758  11.887  1.00 54.16           H  
ATOM   2888  HB3 ARG A 181     -38.444   8.139  10.254  1.00 54.16           H  
ATOM   2889  O   ARG A 181     -37.647   5.685  11.674  1.00 54.16           O  
ATOM   2890  CG  ARG A 181     -37.322   9.992  10.337  1.00 54.16           C  
ATOM   2891  HG2 ARG A 181     -36.986   9.880   9.306  1.00 54.16           H  
ATOM   2892  HG3 ARG A 181     -36.512  10.411  10.933  1.00 54.16           H  
ATOM   2893  CD  ARG A 181     -38.522  10.947  10.387  1.00 54.16           C  
ATOM   2894  HD2 ARG A 181     -38.815  11.079  11.428  1.00 54.16           H  
ATOM   2895  HD3 ARG A 181     -39.351  10.495   9.842  1.00 54.16           H  
ATOM   2896  NE  ARG A 181     -38.204  12.258   9.792  1.00 54.16           N  
ATOM   2897  HE  ARG A 181     -37.319  12.333   9.311  1.00 54.16           H  
ATOM   2898  NH1 ARG A 181     -40.123  13.369  10.394  1.00 54.16           N  
ATOM   2899 HH11 ARG A 181     -40.477  12.518  10.807  1.00 54.16           H  
ATOM   2900 HH12 ARG A 181     -40.671  14.218  10.394  1.00 54.16           H  
ATOM   2901  NH2 ARG A 181     -38.521  14.462   9.293  1.00 54.16           N  
ATOM   2902 HH21 ARG A 181     -37.627  14.494   8.823  1.00 54.16           H  
ATOM   2903 HH22 ARG A 181     -39.089  15.297   9.299  1.00 54.16           H  
ATOM   2904  CZ  ARG A 181     -38.947  13.352   9.828  1.00 54.16           C  
ATOM   2905  N   CYS A 182     -35.980   6.379  13.014  1.00 53.15           N  
ATOM   2906  H   CYS A 182     -35.297   7.103  13.187  1.00 53.15           H  
ATOM   2907  CA  CYS A 182     -36.233   5.407  14.069  1.00 53.15           C  
ATOM   2908  HA  CYS A 182     -36.733   4.535  13.647  1.00 53.15           H  
ATOM   2909  C   CYS A 182     -37.156   6.066  15.095  1.00 53.15           C  
ATOM   2910  CB  CYS A 182     -34.900   4.936  14.668  1.00 53.15           C  
ATOM   2911  HB2 CYS A 182     -34.138   5.000  13.892  1.00 53.15           H  
ATOM   2912  HB3 CYS A 182     -34.595   5.614  15.465  1.00 53.15           H  
ATOM   2913  O   CYS A 182     -36.813   7.107  15.655  1.00 53.15           O  
ATOM   2914  SG  CYS A 182     -34.868   3.228  15.293  1.00 53.15           S  
ATOM   2915  N   SER A 183     -38.339   5.498  15.328  1.00 59.60           N  
ATOM   2916  H   SER A 183     -38.582   4.644  14.847  1.00 59.60           H  
ATOM   2917  CA  SER A 183     -39.256   5.999  16.352  1.00 59.60           C  
ATOM   2918  HA  SER A 183     -38.770   6.826  16.871  1.00 59.60           H  
ATOM   2919  C   SER A 183     -39.538   4.932  17.405  1.00 59.60           C  
ATOM   2920  CB  SER A 183     -40.524   6.597  15.737  1.00 59.60           C  
ATOM   2921  HB2 SER A 183     -41.153   6.998  16.532  1.00 59.60           H  
ATOM   2922  HB3 SER A 183     -40.240   7.418  15.080  1.00 59.60           H  
ATOM   2923  O   SER A 183     -39.904   3.800  17.075  1.00 59.60           O  
ATOM   2924  OG  SER A 183     -41.264   5.652  14.986  1.00 59.60           O  
ATOM   2925  HG  SER A 183     -40.792   4.816  14.958  1.00 59.60           H  
ATOM   2926  N   PHE A 184     -39.377   5.297  18.676  1.00 59.21           N  
ATOM   2927  H   PHE A 184     -39.069   6.241  18.861  1.00 59.21           H  
ATOM   2928  CA  PHE A 184     -39.737   4.469  19.824  1.00 59.21           C  
ATOM   2929  HA  PHE A 184     -40.007   3.468  19.487  1.00 59.21           H  
ATOM   2930  C   PHE A 184     -40.946   5.085  20.514  1.00 59.21           C  
ATOM   2931  CB  PHE A 184     -38.560   4.329  20.795  1.00 59.21           C  
ATOM   2932  HB2 PHE A 184     -38.287   5.313  21.175  1.00 59.21           H  
ATOM   2933  HB3 PHE A 184     -38.880   3.732  21.649  1.00 59.21           H  
ATOM   2934  O   PHE A 184     -40.926   6.261  20.880  1.00 59.21           O  
ATOM   2935  CG  PHE A 184     -37.334   3.681  20.188  1.00 59.21           C  
ATOM   2936  CD1 PHE A 184     -37.218   2.278  20.155  1.00 59.21           C  
ATOM   2937  HD1 PHE A 184     -38.000   1.656  20.565  1.00 59.21           H  
ATOM   2938  CD2 PHE A 184     -36.315   4.484  19.642  1.00 59.21           C  
ATOM   2939  HD2 PHE A 184     -36.402   5.560  19.657  1.00 59.21           H  
ATOM   2940  CE1 PHE A 184     -36.080   1.683  19.583  1.00 59.21           C  
ATOM   2941  HE1 PHE A 184     -35.983   0.608  19.546  1.00 59.21           H  
ATOM   2942  CE2 PHE A 184     -35.178   3.886  19.071  1.00 59.21           C  
ATOM   2943  HE2 PHE A 184     -34.393   4.499  18.653  1.00 59.21           H  
ATOM   2944  CZ  PHE A 184     -35.060   2.486  19.045  1.00 59.21           C  
ATOM   2945  HZ  PHE A 184     -34.187   2.029  18.604  1.00 59.21           H  
ATOM   2946  N   LEU A 185     -41.998   4.292  20.705  1.00 54.89           N  
ATOM   2947  H   LEU A 185     -41.957   3.329  20.400  1.00 54.89           H  
ATOM   2948  CA  LEU A 185     -43.192   4.733  21.412  1.00 54.89           C  
ATOM   2949  HA  LEU A 185     -43.154   5.816  21.526  1.00 54.89           H  
ATOM   2950  C   LEU A 185     -43.185   4.123  22.813  1.00 54.89           C  
ATOM   2951  CB  LEU A 185     -44.426   4.407  20.550  1.00 54.89           C  
ATOM   2952  HB2 LEU A 185     -44.718   3.366  20.683  1.00 54.89           H  
ATOM   2953  HB3 LEU A 185     -44.131   4.528  19.508  1.00 54.89           H  
ATOM   2954  O   LEU A 185     -43.274   2.903  22.974  1.00 54.89           O  
ATOM   2955  CG  LEU A 185     -45.619   5.348  20.809  1.00 54.89           C  
ATOM   2956  HG  LEU A 185     -45.258   6.327  21.123  1.00 54.89           H  
ATOM   2957  CD1 LEU A 185     -46.420   5.533  19.519  1.00 54.89           C  
ATOM   2958 HD11 LEU A 185     -46.801   4.573  19.172  1.00 54.89           H  
ATOM   2959 HD12 LEU A 185     -45.785   5.970  18.747  1.00 54.89           H  
ATOM   2960 HD13 LEU A 185     -47.254   6.211  19.699  1.00 54.89           H  
ATOM   2961  CD2 LEU A 185     -46.558   4.806  21.887  1.00 54.89           C  
ATOM   2962 HD21 LEU A 185     -46.960   3.838  21.587  1.00 54.89           H  
ATOM   2963 HD22 LEU A 185     -47.377   5.507  22.048  1.00 54.89           H  
ATOM   2964 HD23 LEU A 185     -46.012   4.693  22.824  1.00 54.89           H  
ATOM   2965  N   ASN A 186     -43.068   4.978  23.830  1.00 55.67           N  
ATOM   2966  H   ASN A 186     -43.001   5.965  23.629  1.00 55.67           H  
ATOM   2967  CA  ASN A 186     -43.255   4.571  25.217  1.00 55.67           C  
ATOM   2968  HA  ASN A 186     -42.927   3.538  25.337  1.00 55.67           H  
ATOM   2969  C   ASN A 186     -44.756   4.631  25.539  1.00 55.67           C  
ATOM   2970  CB  ASN A 186     -42.376   5.441  26.133  1.00 55.67           C  
ATOM   2971  HB2 ASN A 186     -42.701   6.480  26.086  1.00 55.67           H  
ATOM   2972  HB3 ASN A 186     -41.345   5.383  25.785  1.00 55.67           H  
ATOM   2973  O   ASN A 186     -45.336   5.718  25.606  1.00 55.67           O  
ATOM   2974  CG  ASN A 186     -42.430   4.980  27.582  1.00 55.67           C  
ATOM   2975  ND2 ASN A 186     -41.346   5.083  28.313  1.00 55.67           N  
ATOM   2976 HD21 ASN A 186     -40.472   5.385  27.907  1.00 55.67           H  
ATOM   2977 HD22 ASN A 186     -41.399   4.674  29.235  1.00 55.67           H  
ATOM   2978  OD1 ASN A 186     -43.445   4.527  28.080  1.00 55.67           O  
ATOM   2979  N   ILE A 187     -45.381   3.460  25.701  1.00 55.92           N  
ATOM   2980  H   ILE A 187     -44.837   2.611  25.641  1.00 55.92           H  
ATOM   2981  CA  ILE A 187     -46.837   3.326  25.867  1.00 55.92           C  
ATOM   2982  HA  ILE A 187     -47.326   3.871  25.061  1.00 55.92           H  
ATOM   2983  C   ILE A 187     -47.314   3.969  27.179  1.00 55.92           C  
ATOM   2984  CB  ILE A 187     -47.249   1.834  25.754  1.00 55.92           C  
ATOM   2985  HB  ILE A 187     -46.694   1.267  26.502  1.00 55.92           H  
ATOM   2986  O   ILE A 187     -48.373   4.593  27.195  1.00 55.92           O  
ATOM   2987  CG1 ILE A 187     -46.887   1.285  24.349  1.00 55.92           C  
ATOM   2988 HG12 ILE A 187     -45.827   1.451  24.157  1.00 55.92           H  
ATOM   2989 HG13 ILE A 187     -47.450   1.831  23.592  1.00 55.92           H  
ATOM   2990  CG2 ILE A 187     -48.754   1.644  26.030  1.00 55.92           C  
ATOM   2991 HG21 ILE A 187     -49.027   0.591  25.967  1.00 55.92           H  
ATOM   2992 HG22 ILE A 187     -49.000   1.970  27.041  1.00 55.92           H  
ATOM   2993 HG23 ILE A 187     -49.345   2.219  25.318  1.00 55.92           H  
ATOM   2994  CD1 ILE A 187     -47.138  -0.217  24.163  1.00 55.92           C  
ATOM   2995 HD11 ILE A 187     -48.207  -0.428  24.134  1.00 55.92           H  
ATOM   2996 HD12 ILE A 187     -46.697  -0.539  23.220  1.00 55.92           H  
ATOM   2997 HD13 ILE A 187     -46.677  -0.776  24.978  1.00 55.92           H  
ATOM   2998  N   GLU A 188     -46.530   3.886  28.255  1.00 58.80           N  
ATOM   2999  H   GLU A 188     -45.634   3.425  28.178  1.00 58.80           H  
ATOM   3000  CA  GLU A 188     -46.920   4.416  29.569  1.00 58.80           C  
ATOM   3001  HA  GLU A 188     -47.939   4.110  29.807  1.00 58.80           H  
ATOM   3002  C   GLU A 188     -46.883   5.942  29.619  1.00 58.80           C  
ATOM   3003  CB  GLU A 188     -45.983   3.877  30.648  1.00 58.80           C  
ATOM   3004  HB2 GLU A 188     -44.954   4.064  30.341  1.00 58.80           H  
ATOM   3005  HB3 GLU A 188     -46.172   4.417  31.575  1.00 58.80           H  
ATOM   3006  O   GLU A 188     -47.796   6.573  30.145  1.00 58.80           O  
ATOM   3007  CG  GLU A 188     -46.190   2.382  30.913  1.00 58.80           C  
ATOM   3008  HG2 GLU A 188     -46.053   1.829  29.984  1.00 58.80           H  
ATOM   3009  HG3 GLU A 188     -47.211   2.223  31.260  1.00 58.80           H  
ATOM   3010  CD  GLU A 188     -45.201   1.857  31.957  1.00 58.80           C  
ATOM   3011  OE1 GLU A 188     -45.335   0.670  32.313  1.00 58.80           O  
ATOM   3012  OE2 GLU A 188     -44.272   2.618  32.316  1.00 58.80           O  
ATOM   3013  N   ARG A 189     -45.842   6.552  29.039  1.00 63.84           N  
ATOM   3014  H   ARG A 189     -45.129   5.964  28.631  1.00 63.84           H  
ATOM   3015  CA  ARG A 189     -45.678   8.016  29.037  1.00 63.84           C  
ATOM   3016  HA  ARG A 189     -46.176   8.420  29.919  1.00 63.84           H  
ATOM   3017  C   ARG A 189     -46.367   8.706  27.859  1.00 63.84           C  
ATOM   3018  CB  ARG A 189     -44.190   8.390  29.129  1.00 63.84           C  
ATOM   3019  HB2 ARG A 189     -44.103   9.476  29.084  1.00 63.84           H  
ATOM   3020  HB3 ARG A 189     -43.653   7.965  28.281  1.00 63.84           H  
ATOM   3021  O   ARG A 189     -46.284   9.927  27.750  1.00 63.84           O  
ATOM   3022  CG  ARG A 189     -43.546   7.923  30.440  1.00 63.84           C  
ATOM   3023  HG2 ARG A 189     -44.129   8.295  31.283  1.00 63.84           H  
ATOM   3024  HG3 ARG A 189     -43.524   6.834  30.473  1.00 63.84           H  
ATOM   3025  CD  ARG A 189     -42.117   8.466  30.537  1.00 63.84           C  
ATOM   3026  HD2 ARG A 189     -42.154   9.555  30.518  1.00 63.84           H  
ATOM   3027  HD3 ARG A 189     -41.553   8.118  29.672  1.00 63.84           H  
ATOM   3028  NE  ARG A 189     -41.454   8.017  31.775  1.00 63.84           N  
ATOM   3029  HE  ARG A 189     -42.013   7.476  32.419  1.00 63.84           H  
ATOM   3030  NH1 ARG A 189     -39.396   8.949  31.360  1.00 63.84           N  
ATOM   3031 HH11 ARG A 189     -39.741   9.299  30.478  1.00 63.84           H  
ATOM   3032 HH12 ARG A 189     -38.441   9.120  31.641  1.00 63.84           H  
ATOM   3033  NH2 ARG A 189     -39.733   7.810  33.251  1.00 63.84           N  
ATOM   3034 HH21 ARG A 189     -38.781   8.008  33.526  1.00 63.84           H  
ATOM   3035 HH22 ARG A 189     -40.315   7.248  33.856  1.00 63.84           H  
ATOM   3036  CZ  ARG A 189     -40.203   8.262  32.123  1.00 63.84           C  
ATOM   3037  N   LYS A 190     -46.982   7.947  26.938  1.00 61.05           N  
ATOM   3038  H   LYS A 190     -47.011   6.953  27.115  1.00 61.05           H  
ATOM   3039  CA  LYS A 190     -47.495   8.442  25.641  1.00 61.05           C  
ATOM   3040  HA  LYS A 190     -47.622   7.581  24.986  1.00 61.05           H  
ATOM   3041  C   LYS A 190     -46.491   9.358  24.917  1.00 61.05           C  
ATOM   3042  CB  LYS A 190     -48.867   9.118  25.820  1.00 61.05           C  
ATOM   3043  HB2 LYS A 190     -49.160   9.569  24.872  1.00 61.05           H  
ATOM   3044  HB3 LYS A 190     -48.784   9.914  26.559  1.00 61.05           H  
ATOM   3045  O   LYS A 190     -46.872  10.333  24.279  1.00 61.05           O  
ATOM   3046  CG  LYS A 190     -49.984   8.149  26.226  1.00 61.05           C  
ATOM   3047  HG2 LYS A 190     -49.758   7.707  27.196  1.00 61.05           H  
ATOM   3048  HG3 LYS A 190     -50.065   7.358  25.481  1.00 61.05           H  
ATOM   3049  CD  LYS A 190     -51.309   8.919  26.305  1.00 61.05           C  
ATOM   3050  HD2 LYS A 190     -51.500   9.407  25.350  1.00 61.05           H  
ATOM   3051  HD3 LYS A 190     -51.227   9.679  27.083  1.00 61.05           H  
ATOM   3052  CE  LYS A 190     -52.464   7.969  26.631  1.00 61.05           C  
ATOM   3053  HE2 LYS A 190     -52.226   7.446  27.557  1.00 61.05           H  
ATOM   3054  HE3 LYS A 190     -52.537   7.224  25.839  1.00 61.05           H  
ATOM   3055  NZ  LYS A 190     -53.745   8.707  26.772  1.00 61.05           N  
ATOM   3056  HZ1 LYS A 190     -54.497   8.071  26.995  1.00 61.05           H  
ATOM   3057  HZ2 LYS A 190     -53.675   9.385  27.517  1.00 61.05           H  
ATOM   3058  HZ3 LYS A 190     -53.973   9.194  25.917  1.00 61.05           H  
ATOM   3059  N   THR A 191     -45.196   9.066  25.042  1.00 52.47           N  
ATOM   3060  H   THR A 191     -44.955   8.202  25.507  1.00 52.47           H  
ATOM   3061  CA  THR A 191     -44.114   9.885  24.474  1.00 52.47           C  
ATOM   3062  HA  THR A 191     -44.520  10.837  24.133  1.00 52.47           H  
ATOM   3063  C   THR A 191     -43.512   9.163  23.270  1.00 52.47           C  
ATOM   3064  CB  THR A 191     -43.035  10.204  25.522  1.00 52.47           C  
ATOM   3065  HB  THR A 191     -42.466   9.300  25.733  1.00 52.47           H  
ATOM   3066  O   THR A 191     -43.179   7.978  23.365  1.00 52.47           O  
ATOM   3067  CG2 THR A 191     -42.077  11.297  25.048  1.00 52.47           C  
ATOM   3068 HG21 THR A 191     -41.539  10.972  24.158  1.00 52.47           H  
ATOM   3069 HG22 THR A 191     -42.629  12.211  24.828  1.00 52.47           H  
ATOM   3070 HG23 THR A 191     -41.349  11.504  25.833  1.00 52.47           H  
ATOM   3071  OG1 THR A 191     -43.600  10.664  26.731  1.00 52.47           O  
ATOM   3072  HG1 THR A 191     -44.558  10.626  26.686  1.00 52.47           H  
ATOM   3073  N   ILE A 192     -43.380   9.869  22.143  1.00 57.02           N  
ATOM   3074  H   ILE A 192     -43.654  10.841  22.150  1.00 57.02           H  
ATOM   3075  CA  ILE A 192     -42.700   9.386  20.935  1.00 57.02           C  
ATOM   3076  HA  ILE A 192     -42.634   8.298  20.962  1.00 57.02           H  
ATOM   3077  C   ILE A 192     -41.281   9.949  20.944  1.00 57.02           C  
ATOM   3078  CB  ILE A 192     -43.470   9.780  19.649  1.00 57.02           C  
ATOM   3079  HB  ILE A 192     -43.588  10.864  19.632  1.00 57.02           H  
ATOM   3080  O   ILE A 192     -41.093  11.161  20.874  1.00 57.02           O  
ATOM   3081  CG1 ILE A 192     -44.873   9.131  19.647  1.00 57.02           C  
ATOM   3082 HG12 ILE A 192     -45.387   9.375  20.577  1.00 57.02           H  
ATOM   3083 HG13 ILE A 192     -44.762   8.048  19.596  1.00 57.02           H  
ATOM   3084  CG2 ILE A 192     -42.679   9.359  18.392  1.00 57.02           C  
ATOM   3085 HG21 ILE A 192     -42.517   8.281  18.389  1.00 57.02           H  
ATOM   3086 HG22 ILE A 192     -43.213   9.649  17.487  1.00 57.02           H  
ATOM   3087 HG23 ILE A 192     -41.714   9.866  18.360  1.00 57.02           H  
ATOM   3088  CD1 ILE A 192     -45.786   9.587  18.500  1.00 57.02           C  
ATOM   3089 HD11 ILE A 192     -45.838  10.676  18.478  1.00 57.02           H  
ATOM   3090 HD12 ILE A 192     -46.787   9.187  18.660  1.00 57.02           H  
ATOM   3091 HD13 ILE A 192     -45.416   9.217  17.544  1.00 57.02           H  
ATOM   3092  N   TYR A 193     -40.287   9.070  21.017  1.00 56.15           N  
ATOM   3093  H   TYR A 193     -40.514   8.087  21.064  1.00 56.15           H  
ATOM   3094  CA  TYR A 193     -38.896   9.432  20.773  1.00 56.15           C  
ATOM   3095  HA  TYR A 193     -38.737  10.483  21.013  1.00 56.15           H  
ATOM   3096  C   TYR A 193     -38.606   9.212  19.296  1.00 56.15           C  
ATOM   3097  CB  TYR A 193     -37.961   8.602  21.656  1.00 56.15           C  
ATOM   3098  HB2 TYR A 193     -38.117   7.543  21.449  1.00 56.15           H  
ATOM   3099  HB3 TYR A 193     -36.930   8.837  21.391  1.00 56.15           H  
ATOM   3100  O   TYR A 193     -38.695   8.085  18.812  1.00 56.15           O  
ATOM   3101  CG  TYR A 193     -38.149   8.853  23.136  1.00 56.15           C  
ATOM   3102  CD1 TYR A 193     -37.495   9.939  23.749  1.00 56.15           C  
ATOM   3103  HD1 TYR A 193     -36.853  10.582  23.166  1.00 56.15           H  
ATOM   3104  CD2 TYR A 193     -38.992   8.016  23.893  1.00 56.15           C  
ATOM   3105  HD2 TYR A 193     -39.504   7.195  23.414  1.00 56.15           H  
ATOM   3106  CE1 TYR A 193     -37.673  10.185  25.122  1.00 56.15           C  
ATOM   3107  HE1 TYR A 193     -37.164  11.017  25.586  1.00 56.15           H  
ATOM   3108  CE2 TYR A 193     -39.172   8.259  25.269  1.00 56.15           C  
ATOM   3109  HE2 TYR A 193     -39.818   7.626  25.859  1.00 56.15           H  
ATOM   3110  OH  TYR A 193     -38.678   9.578  27.213  1.00 56.15           O  
ATOM   3111  HH  TYR A 193     -38.166  10.348  27.471  1.00 56.15           H  
ATOM   3112  CZ  TYR A 193     -38.510   9.342  25.885  1.00 56.15           C  
ATOM   3113  N   THR A 194     -38.267  10.277  18.579  1.00 47.17           N  
ATOM   3114  H   THR A 194     -38.242  11.178  19.034  1.00 47.17           H  
ATOM   3115  CA  THR A 194     -37.895  10.219  17.161  1.00 47.17           C  
ATOM   3116  HA  THR A 194     -38.066   9.210  16.785  1.00 47.17           H  
ATOM   3117  C   THR A 194     -36.409  10.501  17.033  1.00 47.17           C  
ATOM   3118  CB  THR A 194     -38.704  11.197  16.279  1.00 47.17           C  
ATOM   3119  HB  THR A 194     -38.027  11.872  15.756  1.00 47.17           H  
ATOM   3120  O   THR A 194     -35.967  11.597  17.357  1.00 47.17           O  
ATOM   3121  CG2 THR A 194     -39.516  10.434  15.233  1.00 47.17           C  
ATOM   3122 HG21 THR A 194     -38.860   9.774  14.665  1.00 47.17           H  
ATOM   3123 HG22 THR A 194     -40.290   9.847  15.727  1.00 47.17           H  
ATOM   3124 HG23 THR A 194     -39.982  11.146  14.552  1.00 47.17           H  
ATOM   3125  OG1 THR A 194     -39.634  11.971  17.007  1.00 47.17           O  
ATOM   3126  HG1 THR A 194     -39.155  12.680  17.442  1.00 47.17           H  
ATOM   3127  N   PHE A 195     -35.650   9.524  16.547  1.00 50.94           N  
ATOM   3128  H   PHE A 195     -36.081   8.641  16.313  1.00 50.94           H  
ATOM   3129  CA  PHE A 195     -34.273   9.712  16.114  1.00 50.94           C  
ATOM   3130  HA  PHE A 195     -33.870  10.619  16.565  1.00 50.94           H  
ATOM   3131  C   PHE A 195     -34.255   9.905  14.599  1.00 50.94           C  
ATOM   3132  CB  PHE A 195     -33.387   8.547  16.581  1.00 50.94           C  
ATOM   3133  HB2 PHE A 195     -32.670   8.313  15.795  1.00 50.94           H  
ATOM   3134  HB3 PHE A 195     -33.990   7.653  16.738  1.00 50.94           H  
ATOM   3135  O   PHE A 195     -34.683   9.037  13.832  1.00 50.94           O  
ATOM   3136  CG  PHE A 195     -32.611   8.871  17.843  1.00 50.94           C  
ATOM   3137  CD1 PHE A 195     -31.284   9.332  17.747  1.00 50.94           C  
ATOM   3138  HD1 PHE A 195     -30.809   9.438  16.782  1.00 50.94           H  
ATOM   3139  CD2 PHE A 195     -33.216   8.747  19.108  1.00 50.94           C  
ATOM   3140  HD2 PHE A 195     -34.237   8.404  19.186  1.00 50.94           H  
ATOM   3141  CE1 PHE A 195     -30.562   9.658  18.908  1.00 50.94           C  
ATOM   3142  HE1 PHE A 195     -29.544  10.007  18.829  1.00 50.94           H  
ATOM   3143  CE2 PHE A 195     -32.493   9.072  20.271  1.00 50.94           C  
ATOM   3144  HE2 PHE A 195     -32.954   8.974  21.243  1.00 50.94           H  
ATOM   3145  CZ  PHE A 195     -31.166   9.526  20.171  1.00 50.94           C  
ATOM   3146  HZ  PHE A 195     -30.607   9.775  21.061  1.00 50.94           H  
ATOM   3147  N   LEU A 196     -33.775  11.073  14.182  1.00 40.38           N  
ATOM   3148  H   LEU A 196     -33.442  11.722  14.881  1.00 40.38           H  
ATOM   3149  CA  LEU A 196     -33.389  11.359  12.809  1.00 40.38           C  
ATOM   3150  HA  LEU A 196     -34.019  10.817  12.104  1.00 40.38           H  
ATOM   3151  C   LEU A 196     -31.947  10.881  12.636  1.00 40.38           C  
ATOM   3152  CB  LEU A 196     -33.527  12.876  12.570  1.00 40.38           C  
ATOM   3153  HB2 LEU A 196     -33.228  13.404  13.475  1.00 40.38           H  
ATOM   3154  HB3 LEU A 196     -32.829  13.184  11.792  1.00 40.38           H  
ATOM   3155  O   LEU A 196     -31.034  11.489  13.183  1.00 40.38           O  
ATOM   3156  CG  LEU A 196     -34.949  13.299  12.163  1.00 40.38           C  
ATOM   3157  HG  LEU A 196     -35.682  12.642  12.632  1.00 40.38           H  
ATOM   3158  CD1 LEU A 196     -35.256  14.730  12.598  1.00 40.38           C  
ATOM   3159 HD11 LEU A 196     -34.547  15.416  12.135  1.00 40.38           H  
ATOM   3160 HD12 LEU A 196     -36.269  15.009  12.309  1.00 40.38           H  
ATOM   3161 HD13 LEU A 196     -35.163  14.812  13.681  1.00 40.38           H  
ATOM   3162  CD2 LEU A 196     -35.107  13.220  10.644  1.00 40.38           C  
ATOM   3163 HD21 LEU A 196     -34.326  13.810  10.165  1.00 40.38           H  
ATOM   3164 HD22 LEU A 196     -36.070  13.642  10.354  1.00 40.38           H  
ATOM   3165 HD23 LEU A 196     -35.014  12.185  10.315  1.00 40.38           H  
ATOM   3166  N   HIS A 197     -31.748   9.790  11.897  1.00 41.89           N  
ATOM   3167  H   HIS A 197     -32.542   9.297  11.516  1.00 41.89           H  
ATOM   3168  CA  HIS A 197     -30.472   9.560  11.232  1.00 41.89           C  
ATOM   3169  HA  HIS A 197     -29.676  10.130  11.710  1.00 41.89           H  
ATOM   3170  C   HIS A 197     -30.630  10.098   9.811  1.00 41.89           C  
ATOM   3171  CB  HIS A 197     -30.075   8.075  11.281  1.00 41.89           C  
ATOM   3172  HB2 HIS A 197     -29.601   7.812  10.335  1.00 41.89           H  
ATOM   3173  HB3 HIS A 197     -30.962   7.450  11.383  1.00 41.89           H  
ATOM   3174  O   HIS A 197     -31.301   9.492   8.972  1.00 41.89           O  
ATOM   3175  CG  HIS A 197     -29.094   7.749  12.383  1.00 41.89           C  
ATOM   3176  CD2 HIS A 197     -29.237   7.994  13.723  1.00 41.89           C  
ATOM   3177  HD2 HIS A 197     -30.089   8.461  14.193  1.00 41.89           H  
ATOM   3178  ND1 HIS A 197     -27.852   7.181  12.209  1.00 41.89           N  
ATOM   3179  HD1 HIS A 197     -27.417   6.974  11.321  1.00 41.89           H  
ATOM   3180  CE1 HIS A 197     -27.265   7.082  13.413  1.00 41.89           C  
ATOM   3181  HE1 HIS A 197     -26.265   6.714  13.588  1.00 41.89           H  
ATOM   3182  NE2 HIS A 197     -28.078   7.550  14.371  1.00 41.89           N  
ATOM   3183  N   GLU A 198     -30.051  11.265   9.547  1.00 35.59           N  
ATOM   3184  H   GLU A 198     -29.537  11.746  10.271  1.00 35.59           H  
ATOM   3185  CA  GLU A 198     -29.786  11.668   8.172  1.00 35.59           C  
ATOM   3186  HA  GLU A 198     -30.686  11.571   7.565  1.00 35.59           H  
ATOM   3187  C   GLU A 198     -28.727  10.706   7.630  1.00 35.59           C  
ATOM   3188  CB  GLU A 198     -29.323  13.129   8.105  1.00 35.59           C  
ATOM   3189  HB2 GLU A 198     -28.485  13.279   8.786  1.00 35.59           H  
ATOM   3190  HB3 GLU A 198     -29.010  13.332   7.081  1.00 35.59           H  
ATOM   3191  O   GLU A 198     -27.558  10.775   8.003  1.00 35.59           O  
ATOM   3192  CG  GLU A 198     -30.447  14.121   8.417  1.00 35.59           C  
ATOM   3193  HG2 GLU A 198     -31.269  13.936   7.725  1.00 35.59           H  
ATOM   3194  HG3 GLU A 198     -30.816  13.937   9.426  1.00 35.59           H  
ATOM   3195  CD  GLU A 198     -30.001  15.588   8.304  1.00 35.59           C  
ATOM   3196  OE1 GLU A 198     -30.918  16.437   8.252  1.00 35.59           O  
ATOM   3197  OE2 GLU A 198     -28.779  15.848   8.318  1.00 35.59           O  
ATOM   3198  N   LEU A 199     -29.137   9.749   6.796  1.00 38.92           N  
ATOM   3199  H   LEU A 199     -30.117   9.692   6.559  1.00 38.92           H  
ATOM   3200  CA  LEU A 199     -28.206   8.855   6.111  1.00 38.92           C  
ATOM   3201  HA  LEU A 199     -27.357   8.696   6.776  1.00 38.92           H  
ATOM   3202  C   LEU A 199     -27.644   9.604   4.893  1.00 38.92           C  
ATOM   3203  CB  LEU A 199     -28.884   7.485   5.852  1.00 38.92           C  
ATOM   3204  HB2 LEU A 199     -29.183   7.390   4.809  1.00 38.92           H  
ATOM   3205  HB3 LEU A 199     -29.807   7.445   6.430  1.00 38.92           H  
ATOM   3206  O   LEU A 199     -27.933   9.273   3.748  1.00 38.92           O  
ATOM   3207  CG  LEU A 199     -27.995   6.288   6.271  1.00 38.92           C  
ATOM   3208  HG  LEU A 199     -27.160   6.632   6.881  1.00 38.92           H  
ATOM   3209  CD1 LEU A 199     -28.777   5.284   7.117  1.00 38.92           C  
ATOM   3210 HD11 LEU A 199     -29.286   5.792   7.936  1.00 38.92           H  
ATOM   3211 HD12 LEU A 199     -29.490   4.762   6.479  1.00 38.92           H  
ATOM   3212 HD13 LEU A 199     -28.085   4.551   7.530  1.00 38.92           H  
ATOM   3213  CD2 LEU A 199     -27.431   5.540   5.064  1.00 38.92           C  
ATOM   3214 HD21 LEU A 199     -26.793   4.722   5.400  1.00 38.92           H  
ATOM   3215 HD22 LEU A 199     -26.831   6.225   4.464  1.00 38.92           H  
ATOM   3216 HD23 LEU A 199     -28.239   5.142   4.450  1.00 38.92           H  
ATOM   3217  N   ILE A 200     -26.919  10.697   5.158  1.00 37.83           N  
ATOM   3218  H   ILE A 200     -26.757  10.914   6.131  1.00 37.83           H  
ATOM   3219  CA  ILE A 200     -26.236  11.524   4.157  1.00 37.83           C  
ATOM   3220  HA  ILE A 200     -26.957  11.915   3.439  1.00 37.83           H  
ATOM   3221  C   ILE A 200     -25.234  10.637   3.427  1.00 37.83           C  
ATOM   3222  CB  ILE A 200     -25.521  12.731   4.819  1.00 37.83           C  
ATOM   3223  HB  ILE A 200     -24.874  12.357   5.613  1.00 37.83           H  
ATOM   3224  O   ILE A 200     -24.242  10.258   4.023  1.00 37.83           O  
ATOM   3225  CG1 ILE A 200     -26.542  13.707   5.434  1.00 37.83           C  
ATOM   3226 HG12 ILE A 200     -27.000  14.308   4.649  1.00 37.83           H  
ATOM   3227 HG13 ILE A 200     -27.330  13.125   5.912  1.00 37.83           H  
ATOM   3228  CG2 ILE A 200     -24.654  13.497   3.797  1.00 37.83           C  
ATOM   3229 HG21 ILE A 200     -25.258  13.818   2.949  1.00 37.83           H  
ATOM   3230 HG22 ILE A 200     -24.200  14.372   4.262  1.00 37.83           H  
ATOM   3231 HG23 ILE A 200     -23.835  12.868   3.447  1.00 37.83           H  
ATOM   3232  CD1 ILE A 200     -25.944  14.636   6.499  1.00 37.83           C  
ATOM   3233 HD11 ILE A 200     -26.717  15.319   6.851  1.00 37.83           H  
ATOM   3234 HD12 ILE A 200     -25.582  14.047   7.341  1.00 37.83           H  
ATOM   3235 HD13 ILE A 200     -25.125  15.228   6.089  1.00 37.83           H  
ATOM   3236  N   SER A 201     -25.509  10.303   2.163  1.00 44.38           N  
ATOM   3237  H   SER A 201     -26.468  10.467   1.891  1.00 44.38           H  
ATOM   3238  CA  SER A 201     -24.571  10.086   1.043  1.00 44.38           C  
ATOM   3239  HA  SER A 201     -25.100   9.422   0.358  1.00 44.38           H  
ATOM   3240  C   SER A 201     -23.194   9.395   1.254  1.00 44.38           C  
ATOM   3241  CB  SER A 201     -24.411  11.417   0.294  1.00 44.38           C  
ATOM   3242  HB2 SER A 201     -25.380  11.911   0.210  1.00 44.38           H  
ATOM   3243  HB3 SER A 201     -23.733  12.067   0.846  1.00 44.38           H  
ATOM   3244  O   SER A 201     -22.370   9.441   0.344  1.00 44.38           O  
ATOM   3245  OG  SER A 201     -23.909  11.200  -1.006  1.00 44.38           O  
ATOM   3246  HG  SER A 201     -23.105  10.685  -0.911  1.00 44.38           H  
ATOM   3247  N   SER A 202     -22.912   8.701   2.356  1.00 42.62           N  
ATOM   3248  H   SER A 202     -23.521   8.832   3.151  1.00 42.62           H  
ATOM   3249  CA  SER A 202     -21.633   8.022   2.621  1.00 42.62           C  
ATOM   3250  HA  SER A 202     -21.030   8.017   1.713  1.00 42.62           H  
ATOM   3251  C   SER A 202     -21.874   6.553   2.988  1.00 42.62           C  
ATOM   3252  CB  SER A 202     -20.816   8.788   3.674  1.00 42.62           C  
ATOM   3253  HB2 SER A 202     -19.810   8.372   3.721  1.00 42.62           H  
ATOM   3254  HB3 SER A 202     -20.745   9.838   3.389  1.00 42.62           H  
ATOM   3255  O   SER A 202     -21.611   6.105   4.100  1.00 42.62           O  
ATOM   3256  OG  SER A 202     -21.414   8.683   4.947  1.00 42.62           O  
ATOM   3257  HG  SER A 202     -21.362   7.757   5.195  1.00 42.62           H  
ATOM   3258  N   LEU A 203     -22.445   5.782   2.055  1.00 56.98           N  
ATOM   3259  H   LEU A 203     -22.686   6.210   1.173  1.00 56.98           H  
ATOM   3260  CA  LEU A 203     -22.645   4.330   2.222  1.00 56.98           C  
ATOM   3261  HA  LEU A 203     -23.097   4.145   3.197  1.00 56.98           H  
ATOM   3262  C   LEU A 203     -21.326   3.538   2.208  1.00 56.98           C  
ATOM   3263  CB  LEU A 203     -23.587   3.819   1.115  1.00 56.98           C  
ATOM   3264  HB2 LEU A 203     -23.279   4.263   0.168  1.00 56.98           H  
ATOM   3265  HB3 LEU A 203     -23.473   2.739   1.013  1.00 56.98           H  
ATOM   3266  O   LEU A 203     -21.314   2.362   2.572  1.00 56.98           O  
ATOM   3267  CG  LEU A 203     -25.072   4.121   1.375  1.00 56.98           C  
ATOM   3268  HG  LEU A 203     -25.183   5.137   1.752  1.00 56.98           H  
ATOM   3269  CD1 LEU A 203     -25.861   4.006   0.070  1.00 56.98           C  
ATOM   3270 HD11 LEU A 203     -26.913   4.221   0.256  1.00 56.98           H  
ATOM   3271 HD12 LEU A 203     -25.763   3.000  -0.338  1.00 56.98           H  
ATOM   3272 HD13 LEU A 203     -25.481   4.727  -0.654  1.00 56.98           H  
ATOM   3273  CD2 LEU A 203     -25.678   3.138   2.381  1.00 56.98           C  
ATOM   3274 HD21 LEU A 203     -26.730   3.375   2.541  1.00 56.98           H  
ATOM   3275 HD22 LEU A 203     -25.159   3.217   3.336  1.00 56.98           H  
ATOM   3276 HD23 LEU A 203     -25.585   2.117   2.010  1.00 56.98           H  
ATOM   3277  N   LEU A 204     -20.226   4.159   1.771  1.00 66.27           N  
ATOM   3278  H   LEU A 204     -20.282   5.147   1.571  1.00 66.27           H  
ATOM   3279  CA  LEU A 204     -18.899   3.560   1.824  1.00 66.27           C  
ATOM   3280  HA  LEU A 204     -19.025   2.478   1.815  1.00 66.27           H  
ATOM   3281  C   LEU A 204     -18.201   3.974   3.124  1.00 66.27           C  
ATOM   3282  CB  LEU A 204     -18.069   3.943   0.591  1.00 66.27           C  
ATOM   3283  HB2 LEU A 204     -17.950   5.027   0.578  1.00 66.27           H  
ATOM   3284  HB3 LEU A 204     -17.080   3.496   0.693  1.00 66.27           H  
ATOM   3285  O   LEU A 204     -18.198   5.161   3.449  1.00 66.27           O  
ATOM   3286  CG  LEU A 204     -18.673   3.493  -0.750  1.00 66.27           C  
ATOM   3287  HG  LEU A 204     -19.652   3.955  -0.878  1.00 66.27           H  
ATOM   3288  CD1 LEU A 204     -17.775   3.964  -1.887  1.00 66.27           C  
ATOM   3289 HD11 LEU A 204     -17.623   5.041  -1.808  1.00 66.27           H  
ATOM   3290 HD12 LEU A 204     -18.244   3.757  -2.849  1.00 66.27           H  
ATOM   3291 HD13 LEU A 204     -16.805   3.470  -1.837  1.00 66.27           H  
ATOM   3292  CD2 LEU A 204     -18.829   1.973  -0.869  1.00 66.27           C  
ATOM   3293 HD21 LEU A 204     -17.863   1.489  -0.722  1.00 66.27           H  
ATOM   3294 HD22 LEU A 204     -19.211   1.727  -1.859  1.00 66.27           H  
ATOM   3295 HD23 LEU A 204     -19.541   1.612  -0.127  1.00 66.27           H  
ATOM   3296  N   PRO A 205     -17.600   3.024   3.856  1.00 77.80           N  
ATOM   3297  CA  PRO A 205     -16.832   3.334   5.055  1.00 77.80           C  
ATOM   3298  HA  PRO A 205     -17.463   3.818   5.800  1.00 77.80           H  
ATOM   3299  C   PRO A 205     -15.656   4.258   4.708  1.00 77.80           C  
ATOM   3300  CB  PRO A 205     -16.365   1.969   5.568  1.00 77.80           C  
ATOM   3301  HB2 PRO A 205     -17.108   1.557   6.251  1.00 77.80           H  
ATOM   3302  HB3 PRO A 205     -15.388   2.037   6.048  1.00 77.80           H  
ATOM   3303  O   PRO A 205     -14.971   4.032   3.708  1.00 77.80           O  
ATOM   3304  CG  PRO A 205     -16.293   1.107   4.309  1.00 77.80           C  
ATOM   3305  HG2 PRO A 205     -15.370   1.318   3.768  1.00 77.80           H  
ATOM   3306  HG3 PRO A 205     -16.385   0.041   4.513  1.00 77.80           H  
ATOM   3307  CD  PRO A 205     -17.472   1.619   3.504  1.00 77.80           C  
ATOM   3308  HD2 PRO A 205     -17.270   1.482   2.441  1.00 77.80           H  
ATOM   3309  HD3 PRO A 205     -18.381   1.090   3.791  1.00 77.80           H  
ATOM   3310  N   GLU A 206     -15.382   5.273   5.526  1.00 81.25           N  
ATOM   3311  H   GLU A 206     -15.949   5.438   6.345  1.00 81.25           H  
ATOM   3312  CA  GLU A 206     -14.174   6.094   5.353  1.00 81.25           C  
ATOM   3313  HA  GLU A 206     -14.090   6.421   4.316  1.00 81.25           H  
ATOM   3314  C   GLU A 206     -12.925   5.269   5.670  1.00 81.25           C  
ATOM   3315  CB  GLU A 206     -14.223   7.338   6.249  1.00 81.25           C  
ATOM   3316  HB2 GLU A 206     -13.257   7.839   6.180  1.00 81.25           H  
ATOM   3317  HB3 GLU A 206     -14.390   7.037   7.283  1.00 81.25           H  
ATOM   3318  O   GLU A 206     -11.908   5.356   4.981  1.00 81.25           O  
ATOM   3319  CG  GLU A 206     -15.318   8.321   5.807  1.00 81.25           C  
ATOM   3320  HG2 GLU A 206     -15.199   8.513   4.741  1.00 81.25           H  
ATOM   3321  HG3 GLU A 206     -16.292   7.856   5.956  1.00 81.25           H  
ATOM   3322  CD  GLU A 206     -15.276   9.659   6.564  1.00 81.25           C  
ATOM   3323  OE1 GLU A 206     -16.041  10.562   6.152  1.00 81.25           O  
ATOM   3324  OE2 GLU A 206     -14.495   9.783   7.533  1.00 81.25           O  
ATOM   3325  N   SER A 207     -13.039   4.388   6.666  1.00 87.65           N  
ATOM   3326  H   SER A 207     -13.900   4.387   7.193  1.00 87.65           H  
ATOM   3327  CA  SER A 207     -11.974   3.483   7.078  1.00 87.65           C  
ATOM   3328  HA  SER A 207     -11.279   3.345   6.250  1.00 87.65           H  
ATOM   3329  C   SER A 207     -12.521   2.113   7.480  1.00 87.65           C  
ATOM   3330  CB  SER A 207     -11.211   4.120   8.243  1.00 87.65           C  
ATOM   3331  HB2 SER A 207     -10.992   5.165   8.027  1.00 87.65           H  
ATOM   3332  HB3 SER A 207     -10.269   3.591   8.390  1.00 87.65           H  
ATOM   3333  O   SER A 207     -13.714   1.924   7.717  1.00 87.65           O  
ATOM   3334  OG  SER A 207     -11.986   4.015   9.422  1.00 87.65           O  
ATOM   3335  HG  SER A 207     -12.686   4.669   9.355  1.00 87.65           H  
ATOM   3336  N   CYS A 208     -11.636   1.133   7.672  1.00 91.95           N  
ATOM   3337  H   CYS A 208     -10.663   1.303   7.463  1.00 91.95           H  
ATOM   3338  CA  CYS A 208     -12.045  -0.157   8.228  1.00 91.95           C  
ATOM   3339  HA  CYS A 208     -12.832  -0.562   7.591  1.00 91.95           H  
ATOM   3340  C   CYS A 208     -12.646  -0.065   9.644  1.00 91.95           C  
ATOM   3341  CB  CYS A 208     -10.864  -1.130   8.188  1.00 91.95           C  
ATOM   3342  HB2 CYS A 208      -9.979  -0.640   8.594  1.00 91.95           H  
ATOM   3343  HB3 CYS A 208     -11.090  -1.987   8.822  1.00 91.95           H  
ATOM   3344  O   CYS A 208     -13.238  -1.046  10.093  1.00 91.95           O  
ATOM   3345  SG  CYS A 208     -10.487  -1.762   6.534  1.00 91.95           S  
ATOM   3346  N   ARG A 209     -12.524   1.069  10.357  1.00 87.62           N  
ATOM   3347  H   ARG A 209     -12.117   1.877   9.908  1.00 87.62           H  
ATOM   3348  CA  ARG A 209     -13.142   1.272  11.683  1.00 87.62           C  
ATOM   3349  HA  ARG A 209     -12.902   0.435  12.338  1.00 87.62           H  
ATOM   3350  C   ARG A 209     -14.667   1.309  11.620  1.00 87.62           C  
ATOM   3351  CB  ARG A 209     -12.636   2.574  12.321  1.00 87.62           C  
ATOM   3352  HB2 ARG A 209     -13.175   2.729  13.255  1.00 87.62           H  
ATOM   3353  HB3 ARG A 209     -12.876   3.416  11.671  1.00 87.62           H  
ATOM   3354  O   ARG A 209     -15.312   0.914  12.587  1.00 87.62           O  
ATOM   3355  CG  ARG A 209     -11.133   2.550  12.637  1.00 87.62           C  
ATOM   3356  HG2 ARG A 209     -10.556   2.285  11.751  1.00 87.62           H  
ATOM   3357  HG3 ARG A 209     -10.956   1.803  13.411  1.00 87.62           H  
ATOM   3358  CD  ARG A 209     -10.680   3.929  13.130  1.00 87.62           C  
ATOM   3359  HD2 ARG A 209     -10.429   4.546  12.267  1.00 87.62           H  
ATOM   3360  HD3 ARG A 209     -11.516   4.402  13.646  1.00 87.62           H  
ATOM   3361  NE  ARG A 209      -9.526   3.844  14.050  1.00 87.62           N  
ATOM   3362  HE  ARG A 209      -8.838   3.122  13.889  1.00 87.62           H  
ATOM   3363  NH1 ARG A 209      -9.837   5.883  15.029  1.00 87.62           N  
ATOM   3364 HH11 ARG A 209     -10.357   6.126  14.198  1.00 87.62           H  
ATOM   3365 HH12 ARG A 209      -9.317   6.659  15.412  1.00 87.62           H  
ATOM   3366  NH2 ARG A 209      -8.380   4.491  15.921  1.00 87.62           N  
ATOM   3367 HH21 ARG A 209      -7.550   4.045  15.558  1.00 87.62           H  
ATOM   3368 HH22 ARG A 209      -8.189   5.256  16.552  1.00 87.62           H  
ATOM   3369  CZ  ARG A 209      -9.250   4.729  14.988  1.00 87.62           C  
ATOM   3370  N   ASP A 210     -15.220   1.711  10.482  1.00 82.90           N  
ATOM   3371  H   ASP A 210     -14.622   2.082   9.757  1.00 82.90           H  
ATOM   3372  CA  ASP A 210     -16.666   1.783  10.256  1.00 82.90           C  
ATOM   3373  HA  ASP A 210     -17.156   2.005  11.204  1.00 82.90           H  
ATOM   3374  C   ASP A 210     -17.240   0.454   9.738  1.00 82.90           C  
ATOM   3375  CB  ASP A 210     -16.964   2.945   9.300  1.00 82.90           C  
ATOM   3376  HB2 ASP A 210     -18.042   3.102   9.244  1.00 82.90           H  
ATOM   3377  HB3 ASP A 210     -16.599   2.688   8.306  1.00 82.90           H  
ATOM   3378  O   ASP A 210     -18.444   0.319   9.517  1.00 82.90           O  
ATOM   3379  CG  ASP A 210     -16.290   4.232   9.772  1.00 82.90           C  
ATOM   3380  OD1 ASP A 210     -16.505   4.581  10.957  1.00 82.90           O  
ATOM   3381  OD2 ASP A 210     -15.498   4.773   8.968  1.00 82.90           O  
ATOM   3382  N   VAL A 211     -16.380  -0.551   9.537  1.00 81.38           N  
ATOM   3383  H   VAL A 211     -15.413  -0.397   9.787  1.00 81.38           H  
ATOM   3384  CA  VAL A 211     -16.745  -1.839   8.946  1.00 81.38           C  
ATOM   3385  HA  VAL A 211     -17.645  -1.693   8.348  1.00 81.38           H  
ATOM   3386  C   VAL A 211     -17.066  -2.858  10.030  1.00 81.38           C  
ATOM   3387  CB  VAL A 211     -15.658  -2.349   7.987  1.00 81.38           C  
ATOM   3388  HB  VAL A 211     -14.716  -2.492   8.517  1.00 81.38           H  
ATOM   3389  O   VAL A 211     -16.182  -3.445  10.655  1.00 81.38           O  
ATOM   3390  CG1 VAL A 211     -16.059  -3.682   7.332  1.00 81.38           C  
ATOM   3391 HG11 VAL A 211     -17.011  -3.570   6.814  1.00 81.38           H  
ATOM   3392 HG12 VAL A 211     -16.147  -4.459   8.092  1.00 81.38           H  
ATOM   3393 HG13 VAL A 211     -15.288  -3.983   6.622  1.00 81.38           H  
ATOM   3394  CG2 VAL A 211     -15.450  -1.336   6.860  1.00 81.38           C  
ATOM   3395 HG21 VAL A 211     -15.127  -0.376   7.261  1.00 81.38           H  
ATOM   3396 HG22 VAL A 211     -16.390  -1.195   6.327  1.00 81.38           H  
ATOM   3397 HG23 VAL A 211     -14.680  -1.696   6.178  1.00 81.38           H  
ATOM   3398  N   PHE A 212     -18.356  -3.150  10.175  1.00 77.62           N  
ATOM   3399  H   PHE A 212     -19.027  -2.587   9.673  1.00 77.62           H  
ATOM   3400  CA  PHE A 212     -18.857  -4.222  11.031  1.00 77.62           C  
ATOM   3401  HA  PHE A 212     -18.082  -4.480  11.754  1.00 77.62           H  
ATOM   3402  C   PHE A 212     -19.158  -5.474  10.196  1.00 77.62           C  
ATOM   3403  CB  PHE A 212     -20.061  -3.719  11.836  1.00 77.62           C  
ATOM   3404  HB2 PHE A 212     -20.879  -3.493  11.152  1.00 77.62           H  
ATOM   3405  HB3 PHE A 212     -20.398  -4.511  12.504  1.00 77.62           H  
ATOM   3406  O   PHE A 212     -19.787  -5.407   9.140  1.00 77.62           O  
ATOM   3407  CG  PHE A 212     -19.742  -2.482  12.659  1.00 77.62           C  
ATOM   3408  CD1 PHE A 212     -19.110  -2.605  13.911  1.00 77.62           C  
ATOM   3409  HD1 PHE A 212     -18.889  -3.583  14.312  1.00 77.62           H  
ATOM   3410  CD2 PHE A 212     -19.999  -1.201  12.133  1.00 77.62           C  
ATOM   3411  HD2 PHE A 212     -20.434  -1.093  11.150  1.00 77.62           H  
ATOM   3412  CE1 PHE A 212     -18.739  -1.456  14.632  1.00 77.62           C  
ATOM   3413  HE1 PHE A 212     -18.230  -1.553  15.580  1.00 77.62           H  
ATOM   3414  CE2 PHE A 212     -19.617  -0.053  12.848  1.00 77.62           C  
ATOM   3415  HE2 PHE A 212     -19.741   0.924  12.404  1.00 77.62           H  
ATOM   3416  CZ  PHE A 212     -18.989  -0.180  14.098  1.00 77.62           C  
ATOM   3417  HZ  PHE A 212     -18.655   0.702  14.625  1.00 77.62           H  
ATOM   3418  N   SER A 213     -18.669  -6.632  10.641  1.00 78.73           N  
ATOM   3419  H   SER A 213     -18.157  -6.634  11.511  1.00 78.73           H  
ATOM   3420  CA  SER A 213     -18.825  -7.910   9.938  1.00 78.73           C  
ATOM   3421  HA  SER A 213     -19.787  -7.925   9.427  1.00 78.73           H  
ATOM   3422  C   SER A 213     -18.780  -9.075  10.923  1.00 78.73           C  
ATOM   3423  CB  SER A 213     -17.706  -8.046   8.896  1.00 78.73           C  
ATOM   3424  HB2 SER A 213     -16.756  -7.881   9.405  1.00 78.73           H  
ATOM   3425  HB3 SER A 213     -17.833  -7.280   8.131  1.00 78.73           H  
ATOM   3426  O   SER A 213     -18.044  -9.052  11.913  1.00 78.73           O  
ATOM   3427  OG  SER A 213     -17.639  -9.322   8.285  1.00 78.73           O  
ATOM   3428  HG  SER A 213     -16.824  -9.710   8.613  1.00 78.73           H  
ATOM   3429  N   THR A 214     -19.522 -10.141  10.626  1.00 79.22           N  
ATOM   3430  H   THR A 214     -20.184 -10.085   9.866  1.00 79.22           H  
ATOM   3431  CA  THR A 214     -19.406 -11.433  11.321  1.00 79.22           C  
ATOM   3432  HA  THR A 214     -19.364 -11.265  12.397  1.00 79.22           H  
ATOM   3433  C   THR A 214     -18.132 -12.187  10.928  1.00 79.22           C  
ATOM   3434  CB  THR A 214     -20.637 -12.304  11.037  1.00 79.22           C  
ATOM   3435  HB  THR A 214     -20.478 -13.299  11.454  1.00 79.22           H  
ATOM   3436  O   THR A 214     -17.613 -12.960  11.724  1.00 79.22           O  
ATOM   3437  CG2 THR A 214     -21.917 -11.723  11.649  1.00 79.22           C  
ATOM   3438 HG21 THR A 214     -22.247 -12.356  12.472  1.00 79.22           H  
ATOM   3439 HG22 THR A 214     -21.759 -10.719  12.044  1.00 79.22           H  
ATOM   3440 HG23 THR A 214     -22.727 -11.667  10.922  1.00 79.22           H  
ATOM   3441  OG1 THR A 214     -20.834 -12.421   9.643  1.00 79.22           O  
ATOM   3442  HG1 THR A 214     -21.770 -12.613   9.547  1.00 79.22           H  
ATOM   3443  N   LYS A 215     -17.585 -11.925   9.732  1.00 81.67           N  
ATOM   3444  H   LYS A 215     -18.075 -11.257   9.154  1.00 81.67           H  
ATOM   3445  CA  LYS A 215     -16.318 -12.495   9.243  1.00 81.67           C  
ATOM   3446  HA  LYS A 215     -16.238 -13.521   9.604  1.00 81.67           H  
ATOM   3447  C   LYS A 215     -15.106 -11.727   9.762  1.00 81.67           C  
ATOM   3448  CB  LYS A 215     -16.270 -12.491   7.705  1.00 81.67           C  
ATOM   3449  HB2 LYS A 215     -15.330 -12.947   7.394  1.00 81.67           H  
ATOM   3450  HB3 LYS A 215     -16.276 -11.464   7.342  1.00 81.67           H  
ATOM   3451  O   LYS A 215     -15.092 -10.503   9.635  1.00 81.67           O  
ATOM   3452  CG  LYS A 215     -17.426 -13.256   7.052  1.00 81.67           C  
ATOM   3453  HG2 LYS A 215     -18.374 -12.778   7.297  1.00 81.67           H  
ATOM   3454  HG3 LYS A 215     -17.434 -14.278   7.431  1.00 81.67           H  
ATOM   3455  CD  LYS A 215     -17.250 -13.280   5.529  1.00 81.67           C  
ATOM   3456  HD2 LYS A 215     -16.290 -13.739   5.292  1.00 81.67           H  
ATOM   3457  HD3 LYS A 215     -17.265 -12.260   5.144  1.00 81.67           H  
ATOM   3458  CE  LYS A 215     -18.384 -14.098   4.904  1.00 81.67           C  
ATOM   3459  HE2 LYS A 215     -18.423 -15.063   5.411  1.00 81.67           H  
ATOM   3460  HE3 LYS A 215     -19.330 -13.593   5.096  1.00 81.67           H  
ATOM   3461  NZ  LYS A 215     -18.179 -14.307   3.449  1.00 81.67           N  
ATOM   3462  HZ1 LYS A 215     -18.148 -13.427   2.953  1.00 81.67           H  
ATOM   3463  HZ2 LYS A 215     -17.310 -14.796   3.290  1.00 81.67           H  
ATOM   3464  HZ3 LYS A 215     -18.923 -14.874   3.069  1.00 81.67           H  
ATOM   3465  N   ASP A 216     -14.058 -12.448  10.163  1.00 90.02           N  
ATOM   3466  H   ASP A 216     -14.218 -13.418  10.395  1.00 90.02           H  
ATOM   3467  CA  ASP A 216     -12.766 -11.893  10.613  1.00 90.02           C  
ATOM   3468  HA  ASP A 216     -12.919 -11.317  11.525  1.00 90.02           H  
ATOM   3469  C   ASP A 216     -12.100 -10.985   9.580  1.00 90.02           C  
ATOM   3470  CB  ASP A 216     -11.781 -13.036  10.917  1.00 90.02           C  
ATOM   3471  HB2 ASP A 216     -10.850 -12.607  11.288  1.00 90.02           H  
ATOM   3472  HB3 ASP A 216     -11.562 -13.567   9.991  1.00 90.02           H  
ATOM   3473  O   ASP A 216     -11.395 -10.033   9.919  1.00 90.02           O  
ATOM   3474  CG  ASP A 216     -12.293 -14.035  11.951  1.00 90.02           C  
ATOM   3475  OD1 ASP A 216     -13.188 -13.650  12.732  1.00 90.02           O  
ATOM   3476  OD2 ASP A 216     -11.840 -15.192  11.880  1.00 90.02           O  
ATOM   3477  N   ARG A 217     -12.314 -11.302   8.301  1.00 94.02           N  
ATOM   3478  H   ARG A 217     -12.903 -12.104   8.126  1.00 94.02           H  
ATOM   3479  CA  ARG A 217     -11.753 -10.598   7.152  1.00 94.02           C  
ATOM   3480  HA  ARG A 217     -11.285  -9.674   7.493  1.00 94.02           H  
ATOM   3481  C   ARG A 217     -12.880 -10.235   6.198  1.00 94.02           C  
ATOM   3482  CB  ARG A 217     -10.681 -11.470   6.483  1.00 94.02           C  
ATOM   3483  HB2 ARG A 217     -10.268 -10.939   5.625  1.00 94.02           H  
ATOM   3484  HB3 ARG A 217     -11.153 -12.381   6.116  1.00 94.02           H  
ATOM   3485  O   ARG A 217     -13.627 -11.110   5.750  1.00 94.02           O  
ATOM   3486  CG  ARG A 217      -9.534 -11.872   7.429  1.00 94.02           C  
ATOM   3487  HG2 ARG A 217      -9.925 -12.307   8.348  1.00 94.02           H  
ATOM   3488  HG3 ARG A 217      -8.959 -12.653   6.931  1.00 94.02           H  
ATOM   3489  CD  ARG A 217      -8.613 -10.694   7.766  1.00 94.02           C  
ATOM   3490  HD2 ARG A 217      -9.193  -9.884   8.209  1.00 94.02           H  
ATOM   3491  HD3 ARG A 217      -8.191 -10.329   6.829  1.00 94.02           H  
ATOM   3492  NE  ARG A 217      -7.507 -11.070   8.673  1.00 94.02           N  
ATOM   3493  HE  ARG A 217      -6.572 -11.117   8.294  1.00 94.02           H  
ATOM   3494  NH1 ARG A 217      -8.640 -10.836  10.670  1.00 94.02           N  
ATOM   3495 HH11 ARG A 217      -9.504 -10.599  10.204  1.00 94.02           H  
ATOM   3496 HH12 ARG A 217      -8.538 -10.529  11.627  1.00 94.02           H  
ATOM   3497  NH2 ARG A 217      -6.466 -11.242  10.683  1.00 94.02           N  
ATOM   3498 HH21 ARG A 217      -5.574 -11.257  10.209  1.00 94.02           H  
ATOM   3499 HH22 ARG A 217      -6.490 -11.038  11.672  1.00 94.02           H  
ATOM   3500  CZ  ARG A 217      -7.547 -11.057   9.994  1.00 94.02           C  
ATOM   3501  N   LYS A 218     -13.014  -8.949   5.883  1.00 89.16           N  
ATOM   3502  H   LYS A 218     -12.384  -8.291   6.318  1.00 89.16           H  
ATOM   3503  CA  LYS A 218     -14.052  -8.441   4.980  1.00 89.16           C  
ATOM   3504  HA  LYS A 218     -14.497  -9.281   4.446  1.00 89.16           H  
ATOM   3505  C   LYS A 218     -13.435  -7.509   3.951  1.00 89.16           C  
ATOM   3506  CB  LYS A 218     -15.150  -7.747   5.804  1.00 89.16           C  
ATOM   3507  HB2 LYS A 218     -15.568  -8.457   6.518  1.00 89.16           H  
ATOM   3508  HB3 LYS A 218     -14.699  -6.933   6.371  1.00 89.16           H  
ATOM   3509  O   LYS A 218     -12.831  -6.508   4.305  1.00 89.16           O  
ATOM   3510  CG  LYS A 218     -16.289  -7.162   4.955  1.00 89.16           C  
ATOM   3511  HG2 LYS A 218     -16.923  -6.564   5.610  1.00 89.16           H  
ATOM   3512  HG3 LYS A 218     -15.868  -6.491   4.205  1.00 89.16           H  
ATOM   3513  CD  LYS A 218     -17.165  -8.204   4.248  1.00 89.16           C  
ATOM   3514  HD2 LYS A 218     -17.673  -8.809   5.000  1.00 89.16           H  
ATOM   3515  HD3 LYS A 218     -16.557  -8.838   3.604  1.00 89.16           H  
ATOM   3516  CE  LYS A 218     -18.183  -7.432   3.401  1.00 89.16           C  
ATOM   3517  HE2 LYS A 218     -17.639  -6.870   2.642  1.00 89.16           H  
ATOM   3518  HE3 LYS A 218     -18.679  -6.704   4.042  1.00 89.16           H  
ATOM   3519  NZ  LYS A 218     -19.192  -8.311   2.763  1.00 89.16           N  
ATOM   3520  HZ1 LYS A 218     -19.836  -7.736   2.240  1.00 89.16           H  
ATOM   3521  HZ2 LYS A 218     -19.717  -8.809   3.467  1.00 89.16           H  
ATOM   3522  HZ3 LYS A 218     -18.748  -8.948   2.117  1.00 89.16           H  
ATOM   3523  N   VAL A 219     -13.623  -7.830   2.677  1.00 90.43           N  
ATOM   3524  H   VAL A 219     -14.115  -8.682   2.450  1.00 90.43           H  
ATOM   3525  CA  VAL A 219     -13.253  -6.932   1.580  1.00 90.43           C  
ATOM   3526  HA  VAL A 219     -12.335  -6.413   1.854  1.00 90.43           H  
ATOM   3527  C   VAL A 219     -14.357  -5.896   1.396  1.00 90.43           C  
ATOM   3528  CB  VAL A 219     -12.972  -7.707   0.288  1.00 90.43           C  
ATOM   3529  HB  VAL A 219     -13.885  -8.211  -0.030  1.00 90.43           H  
ATOM   3530  O   VAL A 219     -15.533  -6.267   1.302  1.00 90.43           O  
ATOM   3531  CG1 VAL A 219     -12.500  -6.788  -0.841  1.00 90.43           C  
ATOM   3532 HG11 VAL A 219     -13.277  -6.069  -1.099  1.00 90.43           H  
ATOM   3533 HG12 VAL A 219     -11.604  -6.249  -0.536  1.00 90.43           H  
ATOM   3534 HG13 VAL A 219     -12.269  -7.398  -1.715  1.00 90.43           H  
ATOM   3535  CG2 VAL A 219     -11.887  -8.769   0.500  1.00 90.43           C  
ATOM   3536 HG21 VAL A 219     -11.777  -9.342  -0.421  1.00 90.43           H  
ATOM   3537 HG22 VAL A 219     -10.939  -8.293   0.747  1.00 90.43           H  
ATOM   3538 HG23 VAL A 219     -12.161  -9.465   1.293  1.00 90.43           H  
ATOM   3539  N   VAL A 220     -13.974  -4.624   1.356  1.00 85.30           N  
ATOM   3540  H   VAL A 220     -12.987  -4.420   1.421  1.00 85.30           H  
ATOM   3541  CA  VAL A 220     -14.858  -3.470   1.147  1.00 85.30           C  
ATOM   3542  HA  VAL A 220     -15.787  -3.805   0.688  1.00 85.30           H  
ATOM   3543  C   VAL A 220     -14.207  -2.483   0.182  1.00 85.30           C  
ATOM   3544  CB  VAL A 220     -15.214  -2.752   2.469  1.00 85.30           C  
ATOM   3545  HB  VAL A 220     -15.933  -1.964   2.242  1.00 85.30           H  
ATOM   3546  O   VAL A 220     -13.012  -2.576  -0.099  1.00 85.30           O  
ATOM   3547  CG1 VAL A 220     -15.881  -3.698   3.473  1.00 85.30           C  
ATOM   3548 HG11 VAL A 220     -16.698  -4.235   2.991  1.00 85.30           H  
ATOM   3549 HG12 VAL A 220     -16.280  -3.113   4.301  1.00 85.30           H  
ATOM   3550 HG13 VAL A 220     -15.141  -4.397   3.862  1.00 85.30           H  
ATOM   3551  CG2 VAL A 220     -13.996  -2.105   3.135  1.00 85.30           C  
ATOM   3552 HG21 VAL A 220     -13.253  -2.860   3.389  1.00 85.30           H  
ATOM   3553 HG22 VAL A 220     -13.541  -1.368   2.472  1.00 85.30           H  
ATOM   3554 HG23 VAL A 220     -14.306  -1.573   4.035  1.00 85.30           H  
ATOM   3555  N   THR A 221     -14.992  -1.527  -0.294  1.00 86.18           N  
ATOM   3556  H   THR A 221     -15.954  -1.483   0.010  1.00 86.18           H  
ATOM   3557  CA  THR A 221     -14.488  -0.337  -0.978  1.00 86.18           C  
ATOM   3558  HA  THR A 221     -13.426  -0.442  -1.201  1.00 86.18           H  
ATOM   3559  C   THR A 221     -14.664   0.845  -0.037  1.00 86.18           C  
ATOM   3560  CB  THR A 221     -15.229  -0.127  -2.299  1.00 86.18           C  
ATOM   3561  HB  THR A 221     -16.286   0.059  -2.110  1.00 86.18           H  
ATOM   3562  O   THR A 221     -15.757   1.026   0.495  1.00 86.18           O  
ATOM   3563  CG2 THR A 221     -14.646   1.031  -3.089  1.00 86.18           C  
ATOM   3564 HG21 THR A 221     -14.904   1.977  -2.612  1.00 86.18           H  
ATOM   3565 HG22 THR A 221     -13.562   0.936  -3.143  1.00 86.18           H  
ATOM   3566 HG23 THR A 221     -15.059   1.017  -4.097  1.00 86.18           H  
ATOM   3567  OG1 THR A 221     -15.105  -1.271  -3.123  1.00 86.18           O  
ATOM   3568  HG1 THR A 221     -15.408  -0.993  -3.990  1.00 86.18           H  
ATOM   3569  N   LEU A 222     -13.594   1.596   0.218  1.00 84.77           N  
ATOM   3570  H   LEU A 222     -12.726   1.396  -0.257  1.00 84.77           H  
ATOM   3571  CA  LEU A 222     -13.640   2.783   1.069  1.00 84.77           C  
ATOM   3572  HA  LEU A 222     -14.274   2.574   1.930  1.00 84.77           H  
ATOM   3573  C   LEU A 222     -14.267   3.966   0.324  1.00 84.77           C  
ATOM   3574  CB  LEU A 222     -12.224   3.138   1.567  1.00 84.77           C  
ATOM   3575  HB2 LEU A 222     -11.603   3.363   0.700  1.00 84.77           H  
ATOM   3576  HB3 LEU A 222     -12.288   4.039   2.176  1.00 84.77           H  
ATOM   3577  O   LEU A 222     -14.351   3.961  -0.905  1.00 84.77           O  
ATOM   3578  CG  LEU A 222     -11.518   2.053   2.398  1.00 84.77           C  
ATOM   3579  HG  LEU A 222     -11.343   1.181   1.767  1.00 84.77           H  
ATOM   3580  CD1 LEU A 222     -10.162   2.568   2.879  1.00 84.77           C  
ATOM   3581 HD11 LEU A 222      -9.557   2.864   2.021  1.00 84.77           H  
ATOM   3582 HD12 LEU A 222      -9.636   1.789   3.430  1.00 84.77           H  
ATOM   3583 HD13 LEU A 222     -10.304   3.433   3.526  1.00 84.77           H  
ATOM   3584  CD2 LEU A 222     -12.329   1.617   3.620  1.00 84.77           C  
ATOM   3585 HD21 LEU A 222     -13.214   1.072   3.290  1.00 84.77           H  
ATOM   3586 HD22 LEU A 222     -12.636   2.496   4.187  1.00 84.77           H  
ATOM   3587 HD23 LEU A 222     -11.734   0.963   4.257  1.00 84.77           H  
ATOM   3588  N   ALA A 223     -14.634   5.018   1.055  1.00 77.07           N  
ATOM   3589  H   ALA A 223     -14.613   4.931   2.061  1.00 77.07           H  
ATOM   3590  CA  ALA A 223     -15.056   6.292   0.474  1.00 77.07           C  
ATOM   3591  HA  ALA A 223     -15.930   6.115  -0.152  1.00 77.07           H  
ATOM   3592  C   ALA A 223     -13.969   6.920  -0.421  1.00 77.07           C  
ATOM   3593  CB  ALA A 223     -15.456   7.236   1.611  1.00 77.07           C  
ATOM   3594  HB1 ALA A 223     -15.844   8.167   1.197  1.00 77.07           H  
ATOM   3595  HB2 ALA A 223     -14.591   7.463   2.234  1.00 77.07           H  
ATOM   3596  HB3 ALA A 223     -16.229   6.778   2.227  1.00 77.07           H  
ATOM   3597  O   ALA A 223     -14.275   7.719  -1.292  1.00 77.07           O  
ATOM   3598  N   SER A 224     -12.703   6.529  -0.294  1.00 79.16           N  
ATOM   3599  H   SER A 224     -12.459   5.879   0.439  1.00 79.16           H  
ATOM   3600  CA  SER A 224     -11.657   6.904  -1.251  1.00 79.16           C  
ATOM   3601  HA  SER A 224     -11.769   7.958  -1.504  1.00 79.16           H  
ATOM   3602  C   SER A 224     -11.707   6.121  -2.568  1.00 79.16           C  
ATOM   3603  CB  SER A 224     -10.288   6.724  -0.597  1.00 79.16           C  
ATOM   3604  HB2 SER A 224     -10.236   7.336   0.304  1.00 79.16           H  
ATOM   3605  HB3 SER A 224      -9.505   7.046  -1.283  1.00 79.16           H  
ATOM   3606  O   SER A 224     -10.796   6.245  -3.368  1.00 79.16           O  
ATOM   3607  OG  SER A 224     -10.092   5.363  -0.255  1.00 79.16           O  
ATOM   3608  HG  SER A 224      -9.240   5.302   0.183  1.00 79.16           H  
ATOM   3609  N   GLY A 225     -12.684   5.239  -2.788  1.00 80.58           N  
ATOM   3610  H   GLY A 225     -13.402   5.136  -2.085  1.00 80.58           H  
ATOM   3611  CA  GLY A 225     -12.727   4.320  -3.930  1.00 80.58           C  
ATOM   3612  HA2 GLY A 225     -12.529   4.879  -4.845  1.00 80.58           H  
ATOM   3613  HA3 GLY A 225     -13.733   3.906  -3.987  1.00 80.58           H  
ATOM   3614  C   GLY A 225     -11.729   3.156  -3.851  1.00 80.58           C  
ATOM   3615  O   GLY A 225     -11.839   2.208  -4.635  1.00 80.58           O  
ATOM   3616  N   LEU A 226     -10.802   3.176  -2.884  1.00 87.03           N  
ATOM   3617  H   LEU A 226     -10.746   4.004  -2.309  1.00 87.03           H  
ATOM   3618  CA  LEU A 226      -9.816   2.124  -2.663  1.00 87.03           C  
ATOM   3619  HA  LEU A 226      -9.354   1.904  -3.626  1.00 87.03           H  
ATOM   3620  C   LEU A 226     -10.489   0.855  -2.133  1.00 87.03           C  
ATOM   3621  CB  LEU A 226      -8.722   2.630  -1.705  1.00 87.03           C  
ATOM   3622  HB2 LEU A 226      -8.300   3.551  -2.107  1.00 87.03           H  
ATOM   3623  HB3 LEU A 226      -9.189   2.861  -0.747  1.00 87.03           H  
ATOM   3624  O   LEU A 226     -11.155   0.856  -1.095  1.00 87.03           O  
ATOM   3625  CG  LEU A 226      -7.579   1.627  -1.455  1.00 87.03           C  
ATOM   3626  HG  LEU A 226      -7.996   0.693  -1.078  1.00 87.03           H  
ATOM   3627  CD1 LEU A 226      -6.780   1.309  -2.718  1.00 87.03           C  
ATOM   3628 HD11 LEU A 226      -6.381   2.227  -3.149  1.00 87.03           H  
ATOM   3629 HD12 LEU A 226      -7.406   0.807  -3.455  1.00 87.03           H  
ATOM   3630 HD13 LEU A 226      -5.950   0.646  -2.473  1.00 87.03           H  
ATOM   3631  CD2 LEU A 226      -6.625   2.182  -0.400  1.00 87.03           C  
ATOM   3632 HD21 LEU A 226      -6.170   3.107  -0.755  1.00 87.03           H  
ATOM   3633 HD22 LEU A 226      -7.169   2.379   0.524  1.00 87.03           H  
ATOM   3634 HD23 LEU A 226      -5.837   1.456  -0.198  1.00 87.03           H  
ATOM   3635  N   LYS A 227     -10.277  -0.258  -2.833  1.00 88.79           N  
ATOM   3636  H   LYS A 227      -9.698  -0.189  -3.658  1.00 88.79           H  
ATOM   3637  CA  LYS A 227     -10.691  -1.581  -2.366  1.00 88.79           C  
ATOM   3638  HA  LYS A 227     -11.653  -1.483  -1.863  1.00 88.79           H  
ATOM   3639  C   LYS A 227      -9.671  -2.095  -1.353  1.00 88.79           C  
ATOM   3640  CB  LYS A 227     -10.862  -2.500  -3.575  1.00 88.79           C  
ATOM   3641  HB2 LYS A 227     -11.431  -1.967  -4.337  1.00 88.79           H  
ATOM   3642  HB3 LYS A 227      -9.881  -2.743  -3.983  1.00 88.79           H  
ATOM   3643  O   LYS A 227      -8.485  -2.126  -1.655  1.00 88.79           O  
ATOM   3644  CG  LYS A 227     -11.617  -3.785  -3.220  1.00 88.79           C  
ATOM   3645  HG2 LYS A 227     -11.078  -4.338  -2.451  1.00 88.79           H  
ATOM   3646  HG3 LYS A 227     -12.609  -3.533  -2.845  1.00 88.79           H  
ATOM   3647  CD  LYS A 227     -11.751  -4.635  -4.488  1.00 88.79           C  
ATOM   3648  HD2 LYS A 227     -12.317  -4.073  -5.230  1.00 88.79           H  
ATOM   3649  HD3 LYS A 227     -10.757  -4.840  -4.884  1.00 88.79           H  
ATOM   3650  CE  LYS A 227     -12.462  -5.952  -4.187  1.00 88.79           C  
ATOM   3651  HE2 LYS A 227     -11.873  -6.486  -3.442  1.00 88.79           H  
ATOM   3652  HE3 LYS A 227     -13.440  -5.729  -3.758  1.00 88.79           H  
ATOM   3653  NZ  LYS A 227     -12.602  -6.769  -5.417  1.00 88.79           N  
ATOM   3654  HZ1 LYS A 227     -13.056  -7.650  -5.224  1.00 88.79           H  
ATOM   3655  HZ2 LYS A 227     -11.693  -6.956  -5.817  1.00 88.79           H  
ATOM   3656  HZ3 LYS A 227     -13.141  -6.267  -6.108  1.00 88.79           H  
ATOM   3657  N   VAL A 228     -10.131  -2.508  -0.174  1.00 95.50           N  
ATOM   3658  H   VAL A 228     -11.127  -2.454  -0.011  1.00 95.50           H  
ATOM   3659  CA  VAL A 228      -9.278  -2.977   0.930  1.00 95.50           C  
ATOM   3660  HA  VAL A 228      -8.299  -3.237   0.527  1.00 95.50           H  
ATOM   3661  C   VAL A 228      -9.844  -4.230   1.587  1.00 95.50           C  
ATOM   3662  CB  VAL A 228      -9.040  -1.887   1.995  1.00 95.50           C  
ATOM   3663  HB  VAL A 228      -8.368  -2.309   2.742  1.00 95.50           H  
ATOM   3664  O   VAL A 228     -11.048  -4.489   1.535  1.00 95.50           O  
ATOM   3665  CG1 VAL A 228      -8.362  -0.646   1.412  1.00 95.50           C  
ATOM   3666 HG11 VAL A 228      -8.063   0.026   2.217  1.00 95.50           H  
ATOM   3667 HG12 VAL A 228      -7.475  -0.933   0.848  1.00 95.50           H  
ATOM   3668 HG13 VAL A 228      -9.055  -0.115   0.759  1.00 95.50           H  
ATOM   3669  CG2 VAL A 228     -10.323  -1.460   2.716  1.00 95.50           C  
ATOM   3670 HG21 VAL A 228     -11.051  -1.085   1.997  1.00 95.50           H  
ATOM   3671 HG22 VAL A 228     -10.754  -2.302   3.257  1.00 95.50           H  
ATOM   3672 HG23 VAL A 228     -10.092  -0.675   3.436  1.00 95.50           H  
ATOM   3673  N   MET A 229      -8.982  -4.999   2.255  1.00 97.13           N  
ATOM   3674  H   MET A 229      -8.013  -4.716   2.285  1.00 97.13           H  
ATOM   3675  CA  MET A 229      -9.403  -6.054   3.175  1.00 97.13           C  
ATOM   3676  HA  MET A 229     -10.445  -6.309   2.982  1.00 97.13           H  
ATOM   3677  C   MET A 229      -9.302  -5.553   4.617  1.00 97.13           C  
ATOM   3678  CB  MET A 229      -8.575  -7.323   2.938  1.00 97.13           C  
ATOM   3679  HB2 MET A 229      -7.528  -7.126   3.168  1.00 97.13           H  
ATOM   3680  HB3 MET A 229      -8.655  -7.604   1.888  1.00 97.13           H  
ATOM   3681  O   MET A 229      -8.216  -5.231   5.091  1.00 97.13           O  
ATOM   3682  CG  MET A 229      -9.073  -8.488   3.803  1.00 97.13           C  
ATOM   3683  HG2 MET A 229      -9.011  -8.197   4.851  1.00 97.13           H  
ATOM   3684  HG3 MET A 229     -10.122  -8.678   3.575  1.00 97.13           H  
ATOM   3685  SD  MET A 229      -8.143 -10.032   3.596  1.00 97.13           S  
ATOM   3686  CE  MET A 229      -8.855 -10.634   2.040  1.00 97.13           C  
ATOM   3687  HE1 MET A 229      -9.894 -10.922   2.199  1.00 97.13           H  
ATOM   3688  HE2 MET A 229      -8.815  -9.849   1.285  1.00 97.13           H  
ATOM   3689  HE3 MET A 229      -8.293 -11.500   1.691  1.00 97.13           H  
ATOM   3690  N   CYS A 230     -10.432  -5.531   5.319  1.00 96.05           N  
ATOM   3691  H   CYS A 230     -11.301  -5.748   4.852  1.00 96.05           H  
ATOM   3692  CA  CYS A 230     -10.511  -5.147   6.720  1.00 96.05           C  
ATOM   3693  HA  CYS A 230      -9.701  -4.446   6.921  1.00 96.05           H  
ATOM   3694  C   CYS A 230     -10.364  -6.350   7.653  1.00 96.05           C  
ATOM   3695  CB  CYS A 230     -11.834  -4.426   6.994  1.00 96.05           C  
ATOM   3696  HB2 CYS A 230     -11.872  -4.168   8.052  1.00 96.05           H  
ATOM   3697  HB3 CYS A 230     -12.660  -5.106   6.785  1.00 96.05           H  
ATOM   3698  O   CYS A 230     -11.045  -7.364   7.466  1.00 96.05           O  
ATOM   3699  SG  CYS A 230     -12.087  -2.909   6.047  1.00 96.05           S  
ATOM   3700  N   ASP A 231      -9.549  -6.203   8.697  1.00 97.35           N  
ATOM   3701  H   ASP A 231      -9.036  -5.335   8.763  1.00 97.35           H  
ATOM   3702  CA  ASP A 231      -9.638  -7.020   9.906  1.00 97.35           C  
ATOM   3703  HA  ASP A 231      -9.925  -8.037   9.639  1.00 97.35           H  
ATOM   3704  C   ASP A 231     -10.690  -6.422  10.843  1.00 97.35           C  
ATOM   3705  CB  ASP A 231      -8.296  -7.080  10.631  1.00 97.35           C  
ATOM   3706  HB2 ASP A 231      -8.114  -6.113  11.100  1.00 97.35           H  
ATOM   3707  HB3 ASP A 231      -7.499  -7.292   9.919  1.00 97.35           H  
ATOM   3708  O   ASP A 231     -10.541  -5.296  11.330  1.00 97.35           O  
ATOM   3709  CG  ASP A 231      -8.272  -8.108  11.755  1.00 97.35           C  
ATOM   3710  OD1 ASP A 231      -9.319  -8.406  12.376  1.00 97.35           O  
ATOM   3711  OD2 ASP A 231      -7.179  -8.664  11.965  1.00 97.35           O  
ATOM   3712  N   THR A 232     -11.755  -7.176  11.099  1.00 91.47           N  
ATOM   3713  H   THR A 232     -11.775  -8.118  10.733  1.00 91.47           H  
ATOM   3714  CA  THR A 232     -12.895  -6.696  11.892  1.00 91.47           C  
ATOM   3715  HA  THR A 232     -12.830  -5.611  11.979  1.00 91.47           H  
ATOM   3716  C   THR A 232     -12.903  -7.215  13.330  1.00 91.47           C  
ATOM   3717  CB  THR A 232     -14.231  -6.971  11.190  1.00 91.47           C  
ATOM   3718  HB  THR A 232     -15.013  -6.430  11.724  1.00 91.47           H  
ATOM   3719  O   THR A 232     -13.839  -6.912  14.071  1.00 91.47           O  
ATOM   3720  CG2 THR A 232     -14.223  -6.490   9.735  1.00 91.47           C  
ATOM   3721 HG21 THR A 232     -15.243  -6.437   9.354  1.00 91.47           H  
ATOM   3722 HG22 THR A 232     -13.624  -7.153   9.110  1.00 91.47           H  
ATOM   3723 HG23 THR A 232     -13.808  -5.484   9.691  1.00 91.47           H  
ATOM   3724  OG1 THR A 232     -14.532  -8.348  11.238  1.00 91.47           O  
ATOM   3725  HG1 THR A 232     -14.361  -8.758  10.388  1.00 91.47           H  
ATOM   3726  N   LYS A 233     -11.888  -7.989  13.750  1.00 90.34           N  
ATOM   3727  H   LYS A 233     -11.119  -8.155  13.117  1.00 90.34           H  
ATOM   3728  CA  LYS A 233     -11.884  -8.671  15.059  1.00 90.34           C  
ATOM   3729  HA  LYS A 233     -12.704  -8.293  15.668  1.00 90.34           H  
ATOM   3730  C   LYS A 233     -10.645  -8.400  15.899  1.00 90.34           C  
ATOM   3731  CB  LYS A 233     -12.075 -10.187  14.870  1.00 90.34           C  
ATOM   3732  HB2 LYS A 233     -12.063 -10.672  15.846  1.00 90.34           H  
ATOM   3733  HB3 LYS A 233     -11.239 -10.580  14.292  1.00 90.34           H  
ATOM   3734  O   LYS A 233     -10.788  -8.165  17.098  1.00 90.34           O  
ATOM   3735  CG  LYS A 233     -13.376 -10.567  14.154  1.00 90.34           C  
ATOM   3736  HG2 LYS A 233     -13.384 -11.651  14.034  1.00 90.34           H  
ATOM   3737  HG3 LYS A 233     -13.380 -10.104  13.168  1.00 90.34           H  
ATOM   3738  CD  LYS A 233     -14.660 -10.175  14.888  1.00 90.34           C  
ATOM   3739  HD2 LYS A 233     -14.637  -9.114  15.135  1.00 90.34           H  
ATOM   3740  HD3 LYS A 233     -14.759 -10.760  15.802  1.00 90.34           H  
ATOM   3741  CE  LYS A 233     -15.833 -10.444  13.946  1.00 90.34           C  
ATOM   3742  HE2 LYS A 233     -15.973 -11.518  13.824  1.00 90.34           H  
ATOM   3743  HE3 LYS A 233     -15.573 -10.032  12.971  1.00 90.34           H  
ATOM   3744  NZ  LYS A 233     -17.065  -9.784  14.426  1.00 90.34           N  
ATOM   3745  HZ1 LYS A 233     -17.706  -9.698  13.650  1.00 90.34           H  
ATOM   3746  HZ2 LYS A 233     -17.492 -10.294  15.186  1.00 90.34           H  
ATOM   3747  HZ3 LYS A 233     -16.848  -8.840  14.714  1.00 90.34           H  
ATOM   3748  N   THR A 234      -9.451  -8.408  15.310  1.00 93.91           N  
ATOM   3749  H   THR A 234      -9.384  -8.572  14.316  1.00 93.91           H  
ATOM   3750  CA  THR A 234      -8.206  -8.254  16.078  1.00 93.91           C  
ATOM   3751  HA  THR A 234      -8.183  -9.021  16.852  1.00 93.91           H  
ATOM   3752  C   THR A 234      -8.156  -6.888  16.761  1.00 93.91           C  
ATOM   3753  CB  THR A 234      -6.983  -8.459  15.179  1.00 93.91           C  
ATOM   3754  HB  THR A 234      -7.011  -7.745  14.357  1.00 93.91           H  
ATOM   3755  O   THR A 234      -8.322  -5.861  16.106  1.00 93.91           O  
ATOM   3756  CG2 THR A 234      -5.661  -8.311  15.926  1.00 93.91           C  
ATOM   3757 HG21 THR A 234      -4.845  -8.640  15.283  1.00 93.91           H  
ATOM   3758 HG22 THR A 234      -5.665  -8.910  16.837  1.00 93.91           H  
ATOM   3759 HG23 THR A 234      -5.496  -7.266  16.188  1.00 93.91           H  
ATOM   3760  OG1 THR A 234      -6.987  -9.774  14.670  1.00 93.91           O  
ATOM   3761  HG1 THR A 234      -6.470 -10.324  15.263  1.00 93.91           H  
ATOM   3762  N   ASP A 235      -7.943  -6.870  18.080  1.00 90.87           N  
ATOM   3763  H   ASP A 235      -7.702  -7.733  18.545  1.00 90.87           H  
ATOM   3764  CA  ASP A 235      -7.889  -5.659  18.917  1.00 90.87           C  
ATOM   3765  HA  ASP A 235      -7.980  -5.990  19.951  1.00 90.87           H  
ATOM   3766  C   ASP A 235      -9.077  -4.700  18.683  1.00 90.87           C  
ATOM   3767  CB  ASP A 235      -6.511  -4.986  18.804  1.00 90.87           C  
ATOM   3768  HB2 ASP A 235      -6.487  -4.125  19.471  1.00 90.87           H  
ATOM   3769  HB3 ASP A 235      -6.374  -4.626  17.784  1.00 90.87           H  
ATOM   3770  O   ASP A 235      -8.923  -3.484  18.522  1.00 90.87           O  
ATOM   3771  CG  ASP A 235      -5.341  -5.905  19.175  1.00 90.87           C  
ATOM   3772  OD1 ASP A 235      -5.563  -6.949  19.828  1.00 90.87           O  
ATOM   3773  OD2 ASP A 235      -4.207  -5.582  18.753  1.00 90.87           O  
ATOM   3774  N   GLY A 236     -10.284  -5.271  18.600  1.00 88.15           N  
ATOM   3775  H   GLY A 236     -10.333  -6.279  18.649  1.00 88.15           H  
ATOM   3776  CA  GLY A 236     -11.522  -4.531  18.339  1.00 88.15           C  
ATOM   3777  HA2 GLY A 236     -11.517  -3.604  18.912  1.00 88.15           H  
ATOM   3778  HA3 GLY A 236     -12.366  -5.136  18.671  1.00 88.15           H  
ATOM   3779  C   GLY A 236     -11.755  -4.180  16.866  1.00 88.15           C  
ATOM   3780  O   GLY A 236     -12.645  -3.388  16.571  1.00 88.15           O  
ATOM   3781  N   GLY A 237     -10.967  -4.744  15.946  1.00 93.21           N  
ATOM   3782  H   GLY A 237     -10.185  -5.298  16.267  1.00 93.21           H  
ATOM   3783  CA  GLY A 237     -11.086  -4.523  14.508  1.00 93.21           C  
ATOM   3784  HA2 GLY A 237     -12.130  -4.637  14.219  1.00 93.21           H  
ATOM   3785  HA3 GLY A 237     -10.497  -5.273  13.979  1.00 93.21           H  
ATOM   3786  C   GLY A 237     -10.615  -3.138  14.065  1.00 93.21           C  
ATOM   3787  O   GLY A 237      -9.921  -2.422  14.793  1.00 93.21           O  
ATOM   3788  N   GLY A 238     -10.994  -2.757  12.848  1.00 92.14           N  
ATOM   3789  H   GLY A 238     -11.511  -3.409  12.276  1.00 92.14           H  
ATOM   3790  CA  GLY A 238     -10.680  -1.446  12.288  1.00 92.14           C  
ATOM   3791  HA2 GLY A 238     -10.656  -0.698  13.080  1.00 92.14           H  
ATOM   3792  HA3 GLY A 238     -11.483  -1.180  11.600  1.00 92.14           H  
ATOM   3793  C   GLY A 238      -9.367  -1.368  11.518  1.00 92.14           C  
ATOM   3794  O   GLY A 238      -8.922  -0.262  11.221  1.00 92.14           O  
ATOM   3795  N   TRP A 239      -8.740  -2.504  11.207  1.00 98.02           N  
ATOM   3796  H   TRP A 239      -9.182  -3.386  11.426  1.00 98.02           H  
ATOM   3797  CA  TRP A 239      -7.452  -2.520  10.515  1.00 98.02           C  
ATOM   3798  HA  TRP A 239      -6.948  -1.569  10.688  1.00 98.02           H  
ATOM   3799  C   TRP A 239      -7.615  -2.705   9.013  1.00 98.02           C  
ATOM   3800  CB  TRP A 239      -6.535  -3.614  11.053  1.00 98.02           C  
ATOM   3801  HB2 TRP A 239      -5.563  -3.461  10.584  1.00 98.02           H  
ATOM   3802  HB3 TRP A 239      -6.887  -4.586  10.705  1.00 98.02           H  
ATOM   3803  O   TRP A 239      -8.357  -3.585   8.579  1.00 98.02           O  
ATOM   3804  CG  TRP A 239      -6.306  -3.643  12.526  1.00 98.02           C  
ATOM   3805  CD1 TRP A 239      -7.081  -4.216  13.475  1.00 98.02           C  
ATOM   3806  HD1 TRP A 239      -7.994  -4.761  13.290  1.00 98.02           H  
ATOM   3807  CD2 TRP A 239      -5.185  -3.045  13.230  1.00 98.02           C  
ATOM   3808  CE2 TRP A 239      -5.375  -3.226  14.630  1.00 98.02           C  
ATOM   3809  CE3 TRP A 239      -4.034  -2.353  12.805  1.00 98.02           C  
ATOM   3810  HE3 TRP A 239      -3.849  -2.216  11.750  1.00 98.02           H  
ATOM   3811  NE1 TRP A 239      -6.532  -3.977  14.721  1.00 98.02           N  
ATOM   3812  HE1 TRP A 239      -6.938  -4.346  15.569  1.00 98.02           H  
ATOM   3813  CH2 TRP A 239      -3.363  -1.968  15.116  1.00 98.02           C  
ATOM   3814  HH2 TRP A 239      -2.664  -1.547  15.824  1.00 98.02           H  
ATOM   3815  CZ2 TRP A 239      -4.477  -2.699  15.569  1.00 98.02           C  
ATOM   3816  HZ2 TRP A 239      -4.627  -2.857  16.627  1.00 98.02           H  
ATOM   3817  CZ3 TRP A 239      -3.137  -1.807  13.738  1.00 98.02           C  
ATOM   3818  HZ3 TRP A 239      -2.270  -1.260  13.400  1.00 98.02           H  
ATOM   3819  N   ILE A 240      -6.854  -1.944   8.234  1.00 97.80           N  
ATOM   3820  H   ILE A 240      -6.260  -1.262   8.685  1.00 97.80           H  
ATOM   3821  CA  ILE A 240      -6.658  -2.137   6.798  1.00 97.80           C  
ATOM   3822  HA  ILE A 240      -7.538  -2.608   6.361  1.00 97.80           H  
ATOM   3823  C   ILE A 240      -5.459  -3.063   6.611  1.00 97.80           C  
ATOM   3824  CB  ILE A 240      -6.430  -0.777   6.099  1.00 97.80           C  
ATOM   3825  HB  ILE A 240      -5.597  -0.271   6.588  1.00 97.80           H  
ATOM   3826  O   ILE A 240      -4.334  -2.695   6.943  1.00 97.80           O  
ATOM   3827  CG1 ILE A 240      -7.680   0.123   6.213  1.00 97.80           C  
ATOM   3828 HG12 ILE A 240      -8.056   0.110   7.236  1.00 97.80           H  
ATOM   3829 HG13 ILE A 240      -8.453  -0.260   5.547  1.00 97.80           H  
ATOM   3830  CG2 ILE A 240      -6.063  -1.001   4.620  1.00 97.80           C  
ATOM   3831 HG21 ILE A 240      -5.093  -1.491   4.535  1.00 97.80           H  
ATOM   3832 HG22 ILE A 240      -6.819  -1.616   4.133  1.00 97.80           H  
ATOM   3833 HG23 ILE A 240      -5.984  -0.050   4.094  1.00 97.80           H  
ATOM   3834  CD1 ILE A 240      -7.436   1.589   5.846  1.00 97.80           C  
ATOM   3835 HD11 ILE A 240      -7.209   1.686   4.785  1.00 97.80           H  
ATOM   3836 HD12 ILE A 240      -6.610   1.990   6.435  1.00 97.80           H  
ATOM   3837 HD13 ILE A 240      -8.334   2.169   6.059  1.00 97.80           H  
ATOM   3838  N   ILE A 241      -5.682  -4.260   6.077  1.00 98.68           N  
ATOM   3839  H   ILE A 241      -6.622  -4.498   5.796  1.00 98.68           H  
ATOM   3840  CA  ILE A 241      -4.605  -5.194   5.738  1.00 98.68           C  
ATOM   3841  HA  ILE A 241      -3.817  -5.127   6.488  1.00 98.68           H  
ATOM   3842  C   ILE A 241      -4.015  -4.769   4.401  1.00 98.68           C  
ATOM   3843  CB  ILE A 241      -5.114  -6.648   5.713  1.00 98.68           C  
ATOM   3844  HB  ILE A 241      -5.888  -6.728   4.950  1.00 98.68           H  
ATOM   3845  O   ILE A 241      -4.736  -4.708   3.403  1.00 98.68           O  
ATOM   3846  CG1 ILE A 241      -5.720  -7.032   7.080  1.00 98.68           C  
ATOM   3847 HG12 ILE A 241      -4.921  -7.217   7.798  1.00 98.68           H  
ATOM   3848 HG13 ILE A 241      -6.345  -6.229   7.472  1.00 98.68           H  
ATOM   3849  CG2 ILE A 241      -3.965  -7.616   5.365  1.00 98.68           C  
ATOM   3850 HG21 ILE A 241      -3.527  -7.374   4.397  1.00 98.68           H  
ATOM   3851 HG22 ILE A 241      -4.327  -8.643   5.317  1.00 98.68           H  
ATOM   3852 HG23 ILE A 241      -3.180  -7.557   6.118  1.00 98.68           H  
ATOM   3853  CD1 ILE A 241      -6.603  -8.269   7.004  1.00 98.68           C  
ATOM   3854 HD11 ILE A 241      -7.444  -8.074   6.338  1.00 98.68           H  
ATOM   3855 HD12 ILE A 241      -6.981  -8.478   8.004  1.00 98.68           H  
ATOM   3856 HD13 ILE A 241      -6.039  -9.131   6.646  1.00 98.68           H  
ATOM   3857  N   PHE A 242      -2.711  -4.493   4.381  1.00 98.53           N  
ATOM   3858  H   PHE A 242      -2.179  -4.590   5.234  1.00 98.53           H  
ATOM   3859  CA  PHE A 242      -2.007  -4.077   3.169  1.00 98.53           C  
ATOM   3860  HA  PHE A 242      -2.752  -3.914   2.391  1.00 98.53           H  
ATOM   3861  C   PHE A 242      -1.041  -5.133   2.631  1.00 98.53           C  
ATOM   3862  CB  PHE A 242      -1.306  -2.738   3.392  1.00 98.53           C  
ATOM   3863  HB2 PHE A 242      -2.023  -2.021   3.793  1.00 98.53           H  
ATOM   3864  HB3 PHE A 242      -0.978  -2.355   2.426  1.00 98.53           H  
ATOM   3865  O   PHE A 242      -0.653  -5.066   1.471  1.00 98.53           O  
ATOM   3866  CG  PHE A 242      -0.096  -2.807   4.294  1.00 98.53           C  
ATOM   3867  CD1 PHE A 242      -0.221  -2.461   5.648  1.00 98.53           C  
ATOM   3868  HD1 PHE A 242      -1.184  -2.177   6.048  1.00 98.53           H  
ATOM   3869  CD2 PHE A 242       1.158  -3.186   3.776  1.00 98.53           C  
ATOM   3870  HD2 PHE A 242       1.260  -3.456   2.735  1.00 98.53           H  
ATOM   3871  CE1 PHE A 242       0.916  -2.444   6.469  1.00 98.53           C  
ATOM   3872  HE1 PHE A 242       0.826  -2.153   7.505  1.00 98.53           H  
ATOM   3873  CE2 PHE A 242       2.295  -3.163   4.598  1.00 98.53           C  
ATOM   3874  HE2 PHE A 242       3.264  -3.415   4.193  1.00 98.53           H  
ATOM   3875  CZ  PHE A 242       2.176  -2.758   5.937  1.00 98.53           C  
ATOM   3876  HZ  PHE A 242       3.056  -2.679   6.558  1.00 98.53           H  
ATOM   3877  N   GLN A 243      -0.667  -6.119   3.440  1.00 98.69           N  
ATOM   3878  H   GLN A 243      -0.971  -6.104   4.404  1.00 98.69           H  
ATOM   3879  CA  GLN A 243       0.117  -7.265   3.001  1.00 98.69           C  
ATOM   3880  HA  GLN A 243       0.005  -7.379   1.923  1.00 98.69           H  
ATOM   3881  C   GLN A 243      -0.432  -8.517   3.673  1.00 98.69           C  
ATOM   3882  CB  GLN A 243       1.600  -7.011   3.307  1.00 98.69           C  
ATOM   3883  HB2 GLN A 243       1.750  -6.929   4.384  1.00 98.69           H  
ATOM   3884  HB3 GLN A 243       1.874  -6.057   2.859  1.00 98.69           H  
ATOM   3885  O   GLN A 243      -0.750  -8.491   4.864  1.00 98.69           O  
ATOM   3886  CG  GLN A 243       2.549  -8.076   2.744  1.00 98.69           C  
ATOM   3887  HG2 GLN A 243       3.495  -7.583   2.517  1.00 98.69           H  
ATOM   3888  HG3 GLN A 243       2.148  -8.480   1.815  1.00 98.69           H  
ATOM   3889  CD  GLN A 243       2.857  -9.227   3.693  1.00 98.69           C  
ATOM   3890  NE2 GLN A 243       3.969  -9.890   3.483  1.00 98.69           N  
ATOM   3891 HE21 GLN A 243       4.219 -10.571   4.186  1.00 98.69           H  
ATOM   3892 HE22 GLN A 243       4.629  -9.555   2.796  1.00 98.69           H  
ATOM   3893  OE1 GLN A 243       2.130  -9.557   4.612  1.00 98.69           O  
ATOM   3894  N   ARG A 244      -0.561  -9.604   2.907  1.00 98.69           N  
ATOM   3895  H   ARG A 244      -0.356  -9.521   1.921  1.00 98.69           H  
ATOM   3896  CA  ARG A 244      -0.992 -10.899   3.436  1.00 98.69           C  
ATOM   3897  HA  ARG A 244      -0.687 -10.952   4.482  1.00 98.69           H  
ATOM   3898  C   ARG A 244      -0.319 -12.060   2.708  1.00 98.69           C  
ATOM   3899  CB  ARG A 244      -2.526 -10.958   3.377  1.00 98.69           C  
ATOM   3900  HB2 ARG A 244      -2.854 -10.905   2.340  1.00 98.69           H  
ATOM   3901  HB3 ARG A 244      -2.931 -10.101   3.914  1.00 98.69           H  
ATOM   3902  O   ARG A 244      -0.355 -12.119   1.479  1.00 98.69           O  
ATOM   3903  CG  ARG A 244      -3.067 -12.238   4.014  1.00 98.69           C  
ATOM   3904  HG2 ARG A 244      -2.630 -12.384   5.002  1.00 98.69           H  
ATOM   3905  HG3 ARG A 244      -2.775 -13.077   3.383  1.00 98.69           H  
ATOM   3906  CD  ARG A 244      -4.592 -12.195   4.135  1.00 98.69           C  
ATOM   3907  HD2 ARG A 244      -4.865 -11.419   4.851  1.00 98.69           H  
ATOM   3908  HD3 ARG A 244      -5.017 -11.933   3.166  1.00 98.69           H  
ATOM   3909  NE  ARG A 244      -5.104 -13.516   4.540  1.00 98.69           N  
ATOM   3910  HE  ARG A 244      -4.724 -14.290   4.014  1.00 98.69           H  
ATOM   3911  NH1 ARG A 244      -6.558 -12.875   6.192  1.00 98.69           N  
ATOM   3912 HH11 ARG A 244      -5.999 -12.039   6.289  1.00 98.69           H  
ATOM   3913 HH12 ARG A 244      -7.063 -13.136   7.027  1.00 98.69           H  
ATOM   3914  NH2 ARG A 244      -6.286 -15.015   5.796  1.00 98.69           N  
ATOM   3915 HH21 ARG A 244      -5.827 -15.772   5.310  1.00 98.69           H  
ATOM   3916 HH22 ARG A 244      -6.895 -15.205   6.579  1.00 98.69           H  
ATOM   3917  CZ  ARG A 244      -5.972 -13.788   5.497  1.00 98.69           C  
ATOM   3918  N   ARG A 245       0.246 -12.997   3.474  1.00 98.15           N  
ATOM   3919  H   ARG A 245       0.252 -12.817   4.468  1.00 98.15           H  
ATOM   3920  CA  ARG A 245       0.918 -14.228   3.023  1.00 98.15           C  
ATOM   3921  HA  ARG A 245       0.712 -14.403   1.967  1.00 98.15           H  
ATOM   3922  C   ARG A 245       0.398 -15.419   3.825  1.00 98.15           C  
ATOM   3923  CB  ARG A 245       2.436 -14.118   3.225  1.00 98.15           C  
ATOM   3924  HB2 ARG A 245       2.659 -14.173   4.290  1.00 98.15           H  
ATOM   3925  HB3 ARG A 245       2.898 -14.970   2.727  1.00 98.15           H  
ATOM   3926  O   ARG A 245       0.515 -15.428   5.050  1.00 98.15           O  
ATOM   3927  CG  ARG A 245       3.099 -12.862   2.679  1.00 98.15           C  
ATOM   3928  HG2 ARG A 245       4.138 -12.838   3.006  1.00 98.15           H  
ATOM   3929  HG3 ARG A 245       2.595 -11.991   3.099  1.00 98.15           H  
ATOM   3930  CD  ARG A 245       3.048 -12.773   1.159  1.00 98.15           C  
ATOM   3931  HD2 ARG A 245       2.010 -12.656   0.849  1.00 98.15           H  
ATOM   3932  HD3 ARG A 245       3.594 -11.877   0.865  1.00 98.15           H  
ATOM   3933  NE  ARG A 245       3.617 -13.945   0.466  1.00 98.15           N  
ATOM   3934  HE  ARG A 245       2.957 -14.562   0.015  1.00 98.15           H  
ATOM   3935  NH1 ARG A 245       5.865 -13.494   0.791  1.00 98.15           N  
ATOM   3936 HH11 ARG A 245       6.822 -13.698   0.543  1.00 98.15           H  
ATOM   3937 HH12 ARG A 245       5.658 -12.803   1.497  1.00 98.15           H  
ATOM   3938  NH2 ARG A 245       5.254 -15.091  -0.611  1.00 98.15           N  
ATOM   3939 HH21 ARG A 245       6.236 -15.149  -0.841  1.00 98.15           H  
ATOM   3940 HH22 ARG A 245       4.552 -15.503  -1.209  1.00 98.15           H  
ATOM   3941  CZ  ARG A 245       4.896 -14.165   0.228  1.00 98.15           C  
ATOM   3942  N   ILE A 246      -0.185 -16.407   3.150  1.00 96.86           N  
ATOM   3943  H   ILE A 246      -0.102 -16.386   2.144  1.00 96.86           H  
ATOM   3944  CA  ILE A 246      -0.892 -17.527   3.796  1.00 96.86           C  
ATOM   3945  HA  ILE A 246      -0.500 -17.653   4.806  1.00 96.86           H  
ATOM   3946  C   ILE A 246      -0.709 -18.888   3.119  1.00 96.86           C  
ATOM   3947  CB  ILE A 246      -2.405 -17.227   3.922  1.00 96.86           C  
ATOM   3948  HB  ILE A 246      -2.858 -18.074   4.438  1.00 96.86           H  
ATOM   3949  O   ILE A 246      -0.992 -19.906   3.744  1.00 96.86           O  
ATOM   3950  CG1 ILE A 246      -3.104 -17.062   2.555  1.00 96.86           C  
ATOM   3951 HG12 ILE A 246      -2.766 -16.141   2.079  1.00 96.86           H  
ATOM   3952 HG13 ILE A 246      -2.830 -17.897   1.910  1.00 96.86           H  
ATOM   3953  CG2 ILE A 246      -2.657 -15.982   4.781  1.00 96.86           C  
ATOM   3954 HG21 ILE A 246      -3.681 -15.977   5.153  1.00 96.86           H  
ATOM   3955 HG22 ILE A 246      -1.975 -15.987   5.632  1.00 96.86           H  
ATOM   3956 HG23 ILE A 246      -2.453 -15.081   4.204  1.00 96.86           H  
ATOM   3957  CD1 ILE A 246      -4.632 -17.036   2.634  1.00 96.86           C  
ATOM   3958 HD11 ILE A 246      -5.039 -17.059   1.623  1.00 96.86           H  
ATOM   3959 HD12 ILE A 246      -4.971 -16.126   3.130  1.00 96.86           H  
ATOM   3960 HD13 ILE A 246      -4.992 -17.909   3.178  1.00 96.86           H  
ATOM   3961  N   ASN A 247      -0.329 -18.947   1.840  1.00 92.69           N  
ATOM   3962  H   ASN A 247      -0.035 -18.101   1.374  1.00 92.69           H  
ATOM   3963  CA  ASN A 247      -0.323 -20.211   1.096  1.00 92.69           C  
ATOM   3964  HA  ASN A 247      -0.021 -21.001   1.783  1.00 92.69           H  
ATOM   3965  C   ASN A 247       0.698 -20.294  -0.051  1.00 92.69           C  
ATOM   3966  CB  ASN A 247      -1.764 -20.529   0.631  1.00 92.69           C  
ATOM   3967  HB2 ASN A 247      -2.394 -20.634   1.515  1.00 92.69           H  
ATOM   3968  HB3 ASN A 247      -1.765 -21.486   0.109  1.00 92.69           H  
ATOM   3969  O   ASN A 247       0.856 -21.374  -0.619  1.00 92.69           O  
ATOM   3970  CG  ASN A 247      -2.378 -19.488  -0.291  1.00 92.69           C  
ATOM   3971  ND2 ASN A 247      -3.678 -19.289  -0.232  1.00 92.69           N  
ATOM   3972 HD21 ASN A 247      -4.018 -18.480  -0.732  1.00 92.69           H  
ATOM   3973 HD22 ASN A 247      -4.205 -19.686   0.532  1.00 92.69           H  
ATOM   3974  OD1 ASN A 247      -1.722 -18.861  -1.095  1.00 92.69           O  
ATOM   3975  N   GLY A 248       1.397 -19.206  -0.384  1.00 94.08           N  
ATOM   3976  H   GLY A 248       1.179 -18.324   0.055  1.00 94.08           H  
ATOM   3977  CA  GLY A 248       2.430 -19.185  -1.419  1.00 94.08           C  
ATOM   3978  HA2 GLY A 248       3.109 -20.025  -1.270  1.00 94.08           H  
ATOM   3979  HA3 GLY A 248       2.990 -18.255  -1.325  1.00 94.08           H  
ATOM   3980  C   GLY A 248       1.912 -19.268  -2.853  1.00 94.08           C  
ATOM   3981  O   GLY A 248       2.678 -19.626  -3.745  1.00 94.08           O  
ATOM   3982  N   LYS A 249       0.629 -18.973  -3.091  1.00 91.41           N  
ATOM   3983  H   LYS A 249       0.102 -18.577  -2.326  1.00 91.41           H  
ATOM   3984  CA  LYS A 249       0.034 -18.953  -4.438  1.00 91.41           C  
ATOM   3985  HA  LYS A 249       0.459 -19.765  -5.029  1.00 91.41           H  
ATOM   3986  C   LYS A 249       0.351 -17.675  -5.208  1.00 91.41           C  
ATOM   3987  CB  LYS A 249      -1.482 -19.136  -4.344  1.00 91.41           C  
ATOM   3988  HB2 LYS A 249      -1.919 -18.950  -5.325  1.00 91.41           H  
ATOM   3989  HB3 LYS A 249      -1.888 -18.403  -3.647  1.00 91.41           H  
ATOM   3990  O   LYS A 249       0.189 -17.658  -6.426  1.00 91.41           O  
ATOM   3991  CG  LYS A 249      -1.862 -20.554  -3.907  1.00 91.41           C  
ATOM   3992  HG2 LYS A 249      -1.442 -20.774  -2.926  1.00 91.41           H  
ATOM   3993  HG3 LYS A 249      -1.470 -21.270  -4.628  1.00 91.41           H  
ATOM   3994  CD  LYS A 249      -3.386 -20.669  -3.851  1.00 91.41           C  
ATOM   3995  HD2 LYS A 249      -3.798 -20.439  -4.833  1.00 91.41           H  
ATOM   3996  HD3 LYS A 249      -3.768 -19.951  -3.124  1.00 91.41           H  
ATOM   3997  CE  LYS A 249      -3.783 -22.084  -3.436  1.00 91.41           C  
ATOM   3998  HE2 LYS A 249      -3.344 -22.791  -4.140  1.00 91.41           H  
ATOM   3999  HE3 LYS A 249      -3.358 -22.283  -2.452  1.00 91.41           H  
ATOM   4000  NZ  LYS A 249      -5.258 -22.227  -3.404  1.00 91.41           N  
ATOM   4001  HZ1 LYS A 249      -5.642 -22.070  -4.325  1.00 91.41           H  
ATOM   4002  HZ2 LYS A 249      -5.653 -21.543  -2.774  1.00 91.41           H  
ATOM   4003  HZ3 LYS A 249      -5.518 -23.151  -3.091  1.00 91.41           H  
ATOM   4004  N   VAL A 250       0.779 -16.617  -4.522  1.00 92.08           N  
ATOM   4005  H   VAL A 250       0.803 -16.681  -3.515  1.00 92.08           H  
ATOM   4006  CA  VAL A 250       1.208 -15.361  -5.140  1.00 92.08           C  
ATOM   4007  HA  VAL A 250       1.013 -15.407  -6.212  1.00 92.08           H  
ATOM   4008  C   VAL A 250       2.711 -15.190  -4.957  1.00 92.08           C  
ATOM   4009  CB  VAL A 250       0.402 -14.170  -4.594  1.00 92.08           C  
ATOM   4010  HB  VAL A 250       0.539 -14.105  -3.515  1.00 92.08           H  
ATOM   4011  O   VAL A 250       3.237 -15.261  -3.844  1.00 92.08           O  
ATOM   4012  CG1 VAL A 250       0.828 -12.840  -5.229  1.00 92.08           C  
ATOM   4013 HG11 VAL A 250       0.220 -12.031  -4.824  1.00 92.08           H  
ATOM   4014 HG12 VAL A 250       0.705 -12.876  -6.311  1.00 92.08           H  
ATOM   4015 HG13 VAL A 250       1.869 -12.623  -4.991  1.00 92.08           H  
ATOM   4016  CG2 VAL A 250      -1.090 -14.366  -4.897  1.00 92.08           C  
ATOM   4017 HG21 VAL A 250      -1.245 -14.502  -5.967  1.00 92.08           H  
ATOM   4018 HG22 VAL A 250      -1.655 -13.496  -4.562  1.00 92.08           H  
ATOM   4019 HG23 VAL A 250      -1.461 -15.242  -4.365  1.00 92.08           H  
ATOM   4020  N   ASP A 251       3.402 -14.949  -6.071  1.00 93.31           N  
ATOM   4021  H   ASP A 251       2.918 -14.958  -6.957  1.00 93.31           H  
ATOM   4022  CA  ASP A 251       4.821 -14.605  -6.063  1.00 93.31           C  
ATOM   4023  HA  ASP A 251       5.315 -15.230  -5.319  1.00 93.31           H  
ATOM   4024  C   ASP A 251       5.024 -13.136  -5.672  1.00 93.31           C  
ATOM   4025  CB  ASP A 251       5.463 -14.917  -7.419  1.00 93.31           C  
ATOM   4026  HB2 ASP A 251       5.029 -14.271  -8.183  1.00 93.31           H  
ATOM   4027  HB3 ASP A 251       5.249 -15.953  -7.682  1.00 93.31           H  
ATOM   4028  O   ASP A 251       4.419 -12.243  -6.270  1.00 93.31           O  
ATOM   4029  CG  ASP A 251       6.983 -14.726  -7.385  1.00 93.31           C  
ATOM   4030  OD1 ASP A 251       7.539 -14.630  -6.261  1.00 93.31           O  
ATOM   4031  OD2 ASP A 251       7.566 -14.698  -8.482  1.00 93.31           O  
ATOM   4032  N   PHE A 252       5.883 -12.914  -4.677  1.00 98.24           N  
ATOM   4033  H   PHE A 252       6.449 -13.704  -4.402  1.00 98.24           H  
ATOM   4034  CA  PHE A 252       6.242 -11.602  -4.133  1.00 98.24           C  
ATOM   4035  HA  PHE A 252       5.523 -10.864  -4.486  1.00 98.24           H  
ATOM   4036  C   PHE A 252       7.609 -11.111  -4.640  1.00 98.24           C  
ATOM   4037  CB  PHE A 252       6.157 -11.633  -2.594  1.00 98.24           C  
ATOM   4038  HB2 PHE A 252       6.827 -10.873  -2.194  1.00 98.24           H  
ATOM   4039  HB3 PHE A 252       6.514 -12.594  -2.224  1.00 98.24           H  
ATOM   4040  O   PHE A 252       8.014  -9.994  -4.315  1.00 98.24           O  
ATOM   4041  CG  PHE A 252       4.770 -11.358  -2.040  1.00 98.24           C  
ATOM   4042  CD1 PHE A 252       4.539 -10.212  -1.256  1.00 98.24           C  
ATOM   4043  HD1 PHE A 252       5.346  -9.527  -1.042  1.00 98.24           H  
ATOM   4044  CD2 PHE A 252       3.695 -12.216  -2.339  1.00 98.24           C  
ATOM   4045  HD2 PHE A 252       3.860 -13.092  -2.949  1.00 98.24           H  
ATOM   4046  CE1 PHE A 252       3.245  -9.926  -0.786  1.00 98.24           C  
ATOM   4047  HE1 PHE A 252       3.074  -9.034  -0.203  1.00 98.24           H  
ATOM   4048  CE2 PHE A 252       2.401 -11.930  -1.874  1.00 98.24           C  
ATOM   4049  HE2 PHE A 252       1.579 -12.588  -2.116  1.00 98.24           H  
ATOM   4050  CZ  PHE A 252       2.175 -10.782  -1.097  1.00 98.24           C  
ATOM   4051  HZ  PHE A 252       1.182 -10.565  -0.732  1.00 98.24           H  
ATOM   4052  N   TYR A 253       8.316 -11.885  -5.468  1.00 97.93           N  
ATOM   4053  H   TYR A 253       7.972 -12.797  -5.733  1.00 97.93           H  
ATOM   4054  CA  TYR A 253       9.507 -11.401  -6.163  1.00 97.93           C  
ATOM   4055  HA  TYR A 253      10.052 -10.747  -5.482  1.00 97.93           H  
ATOM   4056  C   TYR A 253       9.110 -10.551  -7.383  1.00 97.93           C  
ATOM   4057  CB  TYR A 253      10.426 -12.580  -6.498  1.00 97.93           C  
ATOM   4058  HB2 TYR A 253      10.586 -13.170  -5.595  1.00 97.93           H  
ATOM   4059  HB3 TYR A 253       9.935 -13.221  -7.230  1.00 97.93           H  
ATOM   4060  O   TYR A 253       9.072 -11.022  -8.516  1.00 97.93           O  
ATOM   4061  CG  TYR A 253      11.782 -12.144  -7.015  1.00 97.93           C  
ATOM   4062  CD1 TYR A 253      12.255 -12.609  -8.257  1.00 97.93           C  
ATOM   4063  HD1 TYR A 253      11.637 -13.261  -8.856  1.00 97.93           H  
ATOM   4064  CD2 TYR A 253      12.566 -11.255  -6.256  1.00 97.93           C  
ATOM   4065  HD2 TYR A 253      12.207 -10.879  -5.309  1.00 97.93           H  
ATOM   4066  CE1 TYR A 253      13.518 -12.197  -8.732  1.00 97.93           C  
ATOM   4067  HE1 TYR A 253      13.877 -12.540  -9.691  1.00 97.93           H  
ATOM   4068  CE2 TYR A 253      13.825 -10.846  -6.725  1.00 97.93           C  
ATOM   4069  HE2 TYR A 253      14.441 -10.172  -6.148  1.00 97.93           H  
ATOM   4070  OH  TYR A 253      15.528 -10.909  -8.384  1.00 97.93           O  
ATOM   4071  HH  TYR A 253      15.781 -11.244  -9.247  1.00 97.93           H  
ATOM   4072  CZ  TYR A 253      14.306 -11.316  -7.961  1.00 97.93           C  
ATOM   4073  N   ARG A 254       8.730  -9.295  -7.122  1.00 97.15           N  
ATOM   4074  H   ARG A 254       8.799  -8.988  -6.162  1.00 97.15           H  
ATOM   4075  CA  ARG A 254       8.130  -8.359  -8.091  1.00 97.15           C  
ATOM   4076  HA  ARG A 254       8.136  -8.811  -9.082  1.00 97.15           H  
ATOM   4077  C   ARG A 254       8.925  -7.061  -8.220  1.00 97.15           C  
ATOM   4078  CB  ARG A 254       6.671  -8.059  -7.708  1.00 97.15           C  
ATOM   4079  HB2 ARG A 254       6.251  -7.374  -8.445  1.00 97.15           H  
ATOM   4080  HB3 ARG A 254       6.644  -7.552  -6.744  1.00 97.15           H  
ATOM   4081  O   ARG A 254       9.678  -6.702  -7.312  1.00 97.15           O  
ATOM   4082  CG  ARG A 254       5.753  -9.281  -7.627  1.00 97.15           C  
ATOM   4083  HG2 ARG A 254       6.103  -9.964  -6.853  1.00 97.15           H  
ATOM   4084  HG3 ARG A 254       4.756  -8.936  -7.351  1.00 97.15           H  
ATOM   4085  CD  ARG A 254       5.667 -10.017  -8.961  1.00 97.15           C  
ATOM   4086  HD2 ARG A 254       6.627 -10.483  -9.187  1.00 97.15           H  
ATOM   4087  HD3 ARG A 254       5.448  -9.293  -9.746  1.00 97.15           H  
ATOM   4088  NE  ARG A 254       4.632 -11.053  -8.906  1.00 97.15           N  
ATOM   4089  HE  ARG A 254       4.568 -11.561  -8.035  1.00 97.15           H  
ATOM   4090  NH1 ARG A 254       3.743 -10.743 -11.013  1.00 97.15           N  
ATOM   4091 HH11 ARG A 254       4.129  -9.810 -11.057  1.00 97.15           H  
ATOM   4092 HH12 ARG A 254       3.099 -10.995 -11.748  1.00 97.15           H  
ATOM   4093  NH2 ARG A 254       3.079 -12.451  -9.740  1.00 97.15           N  
ATOM   4094 HH21 ARG A 254       3.201 -12.983  -8.890  1.00 97.15           H  
ATOM   4095 HH22 ARG A 254       2.504 -12.767 -10.508  1.00 97.15           H  
ATOM   4096  CZ  ARG A 254       3.832 -11.400  -9.891  1.00 97.15           C  
ATOM   4097  N   GLY A 255       8.747  -6.384  -9.354  1.00 95.71           N  
ATOM   4098  H   GLY A 255       8.057  -6.724 -10.009  1.00 95.71           H  
ATOM   4099  CA  GLY A 255       9.454  -5.142  -9.674  1.00 95.71           C  
ATOM   4100  HA2 GLY A 255      10.486  -5.221  -9.334  1.00 95.71           H  
ATOM   4101  HA3 GLY A 255       9.477  -5.000 -10.754  1.00 95.71           H  
ATOM   4102  C   GLY A 255       8.828  -3.899  -9.035  1.00 95.71           C  
ATOM   4103  O   GLY A 255       7.752  -3.959  -8.430  1.00 95.71           O  
ATOM   4104  N   TRP A 256       9.480  -2.748  -9.210  1.00 98.11           N  
ATOM   4105  H   TRP A 256      10.360  -2.792  -9.704  1.00 98.11           H  
ATOM   4106  CA  TRP A 256       9.093  -1.472  -8.597  1.00 98.11           C  
ATOM   4107  HA  TRP A 256       9.180  -1.543  -7.513  1.00 98.11           H  
ATOM   4108  C   TRP A 256       7.650  -1.084  -8.909  1.00 98.11           C  
ATOM   4109  CB  TRP A 256      10.031  -0.359  -9.074  1.00 98.11           C  
ATOM   4110  HB2 TRP A 256      11.056  -0.634  -8.823  1.00 98.11           H  
ATOM   4111  HB3 TRP A 256       9.975  -0.271 -10.159  1.00 98.11           H  
ATOM   4112  O   TRP A 256       6.880  -0.753  -8.010  1.00 98.11           O  
ATOM   4113  CG  TRP A 256       9.734   0.973  -8.454  1.00 98.11           C  
ATOM   4114  CD1 TRP A 256       9.003   1.976  -8.992  1.00 98.11           C  
ATOM   4115  HD1 TRP A 256       8.520   1.941  -9.958  1.00 98.11           H  
ATOM   4116  CD2 TRP A 256      10.109   1.431  -7.125  1.00 98.11           C  
ATOM   4117  CE2 TRP A 256       9.627   2.764  -6.947  1.00 98.11           C  
ATOM   4118  CE3 TRP A 256      10.845   0.855  -6.069  1.00 98.11           C  
ATOM   4119  HE3 TRP A 256      11.219  -0.153  -6.168  1.00 98.11           H  
ATOM   4120  NE1 TRP A 256       8.924   3.032  -8.104  1.00 98.11           N  
ATOM   4121  HE1 TRP A 256       8.334   3.836  -8.263  1.00 98.11           H  
ATOM   4122  CH2 TRP A 256      10.673   2.918  -4.771  1.00 98.11           C  
ATOM   4123  HH2 TRP A 256      10.889   3.455  -3.859  1.00 98.11           H  
ATOM   4124  CZ2 TRP A 256       9.912   3.512  -5.794  1.00 98.11           C  
ATOM   4125  HZ2 TRP A 256       9.519   4.510  -5.673  1.00 98.11           H  
ATOM   4126  CZ3 TRP A 256      11.123   1.595  -4.909  1.00 98.11           C  
ATOM   4127  HZ3 TRP A 256      11.688   1.134  -4.112  1.00 98.11           H  
ATOM   4128  N   LYS A 257       7.266  -1.163 -10.187  1.00 96.74           N  
ATOM   4129  H   LYS A 257       7.954  -1.485 -10.853  1.00 96.74           H  
ATOM   4130  CA  LYS A 257       5.928  -0.771 -10.645  1.00 96.74           C  
ATOM   4131  HA  LYS A 257       5.741   0.256 -10.333  1.00 96.74           H  
ATOM   4132  C   LYS A 257       4.826  -1.617 -10.002  1.00 96.74           C  
ATOM   4133  CB  LYS A 257       5.880  -0.847 -12.176  1.00 96.74           C  
ATOM   4134  HB2 LYS A 257       6.029  -1.879 -12.493  1.00 96.74           H  
ATOM   4135  HB3 LYS A 257       6.680  -0.234 -12.591  1.00 96.74           H  
ATOM   4136  O   LYS A 257       3.796  -1.084  -9.610  1.00 96.74           O  
ATOM   4137  CG  LYS A 257       4.533  -0.336 -12.702  1.00 96.74           C  
ATOM   4138  HG2 LYS A 257       4.397   0.702 -12.399  1.00 96.74           H  
ATOM   4139  HG3 LYS A 257       3.724  -0.934 -12.284  1.00 96.74           H  
ATOM   4140  CD  LYS A 257       4.457  -0.439 -14.223  1.00 96.74           C  
ATOM   4141  HD2 LYS A 257       5.217   0.198 -14.675  1.00 96.74           H  
ATOM   4142  HD3 LYS A 257       4.617  -1.476 -14.520  1.00 96.74           H  
ATOM   4143  CE  LYS A 257       3.057   0.015 -14.639  1.00 96.74           C  
ATOM   4144  HE2 LYS A 257       2.928   1.058 -14.350  1.00 96.74           H  
ATOM   4145  HE3 LYS A 257       2.325  -0.556 -14.068  1.00 96.74           H  
ATOM   4146  NZ  LYS A 257       2.844  -0.165 -16.093  1.00 96.74           N  
ATOM   4147  HZ1 LYS A 257       3.517   0.377 -16.616  1.00 96.74           H  
ATOM   4148  HZ2 LYS A 257       2.940  -1.142 -16.331  1.00 96.74           H  
ATOM   4149  HZ3 LYS A 257       1.910   0.136 -16.333  1.00 96.74           H  
ATOM   4150  N   GLU A 258       5.040  -2.922  -9.870  1.00 97.10           N  
ATOM   4151  H   GLU A 258       5.942  -3.299 -10.122  1.00 97.10           H  
ATOM   4152  CA  GLU A 258       4.058  -3.817  -9.248  1.00 97.10           C  
ATOM   4153  HA  GLU A 258       3.071  -3.638  -9.675  1.00 97.10           H  
ATOM   4154  C   GLU A 258       3.947  -3.557  -7.742  1.00 97.10           C  
ATOM   4155  CB  GLU A 258       4.448  -5.276  -9.506  1.00 97.10           C  
ATOM   4156  HB2 GLU A 258       5.476  -5.417  -9.173  1.00 97.10           H  
ATOM   4157  HB3 GLU A 258       3.802  -5.926  -8.916  1.00 97.10           H  
ATOM   4158  O   GLU A 258       2.842  -3.502  -7.213  1.00 97.10           O  
ATOM   4159  CG  GLU A 258       4.333  -5.684 -10.981  1.00 97.10           C  
ATOM   4160  HG2 GLU A 258       3.293  -5.600 -11.297  1.00 97.10           H  
ATOM   4161  HG3 GLU A 258       4.930  -5.013 -11.598  1.00 97.10           H  
ATOM   4162  CD  GLU A 258       4.833  -7.121 -11.168  1.00 97.10           C  
ATOM   4163  OE1 GLU A 258       3.995  -8.041 -11.337  1.00 97.10           O  
ATOM   4164  OE2 GLU A 258       6.066  -7.321 -11.092  1.00 97.10           O  
ATOM   4165  N   TYR A 259       5.068  -3.330  -7.049  1.00 98.48           N  
ATOM   4166  H   TYR A 259       5.960  -3.400  -7.517  1.00 98.48           H  
ATOM   4167  CA  TYR A 259       5.041  -2.944  -5.634  1.00 98.48           C  
ATOM   4168  HA  TYR A 259       4.405  -3.648  -5.097  1.00 98.48           H  
ATOM   4169  C   TYR A 259       4.435  -1.565  -5.396  1.00 98.48           C  
ATOM   4170  CB  TYR A 259       6.448  -3.006  -5.035  1.00 98.48           C  
ATOM   4171  HB2 TYR A 259       6.541  -2.253  -4.252  1.00 98.48           H  
ATOM   4172  HB3 TYR A 259       7.196  -2.779  -5.794  1.00 98.48           H  
ATOM   4173  O   TYR A 259       3.827  -1.344  -4.352  1.00 98.48           O  
ATOM   4174  CG  TYR A 259       6.714  -4.349  -4.407  1.00 98.48           C  
ATOM   4175  CD1 TYR A 259       6.126  -4.650  -3.165  1.00 98.48           C  
ATOM   4176  HD1 TYR A 259       5.530  -3.903  -2.660  1.00 98.48           H  
ATOM   4177  CD2 TYR A 259       7.492  -5.309  -5.076  1.00 98.48           C  
ATOM   4178  HD2 TYR A 259       7.941  -5.075  -6.030  1.00 98.48           H  
ATOM   4179  CE1 TYR A 259       6.308  -5.917  -2.588  1.00 98.48           C  
ATOM   4180  HE1 TYR A 259       5.843  -6.160  -1.643  1.00 98.48           H  
ATOM   4181  CE2 TYR A 259       7.677  -6.579  -4.501  1.00 98.48           C  
ATOM   4182  HE2 TYR A 259       8.288  -7.312  -5.006  1.00 98.48           H  
ATOM   4183  OH  TYR A 259       7.256  -8.098  -2.688  1.00 98.48           O  
ATOM   4184  HH  TYR A 259       7.655  -8.720  -3.301  1.00 98.48           H  
ATOM   4185  CZ  TYR A 259       7.081  -6.883  -3.259  1.00 98.48           C  
ATOM   4186  N   ARG A 260       4.569  -0.649  -6.355  1.00 98.10           N  
ATOM   4187  H   ARG A 260       5.165  -0.871  -7.140  1.00 98.10           H  
ATOM   4188  CA  ARG A 260       3.908   0.652  -6.333  1.00 98.10           C  
ATOM   4189  HA  ARG A 260       4.114   1.149  -5.385  1.00 98.10           H  
ATOM   4190  C   ARG A 260       2.392   0.518  -6.440  1.00 98.10           C  
ATOM   4191  CB  ARG A 260       4.472   1.512  -7.467  1.00 98.10           C  
ATOM   4192  HB2 ARG A 260       4.305   1.030  -8.431  1.00 98.10           H  
ATOM   4193  HB3 ARG A 260       5.543   1.650  -7.321  1.00 98.10           H  
ATOM   4194  O   ARG A 260       1.681   1.022  -5.573  1.00 98.10           O  
ATOM   4195  CG  ARG A 260       3.775   2.868  -7.457  1.00 98.10           C  
ATOM   4196  HG2 ARG A 260       3.945   3.307  -6.474  1.00 98.10           H  
ATOM   4197  HG3 ARG A 260       2.696   2.767  -7.573  1.00 98.10           H  
ATOM   4198  CD  ARG A 260       4.287   3.764  -8.568  1.00 98.10           C  
ATOM   4199  HD2 ARG A 260       4.019   4.794  -8.331  1.00 98.10           H  
ATOM   4200  HD3 ARG A 260       5.370   3.682  -8.652  1.00 98.10           H  
ATOM   4201  NE  ARG A 260       3.624   3.349  -9.804  1.00 98.10           N  
ATOM   4202  HE  ARG A 260       2.889   2.664  -9.704  1.00 98.10           H  
ATOM   4203  NH1 ARG A 260       4.504   4.930 -11.180  1.00 98.10           N  
ATOM   4204 HH11 ARG A 260       4.478   5.481 -12.026  1.00 98.10           H  
ATOM   4205 HH12 ARG A 260       5.029   5.267 -10.386  1.00 98.10           H  
ATOM   4206  NH2 ARG A 260       2.842   3.528 -11.873  1.00 98.10           N  
ATOM   4207 HH21 ARG A 260       2.194   2.822 -11.552  1.00 98.10           H  
ATOM   4208 HH22 ARG A 260       2.650   4.093 -12.687  1.00 98.10           H  
ATOM   4209  CZ  ARG A 260       3.675   3.944 -10.960  1.00 98.10           C  
ATOM   4210  N   ASP A 261       1.932  -0.146  -7.498  1.00 92.14           N  
ATOM   4211  H   ASP A 261       2.611  -0.501  -8.156  1.00 92.14           H  
ATOM   4212  CA  ASP A 261       0.521  -0.178  -7.900  1.00 92.14           C  
ATOM   4213  HA  ASP A 261       0.078   0.797  -7.700  1.00 92.14           H  
ATOM   4214  C   ASP A 261      -0.291  -1.218  -7.093  1.00 92.14           C  
ATOM   4215  CB  ASP A 261       0.428  -0.436  -9.425  1.00 92.14           C  
ATOM   4216  HB2 ASP A 261       0.880  -1.404  -9.641  1.00 92.14           H  
ATOM   4217  HB3 ASP A 261      -0.627  -0.504  -9.690  1.00 92.14           H  
ATOM   4218  O   ASP A 261      -1.498  -1.061  -6.909  1.00 92.14           O  
ATOM   4219  CG  ASP A 261       1.073   0.629 -10.346  1.00 92.14           C  
ATOM   4220  OD1 ASP A 261       1.387   1.757  -9.900  1.00 92.14           O  
ATOM   4221  OD2 ASP A 261       1.265   0.361 -11.559  1.00 92.14           O  
ATOM   4222  N   GLY A 262       0.372  -2.258  -6.577  1.00 96.68           N  
ATOM   4223  H   GLY A 262       1.347  -2.352  -6.824  1.00 96.68           H  
ATOM   4224  CA  GLY A 262      -0.233  -3.384  -5.865  1.00 96.68           C  
ATOM   4225  HA2 GLY A 262       0.421  -3.654  -5.036  1.00 96.68           H  
ATOM   4226  HA3 GLY A 262      -1.201  -3.098  -5.453  1.00 96.68           H  
ATOM   4227  C   GLY A 262      -0.425  -4.621  -6.749  1.00 96.68           C  
ATOM   4228  O   GLY A 262      -0.517  -4.544  -7.974  1.00 96.68           O  
ATOM   4229  N   PHE A 263      -0.474  -5.798  -6.121  1.00 95.94           N  
ATOM   4230  H   PHE A 263      -0.458  -5.795  -5.111  1.00 95.94           H  
ATOM   4231  CA  PHE A 263      -0.638  -7.084  -6.806  1.00 95.94           C  
ATOM   4232  HA  PHE A 263      -1.315  -6.936  -7.648  1.00 95.94           H  
ATOM   4233  C   PHE A 263      -1.263  -8.155  -5.901  1.00 95.94           C  
ATOM   4234  CB  PHE A 263       0.717  -7.560  -7.365  1.00 95.94           C  
ATOM   4235  HB2 PHE A 263       0.567  -8.471  -7.944  1.00 95.94           H  
ATOM   4236  HB3 PHE A 263       1.089  -6.811  -8.064  1.00 95.94           H  
ATOM   4237  O   PHE A 263      -1.375  -7.996  -4.685  1.00 95.94           O  
ATOM   4238  CG  PHE A 263       1.786  -7.820  -6.320  1.00 95.94           C  
ATOM   4239  CD1 PHE A 263       2.695  -6.801  -5.987  1.00 95.94           C  
ATOM   4240  HD1 PHE A 263       2.623  -5.838  -6.471  1.00 95.94           H  
ATOM   4241  CD2 PHE A 263       1.883  -9.073  -5.684  1.00 95.94           C  
ATOM   4242  HD2 PHE A 263       1.196  -9.867  -5.938  1.00 95.94           H  
ATOM   4243  CE1 PHE A 263       3.696  -7.027  -5.027  1.00 95.94           C  
ATOM   4244  HE1 PHE A 263       4.393  -6.240  -4.783  1.00 95.94           H  
ATOM   4245  CE2 PHE A 263       2.878  -9.297  -4.716  1.00 95.94           C  
ATOM   4246  HE2 PHE A 263       2.952 -10.259  -4.230  1.00 95.94           H  
ATOM   4247  CZ  PHE A 263       3.785  -8.274  -4.388  1.00 95.94           C  
ATOM   4248  HZ  PHE A 263       4.552  -8.445  -3.647  1.00 95.94           H  
ATOM   4249  N   GLY A 264      -1.637  -9.286  -6.503  1.00 91.38           N  
ATOM   4250  H   GLY A 264      -1.569  -9.319  -7.510  1.00 91.38           H  
ATOM   4251  CA  GLY A 264      -2.330 -10.392  -5.838  1.00 91.38           C  
ATOM   4252  HA2 GLY A 264      -2.054 -10.430  -4.784  1.00 91.38           H  
ATOM   4253  HA3 GLY A 264      -2.028 -11.335  -6.293  1.00 91.38           H  
ATOM   4254  C   GLY A 264      -3.851 -10.280  -5.939  1.00 91.38           C  
ATOM   4255  O   GLY A 264      -4.376  -9.502  -6.733  1.00 91.38           O  
ATOM   4256  N   ASP A 265      -4.567 -11.098  -5.168  1.00 85.70           N  
ATOM   4257  H   ASP A 265      -4.088 -11.664  -4.483  1.00 85.70           H  
ATOM   4258  CA  ASP A 265      -6.032 -11.162  -5.220  1.00 85.70           C  
ATOM   4259  HA  ASP A 265      -6.416 -10.177  -5.485  1.00 85.70           H  
ATOM   4260  C   ASP A 265      -6.607 -11.550  -3.850  1.00 85.70           C  
ATOM   4261  CB  ASP A 265      -6.479 -12.149  -6.318  1.00 85.70           C  
ATOM   4262  HB2 ASP A 265      -6.226 -13.161  -6.001  1.00 85.70           H  
ATOM   4263  HB3 ASP A 265      -5.925 -11.936  -7.232  1.00 85.70           H  
ATOM   4264  O   ASP A 265      -6.198 -12.535  -3.228  1.00 85.70           O  
ATOM   4265  CG  ASP A 265      -7.982 -12.098  -6.639  1.00 85.70           C  
ATOM   4266  OD1 ASP A 265      -8.803 -12.028  -5.696  1.00 85.70           O  
ATOM   4267  OD2 ASP A 265      -8.357 -12.178  -7.823  1.00 85.70           O  
ATOM   4268  N   TYR A 266      -7.611 -10.806  -3.389  1.00 88.44           N  
ATOM   4269  H   TYR A 266      -7.931 -10.037  -3.960  1.00 88.44           H  
ATOM   4270  CA  TYR A 266      -8.303 -11.091  -2.133  1.00 88.44           C  
ATOM   4271  HA  TYR A 266      -7.569 -11.071  -1.328  1.00 88.44           H  
ATOM   4272  C   TYR A 266      -8.975 -12.471  -2.084  1.00 88.44           C  
ATOM   4273  CB  TYR A 266      -9.358 -10.012  -1.879  1.00 88.44           C  
ATOM   4274  HB2 TYR A 266      -9.867 -10.277  -0.952  1.00 88.44           H  
ATOM   4275  HB3 TYR A 266     -10.093 -10.036  -2.683  1.00 88.44           H  
ATOM   4276  O   TYR A 266      -9.075 -13.046  -1.002  1.00 88.44           O  
ATOM   4277  CG  TYR A 266      -8.819  -8.606  -1.717  1.00 88.44           C  
ATOM   4278  CD1 TYR A 266      -7.807  -8.353  -0.774  1.00 88.44           C  
ATOM   4279  HD1 TYR A 266      -7.382  -9.156  -0.190  1.00 88.44           H  
ATOM   4280  CD2 TYR A 266      -9.328  -7.549  -2.498  1.00 88.44           C  
ATOM   4281  HD2 TYR A 266     -10.076  -7.748  -3.251  1.00 88.44           H  
ATOM   4282  CE1 TYR A 266      -7.312  -7.053  -0.602  1.00 88.44           C  
ATOM   4283  HE1 TYR A 266      -6.529  -6.851   0.114  1.00 88.44           H  
ATOM   4284  CE2 TYR A 266      -8.824  -6.244  -2.328  1.00 88.44           C  
ATOM   4285  HE2 TYR A 266      -9.152  -5.419  -2.943  1.00 88.44           H  
ATOM   4286  OH  TYR A 266      -7.300  -4.758  -1.243  1.00 88.44           O  
ATOM   4287  HH  TYR A 266      -6.498  -4.721  -0.717  1.00 88.44           H  
ATOM   4288  CZ  TYR A 266      -7.811  -6.000  -1.381  1.00 88.44           C  
ATOM   4289  N   ASN A 267      -9.420 -13.014  -3.220  1.00 85.14           N  
ATOM   4290  H   ASN A 267      -9.267 -12.505  -4.079  1.00 85.14           H  
ATOM   4291  CA  ASN A 267     -10.005 -14.353  -3.326  1.00 85.14           C  
ATOM   4292  HA  ASN A 267     -10.736 -14.491  -2.530  1.00 85.14           H  
ATOM   4293  C   ASN A 267      -8.947 -15.457  -3.183  1.00 85.14           C  
ATOM   4294  CB  ASN A 267     -10.710 -14.496  -4.682  1.00 85.14           C  
ATOM   4295  HB2 ASN A 267      -9.973 -14.407  -5.480  1.00 85.14           H  
ATOM   4296  HB3 ASN A 267     -11.156 -15.488  -4.754  1.00 85.14           H  
ATOM   4297  O   ASN A 267      -9.252 -16.535  -2.676  1.00 85.14           O  
ATOM   4298  CG  ASN A 267     -11.812 -13.481  -4.906  1.00 85.14           C  
ATOM   4299  ND2 ASN A 267     -11.732 -12.740  -5.983  1.00 85.14           N  
ATOM   4300 HD21 ASN A 267     -12.465 -12.066  -6.151  1.00 85.14           H  
ATOM   4301 HD22 ASN A 267     -10.848 -12.702  -6.471  1.00 85.14           H  
ATOM   4302  OD1 ASN A 267     -12.743 -13.339  -4.127  1.00 85.14           O  
ATOM   4303  N   ILE A 268      -7.705 -15.192  -3.608  1.00 83.99           N  
ATOM   4304  H   ILE A 268      -7.526 -14.282  -4.008  1.00 83.99           H  
ATOM   4305  CA  ILE A 268      -6.553 -16.077  -3.357  1.00 83.99           C  
ATOM   4306  HA  ILE A 268      -6.865 -17.110  -3.512  1.00 83.99           H  
ATOM   4307  C   ILE A 268      -6.108 -15.958  -1.890  1.00 83.99           C  
ATOM   4308  CB  ILE A 268      -5.404 -15.764  -4.348  1.00 83.99           C  
ATOM   4309  HB  ILE A 268      -5.128 -14.714  -4.252  1.00 83.99           H  
ATOM   4310  O   ILE A 268      -5.615 -16.924  -1.300  1.00 83.99           O  
ATOM   4311  CG1 ILE A 268      -5.869 -16.022  -5.803  1.00 83.99           C  
ATOM   4312 HG12 ILE A 268      -6.781 -15.457  -5.999  1.00 83.99           H  
ATOM   4313 HG13 ILE A 268      -6.103 -17.078  -5.930  1.00 83.99           H  
ATOM   4314  CG2 ILE A 268      -4.161 -16.615  -4.025  1.00 83.99           C  
ATOM   4315 HG21 ILE A 268      -3.743 -16.334  -3.059  1.00 83.99           H  
ATOM   4316 HG22 ILE A 268      -4.422 -17.674  -4.014  1.00 83.99           H  
ATOM   4317 HG23 ILE A 268      -3.378 -16.448  -4.765  1.00 83.99           H  
ATOM   4318  CD1 ILE A 268      -4.849 -15.607  -6.873  1.00 83.99           C  
ATOM   4319 HD11 ILE A 268      -5.330 -15.618  -7.851  1.00 83.99           H  
ATOM   4320 HD12 ILE A 268      -4.012 -16.305  -6.895  1.00 83.99           H  
ATOM   4321 HD13 ILE A 268      -4.478 -14.602  -6.673  1.00 83.99           H  
ATOM   4322  N   GLY A 269      -6.330 -14.780  -1.301  1.00 87.71           N  
ATOM   4323  H   GLY A 269      -6.682 -14.033  -1.882  1.00 87.71           H  
ATOM   4324  CA  GLY A 269      -6.023 -14.461   0.088  1.00 87.71           C  
ATOM   4325  HA2 GLY A 269      -6.198 -15.339   0.710  1.00 87.71           H  
ATOM   4326  HA3 GLY A 269      -6.692 -13.666   0.418  1.00 87.71           H  
ATOM   4327  C   GLY A 269      -4.587 -13.988   0.305  1.00 87.71           C  
ATOM   4328  O   GLY A 269      -4.206 -13.785   1.453  1.00 87.71           O  
ATOM   4329  N   GLU A 270      -3.814 -13.794  -0.767  1.00 94.66           N  
ATOM   4330  H   GLU A 270      -4.226 -13.922  -1.680  1.00 94.66           H  
ATOM   4331  CA  GLU A 270      -2.470 -13.214  -0.741  1.00 94.66           C  
ATOM   4332  HA  GLU A 270      -2.244 -12.881   0.272  1.00 94.66           H  
ATOM   4333  C   GLU A 270      -2.409 -12.001  -1.664  1.00 94.66           C  
ATOM   4334  CB  GLU A 270      -1.398 -14.221  -1.170  1.00 94.66           C  
ATOM   4335  HB2 GLU A 270      -0.439 -13.704  -1.201  1.00 94.66           H  
ATOM   4336  HB3 GLU A 270      -1.633 -14.592  -2.167  1.00 94.66           H  
ATOM   4337  O   GLU A 270      -2.842 -12.064  -2.818  1.00 94.66           O  
ATOM   4338  CG  GLU A 270      -1.278 -15.408  -0.218  1.00 94.66           C  
ATOM   4339  HG2 GLU A 270      -2.158 -16.044  -0.314  1.00 94.66           H  
ATOM   4340  HG3 GLU A 270      -1.238 -15.025   0.802  1.00 94.66           H  
ATOM   4341  CD  GLU A 270      -0.016 -16.228  -0.496  1.00 94.66           C  
ATOM   4342  OE1 GLU A 270       0.650 -16.596   0.500  1.00 94.66           O  
ATOM   4343  OE2 GLU A 270       0.299 -16.519  -1.669  1.00 94.66           O  
ATOM   4344  N   PHE A 271      -1.890 -10.892  -1.147  1.00 98.16           N  
ATOM   4345  H   PHE A 271      -1.513 -10.909  -0.210  1.00 98.16           H  
ATOM   4346  CA  PHE A 271      -1.794  -9.640  -1.888  1.00 98.16           C  
ATOM   4347  HA  PHE A 271      -1.401  -9.851  -2.882  1.00 98.16           H  
ATOM   4348  C   PHE A 271      -0.825  -8.668  -1.215  1.00 98.16           C  
ATOM   4349  CB  PHE A 271      -3.192  -9.001  -2.032  1.00 98.16           C  
ATOM   4350  HB2 PHE A 271      -3.117  -8.140  -2.696  1.00 98.16           H  
ATOM   4351  HB3 PHE A 271      -3.872  -9.702  -2.515  1.00 98.16           H  
ATOM   4352  O   PHE A 271      -0.505  -8.795  -0.028  1.00 98.16           O  
ATOM   4353  CG  PHE A 271      -3.805  -8.544  -0.725  1.00 98.16           C  
ATOM   4354  CD1 PHE A 271      -4.539  -9.443   0.072  1.00 98.16           C  
ATOM   4355  HD1 PHE A 271      -4.691 -10.458  -0.265  1.00 98.16           H  
ATOM   4356  CD2 PHE A 271      -3.595  -7.225  -0.284  1.00 98.16           C  
ATOM   4357  HD2 PHE A 271      -3.028  -6.534  -0.890  1.00 98.16           H  
ATOM   4358  CE1 PHE A 271      -5.046  -9.027   1.317  1.00 98.16           C  
ATOM   4359  HE1 PHE A 271      -5.593  -9.719   1.941  1.00 98.16           H  
ATOM   4360  CE2 PHE A 271      -4.092  -6.813   0.961  1.00 98.16           C  
ATOM   4361  HE2 PHE A 271      -3.908  -5.805   1.302  1.00 98.16           H  
ATOM   4362  CZ  PHE A 271      -4.815  -7.714   1.763  1.00 98.16           C  
ATOM   4363  HZ  PHE A 271      -5.192  -7.389   2.722  1.00 98.16           H  
ATOM   4364  N   TYR A 272      -0.407  -7.676  -1.993  1.00 98.69           N  
ATOM   4365  H   TYR A 272      -0.711  -7.675  -2.956  1.00 98.69           H  
ATOM   4366  CA  TYR A 272       0.243  -6.460  -1.536  1.00 98.69           C  
ATOM   4367  HA  TYR A 272       0.243  -6.432  -0.446  1.00 98.69           H  
ATOM   4368  C   TYR A 272      -0.557  -5.268  -2.069  1.00 98.69           C  
ATOM   4369  CB  TYR A 272       1.694  -6.441  -2.024  1.00 98.69           C  
ATOM   4370  HB2 TYR A 272       2.136  -7.427  -1.878  1.00 98.69           H  
ATOM   4371  HB3 TYR A 272       1.718  -6.228  -3.093  1.00 98.69           H  
ATOM   4372  O   TYR A 272      -0.816  -5.190  -3.267  1.00 98.69           O  
ATOM   4373  CG  TYR A 272       2.537  -5.430  -1.282  1.00 98.69           C  
ATOM   4374  CD1 TYR A 272       2.724  -4.134  -1.797  1.00 98.69           C  
ATOM   4375  HD1 TYR A 272       2.316  -3.862  -2.759  1.00 98.69           H  
ATOM   4376  CD2 TYR A 272       3.102  -5.788  -0.045  1.00 98.69           C  
ATOM   4377  HD2 TYR A 272       2.948  -6.785   0.339  1.00 98.69           H  
ATOM   4378  CE1 TYR A 272       3.471  -3.196  -1.059  1.00 98.69           C  
ATOM   4379  HE1 TYR A 272       3.633  -2.199  -1.441  1.00 98.69           H  
ATOM   4380  CE2 TYR A 272       3.859  -4.859   0.690  1.00 98.69           C  
ATOM   4381  HE2 TYR A 272       4.278  -5.129   1.647  1.00 98.69           H  
ATOM   4382  OH  TYR A 272       4.782  -2.666   0.883  1.00 98.69           O  
ATOM   4383  HH  TYR A 272       5.174  -3.006   1.691  1.00 98.69           H  
ATOM   4384  CZ  TYR A 272       4.045  -3.558   0.179  1.00 98.69           C  
ATOM   4385  N   LEU A 273      -0.988  -4.363  -1.191  1.00 98.19           N  
ATOM   4386  H   LEU A 273      -0.734  -4.488  -0.222  1.00 98.19           H  
ATOM   4387  CA  LEU A 273      -1.927  -3.283  -1.522  1.00 98.19           C  
ATOM   4388  HA  LEU A 273      -2.796  -3.721  -2.012  1.00 98.19           H  
ATOM   4389  C   LEU A 273      -1.339  -2.254  -2.492  1.00 98.19           C  
ATOM   4390  CB  LEU A 273      -2.364  -2.617  -0.208  1.00 98.19           C  
ATOM   4391  HB2 LEU A 273      -1.480  -2.169   0.247  1.00 98.19           H  
ATOM   4392  HB3 LEU A 273      -2.741  -3.409   0.439  1.00 98.19           H  
ATOM   4393  O   LEU A 273      -2.096  -1.590  -3.189  1.00 98.19           O  
ATOM   4394  CG  LEU A 273      -3.458  -1.536  -0.308  1.00 98.19           C  
ATOM   4395  HG  LEU A 273      -3.154  -0.755  -1.004  1.00 98.19           H  
ATOM   4396  CD1 LEU A 273      -4.794  -2.125  -0.765  1.00 98.19           C  
ATOM   4397 HD11 LEU A 273      -5.118  -2.908  -0.079  1.00 98.19           H  
ATOM   4398 HD12 LEU A 273      -4.697  -2.526  -1.774  1.00 98.19           H  
ATOM   4399 HD13 LEU A 273      -5.548  -1.338  -0.795  1.00 98.19           H  
ATOM   4400  CD2 LEU A 273      -3.665  -0.890   1.063  1.00 98.19           C  
ATOM   4401 HD21 LEU A 273      -3.978  -1.636   1.794  1.00 98.19           H  
ATOM   4402 HD22 LEU A 273      -4.427  -0.114   0.990  1.00 98.19           H  
ATOM   4403 HD23 LEU A 273      -2.737  -0.424   1.392  1.00 98.19           H  
ATOM   4404  N   GLY A 274      -0.015  -2.137  -2.539  1.00 98.37           N  
ATOM   4405  H   GLY A 274       0.532  -2.719  -1.921  1.00 98.37           H  
ATOM   4406  CA  GLY A 274       0.691  -1.134  -3.329  1.00 98.37           C  
ATOM   4407  HA2 GLY A 274       0.046  -0.722  -4.104  1.00 98.37           H  
ATOM   4408  HA3 GLY A 274       1.534  -1.613  -3.827  1.00 98.37           H  
ATOM   4409  C   GLY A 274       1.182   0.016  -2.457  1.00 98.37           C  
ATOM   4410  O   GLY A 274       0.426   0.565  -1.654  1.00 98.37           O  
ATOM   4411  N   ASN A 275       2.453   0.379  -2.605  1.00 97.81           N  
ATOM   4412  H   ASN A 275       3.012  -0.123  -3.281  1.00 97.81           H  
ATOM   4413  CA  ASN A 275       3.096   1.425  -1.815  1.00 97.81           C  
ATOM   4414  HA  ASN A 275       3.027   1.174  -0.757  1.00 97.81           H  
ATOM   4415  C   ASN A 275       2.420   2.786  -1.988  1.00 97.81           C  
ATOM   4416  CB  ASN A 275       4.576   1.513  -2.204  1.00 97.81           C  
ATOM   4417  HB2 ASN A 275       4.684   1.627  -3.282  1.00 97.81           H  
ATOM   4418  HB3 ASN A 275       4.985   2.401  -1.719  1.00 97.81           H  
ATOM   4419  O   ASN A 275       2.303   3.524  -1.015  1.00 97.81           O  
ATOM   4420  CG  ASN A 275       5.412   0.354  -1.712  1.00 97.81           C  
ATOM   4421  ND2 ASN A 275       6.542   0.098  -2.325  1.00 97.81           N  
ATOM   4422 HD21 ASN A 275       7.119  -0.623  -1.916  1.00 97.81           H  
ATOM   4423 HD22 ASN A 275       6.853   0.695  -3.078  1.00 97.81           H  
ATOM   4424  OD1 ASN A 275       5.080  -0.310  -0.752  1.00 97.81           O  
ATOM   4425  N   GLU A 276       1.907   3.088  -3.183  1.00 96.52           N  
ATOM   4426  H   GLU A 276       2.005   2.433  -3.946  1.00 96.52           H  
ATOM   4427  CA  GLU A 276       1.196   4.344  -3.433  1.00 96.52           C  
ATOM   4428  HA  GLU A 276       1.822   5.170  -3.096  1.00 96.52           H  
ATOM   4429  C   GLU A 276      -0.119   4.416  -2.644  1.00 96.52           C  
ATOM   4430  CB  GLU A 276       0.953   4.471  -4.945  1.00 96.52           C  
ATOM   4431  HB2 GLU A 276       0.197   3.747  -5.247  1.00 96.52           H  
ATOM   4432  HB3 GLU A 276       1.871   4.229  -5.480  1.00 96.52           H  
ATOM   4433  O   GLU A 276      -0.464   5.447  -2.069  1.00 96.52           O  
ATOM   4434  CG  GLU A 276       0.497   5.874  -5.365  1.00 96.52           C  
ATOM   4435  HG2 GLU A 276      -0.446   6.105  -4.870  1.00 96.52           H  
ATOM   4436  HG3 GLU A 276       0.303   5.859  -6.438  1.00 96.52           H  
ATOM   4437  CD  GLU A 276       1.529   6.974  -5.064  1.00 96.52           C  
ATOM   4438  OE1 GLU A 276       1.105   8.149  -5.096  1.00 96.52           O  
ATOM   4439  OE2 GLU A 276       2.719   6.640  -4.826  1.00 96.52           O  
ATOM   4440  N   ASN A 277      -0.826   3.289  -2.528  1.00 95.49           N  
ATOM   4441  H   ASN A 277      -0.468   2.455  -2.972  1.00 95.49           H  
ATOM   4442  CA  ASN A 277      -2.043   3.197  -1.724  1.00 95.49           C  
ATOM   4443  HA  ASN A 277      -2.694   4.035  -1.974  1.00 95.49           H  
ATOM   4444  C   ASN A 277      -1.736   3.305  -0.222  1.00 95.49           C  
ATOM   4445  CB  ASN A 277      -2.768   1.888  -2.075  1.00 95.49           C  
ATOM   4446  HB2 ASN A 277      -2.087   1.048  -1.936  1.00 95.49           H  
ATOM   4447  HB3 ASN A 277      -3.621   1.758  -1.409  1.00 95.49           H  
ATOM   4448  O   ASN A 277      -2.480   3.953   0.510  1.00 95.49           O  
ATOM   4449  CG  ASN A 277      -3.295   1.882  -3.499  1.00 95.49           C  
ATOM   4450  ND2 ASN A 277      -3.213   0.775  -4.195  1.00 95.49           N  
ATOM   4451 HD21 ASN A 277      -3.454   0.832  -5.174  1.00 95.49           H  
ATOM   4452 HD22 ASN A 277      -2.759  -0.049  -3.827  1.00 95.49           H  
ATOM   4453  OD1 ASN A 277      -3.798   2.871  -3.999  1.00 95.49           O  
ATOM   4454  N   ILE A 278      -0.632   2.709   0.244  1.00 97.69           N  
ATOM   4455  H   ILE A 278      -0.056   2.200  -0.412  1.00 97.69           H  
ATOM   4456  CA  ILE A 278      -0.200   2.802   1.649  1.00 97.69           C  
ATOM   4457  HA  ILE A 278      -1.051   2.568   2.287  1.00 97.69           H  
ATOM   4458  C   ILE A 278       0.232   4.237   1.989  1.00 97.69           C  
ATOM   4459  CB  ILE A 278       0.923   1.784   1.955  1.00 97.69           C  
ATOM   4460  HB  ILE A 278       1.779   2.012   1.319  1.00 97.69           H  
ATOM   4461  O   ILE A 278      -0.147   4.752   3.043  1.00 97.69           O  
ATOM   4462  CG1 ILE A 278       0.469   0.329   1.687  1.00 97.69           C  
ATOM   4463 HG12 ILE A 278      -0.114   0.273   0.768  1.00 97.69           H  
ATOM   4464 HG13 ILE A 278      -0.183  -0.003   2.496  1.00 97.69           H  
ATOM   4465  CG2 ILE A 278       1.355   1.899   3.431  1.00 97.69           C  
ATOM   4466 HG21 ILE A 278       2.123   1.161   3.664  1.00 97.69           H  
ATOM   4467 HG22 ILE A 278       0.498   1.741   4.085  1.00 97.69           H  
ATOM   4468 HG23 ILE A 278       1.774   2.884   3.635  1.00 97.69           H  
ATOM   4469  CD1 ILE A 278       1.639  -0.653   1.543  1.00 97.69           C  
ATOM   4470 HD11 ILE A 278       2.171  -0.762   2.488  1.00 97.69           H  
ATOM   4471 HD12 ILE A 278       1.254  -1.625   1.236  1.00 97.69           H  
ATOM   4472 HD13 ILE A 278       2.332  -0.302   0.778  1.00 97.69           H  
ATOM   4473  N   PHE A 279       0.970   4.901   1.096  1.00 96.16           N  
ATOM   4474  H   PHE A 279       1.280   4.422   0.262  1.00 96.16           H  
ATOM   4475  CA  PHE A 279       1.323   6.316   1.225  1.00 96.16           C  
ATOM   4476  HA  PHE A 279       1.889   6.466   2.144  1.00 96.16           H  
ATOM   4477  C   PHE A 279       0.064   7.182   1.325  1.00 96.16           C  
ATOM   4478  CB  PHE A 279       2.208   6.747   0.044  1.00 96.16           C  
ATOM   4479  HB2 PHE A 279       1.804   6.326  -0.876  1.00 96.16           H  
ATOM   4480  HB3 PHE A 279       3.207   6.333   0.182  1.00 96.16           H  
ATOM   4481  O   PHE A 279      -0.096   7.900   2.307  1.00 96.16           O  
ATOM   4482  CG  PHE A 279       2.316   8.253  -0.126  1.00 96.16           C  
ATOM   4483  CD1 PHE A 279       1.740   8.882  -1.246  1.00 96.16           C  
ATOM   4484  HD1 PHE A 279       1.243   8.300  -2.008  1.00 96.16           H  
ATOM   4485  CD2 PHE A 279       2.940   9.042   0.858  1.00 96.16           C  
ATOM   4486  HD2 PHE A 279       3.355   8.579   1.741  1.00 96.16           H  
ATOM   4487  CE1 PHE A 279       1.792  10.281  -1.372  1.00 96.16           C  
ATOM   4488  HE1 PHE A 279       1.328  10.748  -2.228  1.00 96.16           H  
ATOM   4489  CE2 PHE A 279       3.009  10.438   0.725  1.00 96.16           C  
ATOM   4490  HE2 PHE A 279       3.491  11.030   1.489  1.00 96.16           H  
ATOM   4491  CZ  PHE A 279       2.426  11.061  -0.390  1.00 96.16           C  
ATOM   4492  HZ  PHE A 279       2.452  12.136  -0.486  1.00 96.16           H  
ATOM   4493  N   ASN A 280      -0.882   7.045   0.390  1.00 91.88           N  
ATOM   4494  H   ASN A 280      -0.683   6.467  -0.414  1.00 91.88           H  
ATOM   4495  CA  ASN A 280      -2.119   7.832   0.400  1.00 91.88           C  
ATOM   4496  HA  ASN A 280      -1.857   8.889   0.363  1.00 91.88           H  
ATOM   4497  C   ASN A 280      -2.942   7.641   1.683  1.00 91.88           C  
ATOM   4498  CB  ASN A 280      -2.944   7.477  -0.849  1.00 91.88           C  
ATOM   4499  HB2 ASN A 280      -2.996   6.394  -0.963  1.00 91.88           H  
ATOM   4500  HB3 ASN A 280      -3.957   7.861  -0.731  1.00 91.88           H  
ATOM   4501  O   ASN A 280      -3.525   8.603   2.179  1.00 91.88           O  
ATOM   4502  CG  ASN A 280      -2.379   8.101  -2.112  1.00 91.88           C  
ATOM   4503  ND2 ASN A 280      -2.615   7.514  -3.260  1.00 91.88           N  
ATOM   4504 HD21 ASN A 280      -2.116   7.915  -4.041  1.00 91.88           H  
ATOM   4505 HD22 ASN A 280      -3.058   6.608  -3.302  1.00 91.88           H  
ATOM   4506  OD1 ASN A 280      -1.762   9.150  -2.099  1.00 91.88           O  
ATOM   4507  N   LEU A 281      -2.965   6.428   2.247  1.00 92.89           N  
ATOM   4508  H   LEU A 281      -2.498   5.671   1.768  1.00 92.89           H  
ATOM   4509  CA  LEU A 281      -3.622   6.162   3.529  1.00 92.89           C  
ATOM   4510  HA  LEU A 281      -4.621   6.597   3.512  1.00 92.89           H  
ATOM   4511  C   LEU A 281      -2.890   6.827   4.705  1.00 92.89           C  
ATOM   4512  CB  LEU A 281      -3.731   4.639   3.741  1.00 92.89           C  
ATOM   4513  HB2 LEU A 281      -4.000   4.449   4.780  1.00 92.89           H  
ATOM   4514  HB3 LEU A 281      -2.749   4.197   3.570  1.00 92.89           H  
ATOM   4515  O   LEU A 281      -3.528   7.429   5.562  1.00 92.89           O  
ATOM   4516  CG  LEU A 281      -4.765   3.944   2.834  1.00 92.89           C  
ATOM   4517  HG  LEU A 281      -4.634   4.258   1.799  1.00 92.89           H  
ATOM   4518  CD1 LEU A 281      -4.583   2.426   2.910  1.00 92.89           C  
ATOM   4519 HD11 LEU A 281      -3.571   2.169   2.597  1.00 92.89           H  
ATOM   4520 HD12 LEU A 281      -5.291   1.941   2.238  1.00 92.89           H  
ATOM   4521 HD13 LEU A 281      -4.753   2.083   3.931  1.00 92.89           H  
ATOM   4522  CD2 LEU A 281      -6.200   4.271   3.253  1.00 92.89           C  
ATOM   4523 HD21 LEU A 281      -6.906   3.705   2.645  1.00 92.89           H  
ATOM   4524 HD22 LEU A 281      -6.394   5.333   3.105  1.00 92.89           H  
ATOM   4525 HD23 LEU A 281      -6.349   4.033   4.306  1.00 92.89           H  
ATOM   4526  N   THR A 282      -1.559   6.730   4.755  1.00 94.07           N  
ATOM   4527  H   THR A 282      -1.091   6.284   3.979  1.00 94.07           H  
ATOM   4528  CA  THR A 282      -0.746   7.178   5.905  1.00 94.07           C  
ATOM   4529  HA  THR A 282      -1.358   7.101   6.804  1.00 94.07           H  
ATOM   4530  C   THR A 282      -0.313   8.645   5.839  1.00 94.07           C  
ATOM   4531  CB  THR A 282       0.472   6.268   6.128  1.00 94.07           C  
ATOM   4532  HB  THR A 282       1.061   6.664   6.955  1.00 94.07           H  
ATOM   4533  O   THR A 282       0.187   9.188   6.823  1.00 94.07           O  
ATOM   4534  CG2 THR A 282       0.064   4.838   6.478  1.00 94.07           C  
ATOM   4535 HG21 THR A 282      -0.551   4.404   5.691  1.00 94.07           H  
ATOM   4536 HG22 THR A 282      -0.495   4.842   7.414  1.00 94.07           H  
ATOM   4537 HG23 THR A 282       0.965   4.238   6.607  1.00 94.07           H  
ATOM   4538  OG1 THR A 282       1.302   6.183   4.990  1.00 94.07           O  
ATOM   4539  HG1 THR A 282       0.803   5.749   4.294  1.00 94.07           H  
ATOM   4540  N   PHE A 283      -0.527   9.314   4.705  1.00 88.02           N  
ATOM   4541  H   PHE A 283      -0.811   8.786   3.892  1.00 88.02           H  
ATOM   4542  CA  PHE A 283      -0.191  10.723   4.515  1.00 88.02           C  
ATOM   4543  HA  PHE A 283       0.815  10.897   4.898  1.00 88.02           H  
ATOM   4544  C   PHE A 283      -1.135  11.664   5.275  1.00 88.02           C  
ATOM   4545  CB  PHE A 283      -0.194  11.035   3.012  1.00 88.02           C  
ATOM   4546  HB2 PHE A 283      -1.167  10.781   2.593  1.00 88.02           H  
ATOM   4547  HB3 PHE A 283       0.551  10.409   2.521  1.00 88.02           H  
ATOM   4548  O   PHE A 283      -0.681  12.639   5.874  1.00 88.02           O  
ATOM   4549  CG  PHE A 283       0.129  12.481   2.697  1.00 88.02           C  
ATOM   4550  CD1 PHE A 283      -0.881  13.362   2.269  1.00 88.02           C  
ATOM   4551  HD1 PHE A 283      -1.891  13.001   2.136  1.00 88.02           H  
ATOM   4552  CD2 PHE A 283       1.443  12.953   2.864  1.00 88.02           C  
ATOM   4553  HD2 PHE A 283       2.218  12.277   3.196  1.00 88.02           H  
ATOM   4554  CE1 PHE A 283      -0.577  14.710   2.011  1.00 88.02           C  
ATOM   4555  HE1 PHE A 283      -1.355  15.383   1.681  1.00 88.02           H  
ATOM   4556  CE2 PHE A 283       1.749  14.299   2.601  1.00 88.02           C  
ATOM   4557  HE2 PHE A 283       2.762  14.655   2.725  1.00 88.02           H  
ATOM   4558  CZ  PHE A 283       0.738  15.178   2.176  1.00 88.02           C  
ATOM   4559  HZ  PHE A 283       0.974  16.213   1.973  1.00 88.02           H  
ATOM   4560  N   THR A 284      -2.442  11.385   5.266  1.00 77.89           N  
ATOM   4561  H   THR A 284      -2.765  10.573   4.759  1.00 77.89           H  
ATOM   4562  CA  THR A 284      -3.465  12.287   5.827  1.00 77.89           C  
ATOM   4563  HA  THR A 284      -3.099  13.312   5.764  1.00 77.89           H  
ATOM   4564  C   THR A 284      -3.779  12.042   7.300  1.00 77.89           C  
ATOM   4565  CB  THR A 284      -4.769  12.215   5.021  1.00 77.89           C  
ATOM   4566  HB  THR A 284      -5.524  12.845   5.492  1.00 77.89           H  
ATOM   4567  O   THR A 284      -4.409  12.891   7.926  1.00 77.89           O  
ATOM   4568  CG2 THR A 284      -4.573  12.693   3.582  1.00 77.89           C  
ATOM   4569 HG21 THR A 284      -4.137  13.692   3.579  1.00 77.89           H  
ATOM   4570 HG22 THR A 284      -5.540  12.722   3.081  1.00 77.89           H  
ATOM   4571 HG23 THR A 284      -3.921  12.005   3.044  1.00 77.89           H  
ATOM   4572  OG1 THR A 284      -5.241  10.890   4.956  1.00 77.89           O  
ATOM   4573  HG1 THR A 284      -5.737  10.698   5.755  1.00 77.89           H  
ATOM   4574  N   GLY A 285      -3.360  10.906   7.860  1.00 81.99           N  
ATOM   4575  H   GLY A 285      -2.776  10.289   7.314  1.00 81.99           H  
ATOM   4576  CA  GLY A 285      -3.695  10.498   9.223  1.00 81.99           C  
ATOM   4577  HA2 GLY A 285      -4.071  11.350   9.790  1.00 81.99           H  
ATOM   4578  HA3 GLY A 285      -4.489   9.751   9.196  1.00 81.99           H  
ATOM   4579  C   GLY A 285      -2.503   9.919   9.973  1.00 81.99           C  
ATOM   4580  O   GLY A 285      -1.452   9.633   9.404  1.00 81.99           O  
ATOM   4581  N   GLN A 286      -2.666   9.739  11.279  1.00 91.89           N  
ATOM   4582  H   GLN A 286      -3.576   9.927  11.676  1.00 91.89           H  
ATOM   4583  CA  GLN A 286      -1.703   9.007  12.100  1.00 91.89           C  
ATOM   4584  HA  GLN A 286      -0.709   9.060  11.657  1.00 91.89           H  
ATOM   4585  C   GLN A 286      -2.132   7.549  12.148  1.00 91.89           C  
ATOM   4586  CB  GLN A 286      -1.637   9.600  13.508  1.00 91.89           C  
ATOM   4587  HB2 GLN A 286      -2.640   9.635  13.934  1.00 91.89           H  
ATOM   4588  HB3 GLN A 286      -1.015   8.955  14.129  1.00 91.89           H  
ATOM   4589  O   GLN A 286      -3.270   7.269  12.508  1.00 91.89           O  
ATOM   4590  CG  GLN A 286      -1.035  11.009  13.506  1.00 91.89           C  
ATOM   4591  HG2 GLN A 286      -1.644  11.671  12.891  1.00 91.89           H  
ATOM   4592  HG3 GLN A 286      -0.030  10.970  13.086  1.00 91.89           H  
ATOM   4593  CD  GLN A 286      -0.952  11.605  14.907  1.00 91.89           C  
ATOM   4594  NE2 GLN A 286      -0.435  12.806  15.041  1.00 91.89           N  
ATOM   4595 HE21 GLN A 286      -0.099  13.322  14.240  1.00 91.89           H  
ATOM   4596 HE22 GLN A 286      -0.382  13.139  15.993  1.00 91.89           H  
ATOM   4597  OE1 GLN A 286      -1.353  11.029  15.903  1.00 91.89           O  
ATOM   4598  N   TYR A 287      -1.245   6.627  11.794  1.00 96.85           N  
ATOM   4599  H   TYR A 287      -0.307   6.903  11.540  1.00 96.85           H  
ATOM   4600  CA  TYR A 287      -1.551   5.202  11.755  1.00 96.85           C  
ATOM   4601  HA  TYR A 287      -2.551   5.024  12.152  1.00 96.85           H  
ATOM   4602  C   TYR A 287      -0.585   4.422  12.631  1.00 96.85           C  
ATOM   4603  CB  TYR A 287      -1.526   4.698  10.307  1.00 96.85           C  
ATOM   4604  HB2 TYR A 287      -1.417   3.613  10.321  1.00 96.85           H  
ATOM   4605  HB3 TYR A 287      -0.650   5.101   9.800  1.00 96.85           H  
ATOM   4606  O   TYR A 287       0.599   4.728  12.679  1.00 96.85           O  
ATOM   4607  CG  TYR A 287      -2.776   5.047   9.521  1.00 96.85           C  
ATOM   4608  CD1 TYR A 287      -3.768   4.072   9.308  1.00 96.85           C  
ATOM   4609  HD1 TYR A 287      -3.637   3.076   9.705  1.00 96.85           H  
ATOM   4610  CD2 TYR A 287      -2.962   6.351   9.026  1.00 96.85           C  
ATOM   4611  HD2 TYR A 287      -2.200   7.101   9.174  1.00 96.85           H  
ATOM   4612  CE1 TYR A 287      -4.934   4.389   8.588  1.00 96.85           C  
ATOM   4613  HE1 TYR A 287      -5.699   3.648   8.407  1.00 96.85           H  
ATOM   4614  CE2 TYR A 287      -4.146   6.683   8.342  1.00 96.85           C  
ATOM   4615  HE2 TYR A 287      -4.295   7.685   7.967  1.00 96.85           H  
ATOM   4616  OH  TYR A 287      -6.261   5.991   7.422  1.00 96.85           O  
ATOM   4617  HH  TYR A 287      -6.311   6.927   7.212  1.00 96.85           H  
ATOM   4618  CZ  TYR A 287      -5.126   5.698   8.105  1.00 96.85           C  
ATOM   4619  N   ASP A 288      -1.093   3.376  13.269  1.00 97.52           N  
ATOM   4620  H   ASP A 288      -2.088   3.210  13.208  1.00 97.52           H  
ATOM   4621  CA  ASP A 288      -0.273   2.346  13.893  1.00 97.52           C  
ATOM   4622  HA  ASP A 288       0.744   2.715  14.027  1.00 97.52           H  
ATOM   4623  C   ASP A 288      -0.194   1.133  12.974  1.00 97.52           C  
ATOM   4624  CB  ASP A 288      -0.821   1.985  15.281  1.00 97.52           C  
ATOM   4625  HB2 ASP A 288      -0.291   1.109  15.654  1.00 97.52           H  
ATOM   4626  HB3 ASP A 288      -1.879   1.737  15.203  1.00 97.52           H  
ATOM   4627  O   ASP A 288      -1.173   0.767  12.315  1.00 97.52           O  
ATOM   4628  CG  ASP A 288      -0.621   3.125  16.280  1.00 97.52           C  
ATOM   4629  OD1 ASP A 288       0.306   3.935  16.093  1.00 97.52           O  
ATOM   4630  OD2 ASP A 288      -1.374   3.228  17.274  1.00 97.52           O  
ATOM   4631  N   LEU A 289       0.972   0.494  12.946  1.00 98.62           N  
ATOM   4632  H   LEU A 289       1.702   0.838  13.554  1.00 98.62           H  
ATOM   4633  CA  LEU A 289       1.207  -0.759  12.242  1.00 98.62           C  
ATOM   4634  HA  LEU A 289       0.469  -0.869  11.447  1.00 98.62           H  
ATOM   4635  C   LEU A 289       1.057  -1.923  13.212  1.00 98.62           C  
ATOM   4636  CB  LEU A 289       2.604  -0.719  11.603  1.00 98.62           C  
ATOM   4637  HB2 LEU A 289       3.315  -0.397  12.364  1.00 98.62           H  
ATOM   4638  HB3 LEU A 289       2.588   0.031  10.813  1.00 98.62           H  
ATOM   4639  O   LEU A 289       1.657  -1.934  14.283  1.00 98.62           O  
ATOM   4640  CG  LEU A 289       3.104  -2.041  10.998  1.00 98.62           C  
ATOM   4641  HG  LEU A 289       3.047  -2.839  11.738  1.00 98.62           H  
ATOM   4642  CD1 LEU A 289       2.294  -2.436   9.768  1.00 98.62           C  
ATOM   4643 HD11 LEU A 289       1.245  -2.566  10.034  1.00 98.62           H  
ATOM   4644 HD12 LEU A 289       2.387  -1.651   9.018  1.00 98.62           H  
ATOM   4645 HD13 LEU A 289       2.672  -3.378   9.369  1.00 98.62           H  
ATOM   4646  CD2 LEU A 289       4.562  -1.902  10.569  1.00 98.62           C  
ATOM   4647 HD21 LEU A 289       4.665  -1.090   9.850  1.00 98.62           H  
ATOM   4648 HD22 LEU A 289       5.185  -1.684  11.437  1.00 98.62           H  
ATOM   4649 HD23 LEU A 289       4.907  -2.824  10.101  1.00 98.62           H  
ATOM   4650  N   ARG A 290       0.340  -2.960  12.785  1.00 98.64           N  
ATOM   4651  H   ARG A 290      -0.155  -2.854  11.911  1.00 98.64           H  
ATOM   4652  CA  ARG A 290       0.353  -4.282  13.401  1.00 98.64           C  
ATOM   4653  HA  ARG A 290       1.091  -4.286  14.203  1.00 98.64           H  
ATOM   4654  C   ARG A 290       0.789  -5.323  12.379  1.00 98.64           C  
ATOM   4655  CB  ARG A 290      -1.019  -4.574  14.021  1.00 98.64           C  
ATOM   4656  HB2 ARG A 290      -1.234  -3.816  14.774  1.00 98.64           H  
ATOM   4657  HB3 ARG A 290      -1.788  -4.522  13.250  1.00 98.64           H  
ATOM   4658  O   ARG A 290       0.311  -5.338  11.246  1.00 98.64           O  
ATOM   4659  CG  ARG A 290      -1.047  -5.957  14.675  1.00 98.64           C  
ATOM   4660  HG2 ARG A 290      -0.965  -6.718  13.898  1.00 98.64           H  
ATOM   4661  HG3 ARG A 290      -0.199  -6.061  15.352  1.00 98.64           H  
ATOM   4662  CD  ARG A 290      -2.337  -6.196  15.457  1.00 98.64           C  
ATOM   4663  HD2 ARG A 290      -3.196  -5.945  14.835  1.00 98.64           H  
ATOM   4664  HD3 ARG A 290      -2.352  -5.551  16.336  1.00 98.64           H  
ATOM   4665  NE  ARG A 290      -2.397  -7.615  15.829  1.00 98.64           N  
ATOM   4666  HE  ARG A 290      -2.177  -8.290  15.110  1.00 98.64           H  
ATOM   4667  NH1 ARG A 290      -2.435  -7.480  18.136  1.00 98.64           N  
ATOM   4668 HH11 ARG A 290      -2.908  -6.587  18.120  1.00 98.64           H  
ATOM   4669 HH12 ARG A 290      -2.538  -7.967  19.015  1.00 98.64           H  
ATOM   4670  NH2 ARG A 290      -2.236  -9.435  17.118  1.00 98.64           N  
ATOM   4671 HH21 ARG A 290      -1.955  -9.885  16.259  1.00 98.64           H  
ATOM   4672 HH22 ARG A 290      -2.069  -9.873  18.013  1.00 98.64           H  
ATOM   4673  CZ  ARG A 290      -2.364  -8.151  17.029  1.00 98.64           C  
ATOM   4674  N   ILE A 291       1.667  -6.218  12.806  1.00 98.85           N  
ATOM   4675  H   ILE A 291       2.030  -6.111  13.743  1.00 98.85           H  
ATOM   4676  CA  ILE A 291       2.124  -7.371  12.043  1.00 98.85           C  
ATOM   4677  HA  ILE A 291       1.613  -7.375  11.080  1.00 98.85           H  
ATOM   4678  C   ILE A 291       1.750  -8.625  12.816  1.00 98.85           C  
ATOM   4679  CB  ILE A 291       3.639  -7.308  11.769  1.00 98.85           C  
ATOM   4680  HB  ILE A 291       4.167  -7.365  12.721  1.00 98.85           H  
ATOM   4681  O   ILE A 291       2.205  -8.786  13.944  1.00 98.85           O  
ATOM   4682  CG1 ILE A 291       4.009  -5.974  11.086  1.00 98.85           C  
ATOM   4683 HG12 ILE A 291       3.741  -5.145  11.742  1.00 98.85           H  
ATOM   4684 HG13 ILE A 291       3.444  -5.866  10.160  1.00 98.85           H  
ATOM   4685  CG2 ILE A 291       4.061  -8.514  10.909  1.00 98.85           C  
ATOM   4686 HG21 ILE A 291       5.148  -8.576  10.865  1.00 98.85           H  
ATOM   4687 HG22 ILE A 291       3.706  -9.448  11.345  1.00 98.85           H  
ATOM   4688 HG23 ILE A 291       3.648  -8.423   9.904  1.00 98.85           H  
ATOM   4689  CD1 ILE A 291       5.500  -5.831  10.787  1.00 98.85           C  
ATOM   4690 HD11 ILE A 291       6.066  -5.893  11.717  1.00 98.85           H  
ATOM   4691 HD12 ILE A 291       5.672  -4.858  10.327  1.00 98.85           H  
ATOM   4692 HD13 ILE A 291       5.836  -6.597  10.089  1.00 98.85           H  
ATOM   4693  N   ASP A 292       0.960  -9.508  12.212  1.00 98.73           N  
ATOM   4694  H   ASP A 292       0.708  -9.327  11.251  1.00 98.73           H  
ATOM   4695  CA  ASP A 292       0.648 -10.830  12.758  1.00 98.73           C  
ATOM   4696  HA  ASP A 292       0.916 -10.861  13.814  1.00 98.73           H  
ATOM   4697  C   ASP A 292       1.475 -11.896  12.041  1.00 98.73           C  
ATOM   4698  CB  ASP A 292      -0.853 -11.135  12.654  1.00 98.73           C  
ATOM   4699  HB2 ASP A 292      -1.010 -12.188  12.882  1.00 98.73           H  
ATOM   4700  HB3 ASP A 292      -1.186 -10.955  11.631  1.00 98.73           H  
ATOM   4701  O   ASP A 292       1.584 -11.889  10.814  1.00 98.73           O  
ATOM   4702  CG  ASP A 292      -1.711 -10.315  13.616  1.00 98.73           C  
ATOM   4703  OD1 ASP A 292      -1.211  -9.792  14.632  1.00 98.73           O  
ATOM   4704  OD2 ASP A 292      -2.932 -10.187  13.391  1.00 98.73           O  
ATOM   4705  N   LEU A 293       2.054 -12.814  12.812  1.00 98.71           N  
ATOM   4706  H   LEU A 293       1.885 -12.772  13.807  1.00 98.71           H  
ATOM   4707  CA  LEU A 293       2.938 -13.873  12.335  1.00 98.71           C  
ATOM   4708  HA  LEU A 293       2.864 -13.944  11.250  1.00 98.71           H  
ATOM   4709  C   LEU A 293       2.517 -15.219  12.926  1.00 98.71           C  
ATOM   4710  CB  LEU A 293       4.398 -13.558  12.720  1.00 98.71           C  
ATOM   4711  HB2 LEU A 293       5.034 -14.364  12.354  1.00 98.71           H  
ATOM   4712  HB3 LEU A 293       4.460 -13.558  13.808  1.00 98.71           H  
ATOM   4713  O   LEU A 293       2.099 -15.293  14.081  1.00 98.71           O  
ATOM   4714  CG  LEU A 293       4.958 -12.214  12.218  1.00 98.71           C  
ATOM   4715  HG  LEU A 293       4.319 -11.402  12.563  1.00 98.71           H  
ATOM   4716  CD1 LEU A 293       6.354 -11.986  12.796  1.00 98.71           C  
ATOM   4717 HD11 LEU A 293       7.045 -12.750  12.442  1.00 98.71           H  
ATOM   4718 HD12 LEU A 293       6.719 -11.004  12.496  1.00 98.71           H  
ATOM   4719 HD13 LEU A 293       6.310 -12.021  13.885  1.00 98.71           H  
ATOM   4720  CD2 LEU A 293       5.067 -12.153  10.694  1.00 98.71           C  
ATOM   4721 HD21 LEU A 293       5.446 -11.175  10.398  1.00 98.71           H  
ATOM   4722 HD22 LEU A 293       5.746 -12.926  10.336  1.00 98.71           H  
ATOM   4723 HD23 LEU A 293       4.083 -12.298  10.247  1.00 98.71           H  
ATOM   4724  N   GLU A 294       2.709 -16.298  12.174  1.00 98.50           N  
ATOM   4725  H   GLU A 294       3.031 -16.172  11.225  1.00 98.50           H  
ATOM   4726  CA  GLU A 294       2.668 -17.658  12.718  1.00 98.50           C  
ATOM   4727  HA  GLU A 294       2.516 -17.600  13.795  1.00 98.50           H  
ATOM   4728  C   GLU A 294       4.003 -18.357  12.474  1.00 98.50           C  
ATOM   4729  CB  GLU A 294       1.489 -18.454  12.153  1.00 98.50           C  
ATOM   4730  HB2 GLU A 294       0.602 -17.820  12.171  1.00 98.50           H  
ATOM   4731  HB3 GLU A 294       1.716 -18.746  11.128  1.00 98.50           H  
ATOM   4732  O   GLU A 294       4.539 -18.338  11.367  1.00 98.50           O  
ATOM   4733  CG  GLU A 294       1.186 -19.716  12.965  1.00 98.50           C  
ATOM   4734  HG2 GLU A 294       0.862 -19.430  13.966  1.00 98.50           H  
ATOM   4735  HG3 GLU A 294       2.095 -20.309  13.063  1.00 98.50           H  
ATOM   4736  CD  GLU A 294       0.094 -20.556  12.294  1.00 98.50           C  
ATOM   4737  OE1 GLU A 294       0.289 -21.790  12.254  1.00 98.50           O  
ATOM   4738  OE2 GLU A 294      -0.902 -19.968  11.819  1.00 98.50           O  
ATOM   4739  N   TYR A 295       4.562 -18.961  13.517  1.00 97.80           N  
ATOM   4740  H   TYR A 295       4.077 -18.934  14.403  1.00 97.80           H  
ATOM   4741  CA  TYR A 295       5.805 -19.718  13.440  1.00 97.80           C  
ATOM   4742  HA  TYR A 295       5.918 -20.113  12.430  1.00 97.80           H  
ATOM   4743  C   TYR A 295       5.759 -20.894  14.411  1.00 97.80           C  
ATOM   4744  CB  TYR A 295       6.989 -18.793  13.739  1.00 97.80           C  
ATOM   4745  HB2 TYR A 295       6.843 -18.339  14.719  1.00 97.80           H  
ATOM   4746  HB3 TYR A 295       7.001 -17.988  13.004  1.00 97.80           H  
ATOM   4747  O   TYR A 295       5.382 -20.728  15.570  1.00 97.80           O  
ATOM   4748  CG  TYR A 295       8.333 -19.492  13.704  1.00 97.80           C  
ATOM   4749  CD1 TYR A 295       9.151 -19.499  14.850  1.00 97.80           C  
ATOM   4750  HD1 TYR A 295       8.831 -18.988  15.746  1.00 97.80           H  
ATOM   4751  CD2 TYR A 295       8.763 -20.137  12.527  1.00 97.80           C  
ATOM   4752  HD2 TYR A 295       8.155 -20.118  11.635  1.00 97.80           H  
ATOM   4753  CE1 TYR A 295      10.408 -20.129  14.817  1.00 97.80           C  
ATOM   4754  HE1 TYR A 295      11.058 -20.081  15.678  1.00 97.80           H  
ATOM   4755  CE2 TYR A 295      10.001 -20.805  12.507  1.00 97.80           C  
ATOM   4756  HE2 TYR A 295      10.333 -21.317  11.616  1.00 97.80           H  
ATOM   4757  OH  TYR A 295      12.038 -21.408  13.609  1.00 97.80           O  
ATOM   4758  HH  TYR A 295      12.593 -21.168  14.354  1.00 97.80           H  
ATOM   4759  CZ  TYR A 295      10.830 -20.793  13.646  1.00 97.80           C  
ATOM   4760  N   ASN A 296       6.127 -22.093  13.945  1.00 95.31           N  
ATOM   4761  H   ASN A 296       6.490 -22.150  13.004  1.00 95.31           H  
ATOM   4762  CA  ASN A 296       6.046 -23.336  14.724  1.00 95.31           C  
ATOM   4763  HA  ASN A 296       6.130 -24.166  14.023  1.00 95.31           H  
ATOM   4764  C   ASN A 296       4.676 -23.534  15.411  1.00 95.31           C  
ATOM   4765  CB  ASN A 296       7.251 -23.416  15.686  1.00 95.31           C  
ATOM   4766  HB2 ASN A 296       7.124 -24.265  16.357  1.00 95.31           H  
ATOM   4767  HB3 ASN A 296       7.297 -22.509  16.289  1.00 95.31           H  
ATOM   4768  O   ASN A 296       4.615 -23.876  16.594  1.00 95.31           O  
ATOM   4769  CG  ASN A 296       8.570 -23.619  14.967  1.00 95.31           C  
ATOM   4770  ND2 ASN A 296       9.673 -23.283  15.591  1.00 95.31           N  
ATOM   4771 HD21 ASN A 296      10.513 -23.347  15.033  1.00 95.31           H  
ATOM   4772 HD22 ASN A 296       9.638 -22.793  16.473  1.00 95.31           H  
ATOM   4773  OD1 ASN A 296       8.634 -24.110  13.854  1.00 95.31           O  
ATOM   4774  N   ASN A 297       3.581 -23.298  14.676  1.00 95.35           N  
ATOM   4775  H   ASN A 297       3.700 -23.049  13.704  1.00 95.35           H  
ATOM   4776  CA  ASN A 297       2.191 -23.387  15.154  1.00 95.35           C  
ATOM   4777  HA  ASN A 297       1.554 -23.053  14.335  1.00 95.35           H  
ATOM   4778  C   ASN A 297       1.862 -22.457  16.340  1.00 95.35           C  
ATOM   4779  CB  ASN A 297       1.822 -24.855  15.444  1.00 95.35           C  
ATOM   4780  HB2 ASN A 297       0.755 -24.915  15.662  1.00 95.35           H  
ATOM   4781  HB3 ASN A 297       2.363 -25.191  16.328  1.00 95.35           H  
ATOM   4782  O   ASN A 297       0.928 -22.715  17.100  1.00 95.35           O  
ATOM   4783  CG  ASN A 297       2.100 -25.801  14.294  1.00 95.35           C  
ATOM   4784  ND2 ASN A 297       2.474 -27.025  14.584  1.00 95.35           N  
ATOM   4785 HD21 ASN A 297       2.546 -27.322  15.546  1.00 95.35           H  
ATOM   4786 HD22 ASN A 297       2.625 -27.629  13.789  1.00 95.35           H  
ATOM   4787  OD1 ASN A 297       2.006 -25.479  13.126  1.00 95.35           O  
ATOM   4788  N   LYS A 298       2.644 -21.391  16.538  1.00 98.30           N  
ATOM   4789  H   LYS A 298       3.431 -21.255  15.920  1.00 98.30           H  
ATOM   4790  CA  LYS A 298       2.385 -20.343  17.528  1.00 98.30           C  
ATOM   4791  HA  LYS A 298       1.471 -20.577  18.073  1.00 98.30           H  
ATOM   4792  C   LYS A 298       2.169 -19.014  16.826  1.00 98.30           C  
ATOM   4793  CB  LYS A 298       3.540 -20.240  18.529  1.00 98.30           C  
ATOM   4794  HB2 LYS A 298       4.478 -20.128  17.985  1.00 98.30           H  
ATOM   4795  HB3 LYS A 298       3.392 -19.354  19.146  1.00 98.30           H  
ATOM   4796  O   LYS A 298       2.883 -18.677  15.885  1.00 98.30           O  
ATOM   4797  CG  LYS A 298       3.637 -21.467  19.440  1.00 98.30           C  
ATOM   4798  HG2 LYS A 298       2.700 -21.592  19.983  1.00 98.30           H  
ATOM   4799  HG3 LYS A 298       3.824 -22.358  18.840  1.00 98.30           H  
ATOM   4800  CD  LYS A 298       4.785 -21.272  20.433  1.00 98.30           C  
ATOM   4801  HD2 LYS A 298       4.589 -20.386  21.037  1.00 98.30           H  
ATOM   4802  HD3 LYS A 298       5.711 -21.128  19.876  1.00 98.30           H  
ATOM   4803  CE  LYS A 298       4.905 -22.504  21.328  1.00 98.30           C  
ATOM   4804  HE2 LYS A 298       3.955 -22.656  21.841  1.00 98.30           H  
ATOM   4805  HE3 LYS A 298       5.082 -23.372  20.692  1.00 98.30           H  
ATOM   4806  NZ  LYS A 298       6.006 -22.347  22.308  1.00 98.30           N  
ATOM   4807  HZ1 LYS A 298       5.835 -21.548  22.902  1.00 98.30           H  
ATOM   4808  HZ2 LYS A 298       6.089 -23.173  22.883  1.00 98.30           H  
ATOM   4809  HZ3 LYS A 298       6.879 -22.203  21.821  1.00 98.30           H  
ATOM   4810  N   THR A 299       1.203 -18.253  17.324  1.00 98.34           N  
ATOM   4811  H   THR A 299       0.635 -18.613  18.077  1.00 98.34           H  
ATOM   4812  CA  THR A 299       0.869 -16.922  16.819  1.00 98.34           C  
ATOM   4813  HA  THR A 299       1.139 -16.859  15.764  1.00 98.34           H  
ATOM   4814  C   THR A 299       1.629 -15.845  17.582  1.00 98.34           C  
ATOM   4815  CB  THR A 299      -0.635 -16.657  16.924  1.00 98.34           C  
ATOM   4816  HB  THR A 299      -0.840 -15.634  16.608  1.00 98.34           H  
ATOM   4817  O   THR A 299       1.647 -15.839  18.817  1.00 98.34           O  
ATOM   4818  CG2 THR A 299      -1.444 -17.617  16.053  1.00 98.34           C  
ATOM   4819 HG21 THR A 299      -1.137 -17.519  15.012  1.00 98.34           H  
ATOM   4820 HG22 THR A 299      -2.503 -17.369  16.130  1.00 98.34           H  
ATOM   4821 HG23 THR A 299      -1.299 -18.649  16.373  1.00 98.34           H  
ATOM   4822  OG1 THR A 299      -1.042 -16.823  18.266  1.00 98.34           O  
ATOM   4823  HG1 THR A 299      -0.415 -16.342  18.811  1.00 98.34           H  
ATOM   4824  N   TYR A 300       2.187 -14.897  16.846  1.00 98.64           N  
ATOM   4825  H   TYR A 300       2.087 -14.952  15.843  1.00 98.64           H  
ATOM   4826  CA  TYR A 300       2.925 -13.754  17.357  1.00 98.64           C  
ATOM   4827  HA  TYR A 300       2.793 -13.681  18.436  1.00 98.64           H  
ATOM   4828  C   TYR A 300       2.401 -12.470  16.720  1.00 98.64           C  
ATOM   4829  CB  TYR A 300       4.417 -13.930  17.061  1.00 98.64           C  
ATOM   4830  HB2 TYR A 300       4.573 -13.944  15.982  1.00 98.64           H  
ATOM   4831  HB3 TYR A 300       4.941 -13.063  17.463  1.00 98.64           H  
ATOM   4832  O   TYR A 300       1.805 -12.497  15.644  1.00 98.64           O  
ATOM   4833  CG  TYR A 300       5.044 -15.168  17.660  1.00 98.64           C  
ATOM   4834  CD1 TYR A 300       5.642 -15.096  18.930  1.00 98.64           C  
ATOM   4835  HD1 TYR A 300       5.649 -14.160  19.468  1.00 98.64           H  
ATOM   4836  CD2 TYR A 300       5.036 -16.383  16.950  1.00 98.64           C  
ATOM   4837  HD2 TYR A 300       4.576 -16.438  15.974  1.00 98.64           H  
ATOM   4838  CE1 TYR A 300       6.244 -16.234  19.492  1.00 98.64           C  
ATOM   4839  HE1 TYR A 300       6.720 -16.160  20.458  1.00 98.64           H  
ATOM   4840  CE2 TYR A 300       5.620 -17.531  17.515  1.00 98.64           C  
ATOM   4841  HE2 TYR A 300       5.624 -18.462  16.968  1.00 98.64           H  
ATOM   4842  OH  TYR A 300       6.822 -18.547  19.338  1.00 98.64           O  
ATOM   4843  HH  TYR A 300       7.352 -18.271  20.090  1.00 98.64           H  
ATOM   4844  CZ  TYR A 300       6.226 -17.456  18.787  1.00 98.64           C  
ATOM   4845  N   PHE A 301       2.648 -11.338  17.368  1.00 98.66           N  
ATOM   4846  H   PHE A 301       3.103 -11.374  18.269  1.00 98.66           H  
ATOM   4847  CA  PHE A 301       2.405 -10.031  16.792  1.00 98.66           C  
ATOM   4848  HA  PHE A 301       2.463 -10.158  15.711  1.00 98.66           H  
ATOM   4849  C   PHE A 301       3.472  -9.011  17.193  1.00 98.66           C  
ATOM   4850  CB  PHE A 301       0.993  -9.551  17.138  1.00 98.66           C  
ATOM   4851  HB2 PHE A 301       0.735  -8.741  16.456  1.00 98.66           H  
ATOM   4852  HB3 PHE A 301       0.294 -10.365  16.946  1.00 98.66           H  
ATOM   4853  O   PHE A 301       4.023  -9.058  18.297  1.00 98.66           O  
ATOM   4854  CG  PHE A 301       0.819  -9.059  18.562  1.00 98.66           C  
ATOM   4855  CD1 PHE A 301       0.523  -9.956  19.604  1.00 98.66           C  
ATOM   4856  HD1 PHE A 301       0.433 -11.012  19.396  1.00 98.66           H  
ATOM   4857  CD2 PHE A 301       0.977  -7.692  18.844  1.00 98.66           C  
ATOM   4858  HD2 PHE A 301       1.252  -7.017  18.047  1.00 98.66           H  
ATOM   4859  CE1 PHE A 301       0.368  -9.480  20.919  1.00 98.66           C  
ATOM   4860  HE1 PHE A 301       0.143 -10.169  21.719  1.00 98.66           H  
ATOM   4861  CE2 PHE A 301       0.814  -7.211  20.154  1.00 98.66           C  
ATOM   4862  HE2 PHE A 301       0.939  -6.159  20.365  1.00 98.66           H  
ATOM   4863  CZ  PHE A 301       0.504  -8.106  21.192  1.00 98.66           C  
ATOM   4864  HZ  PHE A 301       0.378  -7.738  22.199  1.00 98.66           H  
ATOM   4865  N   ALA A 302       3.728  -8.074  16.289  1.00 98.73           N  
ATOM   4866  H   ALA A 302       3.235  -8.135  15.410  1.00 98.73           H  
ATOM   4867  CA  ALA A 302       4.515  -6.869  16.510  1.00 98.73           C  
ATOM   4868  HA  ALA A 302       4.836  -6.810  17.550  1.00 98.73           H  
ATOM   4869  C   ALA A 302       3.641  -5.653  16.202  1.00 98.73           C  
ATOM   4870  CB  ALA A 302       5.755  -6.897  15.611  1.00 98.73           C  
ATOM   4871  HB1 ALA A 302       6.427  -7.705  15.901  1.00 98.73           H  
ATOM   4872  HB2 ALA A 302       6.290  -5.952  15.708  1.00 98.73           H  
ATOM   4873  HB3 ALA A 302       5.465  -7.027  14.569  1.00 98.73           H  
ATOM   4874  O   ALA A 302       2.897  -5.659  15.225  1.00 98.73           O  
ATOM   4875  N   GLN A 303       3.722  -4.616  17.024  1.00 98.55           N  
ATOM   4876  H   GLN A 303       4.360  -4.660  17.805  1.00 98.55           H  
ATOM   4877  CA  GLN A 303       3.042  -3.346  16.815  1.00 98.55           C  
ATOM   4878  HA  GLN A 303       2.603  -3.347  15.817  1.00 98.55           H  
ATOM   4879  C   GLN A 303       4.047  -2.206  16.858  1.00 98.55           C  
ATOM   4880  CB  GLN A 303       1.915  -3.139  17.837  1.00 98.55           C  
ATOM   4881  HB2 GLN A 303       1.637  -2.086  17.851  1.00 98.55           H  
ATOM   4882  HB3 GLN A 303       2.261  -3.428  18.830  1.00 98.55           H  
ATOM   4883  O   GLN A 303       4.974  -2.230  17.666  1.00 98.55           O  
ATOM   4884  CG  GLN A 303       0.678  -3.963  17.469  1.00 98.55           C  
ATOM   4885  HG2 GLN A 303       0.942  -5.021  17.444  1.00 98.55           H  
ATOM   4886  HG3 GLN A 303       0.355  -3.672  16.469  1.00 98.55           H  
ATOM   4887  CD  GLN A 303      -0.497  -3.742  18.414  1.00 98.55           C  
ATOM   4888  NE2 GLN A 303      -1.144  -4.788  18.883  1.00 98.55           N  
ATOM   4889 HE21 GLN A 303      -2.014  -4.587  19.356  1.00 98.55           H  
ATOM   4890 HE22 GLN A 303      -0.862  -5.732  18.659  1.00 98.55           H  
ATOM   4891  OE1 GLN A 303      -0.898  -2.633  18.705  1.00 98.55           O  
ATOM   4892  N   TYR A 304       3.842  -1.222  15.992  1.00 98.62           N  
ATOM   4893  H   TYR A 304       3.028  -1.263  15.395  1.00 98.62           H  
ATOM   4894  CA  TYR A 304       4.676  -0.038  15.881  1.00 98.62           C  
ATOM   4895  HA  TYR A 304       5.314   0.040  16.761  1.00 98.62           H  
ATOM   4896  C   TYR A 304       3.793   1.196  15.813  1.00 98.62           C  
ATOM   4897  CB  TYR A 304       5.591  -0.120  14.656  1.00 98.62           C  
ATOM   4898  HB2 TYR A 304       4.987  -0.184  13.751  1.00 98.62           H  
ATOM   4899  HB3 TYR A 304       6.163   0.806  14.598  1.00 98.62           H  
ATOM   4900  O   TYR A 304       2.844   1.249  15.029  1.00 98.62           O  
ATOM   4901  CG  TYR A 304       6.550  -1.289  14.694  1.00 98.62           C  
ATOM   4902  CD1 TYR A 304       7.835  -1.117  15.237  1.00 98.62           C  
ATOM   4903  HD1 TYR A 304       8.146  -0.148  15.601  1.00 98.62           H  
ATOM   4904  CD2 TYR A 304       6.148  -2.551  14.213  1.00 98.62           C  
ATOM   4905  HD2 TYR A 304       5.159  -2.674  13.796  1.00 98.62           H  
ATOM   4906  CE1 TYR A 304       8.717  -2.208  15.311  1.00 98.62           C  
ATOM   4907  HE1 TYR A 304       9.705  -2.069  15.725  1.00 98.62           H  
ATOM   4908  CE2 TYR A 304       7.028  -3.648  14.292  1.00 98.62           C  
ATOM   4909  HE2 TYR A 304       6.730  -4.617  13.920  1.00 98.62           H  
ATOM   4910  OH  TYR A 304       9.156  -4.538  14.981  1.00 98.62           O  
ATOM   4911  HH  TYR A 304       9.969  -4.248  15.402  1.00 98.62           H  
ATOM   4912  CZ  TYR A 304       8.308  -3.480  14.862  1.00 98.62           C  
ATOM   4913  N   GLU A 305       4.126   2.170  16.647  1.00 97.48           N  
ATOM   4914  H   GLU A 305       4.885   2.013  17.294  1.00 97.48           H  
ATOM   4915  CA  GLU A 305       3.479   3.475  16.651  1.00 97.48           C  
ATOM   4916  HA  GLU A 305       2.400   3.317  16.638  1.00 97.48           H  
ATOM   4917  C   GLU A 305       3.849   4.296  15.403  1.00 97.48           C  
ATOM   4918  CB  GLU A 305       3.844   4.196  17.957  1.00 97.48           C  
ATOM   4919  HB2 GLU A 305       3.397   5.190  17.926  1.00 97.48           H  
ATOM   4920  HB3 GLU A 305       4.925   4.329  18.010  1.00 97.48           H  
ATOM   4921  O   GLU A 305       4.891   4.046  14.805  1.00 97.48           O  
ATOM   4922  CG  GLU A 305       3.371   3.408  19.206  1.00 97.48           C  
ATOM   4923  HG2 GLU A 305       2.360   3.035  19.039  1.00 97.48           H  
ATOM   4924  HG3 GLU A 305       4.008   2.533  19.336  1.00 97.48           H  
ATOM   4925  CD  GLU A 305       3.391   4.226  20.508  1.00 97.48           C  
ATOM   4926  OE1 GLU A 305       3.489   3.622  21.603  1.00 97.48           O  
ATOM   4927  OE2 GLU A 305       3.263   5.465  20.416  1.00 97.48           O  
ATOM   4928  N   ASP A 306       3.033   5.282  15.021  1.00 96.06           N  
ATOM   4929  H   ASP A 306       2.128   5.336  15.466  1.00 96.06           H  
ATOM   4930  CA  ASP A 306       3.375   6.334  14.038  1.00 96.06           C  
ATOM   4931  HA  ASP A 306       2.440   6.837  13.794  1.00 96.06           H  
ATOM   4932  C   ASP A 306       3.917   5.816  12.688  1.00 96.06           C  
ATOM   4933  CB  ASP A 306       4.292   7.395  14.674  1.00 96.06           C  
ATOM   4934  HB2 ASP A 306       4.464   8.196  13.955  1.00 96.06           H  
ATOM   4935  HB3 ASP A 306       5.254   6.942  14.916  1.00 96.06           H  
ATOM   4936  O   ASP A 306       4.861   6.361  12.113  1.00 96.06           O  
ATOM   4937  CG  ASP A 306       3.683   8.014  15.932  1.00 96.06           C  
ATOM   4938  OD1 ASP A 306       2.505   8.445  15.874  1.00 96.06           O
[truncated: 129,042 more chars]
