# Supplementary material for: Nuclear genome of Bulinus truncatus, an intermediate host of the carcinogenic human blood fluke Schistosoma haematobium
Source: Nat Commun. 2022 Feb 21;13:977. doi: 10.1038/s41467-022-28634-9 (PMC8861042; doi:10.1038/s41467-022-28634-9)
Supplement: Supplementary file 6 — Supplementary Data 3 [file 41467_2022_28634_MOESM6_ESM.zip › Supplementary_Data_3/bglb000178-pa.mature.pep.pdb]

ATOM      1  N   MET A   1     -42.250  -4.133  40.950  1.00 56.59           N  
ATOM      2  H   MET A   1     -42.358  -3.172  41.242  1.00 56.59           H  
ATOM      3  H2  MET A   1     -41.521  -4.581  41.487  1.00 56.59           H  
ATOM      4  H3  MET A   1     -43.118  -4.614  41.137  1.00 56.59           H  
ATOM      5  CA  MET A   1     -41.956  -4.198  39.497  1.00 56.59           C  
ATOM      6  HA  MET A   1     -41.830  -5.242  39.211  1.00 56.59           H  
ATOM      7  C   MET A   1     -40.653  -3.482  39.071  1.00 56.59           C  
ATOM      8  CB  MET A   1     -43.150  -3.662  38.684  1.00 56.59           C  
ATOM      9  HB2 MET A   1     -43.355  -2.630  38.970  1.00 56.59           H  
ATOM     10  HB3 MET A   1     -42.895  -3.674  37.624  1.00 56.59           H  
ATOM     11  O   MET A   1     -40.427  -3.340  37.882  1.00 56.59           O  
ATOM     12  CG  MET A   1     -44.425  -4.494  38.847  1.00 56.59           C  
ATOM     13  HG2 MET A   1     -44.207  -5.546  38.664  1.00 56.59           H  
ATOM     14  HG3 MET A   1     -44.799  -4.382  39.865  1.00 56.59           H  
ATOM     15  SD  MET A   1     -45.711  -3.965  37.693  1.00 56.59           S  
ATOM     16  CE  MET A   1     -47.207  -4.261  38.670  1.00 56.59           C  
ATOM     17  HE1 MET A   1     -47.189  -3.650  39.573  1.00 56.59           H  
ATOM     18  HE2 MET A   1     -48.082  -3.992  38.078  1.00 56.59           H  
ATOM     19  HE3 MET A   1     -47.272  -5.315  38.940  1.00 56.59           H  
ATOM     20  N   SER A   2     -39.753  -3.069  39.981  1.00 64.47           N  
ATOM     21  H   SER A   2     -39.893  -3.236  40.967  1.00 64.47           H  
ATOM     22  CA  SER A   2     -38.637  -2.154  39.636  1.00 64.47           C  
ATOM     23  HA  SER A   2     -38.965  -1.489  38.837  1.00 64.47           H  
ATOM     24  C   SER A   2     -37.345  -2.833  39.123  1.00 64.47           C  
ATOM     25  CB  SER A   2     -38.358  -1.266  40.858  1.00 64.47           C  
ATOM     26  HB2 SER A   2     -39.291  -0.816  41.198  1.00 64.47           H  
ATOM     27  HB3 SER A   2     -37.938  -1.869  41.663  1.00 64.47           H  
ATOM     28  O   SER A   2     -36.626  -2.266  38.307  1.00 64.47           O  
ATOM     29  OG  SER A   2     -37.460  -0.237  40.531  1.00 64.47           O  
ATOM     30  HG  SER A   2     -37.312   0.340  41.283  1.00 64.47           H  
ATOM     31  N   ALA A   3     -37.058  -4.077  39.526  1.00 57.28           N  
ATOM     32  H   ALA A   3     -37.647  -4.523  40.214  1.00 57.28           H  
ATOM     33  CA  ALA A   3     -35.793  -4.740  39.176  1.00 57.28           C  
ATOM     34  HA  ALA A   3     -34.981  -4.021  39.287  1.00 57.28           H  
ATOM     35  C   ALA A   3     -35.730  -5.251  37.721  1.00 57.28           C  
ATOM     36  CB  ALA A   3     -35.553  -5.869  40.185  1.00 57.28           C  
ATOM     37  HB1 ALA A   3     -36.335  -6.623  40.107  1.00 57.28           H  
ATOM     38  HB2 ALA A   3     -35.528  -5.468  41.198  1.00 57.28           H  
ATOM     39  HB3 ALA A   3     -34.592  -6.340  39.976  1.00 57.28           H  
ATOM     40  O   ALA A   3     -34.689  -5.159  37.079  1.00 57.28           O  
ATOM     41  N   VAL A   4     -36.849  -5.745  37.179  1.00 61.62           N  
ATOM     42  H   VAL A   4     -37.678  -5.794  37.753  1.00 61.62           H  
ATOM     43  CA  VAL A   4     -36.908  -6.320  35.820  1.00 61.62           C  
ATOM     44  HA  VAL A   4     -36.095  -7.037  35.706  1.00 61.62           H  
ATOM     45  C   VAL A   4     -36.701  -5.244  34.750  1.00 61.62           C  
ATOM     46  CB  VAL A   4     -38.239  -7.072  35.605  1.00 61.62           C  
ATOM     47  HB  VAL A   4     -39.062  -6.362  35.689  1.00 61.62           H  
ATOM     48  O   VAL A   4     -35.978  -5.463  33.783  1.00 61.62           O  
ATOM     49  CG1 VAL A   4     -38.310  -7.741  34.229  1.00 61.62           C  
ATOM     50 HG11 VAL A   4     -37.475  -8.430  34.100  1.00 61.62           H  
ATOM     51 HG12 VAL A   4     -38.272  -6.995  33.435  1.00 61.62           H  
ATOM     52 HG13 VAL A   4     -39.244  -8.293  34.126  1.00 61.62           H  
ATOM     53  CG2 VAL A   4     -38.436  -8.164  36.669  1.00 61.62           C  
ATOM     54 HG21 VAL A   4     -39.357  -8.711  36.467  1.00 61.62           H  
ATOM     55 HG22 VAL A   4     -38.508  -7.732  37.667  1.00 61.62           H  
ATOM     56 HG23 VAL A   4     -37.602  -8.864  36.638  1.00 61.62           H  
ATOM     57  N   ALA A   5     -37.253  -4.045  34.961  1.00 63.81           N  
ATOM     58  H   ALA A   5     -37.821  -3.904  35.784  1.00 63.81           H  
ATOM     59  CA  ALA A   5     -37.080  -2.920  34.043  1.00 63.81           C  
ATOM     60  HA  ALA A   5     -37.371  -3.235  33.041  1.00 63.81           H  
ATOM     61  C   ALA A   5     -35.616  -2.445  33.964  1.00 63.81           C  
ATOM     62  CB  ALA A   5     -38.019  -1.794  34.491  1.00 63.81           C  
ATOM     63  HB1 ALA A   5     -39.051  -2.145  34.483  1.00 63.81           H  
ATOM     64  HB2 ALA A   5     -37.932  -0.954  33.801  1.00 63.81           H  
ATOM     65  HB3 ALA A   5     -37.757  -1.458  35.494  1.00 63.81           H  
ATOM     66  O   ALA A   5     -35.137  -2.105  32.886  1.00 63.81           O  
ATOM     67  N   ALA A   6     -34.885  -2.458  35.085  1.00 62.25           N  
ATOM     68  H   ALA A   6     -35.321  -2.748  35.949  1.00 62.25           H  
ATOM     69  CA  ALA A   6     -33.475  -2.068  35.119  1.00 62.25           C  
ATOM     70  HA  ALA A   6     -33.358  -1.133  34.571  1.00 62.25           H  
ATOM     71  C   ALA A   6     -32.550  -3.102  34.450  1.00 62.25           C  
ATOM     72  CB  ALA A   6     -33.081  -1.822  36.580  1.00 62.25           C  
ATOM     73  HB1 ALA A   6     -33.721  -1.052  37.011  1.00 62.25           H  
ATOM     74  HB2 ALA A   6     -32.044  -1.490  36.627  1.00 62.25           H  
ATOM     75  HB3 ALA A   6     -33.187  -2.742  37.155  1.00 62.25           H  
ATOM     76  O   ALA A   6     -31.558  -2.721  33.829  1.00 62.25           O  
ATOM     77  N   VAL A   7     -32.881  -4.396  34.554  1.00 64.38           N  
ATOM     78  H   VAL A   7     -33.691  -4.643  35.103  1.00 64.38           H  
ATOM     79  CA  VAL A   7     -32.147  -5.476  33.875  1.00 64.38           C  
ATOM     80  HA  VAL A   7     -31.078  -5.321  34.023  1.00 64.38           H  
ATOM     81  C   VAL A   7     -32.381  -5.423  32.367  1.00 64.38           C  
ATOM     82  CB  VAL A   7     -32.505  -6.852  34.468  1.00 64.38           C  
ATOM     83  HB  VAL A   7     -33.588  -6.974  34.470  1.00 64.38           H  
ATOM     84  O   VAL A   7     -31.405  -5.419  31.623  1.00 64.38           O  
ATOM     85  CG1 VAL A   7     -31.883  -8.012  33.682  1.00 64.38           C  
ATOM     86 HG11 VAL A   7     -32.074  -8.956  34.190  1.00 64.38           H  
ATOM     87 HG12 VAL A   7     -30.807  -7.869  33.577  1.00 64.38           H  
ATOM     88 HG13 VAL A   7     -32.333  -8.073  32.691  1.00 64.38           H  
ATOM     89  CG2 VAL A   7     -31.994  -6.957  35.912  1.00 64.38           C  
ATOM     90 HG21 VAL A   7     -30.905  -6.898  35.926  1.00 64.38           H  
ATOM     91 HG22 VAL A   7     -32.305  -7.909  36.343  1.00 64.38           H  
ATOM     92 HG23 VAL A   7     -32.401  -6.152  36.524  1.00 64.38           H  
ATOM     93  N   ASN A   8     -33.633  -5.275  31.914  1.00 57.57           N  
ATOM     94  H   ASN A   8     -34.407  -5.331  32.561  1.00 57.57           H  
ATOM     95  CA  ASN A   8     -33.928  -5.123  30.484  1.00 57.57           C  
ATOM     96  HA  ASN A   8     -33.536  -5.987  29.947  1.00 57.57           H  
ATOM     97  C   ASN A   8     -33.217  -3.908  29.883  1.00 57.57           C  
ATOM     98  CB  ASN A   8     -35.447  -5.046  30.246  1.00 57.57           C  
ATOM     99  HB2 ASN A   8     -35.937  -4.492  31.047  1.00 57.57           H  
ATOM    100  HB3 ASN A   8     -35.617  -4.513  29.311  1.00 57.57           H  
ATOM    101  O   ASN A   8     -32.578  -4.035  28.848  1.00 57.57           O  
ATOM    102  CG  ASN A   8     -36.094  -6.410  30.095  1.00 57.57           C  
ATOM    103  ND2 ASN A   8     -37.325  -6.450  29.644  1.00 57.57           N  
ATOM    104 HD21 ASN A   8     -37.740  -5.614  29.259  1.00 57.57           H  
ATOM    105 HD22 ASN A   8     -37.679  -7.375  29.447  1.00 57.57           H  
ATOM    106  OD1 ASN A   8     -35.528  -7.450  30.377  1.00 57.57           O  
ATOM    107  N   LYS A   9     -33.215  -2.764  30.580  1.00 59.74           N  
ATOM    108  H   LYS A   9     -33.784  -2.708  31.413  1.00 59.74           H  
ATOM    109  CA  LYS A   9     -32.535  -1.557  30.094  1.00 59.74           C  
ATOM    110  HA  LYS A   9     -32.898  -1.366  29.084  1.00 59.74           H  
ATOM    111  C   LYS A   9     -31.014  -1.735  29.958  1.00 59.74           C  
ATOM    112  CB  LYS A   9     -32.918  -0.378  30.997  1.00 59.74           C  
ATOM    113  HB2 LYS A   9     -32.315  -0.393  31.904  1.00 59.74           H  
ATOM    114  HB3 LYS A   9     -33.969  -0.471  31.272  1.00 59.74           H  
ATOM    115  O   LYS A   9     -30.431  -1.234  29.007  1.00 59.74           O  
ATOM    116  CG  LYS A   9     -32.754   0.957  30.267  1.00 59.74           C  
ATOM    117  HG2 LYS A   9     -33.360   0.942  29.361  1.00 59.74           H  
ATOM    118  HG3 LYS A   9     -31.709   1.099  29.990  1.00 59.74           H  
ATOM    119  CD  LYS A   9     -33.206   2.119  31.157  1.00 59.74           C  
ATOM    120  HD2 LYS A   9     -32.539   2.190  32.016  1.00 59.74           H  
ATOM    121  HD3 LYS A   9     -34.228   1.943  31.494  1.00 59.74           H  
ATOM    122  CE  LYS A   9     -33.146   3.403  30.329  1.00 59.74           C  
ATOM    123  HE2 LYS A   9     -33.815   3.297  29.475  1.00 59.74           H  
ATOM    124  HE3 LYS A   9     -32.136   3.504  29.931  1.00 59.74           H  
ATOM    125  NZ  LYS A   9     -33.506   4.596  31.131  1.00 59.74           N  
ATOM    126  HZ1 LYS A   9     -34.448   4.510  31.487  1.00 59.74           H  
ATOM    127  HZ2 LYS A   9     -32.855   4.705  31.895  1.00 59.74           H  
ATOM    128  HZ3 LYS A   9     -33.450   5.419  30.546  1.00 59.74           H  
ATOM    129  N   ARG A  10     -30.367  -2.482  30.868  1.00 57.27           N  
ATOM    130  H   ARG A  10     -30.913  -2.901  31.608  1.00 57.27           H  
ATOM    131  CA  ARG A  10     -28.931  -2.817  30.748  1.00 57.27           C  
ATOM    132  HA  ARG A  10     -28.375  -1.913  30.501  1.00 57.27           H  
ATOM    133  C   ARG A  10     -28.642  -3.775  29.594  1.00 57.27           C  
ATOM    134  CB  ARG A  10     -28.378  -3.426  32.043  1.00 57.27           C  
ATOM    135  HB2 ARG A  10     -27.456  -3.956  31.805  1.00 57.27           H  
ATOM    136  HB3 ARG A  10     -29.088  -4.150  32.444  1.00 57.27           H  
ATOM    137  O   ARG A  10     -27.622  -3.608  28.935  1.00 57.27           O  
ATOM    138  CG  ARG A  10     -28.047  -2.370  33.098  1.00 57.27           C  
ATOM    139  HG2 ARG A  10     -28.973  -1.907  33.439  1.00 57.27           H  
ATOM    140  HG3 ARG A  10     -27.399  -1.606  32.671  1.00 57.27           H  
ATOM    141  CD  ARG A  10     -27.333  -3.044  34.275  1.00 57.27           C  
ATOM    142  HD2 ARG A  10     -27.883  -3.944  34.548  1.00 57.27           H  
ATOM    143  HD3 ARG A  10     -26.331  -3.328  33.954  1.00 57.27           H  
ATOM    144  NE  ARG A  10     -27.269  -2.150  35.443  1.00 57.27           N  
ATOM    145  HE  ARG A  10     -27.814  -1.301  35.380  1.00 57.27           H  
ATOM    146  NH1 ARG A  10     -25.843  -3.419  36.716  1.00 57.27           N  
ATOM    147 HH11 ARG A  10     -25.750  -4.058  35.939  1.00 57.27           H  
ATOM    148 HH12 ARG A  10     -25.317  -3.572  37.564  1.00 57.27           H  
ATOM    149  NH2 ARG A  10     -26.693  -1.532  37.556  1.00 57.27           N  
ATOM    150 HH21 ARG A  10     -26.170  -1.700  38.404  1.00 57.27           H  
ATOM    151 HH22 ARG A  10     -27.252  -0.697  37.460  1.00 57.27           H  
ATOM    152  CZ  ARG A  10     -26.604  -2.371  36.562  1.00 57.27           C  
ATOM    153  N   ILE A  11     -29.514  -4.757  29.362  1.00 56.21           N  
ATOM    154  H   ILE A  11     -30.329  -4.831  29.955  1.00 56.21           H  
ATOM    155  CA  ILE A  11     -29.381  -5.704  28.244  1.00 56.21           C  
ATOM    156  HA  ILE A  11     -28.368  -6.105  28.244  1.00 56.21           H  
ATOM    157  C   ILE A  11     -29.562  -4.971  26.906  1.00 56.21           C  
ATOM    158  CB  ILE A  11     -30.368  -6.883  28.423  1.00 56.21           C  
ATOM    159  HB  ILE A  11     -31.368  -6.479  28.578  1.00 56.21           H  
ATOM    160  O   ILE A  11     -28.790  -5.206  25.975  1.00 56.21           O  
ATOM    161  CG1 ILE A  11     -29.972  -7.728  29.659  1.00 56.21           C  
ATOM    162 HG12 ILE A  11     -29.805  -7.075  30.516  1.00 56.21           H  
ATOM    163 HG13 ILE A  11     -29.031  -8.242  29.457  1.00 56.21           H  
ATOM    164  CG2 ILE A  11     -30.402  -7.779  27.170  1.00 56.21           C  
ATOM    165 HG21 ILE A  11     -30.754  -7.210  26.309  1.00 56.21           H  
ATOM    166 HG22 ILE A  11     -31.099  -8.606  27.305  1.00 56.21           H  
ATOM    167 HG23 ILE A  11     -29.407  -8.169  26.958  1.00 56.21           H  
ATOM    168  CD1 ILE A  11     -31.024  -8.765  30.074  1.00 56.21           C  
ATOM    169 HD11 ILE A  11     -31.110  -9.549  29.323  1.00 56.21           H  
ATOM    170 HD12 ILE A  11     -30.723  -9.224  31.016  1.00 56.21           H  
ATOM    171 HD13 ILE A  11     -31.990  -8.278  30.208  1.00 56.21           H  
ATOM    172  N   ASP A  12     -30.514  -4.037  26.833  1.00 55.17           N  
ATOM    173  H   ASP A  12     -31.181  -3.960  27.588  1.00 55.17           H  
ATOM    174  CA  ASP A  12     -30.731  -3.187  25.660  1.00 55.17           C  
ATOM    175  HA  ASP A  12     -30.843  -3.823  24.783  1.00 55.17           H  
ATOM    176  C   ASP A  12     -29.518  -2.271  25.399  1.00 55.17           C  
ATOM    177  CB  ASP A  12     -32.032  -2.377  25.825  1.00 55.17           C  
ATOM    178  HB2 ASP A  12     -31.999  -1.836  26.771  1.00 55.17           H  
ATOM    179  HB3 ASP A  12     -32.080  -1.640  25.024  1.00 55.17           H  
ATOM    180  O   ASP A  12     -29.019  -2.227  24.274  1.00 55.17           O  
ATOM    181  CG  ASP A  12     -33.317  -3.221  25.761  1.00 55.17           C  
ATOM    182  OD1 ASP A  12     -33.292  -4.297  25.121  1.00 55.17           O  
ATOM    183  OD2 ASP A  12     -34.334  -2.763  26.336  1.00 55.17           O  
ATOM    184  N   ASP A  13     -28.962  -1.621  26.429  1.00 54.41           N  
ATOM    185  H   ASP A  13     -29.444  -1.634  27.317  1.00 54.41           H  
ATOM    186  CA  ASP A  13     -27.767  -0.768  26.299  1.00 54.41           C  
ATOM    187  HA  ASP A  13     -27.952  -0.033  25.516  1.00 54.41           H  
ATOM    188  C   ASP A  13     -26.505  -1.562  25.877  1.00 54.41           C  
ATOM    189  CB  ASP A  13     -27.509  -0.010  27.620  1.00 54.41           C  
ATOM    190  HB2 ASP A  13     -27.563  -0.713  28.451  1.00 54.41           H  
ATOM    191  HB3 ASP A  13     -26.491   0.379  27.593  1.00 54.41           H  
ATOM    192  O   ASP A  13     -25.682  -1.064  25.099  1.00 54.41           O  
ATOM    193  CG  ASP A  13     -28.438   1.187  27.896  1.00 54.41           C  
ATOM    194  OD1 ASP A  13     -29.018   1.741  26.936  1.00 54.41           O  
ATOM    195  OD2 ASP A  13     -28.489   1.615  29.077  1.00 54.41           O  
ATOM    196  N   GLU A  14     -26.339  -2.808  26.342  1.00 48.90           N  
ATOM    197  H   GLU A  14     -27.013  -3.165  27.003  1.00 48.90           H  
ATOM    198  CA  GLU A  14     -25.247  -3.697  25.904  1.00 48.90           C  
ATOM    199  HA  GLU A  14     -24.321  -3.123  25.891  1.00 48.90           H  
ATOM    200  C   GLU A  14     -25.433  -4.215  24.468  1.00 48.90           C  
ATOM    201  CB  GLU A  14     -25.064  -4.884  26.869  1.00 48.90           C  
ATOM    202  HB2 GLU A  14     -24.656  -5.726  26.309  1.00 48.90           H  
ATOM    203  HB3 GLU A  14     -26.028  -5.187  27.276  1.00 48.90           H  
ATOM    204  O   GLU A  14     -24.446  -4.336  23.733  1.00 48.90           O  
ATOM    205  CG  GLU A  14     -24.074  -4.567  28.001  1.00 48.90           C  
ATOM    206  HG2 GLU A  14     -23.162  -4.168  27.557  1.00 48.90           H  
ATOM    207  HG3 GLU A  14     -24.498  -3.793  28.640  1.00 48.90           H  
ATOM    208  CD  GLU A  14     -23.717  -5.799  28.853  1.00 48.90           C  
ATOM    209  OE1 GLU A  14     -22.565  -5.835  29.346  1.00 48.90           O  
ATOM    210  OE2 GLU A  14     -24.573  -6.698  29.006  1.00 48.90           O  
ATOM    211  N   CYS A  15     -26.670  -4.485  24.033  1.00 44.69           N  
ATOM    212  H   CYS A  15     -27.440  -4.396  24.681  1.00 44.69           H  
ATOM    213  CA  CYS A  15     -26.958  -4.870  22.648  1.00 44.69           C  
ATOM    214  HA  CYS A  15     -26.231  -5.620  22.335  1.00 44.69           H  
ATOM    215  C   CYS A  15     -26.794  -3.700  21.668  1.00 44.69           C  
ATOM    216  CB  CYS A  15     -28.358  -5.489  22.539  1.00 44.69           C  
ATOM    217  HB2 CYS A  15     -28.763  -5.294  21.547  1.00 44.69           H  
ATOM    218  HB3 CYS A  15     -29.033  -5.056  23.278  1.00 44.69           H  
ATOM    219  O   CYS A  15     -26.250  -3.899  20.580  1.00 44.69           O  
ATOM    220  SG  CYS A  15     -28.237  -7.285  22.754  1.00 44.69           S  
ATOM    221  HG  CYS A  15     -28.164  -7.235  24.087  1.00 44.69           H  
ATOM    222  N   ILE A  16     -27.180  -2.477  22.054  1.00 48.38           N  
ATOM    223  H   ILE A  16     -27.667  -2.383  22.933  1.00 48.38           H  
ATOM    224  CA  ILE A  16     -27.009  -1.279  21.214  1.00 48.38           C  
ATOM    225  HA  ILE A  16     -27.445  -1.482  20.236  1.00 48.38           H  
ATOM    226  C   ILE A  16     -25.519  -0.995  20.970  1.00 48.38           C  
ATOM    227  CB  ILE A  16     -27.769  -0.076  21.825  1.00 48.38           C  
ATOM    228  HB  ILE A  16     -27.501   0.007  22.878  1.00 48.38           H  
ATOM    229  O   ILE A  16     -25.128  -0.688  19.842  1.00 48.38           O  
ATOM    230  CG1 ILE A  16     -29.296  -0.302  21.702  1.00 48.38           C  
ATOM    231 HG12 ILE A  16     -29.549  -1.315  22.014  1.00 48.38           H  
ATOM    232 HG13 ILE A  16     -29.592  -0.209  20.658  1.00 48.38           H  
ATOM    233  CG2 ILE A  16     -27.396   1.243  21.118  1.00 48.38           C  
ATOM    234 HG21 ILE A  16     -27.957   2.075  21.544  1.00 48.38           H  
ATOM    235 HG22 ILE A  16     -26.339   1.467  21.256  1.00 48.38           H  
ATOM    236 HG23 ILE A  16     -27.613   1.173  20.052  1.00 48.38           H  
ATOM    237  CD1 ILE A  16     -30.141   0.664  22.543  1.00 48.38           C  
ATOM    238 HD11 ILE A  16     -30.060   1.683  22.164  1.00 48.38           H  
ATOM    239 HD12 ILE A  16     -29.817   0.632  23.583  1.00 48.38           H  
ATOM    240 HD13 ILE A  16     -31.187   0.360  22.494  1.00 48.38           H  
ATOM    241  N   LYS A  17     -24.649  -1.191  21.972  1.00 46.95           N  
ATOM    242  H   LYS A  17     -25.018  -1.423  22.883  1.00 46.95           H  
ATOM    243  CA  LYS A  17     -23.193  -1.036  21.789  1.00 46.95           C  
ATOM    244  HA  LYS A  17     -23.007  -0.085  21.290  1.00 46.95           H  
ATOM    245  C   LYS A  17     -22.557  -2.082  20.872  1.00 46.95           C  
ATOM    246  CB  LYS A  17     -22.478  -1.035  23.145  1.00 46.95           C  
ATOM    247  HB2 LYS A  17     -22.903  -1.800  23.794  1.00 46.95           H  
ATOM    248  HB3 LYS A  17     -21.425  -1.266  22.987  1.00 46.95           H  
ATOM    249  O   LYS A  17     -21.501  -1.811  20.306  1.00 46.95           O  
ATOM    250  CG  LYS A  17     -22.569   0.340  23.813  1.00 46.95           C  
ATOM    251  HG2 LYS A  17     -22.223   1.104  23.117  1.00 46.95           H  
ATOM    252  HG3 LYS A  17     -23.603   0.548  24.085  1.00 46.95           H  
ATOM    253  CD  LYS A  17     -21.686   0.370  25.062  1.00 46.95           C  
ATOM    254  HD2 LYS A  17     -20.655   0.153  24.780  1.00 46.95           H  
ATOM    255  HD3 LYS A  17     -22.038  -0.387  25.763  1.00 46.95           H  
ATOM    256  CE  LYS A  17     -21.769   1.754  25.705  1.00 46.95           C  
ATOM    257  HE2 LYS A  17     -22.810   1.946  25.964  1.00 46.95           H  
ATOM    258  HE3 LYS A  17     -21.465   2.500  24.971  1.00 46.95           H  
ATOM    259  NZ  LYS A  17     -20.914   1.832  26.913  1.00 46.95           N  
ATOM    260  HZ1 LYS A  17     -20.997   2.744  27.339  1.00 46.95           H  
ATOM    261  HZ2 LYS A  17     -21.209   1.136  27.582  1.00 46.95           H  
ATOM    262  HZ3 LYS A  17     -19.948   1.665  26.670  1.00 46.95           H  
ATOM    263  N   LYS A  18     -23.159  -3.264  20.715  1.00 47.26           N  
ATOM    264  H   LYS A  18     -24.030  -3.423  21.200  1.00 47.26           H  
ATOM    265  CA  LYS A  18     -22.602  -4.335  19.871  1.00 47.26           C  
ATOM    266  HA  LYS A  18     -21.516  -4.238  19.862  1.00 47.26           H  
ATOM    267  C   LYS A  18     -22.971  -4.228  18.391  1.00 47.26           C  
ATOM    268  CB  LYS A  18     -22.946  -5.712  20.462  1.00 47.26           C  
ATOM    269  HB2 LYS A  18     -22.968  -6.453  19.663  1.00 47.26           H  
ATOM    270  HB3 LYS A  18     -23.930  -5.686  20.929  1.00 47.26           H  
ATOM    271  O   LYS A  18     -22.368  -4.942  17.598  1.00 47.26           O  
ATOM    272  CG  LYS A  18     -21.879  -6.139  21.479  1.00 47.26           C  
ATOM    273  HG2 LYS A  18     -21.853  -5.424  22.302  1.00 47.26           H  
ATOM    274  HG3 LYS A  18     -20.904  -6.154  20.991  1.00 47.26           H  
ATOM    275  CD  LYS A  18     -22.182  -7.536  22.028  1.00 47.26           C  
ATOM    276  HD2 LYS A  18     -23.126  -7.497  22.572  1.00 47.26           H  
ATOM    277  HD3 LYS A  18     -22.275  -8.238  21.200  1.00 47.26           H  
ATOM    278  CE  LYS A  18     -21.056  -7.986  22.963  1.00 47.26           C  
ATOM    279  HE2 LYS A  18     -20.133  -8.065  22.388  1.00 47.26           H  
ATOM    280  HE3 LYS A  18     -20.916  -7.217  23.722  1.00 47.26           H  
ATOM    281  NZ  LYS A  18     -21.384  -9.280  23.610  1.00 47.26           N  
ATOM    282  HZ1 LYS A  18     -21.531  -9.999  22.916  1.00 47.26           H  
ATOM    283  HZ2 LYS A  18     -22.230  -9.182  24.152  1.00 47.26           H  
ATOM    284  HZ3 LYS A  18     -20.645  -9.563  24.237  1.00 47.26           H  
ATOM    285  N   ASN A  19     -23.898  -3.342  18.017  1.00 46.28           N  
ATOM    286  H   ASN A  19     -24.356  -2.799  18.734  1.00 46.28           H  
ATOM    287  CA  ASN A  19     -24.429  -3.274  16.650  1.00 46.28           C  
ATOM    288  HA  ASN A  19     -23.772  -3.859  16.006  1.00 46.28           H  
ATOM    289  C   ASN A  19     -24.390  -1.884  15.994  1.00 46.28           C  
ATOM    290  CB  ASN A  19     -25.835  -3.916  16.629  1.00 46.28           C  
ATOM    291  HB2 ASN A  19     -26.187  -4.088  17.647  1.00 46.28           H  
ATOM    292  HB3 ASN A  19     -26.547  -3.239  16.158  1.00 46.28           H  
ATOM    293  O   ASN A  19     -24.942  -1.716  14.907  1.00 46.28           O  
ATOM    294  CG  ASN A  19     -25.901  -5.235  15.873  1.00 46.28           C  
ATOM    295  ND2 ASN A  19     -27.021  -5.912  15.949  1.00 46.28           N  
ATOM    296 HD21 ASN A  19     -27.050  -6.774  15.423  1.00 46.28           H  
ATOM    297 HD22 ASN A  19     -27.801  -5.554  16.481  1.00 46.28           H  
ATOM    298  OD1 ASN A  19     -24.985  -5.689  15.211  1.00 46.28           O  
ATOM    299  N   SER A  20     -23.724  -0.885  16.588  1.00 55.61           N  
ATOM    300  H   SER A  20     -23.283  -1.031  17.484  1.00 55.61           H  
ATOM    301  CA  SER A  20     -23.419   0.337  15.837  1.00 55.61           C  
ATOM    302  HA  SER A  20     -24.319   0.655  15.311  1.00 55.61           H  
ATOM    303  C   SER A  20     -22.342   0.012  14.804  1.00 55.61           C  
ATOM    304  CB  SER A  20     -23.004   1.506  16.739  1.00 55.61           C  
ATOM    305  HB2 SER A  20     -22.979   2.415  16.138  1.00 55.61           H  
ATOM    306  HB3 SER A  20     -23.742   1.638  17.531  1.00 55.61           H  
ATOM    307  O   SER A  20     -21.213  -0.324  15.177  1.00 55.61           O  
ATOM    308  OG  SER A  20     -21.725   1.312  17.308  1.00 55.61           O  
ATOM    309  HG  SER A  20     -21.193   0.844  16.660  1.00 55.61           H  
ATOM    310  N   ALA A  21     -22.689   0.086  13.520  1.00 68.29           N  
ATOM    311  H   ALA A  21     -23.644   0.307  13.278  1.00 68.29           H  
ATOM    312  CA  ALA A  21     -21.724  -0.086  12.446  1.00 68.29           C  
ATOM    313  HA  ALA A  21     -21.377  -1.119  12.463  1.00 68.29           H  
ATOM    314  C   ALA A  21     -20.526   0.845  12.694  1.00 68.29           C  
ATOM    315  CB  ALA A  21     -22.422   0.171  11.112  1.00 68.29           C  
ATOM    316  HB1 ALA A  21     -22.621   1.235  10.986  1.00 68.29           H  
ATOM    317  HB2 ALA A  21     -21.778  -0.196  10.313  1.00 68.29           H  
ATOM    318  HB3 ALA A  21     -23.361  -0.382  11.069  1.00 68.29           H  
ATOM    319  O   ALA A  21     -20.701   2.028  12.980  1.00 68.29           O  
ATOM    320  N   GLN A  22     -19.316   0.288  12.700  1.00 74.99           N  
ATOM    321  H   GLN A  22     -19.209  -0.682  12.436  1.00 74.99           H  
ATOM    322  CA  GLN A  22     -18.143   1.039  13.131  1.00 74.99           C  
ATOM    323  HA  GLN A  22     -18.421   1.640  13.996  1.00 74.99           H  
ATOM    324  C   GLN A  22     -17.698   2.004  12.029  1.00 74.99           C  
ATOM    325  CB  GLN A  22     -17.013   0.093  13.565  1.00 74.99           C  
ATOM    326  HB2 GLN A  22     -16.691  -0.523  12.725  1.00 74.99           H  
ATOM    327  HB3 GLN A  22     -16.176   0.721  13.870  1.00 74.99           H  
ATOM    328  O   GLN A  22     -17.563   1.604  10.876  1.00 74.99           O  
ATOM    329  CG  GLN A  22     -17.426  -0.814  14.744  1.00 74.99           C  
ATOM    330  HG2 GLN A  22     -18.083  -0.254  15.409  1.00 74.99           H  
ATOM    331  HG3 GLN A  22     -17.979  -1.676  14.370  1.00 74.99           H  
ATOM    332  CD  GLN A  22     -16.237  -1.299  15.567  1.00 74.99           C  
ATOM    333  NE2 GLN A  22     -16.449  -1.852  16.740  1.00 74.99           N  
ATOM    334 HE21 GLN A  22     -15.637  -1.962  17.331  1.00 74.99           H  
ATOM    335 HE22 GLN A  22     -17.392  -1.962  17.085  1.00 74.99           H  
ATOM    336  OE1 GLN A  22     -15.089  -1.140  15.216  1.00 74.99           O  
ATOM    337  N   ASP A  23     -17.445   3.265  12.373  1.00 85.85           N  
ATOM    338  H   ASP A  23     -17.736   3.591  13.283  1.00 85.85           H  
ATOM    339  CA  ASP A  23     -16.982   4.269  11.401  1.00 85.85           C  
ATOM    340  HA  ASP A  23     -17.563   4.185  10.483  1.00 85.85           H  
ATOM    341  C   ASP A  23     -15.504   4.087  11.028  1.00 85.85           C  
ATOM    342  CB  ASP A  23     -17.187   5.676  11.980  1.00 85.85           C  
ATOM    343  HB2 ASP A  23     -16.723   5.727  12.965  1.00 85.85           H  
ATOM    344  HB3 ASP A  23     -16.680   6.394  11.337  1.00 85.85           H  
ATOM    345  O   ASP A  23     -15.082   4.419   9.919  1.00 85.85           O  
ATOM    346  CG  ASP A  23     -18.653   6.100  12.079  1.00 85.85           C  
ATOM    347  OD1 ASP A  23     -19.468   5.591  11.279  1.00 85.85           O  
ATOM    348  OD2 ASP A  23     -18.922   6.977  12.931  1.00 85.85           O  
ATOM    349  N   SER A  24     -14.711   3.543  11.954  1.00 91.93           N  
ATOM    350  H   SER A  24     -15.124   3.272  12.835  1.00 91.93           H  
ATOM    351  CA  SER A  24     -13.278   3.319  11.788  1.00 91.93           C  
ATOM    352  HA  SER A  24     -13.083   3.107  10.737  1.00 91.93           H  
ATOM    353  C   SER A  24     -12.803   2.113  12.599  1.00 91.93           C  
ATOM    354  CB  SER A  24     -12.506   4.598  12.164  1.00 91.93           C  
ATOM    355  HB2 SER A  24     -11.472   4.501  11.833  1.00 91.93           H  
ATOM    356  HB3 SER A  24     -12.946   5.445  11.636  1.00 91.93           H  
ATOM    357  O   SER A  24     -13.501   1.610  13.481  1.00 91.93           O  
ATOM    358  OG  SER A  24     -12.513   4.868  13.553  1.00 91.93           O  
ATOM    359  HG  SER A  24     -12.602   5.820  13.639  1.00 91.93           H  
ATOM    360  N   CYS A  25     -11.572   1.663  12.340  1.00 95.69           N  
ATOM    361  H   CYS A  25     -11.050   2.070  11.577  1.00 95.69           H  
ATOM    362  CA  CYS A  25     -10.947   0.578  13.095  1.00 95.69           C  
ATOM    363  HA  CYS A  25     -11.626  -0.275  13.082  1.00 95.69           H  
ATOM    364  C   CYS A  25     -10.670   0.924  14.573  1.00 95.69           C  
ATOM    365  CB  CYS A  25      -9.658   0.157  12.382  1.00 95.69           C  
ATOM    366  HB2 CYS A  25      -9.065  -0.463  13.054  1.00 95.69           H  
ATOM    367  HB3 CYS A  25      -9.073   1.049  12.158  1.00 95.69           H  
ATOM    368  O   CYS A  25     -10.284   0.036  15.332  1.00 95.69           O  
ATOM    369  SG  CYS A  25      -9.896  -0.777  10.846  1.00 95.69           S  
ATOM    370  N   ARG A  26     -10.855   2.188  15.000  1.00 92.58           N  
ATOM    371  H   ARG A  26     -11.258   2.843  14.346  1.00 92.58           H  
ATOM    372  CA  ARG A  26     -10.453   2.711  16.320  1.00 92.58           C  
ATOM    373  HA  ARG A  26      -9.368   2.638  16.397  1.00 92.58           H  
ATOM    374  C   ARG A  26     -11.030   1.918  17.492  1.00 92.58           C  
ATOM    375  CB  ARG A  26     -10.868   4.192  16.404  1.00 92.58           C  
ATOM    376  HB2 ARG A  26     -11.953   4.254  16.497  1.00 92.58           H  
ATOM    377  HB3 ARG A  26     -10.594   4.687  15.473  1.00 92.58           H  
ATOM    378  O   ARG A  26     -10.343   1.742  18.492  1.00 92.58           O  
ATOM    379  CG  ARG A  26     -10.230   4.990  17.553  1.00 92.58           C  
ATOM    380  HG2 ARG A  26     -10.493   4.551  18.516  1.00 92.58           H  
ATOM    381  HG3 ARG A  26     -10.639   6.000  17.516  1.00 92.58           H  
ATOM    382  CD  ARG A  26      -8.703   5.064  17.411  1.00 92.58           C  
ATOM    383  HD2 ARG A  26      -8.275   4.141  17.802  1.00 92.58           H  
ATOM    384  HD3 ARG A  26      -8.453   5.144  16.353  1.00 92.58           H  
ATOM    385  NE  ARG A  26      -8.144   6.244  18.097  1.00 92.58           N  
ATOM    386  HE  ARG A  26      -8.657   7.105  17.977  1.00 92.58           H  
ATOM    387  NH1 ARG A  26      -6.125   5.363  18.751  1.00 92.58           N  
ATOM    388 HH11 ARG A  26      -5.219   5.485  19.179  1.00 92.58           H  
ATOM    389 HH12 ARG A  26      -6.454   4.444  18.491  1.00 92.58           H  
ATOM    390  NH2 ARG A  26      -6.552   7.519  19.096  1.00 92.58           N  
ATOM    391 HH21 ARG A  26      -5.621   7.642  19.467  1.00 92.58           H  
ATOM    392 HH22 ARG A  26      -7.114   8.335  18.902  1.00 92.58           H  
ATOM    393  CZ  ARG A  26      -6.948   6.366  18.641  1.00 92.58           C  
ATOM    394  N   ASN A  27     -12.257   1.422  17.334  1.00 87.84           N  
ATOM    395  H   ASN A  27     -12.710   1.590  16.446  1.00 87.84           H  
ATOM    396  CA  ASN A  27     -13.013   0.715  18.369  1.00 87.84           C  
ATOM    397  HA  ASN A  27     -12.441   0.732  19.296  1.00 87.84           H  
ATOM    398  C   ASN A  27     -13.236  -0.773  18.039  1.00 87.84           C  
ATOM    399  CB  ASN A  27     -14.327   1.476  18.619  1.00 87.84           C  
ATOM    400  HB2 ASN A  27     -14.919   1.474  17.704  1.00 87.84           H  
ATOM    401  HB3 ASN A  27     -14.901   0.970  19.395  1.00 87.84           H  
ATOM    402  O   ASN A  27     -14.087  -1.423  18.654  1.00 87.84           O  
ATOM    403  CG  ASN A  27     -14.100   2.906  19.080  1.00 87.84           C  
ATOM    404  ND2 ASN A  27     -14.851   3.849  18.562  1.00 87.84           N  
ATOM    405 HD21 ASN A  27     -14.656   4.793  18.862  1.00 87.84           H  
ATOM    406 HD22 ASN A  27     -15.545   3.636  17.860  1.00 87.84           H  
ATOM    407  OD1 ASN A  27     -13.247   3.200  19.898  1.00 87.84           O  
ATOM    408  N   VAL A  28     -12.501  -1.336  17.072  1.00 92.16           N  
ATOM    409  H   VAL A  28     -11.814  -0.780  16.584  1.00 92.16           H  
ATOM    410  CA  VAL A  28     -12.592  -2.769  16.759  1.00 92.16           C  
ATOM    411  HA  VAL A  28     -13.645  -3.043  16.701  1.00 92.16           H  
ATOM    412  C   VAL A  28     -11.949  -3.564  17.892  1.00 92.16           C  
ATOM    413  CB  VAL A  28     -11.963  -3.129  15.399  1.00 92.16           C  
ATOM    414  HB  VAL A  28     -10.935  -2.770  15.358  1.00 92.16           H  
ATOM    415  O   VAL A  28     -10.726  -3.640  18.010  1.00 92.16           O  
ATOM    416  CG1 VAL A  28     -11.972  -4.646  15.152  1.00 92.16           C  
ATOM    417 HG11 VAL A  28     -11.299  -5.148  15.847  1.00 92.16           H  
ATOM    418 HG12 VAL A  28     -12.981  -5.041  15.270  1.00 92.16           H  
ATOM    419 HG13 VAL A  28     -11.628  -4.853  14.138  1.00 92.16           H  
ATOM    420  CG2 VAL A  28     -12.749  -2.521  14.241  1.00 92.16           C  
ATOM    421 HG21 VAL A  28     -12.814  -1.440  14.364  1.00 92.16           H  
ATOM    422 HG22 VAL A  28     -13.753  -2.944  14.204  1.00 92.16           H  
ATOM    423 HG23 VAL A  28     -12.257  -2.740  13.293  1.00 92.16           H  
ATOM    424  N   ALA A  29     -12.784  -4.199  18.712  1.00 87.48           N  
ATOM    425  H   ALA A  29     -13.775  -4.036  18.605  1.00 87.48           H  
ATOM    426  CA  ALA A  29     -12.349  -5.163  19.712  1.00 87.48           C  
ATOM    427  HA  ALA A  29     -11.338  -4.915  20.036  1.00 87.48           H  
ATOM    428  C   ALA A  29     -12.331  -6.568  19.094  1.00 87.48           C  
ATOM    429  CB  ALA A  29     -13.264  -5.055  20.938  1.00 87.48           C  
ATOM    430  HB1 ALA A  29     -12.937  -5.759  21.703  1.00 87.48           H  
ATOM    431  HB2 ALA A  29     -14.292  -5.285  20.659  1.00 87.48           H  
ATOM    432  HB3 ALA A  29     -13.220  -4.043  21.342  1.00 87.48           H  
ATOM    433  O   ALA A  29     -13.380  -7.158  18.843  1.00 87.48           O  
ATOM    434  N   SER A  30     -11.136  -7.109  18.848  1.00 91.08           N  
ATOM    435  H   SER A  30     -10.307  -6.569  19.050  1.00 91.08           H  
ATOM    436  CA  SER A  30     -10.953  -8.473  18.342  1.00 91.08           C  
ATOM    437  HA  SER A  30     -11.835  -9.063  18.590  1.00 91.08           H  
ATOM    438  C   SER A  30      -9.739  -9.149  18.977  1.00 91.08           C  
ATOM    439  CB  SER A  30     -10.809  -8.473  16.820  1.00 91.08           C  
ATOM    440  HB2 SER A  30     -11.639  -7.926  16.372  1.00 91.08           H  
ATOM    441  HB3 SER A  30      -9.866  -7.999  16.550  1.00 91.08           H  
ATOM    442  O   SER A  30      -8.739  -8.500  19.300  1.00 91.08           O  
ATOM    443  OG  SER A  30     -10.819  -9.810  16.357  1.00 91.08           O  
ATOM    444  HG  SER A  30     -10.696  -9.809  15.405  1.00 91.08           H  
ATOM    445  N   VAL A  31      -9.825 -10.471  19.145  1.00 92.40           N  
ATOM    446  H   VAL A  31     -10.669 -10.926  18.827  1.00 92.40           H  
ATOM    447  CA  VAL A  31      -8.678 -11.315  19.518  1.00 92.40           C  
ATOM    448  HA  VAL A  31      -8.126 -10.821  20.318  1.00 92.40           H  
ATOM    449  C   VAL A  31      -7.705 -11.478  18.353  1.00 92.40           C  
ATOM    450  CB  VAL A  31      -9.118 -12.697  20.037  1.00 92.40           C  
ATOM    451  HB  VAL A  31      -8.223 -13.288  20.229  1.00 92.40           H  
ATOM    452  O   VAL A  31      -6.495 -11.536  18.574  1.00 92.40           O  
ATOM    453  CG1 VAL A  31      -9.864 -12.548  21.367  1.00 92.40           C  
ATOM    454 HG11 VAL A  31      -9.239 -12.020  22.086  1.00 92.40           H  
ATOM    455 HG12 VAL A  31     -10.096 -13.535  21.768  1.00 92.40           H  
ATOM    456 HG13 VAL A  31     -10.794 -11.998  21.225  1.00 92.40           H  
ATOM    457  CG2 VAL A  31     -10.006 -13.479  19.057  1.00 92.40           C  
ATOM    458 HG21 VAL A  31     -10.264 -14.444  19.494  1.00 92.40           H  
ATOM    459 HG22 VAL A  31      -9.470 -13.670  18.127  1.00 92.40           H  
ATOM    460 HG23 VAL A  31     -10.927 -12.937  18.843  1.00 92.40           H  
ATOM    461  N   ASP A  32      -8.231 -11.483  17.128  1.00 95.21           N  
ATOM    462  H   ASP A  32      -9.225 -11.328  17.030  1.00 95.21           H  
ATOM    463  CA  ASP A  32      -7.439 -11.465  15.907  1.00 95.21           C  
ATOM    464  HA  ASP A  32      -6.761 -12.318  15.931  1.00 95.21           H  
ATOM    465  C   ASP A  32      -6.648 -10.142  15.852  1.00 95.21           C  
ATOM    466  CB  ASP A  32      -8.379 -11.647  14.702  1.00 95.21           C  
ATOM    467  HB2 ASP A  32      -9.062 -10.798  14.655  1.00 95.21           H  
ATOM    468  HB3 ASP A  32      -8.972 -12.548  14.858  1.00 95.21           H  
ATOM    469  O   ASP A  32      -7.235  -9.069  16.042  1.00 95.21           O  
ATOM    470  CG  ASP A  32      -7.673 -11.763  13.347  1.00 95.21           C  
ATOM    471  OD1 ASP A  32      -6.440 -11.555  13.292  1.00 95.21           O  
ATOM    472  OD2 ASP A  32      -8.395 -12.004  12.363  1.00 95.21           O  
ATOM    473  N   PRO A  33      -5.317 -10.172  15.642  1.00 96.14           N  
ATOM    474  CA  PRO A  33      -4.539  -8.958  15.418  1.00 96.14           C  
ATOM    475  HA  PRO A  33      -4.668  -8.273  16.256  1.00 96.14           H  
ATOM    476  C   PRO A  33      -4.931  -8.220  14.131  1.00 96.14           C  
ATOM    477  CB  PRO A  33      -3.082  -9.427  15.368  1.00 96.14           C  
ATOM    478  HB2 PRO A  33      -2.471  -8.818  14.702  1.00 96.14           H  
ATOM    479  HB3 PRO A  33      -2.665  -9.420  16.376  1.00 96.14           H  
ATOM    480  O   PRO A  33      -4.672  -7.017  14.035  1.00 96.14           O  
ATOM    481  CG  PRO A  33      -3.182 -10.873  14.890  1.00 96.14           C  
ATOM    482  HG2 PRO A  33      -2.316 -11.463  15.189  1.00 96.14           H  
ATOM    483  HG3 PRO A  33      -3.315 -10.900  13.808  1.00 96.14           H  
ATOM    484  CD  PRO A  33      -4.456 -11.348  15.576  1.00 96.14           C  
ATOM    485  HD2 PRO A  33      -4.891 -12.169  15.007  1.00 96.14           H  
ATOM    486  HD3 PRO A  33      -4.230 -11.682  16.589  1.00 96.14           H  
ATOM    487  N   ARG A  34      -5.509  -8.928  13.148  1.00 96.96           N  
ATOM    488  H   ARG A  34      -5.716  -9.901  13.322  1.00 96.96           H  
ATOM    489  CA  ARG A  34      -5.827  -8.430  11.805  1.00 96.96           C  
ATOM    490  HA  ARG A  34      -5.811  -7.341  11.844  1.00 96.96           H  
ATOM    491  C   ARG A  34      -7.253  -8.756  11.344  1.00 96.96           C  
ATOM    492  CB  ARG A  34      -4.762  -8.907  10.803  1.00 96.96           C  
ATOM    493  HB2 ARG A  34      -5.022  -8.553   9.805  1.00 96.96           H  
ATOM    494  HB3 ARG A  34      -4.761  -9.997  10.786  1.00 96.96           H  
ATOM    495  O   ARG A  34      -7.422  -9.285  10.245  1.00 96.96           O  
ATOM    496  CG  ARG A  34      -3.351  -8.414  11.133  1.00 96.96           C  
ATOM    497  HG2 ARG A  34      -3.059  -8.745  12.130  1.00 96.96           H  
ATOM    498  HG3 ARG A  34      -2.663  -8.870  10.421  1.00 96.96           H  
ATOM    499  CD  ARG A  34      -3.256  -6.887  11.043  1.00 96.96           C  
ATOM    500  HD2 ARG A  34      -4.001  -6.435  11.697  1.00 96.96           H  
ATOM    501  HD3 ARG A  34      -3.475  -6.570  10.023  1.00 96.96           H  
ATOM    502  NE  ARG A  34      -1.945  -6.384  11.477  1.00 96.96           N  
ATOM    503  HE  ARG A  34      -1.928  -5.822  12.317  1.00 96.96           H  
ATOM    504  NH1 ARG A  34      -0.736  -7.187   9.745  1.00 96.96           N  
ATOM    505 HH11 ARG A  34      -0.056  -6.845   9.080  1.00 96.96           H  
ATOM    506 HH12 ARG A  34      -1.607  -7.502   9.342  1.00 96.96           H  
ATOM    507  NH2 ARG A  34       0.188  -5.728  11.131  1.00 96.96           N  
ATOM    508 HH21 ARG A  34       0.057  -5.071  11.887  1.00 96.96           H  
ATOM    509 HH22 ARG A  34       0.758  -5.410  10.360  1.00 96.96           H  
ATOM    510  CZ  ARG A  34      -0.829  -6.451  10.796  1.00 96.96           C  
ATOM    511  N   PRO A  35      -8.287  -8.405  12.132  1.00 96.53           N  
ATOM    512  CA  PRO A  35      -9.656  -8.698  11.758  1.00 96.53           C  
ATOM    513  HA  PRO A  35      -9.766  -9.764  11.559  1.00 96.53           H  
ATOM    514  C   PRO A  35     -10.037  -7.899  10.512  1.00 96.53           C  
ATOM    515  CB  PRO A  35     -10.506  -8.305  12.965  1.00 96.53           C  
ATOM    516  HB2 PRO A  35     -11.523  -8.031  12.685  1.00 96.53           H  
ATOM    517  HB3 PRO A  35     -10.513  -9.123  13.685  1.00 96.53           H  
ATOM    518  O   PRO A  35      -9.655  -6.735  10.346  1.00 96.53           O  
ATOM    519  CG  PRO A  35      -9.730  -7.118  13.530  1.00 96.53           C  
ATOM    520  HG2 PRO A  35      -9.923  -6.966  14.593  1.00 96.53           H  
ATOM    521  HG3 PRO A  35      -9.990  -6.219  12.971  1.00 96.53           H  
ATOM    522  CD  PRO A  35      -8.271  -7.489  13.263  1.00 96.53           C  
ATOM    523  HD2 PRO A  35      -7.858  -7.998  14.134  1.00 96.53           H  
ATOM    524  HD3 PRO A  35      -7.689  -6.594  13.042  1.00 96.53           H  
ATOM    525  N   VAL A  36     -10.840  -8.524   9.661  1.00 96.27           N  
ATOM    526  H   VAL A  36     -11.109  -9.475   9.867  1.00 96.27           H  
ATOM    527  CA  VAL A  36     -11.469  -7.863   8.522  1.00 96.27           C  
ATOM    528  HA  VAL A  36     -10.929  -6.942   8.301  1.00 96.27           H  
ATOM    529  C   VAL A  36     -12.897  -7.501   8.907  1.00 96.27           C  
ATOM    530  CB  VAL A  36     -11.397  -8.745   7.272  1.00 96.27           C  
ATOM    531  HB  VAL A  36     -11.910  -9.688   7.459  1.00 96.27           H  
ATOM    532  O   VAL A  36     -13.668  -8.370   9.312  1.00 96.27           O  
ATOM    533  CG1 VAL A  36     -12.049  -8.059   6.074  1.00 96.27           C  
ATOM    534 HG11 VAL A  36     -11.868  -8.687   5.202  1.00 96.27           H  
ATOM    535 HG12 VAL A  36     -11.599  -7.079   5.911  1.00 96.27           H  
ATOM    536 HG13 VAL A  36     -13.121  -7.947   6.240  1.00 96.27           H  
ATOM    537  CG2 VAL A  36      -9.942  -9.047   6.882  1.00 96.27           C  
ATOM    538 HG21 VAL A  36      -9.426  -9.554   7.697  1.00 96.27           H  
ATOM    539 HG22 VAL A  36      -9.415  -8.121   6.651  1.00 96.27           H  
ATOM    540 HG23 VAL A  36      -9.921  -9.705   6.013  1.00 96.27           H  
ATOM    541  N   VAL A  37     -13.248  -6.224   8.788  1.00 95.14           N  
ATOM    542  H   VAL A  37     -12.577  -5.582   8.391  1.00 95.14           H  
ATOM    543  CA  VAL A  37     -14.560  -5.681   9.172  1.00 95.14           C  
ATOM    544  HA  VAL A  37     -15.244  -6.508   9.362  1.00 95.14           H  
ATOM    545  C   VAL A  37     -15.161  -4.868   8.030  1.00 95.14           C  
ATOM    546  CB  VAL A  37     -14.485  -4.850  10.473  1.00 95.14           C  
ATOM    547  HB  VAL A  37     -15.500  -4.559  10.745  1.00 95.14           H  
ATOM    548  O   VAL A  37     -14.462  -4.496   7.088  1.00 95.14           O  
ATOM    549  CG1 VAL A  37     -13.917  -5.671  11.639  1.00 95.14           C  
ATOM    550 HG11 VAL A  37     -12.862  -5.891  11.471  1.00 95.14           H  
ATOM    551 HG12 VAL A  37     -14.469  -6.606  11.735  1.00 95.14           H  
ATOM    552 HG13 VAL A  37     -14.016  -5.105  12.565  1.00 95.14           H  
ATOM    553  CG2 VAL A  37     -13.657  -3.570  10.318  1.00 95.14           C  
ATOM    554 HG21 VAL A  37     -14.102  -2.919   9.566  1.00 95.14           H  
ATOM    555 HG22 VAL A  37     -12.638  -3.817  10.019  1.00 95.14           H  
ATOM    556 HG23 VAL A  37     -13.635  -3.027  11.262  1.00 95.14           H  
ATOM    557  N   VAL A  38     -16.459  -4.587   8.109  1.00 95.15           N  
ATOM    558  H   VAL A  38     -16.970  -4.880   8.930  1.00 95.15           H  
ATOM    559  CA  VAL A  38     -17.153  -3.664   7.203  1.00 95.15           C  
ATOM    560  HA  VAL A  38     -16.482  -3.356   6.401  1.00 95.15           H  
ATOM    561  C   VAL A  38     -17.527  -2.419   7.999  1.00 95.15           C  
ATOM    562  CB  VAL A  38     -18.378  -4.327   6.549  1.00 95.15           C  
ATOM    563  HB  VAL A  38     -19.090  -4.621   7.320  1.00 95.15           H  
ATOM    564  O   VAL A  38     -18.179  -2.526   9.037  1.00 95.15           O  
ATOM    565  CG1 VAL A  38     -19.070  -3.373   5.572  1.00 95.15           C  
ATOM    566 HG11 VAL A  38     -19.901  -3.878   5.079  1.00 95.15           H  
ATOM    567 HG12 VAL A  38     -19.471  -2.513   6.109  1.00 95.15           H  
ATOM    568 HG13 VAL A  38     -18.361  -3.031   4.818  1.00 95.15           H  
ATOM    569  CG2 VAL A  38     -17.970  -5.579   5.757  1.00 95.15           C  
ATOM    570 HG21 VAL A  38     -17.244  -5.310   4.990  1.00 95.15           H  
ATOM    571 HG22 VAL A  38     -18.849  -6.015   5.282  1.00 95.15           H  
ATOM    572 HG23 VAL A  38     -17.536  -6.324   6.425  1.00 95.15           H  
ATOM    573  N   LEU A  39     -17.077  -1.254   7.535  1.00 93.10           N  
ATOM    574  H   LEU A  39     -16.547  -1.252   6.676  1.00 93.10           H  
ATOM    575  CA  LEU A  39     -17.368   0.034   8.162  1.00 93.10           C  
ATOM    576  HA  LEU A  39     -17.311  -0.101   9.242  1.00 93.10           H  
ATOM    577  C   LEU A  39     -18.802   0.494   7.849  1.00 93.10           C  
ATOM    578  CB  LEU A  39     -16.311   1.074   7.736  1.00 93.10           C  
ATOM    579  HB2 LEU A  39     -16.390   1.227   6.660  1.00 93.10           H  
ATOM    580  HB3 LEU A  39     -16.539   2.020   8.227  1.00 93.10           H  
ATOM    581  O   LEU A  39     -19.438  -0.025   6.932  1.00 93.10           O  
ATOM    582  CG  LEU A  39     -14.856   0.691   8.074  1.00 93.10           C  
ATOM    583  HG  LEU A  39     -14.591  -0.224   7.544  1.00 93.10           H  
ATOM    584  CD1 LEU A  39     -13.906   1.792   7.604  1.00 93.10           C  
ATOM    585 HD11 LEU A  39     -12.882   1.545   7.883  1.00 93.10           H  
ATOM    586 HD12 LEU A  39     -13.962   1.856   6.518  1.00 93.10           H  
ATOM    587 HD13 LEU A  39     -14.187   2.743   8.056  1.00 93.10           H  
ATOM    588  CD2 LEU A  39     -14.622   0.467   9.569  1.00 93.10           C  
ATOM    589 HD21 LEU A  39     -13.568   0.264   9.761  1.00 93.10           H  
ATOM    590 HD22 LEU A  39     -15.202  -0.390   9.912  1.00 93.10           H  
ATOM    591 HD23 LEU A  39     -14.934   1.350  10.126  1.00 93.10           H  
ATOM    592  N   ALA A  40     -19.306   1.496   8.576  1.00 86.50           N  
ATOM    593  H   ALA A  40     -18.741   1.842   9.339  1.00 86.50           H  
ATOM    594  CA  ALA A  40     -20.694   1.971   8.492  1.00 86.50           C  
ATOM    595  HA  ALA A  40     -21.354   1.176   8.841  1.00 86.50           H  
ATOM    596  C   ALA A  40     -21.186   2.320   7.076  1.00 86.50           C  
ATOM    597  CB  ALA A  40     -20.837   3.175   9.431  1.00 86.50           C  
ATOM    598  HB1 ALA A  40     -20.528   2.909  10.441  1.00 86.50           H  
ATOM    599  HB2 ALA A  40     -20.217   4.002   9.086  1.00 86.50           H  
ATOM    600  HB3 ALA A  40     -21.877   3.502   9.460  1.00 86.50           H  
ATOM    601  O   ALA A  40     -22.357   2.133   6.759  1.00 86.50           O  
ATOM    602  N   TYR A  41     -20.290   2.775   6.204  1.00 87.38           N  
ATOM    603  H   TYR A  41     -19.341   2.890   6.530  1.00 87.38           H  
ATOM    604  CA  TYR A  41     -20.582   3.132   4.813  1.00 87.38           C  
ATOM    605  HA  TYR A  41     -21.651   3.329   4.725  1.00 87.38           H  
ATOM    606  C   TYR A  41     -20.288   1.999   3.809  1.00 87.38           C  
ATOM    607  CB  TYR A  41     -19.862   4.446   4.492  1.00 87.38           C  
ATOM    608  HB2 TYR A  41     -20.275   5.231   5.125  1.00 87.38           H  
ATOM    609  HB3 TYR A  41     -20.065   4.729   3.460  1.00 87.38           H  
ATOM    610  O   TYR A  41     -20.196   2.241   2.608  1.00 87.38           O  
ATOM    611  CG  TYR A  41     -18.368   4.380   4.718  1.00 87.38           C  
ATOM    612  CD1 TYR A  41     -17.835   4.653   5.995  1.00 87.38           C  
ATOM    613  HD1 TYR A  41     -18.486   4.940   6.808  1.00 87.38           H  
ATOM    614  CD2 TYR A  41     -17.520   4.029   3.652  1.00 87.38           C  
ATOM    615  HD2 TYR A  41     -17.932   3.826   2.675  1.00 87.38           H  
ATOM    616  CE1 TYR A  41     -16.453   4.546   6.219  1.00 87.38           C  
ATOM    617  HE1 TYR A  41     -16.044   4.732   7.201  1.00 87.38           H  
ATOM    618  CE2 TYR A  41     -16.134   3.981   3.860  1.00 87.38           C  
ATOM    619  HE2 TYR A  41     -15.458   3.779   3.042  1.00 87.38           H  
ATOM    620  OH  TYR A  41     -14.281   4.100   5.334  1.00 87.38           O  
ATOM    621  HH  TYR A  41     -14.050   4.297   6.245  1.00 87.38           H  
ATOM    622  CZ  TYR A  41     -15.609   4.207   5.143  1.00 87.38           C  
ATOM    623  N   GLY A  42     -20.128   0.759   4.282  1.00 92.77           N  
ATOM    624  H   GLY A  42     -20.182   0.622   5.281  1.00 92.77           H  
ATOM    625  CA  GLY A  42     -20.002  -0.442   3.449  1.00 92.77           C  
ATOM    626  HA2 GLY A  42     -20.610  -0.321   2.552  1.00 92.77           H  
ATOM    627  HA3 GLY A  42     -20.394  -1.291   4.008  1.00 92.77           H  
ATOM    628  C   GLY A  42     -18.580  -0.793   3.003  1.00 92.77           C  
ATOM    629  O   GLY A  42     -18.392  -1.804   2.328  1.00 92.77           O  
ATOM    630  N   LEU A  43     -17.564  -0.012   3.383  1.00 94.94           N  
ATOM    631  H   LEU A  43     -17.765   0.808   3.938  1.00 94.94           H  
ATOM    632  CA  LEU A  43     -16.178  -0.314   3.025  1.00 94.94           C  
ATOM    633  HA  LEU A  43     -16.173  -0.638   1.985  1.00 94.94           H  
ATOM    634  C   LEU A  43     -15.620  -1.451   3.883  1.00 94.94           C  
ATOM    635  CB  LEU A  43     -15.314   0.949   3.120  1.00 94.94           C  
ATOM    636  HB2 LEU A  43     -15.747   1.694   2.453  1.00 94.94           H  
ATOM    637  HB3 LEU A  43     -15.350   1.317   4.146  1.00 94.94           H  
ATOM    638  O   LEU A  43     -15.560  -1.355   5.110  1.00 94.94           O  
ATOM    639  CG  LEU A  43     -13.840   0.739   2.721  1.00 94.94           C  
ATOM    640  HG  LEU A  43     -13.411  -0.068   3.315  1.00 94.94           H  
ATOM    641  CD1 LEU A  43     -13.691   0.376   1.245  1.00 94.94           C  
ATOM    642 HD11 LEU A  43     -14.165   1.133   0.621  1.00 94.94           H  
ATOM    643 HD12 LEU A  43     -14.142  -0.595   1.040  1.00 94.94           H  
ATOM    644 HD13 LEU A  43     -12.635   0.312   0.982  1.00 94.94           H  
ATOM    645  CD2 LEU A  43     -13.025   2.001   2.989  1.00 94.94           C  
ATOM    646 HD21 LEU A  43     -11.985   1.827   2.715  1.00 94.94           H  
ATOM    647 HD22 LEU A  43     -13.414   2.836   2.407  1.00 94.94           H  
ATOM    648 HD23 LEU A  43     -13.066   2.238   4.052  1.00 94.94           H  
ATOM    649  N   LYS A  44     -15.160  -2.513   3.223  1.00 96.12           N  
ATOM    650  H   LYS A  44     -15.239  -2.507   2.216  1.00 96.12           H  
ATOM    651  CA  LYS A  44     -14.455  -3.625   3.860  1.00 96.12           C  
ATOM    652  HA  LYS A  44     -14.915  -3.809   4.831  1.00 96.12           H  
ATOM    653  C   LYS A  44     -12.989  -3.250   4.084  1.00 96.12           C  
ATOM    654  CB  LYS A  44     -14.628  -4.875   2.989  1.00 96.12           C  
ATOM    655  HB2 LYS A  44     -15.669  -4.938   2.673  1.00 96.12           H  
ATOM    656  HB3 LYS A  44     -14.007  -4.775   2.099  1.00 96.12           H  
ATOM    657  O   LYS A  44     -12.303  -2.871   3.139  1.00 96.12           O  
ATOM    658  CG  LYS A  44     -14.277  -6.174   3.728  1.00 96.12           C  
ATOM    659  HG2 LYS A  44     -13.260  -6.123   4.116  1.00 96.12           H  
ATOM    660  HG3 LYS A  44     -14.959  -6.310   4.567  1.00 96.12           H  
ATOM    661  CD  LYS A  44     -14.422  -7.353   2.753  1.00 96.12           C  
ATOM    662  HD2 LYS A  44     -13.804  -7.167   1.874  1.00 96.12           H  
ATOM    663  HD3 LYS A  44     -15.463  -7.426   2.439  1.00 96.12           H  
ATOM    664  CE  LYS A  44     -13.988  -8.668   3.401  1.00 96.12           C  
ATOM    665  HE2 LYS A  44     -14.583  -8.836   4.299  1.00 96.12           H  
ATOM    666  HE3 LYS A  44     -12.944  -8.553   3.693  1.00 96.12           H  
ATOM    667  NZ  LYS A  44     -14.109  -9.815   2.466  1.00 96.12           N  
ATOM    668  HZ1 LYS A  44     -13.537  -9.668   1.646  1.00 96.12           H  
ATOM    669  HZ2 LYS A  44     -15.065  -9.930   2.160  1.00 96.12           H  
ATOM    670  HZ3 LYS A  44     -13.803 -10.673   2.902  1.00 96.12           H  
ATOM    671  N   VAL A  45     -12.501  -3.381   5.315  1.00 97.02           N  
ATOM    672  H   VAL A  45     -13.120  -3.715   6.039  1.00 97.02           H  
ATOM    673  CA  VAL A  45     -11.130  -3.013   5.699  1.00 97.02           C  
ATOM    674  HA  VAL A  45     -10.521  -2.932   4.799  1.00 97.02           H  
ATOM    675  C   VAL A  45     -10.483  -4.076   6.579  1.00 97.02           C  
ATOM    676  CB  VAL A  45     -11.071  -1.645   6.408  1.00 97.02           C  
ATOM    677  HB  VAL A  45     -10.019  -1.445   6.610  1.00 97.02           H  
ATOM    678  O   VAL A  45     -11.167  -4.782   7.318  1.00 97.02           O  
ATOM    679  CG1 VAL A  45     -11.598  -0.510   5.526  1.00 97.02           C  
ATOM    680 HG11 VAL A  45     -11.120  -0.548   4.547  1.00 97.02           H  
ATOM    681 HG12 VAL A  45     -11.379   0.453   5.987  1.00 97.02           H  
ATOM    682 HG13 VAL A  45     -12.678  -0.603   5.408  1.00 97.02           H  
ATOM    683  CG2 VAL A  45     -11.828  -1.611   7.741  1.00 97.02           C  
ATOM    684 HG21 VAL A  45     -11.750  -0.618   8.184  1.00 97.02           H  
ATOM    685 HG22 VAL A  45     -11.395  -2.326   8.440  1.00 97.02           H  
ATOM    686 HG23 VAL A  45     -12.879  -1.855   7.585  1.00 97.02           H  
ATOM    687  N   MET A  46      -9.154  -4.158   6.534  1.00 97.77           N  
ATOM    688  H   MET A  46      -8.656  -3.542   5.908  1.00 97.77           H  
ATOM    689  CA  MET A  46      -8.361  -4.903   7.511  1.00 97.77           C  
ATOM    690  HA  MET A  46      -8.982  -5.664   7.984  1.00 97.77           H  
ATOM    691  C   MET A  46      -7.863  -3.945   8.593  1.00 97.77           C  
ATOM    692  CB  MET A  46      -7.208  -5.620   6.799  1.00 97.77           C  
ATOM    693  HB2 MET A  46      -7.626  -6.271   6.032  1.00 97.77           H  
ATOM    694  HB3 MET A  46      -6.563  -4.885   6.317  1.00 97.77           H  
ATOM    695  O   MET A  46      -7.208  -2.947   8.284  1.00 97.77           O  
ATOM    696  CG  MET A  46      -6.369  -6.465   7.766  1.00 97.77           C  
ATOM    697  HG2 MET A  46      -5.947  -5.811   8.530  1.00 97.77           H  
ATOM    698  HG3 MET A  46      -7.018  -7.183   8.268  1.00 97.77           H  
ATOM    699  SD  MET A  46      -5.005  -7.364   6.972  1.00 97.77           S  
ATOM    700  CE  MET A  46      -5.951  -8.665   6.133  1.00 97.77           C  
ATOM    701  HE1 MET A  46      -6.594  -8.219   5.375  1.00 97.77           H  
ATOM    702  HE2 MET A  46      -5.272  -9.370   5.653  1.00 97.77           H  
ATOM    703  HE3 MET A  46      -6.567  -9.198   6.858  1.00 97.77           H  
ATOM    704  N   CYS A  47      -8.143  -4.257   9.855  1.00 97.74           N  
ATOM    705  H   CYS A  47      -8.681  -5.089  10.049  1.00 97.74           H  
ATOM    706  CA  CYS A  47      -7.671  -3.456  10.979  1.00 97.74           C  
ATOM    707  HA  CYS A  47      -7.482  -2.446  10.615  1.00 97.74           H  
ATOM    708  C   CYS A  47      -6.362  -4.008  11.554  1.00 97.74           C  
ATOM    709  CB  CYS A  47      -8.763  -3.361  12.043  1.00 97.74           C  
ATOM    710  HB2 CYS A  47      -8.953  -4.360  12.433  1.00 97.74           H  
ATOM    711  HB3 CYS A  47      -8.400  -2.740  12.862  1.00 97.74           H  
ATOM    712  O   CYS A  47      -6.110  -5.200  11.467  1.00 97.74           O  
ATOM    713  SG  CYS A  47     -10.331  -2.667  11.460  1.00 97.74           S  
ATOM    714  N   ASP A  48      -5.544  -3.171  12.189  1.00 98.03           N  
ATOM    715  H   ASP A  48      -5.794  -2.192  12.181  1.00 98.03           H  
ATOM    716  CA  ASP A  48      -4.475  -3.598  13.099  1.00 98.03           C  
ATOM    717  HA  ASP A  48      -4.388  -4.684  13.071  1.00 98.03           H  
ATOM    718  C   ASP A  48      -4.864  -3.206  14.529  1.00 98.03           C  
ATOM    719  CB  ASP A  48      -3.118  -3.036  12.648  1.00 98.03           C  
ATOM    720  HB2 ASP A  48      -3.144  -1.946  12.671  1.00 98.03           H  
ATOM    721  HB3 ASP A  48      -2.942  -3.343  11.617  1.00 98.03           H  
ATOM    722  O   ASP A  48      -4.942  -2.022  14.876  1.00 98.03           O  
ATOM    723  CG  ASP A  48      -1.918  -3.459  13.495  1.00 98.03           C  
ATOM    724  OD1 ASP A  48      -2.066  -3.788  14.691  1.00 98.03           O  
ATOM    725  OD2 ASP A  48      -0.796  -3.461  12.929  1.00 98.03           O  
ATOM    726  N   THR A  49      -5.140  -4.221  15.350  1.00 96.95           N  
ATOM    727  H   THR A  49      -5.060  -5.161  14.991  1.00 96.95           H  
ATOM    728  CA  THR A  49      -5.624  -4.065  16.731  1.00 96.95           C  
ATOM    729  HA  THR A  49      -6.108  -3.093  16.824  1.00 96.95           H  
ATOM    730  C   THR A  49      -4.500  -4.087  17.770  1.00 96.95           C  
ATOM    731  CB  THR A  49      -6.687  -5.125  17.076  1.00 96.95           C  
ATOM    732  HB  THR A  49      -7.053  -4.949  18.087  1.00 96.95           H  
ATOM    733  O   THR A  49      -4.782  -4.032  18.966  1.00 96.95           O  
ATOM    734  CG2 THR A  49      -7.884  -5.077  16.127  1.00 96.95           C  
ATOM    735 HG21 THR A  49      -8.325  -4.081  16.145  1.00 96.95           H  
ATOM    736 HG22 THR A  49      -7.577  -5.317  15.109  1.00 96.95           H  
ATOM    737 HG23 THR A  49      -8.637  -5.793  16.457  1.00 96.95           H  
ATOM    738  OG1 THR A  49      -6.125  -6.420  17.016  1.00 96.95           O  
ATOM    739  HG1 THR A  49      -6.810  -7.039  16.753  1.00 96.95           H  
ATOM    740  N   LYS A  50      -3.227  -4.179  17.352  1.00 96.83           N  
ATOM    741  H   LYS A  50      -3.052  -4.164  16.357  1.00 96.83           H  
ATOM    742  CA  LYS A  50      -2.086  -4.388  18.262  1.00 96.83           C  
ATOM    743  HA  LYS A  50      -2.437  -4.403  19.294  1.00 96.83           H  
ATOM    744  C   LYS A  50      -1.065  -3.259  18.219  1.00 96.83           C  
ATOM    745  CB  LYS A  50      -1.405  -5.736  17.956  1.00 96.83           C  
ATOM    746  HB2 LYS A  50      -0.592  -5.884  18.667  1.00 96.83           H  
ATOM    747  HB3 LYS A  50      -0.967  -5.690  16.959  1.00 96.83           H  
ATOM    748  O   LYS A  50      -0.615  -2.806  19.270  1.00 96.83           O  
ATOM    749  CG  LYS A  50      -2.329  -6.962  18.012  1.00 96.83           C  
ATOM    750  HG2 LYS A  50      -1.727  -7.844  17.794  1.00 96.83           H  
ATOM    751  HG3 LYS A  50      -3.083  -6.867  17.230  1.00 96.83           H  
ATOM    752  CD  LYS A  50      -3.028  -7.169  19.364  1.00 96.83           C  
ATOM    753  HD2 LYS A  50      -2.285  -7.346  20.142  1.00 96.83           H  
ATOM    754  HD3 LYS A  50      -3.609  -6.283  19.616  1.00 96.83           H  
ATOM    755  CE  LYS A  50      -3.978  -8.366  19.250  1.00 96.83           C  
ATOM    756  HE2 LYS A  50      -4.601  -8.217  18.368  1.00 96.83           H  
ATOM    757  HE3 LYS A  50      -3.398  -9.276  19.095  1.00 96.83           H  
ATOM    758  NZ  LYS A  50      -4.858  -8.503  20.433  1.00 96.83           N  
ATOM    759  HZ1 LYS A  50      -5.494  -9.274  20.286  1.00 96.83           H  
ATOM    760  HZ2 LYS A  50      -4.327  -8.657  21.278  1.00 96.83           H  
ATOM    761  HZ3 LYS A  50      -5.423  -7.672  20.530  1.00 96.83           H  
ATOM    762  N   THR A  51      -0.684  -2.808  17.028  1.00 97.19           N  
ATOM    763  H   THR A  51      -1.110  -3.206  16.203  1.00 97.19           H  
ATOM    764  CA  THR A  51       0.428  -1.864  16.857  1.00 97.19           C  
ATOM    765  HA  THR A  51       1.312  -2.279  17.341  1.00 97.19           H  
ATOM    766  C   THR A  51       0.101  -0.519  17.505  1.00 97.19           C  
ATOM    767  CB  THR A  51       0.755  -1.684  15.369  1.00 97.19           C  
ATOM    768  HB  THR A  51      -0.103  -1.261  14.847  1.00 97.19           H  
ATOM    769  O   THR A  51      -0.918   0.080  17.180  1.00 97.19           O  
ATOM    770  CG2 THR A  51       1.974  -0.789  15.148  1.00 97.19           C  
ATOM    771 HG21 THR A  51       2.838  -1.188  15.680  1.00 97.19           H  
ATOM    772 HG22 THR A  51       2.201  -0.759  14.083  1.00 97.19           H  
ATOM    773 HG23 THR A  51       1.766   0.227  15.486  1.00 97.19           H  
ATOM    774  OG1 THR A  51       1.067  -2.939  14.810  1.00 97.19           O  
ATOM    775  HG1 THR A  51       0.338  -3.190  14.239  1.00 97.19           H  
ATOM    776  N   ASP A  52       0.956  -0.021  18.405  1.00 95.63           N  
ATOM    777  H   ASP A  52       1.767  -0.570  18.650  1.00 95.63           H  
ATOM    778  CA  ASP A  52       0.792   1.295  19.057  1.00 95.63           C  
ATOM    779  HA  ASP A  52       1.512   1.348  19.874  1.00 95.63           H  
ATOM    780  C   ASP A  52      -0.596   1.501  19.704  1.00 95.63           C  
ATOM    781  CB  ASP A  52       1.171   2.399  18.056  1.00 95.63           C  
ATOM    782  HB2 ASP A  52       2.157   2.182  17.645  1.00 95.63           H  
ATOM    783  HB3 ASP A  52       0.460   2.404  17.230  1.00 95.63           H  
ATOM    784  O   ASP A  52      -1.245   2.530  19.521  1.00 95.63           O  
ATOM    785  CG  ASP A  52       1.210   3.786  18.697  1.00 95.63           C  
ATOM    786  OD1 ASP A  52       2.071   4.002  19.567  1.00 95.63           O  
ATOM    787  OD2 ASP A  52       0.500   4.702  18.214  1.00 95.63           O  
ATOM    788  N   GLY A  53      -1.109   0.484  20.402  1.00 94.63           N  
ATOM    789  H   GLY A  53      -0.577  -0.373  20.466  1.00 94.63           H  
ATOM    790  CA  GLY A  53      -2.452   0.515  20.998  1.00 94.63           C  
ATOM    791  HA2 GLY A  53      -2.637   1.499  21.428  1.00 94.63           H  
ATOM    792  HA3 GLY A  53      -2.496  -0.221  21.802  1.00 94.63           H  
ATOM    793  C   GLY A  53      -3.593   0.203  20.019  1.00 94.63           C  
ATOM    794  O   GLY A  53      -4.756   0.257  20.405  1.00 94.63           O  
ATOM    795  N   GLY A  54      -3.276  -0.148  18.771  1.00 96.25           N  
ATOM    796  H   GLY A  54      -2.307  -0.092  18.492  1.00 96.25           H  
ATOM    797  CA  GLY A  54      -4.241  -0.579  17.766  1.00 96.25           C  
ATOM    798  HA2 GLY A  54      -4.910  -1.309  18.221  1.00 96.25           H  
ATOM    799  HA3 GLY A  54      -3.711  -1.066  16.947  1.00 96.25           H  
ATOM    800  C   GLY A  54      -5.090   0.554  17.191  1.00 96.25           C  
ATOM    801  O   GLY A  54      -4.746   1.740  17.258  1.00 96.25           O  
ATOM    802  N   GLY A  55      -6.215   0.169  16.595  1.00 96.95           N  
ATOM    803  H   GLY A  55      -6.412  -0.819  16.532  1.00 96.95           H  
ATOM    804  CA  GLY A  55      -7.177   1.096  16.012  1.00 96.95           C  
ATOM    805  HA2 GLY A  55      -7.254   1.981  16.643  1.00 96.95           H  
ATOM    806  HA3 GLY A  55      -8.148   0.600  16.000  1.00 96.95           H  
ATOM    807  C   GLY A  55      -6.844   1.548  14.591  1.00 96.95           C  
ATOM    808  O   GLY A  55      -7.422   2.523  14.118  1.00 96.95           O  
ATOM    809  N   TRP A  56      -5.902   0.885  13.920  1.00 98.21           N  
ATOM    810  H   TRP A  56      -5.495   0.060  14.337  1.00 98.21           H  
ATOM    811  CA  TRP A  56      -5.452   1.286  12.590  1.00 98.21           C  
ATOM    812  HA  TRP A  56      -5.566   2.364  12.477  1.00 98.21           H  
ATOM    813  C   TRP A  56      -6.249   0.596  11.492  1.00 98.21           C  
ATOM    814  CB  TRP A  56      -3.980   0.947  12.406  1.00 98.21           C  
ATOM    815  HB2 TRP A  56      -3.886  -0.139  12.408  1.00 98.21           H  
ATOM    816  HB3 TRP A  56      -3.681   1.303  11.419  1.00 98.21           H  
ATOM    817  O   TRP A  56      -6.492  -0.603  11.574  1.00 98.21           O  
ATOM    818  CG  TRP A  56      -3.036   1.528  13.397  1.00 98.21           C  
ATOM    819  CD1 TRP A  56      -2.650   0.977  14.568  1.00 98.21           C  
ATOM    820  HD1 TRP A  56      -2.975   0.017  14.942  1.00 98.21           H  
ATOM    821  CD2 TRP A  56      -2.349   2.803  13.303  1.00 98.21           C  
ATOM    822  CE2 TRP A  56      -1.593   3.000  14.493  1.00 98.21           C  
ATOM    823  CE3 TRP A  56      -2.300   3.810  12.321  1.00 98.21           C  
ATOM    824  HE3 TRP A  56      -2.855   3.680  11.404  1.00 98.21           H  
ATOM    825  NE1 TRP A  56      -1.806   1.851  15.224  1.00 98.21           N  
ATOM    826  HE1 TRP A  56      -1.402   1.629  16.122  1.00 98.21           H  
ATOM    827  CH2 TRP A  56      -0.840   5.164  13.721  1.00 98.21           C  
ATOM    828  HH2 TRP A  56      -0.276   6.073  13.870  1.00 98.21           H  
ATOM    829  CZ2 TRP A  56      -0.845   4.164  14.710  1.00 98.21           C  
ATOM    830  HZ2 TRP A  56      -0.295   4.292  15.631  1.00 98.21           H  
ATOM    831  CZ3 TRP A  56      -1.559   4.984  12.527  1.00 98.21           C  
ATOM    832  HZ3 TRP A  56      -1.544   5.749  11.765  1.00 98.21           H  
ATOM    833  N   THR A  57      -6.556   1.326  10.430  1.00 98.02           N  
ATOM    834  H   THR A  57      -6.341   2.313  10.460  1.00 98.02           H  
ATOM    835  CA  THR A  57      -7.038   0.801   9.153  1.00 98.02           C  
ATOM    836  HA  THR A  57      -7.548  -0.151   9.300  1.00 98.02           H  
ATOM    837  C   THR A  57      -5.840   0.597   8.232  1.00 98.02           C  
ATOM    838  CB  THR A  57      -8.023   1.795   8.518  1.00 98.02           C  
ATOM    839  HB  THR A  57      -7.505   2.727   8.293  1.00 98.02           H  
ATOM    840  O   THR A  57      -5.163   1.564   7.886  1.00 98.02           O  
ATOM    841  CG2 THR A  57      -8.646   1.251   7.239  1.00 98.02           C  
ATOM    842 HG21 THR A  57      -7.876   1.034   6.498  1.00 98.02           H  
ATOM    843 HG22 THR A  57      -9.191   0.338   7.478  1.00 98.02           H  
ATOM    844 HG23 THR A  57      -9.333   1.985   6.818  1.00 98.02           H  
ATOM    845  OG1 THR A  57      -9.092   2.077   9.396  1.00 98.02           O  
ATOM    846  HG1 THR A  57      -9.696   2.649   8.918  1.00 98.02           H  
ATOM    847  N   ILE A  58      -5.550  -0.638   7.826  1.00 98.65           N  
ATOM    848  H   ILE A  58      -6.163  -1.398   8.085  1.00 98.65           H  
ATOM    849  CA  ILE A  58      -4.477  -0.918   6.864  1.00 98.65           C  
ATOM    850  HA  ILE A  58      -3.616  -0.294   7.104  1.00 98.65           H  
ATOM    851  C   ILE A  58      -4.966  -0.526   5.466  1.00 98.65           C  
ATOM    852  CB  ILE A  58      -4.014  -2.388   6.950  1.00 98.65           C  
ATOM    853  HB  ILE A  58      -4.860  -3.031   6.707  1.00 98.65           H  
ATOM    854  O   ILE A  58      -6.007  -1.004   5.018  1.00 98.65           O  
ATOM    855  CG1 ILE A  58      -3.545  -2.739   8.381  1.00 98.65           C  
ATOM    856 HG12 ILE A  58      -2.712  -2.094   8.661  1.00 98.65           H  
ATOM    857 HG13 ILE A  58      -4.360  -2.563   9.083  1.00 98.65           H  
ATOM    858  CG2 ILE A  58      -2.880  -2.644   5.937  1.00 98.65           C  
ATOM    859 HG21 ILE A  58      -3.186  -2.378   4.925  1.00 98.65           H  
ATOM    860 HG22 ILE A  58      -2.617  -3.702   5.922  1.00 98.65           H  
ATOM    861 HG23 ILE A  58      -1.998  -2.059   6.195  1.00 98.65           H  
ATOM    862  CD1 ILE A  58      -3.114  -4.199   8.551  1.00 98.65           C  
ATOM    863 HD11 ILE A  58      -2.191  -4.396   8.005  1.00 98.65           H  
ATOM    864 HD12 ILE A  58      -3.902  -4.862   8.194  1.00 98.65           H  
ATOM    865 HD13 ILE A  58      -2.930  -4.392   9.608  1.00 98.65           H  
ATOM    866  N   ILE A  59      -4.218   0.345   4.786  1.00 98.74           N  
ATOM    867  H   ILE A  59      -3.356   0.658   5.209  1.00 98.74           H  
ATOM    868  CA  ILE A  59      -4.556   0.870   3.452  1.00 98.74           C  
ATOM    869  HA  ILE A  59      -5.584   0.586   3.225  1.00 98.74           H  
ATOM    870  C   ILE A  59      -3.697   0.264   2.338  1.00 98.74           C  
ATOM    871  CB  ILE A  59      -4.509   2.413   3.420  1.00 98.74           C  
ATOM    872  HB  ILE A  59      -4.815   2.722   2.420  1.00 98.74           H  
ATOM    873  O   ILE A  59      -4.081   0.294   1.173  1.00 98.74           O  
ATOM    874  CG1 ILE A  59      -3.098   2.981   3.690  1.00 98.74           C  
ATOM    875 HG12 ILE A  59      -2.847   2.845   4.742  1.00 98.74           H  
ATOM    876 HG13 ILE A  59      -2.370   2.440   3.085  1.00 98.74           H  
ATOM    877  CG2 ILE A  59      -5.519   2.990   4.426  1.00 98.74           C  
ATOM    878 HG21 ILE A  59      -6.488   2.507   4.303  1.00 98.74           H  
ATOM    879 HG22 ILE A  59      -5.647   4.060   4.262  1.00 98.74           H  
ATOM    880 HG23 ILE A  59      -5.173   2.817   5.445  1.00 98.74           H  
ATOM    881  CD1 ILE A  59      -2.944   4.467   3.348  1.00 98.74           C  
ATOM    882 HD11 ILE A  59      -1.932   4.790   3.591  1.00 98.74           H  
ATOM    883 HD12 ILE A  59      -3.650   5.075   3.915  1.00 98.74           H  
ATOM    884 HD13 ILE A  59      -3.115   4.619   2.283  1.00 98.74           H  
ATOM    885  N   GLN A  60      -2.542  -0.296   2.688  1.00 98.79           N  
ATOM    886  H   GLN A  60      -2.267  -0.268   3.659  1.00 98.79           H  
ATOM    887  CA  GLN A  60      -1.657  -1.014   1.779  1.00 98.79           C  
ATOM    888  HA  GLN A  60      -2.257  -1.503   1.011  1.00 98.79           H  
ATOM    889  C   GLN A  60      -0.909  -2.077   2.575  1.00 98.79           C  
ATOM    890  CB  GLN A  60      -0.701  -0.015   1.108  1.00 98.79           C  
ATOM    891  HB2 GLN A  60      -0.063   0.449   1.860  1.00 98.79           H  
ATOM    892  HB3 GLN A  60      -1.304   0.770   0.651  1.00 98.79           H  
ATOM    893  O   GLN A  60      -0.521  -1.825   3.722  1.00 98.79           O  
ATOM    894  CG  GLN A  60       0.190  -0.609   0.009  1.00 98.79           C  
ATOM    895  HG2 GLN A  60       0.368   0.182  -0.720  1.00 98.79           H  
ATOM    896  HG3 GLN A  60      -0.327  -1.424  -0.498  1.00 98.79           H  
ATOM    897  CD  GLN A  60       1.559  -1.092   0.477  1.00 98.79           C  
ATOM    898  NE2 GLN A  60       2.524  -1.091  -0.411  1.00 98.79           N  
ATOM    899 HE21 GLN A  60       2.360  -0.705  -1.330  1.00 98.79           H  
ATOM    900 HE22 GLN A  60       3.455  -1.347  -0.116  1.00 98.79           H  
ATOM    901  OE1 GLN A  60       1.787  -1.468   1.614  1.00 98.79           O  
ATOM    902  N   ARG A  61      -0.714  -3.255   1.978  1.00 98.78           N  
ATOM    903  H   ARG A  61      -1.120  -3.406   1.066  1.00 98.78           H  
ATOM    904  CA  ARG A  61       0.047  -4.339   2.598  1.00 98.78           C  
ATOM    905  HA  ARG A  61       0.786  -3.900   3.269  1.00 98.78           H  
ATOM    906  C   ARG A  61       0.804  -5.171   1.569  1.00 98.78           C  
ATOM    907  CB  ARG A  61      -0.930  -5.184   3.422  1.00 98.78           C  
ATOM    908  HB2 ARG A  61      -1.683  -5.624   2.768  1.00 98.78           H  
ATOM    909  HB3 ARG A  61      -1.430  -4.533   4.139  1.00 98.78           H  
ATOM    910  O   ARG A  61       0.198  -5.656   0.615  1.00 98.78           O  
ATOM    911  CG  ARG A  61      -0.205  -6.290   4.178  1.00 98.78           C  
ATOM    912  HG2 ARG A  61       0.114  -7.046   3.460  1.00 98.78           H  
ATOM    913  HG3 ARG A  61       0.674  -5.884   4.679  1.00 98.78           H  
ATOM    914  CD  ARG A  61      -1.129  -6.926   5.213  1.00 98.78           C  
ATOM    915  HD2 ARG A  61      -1.982  -7.379   4.708  1.00 98.78           H  
ATOM    916  HD3 ARG A  61      -1.482  -6.147   5.888  1.00 98.78           H  
ATOM    917  NE  ARG A  61      -0.391  -7.937   5.978  1.00 98.78           N  
ATOM    918  HE  ARG A  61       0.578  -8.053   5.719  1.00 98.78           H  
ATOM    919  NH1 ARG A  61      -2.036  -8.422   7.494  1.00 98.78           N  
ATOM    920 HH11 ARG A  61      -2.444  -9.156   8.055  1.00 98.78           H  
ATOM    921 HH12 ARG A  61      -2.649  -7.838   6.944  1.00 98.78           H  
ATOM    922  NH2 ARG A  61      -0.024  -9.373   7.698  1.00 98.78           N  
ATOM    923 HH21 ARG A  61       0.924  -9.489   7.371  1.00 98.78           H  
ATOM    924 HH22 ARG A  61      -0.324  -9.803   8.561  1.00 98.78           H  
ATOM    925  CZ  ARG A  61      -0.816  -8.565   7.048  1.00 98.78           C  
ATOM    926  N   ARG A  62       2.101  -5.384   1.813  1.00 98.28           N  
ATOM    927  H   ARG A  62       2.501  -4.898   2.603  1.00 98.28           H  
ATOM    928  CA  ARG A  62       2.996  -6.270   1.051  1.00 98.28           C  
ATOM    929  HA  ARG A  62       2.420  -6.840   0.322  1.00 98.28           H  
ATOM    930  C   ARG A  62       3.675  -7.246   2.009  1.00 98.28           C  
ATOM    931  CB  ARG A  62       4.067  -5.472   0.293  1.00 98.28           C  
ATOM    932  HB2 ARG A  62       4.512  -6.128  -0.455  1.00 98.28           H  
ATOM    933  HB3 ARG A  62       4.853  -5.202   0.999  1.00 98.28           H  
ATOM    934  O   ARG A  62       4.319  -6.810   2.964  1.00 98.28           O  
ATOM    935  CG  ARG A  62       3.610  -4.193  -0.408  1.00 98.28           C  
ATOM    936  HG2 ARG A  62       4.485  -3.682  -0.809  1.00 98.28           H  
ATOM    937  HG3 ARG A  62       3.147  -3.535   0.327  1.00 98.28           H  
ATOM    938  CD  ARG A  62       2.617  -4.442  -1.539  1.00 98.28           C  
ATOM    939  HD2 ARG A  62       1.722  -4.916  -1.137  1.00 98.28           H  
ATOM    940  HD3 ARG A  62       2.327  -3.476  -1.952  1.00 98.28           H  
ATOM    941  NE  ARG A  62       3.162  -5.291  -2.613  1.00 98.28           N  
ATOM    942  HE  ARG A  62       2.802  -6.233  -2.676  1.00 98.28           H  
ATOM    943  NH1 ARG A  62       4.496  -3.714  -3.648  1.00 98.28           N  
ATOM    944 HH11 ARG A  62       5.118  -3.507  -4.416  1.00 98.28           H  
ATOM    945 HH12 ARG A  62       4.400  -3.069  -2.877  1.00 98.28           H  
ATOM    946  NH2 ARG A  62       4.210  -5.684  -4.595  1.00 98.28           N  
ATOM    947 HH21 ARG A  62       3.707  -6.554  -4.697  1.00 98.28           H  
ATOM    948 HH22 ARG A  62       4.772  -5.310  -5.346  1.00 98.28           H  
ATOM    949  CZ  ARG A  62       3.940  -4.892  -3.602  1.00 98.28           C  
ATOM    950  N   ILE A  63       3.542  -8.547   1.769  1.00 97.53           N  
ATOM    951  H   ILE A  63       3.135  -8.801   0.881  1.00 97.53           H  
ATOM    952  CA  ILE A  63       4.051  -9.607   2.655  1.00 97.53           C  
ATOM    953  HA  ILE A  63       4.892  -9.212   3.224  1.00 97.53           H  
ATOM    954  C   ILE A  63       4.584 -10.855   1.937  1.00 97.53           C  
ATOM    955  CB  ILE A  63       2.972 -10.047   3.671  1.00 97.53           C  
ATOM    956  HB  ILE A  63       3.438 -10.782   4.327  1.00 97.53           H  
ATOM    957  O   ILE A  63       5.249 -11.664   2.581  1.00 97.53           O  
ATOM    958  CG1 ILE A  63       1.751 -10.711   3.000  1.00 97.53           C  
ATOM    959 HG12 ILE A  63       1.202  -9.981   2.405  1.00 97.53           H  
ATOM    960 HG13 ILE A  63       2.096 -11.503   2.335  1.00 97.53           H  
ATOM    961  CG2 ILE A  63       2.509  -8.886   4.558  1.00 97.53           C  
ATOM    962 HG21 ILE A  63       2.042  -9.277   5.462  1.00 97.53           H  
ATOM    963 HG22 ILE A  63       1.813  -8.259   4.000  1.00 97.53           H  
ATOM    964 HG23 ILE A  63       3.365  -8.269   4.831  1.00 97.53           H  
ATOM    965  CD1 ILE A  63       0.793 -11.359   4.002  1.00 97.53           C  
ATOM    966 HD11 ILE A  63       0.208 -10.597   4.517  1.00 97.53           H  
ATOM    967 HD12 ILE A  63       0.123 -12.030   3.464  1.00 97.53           H  
ATOM    968 HD13 ILE A  63       1.353 -11.948   4.728  1.00 97.53           H  
ATOM    969  N   ASN A  64       4.252 -11.080   0.662  1.00 96.46           N  
ATOM    970  H   ASN A  64       3.780 -10.356   0.139  1.00 96.46           H  
ATOM    971  CA  ASN A  64       4.570 -12.345  -0.009  1.00 96.46           C  
ATOM    972  HA  ASN A  64       5.555 -12.665   0.332  1.00 96.46           H  
ATOM    973  C   ASN A  64       4.692 -12.274  -1.542  1.00 96.46           C  
ATOM    974  CB  ASN A  64       3.546 -13.415   0.436  1.00 96.46           C  
ATOM    975  HB2 ASN A  64       3.800 -14.366  -0.032  1.00 96.46           H  
ATOM    976  HB3 ASN A  64       3.628 -13.544   1.515  1.00 96.46           H  
ATOM    977  O   ASN A  64       5.056 -13.283  -2.143  1.00 96.46           O  
ATOM    978  CG  ASN A  64       2.103 -13.091   0.086  1.00 96.46           C  
ATOM    979  ND2 ASN A  64       1.158 -13.592   0.852  1.00 96.46           N  
ATOM    980 HD21 ASN A  64       1.408 -14.009   1.737  1.00 96.46           H  
ATOM    981 HD22 ASN A  64       0.224 -13.245   0.684  1.00 96.46           H  
ATOM    982  OD1 ASN A  64       1.796 -12.415  -0.874  1.00 96.46           O  
ATOM    983  N   GLY A  65       4.398 -11.136  -2.174  1.00 96.60           N  
ATOM    984  H   GLY A  65       4.048 -10.348  -1.648  1.00 96.60           H  
ATOM    985  CA  GLY A  65       4.498 -10.956  -3.622  1.00 96.60           C  
ATOM    986  HA2 GLY A  65       4.395  -9.893  -3.841  1.00 96.60           H  
ATOM    987  HA3 GLY A  65       5.476 -11.293  -3.964  1.00 96.60           H  
ATOM    988  C   GLY A  65       3.439 -11.693  -4.443  1.00 96.60           C  
ATOM    989  O   GLY A  65       3.643 -11.897  -5.637  1.00 96.60           O  
ATOM    990  N   LYS A  66       2.328 -12.129  -3.834  1.00 96.99           N  
ATOM    991  H   LYS A  66       2.195 -11.867  -2.867  1.00 96.99           H  
ATOM    992  CA  LYS A  66       1.243 -12.830  -4.544  1.00 96.99           C  
ATOM    993  HA  LYS A  66       1.679 -13.512  -5.275  1.00 96.99           H  
ATOM    994  C   LYS A  66       0.348 -11.892  -5.344  1.00 96.99           C  
ATOM    995  CB  LYS A  66       0.383 -13.625  -3.560  1.00 96.99           C  
ATOM    996  HB2 LYS A  66      -0.502 -13.987  -4.084  1.00 96.99           H  
ATOM    997  HB3 LYS A  66       0.053 -12.968  -2.755  1.00 96.99           H  
ATOM    998  O   LYS A  66      -0.352 -12.356  -6.241  1.00 96.99           O  
ATOM    999  CG  LYS A  66       1.131 -14.833  -2.993  1.00 96.99           C  
ATOM   1000  HG2 LYS A  66       1.428 -15.492  -3.810  1.00 96.99           H  
ATOM   1001  HG3 LYS A  66       2.024 -14.510  -2.458  1.00 96.99           H  
ATOM   1002  CD  LYS A  66       0.200 -15.587  -2.044  1.00 96.99           C  
ATOM   1003  HD2 LYS A  66      -0.667 -15.940  -2.602  1.00 96.99           H  
ATOM   1004  HD3 LYS A  66      -0.134 -14.908  -1.259  1.00 96.99           H  
ATOM   1005  CE  LYS A  66       0.939 -16.772  -1.426  1.00 96.99           C  
ATOM   1006  HE2 LYS A  66       1.286 -17.424  -2.228  1.00 96.99           H  
ATOM   1007  HE3 LYS A  66       1.813 -16.392  -0.898  1.00 96.99           H  
ATOM   1008  NZ  LYS A  66       0.051 -17.511  -0.498  1.00 96.99           N  
ATOM   1009  HZ1 LYS A  66       0.543 -18.284  -0.071  1.00 96.99           H  
ATOM   1010  HZ2 LYS A  66      -0.281 -16.889   0.225  1.00 96.99           H  
ATOM   1011  HZ3 LYS A  66      -0.752 -17.869  -0.996  1.00 96.99           H  
ATOM   1012  N   VAL A  67       0.336 -10.605  -5.012  1.00 97.96           N  
ATOM   1013  H   VAL A  67       0.928 -10.290  -4.256  1.00 97.96           H  
ATOM   1014  CA  VAL A  67      -0.446  -9.603  -5.733  1.00 97.96           C  
ATOM   1015  HA  VAL A  67      -1.127 -10.101  -6.423  1.00 97.96           H  
ATOM   1016  C   VAL A  67       0.500  -8.753  -6.567  1.00 97.96           C  
ATOM   1017  CB  VAL A  67      -1.317  -8.789  -4.763  1.00 97.96           C  
ATOM   1018  HB  VAL A  67      -0.689  -8.352  -3.988  1.00 97.96           H  
ATOM   1019  O   VAL A  67       1.454  -8.168  -6.056  1.00 97.96           O  
ATOM   1020  CG1 VAL A  67      -2.089  -7.665  -5.463  1.00 97.96           C  
ATOM   1021 HG11 VAL A  67      -2.714  -7.145  -4.737  1.00 97.96           H  
ATOM   1022 HG12 VAL A  67      -2.717  -8.069  -6.258  1.00 97.96           H  
ATOM   1023 HG13 VAL A  67      -1.393  -6.938  -5.883  1.00 97.96           H  
ATOM   1024  CG2 VAL A  67      -2.354  -9.714  -4.109  1.00 97.96           C  
ATOM   1025 HG21 VAL A  67      -1.860 -10.482  -3.515  1.00 97.96           H  
ATOM   1026 HG22 VAL A  67      -2.967 -10.196  -4.871  1.00 97.96           H  
ATOM   1027 HG23 VAL A  67      -3.002  -9.137  -3.448  1.00 97.96           H  
ATOM   1028  N   ASP A  68       0.224  -8.677  -7.867  1.00 97.63           N  
ATOM   1029  H   ASP A  68      -0.497  -9.273  -8.250  1.00 97.63           H  
ATOM   1030  CA  ASP A  68       0.897  -7.732  -8.754  1.00 97.63           C  
ATOM   1031  HA  ASP A  68       1.965  -7.755  -8.536  1.00 97.63           H  
ATOM   1032  C   ASP A  68       0.403  -6.302  -8.466  1.00 97.63           C  
ATOM   1033  CB  ASP A  68       0.741  -8.187 -10.212  1.00 97.63           C  
ATOM   1034  HB2 ASP A  68      -0.302  -8.419 -10.425  1.00 97.63           H  
ATOM   1035  HB3 ASP A  68       1.309  -9.108 -10.347  1.00 97.63           H  
ATOM   1036  O   ASP A  68      -0.802  -6.072  -8.333  1.00 97.63           O  
ATOM   1037  CG  ASP A  68       1.248  -7.153 -11.214  1.00 97.63           C  
ATOM   1038  OD1 ASP A  68       2.184  -6.407 -10.841  1.00 97.63           O  
ATOM   1039  OD2 ASP A  68       0.658  -7.106 -12.310  1.00 97.63           O  
ATOM   1040  N   PHE A  69       1.347  -5.371  -8.324  1.00 98.47           N  
ATOM   1041  H   PHE A  69       2.279  -5.644  -8.602  1.00 98.47           H  
ATOM   1042  CA  PHE A  69       1.124  -3.951  -8.036  1.00 98.47           C  
ATOM   1043  HA  PHE A  69       0.071  -3.795  -7.803  1.00 98.47           H  
ATOM   1044  C   PHE A  69       1.407  -3.060  -9.258  1.00 98.47           C  
ATOM   1045  CB  PHE A  69       1.939  -3.519  -6.798  1.00 98.47           C  
ATOM   1046  HB2 PHE A  69       2.900  -4.033  -6.794  1.00 98.47           H  
ATOM   1047  HB3 PHE A  69       2.155  -2.455  -6.887  1.00 98.47           H  
ATOM   1048  O   PHE A  69       1.185  -1.854  -9.191  1.00 98.47           O  
ATOM   1049  CG  PHE A  69       1.242  -3.733  -5.463  1.00 98.47           C  
ATOM   1050  CD1 PHE A  69       0.926  -2.635  -4.642  1.00 98.47           C  
ATOM   1051  HD1 PHE A  69       1.195  -1.637  -4.955  1.00 98.47           H  
ATOM   1052  CD2 PHE A  69       0.886  -5.025  -5.040  1.00 98.47           C  
ATOM   1053  HD2 PHE A  69       1.121  -5.871  -5.669  1.00 98.47           H  
ATOM   1054  CE1 PHE A  69       0.240  -2.824  -3.430  1.00 98.47           C  
ATOM   1055  HE1 PHE A  69      -0.013  -1.971  -2.818  1.00 98.47           H  
ATOM   1056  CE2 PHE A  69       0.209  -5.222  -3.824  1.00 98.47           C  
ATOM   1057  HE2 PHE A  69      -0.062  -6.220  -3.513  1.00 98.47           H  
ATOM   1058  CZ  PHE A  69      -0.126  -4.119  -3.022  1.00 98.47           C  
ATOM   1059  HZ  PHE A  69      -0.651  -4.268  -2.090  1.00 98.47           H  
ATOM   1060  N   GLN A  70       1.825  -3.609 -10.404  1.00 98.30           N  
ATOM   1061  H   GLN A  70       1.961  -4.607 -10.469  1.00 98.30           H  
ATOM   1062  CA  GLN A  70       1.934  -2.847 -11.648  1.00 98.30           C  
ATOM   1063  HA  GLN A  70       2.316  -1.857 -11.399  1.00 98.30           H  
ATOM   1064  C   GLN A  70       0.541  -2.651 -12.279  1.00 98.30           C  
ATOM   1065  CB  GLN A  70       2.967  -3.506 -12.576  1.00 98.30           C  
ATOM   1066  HB2 GLN A  70       2.555  -4.421 -13.003  1.00 98.30           H  
ATOM   1067  HB3 GLN A  70       3.858  -3.759 -12.002  1.00 98.30           H  
ATOM   1068  O   GLN A  70       0.190  -3.248 -13.294  1.00 98.30           O  
ATOM   1069  CG  GLN A  70       3.363  -2.526 -13.689  1.00 98.30           C  
ATOM   1070  HG2 GLN A  70       2.469  -2.215 -14.230  1.00 98.30           H  
ATOM   1071  HG3 GLN A  70       3.811  -1.638 -13.243  1.00 98.30           H  
ATOM   1072  CD  GLN A  70       4.342  -3.097 -14.706  1.00 98.30           C  
ATOM   1073  NE2 GLN A  70       4.615  -2.367 -15.766  1.00 98.30           N  
ATOM   1074 HE21 GLN A  70       4.082  -1.520 -15.899  1.00 98.30           H  
ATOM   1075 HE22 GLN A  70       4.950  -2.907 -16.551  1.00 98.30           H  
ATOM   1076  OE1 GLN A  70       4.902  -4.175 -14.605  1.00 98.30           O  
ATOM   1077  N   ARG A  71      -0.278  -1.815 -11.634  1.00 98.66           N  
ATOM   1078  H   ARG A  71       0.090  -1.381 -10.800  1.00 98.66           H  
ATOM   1079  CA  ARG A  71      -1.706  -1.620 -11.929  1.00 98.66           C  
ATOM   1080  HA  ARG A  71      -2.027  -2.360 -12.662  1.00 98.66           H  
ATOM   1081  C   ARG A  71      -2.011  -0.265 -12.558  1.00 98.66           C  
ATOM   1082  CB  ARG A  71      -2.528  -1.822 -10.648  1.00 98.66           C  
ATOM   1083  HB2 ARG A  71      -3.584  -1.692 -10.883  1.00 98.66           H  
ATOM   1084  HB3 ARG A  71      -2.254  -1.062  -9.916  1.00 98.66           H  
ATOM   1085  O   ARG A  71      -1.247   0.687 -12.397  1.00 98.66           O  
ATOM   1086  CG  ARG A  71      -2.359  -3.198 -10.003  1.00 98.66           C  
ATOM   1087  HG2 ARG A  71      -2.998  -3.246  -9.122  1.00 98.66           H  
ATOM   1088  HG3 ARG A  71      -1.326  -3.342  -9.686  1.00 98.66           H  
ATOM   1089  CD  ARG A  71      -2.764  -4.319 -10.953  1.00 98.66           C  
ATOM   1090  HD2 ARG A  71      -3.787  -4.146 -11.286  1.00 98.66           H  
ATOM   1091  HD3 ARG A  71      -2.098  -4.333 -11.816  1.00 98.66           H  
ATOM   1092  NE  ARG A  71      -2.677  -5.603 -10.264  1.00 98.66           N  
ATOM   1093  HE  ARG A  71      -2.206  -5.599  -9.371  1.00 98.66           H  
ATOM   1094  NH1 ARG A  71      -3.436  -6.902 -11.981  1.00 98.66           N  
ATOM   1095 HH11 ARG A  71      -3.553  -7.801 -12.427  1.00 98.66           H  
ATOM   1096 HH12 ARG A  71      -3.739  -6.057 -12.443  1.00 98.66           H  
ATOM   1097  NH2 ARG A  71      -2.689  -7.834 -10.073  1.00 98.66           N  
ATOM   1098 HH21 ARG A  71      -2.769  -8.745 -10.500  1.00 98.66           H  
ATOM   1099 HH22 ARG A  71      -2.175  -7.672  -9.219  1.00 98.66           H  
ATOM   1100  CZ  ARG A  71      -2.935  -6.775 -10.786  1.00 98.66           C  
ATOM   1101  N   SER A  72      -3.128  -0.210 -13.281  1.00 98.82           N  
ATOM   1102  H   SER A  72      -3.714  -1.033 -13.314  1.00 98.82           H  
ATOM   1103  CA  SER A  72      -3.632   1.008 -13.920  1.00 98.82           C  
ATOM   1104  HA  SER A  72      -2.829   1.461 -14.501  1.00 98.82           H  
ATOM   1105  C   SER A  72      -4.099   2.028 -12.884  1.00 98.82           C  
ATOM   1106  CB  SER A  72      -4.788   0.686 -14.876  1.00 98.82           C  
ATOM   1107  HB2 SER A  72      -4.445   0.000 -15.651  1.00 98.82           H  
ATOM   1108  HB3 SER A  72      -5.131   1.603 -15.354  1.00 98.82           H  
ATOM   1109  O   SER A  72      -4.369   1.693 -11.725  1.00 98.82           O  
ATOM   1110  OG  SER A  72      -5.872   0.105 -14.175  1.00 98.82           O  
ATOM   1111  HG  SER A  72      -5.615  -0.796 -13.964  1.00 98.82           H  
ATOM   1112  N   PHE A  73      -4.260   3.280 -13.303  1.00 98.83           N  
ATOM   1113  H   PHE A  73      -3.953   3.513 -14.237  1.00 98.83           H  
ATOM   1114  CA  PHE A  73      -4.767   4.344 -12.447  1.00 98.83           C  
ATOM   1115  HA  PHE A  73      -4.091   4.460 -11.600  1.00 98.83           H  
ATOM   1116  C   PHE A  73      -6.158   4.012 -11.893  1.00 98.83           C  
ATOM   1117  CB  PHE A  73      -4.790   5.657 -13.236  1.00 98.83           C  
ATOM   1118  HB2 PHE A  73      -5.553   5.603 -14.012  1.00 98.83           H  
ATOM   1119  HB3 PHE A  73      -3.831   5.788 -13.737  1.00 98.83           H  
ATOM   1120  O   PHE A  73      -6.417   4.246 -10.716  1.00 98.83           O  
ATOM   1121  CG  PHE A  73      -5.047   6.862 -12.355  1.00 98.83           C  
ATOM   1122  CD1 PHE A  73      -6.366   7.245 -12.045  1.00 98.83           C  
ATOM   1123  HD1 PHE A  73      -7.202   6.681 -12.431  1.00 98.83           H  
ATOM   1124  CD2 PHE A  73      -3.964   7.583 -11.816  1.00 98.83           C  
ATOM   1125  HD2 PHE A  73      -2.949   7.285 -12.035  1.00 98.83           H  
ATOM   1126  CE1 PHE A  73      -6.601   8.358 -11.220  1.00 98.83           C  
ATOM   1127  HE1 PHE A  73      -7.617   8.643 -10.986  1.00 98.83           H  
ATOM   1128  CE2 PHE A  73      -4.202   8.709 -11.007  1.00 98.83           C  
ATOM   1129  HE2 PHE A  73      -3.370   9.274 -10.613  1.00 98.83           H  
ATOM   1130  CZ  PHE A  73      -5.520   9.103 -10.718  1.00 98.83           C  
ATOM   1131  HZ  PHE A  73      -5.701   9.974 -10.106  1.00 98.83           H  
ATOM   1132  N   ASN A  74      -7.039   3.419 -12.707  1.00 98.81           N  
ATOM   1133  H   ASN A  74      -6.742   3.209 -13.649  1.00 98.81           H  
ATOM   1134  CA  ASN A  74      -8.383   3.025 -12.272  1.00 98.81           C  
ATOM   1135  HA  ASN A  74      -8.851   3.866 -11.759  1.00 98.81           H  
ATOM   1136  C   ASN A  74      -8.355   1.862 -11.267  1.00 98.81           C  
ATOM   1137  CB  ASN A  74      -9.236   2.663 -13.496  1.00 98.81           C  
ATOM   1138  HB2 ASN A  74     -10.147   2.172 -13.154  1.00 98.81           H  
ATOM   1139  HB3 ASN A  74      -8.689   1.957 -14.121  1.00 98.81           H  
ATOM   1140  O   ASN A  74      -9.105   1.876 -10.298  1.00 98.81           O  
ATOM   1141  CG  ASN A  74      -9.659   3.862 -14.326  1.00 98.81           C  
ATOM   1142  ND2 ASN A  74     -10.022   3.634 -15.566  1.00 98.81           N  
ATOM   1143 HD21 ASN A  74      -9.922   2.707 -15.953  1.00 98.81           H  
ATOM   1144 HD22 ASN A  74     -10.235   4.445 -16.129  1.00 98.81           H  
ATOM   1145  OD1 ASN A  74      -9.706   5.001 -13.892  1.00 98.81           O  
ATOM   1146  N   GLU A  75      -7.464   0.884 -11.436  1.00 98.86           N  
ATOM   1147  H   GLU A  75      -6.855   0.893 -12.242  1.00 98.86           H  
ATOM   1148  CA  GLU A  75      -7.287  -0.173 -10.432  1.00 98.86           C  
ATOM   1149  HA  GLU A  75      -8.248  -0.638 -10.209  1.00 98.86           H  
ATOM   1150  C   GLU A  75      -6.746   0.404  -9.115  1.00 98.86           C  
ATOM   1151  CB  GLU A  75      -6.335  -1.242 -10.973  1.00 98.86           C  
ATOM   1152  HB2 GLU A  75      -6.003  -1.878 -10.152  1.00 98.86           H  
ATOM   1153  HB3 GLU A  75      -5.465  -0.730 -11.385  1.00 98.86           H  
ATOM   1154  O   GLU A  75      -7.226   0.056  -8.040  1.00 98.86           O  
ATOM   1155  CG  GLU A  75      -6.955  -2.139 -12.055  1.00 98.86           C  
ATOM   1156  HG2 GLU A  75      -7.472  -1.528 -12.795  1.00 98.86           H  
ATOM   1157  HG3 GLU A  75      -7.692  -2.795 -11.591  1.00 98.86           H  
ATOM   1158  CD  GLU A  75      -5.861  -2.962 -12.748  1.00 98.86           C  
ATOM   1159  OE1 GLU A  75      -5.819  -4.200 -12.565  1.00 98.86           O  
ATOM   1160  OE2 GLU A  75      -5.018  -2.327 -13.431  1.00 98.86           O  
ATOM   1161  N   TYR A  76      -5.799   1.345  -9.173  1.00 98.89           N  
ATOM   1162  H   TYR A  76      -5.406   1.581 -10.073  1.00 98.89           H  
ATOM   1163  CA  TYR A  76      -5.340   2.073  -7.986  1.00 98.89           C  
ATOM   1164  HA  TYR A  76      -5.066   1.347  -7.221  1.00 98.89           H  
ATOM   1165  C   TYR A  76      -6.419   2.959  -7.364  1.00 98.89           C  
ATOM   1166  CB  TYR A  76      -4.108   2.918  -8.329  1.00 98.89           C  
ATOM   1167  HB2 TYR A  76      -4.157   3.258  -9.363  1.00 98.89           H  
ATOM   1168  HB3 TYR A  76      -4.094   3.808  -7.700  1.00 98.89           H  
ATOM   1169  O   TYR A  76      -6.422   3.143  -6.147  1.00 98.89           O  
ATOM   1170  CG  TYR A  76      -2.821   2.177  -8.078  1.00 98.89           C  
ATOM   1171  CD1 TYR A  76      -2.433   1.933  -6.749  1.00 98.89           C  
ATOM   1172  HD1 TYR A  76      -3.048   2.295  -5.938  1.00 98.89           H  
ATOM   1173  CD2 TYR A  76      -2.030   1.717  -9.147  1.00 98.89           C  
ATOM   1174  HD2 TYR A  76      -2.332   1.898 -10.168  1.00 98.89           H  
ATOM   1175  CE1 TYR A  76      -1.255   1.222  -6.477  1.00 98.89           C  
ATOM   1176  HE1 TYR A  76      -0.968   1.030  -5.454  1.00 98.89           H  
ATOM   1177  CE2 TYR A  76      -0.842   1.014  -8.881  1.00 98.89           C  
ATOM   1178  HE2 TYR A  76      -0.223   0.661  -9.693  1.00 98.89           H  
ATOM   1179  OH  TYR A  76       0.703   0.138  -7.261  1.00 98.89           O  
ATOM   1180  HH  TYR A  76       0.796   0.005  -6.315  1.00 98.89           H  
ATOM   1181  CZ  TYR A  76      -0.456   0.772  -7.546  1.00 98.89           C  
ATOM   1182  N   ARG A  77      -7.336   3.502  -8.170  1.00 98.85           N  
ATOM   1183  H   ARG A  77      -7.214   3.372  -9.164  1.00 98.85           H  
ATOM   1184  CA  ARG A  77      -8.496   4.269  -7.713  1.00 98.85           C  
ATOM   1185  HA  ARG A  77      -8.163   5.096  -7.086  1.00 98.85           H  
ATOM   1186  C   ARG A  77      -9.426   3.407  -6.867  1.00 98.85           C  
ATOM   1187  CB  ARG A  77      -9.236   4.841  -8.932  1.00 98.85           C  
ATOM   1188  HB2 ARG A  77      -8.540   5.387  -9.568  1.00 98.85           H  
ATOM   1189  HB3 ARG A  77      -9.681   4.032  -9.512  1.00 98.85           H  
ATOM   1190  O   ARG A  77      -9.745   3.785  -5.739  1.00 98.85           O  
ATOM   1191  CG  ARG A  77     -10.348   5.788  -8.495  1.00 98.85           C  
ATOM   1192  HG2 ARG A  77     -10.950   5.354  -7.696  1.00 98.85           H  
ATOM   1193  HG3 ARG A  77      -9.833   6.675  -8.126  1.00 98.85           H  
ATOM   1194  CD  ARG A  77     -11.279   6.185  -9.635  1.00 98.85           C  
ATOM   1195  HD2 ARG A  77     -10.684   6.591 -10.453  1.00 98.85           H  
ATOM   1196  HD3 ARG A  77     -11.954   6.964  -9.280  1.00 98.85           H  
ATOM   1197  NE  ARG A  77     -12.060   5.020 -10.076  1.00 98.85           N  
ATOM   1198  HE  ARG A  77     -12.154   4.245  -9.436  1.00 98.85           H  
ATOM   1199  NH1 ARG A  77     -12.644   5.802 -12.128  1.00 98.85           N  
ATOM   1200 HH11 ARG A  77     -12.941   5.631 -13.078  1.00 98.85           H  
ATOM   1201 HH12 ARG A  77     -12.210   6.676 -11.868  1.00 98.85           H  
ATOM   1202  NH2 ARG A  77     -13.122   3.674 -11.534  1.00 98.85           N  
ATOM   1203 HH21 ARG A  77     -13.520   3.465 -12.438  1.00 98.85           H  
ATOM   1204 HH22 ARG A  77     -12.983   2.923 -10.872  1.00 98.85           H  
ATOM   1205  CZ  ARG A  77     -12.613   4.838 -11.248  1.00 98.85           C  
ATOM   1206  N   ASP A  78      -9.816   2.262  -7.418  1.00 98.57           N  
ATOM   1207  H   ASP A  78      -9.497   2.065  -8.356  1.00 98.57           H  
ATOM   1208  CA  ASP A  78     -10.862   1.398  -6.868  1.00 98.57           C  
ATOM   1209  HA  ASP A  78     -11.615   2.022  -6.386  1.00 98.57           H  
ATOM   1210  C   ASP A  78     -10.326   0.444  -5.787  1.00 98.57           C  
ATOM   1211  CB  ASP A  78     -11.547   0.655  -8.035  1.00 98.57           C  
ATOM   1212  HB2 ASP A  78     -10.800   0.075  -8.576  1.00 98.57           H  
ATOM   1213  HB3 ASP A  78     -12.283  -0.036  -7.625  1.00 98.57           H  
ATOM   1214  O   ASP A  78     -11.055   0.069  -4.868  1.00 98.57           O  
ATOM   1215  CG  ASP A  78     -12.267   1.603  -9.013  1.00 98.57           C  
ATOM   1216  OD1 ASP A  78     -12.592   2.750  -8.632  1.00 98.57           O  
ATOM   1217  OD2 ASP A  78     -12.526   1.237 -10.181  1.00 98.57           O  
ATOM   1218  N   GLY A  79      -9.032   0.120  -5.848  1.00 98.69           N  
ATOM   1219  H   GLY A  79      -8.529   0.401  -6.678  1.00 98.69           H  
ATOM   1220  CA  GLY A  79      -8.368  -0.847  -4.981  1.00 98.69           C  
ATOM   1221  HA2 GLY A  79      -8.907  -0.952  -4.040  1.00 98.69           H  
ATOM   1222  HA3 GLY A  79      -7.364  -0.482  -4.763  1.00 98.69           H  
ATOM   1223  C   GLY A  79      -8.248  -2.224  -5.633  1.00 98.69           C  
ATOM   1224  O   GLY A  79      -8.971  -2.573  -6.564  1.00 98.69           O  
ATOM   1225  N   PHE A  80      -7.299  -3.020  -5.145  1.00 98.63           N  
ATOM   1226  H   PHE A  80      -6.783  -2.708  -4.335  1.00 98.63           H  
ATOM   1227  CA  PHE A  80      -7.017  -4.355  -5.674  1.00 98.63           C  
ATOM   1228  HA  PHE A  80      -7.961  -4.829  -5.940  1.00 98.63           H  
ATOM   1229  C   PHE A  80      -6.329  -5.249  -4.639  1.00 98.63           C  
ATOM   1230  CB  PHE A  80      -6.162  -4.242  -6.950  1.00 98.63           C  
ATOM   1231  HB2 PHE A  80      -5.982  -5.237  -7.358  1.00 98.63           H  
ATOM   1232  HB3 PHE A  80      -6.734  -3.701  -7.704  1.00 98.63           H  
ATOM   1233  O   PHE A  80      -5.887  -4.800  -3.579  1.00 98.63           O  
ATOM   1234  CG  PHE A  80      -4.829  -3.546  -6.758  1.00 98.63           C  
ATOM   1235  CD1 PHE A  80      -4.706  -2.186  -7.086  1.00 98.63           C  
ATOM   1236  HD1 PHE A  80      -5.559  -1.648  -7.471  1.00 98.63           H  
ATOM   1237  CD2 PHE A  80      -3.713  -4.248  -6.264  1.00 98.63           C  
ATOM   1238  HD2 PHE A  80      -3.794  -5.297  -6.020  1.00 98.63           H  
ATOM   1239  CE1 PHE A  80      -3.475  -1.531  -6.934  1.00 98.63           C  
ATOM   1240  HE1 PHE A  80      -3.384  -0.494  -7.222  1.00 98.63           H  
ATOM   1241  CE2 PHE A  80      -2.484  -3.588  -6.098  1.00 98.63           C  
ATOM   1242  HE2 PHE A  80      -1.627  -4.132  -5.729  1.00 98.63           H  
ATOM   1243  CZ  PHE A  80      -2.362  -2.230  -6.438  1.00 98.63           C  
ATOM   1244  HZ  PHE A  80      -1.410  -1.731  -6.336  1.00 98.63           H  
ATOM   1245  N   GLY A  81      -6.195  -6.529  -4.986  1.00 97.57           N  
ATOM   1246  H   GLY A  81      -6.624  -6.821  -5.852  1.00 97.57           H  
ATOM   1247  CA  GLY A  81      -5.714  -7.574  -4.089  1.00 97.57           C  
ATOM   1248  HA2 GLY A  81      -5.271  -8.382  -4.671  1.00 97.57           H  
ATOM   1249  HA3 GLY A  81      -4.948  -7.179  -3.422  1.00 97.57           H  
ATOM   1250  C   GLY A  81      -6.844  -8.155  -3.247  1.00 97.57           C  
ATOM   1251  O   GLY A  81      -8.022  -7.924  -3.516  1.00 97.57           O  
ATOM   1252  N   ASP A  82      -6.486  -8.949  -2.245  1.00 91.62           N  
ATOM   1253  H   ASP A  82      -5.507  -9.034  -2.011  1.00 91.62           H  
ATOM   1254  CA  ASP A  82      -7.472  -9.593  -1.384  1.00 91.62           C  
ATOM   1255  HA  ASP A  82      -8.315  -8.916  -1.251  1.00 91.62           H  
ATOM   1256  C   ASP A  82      -6.903  -9.893   0.006  1.00 91.62           C  
ATOM   1257  CB  ASP A  82      -8.012 -10.865  -2.051  1.00 91.62           C  
ATOM   1258  HB2 ASP A  82      -8.577 -10.608  -2.947  1.00 91.62           H  
ATOM   1259  HB3 ASP A  82      -7.179 -11.508  -2.335  1.00 91.62           H  
ATOM   1260  O   ASP A  82      -5.756 -10.326   0.160  1.00 91.62           O  
ATOM   1261  CG  ASP A  82      -8.919 -11.600  -1.076  1.00 91.62           C  
ATOM   1262  OD1 ASP A  82      -9.939 -11.033  -0.628  1.00 91.62           O  
ATOM   1263  OD2 ASP A  82      -8.471 -12.657  -0.596  1.00 91.62           O  
ATOM   1264  N   PHE A  83      -7.739  -9.719   1.030  1.00 94.62           N  
ATOM   1265  H   PHE A  83      -8.697  -9.479   0.815  1.00 94.62           H  
ATOM   1266  CA  PHE A  83      -7.349  -9.905   2.424  1.00 94.62           C  
ATOM   1267  HA  PHE A  83      -6.471  -9.287   2.614  1.00 94.62           H  
ATOM   1268  C   PHE A  83      -6.942 -11.349   2.754  1.00 94.62           C  
ATOM   1269  CB  PHE A  83      -8.487  -9.444   3.345  1.00 94.62           C  
ATOM   1270  HB2 PHE A  83      -8.173  -9.600   4.378  1.00 94.62           H  
ATOM   1271  HB3 PHE A  83      -9.351 -10.085   3.170  1.00 94.62           H  
ATOM   1272  O   PHE A  83      -6.145 -11.535   3.672  1.00 94.62           O  
ATOM   1273  CG  PHE A  83      -8.902  -7.989   3.199  1.00 94.62           C  
ATOM   1274  CD1 PHE A  83      -7.942  -6.960   3.236  1.00 94.62           C  
ATOM   1275  HD1 PHE A  83      -6.894  -7.191   3.354  1.00 94.62           H  
ATOM   1276  CD2 PHE A  83     -10.256  -7.656   3.011  1.00 94.62           C  
ATOM   1277  HD2 PHE A  83     -10.992  -8.443   2.935  1.00 94.62           H  
ATOM   1278  CE1 PHE A  83      -8.337  -5.619   3.099  1.00 94.62           C  
ATOM   1279  HE1 PHE A  83      -7.599  -4.830   3.104  1.00 94.62           H  
ATOM   1280  CE2 PHE A  83     -10.644  -6.312   2.863  1.00 94.62           C  
ATOM   1281  HE2 PHE A  83     -11.670  -6.049   2.648  1.00 94.62           H  
ATOM   1282  CZ  PHE A  83      -9.686  -5.291   2.914  1.00 94.62           C  
ATOM   1283  HZ  PHE A  83      -9.981  -4.262   2.764  1.00 94.62           H  
ATOM   1284  N   THR A  84      -7.428 -12.358   2.018  1.00 91.62           N  
ATOM   1285  H   THR A  84      -8.026 -12.157   1.229  1.00 91.62           H  
ATOM   1286  CA  THR A  84      -7.029 -13.764   2.223  1.00 91.62           C  
ATOM   1287  HA  THR A  84      -6.960 -13.944   3.296  1.00 91.62           H  
ATOM   1288  C   THR A  84      -5.645 -14.058   1.646  1.00 91.62           C  
ATOM   1289  CB  THR A  84      -8.044 -14.782   1.668  1.00 91.62           C  
ATOM   1290  HB  THR A  84      -7.801 -15.749   2.108  1.00 91.62           H  
ATOM   1291  O   THR A  84      -4.877 -14.812   2.242  1.00 91.62           O  
ATOM   1292  CG2 THR A  84      -9.496 -14.464   2.029  1.00 91.62           C  
ATOM   1293 HG21 THR A  84     -10.133 -15.283   1.694  1.00 91.62           H  
ATOM   1294 HG22 THR A  84      -9.819 -13.547   1.537  1.00 91.62           H  
ATOM   1295 HG23 THR A  84      -9.591 -14.355   3.109  1.00 91.62           H  
ATOM   1296  OG1 THR A  84      -7.964 -14.933   0.276  1.00 91.62           O  
ATOM   1297  HG1 THR A  84      -8.229 -14.098  -0.117  1.00 91.62           H  
ATOM   1298  N   SER A  85      -5.277 -13.409   0.532  1.00 90.41           N  
ATOM   1299  H   SER A  85      -5.972 -12.841   0.069  1.00 90.41           H  
ATOM   1300  CA  SER A  85      -3.908 -13.460  -0.008  1.00 90.41           C  
ATOM   1301  HA  SER A  85      -3.605 -14.506  -0.067  1.00 90.41           H  
ATOM   1302  C   SER A  85      -2.901 -12.736   0.897  1.00 90.41           C  
ATOM   1303  CB  SER A  85      -3.874 -12.876  -1.424  1.00 90.41           C  
ATOM   1304  HB2 SER A  85      -4.739 -13.223  -1.990  1.00 90.41           H  
ATOM   1305  HB3 SER A  85      -2.971 -13.226  -1.924  1.00 90.41           H  
ATOM   1306  O   SER A  85      -1.707 -13.053   0.900  1.00 90.41           O  
ATOM   1307  OG  SER A  85      -3.845 -11.462  -1.410  1.00 90.41           O  
ATOM   1308  HG  SER A  85      -4.623 -11.100  -0.979  1.00 90.41           H  
ATOM   1309  N   GLY A  86      -3.413 -11.786   1.686  1.00 94.24           N  
ATOM   1310  H   GLY A  86      -4.396 -11.587   1.572  1.00 94.24           H  
ATOM   1311  CA  GLY A  86      -2.680 -10.969   2.640  1.00 94.24           C  
ATOM   1312  HA2 GLY A  86      -1.912 -11.581   3.114  1.00 94.24           H  
ATOM   1313  HA3 GLY A  86      -3.375 -10.638   3.411  1.00 94.24           H  
ATOM   1314  C   GLY A  86      -2.021  -9.728   2.037  1.00 94.24           C  
ATOM   1315  O   GLY A  86      -1.504  -8.919   2.803  1.00 94.24           O  
ATOM   1316  N   GLU A  87      -2.073  -9.536   0.716  1.00 98.25           N  
ATOM   1317  H   GLU A  87      -2.555 -10.213   0.142  1.00 98.25           H  
ATOM   1318  CA  GLU A  87      -1.617  -8.318   0.038  1.00 98.25           C  
ATOM   1319  HA  GLU A  87      -1.189  -7.637   0.774  1.00 98.25           H  
ATOM   1320  C   GLU A  87      -2.780  -7.595  -0.633  1.00 98.25           C  
ATOM   1321  CB  GLU A  87      -0.537  -8.614  -1.005  1.00 98.25           C  
ATOM   1322  HB2 GLU A  87      -0.923  -9.329  -1.732  1.00 98.25           H  
ATOM   1323  HB3 GLU A  87      -0.290  -7.684  -1.517  1.00 98.25           H  
ATOM   1324  O   GLU A  87      -3.659  -8.217  -1.231  1.00 98.25           O  
ATOM   1325  CG  GLU A  87       0.736  -9.179  -0.383  1.00 98.25           C  
ATOM   1326  HG2 GLU A  87       0.546 -10.190  -0.023  1.00 98.25           H  
ATOM   1327  HG3 GLU A  87       1.001  -8.564   0.477  1.00 98.25           H  
ATOM   1328  CD  GLU A  87       1.902  -9.194  -1.375  1.00 98.25           C  
ATOM   1329  OE1 GLU A  87       3.040  -8.982  -0.895  1.00 98.25           O  
ATOM   1330  OE2 GLU A  87       1.702  -9.428  -2.585  1.00 98.25           O  
ATOM   1331  N   PHE A  88      -2.787  -6.270  -0.527  1.00 98.66           N  
ATOM   1332  H   PHE A  88      -2.020  -5.806  -0.061  1.00 98.66           H  
ATOM   1333  CA  PHE A  88      -3.814  -5.434  -1.139  1.00 98.66           C  
ATOM   1334  HA  PHE A  88      -3.946  -5.746  -2.175  1.00 98.66           H  
ATOM   1335  C   PHE A  88      -3.405  -3.959  -1.151  1.00 98.66           C  
ATOM   1336  CB  PHE A  88      -5.158  -5.609  -0.400  1.00 98.66           C  
ATOM   1337  HB2 PHE A  88      -5.448  -6.660  -0.388  1.00 98.66           H  
ATOM   1338  HB3 PHE A  88      -5.935  -5.090  -0.960  1.00 98.66           H  
ATOM   1339  O   PHE A  88      -2.515  -3.526  -0.409  1.00 98.66           O  
ATOM   1340  CG  PHE A  88      -5.164  -5.087   1.021  1.00 98.66           C  
ATOM   1341  CD1 PHE A  88      -4.701  -5.891   2.080  1.00 98.66           C  
ATOM   1342  HD1 PHE A  88      -4.350  -6.893   1.879  1.00 98.66           H  
ATOM   1343  CD2 PHE A  88      -5.618  -3.781   1.274  1.00 98.66           C  
ATOM   1344  HD2 PHE A  88      -5.981  -3.166   0.464  1.00 98.66           H  
ATOM   1345  CE1 PHE A  88      -4.700  -5.389   3.393  1.00 98.66           C  
ATOM   1346  HE1 PHE A  88      -4.355  -6.006   4.210  1.00 98.66           H  
ATOM   1347  CE2 PHE A  88      -5.603  -3.273   2.582  1.00 98.66           C  
ATOM   1348  HE2 PHE A  88      -5.957  -2.271   2.775  1.00 98.66           H  
ATOM   1349  CZ  PHE A  88      -5.155  -4.082   3.639  1.00 98.66           C  
ATOM   1350  HZ  PHE A  88      -5.181  -3.695   4.648  1.00 98.66           H  
ATOM   1351  N   TYR A  89      -4.119  -3.190  -1.966  1.00 98.78           N  
ATOM   1352  H   TYR A  89      -4.806  -3.645  -2.550  1.00 98.78           H  
ATOM   1353  CA  TYR A  89      -4.178  -1.737  -1.926  1.00 98.78           C  
ATOM   1354  HA  TYR A  89      -3.624  -1.367  -1.064  1.00 98.78           H  
ATOM   1355  C   TYR A  89      -5.645  -1.322  -1.788  1.00 98.78           C  
ATOM   1356  CB  TYR A  89      -3.548  -1.168  -3.201  1.00 98.78           C  
ATOM   1357  HB2 TYR A  89      -2.597  -1.669  -3.384  1.00 98.78           H  
ATOM   1358  HB3 TYR A  89      -4.195  -1.372  -4.054  1.00 98.78           H  
ATOM   1359  O   TYR A  89      -6.480  -1.759  -2.576  1.00 98.78           O  
ATOM   1360  CG  TYR A  89      -3.292   0.318  -3.096  1.00 98.78           C  
ATOM   1361  CD1 TYR A  89      -4.221   1.252  -3.592  1.00 98.78           C  
ATOM   1362  HD1 TYR A  89      -5.101   0.917  -4.121  1.00 98.78           H  
ATOM   1363  CD2 TYR A  89      -2.121   0.756  -2.453  1.00 98.78           C  
ATOM   1364  HD2 TYR A  89      -1.416   0.024  -2.090  1.00 98.78           H  
ATOM   1365  CE1 TYR A  89      -3.981   2.629  -3.419  1.00 98.78           C  
ATOM   1366  HE1 TYR A  89      -4.670   3.366  -3.804  1.00 98.78           H  
ATOM   1367  CE2 TYR A  89      -1.874   2.128  -2.282  1.00 98.78           C  
ATOM   1368  HE2 TYR A  89      -0.986   2.465  -1.768  1.00 98.78           H  
ATOM   1369  OH  TYR A  89      -2.568   4.386  -2.584  1.00 98.78           O  
ATOM   1370  HH  TYR A  89      -1.699   4.584  -2.227  1.00 98.78           H  
ATOM   1371  CZ  TYR A  89      -2.809   3.066  -2.763  1.00 98.78           C  
ATOM   1372  N   LEU A  90      -5.980  -0.510  -0.782  1.00 98.57           N  
ATOM   1373  H   LEU A  90      -5.250  -0.171  -0.172  1.00 98.57           H  
ATOM   1374  CA  LEU A  90      -7.376  -0.213  -0.429  1.00 98.57           C  
ATOM   1375  HA  LEU A  90      -7.907  -1.162  -0.356  1.00 98.57           H  
ATOM   1376  C   LEU A  90      -8.111   0.618  -1.492  1.00 98.57           C  
ATOM   1377  CB  LEU A  90      -7.394   0.479   0.947  1.00 98.57           C  
ATOM   1378  HB2 LEU A  90      -6.868   1.430   0.861  1.00 98.57           H  
ATOM   1379  HB3 LEU A  90      -6.849  -0.155   1.646  1.00 98.57           H  
ATOM   1380  O   LEU A  90      -9.336   0.593  -1.538  1.00 98.57           O  
ATOM   1381  CG  LEU A  90      -8.795   0.740   1.539  1.00 98.57           C  
ATOM   1382  HG  LEU A  90      -9.390   1.347   0.856  1.00 98.57           H  
ATOM   1383  CD1 LEU A  90      -9.537  -0.564   1.839  1.00 98.57           C  
ATOM   1384 HD11 LEU A  90     -10.505  -0.343   2.289  1.00 98.57           H  
ATOM   1385 HD12 LEU A  90      -9.726  -1.105   0.912  1.00 98.57           H  
ATOM   1386 HD13 LEU A  90      -8.954  -1.189   2.515  1.00 98.57           H  
ATOM   1387  CD2 LEU A  90      -8.670   1.524   2.844  1.00 98.57           C  
ATOM   1388 HD21 LEU A  90      -8.095   0.947   3.569  1.00 98.57           H  
ATOM   1389 HD22 LEU A  90      -8.179   2.477   2.647  1.00 98.57           H  
ATOM   1390 HD23 LEU A  90      -9.662   1.722   3.251  1.00 98.57           H  
ATOM   1391  N   GLY A  91      -7.375   1.343  -2.333  1.00 98.70           N  
ATOM   1392  H   GLY A  91      -6.371   1.305  -2.234  1.00 98.70           H  
ATOM   1393  CA  GLY A  91      -7.928   2.212  -3.368  1.00 98.70           C  
ATOM   1394  HA2 GLY A  91      -7.370   2.047  -4.290  1.00 98.70           H  
ATOM   1395  HA3 GLY A  91      -8.968   1.959  -3.574  1.00 98.70           H  
ATOM   1396  C   GLY A  91      -7.866   3.685  -2.978  1.00 98.70           C  
ATOM   1397  O   GLY A  91      -8.275   4.069  -1.878  1.00 98.70           O  
ATOM   1398  N   ASN A  92      -7.353   4.522  -3.877  1.00 98.88           N  
ATOM   1399  H   ASN A  92      -7.051   4.135  -4.760  1.00 98.88           H  
ATOM   1400  CA  ASN A  92      -7.163   5.951  -3.644  1.00 98.88           C  
ATOM   1401  HA  ASN A  92      -6.505   6.089  -2.786  1.00 98.88           H  
ATOM   1402  C   ASN A  92      -8.477   6.665  -3.318  1.00 98.88           C  
ATOM   1403  CB  ASN A  92      -6.510   6.591  -4.876  1.00 98.88           C  
ATOM   1404  HB2 ASN A  92      -6.538   7.672  -4.737  1.00 98.88           H  
ATOM   1405  HB3 ASN A  92      -7.071   6.350  -5.779  1.00 98.88           H  
ATOM   1406  O   ASN A  92      -8.496   7.521  -2.437  1.00 98.88           O  
ATOM   1407  CG  ASN A  92      -5.052   6.234  -5.054  1.00 98.88           C  
ATOM   1408  ND2 ASN A  92      -4.539   6.255  -6.262  1.00 98.88           N  
ATOM   1409 HD21 ASN A  92      -3.547   6.081  -6.332  1.00 98.88           H  
ATOM   1410 HD22 ASN A  92      -5.108   6.486  -7.064  1.00 98.88           H  
ATOM   1411  OD1 ASN A  92      -4.349   5.978  -4.100  1.00 98.88           O  
ATOM   1412  N   GLU A  93      -9.585   6.284  -3.960  1.00 98.57           N  
ATOM   1413  H   GLU A  93      -9.528   5.543  -4.645  1.00 98.57           H  
ATOM   1414  CA  GLU A  93     -10.892   6.889  -3.693  1.00 98.57           C  
ATOM   1415  HA  GLU A  93     -10.788   7.972  -3.757  1.00 98.57           H  
ATOM   1416  C   GLU A  93     -11.389   6.558  -2.278  1.00 98.57           C  
ATOM   1417  CB  GLU A  93     -11.881   6.420  -4.771  1.00 98.57           C  
ATOM   1418  HB2 GLU A  93     -11.471   6.649  -5.755  1.00 98.57           H  
ATOM   1419  HB3 GLU A  93     -11.988   5.337  -4.703  1.00 98.57           H  
ATOM   1420  O   GLU A  93     -11.894   7.427  -1.564  1.00 98.57           O  
ATOM   1421  CG  GLU A  93     -13.277   7.049  -4.663  1.00 98.57           C  
ATOM   1422  HG2 GLU A  93     -13.896   6.646  -5.464  1.00 98.57           H  
ATOM   1423  HG3 GLU A  93     -13.729   6.733  -3.722  1.00 98.57           H  
ATOM   1424  CD  GLU A  93     -13.308   8.582  -4.747  1.00 98.57           C  
ATOM   1425  OE1 GLU A  93     -14.368   9.122  -4.330  1.00 98.57           O  
ATOM   1426  OE2 GLU A  93     -12.307   9.198  -5.191  1.00 98.57           O  
ATOM   1427  N   ASN A  94     -11.172   5.320  -1.825  1.00 97.68           N  
ATOM   1428  H   ASN A  94     -10.712   4.664  -2.439  1.00 97.68           H  
ATOM   1429  CA  ASN A  94     -11.511   4.900  -0.465  1.00 97.68           C  
ATOM   1430  HA  ASN A  94     -12.552   5.155  -0.267  1.00 97.68           H  
ATOM   1431  C   ASN A  94     -10.661   5.648   0.573  1.00 97.68           C  
ATOM   1432  CB  ASN A  94     -11.347   3.373  -0.362  1.00 97.68           C  
ATOM   1433  HB2 ASN A  94     -11.485   3.062   0.674  1.00 97.68           H  
ATOM   1434  HB3 ASN A  94     -10.343   3.086  -0.671  1.00 97.68           H  
ATOM   1435  O   ASN A  94     -11.187   6.150   1.570  1.00 97.68           O  
ATOM   1436  CG  ASN A  94     -12.366   2.626  -1.205  1.00 97.68           C  
ATOM   1437  ND2 ASN A  94     -11.979   1.539  -1.826  1.00 97.68           N  
ATOM   1438 HD21 ASN A  94     -12.613   1.118  -2.491  1.00 97.68           H  
ATOM   1439 HD22 ASN A  94     -11.022   1.219  -1.786  1.00 97.68           H  
ATOM   1440  OD1 ASN A  94     -13.520   3.014  -1.298  1.00 97.68           O  
ATOM   1441  N   ILE A  95      -9.355   5.782   0.320  1.00 98.43           N  
ATOM   1442  H   ILE A  95      -8.992   5.352  -0.519  1.00 98.43           H  
ATOM   1443  CA  ILE A  95      -8.427   6.513   1.195  1.00 98.43           C  
ATOM   1444  HA  ILE A  95      -8.547   6.138   2.211  1.00 98.43           H  
ATOM   1445  C   ILE A  95      -8.764   8.015   1.223  1.00 98.43           C  
ATOM   1446  CB  ILE A  95      -6.967   6.254   0.758  1.00 98.43           C  
ATOM   1447  HB  ILE A  95      -6.856   6.580  -0.276  1.00 98.43           H  
ATOM   1448  O   ILE A  95      -8.764   8.627   2.294  1.00 98.43           O  
ATOM   1449  CG1 ILE A  95      -6.586   4.756   0.853  1.00 98.43           C  
ATOM   1450 HG12 ILE A  95      -6.414   4.489   1.896  1.00 98.43           H  
ATOM   1451 HG13 ILE A  95      -7.405   4.131   0.498  1.00 98.43           H  
ATOM   1452  CG2 ILE A  95      -6.003   7.062   1.648  1.00 98.43           C  
ATOM   1453 HG21 ILE A  95      -4.969   6.868   1.360  1.00 98.43           H  
ATOM   1454 HG22 ILE A  95      -6.177   8.132   1.534  1.00 98.43           H  
ATOM   1455 HG23 ILE A  95      -6.145   6.786   2.693  1.00 98.43           H  
ATOM   1456  CD1 ILE A  95      -5.346   4.396   0.022  1.00 98.43           C  
ATOM   1457 HD11 ILE A  95      -4.463   4.920   0.387  1.00 98.43           H  
ATOM   1458 HD12 ILE A  95      -5.510   4.661  -1.023  1.00 98.43           H  
ATOM   1459 HD13 ILE A  95      -5.168   3.322   0.081  1.00 98.43           H  
ATOM   1460  N   TYR A  96      -9.100   8.616   0.079  1.00 98.36           N  
ATOM   1461  H   TYR A  96      -9.047   8.082  -0.776  1.00 98.36           H  
ATOM   1462  CA  TYR A  96      -9.544  10.009  -0.029  1.00 98.36           C  
ATOM   1463  HA  TYR A  96      -8.757  10.668   0.337  1.00 98.36           H  
ATOM   1464  C   TYR A  96     -10.793  10.277   0.822  1.00 98.36           C  
ATOM   1465  CB  TYR A  96      -9.807  10.342  -1.508  1.00 98.36           C  
ATOM   1466  HB2 TYR A  96      -8.852  10.454  -2.022  1.00 98.36           H  
ATOM   1467  HB3 TYR A  96     -10.335   9.510  -1.975  1.00 98.36           H  
ATOM   1468  O   TYR A  96     -10.804  11.204   1.638  1.00 98.36           O  
ATOM   1469  CG  TYR A  96     -10.629  11.599  -1.715  1.00 98.36           C  
ATOM   1470  CD1 TYR A  96     -11.900  11.539  -2.317  1.00 98.36           C  
ATOM   1471  HD1 TYR A  96     -12.275  10.604  -2.707  1.00 98.36           H  
ATOM   1472  CD2 TYR A  96     -10.140  12.826  -1.240  1.00 98.36           C  
ATOM   1473  HD2 TYR A  96      -9.170  12.857  -0.768  1.00 98.36           H  
ATOM   1474  CE1 TYR A  96     -12.679  12.707  -2.429  1.00 98.36           C  
ATOM   1475  HE1 TYR A  96     -13.652  12.665  -2.895  1.00 98.36           H  
ATOM   1476  CE2 TYR A  96     -10.908  13.997  -1.354  1.00 98.36           C  
ATOM   1477  HE2 TYR A  96     -10.522  14.925  -0.959  1.00 98.36           H  
ATOM   1478  OH  TYR A  96     -12.937  15.065  -2.037  1.00 98.36           O  
ATOM   1479  HH  TYR A  96     -12.497  15.800  -1.605  1.00 98.36           H  
ATOM   1480  CZ  TYR A  96     -12.187  13.936  -1.942  1.00 98.36           C  
ATOM   1481  N   ARG A  97     -11.828   9.435   0.696  1.00 96.57           N  
ATOM   1482  H   ARG A  97     -11.760   8.711  -0.005  1.00 96.57           H  
ATOM   1483  CA  ARG A  97     -13.078   9.566   1.467  1.00 96.57           C  
ATOM   1484  HA  ARG A  97     -13.492  10.562   1.313  1.00 96.57           H  
ATOM   1485  C   ARG A  97     -12.845   9.429   2.968  1.00 96.57           C  
ATOM   1486  CB  ARG A  97     -14.086   8.519   0.982  1.00 96.57           C  
ATOM   1487  HB2 ARG A  97     -13.611   7.539   0.962  1.00 96.57           H  
ATOM   1488  HB3 ARG A  97     -14.927   8.482   1.674  1.00 96.57           H  
ATOM   1489  O   ARG A  97     -13.348  10.244   3.744  1.00 96.57           O  
ATOM   1490  CG  ARG A  97     -14.617   8.868  -0.411  1.00 96.57           C  
ATOM   1491  HG2 ARG A  97     -13.792   9.005  -1.110  1.00 96.57           H  
ATOM   1492  HG3 ARG A  97     -15.183   9.799  -0.363  1.00 96.57           H  
ATOM   1493  CD  ARG A  97     -15.521   7.747  -0.913  1.00 96.57           C  
ATOM   1494  HD2 ARG A  97     -14.968   6.808  -0.888  1.00 96.57           H  
ATOM   1495  HD3 ARG A  97     -16.391   7.672  -0.261  1.00 96.57           H  
ATOM   1496  NE  ARG A  97     -15.929   8.021  -2.291  1.00 96.57           N  
ATOM   1497  HE  ARG A  97     -15.299   8.579  -2.850  1.00 96.57           H  
ATOM   1498  NH1 ARG A  97     -17.759   6.637  -2.434  1.00 96.57           N  
ATOM   1499 HH11 ARG A  97     -17.589   6.329  -1.487  1.00 96.57           H  
ATOM   1500 HH12 ARG A  97     -18.463   6.196  -3.009  1.00 96.57           H  
ATOM   1501  NH2 ARG A  97     -17.034   7.816  -4.214  1.00 96.57           N  
ATOM   1502 HH21 ARG A  97     -16.281   8.378  -4.583  1.00 96.57           H  
ATOM   1503 HH22 ARG A  97     -17.700   7.375  -4.832  1.00 96.57           H  
ATOM   1504  CZ  ARG A  97     -16.919   7.486  -2.964  1.00 96.57           C  
ATOM   1505  N   LEU A  98     -12.029   8.452   3.368  1.00 95.58           N  
ATOM   1506  H   LEU A  98     -11.674   7.816   2.669  1.00 95.58           H  
ATOM   1507  CA  LEU A  98     -11.606   8.274   4.757  1.00 95.58           C  
ATOM   1508  HA  LEU A  98     -12.484   8.102   5.380  1.00 95.58           H  
ATOM   1509  C   LEU A  98     -10.931   9.546   5.285  1.00 95.58           C  
ATOM   1510  CB  LEU A  98     -10.668   7.053   4.840  1.00 95.58           C  
ATOM   1511  HB2 LEU A  98     -10.004   7.161   5.699  1.00 95.58           H  
ATOM   1512  HB3 LEU A  98     -10.035   7.026   3.953  1.00 95.58           H  
ATOM   1513  O   LEU A  98     -11.403  10.148   6.247  1.00 95.58           O  
ATOM   1514  CG  LEU A  98     -11.423   5.718   4.961  1.00 95.58           C  
ATOM   1515  HG  LEU A  98     -12.244   5.686   4.244  1.00 95.58           H  
ATOM   1516  CD1 LEU A  98     -10.494   4.535   4.684  1.00 95.58           C  
ATOM   1517 HD11 LEU A  98     -11.069   3.609   4.726  1.00 95.58           H  
ATOM   1518 HD12 LEU A  98      -9.691   4.495   5.419  1.00 95.58           H  
ATOM   1519 HD13 LEU A  98     -10.074   4.629   3.682  1.00 95.58           H  
ATOM   1520  CD2 LEU A  98     -11.968   5.570   6.386  1.00 95.58           C  
ATOM   1521 HD21 LEU A  98     -11.219   5.886   7.112  1.00 95.58           H  
ATOM   1522 HD22 LEU A  98     -12.198   4.527   6.600  1.00 95.58           H  
ATOM   1523 HD23 LEU A  98     -12.860   6.183   6.513  1.00 95.58           H  
ATOM   1524  N   THR A  99      -9.879  10.004   4.611  1.00 97.22           N  
ATOM   1525  H   THR A  99      -9.598   9.505   3.779  1.00 97.22           H  
ATOM   1526  CA  THR A  99      -9.006  11.085   5.101  1.00 97.22           C  
ATOM   1527  HA  THR A  99      -8.869  10.945   6.173  1.00 97.22           H  
ATOM   1528  C   THR A  99      -9.574  12.500   4.938  1.00 97.22           C  
ATOM   1529  CB  THR A  99      -7.617  10.998   4.465  1.00 97.22           C  
ATOM   1530  HB  THR A  99      -7.027  11.831   4.848  1.00 97.22           H  
ATOM   1531  O   THR A  99      -9.070  13.446   5.548  1.00 97.22           O  
ATOM   1532  CG2 THR A  99      -6.887   9.705   4.817  1.00 97.22           C  
ATOM   1533 HG21 THR A  99      -5.925   9.701   4.306  1.00 97.22           H  
ATOM   1534 HG22 THR A  99      -7.459   8.828   4.513  1.00 97.22           H  
ATOM   1535 HG23 THR A  99      -6.716   9.665   5.893  1.00 97.22           H  
ATOM   1536  OG1 THR A  99      -7.675  11.080   3.057  1.00 97.22           O  
ATOM   1537  HG1 THR A  99      -8.028  10.247   2.737  1.00 97.22           H  
ATOM   1538  N   THR A 100     -10.647  12.667   4.162  1.00 95.01           N  
ATOM   1539  H   THR A 100     -10.925  11.896   3.571  1.00 95.01           H  
ATOM   1540  CA  THR A 100     -11.373  13.944   4.047  1.00 95.01           C  
ATOM   1541  HA  THR A 100     -10.669  14.767   4.169  1.00 95.01           H  
ATOM   1542  C   THR A 100     -12.438  14.104   5.126  1.00 95.01           C  
ATOM   1543  CB  THR A 100     -11.995  14.092   2.654  1.00 95.01           C  
ATOM   1544  HB  THR A 100     -12.680  13.266   2.461  1.00 95.01           H  
ATOM   1545  O   THR A 100     -12.680  15.223   5.577  1.00 95.01           O  
ATOM   1546  CG2 THR A 100     -12.728  15.419   2.447  1.00 95.01           C  
ATOM   1547 HG21 THR A 100     -12.074  16.251   2.710  1.00 95.01           H  
ATOM   1548 HG22 THR A 100     -13.019  15.506   1.400  1.00 95.01           H  
ATOM   1549 HG23 THR A 100     -13.629  15.454   3.059  1.00 95.01           H  
ATOM   1550  OG1 THR A 100     -10.957  14.072   1.713  1.00 95.01           O  
ATOM   1551  HG1 THR A 100     -10.730  13.153   1.552  1.00 95.01           H  
ATOM   1552  N   SER A 101     -13.057  13.007   5.574  1.00 90.24           N  
ATOM   1553  H   SER A 101     -12.815  12.112   5.175  1.00 90.24           H  
ATOM   1554  CA  SER A 101     -14.139  13.075   6.564  1.00 90.24           C  
ATOM   1555  HA  SER A 101     -14.848  13.837   6.241  1.00 90.24           H  
ATOM   1556  C   SER A 101     -13.656  13.486   7.959  1.00 90.24           C  
ATOM   1557  CB  SER A 101     -14.888  11.742   6.631  1.00 90.24           C  
ATOM   1558  HB2 SER A 101     -15.718  11.844   7.329  1.00 90.24           H  
ATOM   1559  HB3 SER A 101     -15.297  11.505   5.649  1.00 90.24           H  
ATOM   1560  O   SER A 101     -14.393  14.144   8.692  1.00 90.24           O  
ATOM   1561  OG  SER A 101     -14.042  10.695   7.073  1.00 90.24           O  
ATOM   1562  HG  SER A 101     -13.378  10.505   6.406  1.00 90.24           H  
ATOM   1563  N   ARG A 102     -12.424  13.114   8.336  1.00 93.26           N  
ATOM   1564  H   ARG A 102     -11.880  12.584   7.669  1.00 93.26           H  
ATOM   1565  CA  ARG A 102     -11.815  13.396   9.648  1.00 93.26           C  
ATOM   1566  HA  ARG A 102     -12.229  14.329  10.031  1.00 93.26           H  
ATOM   1567  C   ARG A 102     -10.302  13.583   9.535  1.00 93.26           C  
ATOM   1568  CB  ARG A 102     -12.165  12.269  10.639  1.00 93.26           C  
ATOM   1569  HB2 ARG A 102     -11.724  11.330  10.307  1.00 93.26           H  
ATOM   1570  HB3 ARG A 102     -11.739  12.512  11.613  1.00 93.26           H  
ATOM   1571  O   ARG A 102      -9.734  13.483   8.451  1.00 93.26           O  
ATOM   1572  CG  ARG A 102     -13.680  12.084  10.810  1.00 93.26           C  
ATOM   1573  HG2 ARG A 102     -14.125  11.697   9.893  1.00 93.26           H  
ATOM   1574  HG3 ARG A 102     -14.137  13.038  11.072  1.00 93.26           H  
ATOM   1575  CD  ARG A 102     -13.953  11.090  11.922  1.00 93.26           C  
ATOM   1576  HD2 ARG A 102     -13.532  10.121  11.651  1.00 93.26           H  
ATOM   1577  HD3 ARG A 102     -13.432  11.452  12.809  1.00 93.26           H  
ATOM   1578  NE  ARG A 102     -15.397  10.935  12.181  1.00 93.26           N  
ATOM   1579  HE  ARG A 102     -15.976  10.641  11.408  1.00 93.26           H  
ATOM   1580  NH1 ARG A 102     -15.304  11.244  14.452  1.00 93.26           N  
ATOM   1581 HH11 ARG A 102     -14.686  10.479  14.685  1.00 93.26           H  
ATOM   1582 HH12 ARG A 102     -14.645  12.000  14.335  1.00 93.26           H  
ATOM   1583  NH2 ARG A 102     -17.200  10.590  13.540  1.00 93.26           N  
ATOM   1584 HH21 ARG A 102     -17.708  10.103  12.816  1.00 93.26           H  
ATOM   1585 HH22 ARG A 102     -17.516  10.524  14.497  1.00 93.26           H  
ATOM   1586  CZ  ARG A 102     -15.958  10.933  13.374  1.00 93.26           C  
ATOM   1587  N   GLN A 103      -9.630  13.884  10.645  1.00 96.21           N  
ATOM   1588  H   GLN A 103     -10.124  13.864  11.526  1.00 96.21           H  
ATOM   1589  CA  GLN A 103      -8.167  13.912  10.686  1.00 96.21           C  
ATOM   1590  HA  GLN A 103      -7.788  14.259   9.724  1.00 96.21           H  
ATOM   1591  C   GLN A 103      -7.611  12.505  10.915  1.00 96.21           C  
ATOM   1592  CB  GLN A 103      -7.659  14.884  11.757  1.00 96.21           C  
ATOM   1593  HB2 GLN A 103      -8.090  14.626  12.725  1.00 96.21           H  
ATOM   1594  HB3 GLN A 103      -6.577  14.778  11.825  1.00 96.21           H  
ATOM   1595  O   GLN A 103      -8.063  11.793  11.809  1.00 96.21           O  
ATOM   1596  CG  GLN A 103      -7.987  16.346  11.415  1.00 96.21           C  
ATOM   1597  HG2 GLN A 103      -9.065  16.499  11.464  1.00 96.21           H  
ATOM   1598  HG3 GLN A 103      -7.652  16.561  10.401  1.00 96.21           H  
ATOM   1599  CD  GLN A 103      -7.310  17.337  12.360  1.00 96.21           C  
ATOM   1600  NE2 GLN A 103      -7.453  18.624  12.132  1.00 96.21           N  
ATOM   1601 HE21 GLN A 103      -7.001  19.224  12.806  1.00 96.21           H  
ATOM   1602 HE22 GLN A 103      -8.076  18.973  11.418  1.00 96.21           H  
ATOM   1603  OE1 GLN A 103      -6.620  16.992  13.301  1.00 96.21           O  
ATOM   1604  N   TYR A 104      -6.613  12.128  10.119  1.00 98.21           N  
ATOM   1605  H   TYR A 104      -6.271  12.761   9.410  1.00 98.21           H  
ATOM   1606  CA  TYR A 104      -5.944  10.836  10.214  1.00 98.21           C  
ATOM   1607  HA  TYR A 104      -6.287  10.317  11.109  1.00 98.21           H  
ATOM   1608  C   TYR A 104      -4.437  11.024  10.345  1.00 98.21           C  
ATOM   1609  CB  TYR A 104      -6.296   9.964   9.001  1.00 98.21           C  
ATOM   1610  HB2 TYR A 104      -5.548   9.176   8.915  1.00 98.21           H  
ATOM   1611  HB3 TYR A 104      -6.236  10.563   8.093  1.00 98.21           H  
ATOM   1612  O   TYR A 104      -3.847  11.882   9.686  1.00 98.21           O  
ATOM   1613  CG  TYR A 104      -7.664   9.312   9.093  1.00 98.21           C  
ATOM   1614  CD1 TYR A 104      -7.772   7.970   9.501  1.00 98.21           C  
ATOM   1615  HD1 TYR A 104      -6.880   7.407   9.735  1.00 98.21           H  
ATOM   1616  CD2 TYR A 104      -8.828  10.045   8.796  1.00 98.21           C  
ATOM   1617  HD2 TYR A 104      -8.753  11.075   8.481  1.00 98.21           H  
ATOM   1618  CE1 TYR A 104      -9.034   7.359   9.615  1.00 98.21           C  
ATOM   1619  HE1 TYR A 104      -9.126   6.330   9.930  1.00 98.21           H  
ATOM   1620  CE2 TYR A 104     -10.094   9.440   8.918  1.00 98.21           C  
ATOM   1621  HE2 TYR A 104     -10.987  10.000   8.683  1.00 98.21           H  
ATOM   1622  OH  TYR A 104     -11.413   7.499   9.440  1.00 98.21           O  
ATOM   1623  HH  TYR A 104     -12.137   8.101   9.250  1.00 98.21           H  
ATOM   1624  CZ  TYR A 104     -10.199   8.096   9.327  1.00 98.21           C  
ATOM   1625  N   GLU A 105      -3.814  10.194  11.177  1.00 98.51           N  
ATOM   1626  H   GLU A 105      -4.380   9.529  11.684  1.00 98.51           H  
ATOM   1627  CA  GLU A 105      -2.375   9.946  11.123  1.00 98.51           C  
ATOM   1628  HA  GLU A 105      -1.882  10.819  10.696  1.00 98.51           H  
ATOM   1629  C   GLU A 105      -2.075   8.765  10.191  1.00 98.51           C  
ATOM   1630  CB  GLU A 105      -1.780   9.744  12.531  1.00 98.51           C  
ATOM   1631  HB2 GLU A 105      -1.883  10.676  13.087  1.00 98.51           H  
ATOM   1632  HB3 GLU A 105      -0.716   9.540  12.416  1.00 98.51           H  
ATOM   1633  O   GLU A 105      -2.890   7.850  10.062  1.00 98.51           O  
ATOM   1634  CG  GLU A 105      -2.420   8.607  13.349  1.00 98.51           C  
ATOM   1635  HG2 GLU A 105      -2.436   7.700  12.745  1.00 98.51           H  
ATOM   1636  HG3 GLU A 105      -3.450   8.884  13.577  1.00 98.51           H  
ATOM   1637  CD  GLU A 105      -1.695   8.298  14.672  1.00 98.51           C  
ATOM   1638  OE1 GLU A 105      -2.321   7.707  15.584  1.00 98.51           O  
ATOM   1639  OE2 GLU A 105      -0.473   8.556  14.804  1.00 98.51           O  
ATOM   1640  N   LEU A 106      -0.894   8.776   9.573  1.00 98.82           N  
ATOM   1641  H   LEU A 106      -0.275   9.549   9.770  1.00 98.82           H  
ATOM   1642  CA  LEU A 106      -0.339   7.656   8.809  1.00 98.82           C  
ATOM   1643  HA  LEU A 106      -1.107   6.897   8.665  1.00 98.82           H  
ATOM   1644  C   LEU A 106       0.806   7.028   9.599  1.00 98.82           C  
ATOM   1645  CB  LEU A 106       0.114   8.148   7.419  1.00 98.82           C  
ATOM   1646  HB2 LEU A 106      -0.780   8.406   6.850  1.00 98.82           H  
ATOM   1647  HB3 LEU A 106       0.705   9.053   7.558  1.00 98.82           H  
ATOM   1648  O   LEU A 106       1.658   7.731  10.140  1.00 98.82           O  
ATOM   1649  CG  LEU A 106       0.947   7.166   6.571  1.00 98.82           C  
ATOM   1650  HG  LEU A 106       1.796   6.806   7.153  1.00 98.82           H  
ATOM   1651  CD1 LEU A 106       0.121   5.971   6.097  1.00 98.82           C  
ATOM   1652 HD11 LEU A 106      -0.258   5.412   6.953  1.00 98.82           H  
ATOM   1653 HD12 LEU A 106       0.755   5.310   5.505  1.00 98.82           H  
ATOM   1654 HD13 LEU A 106      -0.717   6.312   5.490  1.00 98.82           H  
ATOM   1655  CD2 LEU A 106       1.502   7.863   5.330  1.00 98.82           C  
ATOM   1656 HD21 LEU A 106       0.686   8.161   4.672  1.00 98.82           H  
ATOM   1657 HD22 LEU A 106       2.070   8.749   5.614  1.00 98.82           H  
ATOM   1658 HD23 LEU A 106       2.161   7.184   4.789  1.00 98.82           H  
ATOM   1659  N   ARG A 107       0.866   5.701   9.598  1.00 98.79           N  
ATOM   1660  H   ARG A 107       0.097   5.198   9.179  1.00 98.79           H  
ATOM   1661  CA  ARG A 107       2.020   4.913  10.016  1.00 98.79           C  
ATOM   1662  HA  ARG A 107       2.858   5.583  10.208  1.00 98.79           H  
ATOM   1663  C   ARG A 107       2.429   3.979   8.883  1.00 98.79           C  
ATOM   1664  CB  ARG A 107       1.682   4.175  11.316  1.00 98.79           C  
ATOM   1665  HB2 ARG A 107       0.807   3.545  11.158  1.00 98.79           H  
ATOM   1666  HB3 ARG A 107       1.441   4.915  12.080  1.00 98.79           H  
ATOM   1667  O   ARG A 107       1.584   3.346   8.254  1.00 98.79           O  
ATOM   1668  CG  ARG A 107       2.842   3.309  11.814  1.00 98.79           C  
ATOM   1669  HG2 ARG A 107       3.732   3.926  11.940  1.00 98.79           H  
ATOM   1670  HG3 ARG A 107       3.056   2.526  11.086  1.00 98.79           H  
ATOM   1671  CD  ARG A 107       2.485   2.646  13.145  1.00 98.79           C  
ATOM   1672  HD2 ARG A 107       2.268   3.408  13.893  1.00 98.79           H  
ATOM   1673  HD3 ARG A 107       1.590   2.039  13.009  1.00 98.79           H  
ATOM   1674  NE  ARG A 107       3.588   1.775  13.569  1.00 98.79           N  
ATOM   1675  HE  ARG A 107       3.713   0.921  13.044  1.00 98.79           H  
ATOM   1676  NH1 ARG A 107       4.681   3.193  15.010  1.00 98.79           N  
ATOM   1677 HH11 ARG A 107       5.518   3.402  15.536  1.00 98.79           H  
ATOM   1678 HH12 ARG A 107       3.877   3.804  14.991  1.00 98.79           H  
ATOM   1679  NH2 ARG A 107       5.587   1.236  14.440  1.00 98.79           N  
ATOM   1680 HH21 ARG A 107       5.580   0.526  13.722  1.00 98.79           H  
ATOM   1681 HH22 ARG A 107       6.460   1.492  14.878  1.00 98.79           H  
ATOM   1682  CZ  ARG A 107       4.606   2.074  14.346  1.00 98.79           C  
ATOM   1683  N   ILE A 108       3.729   3.891   8.654  1.00 98.89           N  
ATOM   1684  H   ILE A 108       4.347   4.462   9.212  1.00 98.89           H  
ATOM   1685  CA  ILE A 108       4.358   2.945   7.740  1.00 98.89           C  
ATOM   1686  HA  ILE A 108       3.590   2.365   7.228  1.00 98.89           H  
ATOM   1687  C   ILE A 108       5.202   2.014   8.602  1.00 98.89           C  
ATOM   1688  CB  ILE A 108       5.191   3.678   6.667  1.00 98.89           C  
ATOM   1689  HB  ILE A 108       5.997   4.216   7.165  1.00 98.89           H  
ATOM   1690  O   ILE A 108       6.119   2.490   9.265  1.00 98.89           O  
ATOM   1691  CG1 ILE A 108       4.318   4.709   5.910  1.00 98.89           C  
ATOM   1692 HG12 ILE A 108       3.894   5.416   6.623  1.00 98.89           H  
ATOM   1693 HG13 ILE A 108       3.491   4.197   5.417  1.00 98.89           H  
ATOM   1694  CG2 ILE A 108       5.820   2.650   5.708  1.00 98.89           C  
ATOM   1695 HG21 ILE A 108       6.489   3.150   5.008  1.00 98.89           H  
ATOM   1696 HG22 ILE A 108       6.418   1.922   6.258  1.00 98.89           H  
ATOM   1697 HG23 ILE A 108       5.041   2.122   5.157  1.00 98.89           H  
ATOM   1698  CD1 ILE A 108       5.077   5.548   4.878  1.00 98.89           C  
ATOM   1699 HD11 ILE A 108       4.428   6.341   4.506  1.00 98.89           H  
ATOM   1700 HD12 ILE A 108       5.957   5.998   5.337  1.00 98.89           H  
ATOM   1701 HD13 ILE A 108       5.380   4.931   4.032  1.00 98.89           H  
ATOM   1702  N   ASP A 109       4.881   0.724   8.616  1.00 98.80           N  
ATOM   1703  H   ASP A 109       4.147   0.420   7.992  1.00 98.80           H  
ATOM   1704  CA  ASP A 109       5.712  -0.318   9.225  1.00 98.80           C  
ATOM   1705  HA  ASP A 109       6.451   0.130   9.890  1.00 98.80           H  
ATOM   1706  C   ASP A 109       6.454  -1.056   8.112  1.00 98.80           C  
ATOM   1707  CB  ASP A 109       4.863  -1.299  10.050  1.00 98.80           C  
ATOM   1708  HB2 ASP A 109       4.036  -1.662   9.439  1.00 98.80           H  
ATOM   1709  HB3 ASP A 109       5.482  -2.156  10.316  1.00 98.80           H  
ATOM   1710  O   ASP A 109       5.827  -1.509   7.156  1.00 98.80           O  
ATOM   1711  CG  ASP A 109       4.318  -0.697  11.346  1.00 98.80           C  
ATOM   1712  OD1 ASP A 109       5.087  -0.076  12.115  1.00 98.80           O  
ATOM   1713  OD2 ASP A 109       3.111  -0.873  11.636  1.00 98.80           O  
ATOM   1714  N   LEU A 110       7.773  -1.184   8.231  1.00 98.56           N  
ATOM   1715  H   LEU A 110       8.224  -0.823   9.059  1.00 98.56           H  
ATOM   1716  CA  LEU A 110       8.626  -1.804   7.218  1.00 98.56           C  
ATOM   1717  HA  LEU A 110       8.005  -2.357   6.514  1.00 98.56           H  
ATOM   1718  C   LEU A 110       9.570  -2.808   7.878  1.00 98.56           C  
ATOM   1719  CB  LEU A 110       9.339  -0.684   6.435  1.00 98.56           C  
ATOM   1720  HB2 LEU A 110       8.560  -0.026   6.051  1.00 98.56           H  
ATOM   1721  HB3 LEU A 110       9.954  -0.093   7.113  1.00 98.56           H  
ATOM   1722  O   LEU A 110      10.149  -2.523   8.925  1.00 98.56           O  
ATOM   1723  CG  LEU A 110      10.193  -1.170   5.245  1.00 98.56           C  
ATOM   1724  HG  LEU A 110       9.780  -2.098   4.849  1.00 98.56           H  
ATOM   1725  CD1 LEU A 110      10.173  -0.126   4.126  1.00 98.56           C  
ATOM   1726 HD11 LEU A 110      10.556   0.824   4.498  1.00 98.56           H  
ATOM   1727 HD12 LEU A 110      10.787  -0.462   3.290  1.00 98.56           H  
ATOM   1728 HD13 LEU A 110       9.152   0.011   3.771  1.00 98.56           H  
ATOM   1729  CD2 LEU A 110      11.655  -1.390   5.641  1.00 98.56           C  
ATOM   1730 HD21 LEU A 110      12.063  -0.471   6.061  1.00 98.56           H  
ATOM   1731 HD22 LEU A 110      12.236  -1.676   4.764  1.00 98.56           H  
ATOM   1732 HD23 LEU A 110      11.735  -2.184   6.384  1.00 98.56           H  
ATOM   1733  N   GLU A 111       9.739  -3.978   7.266  1.00 98.46           N  
ATOM   1734  H   GLU A 111       9.260  -4.145   6.393  1.00 98.46           H  
ATOM   1735  CA  GLU A 111      10.769  -4.938   7.668  1.00 98.46           C  
ATOM   1736  HA  GLU A 111      11.307  -4.529   8.523  1.00 98.46           H  
ATOM   1737  C   GLU A 111      11.775  -5.126   6.538  1.00 98.46           C  
ATOM   1738  CB  GLU A 111      10.172  -6.276   8.118  1.00 98.46           C  
ATOM   1739  HB2 GLU A 111       9.230  -6.095   8.635  1.00 98.46           H  
ATOM   1740  HB3 GLU A 111      10.003  -6.904   7.243  1.00 98.46           H  
ATOM   1741  O   GLU A 111      11.411  -5.340   5.377  1.00 98.46           O  
ATOM   1742  CG  GLU A 111      11.111  -7.042   9.051  1.00 98.46           C  
ATOM   1743  HG2 GLU A 111      11.321  -6.432   9.930  1.00 98.46           H  
ATOM   1744  HG3 GLU A 111      12.054  -7.232   8.539  1.00 98.46           H  
ATOM   1745  CD  GLU A 111      10.477  -8.361   9.499  1.00 98.46           C  
ATOM   1746  OE1 GLU A 111      11.056  -9.410   9.145  1.00 98.46           O  
ATOM   1747  OE2 GLU A 111       9.449  -8.309  10.221  1.00 98.46           O  
ATOM   1748  N   TYR A 112      13.052  -5.036   6.892  1.00 98.06           N  
ATOM   1749  H   TYR A 112      13.275  -4.850   7.859  1.00 98.06           H  
ATOM   1750  CA  TYR A 112      14.155  -5.271   5.977  1.00 98.06           C  
ATOM   1751  HA  TYR A 112      13.816  -5.906   5.158  1.00 98.06           H  
ATOM   1752  C   TYR A 112      15.279  -5.995   6.709  1.00 98.06           C  
ATOM   1753  CB  TYR A 112      14.616  -3.941   5.383  1.00 98.06           C  
ATOM   1754  HB2 TYR A 112      14.825  -3.243   6.193  1.00 98.06           H  
ATOM   1755  HB3 TYR A 112      13.804  -3.523   4.787  1.00 98.06           H  
ATOM   1756  O   TYR A 112      15.717  -5.558   7.773  1.00 98.06           O  
ATOM   1757  CG  TYR A 112      15.837  -4.066   4.498  1.00 98.06           C  
ATOM   1758  CD1 TYR A 112      17.042  -3.459   4.891  1.00 98.06           C  
ATOM   1759  HD1 TYR A 112      17.096  -2.916   5.823  1.00 98.06           H  
ATOM   1760  CD2 TYR A 112      15.770  -4.780   3.284  1.00 98.06           C  
ATOM   1761  HD2 TYR A 112      14.850  -5.257   2.979  1.00 98.06           H  
ATOM   1762  CE1 TYR A 112      18.160  -3.509   4.044  1.00 98.06           C  
ATOM   1763  HE1 TYR A 112      19.060  -2.980   4.324  1.00 98.06           H  
ATOM   1764  CE2 TYR A 112      16.895  -4.846   2.442  1.00 98.06           C  
ATOM   1765  HE2 TYR A 112      16.831  -5.357   1.492  1.00 98.06           H  
ATOM   1766  OH  TYR A 112      19.149  -4.130   1.969  1.00 98.06           O  
ATOM   1767  HH  TYR A 112      19.577  -3.276   2.065  1.00 98.06           H  
ATOM   1768  CZ  TYR A 112      18.081  -4.176   2.807  1.00 98.06           C  
ATOM   1769  N   LYS A 113      15.738  -7.119   6.143  1.00 95.77           N  
ATOM   1770  H   LYS A 113      15.270  -7.429   5.304  1.00 95.77           H  
ATOM   1771  CA  LYS A 113      16.800  -7.966   6.722  1.00 95.77           C  
ATOM   1772  HA  LYS A 113      16.797  -8.918   6.192  1.00 95.77           H  
ATOM   1773  C   LYS A 113      16.529  -8.331   8.192  1.00 95.77           C  
ATOM   1774  CB  LYS A 113      18.181  -7.311   6.508  1.00 95.77           C  
ATOM   1775  HB2 LYS A 113      18.182  -6.310   6.939  1.00 95.77           H  
ATOM   1776  HB3 LYS A 113      18.936  -7.903   7.027  1.00 95.77           H  
ATOM   1777  O   LYS A 113      17.428  -8.272   9.026  1.00 95.77           O  
ATOM   1778  CG  LYS A 113      18.579  -7.239   5.030  1.00 95.77           C  
ATOM   1779  HG2 LYS A 113      18.619  -8.250   4.625  1.00 95.77           H  
ATOM   1780  HG3 LYS A 113      17.838  -6.665   4.473  1.00 95.77           H  
ATOM   1781  CD  LYS A 113      19.951  -6.573   4.875  1.00 95.77           C  
ATOM   1782  HD2 LYS A 113      19.871  -5.531   5.183  1.00 95.77           H  
ATOM   1783  HD3 LYS A 113      20.679  -7.079   5.510  1.00 95.77           H  
ATOM   1784  CE  LYS A 113      20.397  -6.662   3.413  1.00 95.77           C  
ATOM   1785  HE2 LYS A 113      19.582  -6.307   2.782  1.00 95.77           H  
ATOM   1786  HE3 LYS A 113      20.572  -7.708   3.161  1.00 95.77           H  
ATOM   1787  NZ  LYS A 113      21.614  -5.855   3.158  1.00 95.77           N  
ATOM   1788  HZ1 LYS A 113      22.387  -6.169   3.727  1.00 95.77           H  
ATOM   1789  HZ2 LYS A 113      21.868  -5.912   2.182  1.00 95.77           H  
ATOM   1790  HZ3 LYS A 113      21.421  -4.885   3.364  1.00 95.77           H  
ATOM   1791  N   ASN A 114      15.285  -8.717   8.494  1.00 94.78           N  
ATOM   1792  H   ASN A 114      14.612  -8.750   7.742  1.00 94.78           H  
ATOM   1793  CA  ASN A 114      14.791  -9.074   9.834  1.00 94.78           C  
ATOM   1794  HA  ASN A 114      13.736  -9.322   9.718  1.00 94.78           H  
ATOM   1795  C   ASN A 114      14.826  -7.931  10.871  1.00 94.78           C  
ATOM   1796  CB  ASN A 114      15.492 -10.346  10.351  1.00 94.78           C  
ATOM   1797  HB2 ASN A 114      16.520 -10.107  10.624  1.00 94.78           H  
ATOM   1798  HB3 ASN A 114      14.984 -10.689  11.252  1.00 94.78           H  
ATOM   1799  O   ASN A 114      14.674  -8.180  12.067  1.00 94.78           O  
ATOM   1800  CG  ASN A 114      15.478 -11.491   9.360  1.00 94.78           C  
ATOM   1801  ND2 ASN A 114      16.621 -12.064   9.060  1.00 94.78           N  
ATOM   1802 HD21 ASN A 114      16.566 -12.840   8.417  1.00 94.78           H  
ATOM   1803 HD22 ASN A 114      17.476 -11.743   9.490  1.00 94.78           H  
ATOM   1804  OD1 ASN A 114      14.459 -11.884   8.830  1.00 94.78           O  
ATOM   1805  N   VAL A 115      15.019  -6.680  10.441  1.00 98.15           N  
ATOM   1806  H   VAL A 115      15.180  -6.517   9.458  1.00 98.15           H  
ATOM   1807  CA  VAL A 115      14.937  -5.497  11.305  1.00 98.15           C  
ATOM   1808  HA  VAL A 115      14.898  -5.821  12.345  1.00 98.15           H  
ATOM   1809  C   VAL A 115      13.648  -4.744  11.000  1.00 98.15           C  
ATOM   1810  CB  VAL A 115      16.173  -4.592  11.170  1.00 98.15           C  
ATOM   1811  HB  VAL A 115      16.218  -4.181  10.161  1.00 98.15           H  
ATOM   1812  O   VAL A 115      13.303  -4.524   9.838  1.00 98.15           O  
ATOM   1813  CG1 VAL A 115      16.114  -3.441  12.186  1.00 98.15           C  
ATOM   1814 HG11 VAL A 115      17.016  -2.835  12.104  1.00 98.15           H  
ATOM   1815 HG12 VAL A 115      15.260  -2.795  11.983  1.00 98.15           H  
ATOM   1816 HG13 VAL A 115      16.045  -3.834  13.201  1.00 98.15           H  
ATOM   1817  CG2 VAL A 115      17.470  -5.368  11.431  1.00 98.15           C  
ATOM   1818 HG21 VAL A 115      17.605  -6.136  10.669  1.00 98.15           H  
ATOM   1819 HG22 VAL A 115      18.322  -4.691  11.381  1.00 98.15           H  
ATOM   1820 HG23 VAL A 115      17.436  -5.841  12.413  1.00 98.15           H  
ATOM   1821  N   LYS A 116      12.930  -4.360  12.060  1.00 98.08           N  
ATOM   1822  H   LYS A 116      13.318  -4.537  12.976  1.00 98.08           H  
ATOM   1823  CA  LYS A 116      11.661  -3.632  11.977  1.00 98.08           C  
ATOM   1824  HA  LYS A 116      11.230  -3.796  10.989  1.00 98.08           H  
ATOM   1825  C   LYS A 116      11.881  -2.134  12.125  1.00 98.08           C  
ATOM   1826  CB  LYS A 116      10.662  -4.148  13.018  1.00 98.08           C  
ATOM   1827  HB2 LYS A 116      11.101  -4.079  14.014  1.00 98.08           H  
ATOM   1828  HB3 LYS A 116       9.768  -3.525  12.986  1.00 98.08           H  
ATOM   1829  O   LYS A 116      12.511  -1.673  13.078  1.00 98.08           O  
ATOM   1830  CG  LYS A 116      10.265  -5.597  12.722  1.00 98.08           C  
ATOM   1831  HG2 LYS A 116       9.846  -5.650  11.717  1.00 98.08           H  
ATOM   1832  HG3 LYS A 116      11.147  -6.237  12.768  1.00 98.08           H  
ATOM   1833  CD  LYS A 116       9.227  -6.109  13.720  1.00 98.08           C  
ATOM   1834  HD2 LYS A 116       9.637  -6.069  14.729  1.00 98.08           H  
ATOM   1835  HD3 LYS A 116       8.329  -5.496  13.655  1.00 98.08           H  
ATOM   1836  CE  LYS A 116       8.910  -7.554  13.331  1.00 98.08           C  
ATOM   1837  HE2 LYS A 116       9.829  -8.140  13.370  1.00 98.08           H  
ATOM   1838  HE3 LYS A 116       8.586  -7.573  12.291  1.00 98.08           H  
ATOM   1839  NZ  LYS A 116       7.875  -8.148  14.205  1.00 98.08           N  
ATOM   1840  HZ1 LYS A 116       7.699  -9.090  13.886  1.00 98.08           H  
ATOM   1841  HZ2 LYS A 116       7.020  -7.617  14.128  1.00 98.08           H  
ATOM   1842  HZ3 LYS A 116       8.193  -8.173  15.164  1.00 98.08           H  
ATOM   1843  N   TYR A 117      11.276  -1.386  11.220  1.00 98.58           N  
ATOM   1844  H   TYR A 117      10.771  -1.852  10.480  1.00 98.58           H  
ATOM   1845  CA  TYR A 117      11.335   0.060  11.146  1.00 98.58           C  
ATOM   1846  HA  TYR A 117      11.818   0.463  12.036  1.00 98.58           H  
ATOM   1847  C   TYR A 117       9.935   0.652  11.050  1.00 98.58           C  
ATOM   1848  CB  TYR A 117      12.156   0.472   9.932  1.00 98.58           C  
ATOM   1849  HB2 TYR A 117      12.207   1.560   9.950  1.00 98.58           H  
ATOM   1850  HB3 TYR A 117      11.642   0.166   9.021  1.00 98.58           H  
ATOM   1851  O   TYR A 117       8.975  -0.034  10.690  1.00 98.58           O  
ATOM   1852  CG  TYR A 117      13.571  -0.050   9.904  1.00 98.58           C  
ATOM   1853  CD1 TYR A 117      14.604   0.690  10.511  1.00 98.58           C  
ATOM   1854  HD1 TYR A 117      14.385   1.628  11.001  1.00 98.58           H  
ATOM   1855  CD2 TYR A 117      13.853  -1.263   9.250  1.00 98.58           C  
ATOM   1856  HD2 TYR A 117      13.057  -1.828   8.787  1.00 98.58           H  
ATOM   1857  CE1 TYR A 117      15.927   0.214  10.463  1.00 98.58           C  
ATOM   1858  HE1 TYR A 117      16.721   0.787  10.919  1.00 98.58           H  
ATOM   1859  CE2 TYR A 117      15.174  -1.736   9.192  1.00 98.58           C  
ATOM   1860  HE2 TYR A 117      15.401  -2.661   8.682  1.00 98.58           H  
ATOM   1861  OH  TYR A 117      17.490  -1.455   9.737  1.00 98.58           O  
ATOM   1862  HH  TYR A 117      18.102  -0.845  10.153  1.00 98.58           H  
ATOM   1863  CZ  TYR A 117      16.212  -0.999   9.799  1.00 98.58           C  
ATOM   1864  N   TYR A 118       9.819   1.937  11.369  1.00 98.73           N  
ATOM   1865  H   TYR A 118      10.637   2.456  11.654  1.00 98.73           H  
ATOM   1866  CA  TYR A 118       8.586   2.670  11.183  1.00 98.73           C  
ATOM   1867  HA  TYR A 118       8.116   2.240  10.299  1.00 98.73           H  
ATOM   1868  C   TYR A 118       8.796   4.163  10.911  1.00 98.73           C  
ATOM   1869  CB  TYR A 118       7.653   2.441  12.376  1.00 98.73           C  
ATOM   1870  HB2 TYR A 118       6.642   2.703  12.065  1.00 98.73           H  
ATOM   1871  HB3 TYR A 118       7.641   1.379  12.621  1.00 98.73           H  
ATOM   1872  O   TYR A 118       9.721   4.798  11.422  1.00 98.73           O  
ATOM   1873  CG  TYR A 118       8.006   3.241  13.615  1.00 98.73           C  
ATOM   1874  CD1 TYR A 118       8.997   2.798  14.511  1.00 98.73           C  
ATOM   1875  HD1 TYR A 118       9.527   1.878  14.312  1.00 98.73           H  
ATOM   1876  CD2 TYR A 118       7.359   4.467  13.837  1.00 98.73           C  
ATOM   1877  HD2 TYR A 118       6.655   4.818  13.097  1.00 98.73           H  
ATOM   1878  CE1 TYR A 118       9.339   3.587  15.628  1.00 98.73           C  
ATOM   1879  HE1 TYR A 118      10.121   3.262  16.298  1.00 98.73           H  
ATOM   1880  CE2 TYR A 118       7.673   5.247  14.963  1.00 98.73           C  
ATOM   1881  HE2 TYR A 118       7.210   6.210  15.119  1.00 98.73           H  
ATOM   1882  OH  TYR A 118       9.001   5.594  16.914  1.00 98.73           O  
ATOM   1883  HH  TYR A 118       9.739   5.248  17.421  1.00 98.73           H  
ATOM   1884  CZ  TYR A 118       8.677   4.814  15.853  1.00 98.73           C  
ATOM   1885  N   ALA A 119       7.864   4.717  10.144  1.00 98.70           N  
ATOM   1886  H   ALA A 119       7.157   4.102   9.767  1.00 98.70           H  
ATOM   1887  CA  ALA A 119       7.661   6.146   9.941  1.00 98.70           C  
ATOM   1888  HA  ALA A 119       8.322   6.717  10.593  1.00 98.70           H  
ATOM   1889  C   ALA A 119       6.216   6.500  10.308  1.00 98.70           C  
ATOM   1890  CB  ALA A 119       7.988   6.512   8.489  1.00 98.70           C  
ATOM   1891  HB1 ALA A 119       9.069   6.525   8.349  1.00 98.70           H  
ATOM   1892  HB2 ALA A 119       7.540   5.795   7.801  1.00 98.70           H  
ATOM   1893  HB3 ALA A 119       7.593   7.501   8.257  1.00 98.70           H  
ATOM   1894  O   ALA A 119       5.300   5.698  10.119  1.00 98.70           O  
ATOM   1895  N   ARG A 120       5.998   7.693  10.852  1.00 98.73           N  
ATOM   1896  H   ARG A 120       6.795   8.292  11.013  1.00 98.73           H  
ATOM   1897  CA  ARG A 120       4.686   8.232  11.213  1.00 98.73           C  
ATOM   1898  HA  ARG A 120       3.912   7.647  10.716  1.00 98.73           H  
ATOM   1899  C   ARG A 120       4.559   9.663  10.735  1.00 98.73           C  
ATOM   1900  CB  ARG A 120       4.456   8.197  12.728  1.00 98.73           C  
ATOM   1901  HB2 ARG A 120       3.574   8.789  12.969  1.00 98.73           H  
ATOM   1902  HB3 ARG A 120       5.320   8.646  13.219  1.00 98.73           H  
ATOM   1903  O   ARG A 120       5.494  10.444  10.872  1.00 98.73           O  
ATOM   1904  CG  ARG A 120       4.253   6.786  13.268  1.00 98.73           C  
ATOM   1905  HG2 ARG A 120       3.376   6.329  12.809  1.00 98.73           H  
ATOM   1906  HG3 ARG A 120       5.130   6.193  13.010  1.00 98.73           H  
ATOM   1907  CD  ARG A 120       4.106   6.817  14.792  1.00 98.73           C  
ATOM   1908  HD2 ARG A 120       4.429   5.849  15.177  1.00 98.73           H  
ATOM   1909  HD3 ARG A 120       4.765   7.579  15.208  1.00 98.73           H  
ATOM   1910  NE  ARG A 120       2.714   7.074  15.204  1.00 98.73           N  
ATOM   1911  HE  ARG A 120       2.121   7.619  14.596  1.00 98.73           H  
ATOM   1912  NH1 ARG A 120       2.787   5.981  17.226  1.00 98.73           N  
ATOM   1913 HH11 ARG A 120       3.795   6.022  17.274  1.00 98.73           H  
ATOM   1914 HH12 ARG A 120       2.261   5.603  18.001  1.00 98.73           H  
ATOM   1915  NH2 ARG A 120       0.863   6.762  16.462  1.00 98.73           N  
ATOM   1916 HH21 ARG A 120       0.450   6.229  17.214  1.00 98.73           H  
ATOM   1917 HH22 ARG A 120       0.314   7.365  15.866  1.00 98.73           H  
ATOM   1918  CZ  ARG A 120       2.134   6.614  16.292  1.00 98.73           C  
ATOM   1919  N   TYR A 121       3.366  10.008  10.277  1.00 98.77           N  
ATOM   1920  H   TYR A 121       2.655   9.292  10.230  1.00 98.77           H  
ATOM   1921  CA  TYR A 121       2.976  11.360   9.899  1.00 98.77           C  
ATOM   1922  HA  TYR A 121       3.768  12.061  10.162  1.00 98.77           H  
ATOM   1923  C   TYR A 121       1.729  11.718  10.691  1.00 98.77           C  
ATOM   1924  CB  TYR A 121       2.755  11.455   8.384  1.00 98.77           C  
ATOM   1925  HB2 TYR A 121       2.493  12.481   8.127  1.00 98.77           H  
ATOM   1926  HB3 TYR A 121       1.913  10.824   8.098  1.00 98.77           H  
ATOM   1927  O   TYR A 121       0.714  11.022  10.631  1.00 98.77           O  
ATOM   1928  CG  TYR A 121       3.980  11.042   7.595  1.00 98.77           C  
ATOM   1929  CD1 TYR A 121       4.941  12.003   7.230  1.00 98.77           C  
ATOM   1930  HD1 TYR A 121       4.781  13.049   7.449  1.00 98.77           H  
ATOM   1931  CD2 TYR A 121       4.203   9.679   7.317  1.00 98.77           C  
ATOM   1932  HD2 TYR A 121       3.469   8.941   7.607  1.00 98.77           H  
ATOM   1933  CE1 TYR A 121       6.141  11.599   6.615  1.00 98.77           C  
ATOM   1934  HE1 TYR A 121       6.901  12.324   6.364  1.00 98.77           H  
ATOM   1935  CE2 TYR A 121       5.408   9.271   6.721  1.00 98.77           C  
ATOM   1936  HE2 TYR A 121       5.611   8.225   6.543  1.00 98.77           H  
ATOM   1937  OH  TYR A 121       7.593   9.797   5.939  1.00 98.77           O  
ATOM   1938  HH  TYR A 121       8.188  10.531   5.768  1.00 98.77           H  
ATOM   1939  CZ  TYR A 121       6.390  10.227   6.395  1.00 98.77           C  
ATOM   1940  N   SER A 122       1.819  12.790  11.471  1.00 98.46           N  
ATOM   1941  H   SER A 122       2.666  13.338  11.427  1.00 98.46           H  
ATOM   1942  CA  SER A 122       0.756  13.220  12.375  1.00 98.46           C  
ATOM   1943  HA  SER A 122       0.451  12.351  12.959  1.00 98.46           H  
ATOM   1944  C   SER A 122      -0.495  13.733  11.644  1.00 98.46           C  
ATOM   1945  CB  SER A 122       1.334  14.262  13.336  1.00 98.46           C  
ATOM   1946  HB2 SER A 122       0.729  14.305  14.243  1.00 98.46           H  
ATOM   1947  HB3 SER A 122       2.345  13.972  13.620  1.00 98.46           H  
ATOM   1948  O   SER A 122      -1.553  13.822  12.270  1.00 98.46           O  
ATOM   1949  OG  SER A 122       1.356  15.542  12.746  1.00 98.46           O  
ATOM   1950  HG  SER A 122       2.018  16.082  13.183  1.00 98.46           H  
ATOM   1951  N   SER A 123      -0.377  14.040  10.350  1.00 98.45           N  
ATOM   1952  H   SER A 123       0.548  13.978   9.948  1.00 98.45           H  
ATOM   1953  CA  SER A 123      -1.470  14.344   9.425  1.00 98.45           C  
ATOM   1954  HA  SER A 123      -2.416  13.997   9.841  1.00 98.45           H  
ATOM   1955  C   SER A 123      -1.213  13.640   8.094  1.00 98.45           C  
ATOM   1956  CB  SER A 123      -1.556  15.855   9.201  1.00 98.45           C  
ATOM   1957  HB2 SER A 123      -0.621  16.197   8.756  1.00 98.45           H  
ATOM   1958  HB3 SER A 123      -1.699  16.358  10.158  1.00 98.45           H  
ATOM   1959  O   SER A 123      -0.101  13.722   7.568  1.00 98.45           O  
ATOM   1960  OG  SER A 123      -2.624  16.185   8.333  1.00 98.45           O  
ATOM   1961  HG  SER A 123      -2.287  16.790   7.669  1.00 98.45           H  
ATOM   1962  N   PHE A 124      -2.230  12.968   7.557  1.00 98.59           N  
ATOM   1963  H   PHE A 124      -3.068  12.861   8.109  1.00 98.59           H  
ATOM   1964  CA  PHE A 124      -2.223  12.328   6.244  1.00 98.59           C  
ATOM   1965  HA  PHE A 124      -1.451  12.779   5.621  1.00 98.59           H  
ATOM   1966  C   PHE A 124      -3.575  12.513   5.555  1.00 98.59           C  
ATOM   1967  CB  PHE A 124      -1.897  10.841   6.399  1.00 98.59           C  
ATOM   1968  HB2 PHE A 124      -0.850  10.758   6.690  1.00 98.59           H  
ATOM   1969  HB3 PHE A 124      -2.498  10.430   7.209  1.00 98.59           H  
ATOM   1970  O   PHE A 124      -4.618  12.162   6.115  1.00 98.59           O  
ATOM   1971  CG  PHE A 124      -2.132  10.009   5.147  1.00 98.59           C  
ATOM   1972  CD1 PHE A 124      -3.279   9.202   5.044  1.00 98.59           C  
ATOM   1973  HD1 PHE A 124      -4.001   9.195   5.847  1.00 98.59           H  
ATOM   1974  CD2 PHE A 124      -1.215  10.033   4.082  1.00 98.59           C  
ATOM   1975  HD2 PHE A 124      -0.335  10.658   4.138  1.00 98.59           H  
ATOM   1976  CE1 PHE A 124      -3.493   8.418   3.896  1.00 98.59           C  
ATOM   1977  HE1 PHE A 124      -4.378   7.804   3.821  1.00 98.59           H  
ATOM   1978  CE2 PHE A 124      -1.424   9.244   2.939  1.00 98.59           C  
ATOM   1979  HE2 PHE A 124      -0.713   9.257   2.125  1.00 98.59           H  
ATOM   1980  CZ  PHE A 124      -2.565   8.435   2.843  1.00 98.59           C  
ATOM   1981  HZ  PHE A 124      -2.731   7.839   1.958  1.00 98.59           H  
ATOM   1982  N   LYS A 125      -3.548  13.052   4.335  1.00 98.58           N  
ATOM   1983  H   LYS A 125      -2.654  13.341   3.965  1.00 98.58           H  
ATOM   1984  CA  LYS A 125      -4.716  13.215   3.468  1.00 98.58           C  
ATOM   1985  HA  LYS A 125      -5.445  12.442   3.710  1.00 98.58           H  
ATOM   1986  C   LYS A 125      -4.346  13.018   2.010  1.00 98.58           C  
ATOM   1987  CB  LYS A 125      -5.359  14.598   3.654  1.00 98.58           C  
ATOM   1988  HB2 LYS A 125      -4.637  15.377   3.410  1.00 98.58           H  
ATOM   1989  HB3 LYS A 125      -6.197  14.678   2.961  1.00 98.58           H  
ATOM   1990  O   LYS A 125      -3.242  13.372   1.599  1.00 98.58           O  
ATOM   1991  CG  LYS A 125      -5.878  14.816   5.080  1.00 98.58           C  
ATOM   1992  HG2 LYS A 125      -6.483  13.958   5.372  1.00 98.58           H  
ATOM   1993  HG3 LYS A 125      -5.039  14.912   5.769  1.00 98.58           H  
ATOM   1994  CD  LYS A 125      -6.735  16.076   5.166  1.00 98.58           C  
ATOM   1995  HD2 LYS A 125      -6.118  16.955   4.978  1.00 98.58           H  
ATOM   1996  HD3 LYS A 125      -7.526  16.015   4.419  1.00 98.58           H  
ATOM   1997  CE  LYS A 125      -7.356  16.139   6.560  1.00 98.58           C  
ATOM   1998  HE2 LYS A 125      -6.563  16.249   7.299  1.00 98.58           H  
ATOM   1999  HE3 LYS A 125      -7.862  15.191   6.744  1.00 98.58           H  
ATOM   2000  NZ  LYS A 125      -8.332  17.248   6.649  1.00 98.58           N  
ATOM   2001  HZ1 LYS A 125      -8.777  17.250   7.555  1.00 98.58           H  
ATOM   2002  HZ2 LYS A 125      -9.055  17.095   5.961  1.00 98.58           H  
ATOM   2003  HZ3 LYS A 125      -7.887  18.136   6.469  1.00 98.58           H  
ATOM   2004  N   LEU A 126      -5.303  12.520   1.236  1.00 98.78           N  
ATOM   2005  H   LEU A 126      -6.187  12.281   1.661  1.00 98.78           H  
ATOM   2006  CA  LEU A 126      -5.261  12.605  -0.220  1.00 98.78           C  
ATOM   2007  HA  LEU A 126      -4.263  12.903  -0.543  1.00 98.78           H  
ATOM   2008  C   LEU A 126      -6.217  13.698  -0.695  1.00 98.78           C  
ATOM   2009  CB  LEU A 126      -5.565  11.238  -0.858  1.00 98.78           C  
ATOM   2010  HB2 LEU A 126      -6.599  10.969  -0.644  1.00 98.78           H  
ATOM   2011  HB3 LEU A 126      -5.464  11.342  -1.938  1.00 98.78           H  
ATOM   2012  O   LEU A 126      -7.241  13.945  -0.058  1.00 98.78           O  
ATOM   2013  CG  LEU A 126      -4.649  10.095  -0.385  1.00 98.78           C  
ATOM   2014  HG  LEU A 126      -4.872   9.872   0.658  1.00 98.78           H  
ATOM   2015  CD1 LEU A 126      -4.932   8.843  -1.217  1.00 98.78           C  
ATOM   2016 HD11 LEU A 126      -5.996   8.609  -1.184  1.00 98.78           H  
ATOM   2017 HD12 LEU A 126      -4.366   7.996  -0.829  1.00 98.78           H  
ATOM   2018 HD13 LEU A 126      -4.646   9.011  -2.255  1.00 98.78           H  
ATOM   2019  CD2 LEU A 126      -3.160  10.427  -0.494  1.00 98.78           C  
ATOM   2020 HD21 LEU A 126      -2.903  10.666  -1.526  1.00 98.78           H  
ATOM   2021 HD22 LEU A 126      -2.904  11.274   0.142  1.00 98.78           H  
ATOM   2022 HD23 LEU A 126      -2.571   9.577  -0.148  1.00 98.78           H  
ATOM   2023  N   ALA A 127      -5.893  14.348  -1.809  1.00 98.68           N  
ATOM   2024  H   ALA A 127      -4.987  14.175  -2.221  1.00 98.68           H  
ATOM   2025  CA  ALA A 127      -6.870  15.120  -2.569  1.00 98.68           C  
ATOM   2026  HA  ALA A 127      -7.478  15.695  -1.870  1.00 98.68           H  
ATOM   2027  C   ALA A 127      -7.818  14.184  -3.349  1.00 98.68           C  
ATOM   2028  CB  ALA A 127      -6.127  16.112  -3.467  1.00 98.68           C  
ATOM   2029  HB1 ALA A 127      -5.603  15.581  -4.262  1.00 98.68           H  
ATOM   2030  HB2 ALA A 127      -5.405  16.682  -2.881  1.00 98.68           H  
ATOM   2031  HB3 ALA A 127      -6.834  16.812  -3.911  1.00 98.68           H  
ATOM   2032  O   ALA A 127      -7.619  12.972  -3.384  1.00 98.68           O  
ATOM   2033  N   GLY A 128      -8.865  14.737  -3.965  1.00 98.44           N  
ATOM   2034  H   GLY A 128      -8.952  15.743  -3.954  1.00 98.44           H  
ATOM   2035  CA  GLY A 128      -9.780  13.956  -4.808  1.00 98.44           C  
ATOM   2036  HA2 GLY A 128     -10.710  14.507  -4.946  1.00 98.44           H  
ATOM   2037  HA3 GLY A 128     -10.019  13.017  -4.309  1.00 98.44           H  
ATOM   2038  C   GLY A 128      -9.189  13.632  -6.185  1.00 98.44           C  
ATOM   2039  O   GLY A 128      -8.151  14.171  -6.570  1.00 98.44           O  
ATOM   2040  N   GLU A 129      -9.894  12.815  -6.974  1.00 98.65           N  
ATOM   2041  H   GLU A 129     -10.682  12.320  -6.582  1.00 98.65           H  
ATOM   2042  CA  GLU A 129      -9.439  12.400  -8.315  1.00 98.65           C  
ATOM   2043  HA  GLU A 129      -8.512  11.839  -8.202  1.00 98.65           H  
ATOM   2044  C   GLU A 129      -9.156  13.585  -9.256  1.00 98.65           C  
ATOM   2045  CB  GLU A 129     -10.490  11.478  -8.960  1.00 98.65           C  
ATOM   2046  HB2 GLU A 129     -11.339  12.073  -9.298  1.00 98.65           H  
ATOM   2047  HB3 GLU A 129     -10.854  10.775  -8.210  1.00 98.65           H  
ATOM   2048  O   GLU A 129      -8.224  13.532 -10.050  1.00 98.65           O  
ATOM   2049  CG  GLU A 129      -9.889  10.707 -10.150  1.00 98.65           C  
ATOM   2050  HG2 GLU A 129      -9.635  11.421 -10.934  1.00 98.65           H  
ATOM   2051  HG3 GLU A 129      -8.963  10.234  -9.824  1.00 98.65           H  
ATOM   2052  CD  GLU A 129     -10.800   9.629 -10.761  1.00 98.65           C  
ATOM   2053  OE1 GLU A 129     -10.377   9.050 -11.791  1.00 98.65           O  
ATOM   2054  OE2 GLU A 129     -11.908   9.383 -10.237  1.00 98.65           O  
ATOM   2055  N   LYS A 130      -9.908  14.690  -9.127  1.00 98.49           N  
ATOM   2056  H   LYS A 130     -10.640  14.663  -8.432  1.00 98.49           H  
ATOM   2057  CA  LYS A 130      -9.699  15.922  -9.917  1.00 98.49           C  
ATOM   2058  HA  LYS A 130      -9.740  15.671 -10.977  1.00 98.49           H  
ATOM   2059  C   LYS A 130      -8.323  16.564  -9.712  1.00 98.49           C  
ATOM   2060  CB  LYS A 130     -10.774  16.967  -9.590  1.00 98.49           C  
ATOM   2061  HB2 LYS A 130     -10.810  17.124  -8.512  1.00 98.49           H  
ATOM   2062  HB3 LYS A 130     -10.487  17.909 -10.058  1.00 98.49           H  
ATOM   2063  O   LYS A 130      -7.885  17.315 -10.573  1.00 98.49           O  
ATOM   2064  CG  LYS A 130     -12.163  16.584 -10.109  1.00 98.49           C  
ATOM   2065  HG2 LYS A 130     -12.106  16.389 -11.180  1.00 98.49           H  
ATOM   2066  HG3 LYS A 130     -12.511  15.685  -9.600  1.00 98.49           H  
ATOM   2067  CD  LYS A 130     -13.145  17.734  -9.853  1.00 98.49           C  
ATOM   2068  HD2 LYS A 130     -13.210  17.914  -8.780  1.00 98.49           H  
ATOM   2069  HD3 LYS A 130     -12.776  18.633 -10.346  1.00 98.49           H  
ATOM   2070  CE  LYS A 130     -14.526  17.376 -10.406  1.00 98.49           C  
ATOM   2071  HE2 LYS A 130     -14.865  16.456  -9.928  1.00 98.49           H  
ATOM   2072  HE3 LYS A 130     -14.428  17.176 -11.473  1.00 98.49           H  
ATOM   2073  NZ  LYS A 130     -15.501  18.469 -10.174  1.00 98.49           N  
ATOM   2074  HZ1 LYS A 130     -15.185  19.317 -10.623  1.00 98.49           H  
ATOM   2075  HZ2 LYS A 130     -15.603  18.645  -9.185  1.00 98.49           H  
ATOM   2076  HZ3 LYS A 130     -16.403  18.221 -10.555  1.00 98.49           H  
ATOM   2077  N   ASP A 131      -7.680  16.292  -8.580  1.00 98.70           N  
ATOM   2078  H   ASP A 131      -8.090  15.614  -7.954  1.00 98.70           H  
ATOM   2079  CA  ASP A 131      -6.306  16.704  -8.275  1.00 98.70           C  
ATOM   2080  HA  ASP A 131      -5.920  17.292  -9.108  1.00 98.70           H  
ATOM   2081  C   ASP A 131      -5.391  15.471  -8.163  1.00 98.70           C  
ATOM   2082  CB  ASP A 131      -6.303  17.607  -7.033  1.00 98.70           C  
ATOM   2083  HB2 ASP A 131      -7.050  18.389  -7.165  1.00 98.70           H  
ATOM   2084  HB3 ASP A 131      -6.591  17.009  -6.168  1.00 98.70           H  
ATOM   2085  O   ASP A 131      -4.459  15.426  -7.362  1.00 98.70           O  
ATOM   2086  CG  ASP A 131      -4.949  18.283  -6.776  1.00 98.70           C  
ATOM   2087  OD1 ASP A 131      -4.202  18.560  -7.743  1.00 98.70           O  
ATOM   2088  OD2 ASP A 131      -4.637  18.567  -5.599  1.00 98.70           O  
ATOM   2089  N   ASN A 132      -5.705  14.425  -8.937  1.00 98.77           N  
ATOM   2090  H   ASN A 132      -6.518  14.502  -9.531  1.00 98.77           H  
ATOM   2091  CA  ASN A 132      -4.916  13.204  -9.082  1.00 98.77           C  
ATOM   2092  HA  ASN A 132      -5.557  12.462  -9.557  1.00 98.77           H  
ATOM   2093  C   ASN A 132      -4.484  12.581  -7.747  1.00 98.77           C  
ATOM   2094  CB  ASN A 132      -3.744  13.485 -10.038  1.00 98.77           C  
ATOM   2095  HB2 ASN A 132      -3.092  12.613 -10.091  1.00 98.77           H  
ATOM   2096  HB3 ASN A 132      -3.163  14.323  -9.654  1.00 98.77           H  
ATOM   2097  O   ASN A 132      -3.351  12.126  -7.616  1.00 98.77           O  
ATOM   2098  CG  ASN A 132      -4.193  13.777 -11.454  1.00 98.77           C  
ATOM   2099  ND2 ASN A 132      -3.592  14.748 -12.098  1.00 98.77           N  
ATOM   2100 HD21 ASN A 132      -3.736  14.763 -13.098  1.00 98.77           H  
ATOM   2101 HD22 ASN A 132      -2.795  15.214 -11.689  1.00 98.77           H  
ATOM   2102  OD1 ASN A 132      -5.052  13.108 -12.008  1.00 98.77           O  
ATOM   2103  N   TYR A 133      -5.357  12.575  -6.735  1.00 98.90           N  
ATOM   2104  H   TYR A 133      -6.257  13.012  -6.873  1.00 98.90           H  
ATOM   2105  CA  TYR A 133      -5.059  11.986  -5.424  1.00 98.90           C  
ATOM   2106  HA  TYR A 133      -5.862  12.298  -4.756  1.00 98.90           H  
ATOM   2107  C   TYR A 133      -3.776  12.512  -4.765  1.00 98.90           C  
ATOM   2108  CB  TYR A 133      -5.116  10.453  -5.505  1.00 98.90           C  
ATOM   2109  HB2 TYR A 133      -4.912  10.033  -4.519  1.00 98.90           H  
ATOM   2110  HB3 TYR A 133      -4.345  10.090  -6.183  1.00 98.90           H  
ATOM   2111  O   TYR A 133      -3.063  11.760  -4.096  1.00 98.90           O  
ATOM   2112  CG  TYR A 133      -6.466   9.944  -5.945  1.00 98.90           C  
ATOM   2113  CD1 TYR A 133      -7.565  10.126  -5.086  1.00 98.90           C  
ATOM   2114  HD1 TYR A 133      -7.430  10.608  -4.129  1.00 98.90           H  
ATOM   2115  CD2 TYR A 133      -6.630   9.286  -7.180  1.00 98.90           C  
ATOM   2116  HD2 TYR A 133      -5.781   9.137  -7.831  1.00 98.90           H  
ATOM   2117  CE1 TYR A 133      -8.838   9.680  -5.462  1.00 98.90           C  
ATOM   2118  HE1 TYR A 133      -9.686   9.833  -4.811  1.00 98.90           H  
ATOM   2119  CE2 TYR A 133      -7.909   8.826  -7.556  1.00 98.90           C  
ATOM   2120  HE2 TYR A 133      -8.063   8.330  -8.503  1.00 98.90           H  
ATOM   2121  OH  TYR A 133     -10.270   8.662  -7.043  1.00 98.90           O  
ATOM   2122  HH  TYR A 133     -10.942   8.906  -6.403  1.00 98.90           H  
ATOM   2123  CZ  TYR A 133      -9.016   9.039  -6.697  1.00 98.90           C  
ATOM   2124  N   ARG A 134      -3.478  13.805  -4.953  1.00 98.85           N  
ATOM   2125  H   ARG A 134      -4.049  14.326  -5.602  1.00 98.85           H  
ATOM   2126  CA  ARG A 134      -2.289  14.473  -4.410  1.00 98.85           C  
ATOM   2127  HA  ARG A 134      -1.425  14.106  -4.964  1.00 98.85           H  
ATOM   2128  C   ARG A 134      -2.053  14.162  -2.934  1.00 98.85           C  
ATOM   2129  CB  ARG A 134      -2.423  15.983  -4.642  1.00 98.85           C  
ATOM   2130  HB2 ARG A 134      -2.648  16.145  -5.696  1.00 98.85           H  
ATOM   2131  HB3 ARG A 134      -3.250  16.374  -4.049  1.00 98.85           H  
ATOM   2132  O   ARG A 134      -2.971  14.269  -2.117  1.00 98.85           O  
ATOM   2133  CG  ARG A 134      -1.141  16.751  -4.289  1.00 98.85           C  
ATOM   2134  HG2 ARG A 134      -0.884  16.591  -3.242  1.00 98.85           H  
ATOM   2135  HG3 ARG A 134      -0.326  16.384  -4.912  1.00 98.85           H  
ATOM   2136  CD  ARG A 134      -1.306  18.256  -4.514  1.00 98.85           C  
ATOM   2137  HD2 ARG A 134      -0.355  18.746  -4.308  1.00 98.85           H  
ATOM   2138  HD3 ARG A 134      -2.054  18.642  -3.822  1.00 98.85           H  
ATOM   2139  NE  ARG A 134      -1.721  18.567  -5.887  1.00 98.85           N  
ATOM   2140  HE  ARG A 134      -2.716  18.647  -6.043  1.00 98.85           H  
ATOM   2141  NH1 ARG A 134       0.345  18.529  -6.924  1.00 98.85           N  
ATOM   2142 HH11 ARG A 134       0.886  18.592  -7.775  1.00 98.85           H  
ATOM   2143 HH12 ARG A 134       0.814  18.339  -6.050  1.00 98.85           H  
ATOM   2144  NH2 ARG A 134      -1.509  18.837  -8.110  1.00 98.85           N  
ATOM   2145 HH21 ARG A 134      -0.979  18.853  -8.970  1.00 98.85           H  
ATOM   2146 HH22 ARG A 134      -2.519  18.818  -8.127  1.00 98.85           H  
ATOM   2147  CZ  ARG A 134      -0.954  18.645  -6.955  1.00 98.85           C  
ATOM   2148  N   LEU A 135      -0.809  13.818  -2.600  1.00 98.88           N  
ATOM   2149  H   LEU A 135      -0.119  13.756  -3.334  1.00 98.88           H  
ATOM   2150  CA  LEU A 135      -0.397  13.497  -1.236  1.00 98.88           C  
ATOM   2151  HA  LEU A 135      -1.158  12.849  -0.801  1.00 98.88           H  
ATOM   2152  C   LEU A 135      -0.273  14.756  -0.373  1.00 98.88           C  
ATOM   2153  CB  LEU A 135       0.940  12.737  -1.279  1.00 98.88           C  
ATOM   2154  HB2 LEU A 135       0.821  11.864  -1.922  1.00 98.88           H  
ATOM   2155  HB3 LEU A 135       1.697  13.381  -1.727  1.00 98.88           H  
ATOM   2156  O   LEU A 135       0.398  15.716  -0.755  1.00 98.88           O  
ATOM   2157  CG  LEU A 135       1.450  12.245   0.085  1.00 98.88           C  
ATOM   2158  HG  LEU A 135       1.552  13.089   0.767  1.00 98.88           H  
ATOM   2159  CD1 LEU A 135       0.507  11.215   0.708  1.00 98.88           C  
ATOM   2160 HD11 LEU A 135      -0.436  11.686   0.989  1.00 98.88           H  
ATOM   2161 HD12 LEU A 135       0.314  10.414  -0.005  1.00 98.88           H  
ATOM   2162 HD13 LEU A 135       0.968  10.793   1.601  1.00 98.88           H  
ATOM   2163  CD2 LEU A 135       2.819  11.586  -0.061  1.00 98.88           C  
ATOM   2164 HD21 LEU A 135       2.755  10.731  -0.735  1.00 98.88           H  
ATOM   2165 HD22 LEU A 135       3.184  11.268   0.915  1.00 98.88           H  
ATOM   2166 HD23 LEU A 135       3.526  12.308  -0.470  1.00 98.88           H  
ATOM   2167  N   ASN A 136      -0.844  14.718   0.830  1.00 98.75           N  
ATOM   2168  H   ASN A 136      -1.479  13.961   1.043  1.00 98.75           H  
ATOM   2169  CA  ASN A 136      -0.582  15.691   1.883  1.00 98.75           C  
ATOM   2170  HA  ASN A 136       0.262  16.311   1.583  1.00 98.75           H  
ATOM   2171  C   ASN A 136      -0.208  14.982   3.193  1.00 98.75           C  
ATOM   2172  CB  ASN A 136      -1.800  16.610   2.039  1.00 98.75           C  
ATOM   2173  HB2 ASN A 136      -2.603  16.081   2.552  1.00 98.75           H  
ATOM   2174  HB3 ASN A 136      -2.160  16.891   1.050  1.00 98.75           H  
ATOM   2175  O   ASN A 136      -1.044  14.333   3.822  1.00 98.75           O  
ATOM   2176  CG  ASN A 136      -1.453  17.865   2.819  1.00 98.75           C  
ATOM   2177  ND2 ASN A 136      -1.529  19.010   2.184  1.00 98.75           N  
ATOM   2178 HD21 ASN A 136      -1.770  19.023   1.204  1.00 98.75           H  
ATOM   2179 HD22 ASN A 136      -1.283  19.848   2.691  1.00 98.75           H  
ATOM   2180  OD1 ASN A 136      -1.075  17.848   3.980  1.00 98.75           O  
ATOM   2181  N   ILE A 137       1.047  15.128   3.606  1.00 98.59           N  
ATOM   2182  H   ILE A 137       1.694  15.587   2.981  1.00 98.59           H  
ATOM   2183  CA  ILE A 137       1.613  14.595   4.846  1.00 98.59           C  
ATOM   2184  HA  ILE A 137       0.796  14.213   5.458  1.00 98.59           H  
ATOM   2185  C   ILE A 137       2.310  15.685   5.654  1.00 98.59           C  
ATOM   2186  CB  ILE A 137       2.588  13.433   4.576  1.00 98.59           C  
ATOM   2187  HB  ILE A 137       3.133  13.236   5.499  1.00 98.59           H  
ATOM   2188  O   ILE A 137       2.923  16.593   5.095  1.00 98.59           O  
ATOM   2189  CG1 ILE A 137       3.609  13.770   3.471  1.00 98.59           C  
ATOM   2190 HG12 ILE A 137       3.116  13.746   2.499  1.00 98.59           H  
ATOM   2191 HG13 ILE A 137       4.014  14.770   3.631  1.00 98.59           H  
ATOM   2192  CG2 ILE A 137       1.779  12.176   4.246  1.00 98.59           C  
ATOM   2193 HG21 ILE A 137       1.121  11.961   5.088  1.00 98.59           H  
ATOM   2194 HG22 ILE A 137       1.188  12.340   3.346  1.00 98.59           H  
ATOM   2195 HG23 ILE A 137       2.438  11.319   4.101  1.00 98.59           H  
ATOM   2196  CD1 ILE A 137       4.787  12.810   3.424  1.00 98.59           C  
ATOM   2197 HD11 ILE A 137       5.442  13.114   2.608  1.00 98.59           H  
ATOM   2198 HD12 ILE A 137       4.437  11.792   3.252  1.00 98.59           H  
ATOM   2199 HD13 ILE A 137       5.347  12.861   4.359  1.00 98.59           H  
ATOM   2200  N   GLN A 138       2.219  15.599   6.983  1.00 98.33           N  
ATOM   2201  H   GLN A 138       1.674  14.844   7.374  1.00 98.33           H  
ATOM   2202  CA  GLN A 138       2.895  16.518   7.904  1.00 98.33           C  
ATOM   2203  HA  GLN A 138       3.816  16.867   7.437  1.00 98.33           H  
ATOM   2204  C   GLN A 138       3.270  15.831   9.221  1.00 98.33           C  
ATOM   2205  CB  GLN A 138       2.013  17.743   8.215  1.00 98.33           C  
ATOM   2206  HB2 GLN A 138       2.579  18.423   8.852  1.00 98.33           H  
ATOM   2207  HB3 GLN A 138       1.135  17.419   8.774  1.00 98.33           H  
ATOM   2208  O   GLN A 138       2.703  14.799   9.585  1.00 98.33           O  
ATOM   2209  CG  GLN A 138       1.556  18.525   6.974  1.00 98.33           C  
ATOM   2210  HG2 GLN A 138       2.430  18.856   6.413  1.00 98.33           H  
ATOM   2211  HG3 GLN A 138       0.950  17.882   6.335  1.00 98.33           H  
ATOM   2212  CD  GLN A 138       0.706  19.740   7.302  1.00 98.33           C  
ATOM   2213  NE2 GLN A 138       0.194  20.413   6.298  1.00 98.33           N  
ATOM   2214 HE21 GLN A 138       0.314  20.072   5.355  1.00 98.33           H  
ATOM   2215 HE22 GLN A 138      -0.355  21.226   6.538  1.00 98.33           H  
ATOM   2216  OE1 GLN A 138       0.465  20.094   8.444  1.00 98.33           O  
ATOM   2217  N   GLY A 139       4.193  16.451   9.963  1.00 98.38           N  
ATOM   2218  H   GLY A 139       4.609  17.292   9.591  1.00 98.38           H  
ATOM   2219  CA  GLY A 139       4.548  16.053  11.326  1.00 98.38           C  
ATOM   2220  HA2 GLY A 139       3.652  16.041  11.947  1.00 98.38           H  
ATOM   2221  HA3 GLY A 139       5.243  16.782  11.741  1.00 98.38           H  
ATOM   2222  C   GLY A 139       5.207  14.681  11.396  1.00 98.38           C  
ATOM   2223  O   GLY A 139       4.698  13.789  12.079  1.00 98.38           O  
ATOM   2224  N   TYR A 140       6.306  14.527  10.657  1.00 98.75           N  
ATOM   2225  H   TYR A 140       6.648  15.307  10.114  1.00 98.75           H  
ATOM   2226  CA  TYR A 140       7.107  13.313  10.642  1.00 98.75           C  
ATOM   2227  HA  TYR A 140       6.479  12.499  10.279  1.00 98.75           H  
ATOM   2228  C   TYR A 140       7.642  12.945  12.033  1.00 98.75           C  
ATOM   2229  CB  TYR A 140       8.271  13.467   9.660  1.00 98.75           C  
ATOM   2230  HB2 TYR A 140       8.851  14.353   9.917  1.00 98.75           H  
ATOM   2231  HB3 TYR A 140       7.863  13.608   8.659  1.00 98.75           H  
ATOM   2232  O   TYR A 140       8.087  13.797  12.801  1.00 98.75           O  
ATOM   2233  CG  TYR A 140       9.182  12.258   9.662  1.00 98.75           C  
ATOM   2234  CD1 TYR A 140      10.429  12.284  10.322  1.00 98.75           C  
ATOM   2235  HD1 TYR A 140      10.776  13.198  10.780  1.00 98.75           H  
ATOM   2236  CD2 TYR A 140       8.724  11.072   9.068  1.00 98.75           C  
ATOM   2237  HD2 TYR A 140       7.766  11.055   8.570  1.00 98.75           H  
ATOM   2238  CE1 TYR A 140      11.219  11.115  10.383  1.00 98.75           C  
ATOM   2239  HE1 TYR A 140      12.172  11.118  10.891  1.00 98.75           H  
ATOM   2240  CE2 TYR A 140       9.507   9.914   9.119  1.00 98.75           C  
ATOM   2241  HE2 TYR A 140       9.172   9.007   8.638  1.00 98.75           H  
ATOM   2242  OH  TYR A 140      11.399   8.753   9.860  1.00 98.75           O  
ATOM   2243  HH  TYR A 140      12.321   8.841  10.112  1.00 98.75           H  
ATOM   2244  CZ  TYR A 140      10.738   9.928   9.786  1.00 98.75           C  
ATOM   2245  N   SER A 141       7.637  11.650  12.330  1.00 98.66           N  
ATOM   2246  H   SER A 141       7.228  11.029  11.647  1.00 98.66           H  
ATOM   2247  CA  SER A 141       8.388  11.018  13.415  1.00 98.66           C  
ATOM   2248  HA  SER A 141       9.343  11.530  13.533  1.00 98.66           H  
ATOM   2249  C   SER A 141       8.664   9.561  13.046  1.00 98.66           C  
ATOM   2250  CB  SER A 141       7.613  11.110  14.735  1.00 98.66           C  
ATOM   2251  HB2 SER A 141       8.163  10.596  15.523  1.00 98.66           H  
ATOM   2252  HB3 SER A 141       7.506  12.159  15.013  1.00 98.66           H  
ATOM   2253  O   SER A 141       7.967   8.983  12.217  1.00 98.66           O  
ATOM   2254  OG  SER A 141       6.328  10.536  14.602  1.00 98.66           O  
ATOM   2255  HG  SER A 141       5.946  10.934  13.816  1.00 98.66           H  
ATOM   2256  N   GLY A 142       9.664   8.928  13.648  1.00 98.03           N  
ATOM   2257  H   GLY A 142      10.293   9.430  14.258  1.00 98.03           H  
ATOM   2258  CA  GLY A 142       9.989   7.539  13.334  1.00 98.03           C  
ATOM   2259  HA2 GLY A 142       9.826   7.351  12.273  1.00 98.03           H  
ATOM   2260  HA3 GLY A 142       9.343   6.872  13.905  1.00 98.03           H  
ATOM   2261  C   GLY A 142      11.433   7.198  13.640  1.00 98.03           C  
ATOM   2262  O   GLY A 142      12.174   8.022  14.171  1.00 98.03           O  
ATOM   2263  N   ASN A 143      11.825   5.975  13.294  1.00 97.84           N  
ATOM   2264  H   ASN A 143      11.163   5.372  12.829  1.00 97.84           H  
ATOM   2265  CA  ASN A 143      13.213   5.513  13.385  1.00 97.84           C  
ATOM   2266  HA  ASN A 143      13.805   6.287  13.873  1.00 97.84           H  
ATOM   2267  C   ASN A 143      13.872   5.325  12.005  1.00 97.84           C  
ATOM   2268  CB  ASN A 143      13.283   4.265  14.281  1.00 97.84           C  
ATOM   2269  HB2 ASN A 143      14.331   4.047  14.485  1.00 97.84           H  
ATOM   2270  HB3 ASN A 143      12.790   4.473  15.230  1.00 97.84           H  
ATOM   2271  O   ASN A 143      14.940   4.725  11.914  1.00 97.84           O  
ATOM   2272  CG  ASN A 143      12.660   3.026  13.664  1.00 97.84           C  
ATOM   2273  ND2 ASN A 143      12.800   1.891  14.310  1.00 97.84           N  
ATOM   2274 HD21 ASN A 143      13.395   1.854  15.125  1.00 97.84           H  
ATOM   2275 HD22 ASN A 143      12.510   1.046  13.839  1.00 97.84           H  
ATOM   2276  OD1 ASN A 143      12.033   3.046  12.621  1.00 97.84           O  
ATOM   2277  N   MET A 144      13.236   5.825  10.943  1.00 96.99           N  
ATOM   2278  H   MET A 144      12.361   6.305  11.101  1.00 96.99           H  
ATOM   2279  CA  MET A 144      13.794   5.897   9.592  1.00 96.99           C  
ATOM   2280  HA  MET A 144      14.708   5.306   9.542  1.00 96.99           H  
ATOM   2281  C   MET A 144      14.172   7.345   9.233  1.00 96.99           C  
ATOM   2282  CB  MET A 144      12.794   5.299   8.590  1.00 96.99           C  
ATOM   2283  HB2 MET A 144      11.880   5.893   8.566  1.00 96.99           H  
ATOM   2284  HB3 MET A 144      13.263   5.328   7.606  1.00 96.99           H  
ATOM   2285  O   MET A 144      13.877   8.279   9.981  1.00 96.99           O  
ATOM   2286  CG  MET A 144      12.457   3.840   8.903  1.00 96.99           C  
ATOM   2287  HG2 MET A 144      13.395   3.326   9.111  1.00 96.99           H  
ATOM   2288  HG3 MET A 144      11.844   3.803   9.804  1.00 96.99           H  
ATOM   2289  SD  MET A 144      11.617   2.919   7.577  1.00 96.99           S  
ATOM   2290  CE  MET A 144       9.923   3.522   7.700  1.00 96.99           C  
ATOM   2291  HE1 MET A 144       9.366   3.203   6.820  1.00 96.99           H  
ATOM   2292  HE2 MET A 144       9.929   4.611   7.742  1.00 96.99           H  
ATOM   2293  HE3 MET A 144       9.454   3.102   8.590  1.00 96.99           H  
ATOM   2294  N   THR A 145      14.807   7.564   8.085  1.00 98.24           N  
ATOM   2295  H   THR A 145      15.138   6.779   7.542  1.00 98.24           H  
ATOM   2296  CA  THR A 145      14.864   8.895   7.454  1.00 98.24           C  
ATOM   2297  HA  THR A 145      14.990   9.656   8.224  1.00 98.24           H  
ATOM   2298  C   THR A 145      13.555   9.168   6.712  1.00 98.24           C  
ATOM   2299  CB  THR A 145      16.059   8.985   6.500  1.00 98.24           C  
ATOM   2300  HB  THR A 145      15.976   8.205   5.744  1.00 98.24           H  
ATOM   2301  O   THR A 145      13.001   8.245   6.117  1.00 98.24           O  
ATOM   2302  CG2 THR A 145      16.205  10.339   5.809  1.00 98.24           C  
ATOM   2303 HG21 THR A 145      16.186  11.148   6.538  1.00 98.24           H  
ATOM   2304 HG22 THR A 145      17.141  10.368   5.252  1.00 98.24           H  
ATOM   2305 HG23 THR A 145      15.393  10.478   5.095  1.00 98.24           H  
ATOM   2306  OG1 THR A 145      17.236   8.784   7.247  1.00 98.24           O  
ATOM   2307  HG1 THR A 145      17.676   9.634   7.327  1.00 98.24           H  
ATOM   2308  N   ASP A 146      13.060  10.409   6.741  1.00 98.53           N  
ATOM   2309  H   ASP A 146      13.570  11.138   7.218  1.00 98.53           H  
ATOM   2310  CA  ASP A 146      11.799  10.798   6.094  1.00 98.53           C  
ATOM   2311  HA  ASP A 146      11.052  10.037   6.322  1.00 98.53           H  
ATOM   2312  C   ASP A 146      11.920  10.882   4.564  1.00 98.53           C  
ATOM   2313  CB  ASP A 146      11.281  12.126   6.673  1.00 98.53           C  
ATOM   2314  HB2 ASP A 146      11.966  12.933   6.416  1.00 98.53           H  
ATOM   2315  HB3 ASP A 146      11.261  12.046   7.760  1.00 98.53           H  
ATOM   2316  O   ASP A 146      12.121  11.953   3.998  1.00 98.53           O  
ATOM   2317  CG  ASP A 146       9.867  12.472   6.175  1.00 98.53           C  
ATOM   2318  OD1 ASP A 146       9.269  11.661   5.419  1.00 98.53           O  
ATOM   2319  OD2 ASP A 146       9.340  13.523   6.594  1.00 98.53           O  
ATOM   2320  N   HIS A 147      11.768   9.742   3.890  1.00 98.24           N  
ATOM   2321  H   HIS A 147      11.731   8.879   4.413  1.00 98.24           H  
ATOM   2322  CA  HIS A 147      11.751   9.690   2.427  1.00 98.24           C  
ATOM   2323  HA  HIS A 147      12.409  10.468   2.039  1.00 98.24           H  
ATOM   2324  C   HIS A 147      10.380   9.982   1.813  1.00 98.24           C  
ATOM   2325  CB  HIS A 147      12.306   8.345   1.953  1.00 98.24           C  
ATOM   2326  HB2 HIS A 147      11.786   7.532   2.459  1.00 98.24           H  
ATOM   2327  HB3 HIS A 147      12.133   8.241   0.882  1.00 98.24           H  
ATOM   2328  O   HIS A 147      10.308  10.215   0.611  1.00 98.24           O  
ATOM   2329  CG  HIS A 147      13.785   8.245   2.198  1.00 98.24           C  
ATOM   2330  CD2 HIS A 147      14.433   7.236   2.838  1.00 98.24           C  
ATOM   2331  HD2 HIS A 147      13.960   6.332   3.193  1.00 98.24           H  
ATOM   2332  ND1 HIS A 147      14.741   9.158   1.827  1.00 98.24           N  
ATOM   2333  HD1 HIS A 147      14.590   9.988   1.271  1.00 98.24           H  
ATOM   2334  CE1 HIS A 147      15.931   8.717   2.253  1.00 98.24           C  
ATOM   2335  HE1 HIS A 147      16.865   9.232   2.084  1.00 98.24           H  
ATOM   2336  NE2 HIS A 147      15.795   7.536   2.889  1.00 98.24           N  
ATOM   2337  N   MET A 148       9.286  10.013   2.590  1.00 98.27           N  
ATOM   2338  H   MET A 148       9.392   9.941   3.592  1.00 98.27           H  
ATOM   2339  CA  MET A 148       7.993  10.430   2.029  1.00 98.27           C  
ATOM   2340  HA  MET A 148       7.856   9.950   1.061  1.00 98.27           H  
ATOM   2341  C   MET A 148       7.931  11.936   1.803  1.00 98.27           C  
ATOM   2342  CB  MET A 148       6.793  10.041   2.883  1.00 98.27           C  
ATOM   2343  HB2 MET A 148       6.851  10.584   3.827  1.00 98.27           H  
ATOM   2344  HB3 MET A 148       5.898  10.407   2.381  1.00 98.27           H  
ATOM   2345  O   MET A 148       7.156  12.369   0.955  1.00 98.27           O  
ATOM   2346  CG  MET A 148       6.615   8.541   3.099  1.00 98.27           C  
ATOM   2347  HG2 MET A 148       7.555   8.117   3.452  1.00 98.27           H  
ATOM   2348  HG3 MET A 148       5.865   8.396   3.876  1.00 98.27           H  
ATOM   2349  SD  MET A 148       6.080   7.640   1.623  1.00 98.27           S  
ATOM   2350  CE  MET A 148       4.470   8.404   1.263  1.00 98.27           C  
ATOM   2351  HE1 MET A 148       3.864   8.443   2.168  1.00 98.27           H  
ATOM   2352  HE2 MET A 148       3.952   7.817   0.505  1.00 98.27           H  
ATOM   2353  HE3 MET A 148       4.620   9.412   0.874  1.00 98.27           H  
ATOM   2354  N   LEU A 149       8.733  12.740   2.511  1.00 98.21           N  
ATOM   2355  H   LEU A 149       9.279  12.351   3.267  1.00 98.21           H  
ATOM   2356  CA  LEU A 149       8.771  14.187   2.296  1.00 98.21           C  
ATOM   2357  HA  LEU A 149       7.776  14.576   2.511  1.00 98.21           H  
ATOM   2358  C   LEU A 149       9.107  14.550   0.842  1.00 98.21           C  
ATOM   2359  CB  LEU A 149       9.777  14.815   3.271  1.00 98.21           C  
ATOM   2360  HB2 LEU A 149      10.772  14.428   3.050  1.00 98.21           H  
ATOM   2361  HB3 LEU A 149       9.514  14.510   4.284  1.00 98.21           H  
ATOM   2362  O   LEU A 149       8.530  15.491   0.307  1.00 98.21           O  
ATOM   2363  CG  LEU A 149       9.813  16.354   3.226  1.00 98.21           C  
ATOM   2364  HG  LEU A 149      10.070  16.691   2.221  1.00 98.21           H  
ATOM   2365  CD1 LEU A 149       8.474  16.977   3.634  1.00 98.21           C  
ATOM   2366 HD11 LEU A 149       7.716  16.746   2.885  1.00 98.21           H  
ATOM   2367 HD12 LEU A 149       8.165  16.586   4.603  1.00 98.21           H  
ATOM   2368 HD13 LEU A 149       8.576  18.061   3.691  1.00 98.21           H  
ATOM   2369  CD2 LEU A 149      10.890  16.868   4.179  1.00 98.21           C  
ATOM   2370 HD21 LEU A 149      10.665  16.551   5.197  1.00 98.21           H  
ATOM   2371 HD22 LEU A 149      11.857  16.458   3.887  1.00 98.21           H  
ATOM   2372 HD23 LEU A 149      10.941  17.956   4.133  1.00 98.21           H  
ATOM   2373  N   TYR A 150       9.958  13.766   0.174  1.00 98.54           N  
ATOM   2374  H   TYR A 150      10.406  13.008   0.670  1.00 98.54           H  
ATOM   2375  CA  TYR A 150      10.260  13.918  -1.255  1.00 98.54           C  
ATOM   2376  HA  TYR A 150      10.669  14.914  -1.424  1.00 98.54           H  
ATOM   2377  C   TYR A 150       9.018  13.766  -2.161  1.00 98.54           C  
ATOM   2378  CB  TYR A 150      11.331  12.880  -1.616  1.00 98.54           C  
ATOM   2379  HB2 TYR A 150      12.175  12.988  -0.935  1.00 98.54           H  
ATOM   2380  HB3 TYR A 150      10.924  11.879  -1.476  1.00 98.54           H  
ATOM   2381  O   TYR A 150       8.963  14.305  -3.266  1.00 98.54           O  
ATOM   2382  CG  TYR A 150      11.847  13.018  -3.031  1.00 98.54           C  
ATOM   2383  CD1 TYR A 150      11.458  12.093  -4.018  1.00 98.54           C  
ATOM   2384  HD1 TYR A 150      10.792  11.282  -3.762  1.00 98.54           H  
ATOM   2385  CD2 TYR A 150      12.709  14.082  -3.357  1.00 98.54           C  
ATOM   2386  HD2 TYR A 150      13.038  14.762  -2.586  1.00 98.54           H  
ATOM   2387  CE1 TYR A 150      11.944  12.230  -5.329  1.00 98.54           C  
ATOM   2388  HE1 TYR A 150      11.671  11.522  -6.098  1.00 98.54           H  
ATOM   2389  CE2 TYR A 150      13.162  14.247  -4.680  1.00 98.54           C  
ATOM   2390  HE2 TYR A 150      13.820  15.065  -4.931  1.00 98.54           H  
ATOM   2391  OH  TYR A 150      13.145  13.477  -6.961  1.00 98.54           O  
ATOM   2392  HH  TYR A 150      13.783  14.183  -7.089  1.00 98.54           H  
ATOM   2393  CZ  TYR A 150      12.769  13.320  -5.668  1.00 98.54           C  
ATOM   2394  N   HIS A 151       7.998  13.065  -1.666  1.00 98.71           N  
ATOM   2395  H   HIS A 151       8.099  12.700  -0.730  1.00 98.71           H  
ATOM   2396  CA  HIS A 151       6.721  12.798  -2.327  1.00 98.71           C  
ATOM   2397  HA  HIS A 151       6.839  12.927  -3.403  1.00 98.71           H  
ATOM   2398  C   HIS A 151       5.597  13.747  -1.883  1.00 98.71           C  
ATOM   2399  CB  HIS A 151       6.354  11.332  -2.060  1.00 98.71           C  
ATOM   2400  HB2 HIS A 151       6.211  11.158  -0.993  1.00 98.71           H  
ATOM   2401  HB3 HIS A 151       5.409  11.114  -2.556  1.00 98.71           H  
ATOM   2402  O   HIS A 151       4.480  13.683  -2.403  1.00 98.71           O  
ATOM   2403  CG  HIS A 151       7.394  10.383  -2.590  1.00 98.71           C  
ATOM   2404  CD2 HIS A 151       8.377   9.715  -1.914  1.00 98.71           C  
ATOM   2405  HD2 HIS A 151       8.546   9.751  -0.847  1.00 98.71           H  
ATOM   2406  ND1 HIS A 151       7.536  10.067  -3.906  1.00 98.71           N  
ATOM   2407  HD1 HIS A 151       6.931  10.404  -4.642  1.00 98.71           H  
ATOM   2408  CE1 HIS A 151       8.547   9.210  -4.032  1.00 98.71           C  
ATOM   2409  HE1 HIS A 151       8.825   8.765  -4.976  1.00 98.71           H  
ATOM   2410  NE2 HIS A 151       9.115   8.963  -2.840  1.00 98.71           N  
ATOM   2411  N   GLN A 152       5.861  14.633  -0.917  1.00 98.59           N  
ATOM   2412  H   GLN A 152       6.801  14.690  -0.553  1.00 98.59           H  
ATOM   2413  CA  GLN A 152       4.866  15.577  -0.424  1.00 98.59           C  
ATOM   2414  HA  GLN A 152       4.025  14.990  -0.054  1.00 98.59           H  
ATOM   2415  C   GLN A 152       4.360  16.475  -1.555  1.00 98.59           C  
ATOM   2416  CB  GLN A 152       5.452  16.397   0.739  1.00 98.59           C  
ATOM   2417  HB2 GLN A 152       6.402  16.822   0.413  1.00 98.59           H  
ATOM   2418  HB3 GLN A 152       5.651  15.726   1.575  1.00 98.59           H  
ATOM   2419  O   GLN A 152       5.135  16.989  -2.362  1.00 98.59           O  
ATOM   2420  CG  GLN A 152       4.597  17.577   1.236  1.00 98.59           C  
ATOM   2421  HG2 GLN A 152       4.504  18.319   0.443  1.00 98.59           H  
ATOM   2422  HG3 GLN A 152       5.133  18.052   2.059  1.00 98.59           H  
ATOM   2423  CD  GLN A 152       3.202  17.215   1.731  1.00 98.59           C  
ATOM   2424  NE2 GLN A 152       2.486  18.152   2.313  1.00 98.59           N  
ATOM   2425 HE21 GLN A 152       1.626  17.860   2.756  1.00 98.59           H  
ATOM   2426 HE22 GLN A 152       2.901  19.058   2.476  1.00 98.59           H  
ATOM   2427  OE1 GLN A 152       2.708  16.112   1.596  1.00 98.59           O  
ATOM   2428  N   ASN A 153       3.046  16.706  -1.579  1.00 98.64           N  
ATOM   2429  H   ASN A 153       2.461  16.228  -0.908  1.00 98.64           H  
ATOM   2430  CA  ASN A 153       2.369  17.541  -2.568  1.00 98.64           C  
ATOM   2431  HA  ASN A 153       1.306  17.498  -2.329  1.00 98.64           H  
ATOM   2432  C   ASN A 153       2.478  17.032  -4.020  1.00 98.64           C  
ATOM   2433  CB  ASN A 153       2.821  19.004  -2.373  1.00 98.64           C  
ATOM   2434  HB2 ASN A 153       2.843  19.239  -1.309  1.00 98.64           H  
ATOM   2435  HB3 ASN A 153       3.827  19.133  -2.771  1.00 98.64           H  
ATOM   2436  O   ASN A 153       2.097  17.762  -4.937  1.00 98.64           O  
ATOM   2437  CG  ASN A 153       1.893  20.006  -3.024  1.00 98.64           C  
ATOM   2438  ND2 ASN A 153       2.384  20.833  -3.916  1.00 98.64           N  
ATOM   2439 HD21 ASN A 153       3.337  20.729  -4.233  1.00 98.64           H  
ATOM   2440 HD22 ASN A 153       1.730  21.468  -4.351  1.00 98.64           H  
ATOM   2441  OD1 ASN A 153       0.718  20.076  -2.712  1.00 98.64           O  
ATOM   2442  N   LYS A 154       2.950  15.802  -4.259  1.00 98.80           N  
ATOM   2443  H   LYS A 154       3.281  15.238  -3.489  1.00 98.80           H  
ATOM   2444  CA  LYS A 154       2.969  15.205  -5.600  1.00 98.80           C  
ATOM   2445  HA  LYS A 154       3.117  16.008  -6.322  1.00 98.80           H  
ATOM   2446  C   LYS A 154       1.631  14.531  -5.932  1.00 98.80           C  
ATOM   2447  CB  LYS A 154       4.148  14.231  -5.762  1.00 98.80           C  
ATOM   2448  HB2 LYS A 154       4.142  13.845  -6.781  1.00 98.80           H  
ATOM   2449  HB3 LYS A 154       4.013  13.385  -5.088  1.00 98.80           H  
ATOM   2450  O   LYS A 154       1.002  13.960  -5.031  1.00 98.80           O  
ATOM   2451  CG  LYS A 154       5.529  14.845  -5.487  1.00 98.80           C  
ATOM   2452  HG2 LYS A 154       5.627  15.046  -4.420  1.00 98.80           H  
ATOM   2453  HG3 LYS A 154       6.279  14.103  -5.758  1.00 98.80           H  
ATOM   2454  CD  LYS A 154       5.805  16.146  -6.251  1.00 98.80           C  
ATOM   2455  HD2 LYS A 154       5.125  16.926  -5.909  1.00 98.80           H  
ATOM   2456  HD3 LYS A 154       5.676  15.985  -7.322  1.00 98.80           H  
ATOM   2457  CE  LYS A 154       7.243  16.573  -5.965  1.00 98.80           C  
ATOM   2458  HE2 LYS A 154       7.445  16.503  -4.896  1.00 98.80           H  
ATOM   2459  HE3 LYS A 154       7.900  15.873  -6.482  1.00 98.80           H  
ATOM   2460  NZ  LYS A 154       7.523  17.933  -6.461  1.00 98.80           N  
ATOM   2461  HZ1 LYS A 154       6.853  18.212  -7.164  1.00 98.80           H  
ATOM   2462  HZ2 LYS A 154       7.623  18.639  -5.745  1.00 98.80           H  
ATOM   2463  HZ3 LYS A 154       8.325  17.906  -7.074  1.00 98.80           H  
ATOM   2464  N   PRO A 155       1.151  14.628  -7.185  1.00 98.83           N  
ATOM   2465  CA  PRO A 155       0.012  13.844  -7.657  1.00 98.83           C  
ATOM   2466  HA  PRO A 155      -0.853  13.973  -7.007  1.00 98.83           H  
ATOM   2467  C   PRO A 155       0.376  12.354  -7.727  1.00 98.83           C  
ATOM   2468  CB  PRO A 155      -0.316  14.407  -9.039  1.00 98.83           C  
ATOM   2469  HB2 PRO A 155      -0.785  13.666  -9.686  1.00 98.83           H  
ATOM   2470  HB3 PRO A 155      -0.936  15.299  -8.946  1.00 98.83           H  
ATOM   2471  O   PRO A 155       1.546  11.983  -7.732  1.00 98.83           O  
ATOM   2472  CG  PRO A 155       1.066  14.788  -9.546  1.00 98.83           C  
ATOM   2473  HG2 PRO A 155       1.026  15.527 -10.346  1.00 98.83           H  
ATOM   2474  HG3 PRO A 155       1.574  13.877  -9.862  1.00 98.83           H  
ATOM   2475  CD  PRO A 155       1.771  15.322  -8.309  1.00 98.83           C  
ATOM   2476  HD2 PRO A 155       1.601  16.395  -8.222  1.00 98.83           H  
ATOM   2477  HD3 PRO A 155       2.837  15.109  -8.380  1.00 98.83           H  
ATOM   2478  N   PHE A 156      -0.632  11.490  -7.763  1.00 98.92           N  
ATOM   2479  H   PHE A 156      -1.580  11.838  -7.771  1.00 98.92           H  
ATOM   2480  CA  PHE A 156      -0.446  10.057  -7.949  1.00 98.92           C  
ATOM   2481  HA  PHE A 156       0.441   9.744  -7.399  1.00 98.92           H  
ATOM   2482  C   PHE A 156      -0.236   9.735  -9.432  1.00 98.92           C  
ATOM   2483  CB  PHE A 156      -1.652   9.312  -7.367  1.00 98.92           C  
ATOM   2484  HB2 PHE A 156      -2.507   9.418  -8.034  1.00 98.92           H  
ATOM   2485  HB3 PHE A 156      -1.922   9.776  -6.418  1.00 98.92           H  
ATOM   2486  O   PHE A 156      -1.007  10.186 -10.282  1.00 98.92           O  
ATOM   2487  CG  PHE A 156      -1.394   7.843  -7.107  1.00 98.92           C  
ATOM   2488  CD1 PHE A 156      -1.610   6.881  -8.110  1.00 98.92           C  
ATOM   2489  HD1 PHE A 156      -1.944   7.184  -9.091  1.00 98.92           H  
ATOM   2490  CD2 PHE A 156      -0.932   7.438  -5.845  1.00 98.92           C  
ATOM   2491  HD2 PHE A 156      -0.749   8.178  -5.080  1.00 98.92           H  
ATOM   2492  CE1 PHE A 156      -1.377   5.521  -7.835  1.00 98.92           C  
ATOM   2493  HE1 PHE A 156      -1.532   4.784  -8.609  1.00 98.92           H  
ATOM   2494  CE2 PHE A 156      -0.709   6.082  -5.563  1.00 98.92           C  
ATOM   2495  HE2 PHE A 156      -0.367   5.784  -4.583  1.00 98.92           H  
ATOM   2496  CZ  PHE A 156      -0.937   5.122  -6.561  1.00 98.92           C  
ATOM   2497  HZ  PHE A 156      -0.760   4.077  -6.353  1.00 98.92           H  
ATOM   2498  N   THR A 157       0.756   8.904  -9.726  1.00 98.89           N  
ATOM   2499  H   THR A 157       1.359   8.597  -8.977  1.00 98.89           H  
ATOM   2500  CA  THR A 157       1.107   8.445 -11.074  1.00 98.89           C  
ATOM   2501  HA  THR A 157       0.414   8.865 -11.802  1.00 98.89           H  
ATOM   2502  C   THR A 157       0.996   6.924 -11.147  1.00 98.89           C  
ATOM   2503  CB  THR A 157       2.507   8.953 -11.449  1.00 98.89           C  
ATOM   2504  HB  THR A 157       3.198   8.734 -10.635  1.00 98.89           H  
ATOM   2505  O   THR A 157       1.356   6.218 -10.201  1.00 98.89           O  
ATOM   2506  CG2 THR A 157       3.059   8.386 -12.753  1.00 98.89           C  
ATOM   2507 HG21 THR A 157       3.815   9.052 -13.169  1.00 98.89           H  
ATOM   2508 HG22 THR A 157       3.529   7.421 -12.567  1.00 98.89           H  
ATOM   2509 HG23 THR A 157       2.265   8.263 -13.490  1.00 98.89           H  
ATOM   2510  OG1 THR A 157       2.457  10.346 -11.579  1.00 98.89           O  
ATOM   2511  HG1 THR A 157       3.325  10.649 -11.853  1.00 98.89           H  
ATOM   2512  N   ALA A 158       0.479   6.420 -12.267  1.00 98.79           N  
ATOM   2513  H   ALA A 158       0.292   7.067 -13.019  1.00 98.79           H  
ATOM   2514  CA  ALA A 158       0.388   4.999 -12.605  1.00 98.79           C  
ATOM   2515  HA  ALA A 158       1.036   4.426 -11.943  1.00 98.79           H  
ATOM   2516  C   ALA A 158       0.879   4.778 -14.046  1.00 98.79           C  
ATOM   2517  CB  ALA A 158      -1.055   4.521 -12.404  1.00 98.79           C  
ATOM   2518  HB1 ALA A 158      -1.124   3.449 -12.589  1.00 98.79           H  
ATOM   2519  HB2 ALA A 158      -1.710   5.040 -13.105  1.00 98.79           H  
ATOM   2520  HB3 ALA A 158      -1.377   4.725 -11.383  1.00 98.79           H  
ATOM   2521  O   ALA A 158       1.084   5.738 -14.790  1.00 98.79           O  
ATOM   2522  N   TYR A 159       1.081   3.524 -14.465  1.00 98.47           N  
ATOM   2523  H   TYR A 159       0.822   2.753 -13.866  1.00 98.47           H  
ATOM   2524  CA  TYR A 159       1.742   3.247 -15.750  1.00 98.47           C  
ATOM   2525  HA  TYR A 159       2.709   3.749 -15.738  1.00 98.47           H  
ATOM   2526  C   TYR A 159       0.979   3.802 -16.970  1.00 98.47           C  
ATOM   2527  CB  TYR A 159       1.996   1.738 -15.905  1.00 98.47           C  
ATOM   2528  HB2 TYR A 159       2.473   1.365 -14.998  1.00 98.47           H  
ATOM   2529  HB3 TYR A 159       2.709   1.601 -16.717  1.00 98.47           H  
ATOM   2530  O   TYR A 159       1.583   4.052 -18.007  1.00 98.47           O  
ATOM   2531  CG  TYR A 159       0.768   0.898 -16.223  1.00 98.47           C  
ATOM   2532  CD1 TYR A 159       0.194   0.070 -15.240  1.00 98.47           C  
ATOM   2533  HD1 TYR A 159       0.623   0.017 -14.251  1.00 98.47           H  
ATOM   2534  CD2 TYR A 159       0.213   0.919 -17.521  1.00 98.47           C  
ATOM   2535  HD2 TYR A 159       0.658   1.527 -18.294  1.00 98.47           H  
ATOM   2536  CE1 TYR A 159      -0.935  -0.712 -15.551  1.00 98.47           C  
ATOM   2537  HE1 TYR A 159      -1.333  -1.408 -14.828  1.00 98.47           H  
ATOM   2538  CE2 TYR A 159      -0.956   0.191 -17.809  1.00 98.47           C  
ATOM   2539  HE2 TYR A 159      -1.413   0.245 -18.786  1.00 98.47           H  
ATOM   2540  OH  TYR A 159      -2.672  -1.319 -17.093  1.00 98.47           O  
ATOM   2541  HH  TYR A 159      -2.975  -1.825 -16.335  1.00 98.47           H  
ATOM   2542  CZ  TYR A 159      -1.544  -0.614 -16.818  1.00 98.47           C  
ATOM   2543  N   ASP A 160      -0.340   3.971 -16.858  1.00 98.61           N  
ATOM   2544  H   ASP A 160      -0.788   3.712 -15.990  1.00 98.61           H  
ATOM   2545  CA  ASP A 160      -1.248   4.484 -17.890  1.00 98.61           C  
ATOM   2546  HA  ASP A 160      -0.752   4.428 -18.858  1.00 98.61           H  
ATOM   2547  C   ASP A 160      -1.646   5.954 -17.675  1.00 98.61           C  
ATOM   2548  CB  ASP A 160      -2.502   3.592 -17.947  1.00 98.61           C  
ATOM   2549  HB2 ASP A 160      -2.203   2.559 -18.124  1.00 98.61           H  
ATOM   2550  HB3 ASP A 160      -3.112   3.901 -18.796  1.00 98.61           H  
ATOM   2551  O   ASP A 160      -2.390   6.514 -18.482  1.00 98.61           O  
ATOM   2552  CG  ASP A 160      -3.354   3.653 -16.670  1.00 98.61           C  
ATOM   2553  OD1 ASP A 160      -2.778   3.795 -15.566  1.00 98.61           O  
ATOM   2554  OD2 ASP A 160      -4.592   3.517 -16.761  1.00 98.61           O  
ATOM   2555  N   ARG A 161      -1.175   6.592 -16.594  1.00 98.55           N  
ATOM   2556  H   ARG A 161      -0.544   6.086 -15.990  1.00 98.55           H  
ATOM   2557  CA  ARG A 161      -1.434   8.005 -16.297  1.00 98.55           C  
ATOM   2558  HA  ARG A 161      -1.601   8.524 -17.241  1.00 98.55           H  
ATOM   2559  C   ARG A 161      -0.223   8.647 -15.632  1.00 98.55           C  
ATOM   2560  CB  ARG A 161      -2.709   8.140 -15.448  1.00 98.55           C  
ATOM   2561  HB2 ARG A 161      -3.508   7.572 -15.924  1.00 98.55           H  
ATOM   2562  HB3 ARG A 161      -2.539   7.733 -14.452  1.00 98.55           H  
ATOM   2563  O   ARG A 161      -0.045   8.540 -14.418  1.00 98.55           O  
ATOM   2564  CG  ARG A 161      -3.121   9.619 -15.350  1.00 98.55           C  
ATOM   2565  HG2 ARG A 161      -2.343  10.172 -14.824  1.00 98.55           H  
ATOM   2566  HG3 ARG A 161      -3.204  10.039 -16.353  1.00 98.55           H  
ATOM   2567  CD  ARG A 161      -4.450   9.830 -14.617  1.00 98.55           C  
ATOM   2568  HD2 ARG A 161      -4.389   9.369 -13.631  1.00 98.55           H  
ATOM   2569  HD3 ARG A 161      -4.599  10.902 -14.485  1.00 98.55           H  
ATOM   2570  NE  ARG A 161      -5.587   9.271 -15.371  1.00 98.55           N  
ATOM   2571  HE  ARG A 161      -5.359   8.821 -16.246  1.00 98.55           H  
ATOM   2572  NH1 ARG A 161      -7.256   9.764 -13.859  1.00 98.55           N  
ATOM   2573 HH11 ARG A 161      -8.201   9.641 -13.527  1.00 98.55           H  
ATOM   2574 HH12 ARG A 161      -6.563  10.149 -13.233  1.00 98.55           H  
ATOM   2575  NH2 ARG A 161      -7.759   8.709 -15.747  1.00 98.55           N  
ATOM   2576 HH21 ARG A 161      -8.699   8.625 -15.387  1.00 98.55           H  
ATOM   2577 HH22 ARG A 161      -7.480   8.239 -16.597  1.00 98.55           H  
ATOM   2578  CZ  ARG A 161      -6.853   9.256 -14.990  1.00 98.55           C  
ATOM   2579  N   ASP A 162       0.562   9.325 -16.460  1.00 98.71           N  
ATOM   2580  H   ASP A 162       0.314   9.372 -17.438  1.00 98.71           H  
ATOM   2581  CA  ASP A 162       1.747  10.071 -16.061  1.00 98.71           C  
ATOM   2582  HA  ASP A 162       2.280   9.513 -15.291  1.00 98.71           H  
ATOM   2583  C   ASP A 162       1.370  11.449 -15.504  1.00 98.71           C  
ATOM   2584  CB  ASP A 162       2.680  10.194 -17.270  1.00 98.71           C  
ATOM   2585  HB2 ASP A 162       2.764   9.223 -17.757  1.00 98.71           H  
ATOM   2586  HB3 ASP A 162       2.260  10.892 -17.995  1.00 98.71           H  
ATOM   2587  O   ASP A 162       0.843  12.297 -16.225  1.00 98.71           O  
ATOM   2588  CG  ASP A 162       4.077  10.653 -16.865  1.00 98.71           C  
ATOM   2589  OD1 ASP A 162       4.225  11.050 -15.685  1.00 98.71           O  
ATOM   2590  OD2 ASP A 162       4.948  10.516 -17.750  1.00 98.71           O  
ATOM   2591  N   ASN A 163       1.588  11.643 -14.206  1.00 98.65           N  
ATOM   2592  H   ASN A 163       2.066  10.912 -13.699  1.00 98.65           H  
ATOM   2593  CA  ASN A 163       1.416  12.922 -13.524  1.00 98.65           C  
ATOM   2594  HA  ASN A 163       1.202  13.699 -14.258  1.00 98.65           H  
ATOM   2595  C   ASN A 163       2.703  13.354 -12.796  1.00 98.65           C  
ATOM   2596  CB  ASN A 163       0.239  12.825 -12.533  1.00 98.65           C  
ATOM   2597  HB2 ASN A 163       0.132  13.786 -12.030  1.00 98.65           H  
ATOM   2598  HB3 ASN A 163       0.474  12.074 -11.779  1.00 98.65           H  
ATOM   2599  O   ASN A 163       2.644  14.284 -11.990  1.00 98.65           O  
ATOM   2600  CG  ASN A 163      -1.109  12.521 -13.150  1.00 98.65           C  
ATOM   2601  ND2 ASN A 163      -1.822  11.564 -12.605  1.00 98.65           N  
ATOM   2602 HD21 ASN A 163      -2.751  11.425 -12.975  1.00 98.65           H  
ATOM   2603 HD22 ASN A 163      -1.417  11.004 -11.869  1.00 98.65           H  
ATOM   2604  OD1 ASN A 163      -1.622  13.207 -14.018  1.00 98.65           O  
ATOM   2605  N   ASP A 164       3.823  12.651 -12.986  1.00 98.61           N  
ATOM   2606  H   ASP A 164       3.918  12.092 -13.822  1.00 98.61           H  
ATOM   2607  CA  ASP A 164       5.040  12.933 -12.228  1.00 98.61           C  
ATOM   2608  HA  ASP A 164       4.743  13.279 -11.238  1.00 98.61           H  
ATOM   2609  C   ASP A 164       5.833  14.113 -12.824  1.00 98.61           C  
ATOM   2610  CB  ASP A 164       5.806  11.632 -11.961  1.00 98.61           C  
ATOM   2611  HB2 ASP A 164       6.583  11.829 -11.222  1.00 98.61           H  
ATOM   2612  HB3 ASP A 164       5.109  10.928 -11.507  1.00 98.61           H  
ATOM   2613  O   ASP A 164       5.370  14.797 -13.736  1.00 98.61           O  
ATOM   2614  CG  ASP A 164       6.447  10.979 -13.180  1.00 98.61           C  
ATOM   2615  OD1 ASP A 164       7.321  11.653 -13.755  1.00 98.61           O  
ATOM   2616  OD2 ASP A 164       6.180   9.764 -13.368  1.00 98.61           O  
ATOM   2617  N   GLU A 165       6.965  14.462 -12.208  1.00 98.10           N  
ATOM   2618  H   GLU A 165       7.368  13.808 -11.552  1.00 98.10           H  
ATOM   2619  CA  GLU A 165       7.778  15.619 -12.622  1.00 98.10           C  
ATOM   2620  HA  GLU A 165       7.172  16.286 -13.235  1.00 98.10           H  
ATOM   2621  C   GLU A 165       8.964  15.217 -13.505  1.00 98.10           C  
ATOM   2622  CB  GLU A 165       8.249  16.406 -11.387  1.00 98.10           C  
ATOM   2623  HB2 GLU A 165       8.785  15.735 -10.716  1.00 98.10           H  
ATOM   2624  HB3 GLU A 165       8.928  17.200 -11.699  1.00 98.10           H  
ATOM   2625  O   GLU A 165       9.790  16.066 -13.858  1.00 98.10           O  
ATOM   2626  CG  GLU A 165       7.076  17.057 -10.644  1.00 98.10           C  
ATOM   2627  HG2 GLU A 165       6.383  16.284 -10.312  1.00 98.10           H  
ATOM   2628  HG3 GLU A 165       6.547  17.715 -11.333  1.00 98.10           H  
ATOM   2629  CD  GLU A 165       7.505  17.866  -9.417  1.00 98.10           C  
ATOM   2630  OE1 GLU A 165       6.641  18.578  -8.846  1.00 98.10           O  
ATOM   2631  OE2 GLU A 165       8.632  17.717  -8.886  1.00 98.10           O  
ATOM   2632  N   SER A 166       9.092  13.929 -13.818  1.00 97.86           N  
ATOM   2633  H   SER A 166       8.322  13.300 -13.640  1.00 97.86           H  
ATOM   2634  CA  SER A 166      10.139  13.423 -14.686  1.00 97.86           C  
ATOM   2635  HA  SER A 166      11.061  13.961 -14.467  1.00 97.86           H  
ATOM   2636  C   SER A 166       9.797  13.655 -16.159  1.00 97.86           C  
ATOM   2637  CB  SER A 166      10.380  11.946 -14.388  1.00 97.86           C  
ATOM   2638  HB2 SER A 166       9.574  11.349 -14.816  1.00 97.86           H  
ATOM   2639  HB3 SER A 166      10.387  11.791 -13.309  1.00 97.86           H  
ATOM   2640  O   SER A 166       8.683  14.009 -16.536  1.00 97.86           O  
ATOM   2641  OG  SER A 166      11.637  11.560 -14.915  1.00 97.86           O  
ATOM   2642  HG  SER A 166      12.272  11.710 -14.212  1.00 97.86           H  
ATOM   2643  N   THR A 167      10.801  13.501 -17.020  1.00 96.93           N  
ATOM   2644  H   THR A 167      11.682  13.160 -16.662  1.00 96.93           H  
ATOM   2645  CA  THR A 167      10.599  13.484 -18.477  1.00 96.93           C  
ATOM   2646  HA  THR A 167       9.826  14.204 -18.744  1.00 96.93           H  
ATOM   2647  C   THR A 167      10.122  12.125 -18.981  1.00 96.93           C  
ATOM   2648  CB  THR A 167      11.892  13.856 -19.213  1.00 96.93           C  
ATOM   2649  HB  THR A 167      11.760  13.684 -20.281  1.00 96.93           H  
ATOM   2650  O   THR A 167       9.583  12.045 -20.083  1.00 96.93           O  
ATOM   2651  CG2 THR A 167      12.250  15.328 -18.998  1.00 96.93           C  
ATOM   2652 HG21 THR A 167      12.428  15.519 -17.940  1.00 96.93           H  
ATOM   2653 HG22 THR A 167      13.151  15.564 -19.564  1.00 96.93           H  
ATOM   2654 HG23 THR A 167      11.429  15.956 -19.345  1.00 96.93           H  
ATOM   2655  OG1 THR A 167      12.991  13.097 -18.751  1.00 96.93           O  
ATOM   2656  HG1 THR A 167      12.821  12.170 -18.936  1.00 96.93           H  
ATOM   2657  N   ASP A 168      10.355  11.075 -18.193  1.00 96.45           N  
ATOM   2658  H   ASP A 168      10.680  11.258 -17.255  1.00 96.45           H  
ATOM   2659  CA  ASP A 168       9.907   9.708 -18.440  1.00 96.45           C  
ATOM   2660  HA  ASP A 168       9.534   9.615 -19.460  1.00 96.45           H  
ATOM   2661  C   ASP A 168       8.782   9.350 -17.463  1.00 96.45           C  
ATOM   2662  CB  ASP A 168      11.079   8.731 -18.244  1.00 96.45           C  
ATOM   2663  HB2 ASP A 168      10.714   7.713 -18.380  1.00 96.45           H  
ATOM   2664  HB3 ASP A 168      11.445   8.818 -17.221  1.00 96.45           H  
ATOM   2665  O   ASP A 168       8.699   9.918 -16.385  1.00 96.45           O  
ATOM   2666  CG  ASP A 168      12.237   8.953 -19.220  1.00 96.45           C  
ATOM   2667  OD1 ASP A 168      11.970   9.011 -20.441  1.00 96.45           O  
ATOM   2668  OD2 ASP A 168      13.396   9.014 -18.750  1.00 96.45           O  
ATOM   2669  N   ASN A 169       7.972   8.334 -17.764  1.00 98.18           N  
ATOM   2670  H   ASN A 169       8.063   7.887 -18.665  1.00 98.18           H  
ATOM   2671  CA  ASN A 169       6.948   7.879 -16.822  1.00 98.18           C  
ATOM   2672  HA  ASN A 169       6.506   8.756 -16.349  1.00 98.18           H  
ATOM   2673  C   ASN A 169       7.575   7.015 -15.709  1.00 98.18           C  
ATOM   2674  CB  ASN A 169       5.838   7.175 -17.617  1.00 98.18           C  
ATOM   2675  HB2 ASN A 169       5.452   7.888 -18.345  1.00 98.18           H  
ATOM   2676  HB3 ASN A 169       6.249   6.318 -18.150  1.00 98.18           H  
ATOM   2677  O   ASN A 169       7.912   5.839 -15.925  1.00 98.18           O  
ATOM   2678  CG  ASN A 169       4.683   6.699 -16.752  1.00 98.18           C  
ATOM   2679  ND2 ASN A 169       3.490   6.666 -17.292  1.00 98.18           N  
ATOM   2680 HD21 ASN A 169       3.347   7.125 -18.180  1.00 98.18           H  
ATOM   2681 HD22 ASN A 169       2.728   6.402 -16.685  1.00 98.18           H  
ATOM   2682  OD1 ASN A 169       4.826   6.244 -15.628  1.00 98.18           O  
ATOM   2683  N   CYS A 170       7.676   7.558 -14.492  1.00 98.67           N  
ATOM   2684  H   CYS A 170       7.372   8.513 -14.366  1.00 98.67           H  
ATOM   2685  CA  CYS A 170       8.288   6.870 -13.354  1.00 98.67           C  
ATOM   2686  HA  CYS A 170       9.320   6.628 -13.606  1.00 98.67           H  
ATOM   2687  C   CYS A 170       7.562   5.565 -12.990  1.00 98.67           C  
ATOM   2688  CB  CYS A 170       8.280   7.794 -12.133  1.00 98.67           C  
ATOM   2689  HB2 CYS A 170       8.617   7.229 -11.264  1.00 98.67           H  
ATOM   2690  HB3 CYS A 170       7.249   8.097 -11.949  1.00 98.67           H  
ATOM   2691  O   CYS A 170       8.203   4.587 -12.598  1.00 98.67           O  
ATOM   2692  SG  CYS A 170       9.279   9.300 -12.249  1.00 98.67           S  
ATOM   2693  N   ALA A 171       6.234   5.504 -13.132  1.00 98.71           N  
ATOM   2694  H   ALA A 171       5.763   6.293 -13.551  1.00 98.71           H  
ATOM   2695  CA  ALA A 171       5.470   4.292 -12.831  1.00 98.71           C  
ATOM   2696  HA  ALA A 171       5.761   3.936 -11.843  1.00 98.71           H  
ATOM   2697  C   ALA A 171       5.762   3.155 -13.826  1.00 98.71           C  
ATOM   2698  CB  ALA A 171       3.979   4.627 -12.790  1.00 98.71           C  
ATOM   2699  HB1 ALA A 171       3.666   5.089 -13.726  1.00 98.71           H  
ATOM   2700  HB2 ALA A 171       3.407   3.712 -12.631  1.00 98.71           H  
ATOM   2701  HB3 ALA A 171       3.777   5.306 -11.962  1.00 98.71           H  
ATOM   2702  O   ALA A 171       5.764   1.979 -13.441  1.00 98.71           O  
ATOM   2703  N   VAL A 172       6.057   3.484 -15.089  1.00 98.51           N  
ATOM   2704  H   VAL A 172       6.043   4.463 -15.337  1.00 98.51           H  
ATOM   2705  CA  VAL A 172       6.510   2.502 -16.088  1.00 98.51           C  
ATOM   2706  HA  VAL A 172       5.827   1.653 -16.068  1.00 98.51           H  
ATOM   2707  C   VAL A 172       7.897   1.974 -15.731  1.00 98.51           C  
ATOM   2708  CB  VAL A 172       6.493   3.088 -17.515  1.00 98.51           C  
ATOM   2709  HB  VAL A 172       7.054   4.022 -17.537  1.00 98.51           H  
ATOM   2710  O   VAL A 172       8.111   0.757 -15.796  1.00 98.51           O  
ATOM   2711  CG1 VAL A 172       7.110   2.130 -18.547  1.00 98.51           C  
ATOM   2712 HG11 VAL A 172       6.615   1.159 -18.507  1.00 98.51           H  
ATOM   2713 HG12 VAL A 172       8.178   2.017 -18.362  1.00 98.51           H  
ATOM   2714 HG13 VAL A 172       6.994   2.553 -19.545  1.00 98.51           H  
ATOM   2715  CG2 VAL A 172       5.054   3.359 -17.966  1.00 98.51           C  
ATOM   2716 HG21 VAL A 172       5.059   3.879 -18.924  1.00 98.51           H  
ATOM   2717 HG22 VAL A 172       4.543   3.996 -17.244  1.00 98.51           H  
ATOM   2718 HG23 VAL A 172       4.499   2.427 -18.069  1.00 98.51           H  
ATOM   2719  N   GLU A 173       8.826   2.842 -15.327  1.00 98.27           N  
ATOM   2720  H   GLU A 173       8.606   3.828 -15.332  1.00 98.27           H  
ATOM   2721  CA  GLU A 173      10.206   2.435 -15.040  1.00 98.27           C  
ATOM   2722  HA  GLU A 173      10.496   1.746 -15.833  1.00 98.27           H  
ATOM   2723  C   GLU A 173      10.330   1.657 -13.720  1.00 98.27           C  
ATOM   2724  CB  GLU A 173      11.143   3.658 -15.113  1.00 98.27           C  
ATOM   2725  HB2 GLU A 173      11.039   4.112 -16.098  1.00 98.27           H  
ATOM   2726  HB3 GLU A 173      10.826   4.392 -14.372  1.00 98.27           H  
ATOM   2727  O   GLU A 173      10.929   0.572 -13.691  1.00 98.27           O  
ATOM   2728  CG  GLU A 173      12.635   3.338 -14.878  1.00 98.27           C  
ATOM   2729  HG2 GLU A 173      12.762   3.085 -13.825  1.00 98.27           H  
ATOM   2730  HG3 GLU A 173      13.220   4.238 -15.072  1.00 98.27           H  
ATOM   2731  CD  GLU A 173      13.190   2.179 -15.732  1.00 98.27           C  
ATOM   2732  OE1 GLU A 173      14.120   1.475 -15.267  1.00 98.27           O  
ATOM   2733  OE2 GLU A 173      12.596   1.800 -16.764  1.00 98.27           O  
ATOM   2734  N   PHE A 174       9.683   2.151 -12.658  1.00 98.46           N  
ATOM   2735  H   PHE A 174       9.219   3.039 -12.783  1.00 98.46           H  
ATOM   2736  CA  PHE A 174       9.808   1.666 -11.277  1.00 98.46           C  
ATOM   2737  HA  PHE A 174      10.683   1.018 -11.234  1.00 98.46           H  
ATOM   2738  C   PHE A 174       8.639   0.794 -10.790  1.00 98.46           C  
ATOM   2739  CB  PHE A 174      10.102   2.851 -10.352  1.00 98.46           C  
ATOM   2740  HB2 PHE A 174      10.229   2.482  -9.335  1.00 98.46           H  
ATOM   2741  HB3 PHE A 174       9.254   3.537 -10.354  1.00 98.46           H  
ATOM   2742  O   PHE A 174       8.613   0.377  -9.631  1.00 98.46           O  
ATOM   2743  CG  PHE A 174      11.367   3.590 -10.739  1.00 98.46           C  
ATOM   2744  CD1 PHE A 174      12.616   2.967 -10.561  1.00 98.46           C  
ATOM   2745  HD1 PHE A 174      12.660   1.970 -10.146  1.00 98.46           H  
ATOM   2746  CD2 PHE A 174      11.309   4.870 -11.318  1.00 98.46           C  
ATOM   2747  HD2 PHE A 174      10.358   5.347 -11.502  1.00 98.46           H  
ATOM   2748  CE1 PHE A 174      13.804   3.624 -10.922  1.00 98.46           C  
ATOM   2749  HE1 PHE A 174      14.758   3.135 -10.798  1.00 98.46           H  
ATOM   2750  CE2 PHE A 174      12.498   5.506 -11.716  1.00 98.46           C  
ATOM   2751  HE2 PHE A 174      12.469   6.444 -12.252  1.00 98.46           H  
ATOM   2752  CZ  PHE A 174      13.743   4.902 -11.496  1.00 98.46           C  
ATOM   2753  HZ  PHE A 174      14.646   5.396 -11.821  1.00 98.46           H  
ATOM   2754  N   LYS A 175       7.728   0.423 -11.701  1.00 98.02           N  
ATOM   2755  H   LYS A 175       7.743   0.921 -12.579  1.00 98.02           H  
ATOM   2756  CA  LYS A 175       6.833  -0.744 -11.582  1.00 98.02           C  
ATOM   2757  HA  LYS A 175       6.175  -0.737 -12.451  1.00 98.02           H  
ATOM   2758  C   LYS A 175       5.877  -0.713 -10.384  1.00 98.02           C  
ATOM   2759  CB  LYS A 175       7.669  -2.032 -11.608  1.00 98.02           C  
ATOM   2760  HB2 LYS A 175       8.263  -2.038 -10.694  1.00 98.02           H  
ATOM   2761  HB3 LYS A 175       6.996  -2.888 -11.604  1.00 98.02           H  
ATOM   2762  O   LYS A 175       5.741  -1.692  -9.654  1.00 98.02           O  
ATOM   2763  CG  LYS A 175       8.642  -2.181 -12.781  1.00 98.02           C  
ATOM   2764  HG2 LYS A 175       9.217  -3.100 -12.657  1.00 98.02           H  
ATOM   2765  HG3 LYS A 175       9.348  -1.351 -12.781  1.00 98.02           H  
ATOM   2766  CD  LYS A 175       7.905  -2.226 -14.116  1.00 98.02           C  
ATOM   2767  HD2 LYS A 175       7.338  -1.303 -14.238  1.00 98.02           H  
ATOM   2768  HD3 LYS A 175       7.220  -3.074 -14.130  1.00 98.02           H  
ATOM   2769  CE  LYS A 175       8.911  -2.353 -15.256  1.00 98.02           C  
ATOM   2770  HE2 LYS A 175       9.760  -1.708 -15.029  1.00 98.02           H  
ATOM   2771  HE3 LYS A 175       9.249  -3.387 -15.323  1.00 98.02           H  
ATOM   2772  NZ  LYS A 175       8.295  -1.901 -16.522  1.00 98.02           N  
ATOM   2773  HZ1 LYS A 175       7.420  -2.379 -16.689  1.00 98.02           H  
ATOM   2774  HZ2 LYS A 175       8.919  -1.998 -17.309  1.00 98.02           H  
ATOM   2775  HZ3 LYS A 175       8.093  -0.916 -16.427  1.00 98.02           H  
ATOM   2776  N   GLY A 176       5.186   0.405 -10.219  1.00 98.07           N  
ATOM   2777  H   GLY A 176       5.360   1.176 -10.848  1.00 98.07           H  
ATOM   2778  CA  GLY A 176       4.121   0.573  -9.235  1.00 98.07           C  
ATOM   2779  HA2 GLY A 176       3.394  -0.233  -9.335  1.00 98.07           H  
ATOM   2780  HA3 GLY A 176       4.539   0.539  -8.229  1.00 98.07           H  
ATOM   2781  C   GLY A 176       3.419   1.908  -9.432  1.00 98.07           C  
ATOM   2782  O   GLY A 176       3.928   2.770 -10.140  1.00 98.07           O  
ATOM   2783  N   GLY A 177       2.254   2.080  -8.816  1.00 98.77           N  
ATOM   2784  H   GLY A 177       1.854   1.301  -8.313  1.00 98.77           H  
ATOM   2785  CA  GLY A 177       1.604   3.383  -8.688  1.00 98.77           C  
ATOM   2786  HA2 GLY A 177       1.862   3.997  -9.550  1.00 98.77           H  
ATOM   2787  HA3 GLY A 177       0.520   3.274  -8.667  1.00 98.77           H  
ATOM   2788  C   GLY A 177       2.049   4.084  -7.410  1.00 98.77           C  
ATOM   2789  O   GLY A 177       2.037   3.476  -6.332  1.00 98.77           O  
ATOM   2790  N   TRP A 178       2.451   5.348  -7.514  1.00 98.83           N  
ATOM   2791  H   TRP A 178       2.368   5.811  -8.407  1.00 98.83           H  
ATOM   2792  CA  TRP A 178       2.972   6.117  -6.386  1.00 98.83           C  
ATOM   2793  HA  TRP A 178       2.389   5.873  -5.498  1.00 98.83           H  
ATOM   2794  C   TRP A 178       2.854   7.622  -6.618  1.00 98.83           C  
ATOM   2795  CB  TRP A 178       4.440   5.734  -6.146  1.00 98.83           C  
ATOM   2796  HB2 TRP A 178       5.064   6.256  -6.872  1.00 98.83           H  
ATOM   2797  HB3 TRP A 178       4.573   4.664  -6.302  1.00 98.83           H  
ATOM   2798  O   TRP A 178       2.629   8.079  -7.736  1.00 98.83           O  
ATOM   2799  CG  TRP A 178       4.950   6.046  -4.781  1.00 98.83           C  
ATOM   2800  CD1 TRP A 178       5.957   6.897  -4.492  1.00 98.83           C  
ATOM   2801  HD1 TRP A 178       6.525   7.448  -5.227  1.00 98.83           H  
ATOM   2802  CD2 TRP A 178       4.504   5.498  -3.510  1.00 98.83           C  
ATOM   2803  CE2 TRP A 178       5.319   6.046  -2.481  1.00 98.83           C  
ATOM   2804  CE3 TRP A 178       3.507   4.572  -3.131  1.00 98.83           C  
ATOM   2805  HE3 TRP A 178       2.881   4.141  -3.898  1.00 98.83           H  
ATOM   2806  NE1 TRP A 178       6.174   6.909  -3.131  1.00 98.83           N  
ATOM   2807  HE1 TRP A 178       6.966   7.383  -2.721  1.00 98.83           H  
ATOM   2808  CH2 TRP A 178       4.143   4.779  -0.788  1.00 98.83           C  
ATOM   2809  HH2 TRP A 178       3.992   4.522   0.250  1.00 98.83           H  
ATOM   2810  CZ2 TRP A 178       5.171   5.665  -1.145  1.00 98.83           C  
ATOM   2811  HZ2 TRP A 178       5.850   6.060  -0.404  1.00 98.83           H  
ATOM   2812  CZ3 TRP A 178       3.316   4.225  -1.781  1.00 98.83           C  
ATOM   2813  HZ3 TRP A 178       2.536   3.531  -1.506  1.00 98.83           H  
ATOM   2814  N   TRP A 179       3.064   8.406  -5.563  1.00 98.83           N  
ATOM   2815  H   TRP A 179       3.267   7.968  -4.676  1.00 98.83           H  
ATOM   2816  CA  TRP A 179       3.210   9.861  -5.650  1.00 98.83           C  
ATOM   2817  HA  TRP A 179       2.510  10.244  -6.393  1.00 98.83           H  
ATOM   2818  C   TRP A 179       4.615  10.237  -6.129  1.00 98.83           C  
ATOM   2819  CB  TRP A 179       2.850  10.490  -4.301  1.00 98.83           C  
ATOM   2820  HB2 TRP A 179       3.566  10.154  -3.550  1.00 98.83           H  
ATOM   2821  HB3 TRP A 179       2.931  11.574  -4.380  1.00 98.83           H  
ATOM   2822  O   TRP A 179       5.395  10.828  -5.384  1.00 98.83           O  
ATOM   2823  CG  TRP A 179       1.480  10.163  -3.817  1.00 98.83           C  
ATOM   2824  CD1 TRP A 179       0.342  10.769  -4.219  1.00 98.83           C  
ATOM   2825  HD1 TRP A 179       0.295  11.572  -4.939  1.00 98.83           H  
ATOM   2826  CD2 TRP A 179       1.079   9.136  -2.865  1.00 98.83           C  
ATOM   2827  CE2 TRP A 179      -0.341   9.179  -2.735  1.00 98.83           C  
ATOM   2828  CE3 TRP A 179       1.772   8.149  -2.130  1.00 98.83           C  
ATOM   2829  HE3 TRP A 179       2.847   8.088  -2.214  1.00 98.83           H  
ATOM   2830  NE1 TRP A 179      -0.733  10.225  -3.547  1.00 98.83           N  
ATOM   2831  HE1 TRP A 179      -1.678  10.555  -3.684  1.00 98.83           H  
ATOM   2832  CH2 TRP A 179      -0.325   7.285  -1.224  1.00 98.83           C  
ATOM   2833  HH2 TRP A 179      -0.857   6.566  -0.620  1.00 98.83           H  
ATOM   2834  CZ2 TRP A 179      -1.040   8.251  -1.953  1.00 98.83           C  
ATOM   2835  HZ2 TRP A 179      -2.120   8.261  -1.945  1.00 98.83           H  
ATOM   2836  CZ3 TRP A 179       1.078   7.238  -1.313  1.00 98.83           C  
ATOM   2837  HZ3 TRP A 179       1.632   6.479  -0.779  1.00 98.83           H  
ATOM   2838  N   PHE A 180       4.993   9.794  -7.329  1.00 98.77           N  
ATOM   2839  H   PHE A 180       4.301   9.348  -7.914  1.00 98.77           H  
ATOM   2840  CA  PHE A 180       6.329  10.017  -7.882  1.00 98.77           C  
ATOM   2841  HA  PHE A 180       7.056   9.606  -7.181  1.00 98.77           H  
ATOM   2842  C   PHE A 180       6.646  11.518  -8.025  1.00 98.77           C  
ATOM   2843  CB  PHE A 180       6.496   9.256  -9.206  1.00 98.77           C  
ATOM   2844  HB2 PHE A 180       7.437   9.558  -9.667  1.00 98.77           H  
ATOM   2845  HB3 PHE A 180       5.694   9.551  -9.883  1.00 98.77           H  
ATOM   2846  O   PHE A 180       5.777  12.345  -8.286  1.00 98.77           O  
ATOM   2847  CG  PHE A 180       6.502   7.741  -9.076  1.00 98.77           C  
ATOM   2848  CD1 PHE A 180       7.609   7.077  -8.520  1.00 98.77           C  
ATOM   2849  HD1 PHE A 180       8.468   7.660  -8.223  1.00 98.77           H  
ATOM   2850  CD2 PHE A 180       5.417   6.980  -9.537  1.00 98.77           C  
ATOM   2851  HD2 PHE A 180       4.567   7.466  -9.993  1.00 98.77           H  
ATOM   2852  CE1 PHE A 180       7.613   5.675  -8.387  1.00 98.77           C  
ATOM   2853  HE1 PHE A 180       8.460   5.164  -7.952  1.00 98.77           H  
ATOM   2854  CE2 PHE A 180       5.425   5.583  -9.427  1.00 98.77           C  
ATOM   2855  HE2 PHE A 180       4.574   5.025  -9.788  1.00 98.77           H  
ATOM   2856  CZ  PHE A 180       6.519   4.924  -8.846  1.00 98.77           C  
ATOM   2857  HZ  PHE A 180       6.519   3.847  -8.762  1.00 98.77           H  
ATOM   2858  N   SER A 181       7.915  11.847  -7.796  1.00 98.40           N  
ATOM   2859  H   SER A 181       8.553  11.079  -7.648  1.00 98.40           H  
ATOM   2860  CA  SER A 181       8.528  13.149  -8.066  1.00 98.40           C  
ATOM   2861  HA  SER A 181       7.763  13.876  -8.337  1.00 98.40           H  
ATOM   2862  C   SER A 181       9.432  12.973  -9.294  1.00 98.40           C  
ATOM   2863  CB  SER A 181       9.215  13.638  -6.790  1.00 98.40           C  
ATOM   2864  HB2 SER A 181       8.470  13.769  -6.005  1.00 98.40           H  
ATOM   2865  HB3 SER A 181       9.904  12.859  -6.465  1.00 98.40           H  
ATOM   2866  O   SER A 181       8.899  12.777 -10.378  1.00 98.40           O  
ATOM   2867  OG  SER A 181       9.918  14.848  -6.968  1.00 98.40           O  
ATOM   2868  HG  SER A 181      10.449  14.997  -6.183  1.00 98.40           H  
ATOM   2869  N   ASN A 182      10.764  12.923  -9.151  1.00 97.86           N  
ATOM   2870  H   ASN A 182      11.166  13.191  -8.264  1.00 97.86           H  
ATOM   2871  CA  ASN A 182      11.681  12.578 -10.247  1.00 97.86           C  
ATOM   2872  HA  ASN A 182      11.130  12.051 -11.026  1.00 97.86           H  
ATOM   2873  C   ASN A 182      12.830  11.637  -9.801  1.00 97.86           C  
ATOM   2874  CB  ASN A 182      12.200  13.879 -10.881  1.00 97.86           C  
ATOM   2875  HB2 ASN A 182      12.780  14.438 -10.146  1.00 97.86           H  
ATOM   2876  HB3 ASN A 182      11.356  14.489 -11.202  1.00 97.86           H  
ATOM   2877  O   ASN A 182      13.966  12.059  -9.615  1.00 97.86           O  
ATOM   2878  CG  ASN A 182      13.065  13.609 -12.102  1.00 97.86           C  
ATOM   2879  ND2 ASN A 182      13.866  14.562 -12.511  1.00 97.86           N  
ATOM   2880 HD21 ASN A 182      13.813  15.477 -12.087  1.00 97.86           H  
ATOM   2881 HD22 ASN A 182      14.362  14.371 -13.370  1.00 97.86           H  
ATOM   2882  OD1 ASN A 182      13.034  12.555 -12.716  1.00 97.86           O  
ATOM   2883  N   CYS A 183      12.611  10.343  -9.567  1.00 97.86           N  
ATOM   2884  H   CYS A 183      13.448   9.804  -9.400  1.00 97.86           H  
ATOM   2885  CA  CYS A 183      11.316   9.665  -9.509  1.00 97.86           C  
ATOM   2886  HA  CYS A 183      10.533  10.293  -9.934  1.00 97.86           H  
ATOM   2887  C   CYS A 183      10.899   9.376  -8.066  1.00 97.86           C  
ATOM   2888  CB  CYS A 183      11.375   8.387 -10.347  1.00 97.86           C  
ATOM   2889  HB2 CYS A 183      10.553   7.733 -10.054  1.00 97.86           H  
ATOM   2890  HB3 CYS A 183      12.313   7.864 -10.162  1.00 97.86           H  
ATOM   2891  O   CYS A 183       9.790   9.728  -7.664  1.00 97.86           O  
ATOM   2892  SG  CYS A 183      11.204   8.693 -12.117  1.00 97.86           S  
ATOM   2893  N   HIS A 184      11.758   8.749  -7.254  1.00 98.39           N  
ATOM   2894  H   HIS A 184      12.675   8.483  -7.584  1.00 98.39           H  
ATOM   2895  CA  HIS A 184      11.381   8.397  -5.887  1.00 98.39           C  
ATOM   2896  HA  HIS A 184      10.809   9.230  -5.478  1.00 98.39           H  
ATOM   2897  C   HIS A 184      12.541   8.164  -4.919  1.00 98.39           C  
ATOM   2898  CB  HIS A 184      10.491   7.146  -5.914  1.00 98.39           C  
ATOM   2899  HB2 HIS A 184      10.189   6.932  -4.889  1.00 98.39           H  
ATOM   2900  HB3 HIS A 184       9.578   7.343  -6.477  1.00 98.39           H  
ATOM   2901  O   HIS A 184      13.579   7.612  -5.274  1.00 98.39           O  
ATOM   2902  CG  HIS A 184      11.144   5.913  -6.464  1.00 98.39           C  
ATOM   2903  CD2 HIS A 184      11.123   5.454  -7.751  1.00 98.39           C  
ATOM   2904  HD2 HIS A 184      10.640   5.923  -8.596  1.00 98.39           H  
ATOM   2905  ND1 HIS A 184      11.854   5.010  -5.720  1.00 98.39           N  
ATOM   2906  HD1 HIS A 184      12.085   5.120  -4.743  1.00 98.39           H  
ATOM   2907  CE1 HIS A 184      12.249   4.019  -6.533  1.00 98.39           C  
ATOM   2908  HE1 HIS A 184      12.817   3.145  -6.250  1.00 98.39           H  
ATOM   2909  NE2 HIS A 184      11.812   4.244  -7.770  1.00 98.39           N  
ATOM   2910  N   GLU A 185      12.286   8.454  -3.642  1.00 98.31           N  
ATOM   2911  H   GLU A 185      11.434   8.950  -3.422  1.00 98.31           H  
ATOM   2912  CA  GLU A 185      13.109   7.998  -2.515  1.00 98.31           C  
ATOM   2913  HA  GLU A 185      14.067   7.630  -2.882  1.00 98.31           H  
ATOM   2914  C   GLU A 185      12.444   6.839  -1.749  1.00 98.31           C  
ATOM   2915  CB  GLU A 185      13.403   9.169  -1.576  1.00 98.31           C  
ATOM   2916  HB2 GLU A 185      12.465   9.614  -1.242  1.00 98.31           H  
ATOM   2917  HB3 GLU A 185      13.928   8.756  -0.715  1.00 98.31           H  
ATOM   2918  O   GLU A 185      13.125   6.005  -1.145  1.00 98.31           O  
ATOM   2919  CG  GLU A 185      14.294  10.245  -2.215  1.00 98.31           C  
ATOM   2920  HG2 GLU A 185      13.757  10.715  -3.040  1.00 98.31           H  
ATOM   2921  HG3 GLU A 185      15.182   9.759  -2.621  1.00 98.31           H  
ATOM   2922  CD  GLU A 185      14.735  11.318  -1.206  1.00 98.31           C  
ATOM   2923  OE1 GLU A 185      15.438  12.259  -1.628  1.00 98.31           O  
ATOM   2924  OE2 GLU A 185      14.421  11.167   0.001  1.00 98.31           O  
ATOM   2925  N   ALA A 186      11.117   6.719  -1.845  1.00 98.48           N  
ATOM   2926  H   ALA A 186      10.599   7.451  -2.310  1.00 98.48           H  
ATOM   2927  CA  ALA A 186      10.343   5.578  -1.377  1.00 98.48           C  
ATOM   2928  HA  ALA A 186      11.023   4.779  -1.082  1.00 98.48           H  
ATOM   2929  C   ALA A 186       9.447   5.051  -2.506  1.00 98.48           C  
ATOM   2930  CB  ALA A 186       9.535   5.994  -0.143  1.00 98.48           C  
ATOM   2931  HB1 ALA A 186       8.854   6.806  -0.401  1.00 98.48           H  
ATOM   2932  HB2 ALA A 186      10.209   6.331   0.644  1.00 98.48           H  
ATOM   2933  HB3 ALA A 186       8.958   5.145   0.224  1.00 98.48           H  
ATOM   2934  O   ALA A 186       8.825   5.826  -3.220  1.00 98.48           O  
ATOM   2935  N   ASN A 187       9.361   3.732  -2.663  1.00 98.42           N  
ATOM   2936  H   ASN A 187       9.876   3.144  -2.024  1.00 98.42           H  
ATOM   2937  CA  ASN A 187       8.423   3.097  -3.591  1.00 98.42           C  
ATOM   2938  HA  ASN A 187       7.568   3.754  -3.747  1.00 98.42           H  
ATOM   2939  C   ASN A 187       7.900   1.808  -2.957  1.00 98.42           C  
ATOM   2940  CB  ASN A 187       9.083   2.872  -4.964  1.00 98.42           C  
ATOM   2941  HB2 ASN A 187       9.397   3.832  -5.373  1.00 98.42           H  
ATOM   2942  HB3 ASN A 187       9.956   2.228  -4.859  1.00 98.42           H  
ATOM   2943  O   ASN A 187       8.408   0.714  -3.198  1.00 98.42           O  
ATOM   2944  CG  ASN A 187       8.133   2.239  -5.969  1.00 98.42           C  
ATOM   2945  ND2 ASN A 187       8.663   1.809  -7.088  1.00 98.42           N  
ATOM   2946 HD21 ASN A 187       9.648   1.936  -7.271  1.00 98.42           H  
ATOM   2947 HD22 ASN A 187       8.085   1.352  -7.779  1.00 98.42           H  
ATOM   2948  OD1 ASN A 187       6.935   2.113  -5.741  1.00 98.42           O  
ATOM   2949  N   LEU A 188       6.895   1.945  -2.091  1.00 98.76           N  
ATOM   2950  H   LEU A 188       6.515   2.868  -1.936  1.00 98.76           H  
ATOM   2951  CA  LEU A 188       6.345   0.815  -1.331  1.00 98.76           C  
ATOM   2952  HA  LEU A 188       7.184   0.218  -0.973  1.00 98.76           H  
ATOM   2953  C   LEU A 188       5.481  -0.119  -2.197  1.00 98.76           C  
ATOM   2954  CB  LEU A 188       5.578   1.346  -0.109  1.00 98.76           C  
ATOM   2955  HB2 LEU A 188       5.235   0.495   0.479  1.00 98.76           H  
ATOM   2956  HB3 LEU A 188       4.696   1.887  -0.452  1.00 98.76           H  
ATOM   2957  O   LEU A 188       5.152  -1.241  -1.800  1.00 98.76           O  
ATOM   2958  CG  LEU A 188       6.408   2.275   0.800  1.00 98.76           C  
ATOM   2959  HG  LEU A 188       6.615   3.206   0.272  1.00 98.76           H  
ATOM   2960  CD1 LEU A 188       5.608   2.627   2.051  1.00 98.76           C  
ATOM   2961 HD11 LEU A 188       4.676   3.118   1.773  1.00 98.76           H  
ATOM   2962 HD12 LEU A 188       6.194   3.311   2.665  1.00 98.76           H  
ATOM   2963 HD13 LEU A 188       5.366   1.732   2.624  1.00 98.76           H  
ATOM   2964  CD2 LEU A 188       7.748   1.652   1.207  1.00 98.76           C  
ATOM   2965 HD21 LEU A 188       8.455   1.739   0.382  1.00 98.76           H  
ATOM   2966 HD22 LEU A 188       7.628   0.596   1.448  1.00 98.76           H  
ATOM   2967 HD23 LEU A 188       8.162   2.175   2.069  1.00 98.76           H  
ATOM   2968  N   ASN A 189       5.136   0.347  -3.397  1.00 98.80           N  
ATOM   2969  H   ASN A 189       5.488   1.256  -3.662  1.00 98.80           H  
ATOM   2970  CA  ASN A 189       4.330  -0.350  -4.386  1.00 98.80           C  
ATOM   2971  HA  ASN A 189       3.811  -1.182  -3.912  1.00 98.80           H  
ATOM   2972  C   ASN A 189       5.163  -0.976  -5.514  1.00 98.80           C  
ATOM   2973  CB  ASN A 189       3.266   0.628  -4.896  1.00 98.80           C  
ATOM   2974  HB2 ASN A 189       3.733   1.576  -5.165  1.00 98.80           H  
ATOM   2975  HB3 ASN A 189       2.816   0.223  -5.802  1.00 98.80           H  
ATOM   2976  O   ASN A 189       4.576  -1.555  -6.420  1.00 98.80           O  
ATOM   2977  CG  ASN A 189       2.153   0.876  -3.893  1.00 98.80           C  
ATOM   2978  ND2 ASN A 189       1.318   1.846  -4.161  1.00 98.80           N  
ATOM   2979 HD21 ASN A 189       0.549   2.016  -3.528  1.00 98.80           H  
ATOM   2980 HD22 ASN A 189       1.490   2.438  -4.961  1.00 98.80           H  
ATOM   2981  OD1 ASN A 189       1.981   0.186  -2.897  1.00 98.80           O  
ATOM   2982  N   GLY A 190       6.497  -0.924  -5.436  1.00 98.35           N  
ATOM   2983  H   GLY A 190       6.924  -0.369  -4.708  1.00 98.35           H  
ATOM   2984  CA  GLY A 190       7.386  -1.553  -6.411  1.00 98.35           C  
ATOM   2985  HA2 GLY A 190       7.171  -1.151  -7.401  1.00 98.35           H  
ATOM   2986  HA3 GLY A 190       8.419  -1.304  -6.170  1.00 98.35           H  
ATOM   2987  C   GLY A 190       7.255  -3.080  -6.478  1.00 98.35           C  
ATOM   2988  O   GLY A 190       6.479  -3.719  -5.746  1.00 98.35           O  
ATOM   2989  N   LEU A 191       8.059  -3.683  -7.352  1.00 98.13           N  
ATOM   2990  H   LEU A 191       8.746  -3.112  -7.824  1.00 98.13           H  
ATOM   2991  CA  LEU A 191       8.123  -5.128  -7.542  1.00 98.13           C  
ATOM   2992  HA  LEU A 191       7.111  -5.492  -7.721  1.00 98.13           H  
ATOM   2993  C   LEU A 191       8.655  -5.819  -6.291  1.00 98.13           C  
ATOM   2994  CB  LEU A 191       9.006  -5.502  -8.742  1.00 98.13           C  
ATOM   2995  HB2 LEU A 191       9.978  -5.026  -8.614  1.00 98.13           H  
ATOM   2996  HB3 LEU A 191       9.154  -6.582  -8.738  1.00 98.13           H  
ATOM   2997  O   LEU A 191       9.761  -5.556  -5.815  1.00 98.13           O  
ATOM   2998  CG  LEU A 191       8.445  -5.101 -10.106  1.00 98.13           C  
ATOM   2999  HG  LEU A 191       8.319  -4.018 -10.096  1.00 98.13           H  
ATOM   3000  CD1 LEU A 191       9.452  -5.473 -11.195  1.00 98.13           C  
ATOM   3001 HD11 LEU A 191       9.025  -5.271 -12.177  1.00 98.13           H  
ATOM   3002 HD12 LEU A 191       9.682  -6.537 -11.135  1.00 98.13           H  
ATOM   3003 HD13 LEU A 191      10.365  -4.891 -11.066  1.00 98.13           H  
ATOM   3004  CD2 LEU A 191       7.101  -5.752 -10.430  1.00 98.13           C  
ATOM   3005 HD21 LEU A 191       6.797  -5.497 -11.445  1.00 98.13           H  
ATOM   3006 HD22 LEU A 191       7.169  -6.837 -10.340  1.00 98.13           H  
ATOM   3007 HD23 LEU A 191       6.328  -5.374  -9.761  1.00 98.13           H  
ATOM   3008  N   TRP A 192       7.872  -6.773  -5.799  1.00 97.75           N  
ATOM   3009  H   TRP A 192       7.008  -6.984  -6.278  1.00 97.75           H  
ATOM   3010  CA  TRP A 192       8.247  -7.590  -4.659  1.00 97.75           C  
ATOM   3011  HA  TRP A 192       8.388  -6.944  -3.792  1.00 97.75           H  
ATOM   3012  C   TRP A 192       9.552  -8.348  -4.924  1.00 97.75           C  
ATOM   3013  CB  TRP A 192       7.117  -8.572  -4.360  1.00 97.75           C  
ATOM   3014  HB2 TRP A 192       6.201  -8.013  -4.169  1.00 97.75           H  
ATOM   3015  HB3 TRP A 192       6.949  -9.211  -5.227  1.00 97.75           H  
ATOM   3016  O   TRP A 192       9.671  -9.062  -5.918  1.00 97.75           O  
ATOM   3017  CG  TRP A 192       7.403  -9.431  -3.178  1.00 97.75           C  
ATOM   3018  CD1 TRP A 192       8.051 -10.616  -3.192  1.00 97.75           C  
ATOM   3019  HD1 TRP A 192       8.415 -11.104  -4.084  1.00 97.75           H  
ATOM   3020  CD2 TRP A 192       7.114  -9.150  -1.783  1.00 97.75           C  
ATOM   3021  CE2 TRP A 192       7.641 -10.206  -0.988  1.00 97.75           C  
ATOM   3022  CE3 TRP A 192       6.469  -8.093  -1.119  1.00 97.75           C  
ATOM   3023  HE3 TRP A 192       6.006  -7.316  -1.709  1.00 97.75           H  
ATOM   3024  NE1 TRP A 192       8.174 -11.089  -1.900  1.00 97.75           N  
ATOM   3025  HE1 TRP A 192       8.598 -11.977  -1.672  1.00 97.75           H  
ATOM   3026  CH2 TRP A 192       6.942  -9.108   1.037  1.00 97.75           C  
ATOM   3027  HH2 TRP A 192       6.841  -9.085   2.112  1.00 97.75           H  
ATOM   3028  CZ2 TRP A 192       7.542 -10.207   0.408  1.00 97.75           C  
ATOM   3029  HZ2 TRP A 192       7.924 -11.029   0.994  1.00 97.75           H  
ATOM   3030  CZ3 TRP A 192       6.433  -8.047   0.283  1.00 97.75           C  
ATOM   3031  HZ3 TRP A 192       6.015  -7.195   0.798  1.00 97.75           H  
ATOM   3032  N   GLY A 193      10.530  -8.209  -4.026  1.00 97.38           N  
ATOM   3033  H   GLY A 193      10.399  -7.554  -3.269  1.00 97.38           H  
ATOM   3034  CA  GLY A 193      11.785  -8.964  -4.085  1.00 97.38           C  
ATOM   3035  HA2 GLY A 193      12.326  -8.825  -3.149  1.00 97.38           H  
ATOM   3036  HA3 GLY A 193      11.553 -10.024  -4.192  1.00 97.38           H  
ATOM   3037  C   GLY A 193      12.724  -8.577  -5.233  1.00 97.38           C  
ATOM   3038  O   GLY A 193      13.755  -9.224  -5.407  1.00 97.38           O  
ATOM   3039  N   SER A 194      12.404  -7.539  -6.011  1.00 97.88           N  
ATOM   3040  H   SER A 194      11.547  -7.037  -5.828  1.00 97.88           H  
ATOM   3041  CA  SER A 194      13.260  -7.107  -7.115  1.00 97.88           C  
ATOM   3042  HA  SER A 194      13.503  -7.987  -7.710  1.00 97.88           H  
ATOM   3043  C   SER A 194      14.567  -6.493  -6.611  1.00 97.88           C  
ATOM   3044  CB  SER A 194      12.521  -6.134  -8.029  1.00 97.88           C  
ATOM   3045  HB2 SER A 194      12.270  -5.228  -7.477  1.00 97.88           H  
ATOM   3046  HB3 SER A 194      11.604  -6.611  -8.375  1.00 97.88           H  
ATOM   3047  O   SER A 194      14.583  -5.703  -5.667  1.00 97.88           O  
ATOM   3048  OG  SER A 194      13.325  -5.807  -9.147  1.00 97.88           O  
ATOM   3049  HG  SER A 194      12.824  -5.185  -9.681  1.00 97.88           H  
ATOM   3050  N   VAL A 195      15.661  -6.846  -7.287  1.00 97.57           N  
ATOM   3051  H   VAL A 195      15.547  -7.547  -8.006  1.00 97.57           H  
ATOM   3052  CA  VAL A 195      17.010  -6.279  -7.099  1.00 97.57           C  
ATOM   3053  HA  VAL A 195      16.997  -5.627  -6.226  1.00 97.57           H  
ATOM   3054  C   VAL A 195      17.438  -5.394  -8.278  1.00 97.57           C  
ATOM   3055  CB  VAL A 195      18.046  -7.387  -6.824  1.00 97.57           C  
ATOM   3056  HB  VAL A 195      19.023  -6.925  -6.688  1.00 97.57           H  
ATOM   3057  O   VAL A 195      18.552  -4.864  -8.301  1.00 97.57           O  
ATOM   3058  CG1 VAL A 195      17.709  -8.149  -5.536  1.00 97.57           C  
ATOM   3059 HG11 VAL A 195      16.763  -8.681  -5.637  1.00 97.57           H  
ATOM   3060 HG12 VAL A 195      18.501  -8.865  -5.317  1.00 97.57           H  
ATOM   3061 HG13 VAL A 195      17.636  -7.443  -4.708  1.00 97.57           H  
ATOM   3062  CG2 VAL A 195      18.152  -8.392  -7.981  1.00 97.57           C  
ATOM   3063 HG21 VAL A 195      17.212  -8.926  -8.116  1.00 97.57           H  
ATOM   3064 HG22 VAL A 195      18.417  -7.876  -8.904  1.00 97.57           H  
ATOM   3065 HG23 VAL A 195      18.936  -9.116  -7.758  1.00 97.57           H  
ATOM   3066  N   ALA A 196      16.561  -5.231  -9.275  1.00 98.01           N  
ATOM   3067  H   ALA A 196      15.631  -5.608  -9.159  1.00 98.01           H  
ATOM   3068  CA  ALA A 196      16.782  -4.291 -10.365  1.00 98.01           C  
ATOM   3069  HA  ALA A 196      17.775  -4.469 -10.778  1.00 98.01           H  
ATOM   3070  C   ALA A 196      16.734  -2.853  -9.832  1.00 98.01           C  
ATOM   3071  CB  ALA A 196      15.751  -4.531 -11.473  1.00 98.01           C  
ATOM   3072  HB1 ALA A 196      15.936  -3.844 -12.300  1.00 98.01           H  
ATOM   3073  HB2 ALA A 196      14.746  -4.363 -11.087  1.00 98.01           H  
ATOM   3074  HB3 ALA A 196      15.832  -5.555 -11.838  1.00 98.01           H  
ATOM   3075  O   ALA A 196      15.935  -2.546  -8.945  1.00 98.01           O  
ATOM   3076  N   PHE A 197      17.580  -1.988 -10.394  1.00 97.76           N  
ATOM   3077  H   PHE A 197      18.159  -2.306 -11.158  1.00 97.76           H  
ATOM   3078  CA  PHE A 197      17.789  -0.617  -9.930  1.00 97.76           C  
ATOM   3079  HA  PHE A 197      18.300  -0.651  -8.967  1.00 97.76           H  
ATOM   3080  C   PHE A 197      16.465   0.145  -9.745  1.00 97.76           C  
ATOM   3081  CB  PHE A 197      18.716   0.092 -10.924  1.00 97.76           C  
ATOM   3082  HB2 PHE A 197      19.634  -0.487 -11.031  1.00 97.76           H  
ATOM   3083  HB3 PHE A 197      18.235   0.131 -11.901  1.00 97.76           H  
ATOM   3084  O   PHE A 197      15.718   0.350 -10.698  1.00 97.76           O  
ATOM   3085  CG  PHE A 197      19.082   1.497 -10.500  1.00 97.76           C  
ATOM   3086  CD1 PHE A 197      18.291   2.585 -10.916  1.00 97.76           C  
ATOM   3087  HD1 PHE A 197      17.438   2.427 -11.559  1.00 97.76           H  
ATOM   3088  CD2 PHE A 197      20.190   1.715  -9.660  1.00 97.76           C  
ATOM   3089  HD2 PHE A 197      20.796   0.886  -9.322  1.00 97.76           H  
ATOM   3090  CE1 PHE A 197      18.601   3.885 -10.481  1.00 97.76           C  
ATOM   3091  HE1 PHE A 197      17.988   4.718 -10.791  1.00 97.76           H  
ATOM   3092  CE2 PHE A 197      20.498   3.016  -9.227  1.00 97.76           C  
ATOM   3093  HE2 PHE A 197      21.331   3.187  -8.561  1.00 97.76           H  
ATOM   3094  CZ  PHE A 197      19.700   4.099  -9.633  1.00 97.76           C  
ATOM   3095  HZ  PHE A 197      19.926   5.096  -9.283  1.00 97.76           H  
ATOM   3096  N   GLY A 198      16.160   0.513  -8.501  1.00 96.94           N  
ATOM   3097  H   GLY A 198      16.799   0.222  -7.775  1.00 96.94           H  
ATOM   3098  CA  GLY A 198      14.981   1.273  -8.085  1.00 96.94           C  
ATOM   3099  HA2 GLY A 198      14.885   2.150  -8.727  1.00 96.94           H  
ATOM   3100  HA3 GLY A 198      15.139   1.626  -7.066  1.00 96.94           H  
ATOM   3101  C   GLY A 198      13.644   0.521  -8.121  1.00 96.94           C  
ATOM   3102  O   GLY A 198      12.643   1.076  -7.682  1.00 96.94           O  
ATOM   3103  N   LYS A 199      13.584  -0.729  -8.602  1.00 98.31           N  
ATOM   3104  H   LYS A 199      14.447  -1.154  -8.911  1.00 98.31           H  
ATOM   3105  CA  LYS A 199      12.299  -1.413  -8.881  1.00 98.31           C  
ATOM   3106  HA  LYS A 199      11.553  -0.646  -9.091  1.00 98.31           H  
ATOM   3107  C   LYS A 199      11.724  -2.183  -7.694  1.00 98.31           C  
ATOM   3108  CB  LYS A 199      12.395  -2.305 -10.135  1.00 98.31           C  
ATOM   3109  HB2 LYS A 199      11.394  -2.648 -10.398  1.00 98.31           H  
ATOM   3110  HB3 LYS A 199      13.025  -3.169  -9.923  1.00 98.31           H  
ATOM   3111  O   LYS A 199      10.590  -2.639  -7.782  1.00 98.31           O  
ATOM   3112  CG  LYS A 199      12.985  -1.527 -11.314  1.00 98.31           C  
ATOM   3113  HG2 LYS A 199      12.546  -0.529 -11.319  1.00 98.31           H  
ATOM   3114  HG3 LYS A 199      14.056  -1.434 -11.136  1.00 98.31           H  
ATOM   3115  CD  LYS A 199      12.799  -2.130 -12.713  1.00 98.31           C  
ATOM   3116  HD2 LYS A 199      11.740  -2.123 -12.970  1.00 98.31           H  
ATOM   3117  HD3 LYS A 199      13.209  -3.138 -12.768  1.00 98.31           H  
ATOM   3118  CE  LYS A 199      13.587  -1.169 -13.620  1.00 98.31           C  
ATOM   3119  HE2 LYS A 199      14.653  -1.393 -13.573  1.00 98.31           H  
ATOM   3120  HE3 LYS A 199      13.479  -0.167 -13.204  1.00 98.31           H  
ATOM   3121  NZ  LYS A 199      13.127  -1.068 -15.019  1.00 98.31           N  
ATOM   3122  HZ1 LYS A 199      12.172  -0.739 -15.042  1.00 98.31           H  
ATOM   3123  HZ2 LYS A 199      13.314  -1.877 -15.594  1.00 98.31           H  
ATOM   3124  HZ3 LYS A 199      13.603  -0.268 -15.411  1.00 98.31           H  
ATOM   3125  N   GLY A 200      12.503  -2.388  -6.632  1.00 98.24           N  
ATOM   3126  H   GLY A 200      13.423  -1.972  -6.646  1.00 98.24           H  
ATOM   3127  CA  GLY A 200      12.079  -3.101  -5.423  1.00 98.24           C  
ATOM   3128  HA2 GLY A 200      12.959  -3.335  -4.826  1.00 98.24           H  
ATOM   3129  HA3 GLY A 200      11.609  -4.044  -5.703  1.00 98.24           H  
ATOM   3130  C   GLY A 200      11.103  -2.308  -4.547  1.00 98.24           C  
ATOM   3131  O   GLY A 200      10.811  -1.141  -4.808  1.00 98.24           O  
ATOM   3132  N   ILE A 201      10.646  -2.918  -3.447  1.00 98.54           N  
ATOM   3133  H   ILE A 201      10.886  -3.887  -3.291  1.00 98.54           H  
ATOM   3134  CA  ILE A 201       9.971  -2.185  -2.365  1.00 98.54           C  
ATOM   3135  HA  ILE A 201       9.235  -1.514  -2.810  1.00 98.54           H  
ATOM   3136  C   ILE A 201      11.023  -1.345  -1.647  1.00 98.54           C  
ATOM   3137  CB  ILE A 201       9.217  -3.125  -1.403  1.00 98.54           C  
ATOM   3138  HB  ILE A 201       9.920  -3.839  -0.972  1.00 98.54           H  
ATOM   3139  O   ILE A 201      11.759  -1.854  -0.797  1.00 98.54           O  
ATOM   3140  CG1 ILE A 201       8.144  -3.887  -2.205  1.00 98.54           C  
ATOM   3141 HG12 ILE A 201       7.452  -3.172  -2.651  1.00 98.54           H  
ATOM   3142 HG13 ILE A 201       8.614  -4.446  -3.014  1.00 98.54           H  
ATOM   3143  CG2 ILE A 201       8.557  -2.339  -0.251  1.00 98.54           C  
ATOM   3144 HG21 ILE A 201       9.257  -1.650   0.222  1.00 98.54           H  
ATOM   3145 HG22 ILE A 201       7.699  -1.784  -0.630  1.00 98.54           H  
ATOM   3146 HG23 ILE A 201       8.211  -3.030   0.518  1.00 98.54           H  
ATOM   3147  CD1 ILE A 201       7.343  -4.885  -1.376  1.00 98.54           C  
ATOM   3148 HD11 ILE A 201       6.611  -5.342  -2.042  1.00 98.54           H  
ATOM   3149 HD12 ILE A 201       8.006  -5.646  -0.965  1.00 98.54           H  
ATOM   3150 HD13 ILE A 201       6.803  -4.386  -0.571  1.00 98.54           H  
ATOM   3151  N   LYS A 202      11.123  -0.073  -2.036  1.00 98.42           N  
ATOM   3152  H   LYS A 202      10.483   0.229  -2.757  1.00 98.42           H  
ATOM   3153  CA  LYS A 202      12.247   0.795  -1.682  1.00 98.42           C  
ATOM   3154  HA  LYS A 202      13.072   0.153  -1.376  1.00 98.42           H  
ATOM   3155  C   LYS A 202      11.922   1.723  -0.517  1.00 98.42           C  
ATOM   3156  CB  LYS A 202      12.708   1.568  -2.928  1.00 98.42           C  
ATOM   3157  HB2 LYS A 202      12.903   0.860  -3.734  1.00 98.42           H  
ATOM   3158  HB3 LYS A 202      11.899   2.226  -3.245  1.00 98.42           H  
ATOM   3159  O   LYS A 202      10.893   2.397  -0.518  1.00 98.42           O  
ATOM   3160  CG  LYS A 202      13.982   2.405  -2.690  1.00 98.42           C  
ATOM   3161  HG2 LYS A 202      14.827   1.741  -2.503  1.00 98.42           H  
ATOM   3162  HG3 LYS A 202      13.842   3.061  -1.831  1.00 98.42           H  
ATOM   3163  CD  LYS A 202      14.270   3.285  -3.908  1.00 98.42           C  
ATOM   3164  HD2 LYS A 202      13.353   3.846  -4.087  1.00 98.42           H  
ATOM   3165  HD3 LYS A 202      14.493   2.671  -4.780  1.00 98.42           H  
ATOM   3166  CE  LYS A 202      15.362   4.335  -3.692  1.00 98.42           C  
ATOM   3167  HE2 LYS A 202      15.186   5.165  -4.376  1.00 98.42           H  
ATOM   3168  HE3 LYS A 202      15.280   4.722  -2.676  1.00 98.42           H  
ATOM   3169  NZ  LYS A 202      16.711   3.800  -3.942  1.00 98.42           N  
ATOM   3170  HZ1 LYS A 202      16.884   3.661  -4.928  1.00 98.42           H  
ATOM   3171  HZ2 LYS A 202      17.439   4.463  -3.718  1.00 98.42           H  
ATOM   3172  HZ3 LYS A 202      16.885   2.922  -3.474  1.00 98.42           H  
ATOM   3173  N   TRP A 203      12.882   1.836   0.395  1.00 98.46           N  
ATOM   3174  H   TRP A 203      13.666   1.206   0.306  1.00 98.46           H  
ATOM   3175  CA  TRP A 203      13.059   2.971   1.300  1.00 98.46           C  
ATOM   3176  HA  TRP A 203      12.466   3.820   0.958  1.00 98.46           H  
ATOM   3177  C   TRP A 203      14.544   3.345   1.264  1.00 98.46           C  
ATOM   3178  CB  TRP A 203      12.594   2.578   2.708  1.00 98.46           C  
ATOM   3179  HB2 TRP A 203      11.619   2.097   2.621  1.00 98.46           H  
ATOM   3180  HB3 TRP A 203      13.276   1.844   3.136  1.00 98.46           H  
ATOM   3181  O   TRP A 203      15.367   2.558   1.733  1.00 98.46           O  
ATOM   3182  CG  TRP A 203      12.440   3.724   3.656  1.00 98.46           C  
ATOM   3183  CD1 TRP A 203      13.410   4.282   4.416  1.00 98.46           C  
ATOM   3184  HD1 TRP A 203      14.446   3.979   4.427  1.00 98.46           H  
ATOM   3185  CD2 TRP A 203      11.228   4.486   3.935  1.00 98.46           C  
ATOM   3186  CE2 TRP A 203      11.532   5.493   4.895  1.00 98.46           C  
ATOM   3187  CE3 TRP A 203       9.902   4.439   3.457  1.00 98.46           C  
ATOM   3188  HE3 TRP A 203       9.648   3.714   2.698  1.00 98.46           H  
ATOM   3189  NE1 TRP A 203      12.879   5.345   5.124  1.00 98.46           N  
ATOM   3190  HE1 TRP A 203      13.422   5.995   5.674  1.00 98.46           H  
ATOM   3191  CH2 TRP A 203       9.254   6.302   4.899  1.00 98.46           C  
ATOM   3192  HH2 TRP A 203       8.504   6.993   5.256  1.00 98.46           H  
ATOM   3193  CZ2 TRP A 203      10.567   6.385   5.383  1.00 98.46           C  
ATOM   3194  HZ2 TRP A 203      10.829   7.131   6.119  1.00 98.46           H  
ATOM   3195  CZ3 TRP A 203       8.925   5.336   3.932  1.00 98.46           C  
ATOM   3196  HZ3 TRP A 203       7.920   5.295   3.537  1.00 98.46           H  
ATOM   3197  N   ALA A 204      14.905   4.476   0.641  1.00 97.72           N  
ATOM   3198  H   ALA A 204      14.180   5.078   0.277  1.00 97.72           H  
ATOM   3199  CA  ALA A 204      16.259   4.704   0.112  1.00 97.72           C  
ATOM   3200  HA  ALA A 204      16.406   4.012  -0.716  1.00 97.72           H  
ATOM   3201  C   ALA A 204      17.404   4.424   1.103  1.00 97.72           C  
ATOM   3202  CB  ALA A 204      16.351   6.127  -0.456  1.00 97.72           C  
ATOM   3203  HB1 ALA A 204      16.126   6.865   0.313  1.00 97.72           H  
ATOM   3204  HB2 ALA A 204      17.358   6.308  -0.834  1.00 97.72           H  
ATOM   3205  HB3 ALA A 204      15.648   6.258  -1.279  1.00 97.72           H  
ATOM   3206  O   ALA A 204      18.328   3.689   0.758  1.00 97.72           O  
ATOM   3207  N   THR A 205      17.321   4.923   2.338  1.00 97.09           N  
ATOM   3208  H   THR A 205      16.565   5.561   2.543  1.00 97.09           H  
ATOM   3209  CA  THR A 205      18.348   4.711   3.381  1.00 97.09           C  
ATOM   3210  HA  THR A 205      19.324   4.951   2.958  1.00 97.09           H  
ATOM   3211  C   THR A 205      18.462   3.276   3.898  1.00 97.09           C  
ATOM   3212  CB  THR A 205      18.115   5.633   4.589  1.00 97.09           C  
ATOM   3213  HB  THR A 205      18.651   5.244   5.455  1.00 97.09           H  
ATOM   3214  O   THR A 205      19.481   2.931   4.489  1.00 97.09           O  
ATOM   3215  CG2 THR A 205      18.642   7.038   4.307  1.00 97.09           C  
ATOM   3216 HG21 THR A 205      18.291   7.730   5.073  1.00 97.09           H  
ATOM   3217 HG22 THR A 205      19.731   7.022   4.336  1.00 97.09           H  
ATOM   3218 HG23 THR A 205      18.332   7.387   3.322  1.00 97.09           H  
ATOM   3219  OG1 THR A 205      16.741   5.719   4.912  1.00 97.09           O  
ATOM   3220  HG1 THR A 205      16.398   6.440   4.380  1.00 97.09           H  
ATOM   3221  N   LEU A 206      17.451   2.430   3.689  1.00 97.72           N  
ATOM   3222  H   LEU A 206      16.668   2.755   3.139  1.00 97.72           H  
ATOM   3223  CA  LEU A 206      17.445   1.044   4.162  1.00 97.72           C  
ATOM   3224  HA  LEU A 206      18.213   0.910   4.924  1.00 97.72           H  
ATOM   3225  C   LEU A 206      17.790   0.068   3.038  1.00 97.72           C  
ATOM   3226  CB  LEU A 206      16.080   0.715   4.791  1.00 97.72           C  
ATOM   3227  HB2 LEU A 206      16.098  -0.327   5.112  1.00 97.72           H  
ATOM   3228  HB3 LEU A 206      15.305   0.815   4.032  1.00 97.72           H  
ATOM   3229  O   LEU A 206      18.705  -0.746   3.161  1.00 97.72           O  
ATOM   3230  CG  LEU A 206      15.697   1.594   5.995  1.00 97.72           C  
ATOM   3231  HG  LEU A 206      15.598   2.633   5.681  1.00 97.72           H  
ATOM   3232  CD1 LEU A 206      14.353   1.118   6.530  1.00 97.72           C  
ATOM   3233 HD11 LEU A 206      13.578   1.306   5.786  1.00 97.72           H  
ATOM   3234 HD12 LEU A 206      14.110   1.667   7.440  1.00 97.72           H  
ATOM   3235 HD13 LEU A 206      14.393   0.055   6.765  1.00 97.72           H  
ATOM   3236  CD2 LEU A 206      16.719   1.534   7.129  1.00 97.72           C  
ATOM   3237 HD21 LEU A 206      16.894   0.498   7.417  1.00 97.72           H  
ATOM   3238 HD22 LEU A 206      17.656   1.990   6.809  1.00 97.72           H  
ATOM   3239 HD23 LEU A 206      16.348   2.091   7.989  1.00 97.72           H  
ATOM   3240  N   THR A 207      17.058   0.147   1.928  1.00 97.59           N  
ATOM   3241  H   THR A 207      16.354   0.868   1.861  1.00 97.59           H  
ATOM   3242  CA  THR A 207      17.142  -0.839   0.845  1.00 97.59           C  
ATOM   3243  HA  THR A 207      17.454  -1.798   1.259  1.00 97.59           H  
ATOM   3244  C   THR A 207      18.171  -0.472  -0.223  1.00 97.59           C  
ATOM   3245  CB  THR A 207      15.765  -1.056   0.201  1.00 97.59           C  
ATOM   3246  HB  THR A 207      15.848  -1.806  -0.586  1.00 97.59           H  
ATOM   3247  O   THR A 207      18.579  -1.344  -0.986  1.00 97.59           O  
ATOM   3248  CG2 THR A 207      14.732  -1.533   1.225  1.00 97.59           C  
ATOM   3249 HG21 THR A 207      13.797  -1.757   0.712  1.00 97.59           H  
ATOM   3250 HG22 THR A 207      14.545  -0.762   1.973  1.00 97.59           H  
ATOM   3251 HG23 THR A 207      15.089  -2.438   1.716  1.00 97.59           H  
ATOM   3252  OG1 THR A 207      15.299   0.153  -0.360  1.00 97.59           O  
ATOM   3253  HG1 THR A 207      15.793   0.297  -1.170  1.00 97.59           H  
ATOM   3254  N   GLY A 208      18.592   0.795  -0.313  1.00 96.87           N  
ATOM   3255  H   GLY A 208      18.263   1.476   0.357  1.00 96.87           H  
ATOM   3256  CA  GLY A 208      19.365   1.286  -1.457  1.00 96.87           C  
ATOM   3257  HA2 GLY A 208      19.640   2.328  -1.296  1.00 96.87           H  
ATOM   3258  HA3 GLY A 208      20.279   0.700  -1.552  1.00 96.87           H  
ATOM   3259  C   GLY A 208      18.566   1.184  -2.763  1.00 96.87           C  
ATOM   3260  O   GLY A 208      17.335   1.275  -2.749  1.00 96.87           O  
ATOM   3261  N   ASP A 209      19.250   1.017  -3.896  1.00 97.19           N  
ATOM   3262  H   ASP A 209      20.256   1.101  -3.872  1.00 97.19           H  
ATOM   3263  CA  ASP A 209      18.626   0.890  -5.226  1.00 97.19           C  
ATOM   3264  HA  ASP A 209      17.623   1.315  -5.205  1.00 97.19           H  
ATOM   3265  C   ASP A 209      18.456  -0.554  -5.708  1.00 97.19           C  
ATOM   3266  CB  ASP A 209      19.438   1.686  -6.253  1.00 97.19           C  
ATOM   3267  HB2 ASP A 209      19.023   1.495  -7.242  1.00 97.19           H  
ATOM   3268  HB3 ASP A 209      20.478   1.359  -6.240  1.00 97.19           H  
ATOM   3269  O   ASP A 209      17.635  -0.812  -6.578  1.00 97.19           O  
ATOM   3270  CG  ASP A 209      19.338   3.177  -5.968  1.00 97.19           C  
ATOM   3271  OD1 ASP A 209      18.193   3.674  -6.036  1.00 97.19           O  
ATOM   3272  OD2 ASP A 209      20.335   3.763  -5.509  1.00 97.19           O  
ATOM   3273  N   ASN A 210      19.195  -1.509  -5.149  1.00 97.72           N  
ATOM   3274  H   ASN A 210      19.857  -1.231  -4.439  1.00 97.72           H  
ATOM   3275  CA  ASN A 210      19.254  -2.886  -5.655  1.00 97.72           C  
ATOM   3276  HA  ASN A 210      18.583  -2.982  -6.509  1.00 97.72           H  
ATOM   3277  C   ASN A 210      18.743  -3.911  -4.636  1.00 97.72           C  
ATOM   3278  CB  ASN A 210      20.675  -3.167  -6.161  1.00 97.72           C  
ATOM   3279  HB2 ASN A 210      21.394  -3.030  -5.353  1.00 97.72           H  
ATOM   3280  HB3 ASN A 210      20.741  -4.196  -6.514  1.00 97.72           H  
ATOM   3281  O   ASN A 210      19.221  -5.043  -4.572  1.00 97.72           O  
ATOM   3282  CG  ASN A 210      21.038  -2.248  -7.304  1.00 97.72           C  
ATOM   3283  ND2 ASN A 210      20.602  -2.565  -8.500  1.00 97.72           N  
ATOM   3284 HD21 ASN A 210      20.011  -3.377  -8.608  1.00 97.72           H  
ATOM   3285 HD22 ASN A 210      20.851  -1.938  -9.251  1.00 97.72           H  
ATOM   3286  OD1 ASN A 210      21.686  -1.233  -7.128  1.00 97.72           O  
ATOM   3287  N   SER A 211      17.790  -3.507  -3.798  1.00 97.70           N  
ATOM   3288  H   SER A 211      17.400  -2.583  -3.919  1.00 97.70           H  
ATOM   3289  CA  SER A 211      17.156  -4.385  -2.821  1.00 97.70           C  
ATOM   3290  HA  SER A 211      17.179  -5.403  -3.210  1.00 97.70           H  
ATOM   3291  C   SER A 211      15.691  -4.024  -2.606  1.00 97.70           C  
ATOM   3292  CB  SER A 211      17.921  -4.347  -1.493  1.00 97.70           C  
ATOM   3293  HB2 SER A 211      17.518  -3.562  -0.853  1.00 97.70           H  
ATOM   3294  HB3 SER A 211      18.979  -4.157  -1.674  1.00 97.70           H  
ATOM   3295  O   SER A 211      15.216  -2.976  -3.040  1.00 97.70           O  
ATOM   3296  OG  SER A 211      17.784  -5.598  -0.850  1.00 97.70           O  
ATOM   3297  HG  SER A 211      18.255  -6.242  -1.383  1.00 97.70           H  
ATOM   3298  N   SER A 212      14.985  -4.899  -1.897  1.00 98.25           N  
ATOM   3299  H   SER A 212      15.476  -5.684  -1.495  1.00 98.25           H  
ATOM   3300  CA  SER A 212      13.567  -4.769  -1.584  1.00 98.25           C  
ATOM   3301  HA  SER A 212      13.237  -3.747  -1.769  1.00 98.25           H  
ATOM   3302  C   SER A 212      13.342  -5.106  -0.117  1.00 98.25           C  
ATOM   3303  CB  SER A 212      12.762  -5.711  -2.487  1.00 98.25           C  
ATOM   3304  HB2 SER A 212      13.095  -6.736  -2.325  1.00 98.25           H  
ATOM   3305  HB3 SER A 212      12.949  -5.449  -3.529  1.00 98.25           H  
ATOM   3306  O   SER A 212      13.901  -6.078   0.395  1.00 98.25           O  
ATOM   3307  OG  SER A 212      11.369  -5.627  -2.236  1.00 98.25           O  
ATOM   3308  HG  SER A 212      11.180  -5.935  -1.347  1.00 98.25           H  
ATOM   3309  N   ALA A 213      12.481  -4.341   0.550  1.00 98.36           N  
ATOM   3310  H   ALA A 213      12.096  -3.527   0.092  1.00 98.36           H  
ATOM   3311  CA  ALA A 213      11.921  -4.741   1.835  1.00 98.36           C  
ATOM   3312  HA  ALA A 213      12.736  -4.902   2.541  1.00 98.36           H  
ATOM   3313  C   ALA A 213      11.146  -6.065   1.695  1.00 98.36           C  
ATOM   3314  CB  ALA A 213      11.052  -3.604   2.374  1.00 98.36           C  
ATOM   3315  HB1 ALA A 213      10.666  -3.864   3.360  1.00 98.36           H  
ATOM   3316  HB2 ALA A 213      11.643  -2.692   2.454  1.00 98.36           H  
ATOM   3317  HB3 ALA A 213      10.210  -3.431   1.704  1.00 98.36           H  
ATOM   3318  O   ALA A 213      10.593  -6.359   0.630  1.00 98.36           O  
ATOM   3319  N   ASN A 214      11.119  -6.854   2.774  1.00 96.75           N  
ATOM   3320  H   ASN A 214      11.556  -6.519   3.620  1.00 96.75           H  
ATOM   3321  CA  ASN A 214      10.434  -8.151   2.845  1.00 96.75           C  
ATOM   3322  HA  ASN A 214      10.201  -8.478   1.832  1.00 96.75           H  
ATOM   3323  C   ASN A 214       9.084  -8.077   3.574  1.00 96.75           C  
ATOM   3324  CB  ASN A 214      11.377  -9.198   3.463  1.00 96.75           C  
ATOM   3325  HB2 ASN A 214      12.295  -9.242   2.875  1.00 96.75           H  
ATOM   3326  HB3 ASN A 214      10.903 -10.178   3.409  1.00 96.75           H  
ATOM   3327  O   ASN A 214       8.443  -9.103   3.784  1.00 96.75           O  
ATOM   3328  CG  ASN A 214      11.755  -8.906   4.909  1.00 96.75           C  
ATOM   3329  ND2 ASN A 214      11.144  -9.571   5.863  1.00 96.75           N  
ATOM   3330 HD21 ASN A 214      11.378  -9.393   6.830  1.00 96.75           H  
ATOM   3331 HD22 ASN A 214      10.374 -10.186   5.641  1.00 96.75           H  
ATOM   3332  OD1 ASN A 214      12.627  -8.094   5.177  1.00 96.75           O  
ATOM   3333  N   PHE A 215       8.671  -6.879   3.985  1.00 98.40           N  
ATOM   3334  H   PHE A 215       9.312  -6.104   3.894  1.00 98.40           H  
ATOM   3335  CA  PHE A 215       7.348  -6.570   4.511  1.00 98.40           C  
ATOM   3336  HA  PHE A 215       6.583  -7.066   3.914  1.00 98.40           H  
ATOM   3337  C   PHE A 215       7.146  -5.057   4.463  1.00 98.40           C  
ATOM   3338  CB  PHE A 215       7.257  -7.051   5.963  1.00 98.40           C  
ATOM   3339  HB2 PHE A 215       7.367  -8.135   6.000  1.00 98.40           H  
ATOM   3340  HB3 PHE A 215       8.094  -6.612   6.506  1.00 98.40           H  
ATOM   3341  O   PHE A 215       8.053  -4.304   4.830  1.00 98.40           O  
ATOM   3342  CG  PHE A 215       6.005  -6.654   6.710  1.00 98.40           C  
ATOM   3343  CD1 PHE A 215       5.949  -5.420   7.385  1.00 98.40           C  
ATOM   3344  HD1 PHE A 215       6.785  -4.738   7.344  1.00 98.40           H  
ATOM   3345  CD2 PHE A 215       4.918  -7.539   6.773  1.00 98.40           C  
ATOM   3346  HD2 PHE A 215       4.989  -8.498   6.282  1.00 98.40           H  
ATOM   3347  CE1 PHE A 215       4.806  -5.072   8.121  1.00 98.40           C  
ATOM   3348  HE1 PHE A 215       4.764  -4.122   8.632  1.00 98.40           H  
ATOM   3349  CE2 PHE A 215       3.769  -7.189   7.502  1.00 98.40           C  
ATOM   3350  HE2 PHE A 215       2.934  -7.871   7.564  1.00 98.40           H  
ATOM   3351  CZ  PHE A 215       3.728  -5.967   8.194  1.00 98.40           C  
ATOM   3352  HZ  PHE A 215       2.872  -5.720   8.805  1.00 98.40           H  
ATOM   3353  N   VAL A 216       5.951  -4.609   4.083  1.00 98.64           N  
ATOM   3354  H   VAL A 216       5.248  -5.272   3.789  1.00 98.64           H  
ATOM   3355  CA  VAL A 216       5.526  -3.234   4.350  1.00 98.64           C  
ATOM   3356  HA  VAL A 216       5.990  -2.946   5.293  1.00 98.64           H  
ATOM   3357  C   VAL A 216       4.019  -3.145   4.561  1.00 98.64           C  
ATOM   3358  CB  VAL A 216       6.047  -2.246   3.287  1.00 98.64           C  
ATOM   3359  HB  VAL A 216       7.126  -2.373   3.209  1.00 98.64           H  
ATOM   3360  O   VAL A 216       3.237  -3.835   3.908  1.00 98.64           O  
ATOM   3361  CG1 VAL A 216       5.463  -2.452   1.890  1.00 98.64           C  
ATOM   3362 HG11 VAL A 216       4.374  -2.415   1.924  1.00 98.64           H  
ATOM   3363 HG12 VAL A 216       5.812  -3.412   1.510  1.00 98.64           H  
ATOM   3364 HG13 VAL A 216       5.831  -1.676   1.218  1.00 98.64           H  
ATOM   3365  CG2 VAL A 216       5.810  -0.797   3.706  1.00 98.64           C  
ATOM   3366 HG21 VAL A 216       6.401  -0.145   3.063  1.00 98.64           H  
ATOM   3367 HG22 VAL A 216       4.755  -0.536   3.624  1.00 98.64           H  
ATOM   3368 HG23 VAL A 216       6.148  -0.645   4.732  1.00 98.64           H  
ATOM   3369  N   GLU A 217       3.617  -2.272   5.478  1.00 98.81           N  
ATOM   3370  H   GLU A 217       4.326  -1.799   6.019  1.00 98.81           H  
ATOM   3371  CA  GLU A 217       2.235  -1.856   5.670  1.00 98.81           C  
ATOM   3372  HA  GLU A 217       1.635  -2.169   4.815  1.00 98.81           H  
ATOM   3373  C   GLU A 217       2.143  -0.345   5.781  1.00 98.81           C  
ATOM   3374  CB  GLU A 217       1.652  -2.468   6.945  1.00 98.81           C  
ATOM   3375  HB2 GLU A 217       0.759  -1.916   7.237  1.00 98.81           H  
ATOM   3376  HB3 GLU A 217       2.384  -2.401   7.750  1.00 98.81           H  
ATOM   3377  O   GLU A 217       2.821   0.262   6.608  1.00 98.81           O  
ATOM   3378  CG  GLU A 217       1.255  -3.918   6.706  1.00 98.81           C  
ATOM   3379  HG2 GLU A 217       0.465  -3.936   5.956  1.00 98.81           H  
ATOM   3380  HG3 GLU A 217       2.110  -4.477   6.325  1.00 98.81           H  
ATOM   3381  CD  GLU A 217       0.753  -4.604   7.968  1.00 98.81           C  
ATOM   3382  OE1 GLU A 217       0.329  -5.771   7.848  1.00 98.81           O  
ATOM   3383  OE2 GLU A 217       0.827  -4.057   9.098  1.00 98.81           O  
ATOM   3384  N   MET A 218       1.223   0.243   5.023  1.00 98.91           N  
ATOM   3385  H   MET A 218       0.693  -0.338   4.390  1.00 98.91           H  
ATOM   3386  CA  MET A 218       0.727   1.589   5.290  1.00 98.91           C  
ATOM   3387  HA  MET A 218       1.423   2.119   5.941  1.00 98.91           H  
ATOM   3388  C   MET A 218      -0.616   1.471   6.001  1.00 98.91           C  
ATOM   3389  CB  MET A 218       0.586   2.400   4.002  1.00 98.91           C  
ATOM   3390  HB2 MET A 218       0.253   3.404   4.265  1.00 98.91           H  
ATOM   3391  HB3 MET A 218      -0.186   1.947   3.381  1.00 98.91           H  
ATOM   3392  O   MET A 218      -1.513   0.758   5.543  1.00 98.91           O  
ATOM   3393  CG  MET A 218       1.882   2.496   3.191  1.00 98.91           C  
ATOM   3394  HG2 MET A 218       2.237   1.489   2.969  1.00 98.91           H  
ATOM   3395  HG3 MET A 218       2.647   3.001   3.781  1.00 98.91           H  
ATOM   3396  SD  MET A 218       1.681   3.361   1.612  1.00 98.91           S  
ATOM   3397  CE  MET A 218       1.295   5.041   2.179  1.00 98.91           C  
ATOM   3398  HE1 MET A 218       1.231   5.708   1.319  1.00 98.91           H  
ATOM   3399  HE2 MET A 218       2.083   5.395   2.844  1.00 98.91           H  
ATOM   3400  HE3 MET A 218       0.339   5.052   2.702  1.00 98.91           H  
ATOM   3401  N   LYS A 219      -0.774   2.170   7.122  1.00 98.86           N  
ATOM   3402  H   LYS A 219       0.008   2.709   7.466  1.00 98.86           H  
ATOM   3403  CA  LYS A 219      -1.994   2.135   7.929  1.00 98.86           C  
ATOM   3404  HA  LYS A 219      -2.824   1.864   7.277  1.00 98.86           H  
ATOM   3405  C   LYS A 219      -2.326   3.511   8.485  1.00 98.86           C  
ATOM   3406  CB  LYS A 219      -1.864   1.039   9.000  1.00 98.86           C  
ATOM   3407  HB2 LYS A 219      -1.635   0.106   8.486  1.00 98.86           H  
ATOM   3408  HB3 LYS A 219      -2.829   0.907   9.490  1.00 98.86           H  
ATOM   3409  O   LYS A 219      -1.430   4.260   8.864  1.00 98.86           O  
ATOM   3410  CG  LYS A 219      -0.775   1.319  10.056  1.00 98.86           C  
ATOM   3411  HG2 LYS A 219       0.154   1.599   9.559  1.00 98.86           H  
ATOM   3412  HG3 LYS A 219      -1.091   2.160  10.672  1.00 98.86           H  
ATOM   3413  CD  LYS A 219      -0.470   0.128  10.976  1.00 98.86           C  
ATOM   3414  HD2 LYS A 219       0.232   0.457  11.742  1.00 98.86           H  
ATOM   3415  HD3 LYS A 219      -1.383  -0.219  11.459  1.00 98.86           H  
ATOM   3416  CE  LYS A 219       0.166  -1.007  10.168  1.00 98.86           C  
ATOM   3417  HE2 LYS A 219       0.958  -0.593   9.544  1.00 98.86           H  
ATOM   3418  HE3 LYS A 219      -0.585  -1.438   9.505  1.00 98.86           H  
ATOM   3419  NZ  LYS A 219       0.740  -2.071  11.015  1.00 98.86           N  
ATOM   3420  HZ1 LYS A 219       0.989  -2.845  10.416  1.00 98.86           H  
ATOM   3421  HZ2 LYS A 219       1.591  -1.736  11.444  1.00 98.86           H  
ATOM   3422  HZ3 LYS A 219       0.105  -2.411  11.723  1.00 98.86           H  
ATOM   3423  N   ILE A 220      -3.610   3.842   8.530  1.00 98.61           N  
ATOM   3424  H   ILE A 220      -4.290   3.152   8.246  1.00 98.61           H  
ATOM   3425  CA  ILE A 220      -4.100   5.137   9.001  1.00 98.61           C  
ATOM   3426  HA  ILE A 220      -3.233   5.730   9.291  1.00 98.61           H  
ATOM   3427  C   ILE A 220      -4.947   4.975  10.252  1.00 98.61           C  
ATOM   3428  CB  ILE A 220      -4.835   5.928   7.900  1.00 98.61           C  
ATOM   3429  HB  ILE A 220      -5.097   6.901   8.315  1.00 98.61           H  
ATOM   3430  O   ILE A 220      -5.604   3.950  10.432  1.00 98.61           O  
ATOM   3431  CG1 ILE A 220      -6.144   5.237   7.456  1.00 98.61           C  
ATOM   3432 HG12 ILE A 220      -5.925   4.247   7.057  1.00 98.61           H  
ATOM   3433 HG13 ILE A 220      -6.792   5.112   8.324  1.00 98.61           H  
ATOM   3434  CG2 ILE A 220      -3.873   6.185   6.733  1.00 98.61           C  
ATOM   3435 HG21 ILE A 220      -2.978   6.691   7.095  1.00 98.61           H  
ATOM   3436 HG22 ILE A 220      -3.589   5.248   6.254  1.00 98.61           H  
ATOM   3437 HG23 ILE A 220      -4.353   6.827   5.994  1.00 98.61           H  
ATOM   3438  CD1 ILE A 220      -6.943   6.027   6.413  1.00 98.61           C  
ATOM   3439 HD11 ILE A 220      -6.420   6.043   5.457  1.00 98.61           H  
ATOM   3440 HD12 ILE A 220      -7.913   5.551   6.272  1.00 98.61           H  
ATOM   3441 HD13 ILE A 220      -7.101   7.049   6.759  1.00 98.61           H  
ATOM   3442  N   ARG A 221      -4.944   5.980  11.120  1.00 97.83           N  
ATOM   3443  H   ARG A 221      -4.356   6.779  10.931  1.00 97.83           H  
ATOM   3444  CA  ARG A 221      -5.773   5.984  12.325  1.00 97.83           C  
ATOM   3445  HA  ARG A 221      -6.588   5.271  12.201  1.00 97.83           H  
ATOM   3446  C   ARG A 221      -6.396   7.346  12.535  1.00 97.83           C  
ATOM   3447  CB  ARG A 221      -4.928   5.519  13.510  1.00 97.83           C  
ATOM   3448  HB2 ARG A 221      -4.559   4.524  13.259  1.00 97.83           H  
ATOM   3449  HB3 ARG A 221      -4.082   6.190  13.653  1.00 97.83           H  
ATOM   3450  O   ARG A 221      -5.723   8.365  12.415  1.00 97.83           O  
ATOM   3451  CG  ARG A 221      -5.716   5.395  14.813  1.00 97.83           C  
ATOM   3452  HG2 ARG A 221      -6.647   4.860  14.627  1.00 97.83           H  
ATOM   3453  HG3 ARG A 221      -5.950   6.381  15.214  1.00 97.83           H  
ATOM   3454  CD  ARG A 221      -4.876   4.608  15.818  1.00 97.83           C  
ATOM   3455  HD2 ARG A 221      -5.530   4.256  16.616  1.00 97.83           H  
ATOM   3456  HD3 ARG A 221      -4.460   3.725  15.333  1.00 97.83           H  
ATOM   3457  NE  ARG A 221      -3.787   5.433  16.370  1.00 97.83           N  
ATOM   3458  HE  ARG A 221      -3.582   6.317  15.927  1.00 97.83           H  
ATOM   3459  NH1 ARG A 221      -2.956   3.896  17.850  1.00 97.83           N  
ATOM   3460 HH11 ARG A 221      -2.230   3.614  18.494  1.00 97.83           H  
ATOM   3461 HH12 ARG A 221      -3.619   3.201  17.538  1.00 97.83           H  
ATOM   3462  NH2 ARG A 221      -1.969   5.878  17.613  1.00 97.83           N  
ATOM   3463 HH21 ARG A 221      -1.910   6.714  17.050  1.00 97.83           H  
ATOM   3464 HH22 ARG A 221      -1.180   5.510  18.126  1.00 97.83           H  
ATOM   3465  CZ  ARG A 221      -2.912   5.060  17.274  1.00 97.83           C  
ATOM   3466  N   GLU A 222      -7.690   7.331  12.814  1.00 95.21           N  
ATOM   3467  H   GLU A 222      -8.164   6.442  12.893  1.00 95.21           H  
ATOM   3468  CA  GLU A 222      -8.450   8.522  13.173  1.00 95.21           C  
ATOM   3469  HA  GLU A 222      -8.370   9.260  12.375  1.00 95.21           H  
ATOM   3470  C   GLU A 222      -7.882   9.112  14.470  1.00 95.21           C  
ATOM   3471  CB  GLU A 222      -9.919   8.115  13.325  1.00 95.21           C  
ATOM   3472  HB2 GLU A 222     -10.000   7.419  14.159  1.00 95.21           H  
ATOM   3473  HB3 GLU A 222     -10.228   7.595  12.418  1.00 95.21           H  
ATOM   3474  O   GLU A 222      -7.646   8.377  15.440  1.00 95.21           O  
ATOM   3475  CG  GLU A 222     -10.876   9.292  13.557  1.00 95.21           C  
ATOM   3476  HG2 GLU A 222     -10.878   9.928  12.672  1.00 95.21           H  
ATOM   3477  HG3 GLU A 222     -10.521   9.881  14.404  1.00 95.21           H  
ATOM   3478  CD  GLU A 222     -12.308   8.811  13.851  1.00 95.21           C  
ATOM   3479  OE1 GLU A 222     -13.125   9.644  14.313  1.00 95.21           O  
ATOM   3480  OE2 GLU A 222     -12.612   7.621  13.588  1.00 95.21           O  
ATOM   3481  N   LYS A 223      -7.630  10.423  14.455  1.00 90.66           N  
ATOM   3482  H   LYS A 223      -7.920  10.957  13.649  1.00 90.66           H  
ATOM   3483  CA  LYS A 223      -7.155  11.172  15.619  1.00 90.66           C  
ATOM   3484  HA  LYS A 223      -6.562  10.509  16.249  1.00 90.66           H  
ATOM   3485  C   LYS A 223      -8.293  11.617  16.521  1.00 90.66           C  
ATOM   3486  CB  LYS A 223      -6.291  12.358  15.185  1.00 90.66           C  
ATOM   3487  HB2 LYS A 223      -6.330  13.108  15.974  1.00 90.66           H  
ATOM   3488  HB3 LYS A 223      -6.684  12.801  14.269  1.00 90.66           H  
ATOM   3489  O   LYS A 223      -9.266  12.192  15.989  1.00 90.66           O  
ATOM   3490  CG  LYS A 223      -4.840  11.910  14.999  1.00 90.66           C  
ATOM   3491  HG2 LYS A 223      -4.757  11.226  14.155  1.00 90.66           H  
ATOM   3492  HG3 LYS A 223      -4.518  11.396  15.905  1.00 90.66           H  
ATOM   3493  CD  LYS A 223      -3.952  13.132  14.774  1.00 90.66           C  
ATOM   3494  HD2 LYS A 223      -4.326  13.971  15.362  1.00 90.66           H  
ATOM   3495  HD3 LYS A 223      -3.977  13.402  13.718  1.00 90.66           H  
ATOM   3496  CE  LYS A 223      -2.527  12.820  15.219  1.00 90.66           C  
ATOM   3497  HE2 LYS A 223      -2.143  11.994  14.620  1.00 90.66           H  
ATOM   3498  HE3 LYS A 223      -2.547  12.509  16.263  1.00 90.66           H  
ATOM   3499  NZ  LYS A 223      -1.689  14.021  15.047  1.00 90.66           N  
ATOM   3500  HZ1 LYS A 223      -0.756  13.863  15.400  1.00 90.66           H  
ATOM   3501  HZ2 LYS A 223      -1.645  14.225  14.059  1.00 90.66           H  
ATOM   3502  HZ3 LYS A 223      -2.110  14.814  15.511  1.00 90.66           H  
ATOM   3503  OXT LYS A 223      -8.103  11.387  17.735  1.00 90.66           O  
TER    3504      LYS A 223                                                       
END   
