# Supplementary material for: Nuclear genome of Bulinus truncatus, an intermediate host of the carcinogenic human blood fluke Schistosoma haematobium
Source: Nat Commun. 2022 Feb 21;13:977. doi: 10.1038/s41467-022-28634-9 (PMC8861042; doi:10.1038/s41467-022-28634-9)
Supplement: Supplementary file 6 — Supplementary Data 3 [file 41467_2022_28634_MOESM6_ESM.zip › Supplementary_Data_3/btru_033660-t1.mature.pep.pdb]

ATOM      1  N   ALA A   1      -2.959   4.771  61.346  1.00 41.31           N  
ATOM      2  H   ALA A   1      -3.706   4.978  61.993  1.00 41.31           H  
ATOM      3  H2  ALA A   1      -2.069   4.894  61.807  1.00 41.31           H  
ATOM      4  H3  ALA A   1      -3.025   5.406  60.563  1.00 41.31           H  
ATOM      5  CA  ALA A   1      -3.103   3.380  60.883  1.00 41.31           C  
ATOM      6  HA  ALA A   1      -2.332   3.157  60.145  1.00 41.31           H  
ATOM      7  C   ALA A   1      -4.460   3.241  60.214  1.00 41.31           C  
ATOM      8  CB  ALA A   1      -2.954   2.398  62.059  1.00 41.31           C  
ATOM      9  HB1 ALA A   1      -1.955   2.480  62.485  1.00 41.31           H  
ATOM     10  HB2 ALA A   1      -3.099   1.378  61.702  1.00 41.31           H  
ATOM     11  HB3 ALA A   1      -3.691   2.611  62.833  1.00 41.31           H  
ATOM     12  O   ALA A   1      -5.451   3.205  60.926  1.00 41.31           O  
ATOM     13  N   GLN A   2      -4.499   3.280  58.881  1.00 43.67           N  
ATOM     14  H   GLN A   2      -3.641   3.451  58.377  1.00 43.67           H  
ATOM     15  CA  GLN A   2      -5.578   2.762  58.029  1.00 43.67           C  
ATOM     16  HA  GLN A   2      -5.667   1.687  58.188  1.00 43.67           H  
ATOM     17  C   GLN A   2      -5.127   2.964  56.576  1.00 43.67           C  
ATOM     18  CB  GLN A   2      -6.950   3.414  58.321  1.00 43.67           C  
ATOM     19  HB2 GLN A   2      -6.817   4.338  58.884  1.00 43.67           H  
ATOM     20  HB3 GLN A   2      -7.458   3.658  57.388  1.00 43.67           H  
ATOM     21  O   GLN A   2      -5.304   4.032  55.997  1.00 43.67           O  
ATOM     22  CG  GLN A   2      -7.850   2.431  59.099  1.00 43.67           C  
ATOM     23  HG2 GLN A   2      -7.316   2.000  59.945  1.00 43.67           H  
ATOM     24  HG3 GLN A   2      -8.116   1.609  58.434  1.00 43.67           H  
ATOM     25  CD  GLN A   2      -9.141   3.047  59.626  1.00 43.67           C  
ATOM     26  NE2 GLN A   2      -9.962   2.277  60.305  1.00 43.67           N  
ATOM     27 HE21 GLN A   2      -9.750   1.303  60.472  1.00 43.67           H  
ATOM     28 HE22 GLN A   2     -10.809   2.725  60.627  1.00 43.67           H  
ATOM     29  OE1 GLN A   2      -9.448   4.211  59.445  1.00 43.67           O  
ATOM     30  N   ASP A   3      -4.450   1.947  56.042  1.00 43.21           N  
ATOM     31  H   ASP A   3      -4.303   1.108  56.584  1.00 43.21           H  
ATOM     32  CA  ASP A   3      -4.014   1.886  54.649  1.00 43.21           C  
ATOM     33  HA  ASP A   3      -3.591   2.848  54.359  1.00 43.21           H  
ATOM     34  C   ASP A   3      -5.211   1.589  53.741  1.00 43.21           C  
ATOM     35  CB  ASP A   3      -2.929   0.807  54.474  1.00 43.21           C  
ATOM     36  HB2 ASP A   3      -2.810   0.604  53.410  1.00 43.21           H  
ATOM     37  HB3 ASP A   3      -3.251  -0.115  54.957  1.00 43.21           H  
ATOM     38  O   ASP A   3      -5.842   0.533  53.832  1.00 43.21           O  
ATOM     39  CG  ASP A   3      -1.568   1.242  55.018  1.00 43.21           C  
ATOM     40  OD1 ASP A   3      -1.193   2.406  54.762  1.00 43.21           O  
ATOM     41  OD2 ASP A   3      -0.941   0.422  55.722  1.00 43.21           O  
ATOM     42  N   ILE A   4      -5.515   2.525  52.843  1.00 48.39           N  
ATOM     43  H   ILE A   4      -4.967   3.374  52.846  1.00 48.39           H  
ATOM     44  CA  ILE A   4      -6.469   2.334  51.750  1.00 48.39           C  
ATOM     45  HA  ILE A   4      -7.255   1.656  52.081  1.00 48.39           H  
ATOM     46  C   ILE A   4      -5.707   1.666  50.605  1.00 48.39           C  
ATOM     47  CB  ILE A   4      -7.146   3.665  51.351  1.00 48.39           C  
ATOM     48  HB  ILE A   4      -6.374   4.375  51.055  1.00 48.39           H  
ATOM     49  O   ILE A   4      -4.976   2.301  49.849  1.00 48.39           O  
ATOM     50  CG1 ILE A   4      -7.918   4.244  52.561  1.00 48.39           C  
ATOM     51 HG12 ILE A   4      -8.729   3.568  52.835  1.00 48.39           H  
ATOM     52 HG13 ILE A   4      -7.248   4.324  53.416  1.00 48.39           H  
ATOM     53  CG2 ILE A   4      -8.096   3.447  50.155  1.00 48.39           C  
ATOM     54 HG21 ILE A   4      -8.892   2.753  50.426  1.00 48.39           H  
ATOM     55 HG22 ILE A   4      -8.536   4.395  49.846  1.00 48.39           H  
ATOM     56 HG23 ILE A   4      -7.549   3.055  49.297  1.00 48.39           H  
ATOM     57  CD1 ILE A   4      -8.494   5.644  52.324  1.00 48.39           C  
ATOM     58 HD11 ILE A   4      -9.300   5.608  51.590  1.00 48.39           H  
ATOM     59 HD12 ILE A   4      -7.710   6.316  51.975  1.00 48.39           H  
ATOM     60 HD13 ILE A   4      -8.899   6.029  53.260  1.00 48.39           H  
ATOM     61  N   ASN A   5      -5.864   0.350  50.507  1.00 48.10           N  
ATOM     62  H   ASN A   5      -6.418  -0.104  51.219  1.00 48.10           H  
ATOM     63  CA  ASN A   5      -5.243  -0.474  49.481  1.00 48.10           C  
ATOM     64  HA  ASN A   5      -4.238  -0.091  49.304  1.00 48.10           H  
ATOM     65  C   ASN A   5      -6.044  -0.347  48.169  1.00 48.10           C  
ATOM     66  CB  ASN A   5      -5.127  -1.905  50.052  1.00 48.10           C  
ATOM     67  HB2 ASN A   5      -5.046  -1.848  51.138  1.00 48.10           H  
ATOM     68  HB3 ASN A   5      -6.017  -2.487  49.814  1.00 48.10           H  
ATOM     69  O   ASN A   5      -7.052  -1.028  47.966  1.00 48.10           O  
ATOM     70  CG  ASN A   5      -3.897  -2.656  49.578  1.00 48.10           C  
ATOM     71  ND2 ASN A   5      -3.568  -3.752  50.221  1.00 48.10           N  
ATOM     72 HD21 ASN A   5      -2.684  -4.156  49.949  1.00 48.10           H  
ATOM     73 HD22 ASN A   5      -4.047  -4.005  51.074  1.00 48.10           H  
ATOM     74  OD1 ASN A   5      -3.212  -2.283  48.646  1.00 48.10           O  
ATOM     75  N   MET A   6      -5.624   0.567  47.290  1.00 47.17           N  
ATOM     76  H   MET A   6      -4.845   1.150  47.558  1.00 47.17           H  
ATOM     77  CA  MET A   6      -6.200   0.752  45.956  1.00 47.17           C  
ATOM     78  HA  MET A   6      -7.286   0.732  46.048  1.00 47.17           H  
ATOM     79  C   MET A   6      -5.774  -0.412  45.048  1.00 47.17           C  
ATOM     80  CB  MET A   6      -5.804   2.139  45.408  1.00 47.17           C  
ATOM     81  HB2 MET A   6      -5.978   2.877  46.191  1.00 47.17           H  
ATOM     82  HB3 MET A   6      -4.745   2.161  45.153  1.00 47.17           H  
ATOM     83  O   MET A   6      -4.738  -0.366  44.388  1.00 47.17           O  
ATOM     84  CG  MET A   6      -6.638   2.555  44.189  1.00 47.17           C  
ATOM     85  HG2 MET A   6      -7.690   2.410  44.437  1.00 47.17           H  
ATOM     86  HG3 MET A   6      -6.398   1.910  43.344  1.00 47.17           H  
ATOM     87  SD  MET A   6      -6.434   4.295  43.705  1.00 47.17           S  
ATOM     88  CE  MET A   6      -5.124   4.163  42.459  1.00 47.17           C  
ATOM     89  HE1 MET A   6      -4.883   5.156  42.082  1.00 47.17           H  
ATOM     90  HE2 MET A   6      -4.234   3.721  42.908  1.00 47.17           H  
ATOM     91  HE3 MET A   6      -5.464   3.537  41.634  1.00 47.17           H  
ATOM     92  N   LYS A   7      -6.576  -1.484  45.017  1.00 46.85           N  
ATOM     93  H   LYS A   7      -7.350  -1.504  45.666  1.00 46.85           H  
ATOM     94  CA  LYS A   7      -6.463  -2.536  43.998  1.00 46.85           C  
ATOM     95  HA  LYS A   7      -5.429  -2.877  43.950  1.00 46.85           H  
ATOM     96  C   LYS A   7      -6.811  -1.941  42.632  1.00 46.85           C  
ATOM     97  CB  LYS A   7      -7.371  -3.738  44.320  1.00 46.85           C  
ATOM     98  HB2 LYS A   7      -7.543  -4.287  43.395  1.00 46.85           H  
ATOM     99  HB3 LYS A   7      -8.337  -3.385  44.683  1.00 46.85           H  
ATOM    100  O   LYS A   7      -7.981  -1.815  42.280  1.00 46.85           O  
ATOM    101  CG  LYS A   7      -6.749  -4.711  45.332  1.00 46.85           C  
ATOM    102  HG2 LYS A   7      -5.771  -5.028  44.968  1.00 46.85           H  
ATOM    103  HG3 LYS A   7      -6.624  -4.211  46.292  1.00 46.85           H  
ATOM    104  CD  LYS A   7      -7.649  -5.944  45.502  1.00 46.85           C  
ATOM    105  HD2 LYS A   7      -8.605  -5.629  45.921  1.00 46.85           H  
ATOM    106  HD3 LYS A   7      -7.824  -6.393  44.524  1.00 46.85           H  
ATOM    107  CE  LYS A   7      -6.989  -6.978  46.421  1.00 46.85           C  
ATOM    108  HE2 LYS A   7      -6.023  -7.252  45.997  1.00 46.85           H  
ATOM    109  HE3 LYS A   7      -6.806  -6.514  47.390  1.00 46.85           H  
ATOM    110  NZ  LYS A   7      -7.841  -8.184  46.581  1.00 46.85           N  
ATOM    111  HZ1 LYS A   7      -8.002  -8.626  45.687  1.00 46.85           H  
ATOM    112  HZ2 LYS A   7      -7.395  -8.854  47.192  1.00 46.85           H  
ATOM    113  HZ3 LYS A   7      -8.734  -7.931  46.980  1.00 46.85           H  
ATOM    114  N   VAL A   8      -5.785  -1.598  41.860  1.00 47.48           N  
ATOM    115  H   VAL A   8      -4.865  -1.600  42.277  1.00 47.48           H  
ATOM    116  CA  VAL A   8      -5.895  -1.368  40.418  1.00 47.48           C  
ATOM    117  HA  VAL A   8      -6.676  -0.632  40.227  1.00 47.48           H  
ATOM    118  C   VAL A   8      -6.299  -2.696  39.776  1.00 47.48           C  
ATOM    119  CB  VAL A   8      -4.568  -0.824  39.846  1.00 47.48           C  
ATOM    120  HB  VAL A   8      -3.763  -1.523  40.073  1.00 47.48           H  
ATOM    121  O   VAL A   8      -5.498  -3.623  39.672  1.00 47.48           O  
ATOM    122  CG1 VAL A   8      -4.629  -0.630  38.326  1.00 47.48           C  
ATOM    123 HG11 VAL A   8      -4.781  -1.586  37.826  1.00 47.48           H  
ATOM    124 HG12 VAL A   8      -3.689  -0.210  37.969  1.00 47.48           H  
ATOM    125 HG13 VAL A   8      -5.444   0.044  38.062  1.00 47.48           H  
ATOM    126  CG2 VAL A   8      -4.222   0.531  40.482  1.00 47.48           C  
ATOM    127 HG21 VAL A   8      -5.018   1.250  40.290  1.00 47.48           H  
ATOM    128 HG22 VAL A   8      -3.291   0.909  40.060  1.00 47.48           H  
ATOM    129 HG23 VAL A   8      -4.087   0.426  41.559  1.00 47.48           H  
ATOM    130  N   LEU A   9      -7.566  -2.808  39.380  1.00 44.71           N  
ATOM    131  H   LEU A   9      -8.194  -2.044  39.585  1.00 44.71           H  
ATOM    132  CA  LEU A   9      -8.021  -3.827  38.440  1.00 44.71           C  
ATOM    133  HA  LEU A   9      -7.703  -4.817  38.767  1.00 44.71           H  
ATOM    134  C   LEU A   9      -7.356  -3.522  37.091  1.00 44.71           C  
ATOM    135  CB  LEU A   9      -9.562  -3.774  38.342  1.00 44.71           C  
ATOM    136  HB2 LEU A   9      -9.877  -4.248  37.413  1.00 44.71           H  
ATOM    137  HB3 LEU A   9      -9.866  -2.729  38.282  1.00 44.71           H  
ATOM    138  O   LEU A   9      -7.816  -2.649  36.361  1.00 44.71           O  
ATOM    139  CG  LEU A   9     -10.299  -4.454  39.511  1.00 44.71           C  
ATOM    140  HG  LEU A   9      -9.782  -4.240  40.446  1.00 44.71           H  
ATOM    141  CD1 LEU A   9     -11.730  -3.927  39.623  1.00 44.71           C  
ATOM    142 HD11 LEU A   9     -12.272  -4.116  38.697  1.00 44.71           H  
ATOM    143 HD12 LEU A   9     -12.244  -4.420  40.449  1.00 44.71           H  
ATOM    144 HD13 LEU A   9     -11.712  -2.855  39.815  1.00 44.71           H  
ATOM    145  CD2 LEU A   9     -10.370  -5.971  39.311  1.00 44.71           C  
ATOM    146 HD21 LEU A   9     -10.887  -6.429  40.155  1.00 44.71           H  
ATOM    147 HD22 LEU A   9      -9.364  -6.386  39.246  1.00 44.71           H  
ATOM    148 HD23 LEU A   9     -10.912  -6.202  38.394  1.00 44.71           H  
ATOM    149  N   MET A  10      -6.254  -4.203  36.768  1.00 45.03           N  
ATOM    150  H   MET A  10      -5.853  -4.834  37.447  1.00 45.03           H  
ATOM    151  CA  MET A  10      -5.745  -4.225  35.397  1.00 45.03           C  
ATOM    152  HA  MET A  10      -5.690  -3.208  35.008  1.00 45.03           H  
ATOM    153  C   MET A  10      -6.748  -5.005  34.544  1.00 45.03           C  
ATOM    154  CB  MET A  10      -4.341  -4.849  35.316  1.00 45.03           C  
ATOM    155  HB2 MET A  10      -4.322  -5.796  35.854  1.00 45.03           H  
ATOM    156  HB3 MET A  10      -4.120  -5.050  34.268  1.00 45.03           H  
ATOM    157  O   MET A  10      -6.781  -6.236  34.578  1.00 45.03           O  
ATOM    158  CG  MET A  10      -3.239  -3.931  35.856  1.00 45.03           C  
ATOM    159  HG2 MET A  10      -3.364  -3.825  36.933  1.00 45.03           H  
ATOM    160  HG3 MET A  10      -3.338  -2.948  35.395  1.00 45.03           H  
ATOM    161  SD  MET A  10      -1.574  -4.564  35.506  1.00 45.03           S  
ATOM    162  CE  MET A  10      -0.568  -3.387  36.445  1.00 45.03           C  
ATOM    163  HE1 MET A  10      -0.858  -3.413  37.496  1.00 45.03           H  
ATOM    164  HE2 MET A  10      -0.718  -2.382  36.051  1.00 45.03           H  
ATOM    165  HE3 MET A  10       0.484  -3.656  36.354  1.00 45.03           H  
ATOM    166  N   SER A  11      -7.604  -4.293  33.813  1.00 52.01           N  
ATOM    167  H   SER A  11      -7.570  -3.285  33.854  1.00 52.01           H  
ATOM    168  CA  SER A  11      -8.362  -4.882  32.715  1.00 52.01           C  
ATOM    169  HA  SER A  11      -8.898  -5.755  33.086  1.00 52.01           H  
ATOM    170  C   SER A  11      -7.381  -5.339  31.632  1.00 52.01           C  
ATOM    171  CB  SER A  11      -9.394  -3.889  32.160  1.00 52.01           C  
ATOM    172  HB2 SER A  11      -9.827  -4.298  31.247  1.00 52.01           H  
ATOM    173  HB3 SER A  11     -10.188  -3.752  32.894  1.00 52.01           H  
ATOM    174  O   SER A  11      -6.401  -4.656  31.332  1.00 52.01           O  
ATOM    175  OG  SER A  11      -8.806  -2.632  31.884  1.00 52.01           O  
ATOM    176  HG  SER A  11      -9.301  -2.197  31.185  1.00 52.01           H  
ATOM    177  N   CYS A  12      -7.625  -6.515  31.050  1.00 55.36           N  
ATOM    178  H   CYS A  12      -8.431  -7.047  31.346  1.00 55.36           H  
ATOM    179  CA  CYS A  12      -6.919  -6.941  29.844  1.00 55.36           C  
ATOM    180  HA  CYS A  12      -5.860  -7.054  30.078  1.00 55.36           H  
ATOM    181  C   CYS A  12      -7.121  -5.851  28.775  1.00 55.36           C  
ATOM    182  CB  CYS A  12      -7.498  -8.292  29.399  1.00 55.36           C  
ATOM    183  HB2 CYS A  12      -7.530  -8.974  30.249  1.00 55.36           H  
ATOM    184  HB3 CYS A  12      -8.507  -8.144  29.016  1.00 55.36           H  
ATOM    185  O   CYS A  12      -8.277  -5.470  28.559  1.00 55.36           O  
ATOM    186  SG  CYS A  12      -6.461  -9.028  28.106  1.00 55.36           S  
ATOM    187  HG  CYS A  12      -7.256 -10.060  27.810  1.00 55.36           H  
ATOM    188  N   PRO A  13      -6.064  -5.304  28.146  1.00 66.08           N  
ATOM    189  CA  PRO A  13      -6.240  -4.267  27.142  1.00 66.08           C  
ATOM    190  HA  PRO A  13      -6.762  -3.415  27.579  1.00 66.08           H  
ATOM    191  C   PRO A  13      -7.081  -4.835  25.997  1.00 66.08           C  
ATOM    192  CB  PRO A  13      -4.831  -3.827  26.730  1.00 66.08           C  
ATOM    193  HB2 PRO A  13      -4.765  -3.602  25.665  1.00 66.08           H  
ATOM    194  HB3 PRO A  13      -4.543  -2.955  27.317  1.00 66.08           H  
ATOM    195  O   PRO A  13      -6.668  -5.761  25.299  1.00 66.08           O  
ATOM    196  CG  PRO A  13      -3.943  -5.010  27.117  1.00 66.08           C  
ATOM    197  HG2 PRO A  13      -3.923  -5.729  26.297  1.00 66.08           H  
ATOM    198  HG3 PRO A  13      -2.932  -4.692  27.371  1.00 66.08           H  
ATOM    199  CD  PRO A  13      -4.659  -5.633  28.314  1.00 66.08           C  
ATOM    200  HD2 PRO A  13      -4.498  -6.711  28.324  1.00 66.08           H  
ATOM    201  HD3 PRO A  13      -4.295  -5.185  29.239  1.00 66.08           H  
ATOM    202  N   SER A  14      -8.295  -4.310  25.840  1.00 85.14           N  
ATOM    203  H   SER A  14      -8.600  -3.579  26.467  1.00 85.14           H  
ATOM    204  CA  SER A  14      -9.173  -4.649  24.727  1.00 85.14           C  
ATOM    205  HA  SER A  14      -9.352  -5.724  24.726  1.00 85.14           H  
ATOM    206  C   SER A  14      -8.493  -4.253  23.419  1.00 85.14           C  
ATOM    207  CB  SER A  14     -10.514  -3.922  24.875  1.00 85.14           C  
ATOM    208  HB2 SER A  14     -11.113  -4.072  23.976  1.00 85.14           H  
ATOM    209  HB3 SER A  14     -11.053  -4.332  25.729  1.00 85.14           H  
ATOM    210  O   SER A  14      -7.954  -3.149  23.321  1.00 85.14           O  
ATOM    211  OG  SER A  14     -10.302  -2.539  25.086  1.00 85.14           O  
ATOM    212  HG  SER A  14      -9.721  -2.219  24.392  1.00 85.14           H  
ATOM    213  N   LEU A  15      -8.528  -5.133  22.414  1.00 93.25           N  
ATOM    214  H   LEU A  15      -8.970  -6.029  22.559  1.00 93.25           H  
ATOM    215  CA  LEU A  15      -8.049  -4.791  21.074  1.00 93.25           C  
ATOM    216  HA  LEU A  15      -6.987  -4.557  21.152  1.00 93.25           H  
ATOM    217  C   LEU A  15      -8.791  -3.544  20.552  1.00 93.25           C  
ATOM    218  CB  LEU A  15      -8.250  -5.974  20.109  1.00 93.25           C  
ATOM    219  HB2 LEU A  15      -8.005  -5.642  19.100  1.00 93.25           H  
ATOM    220  HB3 LEU A  15      -9.305  -6.245  20.119  1.00 93.25           H  
ATOM    221  O   LEU A  15     -10.004  -3.445  20.760  1.00 93.25           O  
ATOM    222  CG  LEU A  15      -7.410  -7.224  20.423  1.00 93.25           C  
ATOM    223  HG  LEU A  15      -7.626  -7.562  21.437  1.00 93.25           H  
ATOM    224  CD1 LEU A  15      -7.793  -8.343  19.454  1.00 93.25           C  
ATOM    225 HD11 LEU A  15      -8.856  -8.565  19.547  1.00 93.25           H  
ATOM    226 HD12 LEU A  15      -7.583  -8.038  18.429  1.00 93.25           H  
ATOM    227 HD13 LEU A  15      -7.227  -9.245  19.687  1.00 93.25           H  
ATOM    228  CD2 LEU A  15      -5.907  -6.970  20.293  1.00 93.25           C  
ATOM    229 HD21 LEU A  15      -5.362  -7.902  20.446  1.00 93.25           H  
ATOM    230 HD22 LEU A  15      -5.680  -6.577  19.302  1.00 93.25           H  
ATOM    231 HD23 LEU A  15      -5.583  -6.257  21.051  1.00 93.25           H  
ATOM    232  N   PRO A  16      -8.100  -2.612  19.870  1.00 95.47           N  
ATOM    233  CA  PRO A  16      -8.725  -1.409  19.322  1.00 95.47           C  
ATOM    234  HA  PRO A  16      -9.183  -0.827  20.121  1.00 95.47           H  
ATOM    235  C   PRO A  16      -9.804  -1.776  18.293  1.00 95.47           C  
ATOM    236  CB  PRO A  16      -7.574  -0.608  18.703  1.00 95.47           C  
ATOM    237  HB2 PRO A  16      -7.157   0.067  19.450  1.00 95.47           H  
ATOM    238  HB3 PRO A  16      -7.890  -0.053  17.820  1.00 95.47           H  
ATOM    239  O   PRO A  16      -9.655  -2.748  17.546  1.00 95.47           O  
ATOM    240  CG  PRO A  16      -6.539  -1.675  18.351  1.00 95.47           C  
ATOM    241  HG2 PRO A  16      -5.526  -1.273  18.311  1.00 95.47           H  
ATOM    242  HG3 PRO A  16      -6.803  -2.147  17.404  1.00 95.47           H  
ATOM    243  CD  PRO A  16      -6.698  -2.685  19.480  1.00 95.47           C  
ATOM    244  HD2 PRO A  16      -6.074  -2.398  20.326  1.00 95.47           H  
ATOM    245  HD3 PRO A  16      -6.428  -3.680  19.126  1.00 95.47           H  
ATOM    246  N   MET A  17     -10.896  -1.011  18.224  1.00 93.93           N  
ATOM    247  H   MET A  17     -10.945  -0.156  18.760  1.00 93.93           H  
ATOM    248  CA  MET A  17     -11.915  -1.210  17.186  1.00 93.93           C  
ATOM    249  HA  MET A  17     -12.092  -2.276  17.043  1.00 93.93           H  
ATOM    250  C   MET A  17     -11.426  -0.668  15.849  1.00 93.93           C  
ATOM    251  CB  MET A  17     -13.245  -0.559  17.580  1.00 93.93           C  
ATOM    252  HB2 MET A  17     -13.094   0.504  17.769  1.00 93.93           H  
ATOM    253  HB3 MET A  17     -13.943  -0.660  16.750  1.00 93.93           H  
ATOM    254  O   MET A  17     -11.587  -1.325  14.822  1.00 93.93           O  
ATOM    255  CG  MET A  17     -13.864  -1.228  18.811  1.00 93.93           C  
ATOM    256  HG2 MET A  17     -13.189  -1.115  19.660  1.00 93.93           H  
ATOM    257  HG3 MET A  17     -13.979  -2.292  18.606  1.00 93.93           H  
ATOM    258  SD  MET A  17     -15.487  -0.568  19.276  1.00 93.93           S  
ATOM    259  CE  MET A  17     -15.002   1.094  19.829  1.00 93.93           C  
ATOM    260  HE1 MET A  17     -15.871   1.612  20.234  1.00 93.93           H  
ATOM    261  HE2 MET A  17     -14.233   1.020  20.598  1.00 93.93           H  
ATOM    262  HE3 MET A  17     -14.610   1.669  18.990  1.00 93.93           H  
ATOM    263  N   SER A  18     -10.755   0.482  15.883  1.00 95.69           N  
ATOM    264  H   SER A  18     -10.691   0.966  16.767  1.00 95.69           H  
ATOM    265  CA  SER A  18     -10.137   1.100  14.714  1.00 95.69           C  
ATOM    266  HA  SER A  18      -9.940   0.333  13.964  1.00 95.69           H  
ATOM    267  C   SER A  18      -8.805   1.760  15.071  1.00 95.69           C  
ATOM    268  CB  SER A  18     -11.110   2.114  14.104  1.00 95.69           C  
ATOM    269  HB2 SER A  18     -12.105   1.675  14.034  1.00 95.69           H  
ATOM    270  HB3 SER A  18     -10.777   2.374  13.099  1.00 95.69           H  
ATOM    271  O   SER A  18      -8.432   1.879  16.239  1.00 95.69           O  
ATOM    272  OG  SER A  18     -11.151   3.288  14.891  1.00 95.69           O  
ATOM    273  HG  SER A  18     -11.863   3.172  15.524  1.00 95.69           H  
ATOM    274  N   CYS A  19      -8.085   2.257  14.064  1.00 97.51           N  
ATOM    275  H   CYS A  19      -8.401   2.130  13.113  1.00 97.51           H  
ATOM    276  CA  CYS A  19      -6.876   3.039  14.304  1.00 97.51           C  
ATOM    277  HA  CYS A  19      -6.202   2.437  14.913  1.00 97.51           H  
ATOM    278  C   CYS A  19      -7.128   4.333  15.102  1.00 97.51           C  
ATOM    279  CB  CYS A  19      -6.176   3.312  12.970  1.00 97.51           C  
ATOM    280  HB2 CYS A  19      -5.418   4.080  13.120  1.00 97.51           H  
ATOM    281  HB3 CYS A  19      -6.903   3.694  12.252  1.00 97.51           H  
ATOM    282  O   CYS A  19      -6.164   4.868  15.646  1.00 97.51           O  
ATOM    283  SG  CYS A  19      -5.359   1.858  12.264  1.00 97.51           S  
ATOM    284  N   LYS A  20      -8.378   4.822  15.228  1.00 95.59           N  
ATOM    285  H   LYS A  20      -9.143   4.304  14.820  1.00 95.59           H  
ATOM    286  CA  LYS A  20      -8.717   5.960  16.107  1.00 95.59           C  
ATOM    287  HA  LYS A  20      -8.113   6.830  15.849  1.00 95.59           H  
ATOM    288  C   LYS A  20      -8.429   5.673  17.584  1.00 95.59           C  
ATOM    289  CB  LYS A  20     -10.204   6.329  15.999  1.00 95.59           C  
ATOM    290  HB2 LYS A  20     -10.417   7.035  16.801  1.00 95.59           H  
ATOM    291  HB3 LYS A  20     -10.807   5.443  16.197  1.00 95.59           H  
ATOM    292  O   LYS A  20      -8.044   6.585  18.306  1.00 95.59           O  
ATOM    293  CG  LYS A  20     -10.657   6.984  14.684  1.00 95.59           C  
ATOM    294  HG2 LYS A  20     -10.483   6.313  13.843  1.00 95.59           H  
ATOM    295  HG3 LYS A  20     -10.109   7.915  14.533  1.00 95.59           H  
ATOM    296  CD  LYS A  20     -12.162   7.275  14.828  1.00 95.59           C  
ATOM    297  HD2 LYS A  20     -12.346   7.749  15.792  1.00 95.59           H  
ATOM    298  HD3 LYS A  20     -12.696   6.325  14.818  1.00 95.59           H  
ATOM    299  CE  LYS A  20     -12.744   8.187  13.750  1.00 95.59           C  
ATOM    300  HE2 LYS A  20     -12.536   7.744  12.776  1.00 95.59           H  
ATOM    301  HE3 LYS A  20     -12.260   9.162  13.799  1.00 95.59           H  
ATOM    302  NZ  LYS A  20     -14.221   8.336  13.921  1.00 95.59           N  
ATOM    303  HZ1 LYS A  20     -14.628   8.817  13.132  1.00 95.59           H  
ATOM    304  HZ2 LYS A  20     -14.676   7.437  13.988  1.00 95.59           H  
ATOM    305  HZ3 LYS A  20     -14.518   8.809  14.763  1.00 95.59           H  
ATOM    306  N   ASP A  21      -8.577   4.420  18.012  1.00 95.13           N  
ATOM    307  H   ASP A  21      -8.921   3.724  17.366  1.00 95.13           H  
ATOM    308  CA  ASP A  21      -8.379   4.010  19.410  1.00 95.13           C  
ATOM    309  HA  ASP A  21      -8.762   4.791  20.067  1.00 95.13           H  
ATOM    310  C   ASP A  21      -6.896   3.784  19.748  1.00 95.13           C  
ATOM    311  CB  ASP A  21      -9.171   2.724  19.687  1.00 95.13           C  
ATOM    312  HB2 ASP A  21      -9.118   2.493  20.751  1.00 95.13           H  
ATOM    313  HB3 ASP A  21      -8.698   1.908  19.142  1.00 95.13           H  
ATOM    314  O   ASP A  21      -6.527   3.537  20.897  1.00 95.13           O  
ATOM    315  CG  ASP A  21     -10.640   2.804  19.277  1.00 95.13           C  
ATOM    316  OD1 ASP A  21     -11.280   3.835  19.570  1.00 95.13           O  
ATOM    317  OD2 ASP A  21     -11.093   1.818  18.646  1.00 95.13           O  
ATOM    318  N   VAL A  22      -6.023   3.827  18.738  1.00 96.07           N  
ATOM    319  H   VAL A  22      -6.363   4.105  17.829  1.00 96.07           H  
ATOM    320  CA  VAL A  22      -4.611   3.480  18.881  1.00 96.07           C  
ATOM    321  HA  VAL A  22      -4.527   2.713  19.650  1.00 96.07           H  
ATOM    322  C   VAL A  22      -3.814   4.691  19.341  1.00 96.07           C  
ATOM    323  CB  VAL A  22      -4.046   2.876  17.587  1.00 96.07           C  
ATOM    324  HB  VAL A  22      -4.167   3.575  16.759  1.00 96.07           H  
ATOM    325  O   VAL A  22      -3.535   5.616  18.579  1.00 96.07           O  
ATOM    326  CG1 VAL A  22      -2.556   2.536  17.726  1.00 96.07           C  
ATOM    327 HG11 VAL A  22      -2.396   1.894  18.593  1.00 96.07           H  
ATOM    328 HG12 VAL A  22      -2.222   2.017  16.828  1.00 96.07           H  
ATOM    329 HG13 VAL A  22      -1.972   3.450  17.834  1.00 96.07           H  
ATOM    330  CG2 VAL A  22      -4.782   1.574  17.252  1.00 96.07           C  
ATOM    331 HG21 VAL A  22      -5.849   1.759  17.127  1.00 96.07           H  
ATOM    332 HG22 VAL A  22      -4.394   1.166  16.319  1.00 96.07           H  
ATOM    333 HG23 VAL A  22      -4.640   0.852  18.056  1.00 96.07           H  
ATOM    334  N   GLN A  23      -3.355   4.636  20.588  1.00 92.12           N  
ATOM    335  H   GLN A  23      -3.678   3.886  21.182  1.00 92.12           H  
ATOM    336  CA  GLN A  23      -2.392   5.588  21.127  1.00 92.12           C  
ATOM    337  HA  GLN A  23      -2.469   6.526  20.578  1.00 92.12           H  
ATOM    338  C   GLN A  23      -0.971   5.048  20.949  1.00 92.12           C  
ATOM    339  CB  GLN A  23      -2.718   5.891  22.592  1.00 92.12           C  
ATOM    340  HB2 GLN A  23      -2.702   4.968  23.173  1.00 92.12           H  
ATOM    341  HB3 GLN A  23      -1.954   6.563  22.985  1.00 92.12           H  
ATOM    342  O   GLN A  23      -0.610   4.009  21.497  1.00 92.12           O  
ATOM    343  CG  GLN A  23      -4.093   6.563  22.732  1.00 92.12           C  
ATOM    344  HG2 GLN A  23      -4.877   5.873  22.420  1.00 92.12           H  
ATOM    345  HG3 GLN A  23      -4.133   7.440  22.085  1.00 92.12           H  
ATOM    346  CD  GLN A  23      -4.393   7.006  24.158  1.00 92.12           C  
ATOM    347  NE2 GLN A  23      -5.486   7.702  24.372  1.00 92.12           N  
ATOM    348 HE21 GLN A  23      -6.143   7.867  23.623  1.00 92.12           H  
ATOM    349 HE22 GLN A  23      -5.674   7.948  25.333  1.00 92.12           H  
ATOM    350  OE1 GLN A  23      -3.657   6.758  25.099  1.00 92.12           O  
ATOM    351  N   SER A  24      -0.147   5.755  20.174  1.00 94.59           N  
ATOM    352  H   SER A  24      -0.498   6.588  19.723  1.00 94.59           H  
ATOM    353  CA  SER A  24       1.261   5.402  19.980  1.00 94.59           C  
ATOM    354  HA  SER A  24       1.614   4.887  20.874  1.00 94.59           H  
ATOM    355  C   SER A  24       2.136   6.635  19.780  1.00 94.59           C  
ATOM    356  CB  SER A  24       1.420   4.440  18.800  1.00 94.59           C  
ATOM    357  HB2 SER A  24       1.216   4.969  17.869  1.00 94.59           H  
ATOM    358  HB3 SER A  24       0.715   3.616  18.911  1.00 94.59           H  
ATOM    359  O   SER A  24       1.719   7.663  19.233  1.00 94.59           O  
ATOM    360  OG  SER A  24       2.738   3.924  18.754  1.00 94.59           O  
ATOM    361  HG  SER A  24       2.685   3.029  18.410  1.00 94.59           H  
ATOM    362  N   THR A  25       3.391   6.524  20.207  1.00 95.27           N  
ATOM    363  H   THR A  25       3.685   5.657  20.633  1.00 95.27           H  
ATOM    364  CA  THR A  25       4.433   7.511  19.907  1.00 95.27           C  
ATOM    365  HA  THR A  25       4.014   8.513  19.987  1.00 95.27           H  
ATOM    366  C   THR A  25       4.970   7.361  18.484  1.00 95.27           C  
ATOM    367  CB  THR A  25       5.587   7.414  20.911  1.00 95.27           C  
ATOM    368  HB  THR A  25       6.373   8.113  20.624  1.00 95.27           H  
ATOM    369  O   THR A  25       5.486   8.332  17.945  1.00 95.27           O  
ATOM    370  CG2 THR A  25       5.128   7.740  22.333  1.00 95.27           C  
ATOM    371 HG21 THR A  25       4.617   8.703  22.347  1.00 95.27           H  
ATOM    372 HG22 THR A  25       5.994   7.797  22.992  1.00 95.27           H  
ATOM    373 HG23 THR A  25       4.450   6.970  22.702  1.00 95.27           H  
ATOM    374  OG1 THR A  25       6.102   6.103  20.927  1.00 95.27           O  
ATOM    375  HG1 THR A  25       6.864   6.102  21.512  1.00 95.27           H  
ATOM    376  N   GLN A  26       4.807   6.189  17.859  1.00 96.37           N  
ATOM    377  H   GLN A  26       4.297   5.461  18.339  1.00 96.37           H  
ATOM    378  CA  GLN A  26       5.265   5.911  16.497  1.00 96.37           C  
ATOM    379  HA  GLN A  26       6.229   6.396  16.341  1.00 96.37           H  
ATOM    380  C   GLN A  26       4.283   6.441  15.451  1.00 96.37           C  
ATOM    381  CB  GLN A  26       5.436   4.397  16.293  1.00 96.37           C  
ATOM    382  HB2 GLN A  26       4.477   3.903  16.452  1.00 96.37           H  
ATOM    383  HB3 GLN A  26       5.739   4.219  15.261  1.00 96.37           H  
ATOM    384  O   GLN A  26       3.077   6.224  15.576  1.00 96.37           O  
ATOM    385  CG  GLN A  26       6.481   3.765  17.222  1.00 96.37           C  
ATOM    386  HG2 GLN A  26       6.207   3.950  18.261  1.00 96.37           H  
ATOM    387  HG3 GLN A  26       7.455   4.217  17.038  1.00 96.37           H  
ATOM    388  CD  GLN A  26       6.592   2.261  16.995  1.00 96.37           C  
ATOM    389  NE2 GLN A  26       6.478   1.453  18.026  1.00 96.37           N  
ATOM    390 HE21 GLN A  26       6.592   0.470  17.825  1.00 96.37           H  
ATOM    391 HE22 GLN A  26       6.348   1.817  18.960  1.00 96.37           H  
ATOM    392  OE1 GLN A  26       6.779   1.775  15.895  1.00 96.37           O  
ATOM    393  N   ASP A  27       4.802   7.040  14.378  1.00 97.00           N  
ATOM    394  H   ASP A  27       5.762   7.352  14.425  1.00 97.00           H  
ATOM    395  CA  ASP A  27       4.002   7.560  13.259  1.00 97.00           C  
ATOM    396  HA  ASP A  27       3.280   8.282  13.642  1.00 97.00           H  
ATOM    397  C   ASP A  27       3.227   6.472  12.518  1.00 97.00           C  
ATOM    398  CB  ASP A  27       4.916   8.255  12.235  1.00 97.00           C  
ATOM    399  HB2 ASP A  27       5.682   7.552  11.908  1.00 97.00           H  
ATOM    400  HB3 ASP A  27       4.317   8.523  11.365  1.00 97.00           H  
ATOM    401  O   ASP A  27       2.135   6.710  12.002  1.00 97.00           O  
ATOM    402  CG  ASP A  27       5.594   9.528  12.741  1.00 97.00           C  
ATOM    403  OD1 ASP A  27       5.414   9.862  13.933  1.00 97.00           O  
ATOM    404  OD2 ASP A  27       6.304  10.140  11.917  1.00 97.00           O  
ATOM    405  N   ARG A  28       3.820   5.279  12.434  1.00 97.72           N  
ATOM    406  H   ARG A  28       4.702   5.178  12.914  1.00 97.72           H  
ATOM    407  CA  ARG A  28       3.257   4.090  11.799  1.00 97.72           C  
ATOM    408  HA  ARG A  28       2.201   4.255  11.586  1.00 97.72           H  
ATOM    409  C   ARG A  28       3.376   2.941  12.787  1.00 97.72           C  
ATOM    410  CB  ARG A  28       3.995   3.778  10.485  1.00 97.72           C  
ATOM    411  HB2 ARG A  28       5.043   3.582  10.713  1.00 97.72           H  
ATOM    412  HB3 ARG A  28       3.576   2.870  10.051  1.00 97.72           H  
ATOM    413  O   ARG A  28       4.488   2.572  13.148  1.00 97.72           O  
ATOM    414  CG  ARG A  28       3.945   4.901   9.437  1.00 97.72           C  
ATOM    415  HG2 ARG A  28       4.303   5.834   9.873  1.00 97.72           H  
ATOM    416  HG3 ARG A  28       4.618   4.640   8.620  1.00 97.72           H  
ATOM    417  CD  ARG A  28       2.546   5.104   8.857  1.00 97.72           C  
ATOM    418  HD2 ARG A  28       1.834   5.301   9.659  1.00 97.72           H  
ATOM    419  HD3 ARG A  28       2.248   4.181   8.360  1.00 97.72           H  
ATOM    420  NE  ARG A  28       2.520   6.207   7.879  1.00 97.72           N  
ATOM    421  HE  ARG A  28       2.531   5.977   6.895  1.00 97.72           H  
ATOM    422  NH1 ARG A  28       2.214   7.936   9.377  1.00 97.72           N  
ATOM    423 HH11 ARG A  28       1.731   8.808   9.541  1.00 97.72           H  
ATOM    424 HH12 ARG A  28       2.303   7.320  10.172  1.00 97.72           H  
ATOM    425  NH2 ARG A  28       2.012   8.302   7.200  1.00 97.72           N  
ATOM    426 HH21 ARG A  28       1.503   9.134   7.462  1.00 97.72           H  
ATOM    427 HH22 ARG A  28       1.869   7.903   6.284  1.00 97.72           H  
ATOM    428  CZ  ARG A  28       2.270   7.472   8.159  1.00 97.72           C  
ATOM    429  N   VAL A  29       2.256   2.375  13.219  1.00 97.81           N  
ATOM    430  H   VAL A  29       1.376   2.743  12.887  1.00 97.81           H  
ATOM    431  CA  VAL A  29       2.237   1.241  14.155  1.00 97.81           C  
ATOM    432  HA  VAL A  29       3.246   0.836  14.231  1.00 97.81           H  
ATOM    433  C   VAL A  29       1.353   0.132  13.609  1.00 97.81           C  
ATOM    434  CB  VAL A  29       1.839   1.689  15.574  1.00 97.81           C  
ATOM    435  HB  VAL A  29       2.526   2.480  15.877  1.00 97.81           H  
ATOM    436  O   VAL A  29       0.276   0.396  13.086  1.00 97.81           O  
ATOM    437  CG1 VAL A  29       0.420   2.255  15.660  1.00 97.81           C  
ATOM    438 HG11 VAL A  29       0.303   3.078  14.955  1.00 97.81           H  
ATOM    439 HG12 VAL A  29      -0.313   1.481  15.435  1.00 97.81           H  
ATOM    440 HG13 VAL A  29       0.235   2.633  16.666  1.00 97.81           H  
ATOM    441  CG2 VAL A  29       1.984   0.549  16.590  1.00 97.81           C  
ATOM    442 HG21 VAL A  29       3.002   0.160  16.568  1.00 97.81           H  
ATOM    443 HG22 VAL A  29       1.283  -0.256  16.369  1.00 97.81           H  
ATOM    444 HG23 VAL A  29       1.773   0.921  17.592  1.00 97.81           H  
ATOM    445  N   VAL A  30       1.813  -1.112  13.702  1.00 98.04           N  
ATOM    446  H   VAL A  30       2.679  -1.277  14.194  1.00 98.04           H  
ATOM    447  CA  VAL A  30       1.037  -2.276  13.265  1.00 98.04           C  
ATOM    448  HA  VAL A  30       0.291  -1.949  12.541  1.00 98.04           H  
ATOM    449  C   VAL A  30       0.305  -2.865  14.463  1.00 98.04           C  
ATOM    450  CB  VAL A  30       1.922  -3.314  12.561  1.00 98.04           C  
ATOM    451  HB  VAL A  30       2.691  -3.662  13.250  1.00 98.04           H  
ATOM    452  O   VAL A  30       0.936  -3.178  15.471  1.00 98.04           O  
ATOM    453  CG1 VAL A  30       1.112  -4.522  12.080  1.00 98.04           C  
ATOM    454 HG11 VAL A  30       0.680  -5.049  12.931  1.00 98.04           H  
ATOM    455 HG12 VAL A  30       1.774  -5.192  11.532  1.00 98.04           H  
ATOM    456 HG13 VAL A  30       0.311  -4.193  11.417  1.00 98.04           H  
ATOM    457  CG2 VAL A  30       2.609  -2.710  11.329  1.00 98.04           C  
ATOM    458 HG21 VAL A  30       1.860  -2.380  10.610  1.00 98.04           H  
ATOM    459 HG22 VAL A  30       3.248  -3.462  10.867  1.00 98.04           H  
ATOM    460 HG23 VAL A  30       3.233  -1.863  11.615  1.00 98.04           H  
ATOM    461  N   VAL A  31      -1.010  -3.033  14.347  1.00 97.45           N  
ATOM    462  H   VAL A  31      -1.446  -2.794  13.468  1.00 97.45           H  
ATOM    463  CA  VAL A  31      -1.878  -3.582  15.399  1.00 97.45           C  
ATOM    464  HA  VAL A  31      -1.262  -4.110  16.127  1.00 97.45           H  
ATOM    465  C   VAL A  31      -2.852  -4.600  14.812  1.00 97.45           C  
ATOM    466  CB  VAL A  31      -2.644  -2.476  16.159  1.00 97.45           C  
ATOM    467  HB  VAL A  31      -3.209  -2.951  16.961  1.00 97.45           H  
ATOM    468  O   VAL A  31      -3.090  -4.619  13.604  1.00 97.45           O  
ATOM    469  CG1 VAL A  31      -1.697  -1.457  16.806  1.00 97.45           C  
ATOM    470 HG11 VAL A  31      -2.269  -0.779  17.439  1.00 97.45           H  
ATOM    471 HG12 VAL A  31      -0.959  -1.975  17.419  1.00 97.45           H  
ATOM    472 HG13 VAL A  31      -1.186  -0.875  16.039  1.00 97.45           H  
ATOM    473  CG2 VAL A  31      -3.639  -1.729  15.265  1.00 97.45           C  
ATOM    474 HG21 VAL A  31      -4.187  -0.998  15.860  1.00 97.45           H  
ATOM    475 HG22 VAL A  31      -4.368  -2.418  14.839  1.00 97.45           H  
ATOM    476 HG23 VAL A  31      -3.113  -1.221  14.456  1.00 97.45           H  
ATOM    477  N   THR A  32      -3.440  -5.430  15.667  1.00 97.81           N  
ATOM    478  H   THR A  32      -3.220  -5.355  16.649  1.00 97.81           H  
ATOM    479  CA  THR A  32      -4.597  -6.260  15.311  1.00 97.81           C  
ATOM    480  HA  THR A  32      -4.703  -6.318  14.228  1.00 97.81           H  
ATOM    481  C   THR A  32      -5.850  -5.600  15.872  1.00 97.81           C  
ATOM    482  CB  THR A  32      -4.432  -7.693  15.831  1.00 97.81           C  
ATOM    483  HB  THR A  32      -4.363  -7.686  16.918  1.00 97.81           H  
ATOM    484  O   THR A  32      -5.908  -5.323  17.070  1.00 97.81           O  
ATOM    485  CG2 THR A  32      -5.576  -8.608  15.406  1.00 97.81           C  
ATOM    486 HG21 THR A  32      -5.375  -9.634  15.715  1.00 97.81           H  
ATOM    487 HG22 THR A  32      -5.700  -8.572  14.324  1.00 97.81           H  
ATOM    488 HG23 THR A  32      -6.502  -8.288  15.884  1.00 97.81           H  
ATOM    489  OG1 THR A  32      -3.256  -8.268  15.298  1.00 97.81           O  
ATOM    490  HG1 THR A  32      -3.326  -9.210  15.466  1.00 97.81           H  
ATOM    491  N   LEU A  33      -6.830  -5.322  15.014  1.00 96.63           N  
ATOM    492  H   LEU A  33      -6.721  -5.583  14.045  1.00 96.63           H  
ATOM    493  CA  LEU A  33      -8.121  -4.775  15.430  1.00 96.63           C  
ATOM    494  HA  LEU A  33      -7.954  -3.996  16.174  1.00 96.63           H  
ATOM    495  C   LEU A  33      -8.981  -5.859  16.092  1.00 96.63           C  
ATOM    496  CB  LEU A  33      -8.847  -4.155  14.219  1.00 96.63           C  
ATOM    497  HB2 LEU A  33      -9.051  -4.950  13.502  1.00 96.63           H  
ATOM    498  HB3 LEU A  33      -9.802  -3.754  14.557  1.00 96.63           H  
ATOM    499  O   LEU A  33      -8.752  -7.053  15.903  1.00 96.63           O  
ATOM    500  CG  LEU A  33      -8.084  -3.035  13.490  1.00 96.63           C  
ATOM    501  HG  LEU A  33      -7.171  -3.447  13.061  1.00 96.63           H  
ATOM    502  CD1 LEU A  33      -8.939  -2.492  12.347  1.00 96.63           C  
ATOM    503 HD11 LEU A  33      -9.173  -3.303  11.657  1.00 96.63           H  
ATOM    504 HD12 LEU A  33      -9.866  -2.075  12.740  1.00 96.63           H  
ATOM    505 HD13 LEU A  33      -8.396  -1.716  11.808  1.00 96.63           H  
ATOM    506  CD2 LEU A  33      -7.707  -1.875  14.415  1.00 96.63           C  
ATOM    507 HD21 LEU A  33      -7.290  -1.052  13.835  1.00 96.63           H  
ATOM    508 HD22 LEU A  33      -6.953  -2.208  15.128  1.00 96.63           H  
ATOM    509 HD23 LEU A  33      -8.589  -1.531  14.955  1.00 96.63           H  
ATOM    510  N   SER A  34     -10.024  -5.456  16.814  1.00 95.23           N  
ATOM    511  H   SER A  34     -10.117  -4.466  16.989  1.00 95.23           H  
ATOM    512  CA  SER A  34     -11.015  -6.378  17.396  1.00 95.23           C  
ATOM    513  HA  SER A  34     -10.501  -7.045  18.088  1.00 95.23           H  
ATOM    514  C   SER A  34     -11.720  -7.268  16.359  1.00 95.23           C  
ATOM    515  CB  SER A  34     -12.062  -5.592  18.188  1.00 95.23           C  
ATOM    516  HB2 SER A  34     -11.575  -5.031  18.986  1.00 95.23           H  
ATOM    517  HB3 SER A  34     -12.774  -6.288  18.632  1.00 95.23           H  
ATOM    518  O   SER A  34     -12.194  -8.348  16.701  1.00 95.23           O  
ATOM    519  OG  SER A  34     -12.749  -4.702  17.334  1.00 95.23           O  
ATOM    520  HG  SER A  34     -12.286  -3.861  17.352  1.00 95.23           H  
ATOM    521  N   SER A  35     -11.732  -6.868  15.082  1.00 94.16           N  
ATOM    522  H   SER A  35     -11.336  -5.963  14.868  1.00 94.16           H  
ATOM    523  CA  SER A  35     -12.192  -7.687  13.952  1.00 94.16           C  
ATOM    524  HA  SER A  35     -13.151  -8.134  14.213  1.00 94.16           H  
ATOM    525  C   SER A  35     -11.246  -8.839  13.579  1.00 94.16           C  
ATOM    526  CB  SER A  35     -12.395  -6.789  12.727  1.00 94.16           C  
ATOM    527  HB2 SER A  35     -12.767  -7.386  11.894  1.00 94.16           H  
ATOM    528  HB3 SER A  35     -13.132  -6.021  12.965  1.00 94.16           H  
ATOM    529  O   SER A  35     -11.591  -9.655  12.731  1.00 94.16           O  
ATOM    530  OG  SER A  35     -11.175  -6.168  12.357  1.00 94.16           O  
ATOM    531  HG  SER A  35     -11.355  -5.567  11.630  1.00 94.16           H  
ATOM    532  N   GLY A  36     -10.045  -8.897  14.162  1.00 96.24           N  
ATOM    533  H   GLY A  36      -9.828  -8.206  14.866  1.00 96.24           H  
ATOM    534  CA  GLY A  36      -8.978  -9.834  13.801  1.00 96.24           C  
ATOM    535  HA2 GLY A  36      -9.418 -10.791  13.518  1.00 96.24           H  
ATOM    536  HA3 GLY A  36      -8.342  -9.993  14.672  1.00 96.24           H  
ATOM    537  C   GLY A  36      -8.091  -9.361  12.645  1.00 96.24           C  
ATOM    538  O   GLY A  36      -7.052  -9.968  12.388  1.00 96.24           O  
ATOM    539  N   ILE A  37      -8.444  -8.260  11.971  1.00 96.81           N  
ATOM    540  H   ILE A  37      -9.299  -7.792  12.235  1.00 96.81           H  
ATOM    541  CA  ILE A  37      -7.666  -7.723  10.848  1.00 96.81           C  
ATOM    542  HA  ILE A  37      -7.359  -8.563  10.225  1.00 96.81           H  
ATOM    543  C   ILE A  37      -6.403  -7.037  11.382  1.00 96.81           C  
ATOM    544  CB  ILE A  37      -8.511  -6.780   9.958  1.00 96.81           C  
ATOM    545  HB  ILE A  37      -8.794  -5.910  10.550  1.00 96.81           H  
ATOM    546  O   ILE A  37      -6.468  -6.138  12.226  1.00 96.81           O  
ATOM    547  CG1 ILE A  37      -9.798  -7.485   9.462  1.00 96.81           C  
ATOM    548 HG12 ILE A  37     -10.355  -7.878  10.312  1.00 96.81           H  
ATOM    549 HG13 ILE A  37      -9.528  -8.328   8.826  1.00 96.81           H  
ATOM    550  CG2 ILE A  37      -7.682  -6.304   8.746  1.00 96.81           C  
ATOM    551 HG21 ILE A  37      -8.231  -5.545   8.189  1.00 96.81           H  
ATOM    552 HG22 ILE A  37      -6.739  -5.857   9.059  1.00 96.81           H  
ATOM    553 HG23 ILE A  37      -7.473  -7.143   8.083  1.00 96.81           H  
ATOM    554  CD1 ILE A  37     -10.758  -6.571   8.689  1.00 96.81           C  
ATOM    555 HD11 ILE A  37     -11.681  -7.112   8.483  1.00 96.81           H  
ATOM    556 HD12 ILE A  37     -10.990  -5.686   9.281  1.00 96.81           H  
ATOM    557 HD13 ILE A  37     -10.322  -6.270   7.736  1.00 96.81           H  
ATOM    558  N   LYS A  38      -5.239  -7.442  10.865  1.00 98.04           N  
ATOM    559  H   LYS A  38      -5.269  -8.181  10.177  1.00 98.04           H  
ATOM    560  CA  LYS A  38      -3.948  -6.814  11.166  1.00 98.04           C  
ATOM    561  HA  LYS A  38      -3.978  -6.434  12.187  1.00 98.04           H  
ATOM    562  C   LYS A  38      -3.707  -5.634  10.230  1.00 98.04           C  
ATOM    563  CB  LYS A  38      -2.841  -7.869  11.084  1.00 98.04           C  
ATOM    564  HB2 LYS A  38      -3.124  -8.717  11.708  1.00 98.04           H  
ATOM    565  HB3 LYS A  38      -2.744  -8.215  10.055  1.00 98.04           H  
ATOM    566  O   LYS A  38      -3.587  -5.827   9.022  1.00 98.04           O  
ATOM    567  CG  LYS A  38      -1.496  -7.322  11.578  1.00 98.04           C  
ATOM    568  HG2 LYS A  38      -1.598  -6.994  12.613  1.00 98.04           H  
ATOM    569  HG3 LYS A  38      -1.189  -6.473  10.967  1.00 98.04           H  
ATOM    570  CD  LYS A  38      -0.436  -8.425  11.496  1.00 98.04           C  
ATOM    571  HD2 LYS A  38      -0.755  -9.264  12.113  1.00 98.04           H  
ATOM    572  HD3 LYS A  38      -0.345  -8.758  10.462  1.00 98.04           H  
ATOM    573  CE  LYS A  38       0.913  -7.905  11.992  1.00 98.04           C  
ATOM    574  HE2 LYS A  38       0.780  -7.498  12.994  1.00 98.04           H  
ATOM    575  HE3 LYS A  38       1.226  -7.095  11.333  1.00 98.04           H  
ATOM    576  NZ  LYS A  38       1.933  -8.982  12.003  1.00 98.04           N  
ATOM    577  HZ1 LYS A  38       2.821  -8.633  12.333  1.00 98.04           H  
ATOM    578  HZ2 LYS A  38       2.053  -9.365  11.076  1.00 98.04           H  
ATOM    579  HZ3 LYS A  38       1.637  -9.731  12.613  1.00 98.04           H  
ATOM    580  N   VAL A  39      -3.576  -4.434  10.785  1.00 98.37           N  
ATOM    581  H   VAL A  39      -3.600  -4.375  11.793  1.00 98.37           H  
ATOM    582  CA  VAL A  39      -3.497  -3.172  10.034  1.00 98.37           C  
ATOM    583  HA  VAL A  39      -3.398  -3.389   8.971  1.00 98.37           H  
ATOM    584  C   VAL A  39      -2.286  -2.335  10.434  1.00 98.37           C  
ATOM    585  CB  VAL A  39      -4.782  -2.342  10.186  1.00 98.37           C  
ATOM    586  HB  VAL A  39      -4.657  -1.462   9.556  1.00 98.37           H  
ATOM    587  O   VAL A  39      -1.762  -2.475  11.539  1.00 98.37           O  
ATOM    588  CG1 VAL A  39      -6.016  -3.102   9.686  1.00 98.37           C  
ATOM    589 HG11 VAL A  39      -5.842  -3.466   8.673  1.00 98.37           H  
ATOM    590 HG12 VAL A  39      -6.236  -3.941  10.346  1.00 98.37           H  
ATOM    591 HG13 VAL A  39      -6.880  -2.437   9.676  1.00 98.37           H  
ATOM    592  CG2 VAL A  39      -5.034  -1.874  11.624  1.00 98.37           C  
ATOM    593 HG21 VAL A  39      -5.958  -1.298  11.667  1.00 98.37           H  
ATOM    594 HG22 VAL A  39      -5.113  -2.730  12.295  1.00 98.37           H  
ATOM    595 HG23 VAL A  39      -4.221  -1.232  11.963  1.00 98.37           H  
ATOM    596  N   MET A  40      -1.868  -1.426   9.553  1.00 98.64           N  
ATOM    597  H   MET A  40      -2.344  -1.367   8.664  1.00 98.64           H  
ATOM    598  CA  MET A  40      -0.937  -0.349   9.887  1.00 98.64           C  
ATOM    599  HA  MET A  40      -0.398  -0.605  10.799  1.00 98.64           H  
ATOM    600  C   MET A  40      -1.710   0.947  10.139  1.00 98.64           C  
ATOM    601  CB  MET A  40       0.100  -0.198   8.770  1.00 98.64           C  
ATOM    602  HB2 MET A  40       0.623  -1.148   8.659  1.00 98.64           H  
ATOM    603  HB3 MET A  40      -0.408   0.030   7.833  1.00 98.64           H  
ATOM    604  O   MET A  40      -2.392   1.452   9.249  1.00 98.64           O  
ATOM    605  CG  MET A  40       1.123   0.905   9.067  1.00 98.64           C  
ATOM    606  HG2 MET A  40       1.560   0.736  10.051  1.00 98.64           H  
ATOM    607  HG3 MET A  40       0.602   1.863   9.090  1.00 98.64           H  
ATOM    608  SD  MET A  40       2.458   1.017   7.843  1.00 98.64           S  
ATOM    609  CE  MET A  40       3.476  -0.393   8.361  1.00 98.64           C  
ATOM    610  HE1 MET A  40       2.860  -1.289   8.444  1.00 98.64           H  
ATOM    611  HE2 MET A  40       4.270  -0.570   7.635  1.00 98.64           H  
ATOM    612  HE3 MET A  40       3.918  -0.184   9.335  1.00 98.64           H  
ATOM    613  N   CYS A  41      -1.565   1.501  11.338  1.00 98.63           N  
ATOM    614  H   CYS A  41      -1.002   1.023  12.028  1.00 98.63           H  
ATOM    615  CA  CYS A  41      -2.155   2.771  11.724  1.00 98.63           C  
ATOM    616  HA  CYS A  41      -3.041   2.931  11.111  1.00 98.63           H  
ATOM    617  C   CYS A  41      -1.185   3.927  11.494  1.00 98.63           C  
ATOM    618  CB  CYS A  41      -2.605   2.724  13.185  1.00 98.63           C  
ATOM    619  HB2 CYS A  41      -1.734   2.551  13.818  1.00 98.63           H  
ATOM    620  HB3 CYS A  41      -3.025   3.695  13.448  1.00 98.63           H  
ATOM    621  O   CYS A  41      -0.032   3.865  11.921  1.00 98.63           O  
ATOM    622  SG  CYS A  41      -3.841   1.459  13.556  1.00 98.63           S  
ATOM    623  N   ASP A  42      -1.676   4.998  10.879  1.00 98.58           N  
ATOM    624  H   ASP A  42      -2.637   4.953  10.572  1.00 98.58           H  
ATOM    625  CA  ASP A  42      -1.050   6.316  10.893  1.00 98.58           C  
ATOM    626  HA  ASP A  42       0.014   6.197  11.099  1.00 98.58           H  
ATOM    627  C   ASP A  42      -1.651   7.154  12.025  1.00 98.58           C  
ATOM    628  CB  ASP A  42      -1.149   6.949   9.507  1.00 98.58           C  
ATOM    629  HB2 ASP A  42      -0.506   6.364   8.850  1.00 98.58           H  
ATOM    630  HB3 ASP A  42      -2.159   6.848   9.108  1.00 98.58           H  
ATOM    631  O   ASP A  42      -2.840   7.486  12.035  1.00 98.58           O  
ATOM    632  CG  ASP A  42      -0.700   8.405   9.403  1.00 98.58           C  
ATOM    633  OD1 ASP A  42      -0.275   9.032  10.406  1.00 98.58           O  
ATOM    634  OD2 ASP A  42      -0.644   8.850   8.237  1.00 98.58           O  
ATOM    635  N   THR A  43      -0.808   7.451  13.011  1.00 97.99           N  
ATOM    636  H   THR A  43       0.161   7.184  12.903  1.00 97.99           H  
ATOM    637  CA  THR A  43      -1.208   8.056  14.287  1.00 97.99           C  
ATOM    638  HA  THR A  43      -2.274   7.890  14.442  1.00 97.99           H  
ATOM    639  C   THR A  43      -0.988   9.566  14.328  1.00 97.99           C  
ATOM    640  CB  THR A  43      -0.471   7.397  15.462  1.00 97.99           C  
ATOM    641  HB  THR A  43      -0.859   7.802  16.397  1.00 97.99           H  
ATOM    642  O   THR A  43      -1.297  10.182  15.347  1.00 97.99           O  
ATOM    643  CG2 THR A  43      -0.652   5.879  15.493  1.00 97.99           C  
ATOM    644 HG21 THR A  43      -0.301   5.424  14.566  1.00 97.99           H  
ATOM    645 HG22 THR A  43      -1.706   5.643  15.638  1.00 97.99           H  
ATOM    646 HG23 THR A  43      -0.088   5.462  16.328  1.00 97.99           H  
ATOM    647  OG1 THR A  43       0.898   7.725  15.376  1.00 97.99           O  
ATOM    648  HG1 THR A  43       1.443   6.943  15.490  1.00 97.99           H  
ATOM    649  N   LYS A  44      -0.452  10.178  13.257  1.00 97.40           N  
ATOM    650  H   LYS A  44      -0.284   9.621  12.431  1.00 97.40           H  
ATOM    651  CA  LYS A  44      -0.031  11.592  13.262  1.00 97.40           C  
ATOM    652  HA  LYS A  44      -0.353  12.067  14.189  1.00 97.40           H  
ATOM    653  C   LYS A  44      -0.653  12.428  12.158  1.00 97.40           C  
ATOM    654  CB  LYS A  44       1.500  11.711  13.159  1.00 97.40           C  
ATOM    655  HB2 LYS A  44       1.817  11.346  12.182  1.00 97.40           H  
ATOM    656  HB3 LYS A  44       1.772  12.765  13.222  1.00 97.40           H  
ATOM    657  O   LYS A  44      -1.028  13.571  12.414  1.00 97.40           O  
ATOM    658  CG  LYS A  44       2.293  10.948  14.219  1.00 97.40           C  
ATOM    659  HG2 LYS A  44       2.091   9.885  14.090  1.00 97.40           H  
ATOM    660  HG3 LYS A  44       3.349  11.139  14.029  1.00 97.40           H  
ATOM    661  CD  LYS A  44       1.992  11.333  15.669  1.00 97.40           C  
ATOM    662  HD2 LYS A  44       2.276  12.369  15.851  1.00 97.40           H  
ATOM    663  HD3 LYS A  44       0.927  11.209  15.865  1.00 97.40           H  
ATOM    664  CE  LYS A  44       2.787  10.389  16.576  1.00 97.40           C  
ATOM    665  HE2 LYS A  44       3.835  10.688  16.583  1.00 97.40           H  
ATOM    666  HE3 LYS A  44       2.743   9.390  16.141  1.00 97.40           H  
ATOM    667  NZ  LYS A  44       2.212  10.348  17.938  1.00 97.40           N  
ATOM    668  HZ1 LYS A  44       2.671   9.631  18.482  1.00 97.40           H  
ATOM    669  HZ2 LYS A  44       2.280  11.247  18.394  1.00 97.40           H  
ATOM    670  HZ3 LYS A  44       1.244  10.065  17.877  1.00 97.40           H  
ATOM    671  N   THR A  45      -0.736  11.907  10.934  1.00 97.42           N  
ATOM    672  H   THR A  45      -0.454  10.952  10.768  1.00 97.42           H  
ATOM    673  CA  THR A  45      -1.173  12.714   9.788  1.00 97.42           C  
ATOM    674  HA  THR A  45      -0.546  13.604   9.737  1.00 97.42           H  
ATOM    675  C   THR A  45      -2.620  13.159   9.984  1.00 97.42           C  
ATOM    676  CB  THR A  45      -1.005  11.940   8.477  1.00 97.42           C  
ATOM    677  HB  THR A  45      -1.600  11.027   8.523  1.00 97.42           H  
ATOM    678  O   THR A  45      -3.484  12.334  10.260  1.00 97.42           O  
ATOM    679  CG2 THR A  45      -1.427  12.745   7.250  1.00 97.42           C  
ATOM    680 HG21 THR A  45      -2.503  12.919   7.277  1.00 97.42           H  
ATOM    681 HG22 THR A  45      -0.907  13.703   7.220  1.00 97.42           H  
ATOM    682 HG23 THR A  45      -1.200  12.178   6.347  1.00 97.42           H  
ATOM    683  OG1 THR A  45       0.363  11.638   8.283  1.00 97.42           O  
ATOM    684  HG1 THR A  45       0.728  12.332   7.730  1.00 97.42           H  
ATOM    685  N   ASP A  46      -2.890  14.462   9.852  1.00 96.26           N  
ATOM    686  H   ASP A  46      -2.130  15.099   9.656  1.00 96.26           H  
ATOM    687  CA  ASP A  46      -4.238  15.038   9.995  1.00 96.26           C  
ATOM    688  HA  ASP A  46      -4.125  16.119  10.080  1.00 96.26           H  
ATOM    689  C   ASP A  46      -4.962  14.593  11.288  1.00 96.26           C  
ATOM    690  CB  ASP A  46      -5.043  14.781   8.707  1.00 96.26           C  
ATOM    691  HB2 ASP A  46      -5.195  13.710   8.578  1.00 96.26           H  
ATOM    692  HB3 ASP A  46      -4.476  15.146   7.851  1.00 96.26           H  
ATOM    693  O   ASP A  46      -6.104  14.139  11.267  1.00 96.26           O  
ATOM    694  CG  ASP A  46      -6.397  15.495   8.737  1.00 96.26           C  
ATOM    695  OD1 ASP A  46      -6.377  16.714   9.005  1.00 96.26           O  
ATOM    696  OD2 ASP A  46      -7.427  14.813   8.508  1.00 96.26           O  
ATOM    697  N   GLY A  47      -4.263  14.622  12.427  1.00 95.55           N  
ATOM    698  H   GLY A  47      -3.295  14.908  12.390  1.00 95.55           H  
ATOM    699  CA  GLY A  47      -4.813  14.196  13.722  1.00 95.55           C  
ATOM    700  HA2 GLY A  47      -5.846  14.532  13.803  1.00 95.55           H  
ATOM    701  HA3 GLY A  47      -4.241  14.670  14.520  1.00 95.55           H  
ATOM    702  C   GLY A  47      -4.793  12.682  13.970  1.00 95.55           C  
ATOM    703  O   GLY A  47      -5.220  12.238  15.031  1.00 95.55           O  
ATOM    704  N   GLY A  48      -4.271  11.887  13.030  1.00 97.23           N  
ATOM    705  H   GLY A  48      -4.008  12.301  12.147  1.00 97.23           H  
ATOM    706  CA  GLY A  48      -4.098  10.446  13.188  1.00 97.23           C  
ATOM    707  HA2 GLY A  48      -3.422  10.076  12.417  1.00 97.23           H  
ATOM    708  HA3 GLY A  48      -3.645  10.257  14.162  1.00 97.23           H  
ATOM    709  C   GLY A  48      -5.402   9.652  13.115  1.00 97.23           C  
ATOM    710  O   GLY A  48      -6.432  10.123  12.628  1.00 97.23           O  
ATOM    711  N   GLY A  49      -5.348   8.407  13.579  1.00 97.70           N  
ATOM    712  H   GLY A  49      -4.472   8.059  13.940  1.00 97.70           H  
ATOM    713  CA  GLY A  49      -6.500   7.509  13.564  1.00 97.70           C  
ATOM    714  HA2 GLY A  49      -6.305   6.715  14.286  1.00 97.70           H  
ATOM    715  HA3 GLY A  49      -7.393   8.048  13.881  1.00 97.70           H  
ATOM    716  C   GLY A  49      -6.776   6.865  12.207  1.00 97.70           C  
ATOM    717  O   GLY A  49      -7.884   6.391  11.965  1.00 97.70           O  
ATOM    718  N   TRP A  50      -5.795   6.870  11.307  1.00 98.63           N  
ATOM    719  H   TRP A  50      -4.894   7.238  11.574  1.00 98.63           H  
ATOM    720  CA  TRP A  50      -5.952   6.376   9.945  1.00 98.63           C  
ATOM    721  HA  TRP A  50      -6.998   6.437   9.644  1.00 98.63           H  
ATOM    722  C   TRP A  50      -5.493   4.928   9.817  1.00 98.63           C  
ATOM    723  CB  TRP A  50      -5.134   7.256   9.011  1.00 98.63           C  
ATOM    724  HB2 TRP A  50      -4.108   7.264   9.379  1.00 98.63           H  
ATOM    725  HB3 TRP A  50      -5.148   6.805   8.018  1.00 98.63           H  
ATOM    726  O   TRP A  50      -4.385   4.591  10.221  1.00 98.63           O  
ATOM    727  CG  TRP A  50      -5.569   8.671   8.874  1.00 98.63           C  
ATOM    728  CD1 TRP A  50      -4.994   9.731   9.478  1.00 98.63           C  
ATOM    729  HD1 TRP A  50      -4.145   9.686  10.145  1.00 98.63           H  
ATOM    730  CD2 TRP A  50      -6.644   9.208   8.055  1.00 98.63           C  
ATOM    731  CE2 TRP A  50      -6.678  10.622   8.226  1.00 98.63           C  
ATOM    732  CE3 TRP A  50      -7.575   8.640   7.162  1.00 98.63           C  
ATOM    733  HE3 TRP A  50      -7.553   7.574   6.994  1.00 98.63           H  
ATOM    734  NE1 TRP A  50      -5.657  10.883   9.112  1.00 98.63           N  
ATOM    735  HE1 TRP A  50      -5.380  11.792   9.455  1.00 98.63           H  
ATOM    736  CH2 TRP A  50      -8.528  10.832   6.679  1.00 98.63           C  
ATOM    737  HH2 TRP A  50      -9.227  11.449   6.133  1.00 98.63           H  
ATOM    738  CZ2 TRP A  50      -7.599  11.430   7.547  1.00 98.63           C  
ATOM    739  HZ2 TRP A  50      -7.576  12.502   7.674  1.00 98.63           H  
ATOM    740  CZ3 TRP A  50      -8.509   9.440   6.481  1.00 98.63           C  
ATOM    741  HZ3 TRP A  50      -9.195   8.982   5.783  1.00 98.63           H  
ATOM    742  N   THR A  51      -6.299   4.095   9.172  1.00 98.64           N  
ATOM    743  H   THR A  51      -7.210   4.432   8.894  1.00 98.64           H  
ATOM    744  CA  THR A  51      -5.937   2.736   8.762  1.00 98.64           C  
ATOM    745  HA  THR A  51      -5.188   2.326   9.439  1.00 98.64           H  
ATOM    746  C   THR A  51      -5.363   2.780   7.349  1.00 98.64           C  
ATOM    747  CB  THR A  51      -7.174   1.827   8.800  1.00 98.64           C  
ATOM    748  HB  THR A  51      -7.896   2.165   8.056  1.00 98.64           H  
ATOM    749  O   THR A  51      -6.098   3.034   6.395  1.00 98.64           O  
ATOM    750  CG2 THR A  51      -6.818   0.370   8.539  1.00 98.64           C  
ATOM    751 HG21 THR A  51      -7.721  -0.240   8.558  1.00 98.64           H  
ATOM    752 HG22 THR A  51      -6.338   0.254   7.568  1.00 98.64           H  
ATOM    753 HG23 THR A  51      -6.145   0.039   9.331  1.00 98.64           H  
ATOM    754  OG1 THR A  51      -7.783   1.862  10.072  1.00 98.64           O  
ATOM    755  HG1 THR A  51      -8.645   1.449   9.986  1.00 98.64           H  
ATOM    756  N   ILE A  52      -4.060   2.544   7.191  1.00 98.84           N  
ATOM    757  H   ILE A  52      -3.512   2.289   8.000  1.00 98.84           H  
ATOM    758  CA  ILE A  52      -3.416   2.476   5.873  1.00 98.84           C  
ATOM    759  HA  ILE A  52      -3.826   3.261   5.238  1.00 98.84           H  
ATOM    760  C   ILE A  52      -3.747   1.129   5.239  1.00 98.84           C  
ATOM    761  CB  ILE A  52      -1.891   2.694   5.963  1.00 98.84           C  
ATOM    762  HB  ILE A  52      -1.461   1.914   6.592  1.00 98.84           H  
ATOM    763  O   ILE A  52      -3.477   0.085   5.833  1.00 98.84           O  
ATOM    764  CG1 ILE A  52      -1.560   4.070   6.576  1.00 98.84           C  
ATOM    765 HG12 ILE A  52      -1.749   4.843   5.831  1.00 98.84           H  
ATOM    766 HG13 ILE A  52      -2.196   4.276   7.437  1.00 98.84           H  
ATOM    767  CG2 ILE A  52      -1.268   2.619   4.551  1.00 98.84           C  
ATOM    768 HG21 ILE A  52      -0.190   2.779   4.584  1.00 98.84           H  
ATOM    769 HG22 ILE A  52      -1.708   3.379   3.904  1.00 98.84           H  
ATOM    770 HG23 ILE A  52      -1.438   1.644   4.095  1.00 98.84           H  
ATOM    771  CD1 ILE A  52      -0.112   4.188   7.048  1.00 98.84           C  
ATOM    772 HD11 ILE A  52       0.587   3.695   6.372  1.00 98.84           H  
ATOM    773 HD12 ILE A  52      -0.025   3.750   8.042  1.00 98.84           H  
ATOM    774 HD13 ILE A  52       0.148   5.246   7.091  1.00 98.84           H  
ATOM    775  N   PHE A  53      -4.297   1.153   4.025  1.00 98.77           N  
ATOM    776  H   PHE A  53      -4.478   2.046   3.591  1.00 98.77           H  
ATOM    777  CA  PHE A  53      -4.622  -0.062   3.277  1.00 98.77           C  
ATOM    778  HA  PHE A  53      -4.413  -0.922   3.913  1.00 98.77           H  
ATOM    779  C   PHE A  53      -3.779  -0.255   2.015  1.00 98.77           C  
ATOM    780  CB  PHE A  53      -6.116  -0.099   2.963  1.00 98.77           C  
ATOM    781  HB2 PHE A  53      -6.681   0.048   3.883  1.00 98.77           H  
ATOM    782  HB3 PHE A  53      -6.365  -1.093   2.589  1.00 98.77           H  
ATOM    783  O   PHE A  53      -3.738  -1.356   1.478  1.00 98.77           O  
ATOM    784  CG  PHE A  53      -6.560   0.904   1.927  1.00 98.77           C  
ATOM    785  CD1 PHE A  53      -7.103   2.130   2.338  1.00 98.77           C  
ATOM    786  HD1 PHE A  53      -7.172   2.367   3.389  1.00 98.77           H  
ATOM    787  CD2 PHE A  53      -6.448   0.607   0.554  1.00 98.77           C  
ATOM    788  HD2 PHE A  53      -6.020  -0.331   0.232  1.00 98.77           H  
ATOM    789  CE1 PHE A  53      -7.576   3.036   1.378  1.00 98.77           C  
ATOM    790  HE1 PHE A  53      -7.999   3.976   1.700  1.00 98.77           H  
ATOM    791  CE2 PHE A  53      -6.929   1.512  -0.404  1.00 98.77           C  
ATOM    792  HE2 PHE A  53      -6.869   1.272  -1.455  1.00 98.77           H  
ATOM    793  CZ  PHE A  53      -7.524   2.713   0.012  1.00 98.77           C  
ATOM    794  HZ  PHE A  53      -7.941   3.390  -0.718  1.00 98.77           H  
ATOM    795  N   GLN A  54      -3.093   0.786   1.548  1.00 98.81           N  
ATOM    796  H   GLN A  54      -3.193   1.680   2.007  1.00 98.81           H  
ATOM    797  CA  GLN A  54      -2.140   0.705   0.448  1.00 98.81           C  
ATOM    798  HA  GLN A  54      -1.813  -0.329   0.332  1.00 98.81           H  
ATOM    799  C   GLN A  54      -0.930   1.563   0.786  1.00 98.81           C  
ATOM    800  CB  GLN A  54      -2.824   1.152  -0.851  1.00 98.81           C  
ATOM    801  HB2 GLN A  54      -3.760   0.601  -0.942  1.00 98.81           H  
ATOM    802  HB3 GLN A  54      -3.061   2.214  -0.801  1.00 98.81           H  
ATOM    803  O   GLN A  54      -1.094   2.686   1.273  1.00 98.81           O  
ATOM    804  CG  GLN A  54      -2.002   0.872  -2.114  1.00 98.81           C  
ATOM    805  HG2 GLN A  54      -2.712   0.673  -2.916  1.00 98.81           H  
ATOM    806  HG3 GLN A  54      -1.403  -0.028  -1.972  1.00 98.81           H  
ATOM    807  CD  GLN A  54      -1.090   2.002  -2.587  1.00 98.81           C  
ATOM    808  NE2 GLN A  54      -0.698   1.938  -3.837  1.00 98.81           N  
ATOM    809 HE21 GLN A  54      -1.091   1.227  -4.438  1.00 98.81           H  
ATOM    810 HE22 GLN A  54      -0.160   2.700  -4.223  1.00 98.81           H  
ATOM    811  OE1 GLN A  54      -0.716   2.929  -1.880  1.00 98.81           O  
ATOM    812  N   ARG A  55       0.275   1.036   0.549  1.00 98.82           N  
ATOM    813  H   ARG A  55       0.324   0.082   0.222  1.00 98.82           H  
ATOM    814  CA  ARG A  55       1.521   1.766   0.791  1.00 98.82           C  
ATOM    815  HA  ARG A  55       1.314   2.832   0.699  1.00 98.82           H  
ATOM    816  C   ARG A  55       2.588   1.412  -0.237  1.00 98.82           C  
ATOM    817  CB  ARG A  55       1.975   1.481   2.230  1.00 98.82           C  
ATOM    818  HB2 ARG A  55       2.258   0.433   2.328  1.00 98.82           H  
ATOM    819  HB3 ARG A  55       1.136   1.675   2.898  1.00 98.82           H  
ATOM    820  O   ARG A  55       2.919   0.237  -0.391  1.00 98.82           O  
ATOM    821  CG  ARG A  55       3.149   2.369   2.646  1.00 98.82           C  
ATOM    822  HG2 ARG A  55       2.942   3.402   2.369  1.00 98.82           H  
ATOM    823  HG3 ARG A  55       4.044   2.035   2.121  1.00 98.82           H  
ATOM    824  CD  ARG A  55       3.379   2.278   4.158  1.00 98.82           C  
ATOM    825  HD2 ARG A  55       3.774   1.290   4.394  1.00 98.82           H  
ATOM    826  HD3 ARG A  55       2.424   2.407   4.668  1.00 98.82           H  
ATOM    827  NE  ARG A  55       4.291   3.336   4.617  1.00 98.82           N  
ATOM    828  HE  ARG A  55       4.088   4.258   4.257  1.00 98.82           H  
ATOM    829  NH1 ARG A  55       5.069   2.325   6.519  1.00 98.82           N  
ATOM    830 HH11 ARG A  55       4.368   1.609   6.388  1.00 98.82           H  
ATOM    831 HH12 ARG A  55       5.694   2.308   7.312  1.00 98.82           H  
ATOM    832  NH2 ARG A  55       5.890   4.302   5.903  1.00 98.82           N  
ATOM    833 HH21 ARG A  55       6.502   4.300   6.706  1.00 98.82           H  
ATOM    834 HH22 ARG A  55       5.825   5.108   5.298  1.00 98.82           H  
ATOM    835  CZ  ARG A  55       5.081   3.309   5.668  1.00 98.82           C  
ATOM    836  N   ARG A  56       3.147   2.433  -0.892  1.00 98.55           N  
ATOM    837  H   ARG A  56       2.774   3.353  -0.705  1.00 98.55           H  
ATOM    838  CA  ARG A  56       4.256   2.350  -1.856  1.00 98.55           C  
ATOM    839  HA  ARG A  56       4.667   1.341  -1.871  1.00 98.55           H  
ATOM    840  C   ARG A  56       5.355   3.317  -1.432  1.00 98.55           C  
ATOM    841  CB  ARG A  56       3.787   2.706  -3.275  1.00 98.55           C  
ATOM    842  HB2 ARG A  56       3.662   3.787  -3.347  1.00 98.55           H  
ATOM    843  HB3 ARG A  56       4.567   2.398  -3.971  1.00 98.55           H  
ATOM    844  O   ARG A  56       5.087   4.506  -1.270  1.00 98.55           O  
ATOM    845  CG  ARG A  56       2.481   2.079  -3.744  1.00 98.55           C  
ATOM    846  HG2 ARG A  56       1.696   2.362  -3.043  1.00 98.55           H  
ATOM    847  HG3 ARG A  56       2.231   2.487  -4.723  1.00 98.55           H  
ATOM    848  CD  ARG A  56       2.520   0.559  -3.825  1.00 98.55           C  
ATOM    849  HD2 ARG A  56       1.542   0.217  -4.163  1.00 98.55           H  
ATOM    850  HD3 ARG A  56       2.693   0.153  -2.829  1.00 98.55           H  
ATOM    851  NE  ARG A  56       3.559   0.047  -4.733  1.00 98.55           N  
ATOM    852  HE  ARG A  56       4.358  -0.399  -4.305  1.00 98.55           H  
ATOM    853  NH1 ARG A  56       2.497   0.476  -6.745  1.00 98.55           N  
ATOM    854 HH11 ARG A  56       2.491   0.351  -7.747  1.00 98.55           H  
ATOM    855 HH12 ARG A  56       1.797   1.058  -6.308  1.00 98.55           H  
ATOM    856  NH2 ARG A  56       4.336  -0.746  -6.715  1.00 98.55           N  
ATOM    857 HH21 ARG A  56       4.160  -0.875  -7.701  1.00 98.55           H  
ATOM    858 HH22 ARG A  56       5.007  -1.323  -6.228  1.00 98.55           H  
ATOM    859  CZ  ARG A  56       3.455  -0.066  -6.044  1.00 98.55           C  
ATOM    860  N   ILE A  57       6.571   2.823  -1.220  1.00 98.02           N  
ATOM    861  H   ILE A  57       6.733   1.870  -1.513  1.00 98.02           H  
ATOM    862  CA  ILE A  57       7.681   3.615  -0.666  1.00 98.02           C  
ATOM    863  HA  ILE A  57       7.515   4.665  -0.909  1.00 98.02           H  
ATOM    864  C   ILE A  57       9.057   3.274  -1.252  1.00 98.02           C  
ATOM    865  CB  ILE A  57       7.735   3.500   0.880  1.00 98.02           C  
ATOM    866  HB  ILE A  57       8.529   4.166   1.217  1.00 98.02           H  
ATOM    867  O   ILE A  57       9.985   4.062  -1.086  1.00 98.02           O  
ATOM    868  CG1 ILE A  57       8.069   2.075   1.369  1.00 98.02           C  
ATOM    869 HG12 ILE A  57       7.241   1.399   1.153  1.00 98.02           H  
ATOM    870 HG13 ILE A  57       8.950   1.715   0.838  1.00 98.02           H  
ATOM    871  CG2 ILE A  57       6.435   3.976   1.543  1.00 98.02           C  
ATOM    872 HG21 ILE A  57       5.652   3.235   1.384  1.00 98.02           H  
ATOM    873 HG22 ILE A  57       6.106   4.910   1.087  1.00 98.02           H  
ATOM    874 HG23 ILE A  57       6.582   4.131   2.612  1.00 98.02           H  
ATOM    875  CD1 ILE A  57       8.392   2.004   2.864  1.00 98.02           C  
ATOM    876 HD11 ILE A  57       8.875   1.050   3.076  1.00 98.02           H  
ATOM    877 HD12 ILE A  57       7.481   2.090   3.455  1.00 98.02           H  
ATOM    878 HD13 ILE A  57       9.083   2.803   3.136  1.00 98.02           H  
ATOM    879  N   ASN A  58       9.241   2.096  -1.855  1.00 97.05           N  
ATOM    880  H   ASN A  58       8.442   1.510  -2.048  1.00 97.05           H  
ATOM    881  CA  ASN A  58      10.572   1.621  -2.245  1.00 97.05           C  
ATOM    882  HA  ASN A  58      11.145   2.482  -2.587  1.00 97.05           H  
ATOM    883  C   ASN A  58      10.609   0.639  -3.430  1.00 97.05           C  
ATOM    884  CB  ASN A  58      11.286   1.055  -0.996  1.00 97.05           C  
ATOM    885  HB2 ASN A  58      11.380   1.856  -0.263  1.00 97.05           H  
ATOM    886  HB3 ASN A  58      12.292   0.742  -1.275  1.00 97.05           H  
ATOM    887  O   ASN A  58      11.709   0.305  -3.869  1.00 97.05           O  
ATOM    888  CG  ASN A  58      10.591  -0.130  -0.343  1.00 97.05           C  
ATOM    889  ND2 ASN A  58      10.766  -0.297   0.950  1.00 97.05           N  
ATOM    890 HD21 ASN A  58      10.189  -0.998   1.393  1.00 97.05           H  
ATOM    891 HD22 ASN A  58      11.185   0.442   1.495  1.00 97.05           H  
ATOM    892  OD1 ASN A  58       9.922  -0.928  -0.964  1.00 97.05           O  
ATOM    893  N   GLY A  59       9.465   0.195  -3.953  1.00 97.39           N  
ATOM    894  H   GLY A  59       8.589   0.451  -3.520  1.00 97.39           H  
ATOM    895  CA  GLY A  59       9.376  -0.712  -5.098  1.00 97.39           C  
ATOM    896  HA2 GLY A  59       8.334  -0.763  -5.415  1.00 97.39           H  
ATOM    897  HA3 GLY A  59       9.978  -0.323  -5.919  1.00 97.39           H  
ATOM    898  C   GLY A  59       9.845  -2.139  -4.829  1.00 97.39           C  
ATOM    899  O   GLY A  59      10.243  -2.825  -5.766  1.00 97.39           O  
ATOM    900  N   LYS A  60       9.861  -2.583  -3.568  1.00 98.06           N  
ATOM    901  H   LYS A  60       9.424  -1.996  -2.872  1.00 98.06           H  
ATOM    902  CA  LYS A  60      10.290  -3.940  -3.189  1.00 98.06           C  
ATOM    903  HA  LYS A  60      11.037  -4.291  -3.901  1.00 98.06           H  
ATOM    904  C   LYS A  60       9.165  -4.968  -3.247  1.00 98.06           C  
ATOM    905  CB  LYS A  60      10.902  -3.928  -1.789  1.00 98.06           C  
ATOM    906  HB2 LYS A  60      11.068  -4.957  -1.471  1.00 98.06           H  
ATOM    907  HB3 LYS A  60      10.194  -3.465  -1.102  1.00 98.06           H  
ATOM    908  O   LYS A  60       9.450  -6.160  -3.167  1.00 98.06           O  
ATOM    909  CG  LYS A  60      12.242  -3.190  -1.740  1.00 98.06           C  
ATOM    910  HG2 LYS A  60      12.111  -2.148  -2.033  1.00 98.06           H  
ATOM    911  HG3 LYS A  60      12.941  -3.667  -2.427  1.00 98.06           H  
ATOM    912  CD  LYS A  60      12.792  -3.262  -0.315  1.00 98.06           C  
ATOM    913  HD2 LYS A  60      12.091  -2.770   0.359  1.00 98.06           H  
ATOM    914  HD3 LYS A  60      12.899  -4.307  -0.026  1.00 98.06           H  
ATOM    915  CE  LYS A  60      14.149  -2.565  -0.248  1.00 98.06           C  
ATOM    916  HE2 LYS A  60      14.016  -1.528  -0.557  1.00 98.06           H  
ATOM    917  HE3 LYS A  60      14.821  -3.044  -0.961  1.00 98.06           H  
ATOM    918  NZ  LYS A  60      14.705  -2.635   1.124  1.00 98.06           N  
ATOM    919  HZ1 LYS A  60      14.837  -3.599   1.394  1.00 98.06           H  
ATOM    920  HZ2 LYS A  60      15.595  -2.159   1.168  1.00 98.06           H  
ATOM    921  HZ3 LYS A  60      14.066  -2.203   1.775  1.00 98.06           H  
ATOM    922  N   VAL A  61       7.912  -4.530  -3.338  1.00 98.38           N  
ATOM    923  H   VAL A  61       7.748  -3.533  -3.349  1.00 98.38           H  
ATOM    924  CA  VAL A  61       6.757  -5.412  -3.516  1.00 98.38           C  
ATOM    925  HA  VAL A  61       7.075  -6.451  -3.426  1.00 98.38           H  
ATOM    926  C   VAL A  61       6.209  -5.232  -4.923  1.00 98.38           C  
ATOM    927  CB  VAL A  61       5.706  -5.165  -2.423  1.00 98.38           C  
ATOM    928  HB  VAL A  61       5.440  -4.108  -2.411  1.00 98.38           H  
ATOM    929  O   VAL A  61       5.958  -4.109  -5.368  1.00 98.38           O  
ATOM    930  CG1 VAL A  61       4.429  -5.988  -2.625  1.00 98.38           C  
ATOM    931 HG11 VAL A  61       4.660  -7.053  -2.650  1.00 98.38           H  
ATOM    932 HG12 VAL A  61       3.945  -5.710  -3.561  1.00 98.38           H  
ATOM    933 HG13 VAL A  61       3.726  -5.784  -1.817  1.00 98.38           H  
ATOM    934  CG2 VAL A  61       6.292  -5.554  -1.057  1.00 98.38           C  
ATOM    935 HG21 VAL A  61       5.538  -5.420  -0.281  1.00 98.38           H  
ATOM    936 HG22 VAL A  61       7.152  -4.926  -0.824  1.00 98.38           H  
ATOM    937 HG23 VAL A  61       6.607  -6.597  -1.071  1.00 98.38           H  
ATOM    938  N   ASP A  62       6.014  -6.352  -5.616  1.00 98.20           N  
ATOM    939  H   ASP A  62       6.235  -7.245  -5.200  1.00 98.20           H  
ATOM    940  CA  ASP A  62       5.341  -6.366  -6.907  1.00 98.20           C  
ATOM    941  HA  ASP A  62       5.718  -5.533  -7.500  1.00 98.20           H  
ATOM    942  C   ASP A  62       3.832  -6.180  -6.707  1.00 98.20           C  
ATOM    943  CB  ASP A  62       5.667  -7.655  -7.671  1.00 98.20           C  
ATOM    944  HB2 ASP A  62       6.749  -7.776  -7.710  1.00 98.20           H  
ATOM    945  HB3 ASP A  62       5.246  -8.511  -7.142  1.00 98.20           H  
ATOM    946  O   ASP A  62       3.195  -6.950  -5.987  1.00 98.20           O  
ATOM    947  CG  ASP A  62       5.132  -7.620  -9.106  1.00 98.20           C  
ATOM    948  OD1 ASP A  62       4.622  -6.545  -9.512  1.00 98.20           O  
ATOM    949  OD2 ASP A  62       5.287  -8.649  -9.789  1.00 98.20           O  
ATOM    950  N   PHE A  63       3.282  -5.135  -7.323  1.00 98.62           N  
ATOM    951  H   PHE A  63       3.863  -4.656  -7.996  1.00 98.62           H  
ATOM    952  CA  PHE A  63       1.853  -4.816  -7.297  1.00 98.62           C  
ATOM    953  HA  PHE A  63       1.383  -5.344  -6.467  1.00 98.62           H  
ATOM    954  C   PHE A  63       1.121  -5.312  -8.549  1.00 98.62           C  
ATOM    955  CB  PHE A  63       1.651  -3.308  -7.070  1.00 98.62           C  
ATOM    956  HB2 PHE A  63       2.429  -2.747  -7.588  1.00 98.62           H  
ATOM    957  HB3 PHE A  63       0.701  -3.018  -7.520  1.00 98.62           H  
ATOM    958  O   PHE A  63      -0.105  -5.210  -8.611  1.00 98.62           O  
ATOM    959  CG  PHE A  63       1.604  -2.899  -5.610  1.00 98.62           C  
ATOM    960  CD1 PHE A  63       0.420  -2.367  -5.068  1.00 98.62           C  
ATOM    961  HD1 PHE A  63      -0.455  -2.250  -5.691  1.00 98.62           H  
ATOM    962  CD2 PHE A  63       2.720  -3.090  -4.777  1.00 98.62           C  
ATOM    963  HD2 PHE A  63       3.624  -3.521  -5.182  1.00 98.62           H  
ATOM    964  CE1 PHE A  63       0.352  -2.036  -3.705  1.00 98.62           C  
ATOM    965  HE1 PHE A  63      -0.573  -1.658  -3.295  1.00 98.62           H  
ATOM    966  CE2 PHE A  63       2.657  -2.754  -3.414  1.00 98.62           C  
ATOM    967  HE2 PHE A  63       3.516  -2.916  -2.779  1.00 98.62           H  
ATOM    968  CZ  PHE A  63       1.472  -2.228  -2.877  1.00 98.62           C  
ATOM    969  HZ  PHE A  63       1.424  -1.968  -1.830  1.00 98.62           H  
ATOM    970  N   TYR A  64       1.824  -5.880  -9.530  1.00 98.64           N  
ATOM    971  H   TYR A  64       2.819  -6.022  -9.424  1.00 98.64           H  
ATOM    972  CA  TYR A  64       1.201  -6.502 -10.691  1.00 98.64           C  
ATOM    973  HA  TYR A  64       0.312  -5.925 -10.943  1.00 98.64           H  
ATOM    974  C   TYR A  64       0.721  -7.922 -10.351  1.00 98.64           C  
ATOM    975  CB  TYR A  64       2.155  -6.419 -11.886  1.00 98.64           C  
ATOM    976  HB2 TYR A  64       2.509  -5.392 -11.983  1.00 98.64           H  
ATOM    977  HB3 TYR A  64       3.022  -7.052 -11.695  1.00 98.64           H  
ATOM    978  O   TYR A  64       1.251  -8.917 -10.834  1.00 98.64           O  
ATOM    979  CG  TYR A  64       1.500  -6.813 -13.194  1.00 98.64           C  
ATOM    980  CD1 TYR A  64       2.035  -7.863 -13.962  1.00 98.64           C  
ATOM    981  HD1 TYR A  64       2.893  -8.406 -13.594  1.00 98.64           H  
ATOM    982  CD2 TYR A  64       0.328  -6.154 -13.616  1.00 98.64           C  
ATOM    983  HD2 TYR A  64      -0.098  -5.364 -13.016  1.00 98.64           H  
ATOM    984  CE1 TYR A  64       1.405  -8.248 -15.161  1.00 98.64           C  
ATOM    985  HE1 TYR A  64       1.770  -9.090 -15.730  1.00 98.64           H  
ATOM    986  CE2 TYR A  64      -0.311  -6.543 -14.805  1.00 98.64           C  
ATOM    987  HE2 TYR A  64      -1.218  -6.048 -15.117  1.00 98.64           H  
ATOM    988  OH  TYR A  64      -0.355  -7.945 -16.743  1.00 98.64           O  
ATOM    989  HH  TYR A  64      -1.185  -7.479 -16.868  1.00 98.64           H  
ATOM    990  CZ  TYR A  64       0.233  -7.588 -15.578  1.00 98.64           C  
ATOM    991  N   GLN A  65      -0.274  -7.988  -9.464  1.00 98.68           N  
ATOM    992  H   GLN A  65      -0.651  -7.112  -9.132  1.00 98.68           H  
ATOM    993  CA  GLN A  65      -0.856  -9.216  -8.916  1.00 98.68           C  
ATOM    994  HA  GLN A  65      -0.228 -10.063  -9.192  1.00 98.68           H  
ATOM    995  C   GLN A  65      -2.261  -9.499  -9.475  1.00 98.68           C  
ATOM    996  CB  GLN A  65      -0.893  -9.143  -7.384  1.00 98.68           C  
ATOM    997  HB2 GLN A  65      -1.244 -10.114  -7.035  1.00 98.68           H  
ATOM    998  HB3 GLN A  65      -1.608  -8.382  -7.072  1.00 98.68           H  
ATOM    999  O   GLN A  65      -2.900  -8.603 -10.040  1.00 98.68           O  
ATOM   1000  CG  GLN A  65       0.448  -8.871  -6.692  1.00 98.68           C  
ATOM   1001  HG2 GLN A  65       0.871  -7.936  -7.060  1.00 98.68           H  
ATOM   1002  HG3 GLN A  65       0.269  -8.755  -5.623  1.00 98.68           H  
ATOM   1003  CD  GLN A  65       1.464  -9.994  -6.871  1.00 98.68           C  
ATOM   1004  NE2 GLN A  65       2.717  -9.734  -6.585  1.00 98.68           N  
ATOM   1005 HE21 GLN A  65       3.373 -10.442  -6.883  1.00 98.68           H  
ATOM   1006 HE22 GLN A  65       2.976  -8.788  -6.343  1.00 98.68           H  
ATOM   1007  OE1 GLN A  65       1.171 -11.111  -7.254  1.00 98.68           O  
ATOM   1008  N   GLY A  66      -2.723 -10.744  -9.327  1.00 98.71           N  
ATOM   1009  H   GLY A  66      -2.220 -11.395  -8.742  1.00 98.71           H  
ATOM   1010  CA  GLY A  66      -4.023 -11.214  -9.805  1.00 98.71           C  
ATOM   1011  HA2 GLY A  66      -3.971 -12.292  -9.956  1.00 98.71           H  
ATOM   1012  HA3 GLY A  66      -4.257 -10.753 -10.764  1.00 98.71           H  
ATOM   1013  C   GLY A  66      -5.169 -10.934  -8.831  1.00 98.71           C  
ATOM   1014  O   GLY A  66      -5.009 -10.273  -7.797  1.00 98.71           O  
ATOM   1015  N   TRP A  67      -6.364 -11.420  -9.175  1.00 98.77           N  
ATOM   1016  H   TRP A  67      -6.432 -11.932 -10.043  1.00 98.77           H  
ATOM   1017  CA  TRP A  67      -7.580 -11.193  -8.386  1.00 98.77           C  
ATOM   1018  HA  TRP A  67      -7.758 -10.121  -8.296  1.00 98.77           H  
ATOM   1019  C   TRP A  67      -7.466 -11.744  -6.966  1.00 98.77           C  
ATOM   1020  CB  TRP A  67      -8.791 -11.817  -9.086  1.00 98.77           C  
ATOM   1021  HB2 TRP A  67      -8.654 -12.897  -9.151  1.00 98.77           H  
ATOM   1022  HB3 TRP A  67      -8.841 -11.434 -10.105  1.00 98.77           H  
ATOM   1023  O   TRP A  67      -7.908 -11.097  -6.016  1.00 98.77           O  
ATOM   1024  CG  TRP A  67     -10.101 -11.523  -8.410  1.00 98.77           C  
ATOM   1025  CD1 TRP A  67     -10.784 -12.337  -7.571  1.00 98.77           C  
ATOM   1026  HD1 TRP A  67     -10.452 -13.323  -7.280  1.00 98.77           H  
ATOM   1027  CD2 TRP A  67     -10.874 -10.293  -8.475  1.00 98.77           C  
ATOM   1028  CE2 TRP A  67     -12.061 -10.455  -7.696  1.00 98.77           C  
ATOM   1029  CE3 TRP A  67     -10.694  -9.065  -9.143  1.00 98.77           C  
ATOM   1030  HE3 TRP A  67      -9.802  -8.911  -9.732  1.00 98.77           H  
ATOM   1031  NE1 TRP A  67     -11.943 -11.712  -7.136  1.00 98.77           N  
ATOM   1032  HE1 TRP A  67     -12.573 -12.119  -6.459  1.00 98.77           H  
ATOM   1033  CH2 TRP A  67     -12.859  -8.260  -8.341  1.00 98.77           C  
ATOM   1034  HH2 TRP A  67     -13.595  -7.470  -8.304  1.00 98.77           H  
ATOM   1035  CZ2 TRP A  67     -13.050  -9.459  -7.631  1.00 98.77           C  
ATOM   1036  HZ2 TRP A  67     -13.932  -9.601  -7.024  1.00 98.77           H  
ATOM   1037  CZ3 TRP A  67     -11.679  -8.066  -9.079  1.00 98.77           C  
ATOM   1038  HZ3 TRP A  67     -11.517  -7.139  -9.610  1.00 98.77           H  
ATOM   1039  N   GLU A  68      -6.875 -12.930  -6.813  1.00 98.69           N  
ATOM   1040  H   GLU A  68      -6.446 -13.362  -7.620  1.00 98.69           H  
ATOM   1041  CA  GLU A  68      -6.768 -13.612  -5.524  1.00 98.69           C  
ATOM   1042  HA  GLU A  68      -7.762 -13.652  -5.078  1.00 98.69           H  
ATOM   1043  C   GLU A  68      -5.871 -12.842  -4.543  1.00 98.69           C  
ATOM   1044  CB  GLU A  68      -6.296 -15.059  -5.747  1.00 98.69           C  
ATOM   1045  HB2 GLU A  68      -6.953 -15.531  -6.477  1.00 98.69           H  
ATOM   1046  HB3 GLU A  68      -5.275 -15.063  -6.130  1.00 98.69           H  
ATOM   1047  O   GLU A  68      -6.265 -12.597  -3.398  1.00 98.69           O  
ATOM   1048  CG  GLU A  68      -6.369 -15.849  -4.435  1.00 98.69           C  
ATOM   1049  HG2 GLU A  68      -5.616 -15.469  -3.745  1.00 98.69           H  
ATOM   1050  HG3 GLU A  68      -7.352 -15.662  -4.002  1.00 98.69           H  
ATOM   1051  CD  GLU A  68      -6.180 -17.364  -4.595  1.00 98.69           C  
ATOM   1052  OE1 GLU A  68      -6.846 -18.095  -3.823  1.00 98.69           O  
ATOM   1053  OE2 GLU A  68      -5.392 -17.791  -5.465  1.00 98.69           O  
ATOM   1054  N   GLU A  69      -4.713 -12.359  -4.994  1.00 98.78           N  
ATOM   1055  H   GLU A  69      -4.408 -12.588  -5.929  1.00 98.78           H  
ATOM   1056  CA  GLU A  69      -3.823 -11.552  -4.161  1.00 98.78           C  
ATOM   1057  HA  GLU A  69      -3.604 -12.087  -3.238  1.00 98.78           H  
ATOM   1058  C   GLU A  69      -4.464 -10.212  -3.792  1.00 98.78           C  
ATOM   1059  CB  GLU A  69      -2.513 -11.265  -4.892  1.00 98.78           C  
ATOM   1060  HB2 GLU A  69      -1.923 -10.590  -4.271  1.00 98.78           H  
ATOM   1061  HB3 GLU A  69      -2.764 -10.736  -5.811  1.00 98.78           H  
ATOM   1062  O   GLU A  69      -4.391  -9.788  -2.639  1.00 98.78           O  
ATOM   1063  CG  GLU A  69      -1.638 -12.493  -5.184  1.00 98.78           C  
ATOM   1064  HG2 GLU A  69      -1.559 -13.084  -4.271  1.00 98.78           H  
ATOM   1065  HG3 GLU A  69      -0.636 -12.138  -5.426  1.00 98.78           H  
ATOM   1066  CD  GLU A  69      -2.136 -13.372  -6.342  1.00 98.78           C  
ATOM   1067  OE1 GLU A  69      -1.728 -14.551  -6.368  1.00 98.78           O  
ATOM   1068  OE2 GLU A  69      -2.914 -12.860  -7.184  1.00 98.78           O  
ATOM   1069  N   TYR A  70      -5.135  -9.538  -4.732  1.00 98.84           N  
ATOM   1070  H   TYR A  70      -5.162  -9.911  -5.670  1.00 98.84           H  
ATOM   1071  CA  TYR A  70      -5.838  -8.289  -4.424  1.00 98.84           C  
ATOM   1072  HA  TYR A  70      -5.158  -7.649  -3.862  1.00 98.84           H  
ATOM   1073  C   TYR A  70      -7.054  -8.498  -3.523  1.00 98.84           C  
ATOM   1074  CB  TYR A  70      -6.224  -7.551  -5.708  1.00 98.84           C  
ATOM   1075  HB2 TYR A  70      -6.467  -8.265  -6.495  1.00 98.84           H  
ATOM   1076  HB3 TYR A  70      -7.116  -6.953  -5.524  1.00 98.84           H  
ATOM   1077  O   TYR A  70      -7.392  -7.603  -2.748  1.00 98.84           O  
ATOM   1078  CG  TYR A  70      -5.128  -6.614  -6.159  1.00 98.84           C  
ATOM   1079  CD1 TYR A  70      -4.971  -5.374  -5.512  1.00 98.84           C  
ATOM   1080  HD1 TYR A  70      -5.659  -5.090  -4.729  1.00 98.84           H  
ATOM   1081  CD2 TYR A  70      -4.236  -6.995  -7.176  1.00 98.84           C  
ATOM   1082  HD2 TYR A  70      -4.351  -7.945  -7.677  1.00 98.84           H  
ATOM   1083  CE1 TYR A  70      -3.920  -4.515  -5.879  1.00 98.84           C  
ATOM   1084  HE1 TYR A  70      -3.783  -3.570  -5.375  1.00 98.84           H  
ATOM   1085  CE2 TYR A  70      -3.183  -6.141  -7.547  1.00 98.84           C  
ATOM   1086  HE2 TYR A  70      -2.517  -6.430  -8.347  1.00 98.84           H  
ATOM   1087  OH  TYR A  70      -2.033  -4.051  -7.262  1.00 98.84           O  
ATOM   1088  HH  TYR A  70      -1.433  -4.473  -7.882  1.00 98.84           H  
ATOM   1089  CZ  TYR A  70      -3.024  -4.900  -6.896  1.00 98.84           C  
ATOM   1090  N   ARG A  71      -7.691  -9.670  -3.566  1.00 98.77           N  
ATOM   1091  H   ARG A  71      -7.401 -10.335  -4.269  1.00 98.77           H  
ATOM   1092  CA  ARG A  71      -8.773 -10.051  -2.654  1.00 98.77           C  
ATOM   1093  HA  ARG A  71      -9.532  -9.269  -2.649  1.00 98.77           H  
ATOM   1094  C   ARG A  71      -8.273 -10.181  -1.217  1.00 98.77           C  
ATOM   1095  CB  ARG A  71      -9.424 -11.340  -3.178  1.00 98.77           C  
ATOM   1096  HB2 ARG A  71      -9.962 -11.110  -4.098  1.00 98.77           H  
ATOM   1097  HB3 ARG A  71      -8.657 -12.079  -3.413  1.00 98.77           H  
ATOM   1098  O   ARG A  71      -8.853  -9.558  -0.324  1.00 98.77           O  
ATOM   1099  CG  ARG A  71     -10.389 -11.963  -2.169  1.00 98.77           C  
ATOM   1100  HG2 ARG A  71     -11.164 -11.240  -1.917  1.00 98.77           H  
ATOM   1101  HG3 ARG A  71      -9.857 -12.245  -1.260  1.00 98.77           H  
ATOM   1102  CD  ARG A  71     -11.019 -13.221  -2.752  1.00 98.77           C  
ATOM   1103  HD2 ARG A  71     -11.471 -12.963  -3.710  1.00 98.77           H  
ATOM   1104  HD3 ARG A  71     -10.246 -13.973  -2.911  1.00 98.77           H  
ATOM   1105  NE  ARG A  71     -12.044 -13.736  -1.831  1.00 98.77           N  
ATOM   1106  HE  ARG A  71     -12.009 -13.402  -0.878  1.00 98.77           H  
ATOM   1107  NH1 ARG A  71     -13.270 -14.847  -3.403  1.00 98.77           N  
ATOM   1108 HH11 ARG A  71     -14.149 -14.593  -3.832  1.00 98.77           H  
ATOM   1109 HH12 ARG A  71     -12.477 -14.757  -4.023  1.00 98.77           H  
ATOM   1110  NH2 ARG A  71     -14.207 -14.319  -1.470  1.00 98.77           N  
ATOM   1111 HH21 ARG A  71     -15.043 -14.297  -2.036  1.00 98.77           H  
ATOM   1112 HH22 ARG A  71     -14.205 -13.758  -0.630  1.00 98.77           H  
ATOM   1113  CZ  ARG A  71     -13.150 -14.326  -2.223  1.00 98.77           C  
ATOM   1114  N   PHE A  72      -7.222 -10.970  -0.996  1.00 98.60           N  
ATOM   1115  H   PHE A  72      -6.820 -11.453  -1.787  1.00 98.60           H  
ATOM   1116  CA  PHE A  72      -6.741 -11.318   0.349  1.00 98.60           C  
ATOM   1117  HA  PHE A  72      -7.580 -11.259   1.043  1.00 98.60           H  
ATOM   1118  C   PHE A  72      -5.682 -10.361   0.911  1.00 98.60           C  
ATOM   1119  CB  PHE A  72      -6.244 -12.768   0.340  1.00 98.60           C  
ATOM   1120  HB2 PHE A  72      -5.808 -12.995   1.313  1.00 98.60           H  
ATOM   1121  HB3 PHE A  72      -5.452 -12.865  -0.404  1.00 98.60           H  
ATOM   1122  O   PHE A  72      -5.511 -10.285   2.128  1.00 98.60           O  
ATOM   1123  CG  PHE A  72      -7.332 -13.792   0.068  1.00 98.60           C  
ATOM   1124  CD1 PHE A  72      -8.448 -13.878   0.924  1.00 98.60           C  
ATOM   1125  HD1 PHE A  72      -8.529 -13.216   1.774  1.00 98.60           H  
ATOM   1126  CD2 PHE A  72      -7.224 -14.676  -1.020  1.00 98.60           C  
ATOM   1127  HD2 PHE A  72      -6.366 -14.633  -1.674  1.00 98.60           H  
ATOM   1128  CE1 PHE A  72      -9.456 -14.830   0.684  1.00 98.60           C  
ATOM   1129  HE1 PHE A  72     -10.305 -14.899   1.348  1.00 98.60           H  
ATOM   1130  CE2 PHE A  72      -8.221 -15.642  -1.248  1.00 98.60           C  
ATOM   1131  HE2 PHE A  72      -8.112 -16.348  -2.057  1.00 98.60           H  
ATOM   1132  CZ  PHE A  72      -9.341 -15.712  -0.403  1.00 98.60           C  
ATOM   1133  HZ  PHE A  72     -10.097 -16.462  -0.584  1.00 98.60           H  
ATOM   1134  N   GLY A  73      -5.024  -9.591   0.048  1.00 98.75           N  
ATOM   1135  H   GLY A  73      -5.147  -9.784  -0.936  1.00 98.75           H  
ATOM   1136  CA  GLY A  73      -3.922  -8.700   0.392  1.00 98.75           C  
ATOM   1137  HA2 GLY A  73      -4.002  -8.376   1.430  1.00 98.75           H  
ATOM   1138  HA3 GLY A  73      -3.981  -7.820  -0.248  1.00 98.75           H  
ATOM   1139  C   GLY A  73      -2.554  -9.350   0.189  1.00 98.75           C  
ATOM   1140  O   GLY A  73      -2.403 -10.569   0.182  1.00 98.75           O  
ATOM   1141  N   PHE A  74      -1.533  -8.511   0.027  1.00 98.77           N  
ATOM   1142  H   PHE A  74      -1.715  -7.522   0.120  1.00 98.77           H  
ATOM   1143  CA  PHE A  74      -0.155  -8.935  -0.218  1.00 98.77           C  
ATOM   1144  HA  PHE A  74       0.033  -9.848   0.348  1.00 98.77           H  
ATOM   1145  C   PHE A  74       0.852  -7.880   0.255  1.00 98.77           C  
ATOM   1146  CB  PHE A  74       0.034  -9.259  -1.712  1.00 98.77           C  
ATOM   1147  HB2 PHE A  74      -0.650 -10.062  -1.985  1.00 98.77           H  
ATOM   1148  HB3 PHE A  74       1.040  -9.644  -1.877  1.00 98.77           H  
ATOM   1149  O   PHE A  74       0.501  -6.768   0.659  1.00 98.77           O  
ATOM   1150  CG  PHE A  74      -0.199  -8.085  -2.642  1.00 98.77           C  
ATOM   1151  CD1 PHE A  74      -1.471  -7.888  -3.205  1.00 98.77           C  
ATOM   1152  HD1 PHE A  74      -2.272  -8.577  -2.980  1.00 98.77           H  
ATOM   1153  CD2 PHE A  74       0.845  -7.194  -2.952  1.00 98.77           C  
ATOM   1154  HD2 PHE A  74       1.836  -7.356  -2.553  1.00 98.77           H  
ATOM   1155  CE1 PHE A  74      -1.702  -6.812  -4.076  1.00 98.77           C  
ATOM   1156  HE1 PHE A  74      -2.675  -6.688  -4.527  1.00 98.77           H  
ATOM   1157  CE2 PHE A  74       0.610  -6.104  -3.806  1.00 98.77           C  
ATOM   1158  HE2 PHE A  74       1.417  -5.431  -4.056  1.00 98.77           H  
ATOM   1159  CZ  PHE A  74      -0.663  -5.914  -4.371  1.00 98.77           C  
ATOM   1160  HZ  PHE A  74      -0.838  -5.090  -5.046  1.00 98.77           H  
ATOM   1161  N   GLY A  75       2.136  -8.230   0.187  1.00 98.03           N  
ATOM   1162  H   GLY A  75       2.347  -9.160  -0.147  1.00 98.03           H  
ATOM   1163  CA  GLY A  75       3.241  -7.403   0.665  1.00 98.03           C  
ATOM   1164  HA2 GLY A  75       4.132  -7.622   0.077  1.00 98.03           H  
ATOM   1165  HA3 GLY A  75       3.005  -6.348   0.525  1.00 98.03           H  
ATOM   1166  C   GLY A  75       3.566  -7.648   2.135  1.00 98.03           C  
ATOM   1167  O   GLY A  75       3.230  -8.685   2.707  1.00 98.03           O  
ATOM   1168  N   ASN A  76       4.310  -6.727   2.746  1.00 95.13           N  
ATOM   1169  H   ASN A  76       4.508  -5.861   2.265  1.00 95.13           H  
ATOM   1170  CA  ASN A  76       4.850  -6.935   4.084  1.00 95.13           C  
ATOM   1171  HA  ASN A  76       4.118  -7.490   4.670  1.00 95.13           H  
ATOM   1172  C   ASN A  76       5.123  -5.607   4.803  1.00 95.13           C  
ATOM   1173  CB  ASN A  76       6.116  -7.806   3.947  1.00 95.13           C  
ATOM   1174  HB2 ASN A  76       5.872  -8.688   3.355  1.00 95.13           H  
ATOM   1175  HB3 ASN A  76       6.893  -7.256   3.416  1.00 95.13           H  
ATOM   1176  O   ASN A  76       5.895  -4.773   4.329  1.00 95.13           O  
ATOM   1177  CG  ASN A  76       6.667  -8.274   5.279  1.00 95.13           C  
ATOM   1178  ND2 ASN A  76       7.116  -9.500   5.374  1.00 95.13           N  
ATOM   1179 HD21 ASN A  76       7.062 -10.126   4.583  1.00 95.13           H  
ATOM   1180 HD22 ASN A  76       7.457  -9.797   6.277  1.00 95.13           H  
ATOM   1181  OD1 ASN A  76       6.706  -7.548   6.255  1.00 95.13           O  
ATOM   1182  N   TYR A  77       4.568  -5.450   6.007  1.00 97.10           N  
ATOM   1183  H   TYR A  77       3.929  -6.160   6.336  1.00 97.10           H  
ATOM   1184  CA  TYR A  77       4.775  -4.263   6.842  1.00 97.10           C  
ATOM   1185  HA  TYR A  77       4.401  -3.396   6.297  1.00 97.10           H  
ATOM   1186  C   TYR A  77       6.249  -3.971   7.167  1.00 97.10           C  
ATOM   1187  CB  TYR A  77       3.979  -4.418   8.145  1.00 97.10           C  
ATOM   1188  HB2 TYR A  77       4.332  -5.304   8.673  1.00 97.10           H  
ATOM   1189  HB3 TYR A  77       4.199  -3.553   8.772  1.00 97.10           H  
ATOM   1190  O   TYR A  77       6.616  -2.805   7.279  1.00 97.10           O  
ATOM   1191  CG  TYR A  77       2.471  -4.489   7.979  1.00 97.10           C  
ATOM   1192  CD1 TYR A  77       1.808  -3.481   7.257  1.00 97.10           C  
ATOM   1193  HD1 TYR A  77       2.358  -2.680   6.785  1.00 97.10           H  
ATOM   1194  CD2 TYR A  77       1.723  -5.538   8.555  1.00 97.10           C  
ATOM   1195  HD2 TYR A  77       2.229  -6.326   9.092  1.00 97.10           H  
ATOM   1196  CE1 TYR A  77       0.412  -3.511   7.129  1.00 97.10           C  
ATOM   1197  HE1 TYR A  77      -0.111  -2.743   6.579  1.00 97.10           H  
ATOM   1198  CE2 TYR A  77       0.317  -5.574   8.411  1.00 97.10           C  
ATOM   1199  HE2 TYR A  77      -0.268  -6.385   8.818  1.00 97.10           H  
ATOM   1200  OH  TYR A  77      -1.689  -4.519   7.534  1.00 97.10           O  
ATOM   1201  HH  TYR A  77      -2.185  -5.239   7.932  1.00 97.10           H  
ATOM   1202  CZ  TYR A  77      -0.341  -4.549   7.696  1.00 97.10           C  
ATOM   1203  N   THR A  78       7.097  -4.997   7.287  1.00 96.08           N  
ATOM   1204  H   THR A  78       6.737  -5.935   7.175  1.00 96.08           H  
ATOM   1205  CA  THR A  78       8.544  -4.867   7.526  1.00 96.08           C  
ATOM   1206  HA  THR A  78       8.709  -4.144   8.325  1.00 96.08           H  
ATOM   1207  C   THR A  78       9.290  -4.362   6.291  1.00 96.08           C  
ATOM   1208  CB  THR A  78       9.137  -6.221   7.956  1.00 96.08           C  
ATOM   1209  HB  THR A  78       9.047  -6.931   7.133  1.00 96.08           H  
ATOM   1210  O   THR A  78      10.224  -3.576   6.421  1.00 96.08           O  
ATOM   1211  CG2 THR A  78      10.604  -6.137   8.373  1.00 96.08           C  
ATOM   1212 HG21 THR A  78      10.739  -5.372   9.137  1.00 96.08           H  
ATOM   1213 HG22 THR A  78      11.224  -5.891   7.510  1.00 96.08           H  
ATOM   1214 HG23 THR A  78      10.930  -7.102   8.762  1.00 96.08           H  
ATOM   1215  OG1 THR A  78       8.438  -6.728   9.070  1.00 96.08           O  
ATOM   1216  HG1 THR A  78       8.814  -6.319   9.853  1.00 96.08           H  
ATOM   1217  N   VAL A  79       8.873  -4.776   5.088  1.00 96.33           N  
ATOM   1218  H   VAL A  79       8.062  -5.376   5.048  1.00 96.33           H  
ATOM   1219  CA  VAL A  79       9.404  -4.236   3.819  1.00 96.33           C  
ATOM   1220  HA  VAL A  79      10.488  -4.153   3.896  1.00 96.33           H  
ATOM   1221  C   VAL A  79       8.868  -2.821   3.567  1.00 96.33           C  
ATOM   1222  CB  VAL A  79       9.075  -5.187   2.650  1.00 96.33           C  
ATOM   1223  HB  VAL A  79       7.998  -5.345   2.608  1.00 96.33           H  
ATOM   1224  O   VAL A  79       9.532  -2.002   2.929  1.00 96.33           O  
ATOM   1225  CG1 VAL A  79       9.530  -4.642   1.294  1.00 96.33           C  
ATOM   1226 HG11 VAL A  79       8.960  -3.752   1.030  1.00 96.33           H  
ATOM   1227 HG12 VAL A  79      10.593  -4.403   1.326  1.00 96.33           H  
ATOM   1228 HG13 VAL A  79       9.350  -5.386   0.518  1.00 96.33           H  
ATOM   1229  CG2 VAL A  79       9.773  -6.540   2.853  1.00 96.33           C  
ATOM   1230 HG21 VAL A  79       9.435  -7.011   3.777  1.00 96.33           H  
ATOM   1231 HG22 VAL A  79       9.530  -7.207   2.026  1.00 96.33           H  
ATOM   1232 HG23 VAL A  79      10.854  -6.405   2.895  1.00 96.33           H  
ATOM   1233  N   GLY A  80       7.692  -2.530   4.125  1.00 96.68           N  
ATOM   1234  H   GLY A  80       7.190  -3.289   4.562  1.00 96.68           H  
ATOM   1235  CA  GLY A  80       7.053  -1.220   4.148  1.00 96.68           C  
ATOM   1236  HA2 GLY A  80       7.819  -0.445   4.135  1.00 96.68           H  
ATOM   1237  HA3 GLY A  80       6.496  -1.126   5.081  1.00 96.68           H  
ATOM   1238  C   GLY A  80       6.081  -0.974   2.997  1.00 96.68           C  
ATOM   1239  O   GLY A  80       5.431   0.066   2.994  1.00 96.68           O  
ATOM   1240  N   GLU A  81       5.929  -1.924   2.074  1.00 98.72           N  
ATOM   1241  H   GLU A  81       6.443  -2.787   2.180  1.00 98.72           H  
ATOM   1242  CA  GLU A  81       4.935  -1.881   0.998  1.00 98.72           C  
ATOM   1243  HA  GLU A  81       4.382  -0.943   1.058  1.00 98.72           H  
ATOM   1244  C   GLU A  81       3.935  -3.021   1.146  1.00 98.72           C  
ATOM   1245  CB  GLU A  81       5.594  -1.952  -0.380  1.00 98.72           C  
ATOM   1246  HB2 GLU A  81       4.810  -1.961  -1.137  1.00 98.72           H  
ATOM   1247  HB3 GLU A  81       6.178  -2.869  -0.453  1.00 98.72           H  
ATOM   1248  O   GLU A  81       4.315  -4.150   1.464  1.00 98.72           O  
ATOM   1249  CG  GLU A  81       6.511  -0.763  -0.641  1.00 98.72           C  
ATOM   1250  HG2 GLU A  81       5.975   0.149  -0.377  1.00 98.72           H  
ATOM   1251  HG3 GLU A  81       7.391  -0.834  -0.002  1.00 98.72           H  
ATOM   1252  CD  GLU A  81       6.942  -0.688  -2.105  1.00 98.72           C  
ATOM   1253  OE1 GLU A  81       7.023   0.461  -2.597  1.00 98.72           O  
ATOM   1254  OE2 GLU A  81       7.221  -1.731  -2.733  1.00 98.72           O  
ATOM   1255  N   PHE A  82       2.654  -2.721   0.947  1.00 98.81           N  
ATOM   1256  H   PHE A  82       2.405  -1.787   0.653  1.00 98.81           H  
ATOM   1257  CA  PHE A  82       1.577  -3.700   1.061  1.00 98.81           C  
ATOM   1258  HA  PHE A  82       1.860  -4.596   0.508  1.00 98.81           H  
ATOM   1259  C   PHE A  82       0.274  -3.185   0.448  1.00 98.81           C  
ATOM   1260  CB  PHE A  82       1.352  -4.080   2.540  1.00 98.81           C  
ATOM   1261  HB2 PHE A  82       2.275  -4.468   2.970  1.00 98.81           H  
ATOM   1262  HB3 PHE A  82       0.629  -4.895   2.584  1.00 98.81           H  
ATOM   1263  O   PHE A  82       0.070  -1.974   0.297  1.00 98.81           O  
ATOM   1264  CG  PHE A  82       0.847  -2.946   3.407  1.00 98.81           C  
ATOM   1265  CD1 PHE A  82       1.753  -2.043   3.998  1.00 98.81           C  
ATOM   1266  HD1 PHE A  82       2.814  -2.171   3.844  1.00 98.81           H  
ATOM   1267  CD2 PHE A  82      -0.536  -2.775   3.594  1.00 98.81           C  
ATOM   1268  HD2 PHE A  82      -1.235  -3.466   3.147  1.00 98.81           H  
ATOM   1269  CE1 PHE A  82       1.272  -0.966   4.763  1.00 98.81           C  
ATOM   1270  HE1 PHE A  82       1.964  -0.265   5.208  1.00 98.81           H  
ATOM   1271  CE2 PHE A  82      -1.016  -1.694   4.350  1.00 98.81           C  
ATOM   1272  HE2 PHE A  82      -2.079  -1.567   4.488  1.00 98.81           H  
ATOM   1273  CZ  PHE A  82      -0.112  -0.788   4.931  1.00 98.81           C  
ATOM   1274  HZ  PHE A  82      -0.488   0.037   5.517  1.00 98.81           H  
ATOM   1275  N   TYR A  83      -0.618  -4.129   0.169  1.00 98.86           N  
ATOM   1276  H   TYR A  83      -0.343  -5.091   0.307  1.00 98.86           H  
ATOM   1277  CA  TYR A  83      -2.032  -3.904  -0.085  1.00 98.86           C  
ATOM   1278  HA  TYR A  83      -2.269  -2.852   0.076  1.00 98.86           H  
ATOM   1279  C   TYR A  83      -2.837  -4.754   0.903  1.00 98.86           C  
ATOM   1280  CB  TYR A  83      -2.358  -4.256  -1.540  1.00 98.86           C  
ATOM   1281  HB2 TYR A  83      -2.320  -5.338  -1.671  1.00 98.86           H  
ATOM   1282  HB3 TYR A  83      -1.601  -3.821  -2.192  1.00 98.86           H  
ATOM   1283  O   TYR A  83      -2.576  -5.945   1.050  1.00 98.86           O  
ATOM   1284  CG  TYR A  83      -3.712  -3.735  -1.968  1.00 98.86           C  
ATOM   1285  CD1 TYR A  83      -4.851  -4.561  -1.911  1.00 98.86           C  
ATOM   1286  HD1 TYR A  83      -4.757  -5.599  -1.630  1.00 98.86           H  
ATOM   1287  CD2 TYR A  83      -3.825  -2.401  -2.401  1.00 98.86           C  
ATOM   1288  HD2 TYR A  83      -2.941  -1.783  -2.456  1.00 98.86           H  
ATOM   1289  CE1 TYR A  83      -6.110  -4.036  -2.265  1.00 98.86           C  
ATOM   1290  HE1 TYR A  83      -6.995  -4.656  -2.252  1.00 98.86           H  
ATOM   1291  CE2 TYR A  83      -5.077  -1.878  -2.771  1.00 98.86           C  
ATOM   1292  HE2 TYR A  83      -5.165  -0.851  -3.093  1.00 98.86           H  
ATOM   1293  OH  TYR A  83      -7.427  -2.190  -3.052  1.00 98.86           O  
ATOM   1294  HH  TYR A  83      -7.385  -1.327  -3.470  1.00 98.86           H  
ATOM   1295  CZ  TYR A  83      -6.222  -2.698  -2.699  1.00 98.86           C  
ATOM   1296  N   LEU A  84      -3.792  -4.154   1.614  1.00 98.72           N  
ATOM   1297  H   LEU A  84      -3.946  -3.168   1.456  1.00 98.72           H  
ATOM   1298  CA  LEU A  84      -4.507  -4.805   2.720  1.00 98.72           C  
ATOM   1299  HA  LEU A  84      -3.770  -5.269   3.375  1.00 98.72           H  
ATOM   1300  C   LEU A  84      -5.458  -5.919   2.260  1.00 98.72           C  
ATOM   1301  CB  LEU A  84      -5.258  -3.714   3.499  1.00 98.72           C  
ATOM   1302  HB2 LEU A  84      -4.521  -2.972   3.806  1.00 98.72           H  
ATOM   1303  HB3 LEU A  84      -5.972  -3.253   2.817  1.00 98.72           H  
ATOM   1304  O   LEU A  84      -5.792  -6.794   3.054  1.00 98.72           O  
ATOM   1305  CG  LEU A  84      -6.020  -4.169   4.757  1.00 98.72           C  
ATOM   1306  HG  LEU A  84      -6.761  -4.922   4.486  1.00 98.72           H  
ATOM   1307  CD1 LEU A  84      -5.087  -4.748   5.821  1.00 98.72           C  
ATOM   1308 HD11 LEU A  84      -4.608  -5.650   5.441  1.00 98.72           H  
ATOM   1309 HD12 LEU A  84      -5.662  -5.024   6.705  1.00 98.72           H  
ATOM   1310 HD13 LEU A  84      -4.324  -4.019   6.095  1.00 98.72           H  
ATOM   1311  CD2 LEU A  84      -6.773  -2.986   5.367  1.00 98.72           C  
ATOM   1312 HD21 LEU A  84      -7.324  -3.320   6.246  1.00 98.72           H  
ATOM   1313 HD22 LEU A  84      -6.073  -2.202   5.654  1.00 98.72           H  
ATOM   1314 HD23 LEU A  84      -7.485  -2.593   4.640  1.00 98.72           H  
ATOM   1315  N   GLY A  85      -5.891  -5.878   1.002  1.00 98.78           N  
ATOM   1316  H   GLY A  85      -5.563  -5.124   0.415  1.00 98.78           H  
ATOM   1317  CA  GLY A  85      -6.862  -6.808   0.436  1.00 98.78           C  
ATOM   1318  HA2 GLY A  85      -6.533  -7.085  -0.566  1.00 98.78           H  
ATOM   1319  HA3 GLY A  85      -6.912  -7.723   1.028  1.00 98.78           H  
ATOM   1320  C   GLY A  85      -8.263  -6.209   0.375  1.00 98.78           C  
ATOM   1321  O   GLY A  85      -8.748  -5.620   1.344  1.00 98.78           O  
ATOM   1322  N   ASN A  86      -8.919  -6.365  -0.770  1.00 98.84           N  
ATOM   1323  H   ASN A  86      -8.451  -6.858  -1.517  1.00 98.84           H  
ATOM   1324  CA  ASN A  86     -10.241  -5.816  -1.046  1.00 98.84           C  
ATOM   1325  HA  ASN A  86     -10.211  -4.730  -0.950  1.00 98.84           H  
ATOM   1326  C   ASN A  86     -11.295  -6.321  -0.061  1.00 98.84           C  
ATOM   1327  CB  ASN A  86     -10.634  -6.178  -2.484  1.00 98.84           C  
ATOM   1328  HB2 ASN A  86     -11.689  -5.933  -2.611  1.00 98.84           H  
ATOM   1329  HB3 ASN A  86     -10.503  -7.246  -2.657  1.00 98.84           H  
ATOM   1330  O   ASN A  86     -12.147  -5.541   0.360  1.00 98.84           O  
ATOM   1331  CG  ASN A  86      -9.888  -5.386  -3.535  1.00 98.84           C  
ATOM   1332  ND2 ASN A  86      -9.783  -5.890  -4.741  1.00 98.84           N  
ATOM   1333 HD21 ASN A  86     -10.164  -6.800  -4.958  1.00 98.84           H  
ATOM   1334 HD22 ASN A  86      -9.316  -5.319  -5.431  1.00 98.84           H  
ATOM   1335  OD1 ASN A  86      -9.426  -4.288  -3.292  1.00 98.84           O  
ATOM   1336  N   GLU A  87     -11.206  -7.584   0.367  1.00 98.59           N  
ATOM   1337  H   GLU A  87     -10.476  -8.180   0.004  1.00 98.59           H  
ATOM   1338  CA  GLU A  87     -12.142  -8.131   1.348  1.00 98.59           C  
ATOM   1339  HA  GLU A  87     -13.153  -7.939   0.988  1.00 98.59           H  
ATOM   1340  C   GLU A  87     -12.002  -7.423   2.701  1.00 98.59           C  
ATOM   1341  CB  GLU A  87     -11.936  -9.649   1.471  1.00 98.59           C  
ATOM   1342  HB2 GLU A  87     -11.933 -10.092   0.475  1.00 98.59           H  
ATOM   1343  HB3 GLU A  87     -10.964  -9.847   1.924  1.00 98.59           H  
ATOM   1344  O   GLU A  87     -12.989  -6.968   3.273  1.00 98.59           O  
ATOM   1345  CG  GLU A  87     -13.029 -10.330   2.312  1.00 98.59           C  
ATOM   1346  HG2 GLU A  87     -12.949  -9.981   3.341  1.00 98.59           H  
ATOM   1347  HG3 GLU A  87     -12.844 -11.404   2.312  1.00 98.59           H  
ATOM   1348  CD  GLU A  87     -14.446 -10.063   1.778  1.00 98.59           C  
ATOM   1349  OE1 GLU A  87     -15.372  -9.968   2.621  1.00 98.59           O  
ATOM   1350  OE2 GLU A  87     -14.586  -9.932   0.536  1.00 98.59           O  
ATOM   1351  N   ASN A  88     -10.772  -7.216   3.178  1.00 98.18           N  
ATOM   1352  H   ASN A  88      -9.986  -7.543   2.635  1.00 98.18           H  
ATOM   1353  CA  ASN A  88     -10.530  -6.480   4.419  1.00 98.18           C  
ATOM   1354  HA  ASN A  88     -11.091  -6.952   5.226  1.00 98.18           H  
ATOM   1355  C   ASN A  88     -11.024  -5.028   4.320  1.00 98.18           C  
ATOM   1356  CB  ASN A  88      -9.030  -6.539   4.747  1.00 98.18           C  
ATOM   1357  HB2 ASN A  88      -8.459  -6.250   3.865  1.00 98.18           H  
ATOM   1358  HB3 ASN A  88      -8.808  -5.837   5.551  1.00 98.18           H  
ATOM   1359  O   ASN A  88     -11.654  -4.523   5.249  1.00 98.18           O  
ATOM   1360  CG  ASN A  88      -8.570  -7.909   5.208  1.00 98.18           C  
ATOM   1361  ND2 ASN A  88      -7.358  -8.294   4.892  1.00 98.18           N  
ATOM   1362 HD21 ASN A  88      -7.120  -9.255   5.093  1.00 98.18           H  
ATOM   1363 HD22 ASN A  88      -6.796  -7.759   4.245  1.00 98.18           H  
ATOM   1364  OD1 ASN A  88      -9.279  -8.636   5.882  1.00 98.18           O  
ATOM   1365  N   ILE A  89     -10.786  -4.354   3.190  1.00 98.54           N  
ATOM   1366  H   ILE A  89     -10.274  -4.824   2.457  1.00 98.54           H  
ATOM   1367  CA  ILE A  89     -11.241  -2.972   2.970  1.00 98.54           C  
ATOM   1368  HA  ILE A  89     -10.920  -2.365   3.816  1.00 98.54           H  
ATOM   1369  C   ILE A  89     -12.778  -2.903   2.920  1.00 98.54           C  
ATOM   1370  CB  ILE A  89     -10.599  -2.388   1.691  1.00 98.54           C  
ATOM   1371  HB  ILE A  89     -10.894  -3.011   0.847  1.00 98.54           H  
ATOM   1372  O   ILE A  89     -13.375  -2.000   3.514  1.00 98.54           O  
ATOM   1373  CG1 ILE A  89      -9.055  -2.362   1.775  1.00 98.54           C  
ATOM   1374 HG12 ILE A  89      -8.680  -3.271   2.245  1.00 98.54           H  
ATOM   1375 HG13 ILE A  89      -8.738  -1.527   2.400  1.00 98.54           H  
ATOM   1376  CG2 ILE A  89     -11.098  -0.949   1.460  1.00 98.54           C  
ATOM   1377 HG21 ILE A  89     -10.847  -0.326   2.318  1.00 98.54           H  
ATOM   1378 HG22 ILE A  89     -10.637  -0.528   0.566  1.00 98.54           H  
ATOM   1379 HG23 ILE A  89     -12.178  -0.934   1.313  1.00 98.54           H  
ATOM   1380  CD1 ILE A  89      -8.383  -2.250   0.400  1.00 98.54           C  
ATOM   1381 HD11 ILE A  89      -8.724  -3.057  -0.249  1.00 98.54           H  
ATOM   1382 HD12 ILE A  89      -7.303  -2.338   0.519  1.00 98.54           H  
ATOM   1383 HD13 ILE A  89      -8.612  -1.293  -0.068  1.00 98.54           H  
ATOM   1384  N   PHE A  90     -13.436  -3.861   2.264  1.00 98.38           N  
ATOM   1385  H   PHE A  90     -12.904  -4.568   1.776  1.00 98.38           H  
ATOM   1386  CA  PHE A  90     -14.894  -3.991   2.254  1.00 98.38           C  
ATOM   1387  HA  PHE A  90     -15.334  -3.080   1.848  1.00 98.38           H  
ATOM   1388  C   PHE A  90     -15.452  -4.164   3.674  1.00 98.38           C  
ATOM   1389  CB  PHE A  90     -15.294  -5.163   1.343  1.00 98.38           C  
ATOM   1390  HB2 PHE A  90     -14.645  -6.016   1.542  1.00 98.38           H  
ATOM   1391  HB3 PHE A  90     -15.140  -4.873   0.304  1.00 98.38           H  
ATOM   1392  O   PHE A  90     -16.321  -3.394   4.091  1.00 98.38           O  
ATOM   1393  CG  PHE A  90     -16.732  -5.604   1.523  1.00 98.38           C  
ATOM   1394  CD1 PHE A  90     -17.033  -6.875   2.044  1.00 98.38           C  
ATOM   1395  HD1 PHE A  90     -16.239  -7.570   2.275  1.00 98.38           H  
ATOM   1396  CD2 PHE A  90     -17.775  -4.716   1.218  1.00 98.38           C  
ATOM   1397  HD2 PHE A  90     -17.533  -3.740   0.823  1.00 98.38           H  
ATOM   1398  CE1 PHE A  90     -18.372  -7.250   2.251  1.00 98.38           C  
ATOM   1399  HE1 PHE A  90     -18.591  -8.234   2.637  1.00 98.38           H  
ATOM   1400  CE2 PHE A  90     -19.114  -5.086   1.424  1.00 98.38           C  
ATOM   1401  HE2 PHE A  90     -19.909  -4.397   1.179  1.00 98.38           H  
ATOM   1402  CZ  PHE A  90     -19.413  -6.357   1.943  1.00 98.38           C  
ATOM   1403  HZ  PHE A  90     -20.441  -6.653   2.097  1.00 98.38           H  
ATOM   1404  N   GLN A  91     -14.906  -5.104   4.452  1.00 97.24           N  
ATOM   1405  H   GLN A  91     -14.205  -5.710   4.050  1.00 97.24           H  
ATOM   1406  CA  GLN A  91     -15.349  -5.363   5.826  1.00 97.24           C  
ATOM   1407  HA  GLN A  91     -16.412  -5.603   5.809  1.00 97.24           H  
ATOM   1408  C   GLN A  91     -15.187  -4.137   6.736  1.00 97.24           C  
ATOM   1409  CB  GLN A  91     -14.574  -6.556   6.411  1.00 97.24           C  
ATOM   1410  HB2 GLN A  91     -14.802  -6.641   7.473  1.00 97.24           H  
ATOM   1411  HB3 GLN A  91     -13.504  -6.369   6.314  1.00 97.24           H  
ATOM   1412  O   GLN A  91     -16.064  -3.861   7.558  1.00 97.24           O  
ATOM   1413  CG  GLN A  91     -14.902  -7.899   5.737  1.00 97.24           C  
ATOM   1414  HG2 GLN A  91     -14.288  -8.682   6.182  1.00 97.24           H  
ATOM   1415  HG3 GLN A  91     -14.657  -7.855   4.676  1.00 97.24           H  
ATOM   1416  CD  GLN A  91     -16.361  -8.317   5.840  1.00 97.24           C  
ATOM   1417  NE2 GLN A  91     -16.843  -9.080   4.885  1.00 97.24           N  
ATOM   1418 HE21 GLN A  91     -16.266  -9.367   4.107  1.00 97.24           H  
ATOM   1419 HE22 GLN A  91     -17.807  -9.376   4.948  1.00 97.24           H  
ATOM   1420  OE1 GLN A  91     -17.081  -7.979   6.774  1.00 97.24           O  
ATOM   1421  N   LEU A  92     -14.103  -3.372   6.570  1.00 96.78           N  
ATOM   1422  H   LEU A  92     -13.398  -3.678   5.914  1.00 96.78           H  
ATOM   1423  CA  LEU A  92     -13.888  -2.132   7.315  1.00 96.78           C  
ATOM   1424  HA  LEU A  92     -14.074  -2.316   8.373  1.00 96.78           H  
ATOM   1425  C   LEU A  92     -14.886  -1.043   6.898  1.00 96.78           C  
ATOM   1426  CB  LEU A  92     -12.427  -1.676   7.136  1.00 96.78           C  
ATOM   1427  HB2 LEU A  92     -12.206  -1.634   6.070  1.00 96.78           H  
ATOM   1428  HB3 LEU A  92     -12.324  -0.668   7.537  1.00 96.78           H  
ATOM   1429  O   LEU A  92     -15.485  -0.398   7.750  1.00 96.78           O  
ATOM   1430  CG  LEU A  92     -11.394  -2.588   7.831  1.00 96.78           C  
ATOM   1431  HG  LEU A  92     -11.559  -3.628   7.553  1.00 96.78           H  
ATOM   1432  CD1 LEU A  92      -9.980  -2.190   7.404  1.00 96.78           C  
ATOM   1433 HD11 LEU A  92      -9.888  -2.299   6.323  1.00 96.78           H  
ATOM   1434 HD12 LEU A  92      -9.253  -2.846   7.882  1.00 96.78           H  
ATOM   1435 HD13 LEU A  92      -9.784  -1.155   7.686  1.00 96.78           H  
ATOM   1436  CD2 LEU A  92     -11.472  -2.504   9.357  1.00 96.78           C  
ATOM   1437 HD21 LEU A  92     -11.355  -1.471   9.684  1.00 96.78           H  
ATOM   1438 HD22 LEU A  92     -10.684  -3.115   9.798  1.00 96.78           H  
ATOM   1439 HD23 LEU A  92     -12.434  -2.880   9.705  1.00 96.78           H  
ATOM   1440  N   THR A  93     -15.130  -0.866   5.599  1.00 97.28           N  
ATOM   1441  H   THR A  93     -14.652  -1.467   4.943  1.00 97.28           H  
ATOM   1442  CA  THR A  93     -15.920   0.268   5.081  1.00 97.28           C  
ATOM   1443  HA  THR A  93     -15.805   1.097   5.779  1.00 97.28           H  
ATOM   1444  C   THR A  93     -17.429   0.028   4.992  1.00 97.28           C  
ATOM   1445  CB  THR A  93     -15.385   0.765   3.736  1.00 97.28           C  
ATOM   1446  HB  THR A  93     -16.008   1.597   3.409  1.00 97.28           H  
ATOM   1447  O   THR A  93     -18.181   0.963   4.712  1.00 97.28           O  
ATOM   1448  CG2 THR A  93     -13.948   1.272   3.834  1.00 97.28           C  
ATOM   1449 HG21 THR A  93     -13.911   2.129   4.507  1.00 97.28           H  
ATOM   1450 HG22 THR A  93     -13.618   1.581   2.843  1.00 97.28           H  
ATOM   1451 HG23 THR A  93     -13.282   0.495   4.208  1.00 97.28           H  
ATOM   1452  OG1 THR A  93     -15.414  -0.240   2.745  1.00 97.28           O  
ATOM   1453  HG1 THR A  93     -14.751  -0.890   2.988  1.00 97.28           H  
ATOM   1454  N   THR A  94     -17.912  -1.197   5.231  1.00 94.60           N  
ATOM   1455  H   THR A  94     -17.250  -1.955   5.320  1.00 94.60           H  
ATOM   1456  CA  THR A  94     -19.344  -1.510   5.094  1.00 94.60           C  
ATOM   1457  HA  THR A  94     -19.718  -0.946   4.240  1.00 94.60           H  
ATOM   1458  C   THR A  94     -20.201  -1.092   6.292  1.00 94.60           C  
ATOM   1459  CB  THR A  94     -19.574  -2.994   4.765  1.00 94.60           C  
ATOM   1460  HB  THR A  94     -18.923  -3.278   3.939  1.00 94.60           H  
ATOM   1461  O   THR A  94     -21.407  -0.909   6.120  1.00 94.60           O  
ATOM   1462  CG2 THR A  94     -19.332  -3.941   5.943  1.00 94.60           C  
ATOM   1463 HG21 THR A  94     -20.096  -3.813   6.710  1.00 94.60           H  
ATOM   1464 HG22 THR A  94     -19.364  -4.967   5.578  1.00 94.60           H  
ATOM   1465 HG23 THR A  94     -18.343  -3.760   6.364  1.00 94.60           H  
ATOM   1466  OG1 THR A  94     -20.917  -3.146   4.349  1.00 94.60           O  
ATOM   1467  HG1 THR A  94     -21.467  -2.803   5.057  1.00 94.60           H  
ATOM   1468  N   ARG A  95     -19.630  -0.997   7.501  1.00 87.53           N  
ATOM   1469  H   ARG A  95     -18.631  -1.139   7.560  1.00 87.53           H  
ATOM   1470  CA  ARG A  95     -20.405  -0.798   8.745  1.00 87.53           C  
ATOM   1471  HA  ARG A  95     -21.418  -1.178   8.610  1.00 87.53           H  
ATOM   1472  C   ARG A  95     -20.576   0.666   9.119  1.00 87.53           C  
ATOM   1473  CB  ARG A  95     -19.754  -1.550   9.913  1.00 87.53           C  
ATOM   1474  HB2 ARG A  95     -20.315  -1.331  10.822  1.00 87.53           H  
ATOM   1475  HB3 ARG A  95     -18.731  -1.198  10.050  1.00 87.53           H  
ATOM   1476  O   ARG A  95     -21.625   1.054   9.620  1.00 87.53           O  
ATOM   1477  CG  ARG A  95     -19.747  -3.065   9.693  1.00 87.53           C  
ATOM   1478  HG2 ARG A  95     -19.097  -3.307   8.852  1.00 87.53           H  
ATOM   1479  HG3 ARG A  95     -20.759  -3.410   9.480  1.00 87.53           H  
ATOM   1480  CD  ARG A  95     -19.221  -3.774  10.940  1.00 87.53           C  
ATOM   1481  HD2 ARG A  95     -18.225  -3.390  11.164  1.00 87.53           H  
ATOM   1482  HD3 ARG A  95     -19.883  -3.555  11.778  1.00 87.53           H  
ATOM   1483  NE  ARG A  95     -19.148  -5.228  10.726  1.00 87.53           N  
ATOM   1484  HE  ARG A  95     -19.351  -5.561   9.794  1.00 87.53           H  
ATOM   1485  NH1 ARG A  95     -18.361  -5.790  12.806  1.00 87.53           N  
ATOM   1486 HH11 ARG A  95     -18.357  -4.812  13.056  1.00 87.53           H  
ATOM   1487 HH12 ARG A  95     -18.027  -6.485  13.459  1.00 87.53           H  
ATOM   1488  NH2 ARG A  95     -18.693  -7.385  11.274  1.00 87.53           N  
ATOM   1489 HH21 ARG A  95     -18.883  -7.661  10.321  1.00 87.53           H  
ATOM   1490 HH22 ARG A  95     -18.344  -8.072  11.927  1.00 87.53           H  
ATOM   1491  CZ  ARG A  95     -18.739  -6.125  11.602  1.00 87.53           C  
ATOM   1492  N   THR A  96     -19.548   1.464   8.880  1.00 91.16           N  
ATOM   1493  H   THR A  96     -18.707   1.070   8.483  1.00 91.16           H  
ATOM   1494  CA  THR A  96     -19.498   2.877   9.245  1.00 91.16           C  
ATOM   1495  HA  THR A  96     -20.498   3.224   9.504  1.00 91.16           H  
ATOM   1496  C   THR A  96     -19.028   3.689   8.051  1.00 91.16           C  
ATOM   1497  CB  THR A  96     -18.593   3.112  10.466  1.00 91.16           C  
ATOM   1498  HB  THR A  96     -18.463   4.183  10.625  1.00 91.16           H  
ATOM   1499  O   THR A  96     -18.307   3.202   7.173  1.00 91.16           O  
ATOM   1500  CG2 THR A  96     -19.166   2.487  11.735  1.00 91.16           C  
ATOM   1501 HG21 THR A  96     -19.203   1.401  11.646  1.00 91.16           H  
ATOM   1502 HG22 THR A  96     -18.536   2.751  12.584  1.00 91.16           H  
ATOM   1503 HG23 THR A  96     -20.171   2.869  11.915  1.00 91.16           H  
ATOM   1504  OG1 THR A  96     -17.346   2.512  10.250  1.00 91.16           O  
ATOM   1505  HG1 THR A  96     -16.834   2.589  11.059  1.00 91.16           H  
ATOM   1506  N   LYS A  97     -19.458   4.949   7.990  1.00 95.31           N  
ATOM   1507  H   LYS A  97     -19.988   5.321   8.764  1.00 95.31           H  
ATOM   1508  CA  LYS A  97     -18.995   5.864   6.953  1.00 95.31           C  
ATOM   1509  HA  LYS A  97     -19.138   5.388   5.983  1.00 95.31           H  
ATOM   1510  C   LYS A  97     -17.502   6.112   7.155  1.00 95.31           C  
ATOM   1511  CB  LYS A  97     -19.824   7.148   7.011  1.00 95.31           C  
ATOM   1512  HB2 LYS A  97     -19.642   7.649   7.961  1.00 95.31           H  
ATOM   1513  HB3 LYS A  97     -20.882   6.887   6.960  1.00 95.31           H  
ATOM   1514  O   LYS A  97     -17.066   6.440   8.255  1.00 95.31           O  
ATOM   1515  CG  LYS A  97     -19.495   8.093   5.850  1.00 95.31           C  
ATOM   1516  HG2 LYS A  97     -18.439   8.362   5.873  1.00 95.31           H  
ATOM   1517  HG3 LYS A  97     -19.717   7.596   4.905  1.00 95.31           H  
ATOM   1518  CD  LYS A  97     -20.342   9.359   5.978  1.00 95.31           C  
ATOM   1519  HD2 LYS A  97     -20.171   9.794   6.963  1.00 95.31           H  
ATOM   1520  HD3 LYS A  97     -21.398   9.105   5.888  1.00 95.31           H  
ATOM   1521  CE  LYS A  97     -19.952  10.375   4.908  1.00 95.31           C  
ATOM   1522  HE2 LYS A  97     -20.207   9.983   3.923  1.00 95.31           H  
ATOM   1523  HE3 LYS A  97     -18.871  10.512   4.949  1.00 95.31           H  
ATOM   1524  NZ  LYS A  97     -20.633  11.665   5.164  1.00 95.31           N  
ATOM   1525  HZ1 LYS A  97     -21.637  11.556   5.157  1.00 95.31           H  
ATOM   1526  HZ2 LYS A  97     -20.349  12.360   4.488  1.00 95.31           H  
ATOM   1527  HZ3 LYS A  97     -20.377  11.995   6.084  1.00 95.31           H  
ATOM   1528  N   HIS A  98     -16.731   5.954   6.089  1.00 97.87           N  
ATOM   1529  H   HIS A  98     -17.146   5.645   5.221  1.00 97.87           H  
ATOM   1530  CA  HIS A  98     -15.302   6.219   6.093  1.00 97.87           C  
ATOM   1531  HA  HIS A  98     -14.982   6.510   7.093  1.00 97.87           H  
ATOM   1532  C   HIS A  98     -14.981   7.375   5.158  1.00 97.87           C  
ATOM   1533  CB  HIS A  98     -14.531   4.954   5.712  1.00 97.87           C  
ATOM   1534  HB2 HIS A  98     -13.515   5.232   5.433  1.00 97.87           H  
ATOM   1535  HB3 HIS A  98     -14.996   4.481   4.847  1.00 97.87           H  
ATOM   1536  O   HIS A  98     -15.554   7.493   4.076  1.00 97.87           O  
ATOM   1537  CG  HIS A  98     -14.454   3.960   6.838  1.00 97.87           C  
ATOM   1538  CD2 HIS A  98     -13.341   3.681   7.581  1.00 97.87           C  
ATOM   1539  HD2 HIS A  98     -12.371   4.144   7.479  1.00 97.87           H  
ATOM   1540  ND1 HIS A  98     -15.468   3.162   7.317  1.00 97.87           N  
ATOM   1541  HD1 HIS A  98     -16.441   3.163   7.047  1.00 97.87           H  
ATOM   1542  CE1 HIS A  98     -14.963   2.411   8.309  1.00 97.87           C  
ATOM   1543  HE1 HIS A  98     -15.517   1.691   8.893  1.00 97.87           H  
ATOM   1544  NE2 HIS A  98     -13.664   2.686   8.493  1.00 97.87           N  
ATOM   1545  N   GLN A  99     -14.024   8.195   5.571  1.00 98.19           N  
ATOM   1546  H   GLN A  99     -13.614   8.011   6.476  1.00 98.19           H  
ATOM   1547  CA  GLN A  99     -13.296   9.087   4.679  1.00 98.19           C  
ATOM   1548  HA  GLN A  99     -13.919   9.301   3.811  1.00 98.19           H  
ATOM   1549  C   GLN A  99     -12.032   8.387   4.180  1.00 98.19           C  
ATOM   1550  CB  GLN A  99     -12.990  10.429   5.363  1.00 98.19           C  
ATOM   1551  HB2 GLN A  99     -13.931  10.945   5.554  1.00 98.19           H  
ATOM   1552  HB3 GLN A  99     -12.398  11.045   4.685  1.00 98.19           H  
ATOM   1553  O   GLN A  99     -11.451   7.563   4.890  1.00 98.19           O  
ATOM   1554  CG  GLN A  99     -12.228  10.278   6.686  1.00 98.19           C  
ATOM   1555  HG2 GLN A  99     -11.282   9.761   6.524  1.00 98.19           H  
ATOM   1556  HG3 GLN A  99     -12.836   9.687   7.371  1.00 98.19           H  
ATOM   1557  CD  GLN A  99     -11.959  11.599   7.383  1.00 98.19           C  
ATOM   1558  NE2 GLN A  99     -11.913  11.600   8.698  1.00 98.19           N  
ATOM   1559 HE21 GLN A  99     -11.997  12.517   9.114  1.00 98.19           H  
ATOM   1560 HE22 GLN A  99     -12.279  10.787   9.173  1.00 98.19           H  
ATOM   1561  OE1 GLN A  99     -11.810  12.649   6.786  1.00 98.19           O  
ATOM   1562  N   LEU A 100     -11.595   8.751   2.979  1.00 98.72           N  
ATOM   1563  H   LEU A 100     -12.110   9.477   2.501  1.00 98.72           H  
ATOM   1564  CA  LEU A 100     -10.320   8.338   2.400  1.00 98.72           C  
ATOM   1565  HA  LEU A 100      -9.868   7.560   3.015  1.00 98.72           H  
ATOM   1566  C   LEU A 100      -9.377   9.534   2.370  1.00 98.72           C  
ATOM   1567  CB  LEU A 100     -10.564   7.757   0.996  1.00 98.72           C  
ATOM   1568  HB2 LEU A 100     -11.227   8.431   0.454  1.00 98.72           H  
ATOM   1569  HB3 LEU A 100     -11.072   6.800   1.116  1.00 98.72           H  
ATOM   1570  O   LEU A 100      -9.772  10.621   1.960  1.00 98.72           O  
ATOM   1571  CG  LEU A 100      -9.318   7.524   0.125  1.00 98.72           C  
ATOM   1572  HG  LEU A 100      -8.687   8.413   0.111  1.00 98.72           H  
ATOM   1573  CD1 LEU A 100      -8.516   6.336   0.632  1.00 98.72           C  
ATOM   1574 HD11 LEU A 100      -9.133   5.440   0.567  1.00 98.72           H  
ATOM   1575 HD12 LEU A 100      -7.622   6.216   0.020  1.00 98.72           H  
ATOM   1576 HD13 LEU A 100      -8.210   6.502   1.665  1.00 98.72           H  
ATOM   1577  CD2 LEU A 100      -9.717   7.209  -1.313  1.00 98.72           C  
ATOM   1578 HD21 LEU A 100      -8.827   7.015  -1.911  1.00 98.72           H  
ATOM   1579 HD22 LEU A 100     -10.354   6.324  -1.345  1.00 98.72           H  
ATOM   1580 HD23 LEU A 100     -10.252   8.055  -1.744  1.00 98.72           H  
ATOM   1581  N   ARG A 101      -8.117   9.310   2.727  1.00 98.68           N  
ATOM   1582  H   ARG A 101      -7.887   8.399   3.096  1.00 98.68           H  
ATOM   1583  CA  ARG A 101      -7.005  10.210   2.439  1.00 98.68           C  
ATOM   1584  HA  ARG A 101      -7.363  11.054   1.850  1.00 98.68           H  
ATOM   1585  C   ARG A 101      -5.973   9.473   1.594  1.00 98.68           C  
ATOM   1586  CB  ARG A 101      -6.445  10.756   3.758  1.00 98.68           C  
ATOM   1587  HB2 ARG A 101      -6.151   9.928   4.403  1.00 98.68           H  
ATOM   1588  HB3 ARG A 101      -7.229  11.325   4.259  1.00 98.68           H  
ATOM   1589  O   ARG A 101      -5.653   8.315   1.855  1.00 98.68           O  
ATOM   1590  CG  ARG A 101      -5.242  11.673   3.532  1.00 98.68           C  
ATOM   1591  HG2 ARG A 101      -5.536  12.496   2.881  1.00 98.68           H  
ATOM   1592  HG3 ARG A 101      -4.435  11.116   3.057  1.00 98.68           H  
ATOM   1593  CD  ARG A 101      -4.722  12.230   4.856  1.00 98.68           C  
ATOM   1594  HD2 ARG A 101      -4.418  11.405   5.500  1.00 98.68           H  
ATOM   1595  HD3 ARG A 101      -5.511  12.784   5.364  1.00 98.68           H  
ATOM   1596  NE  ARG A 101      -3.561  13.087   4.590  1.00 98.68           N  
ATOM   1597  HE  ARG A 101      -2.684  12.622   4.402  1.00 98.68           H  
ATOM   1598  NH1 ARG A 101      -4.683  15.086   4.333  1.00 98.68           N  
ATOM   1599 HH11 ARG A 101      -4.678  16.057   4.054  1.00 98.68           H  
ATOM   1600 HH12 ARG A 101      -5.555  14.679   4.640  1.00 98.68           H  
ATOM   1601  NH2 ARG A 101      -2.491  14.950   3.934  1.00 98.68           N  
ATOM   1602 HH21 ARG A 101      -2.517  15.893   3.571  1.00 98.68           H  
ATOM   1603 HH22 ARG A 101      -1.755  14.317   3.656  1.00 98.68           H  
ATOM   1604  CZ  ARG A 101      -3.591  14.371   4.300  1.00 98.68           C  
ATOM   1605  N   ILE A 102      -5.454  10.162   0.590  1.00 98.80           N  
ATOM   1606  H   ILE A 102      -5.817  11.087   0.411  1.00 98.80           H  
ATOM   1607  CA  ILE A 102      -4.339   9.726  -0.241  1.00 98.80           C  
ATOM   1608  HA  ILE A 102      -4.005   8.740   0.080  1.00 98.80           H  
ATOM   1609  C   ILE A 102      -3.220  10.730  -0.024  1.00 98.80           C  
ATOM   1610  CB  ILE A 102      -4.748   9.632  -1.724  1.00 98.80           C  
ATOM   1611  HB  ILE A 102      -5.042  10.622  -2.070  1.00 98.80           H  
ATOM   1612  O   ILE A 102      -3.415  11.911  -0.293  1.00 98.80           O  
ATOM   1613  CG1 ILE A 102      -5.957   8.684  -1.876  1.00 98.80           C  
ATOM   1614 HG12 ILE A 102      -5.703   7.695  -1.496  1.00 98.80           H  
ATOM   1615 HG13 ILE A 102      -6.792   9.069  -1.290  1.00 98.80           H  
ATOM   1616  CG2 ILE A 102      -3.550   9.159  -2.571  1.00 98.80           C  
ATOM   1617 HG21 ILE A 102      -2.692   9.817  -2.430  1.00 98.80           H  
ATOM   1618 HG22 ILE A 102      -3.803   9.193  -3.630  1.00 98.80           H  
ATOM   1619 HG23 ILE A 102      -3.267   8.144  -2.293  1.00 98.80           H  
ATOM   1620  CD1 ILE A 102      -6.459   8.558  -3.312  1.00 98.80           C  
ATOM   1621 HD11 ILE A 102      -6.625   9.548  -3.737  1.00 98.80           H  
ATOM   1622 HD12 ILE A 102      -5.745   8.003  -3.920  1.00 98.80           H  
ATOM   1623 HD13 ILE A 102      -7.403   8.013  -3.299  1.00 98.80           H  
ATOM   1624  N   ASP A 103      -2.073  10.271   0.460  1.00 98.68           N  
ATOM   1625  H   ASP A 103      -1.996   9.276   0.614  1.00 98.68           H  
ATOM   1626  CA  ASP A 103      -0.841  11.055   0.521  1.00 98.68           C  
ATOM   1627  HA  ASP A 103      -1.055  12.112   0.363  1.00 98.68           H  
ATOM   1628  C   ASP A 103       0.091  10.580  -0.596  1.00 98.68           C  
ATOM   1629  CB  ASP A 103      -0.176  10.906   1.898  1.00 98.68           C  
ATOM   1630  HB2 ASP A 103       0.811  11.367   1.857  1.00 98.68           H  
ATOM   1631  HB3 ASP A 103      -0.044   9.847   2.123  1.00 98.68           H  
ATOM   1632  O   ASP A 103       0.269   9.375  -0.768  1.00 98.68           O  
ATOM   1633  CG  ASP A 103      -0.960  11.575   3.030  1.00 98.68           C  
ATOM   1634  OD1 ASP A 103      -1.085  12.820   3.034  1.00 98.68           O  
ATOM   1635  OD2 ASP A 103      -1.405  10.875   3.969  1.00 98.68           O  
ATOM   1636  N   LEU A 104       0.698  11.503  -1.345  1.00 98.17           N  
ATOM   1637  H   LEU A 104       0.520  12.479  -1.154  1.00 98.17           H  
ATOM   1638  CA  LEU A 104       1.664  11.179  -2.395  1.00 98.17           C  
ATOM   1639  HA  LEU A 104       2.089  10.209  -2.139  1.00 98.17           H  
ATOM   1640  C   LEU A 104       2.838  12.160  -2.426  1.00 98.17           C  
ATOM   1641  CB  LEU A 104       0.990  11.013  -3.777  1.00 98.17           C  
ATOM   1642  HB2 LEU A 104       1.759  10.646  -4.456  1.00 98.17           H  
ATOM   1643  HB3 LEU A 104       0.231  10.234  -3.712  1.00 98.17           H  
ATOM   1644  O   LEU A 104       2.694  13.336  -2.090  1.00 98.17           O  
ATOM   1645  CG  LEU A 104       0.364  12.279  -4.397  1.00 98.17           C  
ATOM   1646  HG  LEU A 104       1.020  13.129  -4.209  1.00 98.17           H  
ATOM   1647  CD1 LEU A 104       0.240  12.123  -5.912  1.00 98.17           C  
ATOM   1648 HD11 LEU A 104      -0.395  11.267  -6.143  1.00 98.17           H  
ATOM   1649 HD12 LEU A 104       1.225  11.970  -6.353  1.00 98.17           H  
ATOM   1650 HD13 LEU A 104      -0.202  13.020  -6.347  1.00 98.17           H  
ATOM   1651  CD2 LEU A 104      -1.043  12.569  -3.859  1.00 98.17           C  
ATOM   1652 HD21 LEU A 104      -1.686  11.703  -4.016  1.00 98.17           H  
ATOM   1653 HD22 LEU A 104      -1.477  13.420  -4.384  1.00 98.17           H  
ATOM   1654 HD23 LEU A 104      -1.009  12.797  -2.794  1.00 98.17           H  
ATOM   1655  N   GLU A 105       4.004  11.683  -2.855  1.00 98.55           N  
ATOM   1656  H   GLU A 105       4.049  10.710  -3.124  1.00 98.55           H  
ATOM   1657  CA  GLU A 105       5.183  12.520  -3.097  1.00 98.55           C  
ATOM   1658  HA  GLU A 105       4.900  13.563  -2.953  1.00 98.55           H  
ATOM   1659  C   GLU A 105       5.653  12.365  -4.543  1.00 98.55           C  
ATOM   1660  CB  GLU A 105       6.306  12.212  -2.092  1.00 98.55           C  
ATOM   1661  HB2 GLU A 105       6.810  11.292  -2.387  1.00 98.55           H  
ATOM   1662  HB3 GLU A 105       5.870  12.083  -1.102  1.00 98.55           H  
ATOM   1663  O   GLU A 105       5.791  11.251  -5.053  1.00 98.55           O  
ATOM   1664  CG  GLU A 105       7.357  13.325  -2.016  1.00 98.55           C  
ATOM   1665  HG2 GLU A 105       6.864  14.264  -1.764  1.00 98.55           H  
ATOM   1666  HG3 GLU A 105       7.824  13.449  -2.994  1.00 98.55           H  
ATOM   1667  CD  GLU A 105       8.428  13.027  -0.956  1.00 98.55           C  
ATOM   1668  OE1 GLU A 105       9.574  12.743  -1.375  1.00 98.55           O  
ATOM   1669  OE2 GLU A 105       8.113  13.151   0.259  1.00 98.55           O  
ATOM   1670  N   PHE A 106       5.915  13.487  -5.207  1.00 98.04           N  
ATOM   1671  H   PHE A 106       5.762  14.370  -4.741  1.00 98.04           H  
ATOM   1672  CA  PHE A 106       6.482  13.521  -6.550  1.00 98.04           C  
ATOM   1673  HA  PHE A 106       7.039  12.601  -6.725  1.00 98.04           H  
ATOM   1674  C   PHE A 106       7.448  14.697  -6.667  1.00 98.04           C  
ATOM   1675  CB  PHE A 106       5.359  13.617  -7.585  1.00 98.04           C  
ATOM   1676  HB2 PHE A 106       4.698  12.758  -7.473  1.00 98.04           H  
ATOM   1677  HB3 PHE A 106       4.774  14.515  -7.384  1.00 98.04           H  
ATOM   1678  O   PHE A 106       7.138  15.802  -6.231  1.00 98.04           O  
ATOM   1679  CG  PHE A 106       5.863  13.651  -9.013  1.00 98.04           C  
ATOM   1680  CD1 PHE A 106       5.688  14.801  -9.805  1.00 98.04           C  
ATOM   1681  HD1 PHE A 106       5.171  15.663  -9.408  1.00 98.04           H  
ATOM   1682  CD2 PHE A 106       6.514  12.527  -9.552  1.00 98.04           C  
ATOM   1683  HD2 PHE A 106       6.650  11.637  -8.956  1.00 98.04           H  
ATOM   1684  CE1 PHE A 106       6.142  14.816 -11.135  1.00 98.04           C  
ATOM   1685  HE1 PHE A 106       5.954  15.681 -11.753  1.00 98.04           H  
ATOM   1686  CE2 PHE A 106       6.980  12.548 -10.876  1.00 98.04           C  
ATOM   1687  HE2 PHE A 106       7.474  11.675 -11.277  1.00 98.04           H  
ATOM   1688  CZ  PHE A 106       6.789  13.689 -11.673  1.00 98.04           C  
ATOM   1689  HZ  PHE A 106       7.116  13.693 -12.702  1.00 98.04           H  
ATOM   1690  N   ASN A 107       8.641  14.464  -7.224  1.00 96.18           N  
ATOM   1691  H   ASN A 107       8.808  13.557  -7.636  1.00 96.18           H  
ATOM   1692  CA  ASN A 107       9.702  15.476  -7.330  1.00 96.18           C  
ATOM   1693  HA  ASN A 107      10.629  14.949  -7.556  1.00 96.18           H  
ATOM   1694  C   ASN A 107       9.985  16.217  -6.005  1.00 96.18           C  
ATOM   1695  CB  ASN A 107       9.402  16.410  -8.519  1.00 96.18           C  
ATOM   1696  HB2 ASN A 107       8.392  16.810  -8.428  1.00 96.18           H  
ATOM   1697  HB3 ASN A 107      10.096  17.251  -8.512  1.00 96.18           H  
ATOM   1698  O   ASN A 107      10.222  17.423  -6.003  1.00 96.18           O  
ATOM   1699  CG  ASN A 107       9.562  15.728  -9.862  1.00 96.18           C  
ATOM   1700  ND2 ASN A 107       8.980  16.282 -10.897  1.00 96.18           N  
ATOM   1701 HD21 ASN A 107       8.366  17.074 -10.768  1.00 96.18           H  
ATOM   1702 HD22 ASN A 107       9.031  15.768 -11.764  1.00 96.18           H  
ATOM   1703  OD1 ASN A 107      10.239  14.723 -10.008  1.00 96.18           O  
ATOM   1704  N   LYS A 108       9.976  15.486  -4.876  1.00 96.51           N  
ATOM   1705  H   LYS A 108       9.747  14.506  -4.963  1.00 96.51           H  
ATOM   1706  CA  LYS A 108      10.161  16.011  -3.505  1.00 96.51           C  
ATOM   1707  HA  LYS A 108      10.099  15.164  -2.822  1.00 96.51           H  
ATOM   1708  C   LYS A 108       9.060  16.974  -3.029  1.00 96.51           C  
ATOM   1709  CB  LYS A 108      11.558  16.641  -3.330  1.00 96.51           C  
ATOM   1710  HB2 LYS A 108      11.593  17.583  -3.878  1.00 96.51           H  
ATOM   1711  HB3 LYS A 108      11.700  16.876  -2.275  1.00 96.51           H  
ATOM   1712  O   LYS A 108       9.218  17.617  -1.994  1.00 96.51           O  
ATOM   1713  CG  LYS A 108      12.723  15.751  -3.782  1.00 96.51           C  
ATOM   1714  HG2 LYS A 108      12.770  14.868  -3.144  1.00 96.51           H  
ATOM   1715  HG3 LYS A 108      12.585  15.438  -4.816  1.00 96.51           H  
ATOM   1716  CD  LYS A 108      14.034  16.537  -3.683  1.00 96.51           C  
ATOM   1717  HD2 LYS A 108      13.975  17.405  -4.340  1.00 96.51           H  
ATOM   1718  HD3 LYS A 108      14.174  16.874  -2.656  1.00 96.51           H  
ATOM   1719  CE  LYS A 108      15.206  15.647  -4.102  1.00 96.51           C  
ATOM   1720  HE2 LYS A 108      15.250  14.794  -3.425  1.00 96.51           H  
ATOM   1721  HE3 LYS A 108      15.013  15.268  -5.106  1.00 96.51           H  
ATOM   1722  NZ  LYS A 108      16.485  16.398  -4.073  1.00 96.51           N  
ATOM   1723  HZ1 LYS A 108      17.255  15.797  -4.332  1.00 96.51           H  
ATOM   1724  HZ2 LYS A 108      16.656  16.760  -3.145  1.00 96.51           H  
ATOM   1725  HZ3 LYS A 108      16.449  17.175  -4.717  1.00 96.51           H  
ATOM   1726  N   VAL A 109       7.949  17.077  -3.759  1.00 98.15           N  
ATOM   1727  H   VAL A 109       7.881  16.543  -4.614  1.00 98.15           H  
ATOM   1728  CA  VAL A 109       6.761  17.839  -3.365  1.00 98.15           C  
ATOM   1729  HA  VAL A 109       7.026  18.508  -2.546  1.00 98.15           H  
ATOM   1730  C   VAL A 109       5.699  16.869  -2.865  1.00 98.15           C  
ATOM   1731  CB  VAL A 109       6.228  18.714  -4.514  1.00 98.15           C  
ATOM   1732  HB  VAL A 109       5.894  18.079  -5.334  1.00 98.15           H  
ATOM   1733  O   VAL A 109       5.435  15.843  -3.493  1.00 98.15           O  
ATOM   1734  CG1 VAL A 109       5.051  19.578  -4.039  1.00 98.15           C  
ATOM   1735 HG11 VAL A 109       4.206  18.950  -3.753  1.00 98.15           H  
ATOM   1736 HG12 VAL A 109       5.349  20.197  -3.193  1.00 98.15           H  
ATOM   1737 HG13 VAL A 109       4.721  20.223  -4.853  1.00 98.15           H  
ATOM   1738  CG2 VAL A 109       7.314  19.659  -5.042  1.00 98.15           C  
ATOM   1739 HG21 VAL A 109       8.128  19.084  -5.483  1.00 98.15           H  
ATOM   1740 HG22 VAL A 109       6.897  20.300  -5.819  1.00 98.15           H  
ATOM   1741 HG23 VAL A 109       7.705  20.277  -4.233  1.00 98.15           H  
ATOM   1742  N   ARG A 110       5.097  17.198  -1.720  1.00 98.01           N  
ATOM   1743  H   ARG A 110       5.330  18.086  -1.301  1.00 98.01           H  
ATOM   1744  CA  ARG A 110       4.041  16.399  -1.096  1.00 98.01           C  
ATOM   1745  HA  ARG A 110       4.099  15.377  -1.470  1.00 98.01           H  
ATOM   1746  C   ARG A 110       2.668  16.928  -1.467  1.00 98.01           C  
ATOM   1747  CB  ARG A 110       4.212  16.355   0.423  1.00 98.01           C  
ATOM   1748  HB2 ARG A 110       3.342  15.865   0.859  1.00 98.01           H  
ATOM   1749  HB3 ARG A 110       4.276  17.370   0.816  1.00 98.01           H  
ATOM   1750  O   ARG A 110       2.398  18.124  -1.352  1.00 98.01           O  
ATOM   1751  CG  ARG A 110       5.464  15.564   0.808  1.00 98.01           C  
ATOM   1752  HG2 ARG A 110       5.391  14.553   0.407  1.00 98.01           H  
ATOM   1753  HG3 ARG A 110       6.355  16.043   0.403  1.00 98.01           H  
ATOM   1754  CD  ARG A 110       5.574  15.496   2.327  1.00 98.01           C  
ATOM   1755  HD2 ARG A 110       5.684  16.507   2.719  1.00 98.01           H  
ATOM   1756  HD3 ARG A 110       4.663  15.050   2.727  1.00 98.01           H  
ATOM   1757  NE  ARG A 110       6.729  14.679   2.717  1.00 98.01           N  
ATOM   1758  HE  ARG A 110       7.222  14.209   1.971  1.00 98.01           H  
ATOM   1759  NH1 ARG A 110       6.536  14.982   4.990  1.00 98.01           N  
ATOM   1760 HH11 ARG A 110       6.861  14.779   5.925  1.00 98.01           H  
ATOM   1761 HH12 ARG A 110       5.717  15.552   4.833  1.00 98.01           H  
ATOM   1762  NH2 ARG A 110       8.169  13.699   4.148  1.00 98.01           N  
ATOM   1763 HH21 ARG A 110       8.596  13.277   3.336  1.00 98.01           H  
ATOM   1764 HH22 ARG A 110       8.502  13.487   5.078  1.00 98.01           H  
ATOM   1765  CZ  ARG A 110       7.137  14.462   3.951  1.00 98.01           C  
ATOM   1766  N   TYR A 111       1.791  16.007  -1.824  1.00 98.54           N  
ATOM   1767  H   TYR A 111       2.086  15.041  -1.846  1.00 98.54           H  
ATOM   1768  CA  TYR A 111       0.401  16.276  -2.132  1.00 98.54           C  
ATOM   1769  HA  TYR A 111       0.163  17.303  -1.854  1.00 98.54           H  
ATOM   1770  C   TYR A 111      -0.510  15.352  -1.335  1.00 98.54           C  
ATOM   1771  CB  TYR A 111       0.132  16.124  -3.629  1.00 98.54           C  
ATOM   1772  HB2 TYR A 111      -0.882  16.489  -3.791  1.00 98.54           H  
ATOM   1773  HB3 TYR A 111       0.158  15.068  -3.896  1.00 98.54           H  
ATOM   1774  O   TYR A 111      -0.091  14.305  -0.837  1.00 98.54           O  
ATOM   1775  CG  TYR A 111       1.053  16.873  -4.564  1.00 98.54           C  
ATOM   1776  CD1 TYR A 111       0.628  18.095  -5.118  1.00 98.54           C  
ATOM   1777  HD1 TYR A 111      -0.343  18.496  -4.867  1.00 98.54           H  
ATOM   1778  CD2 TYR A 111       2.314  16.341  -4.902  1.00 98.54           C  
ATOM   1779  HD2 TYR A 111       2.636  15.398  -4.485  1.00 98.54           H  
ATOM   1780  CE1 TYR A 111       1.467  18.795  -6.001  1.00 98.54           C  
ATOM   1781  HE1 TYR A 111       1.137  19.732  -6.426  1.00 98.54           H  
ATOM   1782  CE2 TYR A 111       3.161  17.046  -5.777  1.00 98.54           C  
ATOM   1783  HE2 TYR A 111       4.132  16.651  -6.035  1.00 98.54           H  
ATOM   1784  OH  TYR A 111       3.553  18.955  -7.171  1.00 98.54           O  
ATOM   1785  HH  TYR A 111       3.132  19.751  -7.504  1.00 98.54           H  
ATOM   1786  CZ  TYR A 111       2.738  18.273  -6.327  1.00 98.54           C  
ATOM   1787  N   PHE A 112      -1.774  15.738  -1.248  1.00 98.58           N  
ATOM   1788  H   PHE A 112      -2.040  16.631  -1.639  1.00 98.58           H  
ATOM   1789  CA  PHE A 112      -2.836  14.901  -0.747  1.00 98.58           C  
ATOM   1790  HA  PHE A 112      -2.543  13.875  -0.970  1.00 98.58           H  
ATOM   1791  C   PHE A 112      -4.159  15.174  -1.460  1.00 98.58           C  
ATOM   1792  CB  PHE A 112      -2.972  15.061   0.771  1.00 98.58           C  
ATOM   1793  HB2 PHE A 112      -1.981  14.993   1.221  1.00 98.58           H  
ATOM   1794  HB3 PHE A 112      -3.547  14.216   1.150  1.00 98.58           H  
ATOM   1795  O   PHE A 112      -4.445  16.301  -1.879  1.00 98.58           O  
ATOM   1796  CG  PHE A 112      -3.646  16.345   1.221  1.00 98.58           C  
ATOM   1797  CD1 PHE A 112      -2.913  17.543   1.319  1.00 98.58           C  
ATOM   1798  HD1 PHE A 112      -1.869  17.559   1.043  1.00 98.58           H  
ATOM   1799  CD2 PHE A 112      -5.016  16.338   1.546  1.00 98.58           C  
ATOM   1800  HD2 PHE A 112      -5.591  15.429   1.453  1.00 98.58           H  
ATOM   1801  CE1 PHE A 112      -3.545  18.723   1.750  1.00 98.58           C  
ATOM   1802  HE1 PHE A 112      -2.984  19.644   1.812  1.00 98.58           H  
ATOM   1803  CE2 PHE A 112      -5.640  17.510   2.005  1.00 98.58           C  
ATOM   1804  HE2 PHE A 112      -6.689  17.494   2.265  1.00 98.58           H  
ATOM   1805  CZ  PHE A 112      -4.906  18.705   2.101  1.00 98.58           C  
ATOM   1806  HZ  PHE A 112      -5.391  19.610   2.438  1.00 98.58           H  
ATOM   1807  N   ALA A 113      -4.975  14.132  -1.531  1.00 98.48           N  
ATOM   1808  H   ALA A 113      -4.639  13.253  -1.164  1.00 98.48           H  
ATOM   1809  CA  ALA A 113      -6.383  14.191  -1.894  1.00 98.48           C  
ATOM   1810  HA  ALA A 113      -6.707  15.230  -1.952  1.00 98.48           H  
ATOM   1811  C   ALA A 113      -7.190  13.495  -0.794  1.00 98.48           C  
ATOM   1812  CB  ALA A 113      -6.583  13.549  -3.270  1.00 98.48           C  
ATOM   1813  HB1 ALA A 113      -6.257  12.509  -3.251  1.00 98.48           H  
ATOM   1814  HB2 ALA A 113      -6.006  14.093  -4.018  1.00 98.48           H  
ATOM   1815  HB3 ALA A 113      -7.638  13.587  -3.543  1.00 98.48           H  
ATOM   1816  O   ALA A 113      -6.784  12.454  -0.276  1.00 98.48           O  
ATOM   1817  N   GLN A 114      -8.316  14.076  -0.408  1.00 98.43           N  
ATOM   1818  H   GLN A 114      -8.615  14.918  -0.879  1.00 98.43           H  
ATOM   1819  CA  GLN A 114      -9.182  13.573   0.647  1.00 98.43           C  
ATOM   1820  HA  GLN A 114      -8.877  12.555   0.891  1.00 98.43           H  
ATOM   1821  C   GLN A 114     -10.619  13.511   0.148  1.00 98.43           C  
ATOM   1822  CB  GLN A 114      -8.995  14.432   1.903  1.00 98.43           C  
ATOM   1823  HB2 GLN A 114      -7.927  14.429   2.120  1.00 98.43           H  
ATOM   1824  HB3 GLN A 114      -9.294  15.459   1.695  1.00 98.43           H  
ATOM   1825  O   GLN A 114     -11.044  14.339  -0.646  1.00 98.43           O  
ATOM   1826  CG  GLN A 114      -9.751  13.922   3.148  1.00 98.43           C  
ATOM   1827  HG2 GLN A 114      -9.640  12.841   3.228  1.00 98.43           H  
ATOM   1828  HG3 GLN A 114     -10.811  14.158   3.054  1.00 98.43           H  
ATOM   1829  CD  GLN A 114      -9.210  14.531   4.443  1.00 98.43           C  
ATOM   1830  NE2 GLN A 114      -9.859  14.357   5.572  1.00 98.43           N  
ATOM   1831 HE21 GLN A 114     -10.709  13.818   5.652  1.00 98.43           H  
ATOM   1832 HE22 GLN A 114      -9.417  14.763   6.385  1.00 98.43           H  
ATOM   1833  OE1 GLN A 114      -8.147  15.135   4.480  1.00 98.43           O  
ATOM   1834  N   TYR A 115     -11.359  12.509   0.606  1.00 98.41           N  
ATOM   1835  H   TYR A 115     -10.924  11.855   1.240  1.00 98.41           H  
ATOM   1836  CA  TYR A 115     -12.714  12.211   0.167  1.00 98.41           C  
ATOM   1837  HA  TYR A 115     -13.127  13.057  -0.382  1.00 98.41           H  
ATOM   1838  C   TYR A 115     -13.574  11.945   1.391  1.00 98.41           C  
ATOM   1839  CB  TYR A 115     -12.693  10.994  -0.763  1.00 98.41           C  
ATOM   1840  HB2 TYR A 115     -12.338  10.125  -0.209  1.00 98.41           H  
ATOM   1841  HB3 TYR A 115     -13.713  10.776  -1.080  1.00 98.41           H  
ATOM   1842  O   TYR A 115     -13.245  11.077   2.201  1.00 98.41           O  
ATOM   1843  CG  TYR A 115     -11.826  11.186  -1.989  1.00 98.41           C  
ATOM   1844  CD1 TYR A 115     -12.406  11.733  -3.142  1.00 98.41           C  
ATOM   1845  HD1 TYR A 115     -13.450  12.008  -3.139  1.00 98.41           H  
ATOM   1846  CD2 TYR A 115     -10.451  10.867  -1.973  1.00 98.41           C  
ATOM   1847  HD2 TYR A 115      -9.999  10.469  -1.077  1.00 98.41           H  
ATOM   1848  CE1 TYR A 115     -11.620  11.966  -4.279  1.00 98.41           C  
ATOM   1849  HE1 TYR A 115     -12.060  12.427  -5.151  1.00 98.41           H  
ATOM   1850  CE2 TYR A 115      -9.659  11.106  -3.117  1.00 98.41           C  
ATOM   1851  HE2 TYR A 115      -8.600  10.894  -3.110  1.00 98.41           H  
ATOM   1852  OH  TYR A 115      -9.504  11.981  -5.366  1.00 98.41           O  
ATOM   1853  HH  TYR A 115     -10.059  12.389  -6.035  1.00 98.41           H  
ATOM   1854  CZ  TYR A 115     -10.246  11.669  -4.271  1.00 98.41           C  
ATOM   1855  N   SER A 116     -14.675  12.679   1.537  1.00 97.54           N  
ATOM   1856  H   SER A 116     -14.882  13.380   0.841  1.00 97.54           H  
ATOM   1857  CA  SER A 116     -15.555  12.566   2.709  1.00 97.54           C  
ATOM   1858  HA  SER A 116     -14.927  12.565   3.600  1.00 97.54           H  
ATOM   1859  C   SER A 116     -16.378  11.273   2.752  1.00 97.54           C  
ATOM   1860  CB  SER A 116     -16.470  13.786   2.793  1.00 97.54           C  
ATOM   1861  HB2 SER A 116     -15.865  14.690   2.715  1.00 97.54           H  
ATOM   1862  HB3 SER A 116     -16.973  13.787   3.760  1.00 97.54           H  
ATOM   1863  O   SER A 116     -16.969  10.959   3.786  1.00 97.54           O  
ATOM   1864  OG  SER A 116     -17.441  13.777   1.765  1.00 97.54           O  
ATOM   1865  HG  SER A 116     -17.777  14.672   1.677  1.00 97.54           H  
ATOM   1866  N   LEU A 117     -16.424  10.524   1.647  1.00 97.44           N  
ATOM   1867  H   LEU A 117     -15.956  10.880   0.826  1.00 97.44           H  
ATOM   1868  CA  LEU A 117     -16.998   9.186   1.569  1.00 97.44           C  
ATOM   1869  HA  LEU A 117     -17.088   8.775   2.574  1.00 97.44           H  
ATOM   1870  C   LEU A 117     -16.080   8.284   0.747  1.00 97.44           C  
ATOM   1871  CB  LEU A 117     -18.392   9.267   0.926  1.00 97.44           C  
ATOM   1872  HB2 LEU A 117     -18.256   9.721  -0.055  1.00 97.44           H  
ATOM   1873  HB3 LEU A 117     -19.027   9.919   1.525  1.00 97.44           H  
ATOM   1874  O   LEU A 117     -15.758   8.610  -0.394  1.00 97.44           O  
ATOM   1875  CG  LEU A 117     -19.098   7.913   0.715  1.00 97.44           C  
ATOM   1876  HG  LEU A 117     -18.459   7.246   0.137  1.00 97.44           H  
ATOM   1877  CD1 LEU A 117     -19.451   7.236   2.039  1.00 97.44           C  
ATOM   1878 HD11 LEU A 117     -20.119   7.876   2.617  1.00 97.44           H  
ATOM   1879 HD12 LEU A 117     -19.942   6.283   1.843  1.00 97.44           H  
ATOM   1880 HD13 LEU A 117     -18.545   7.037   2.611  1.00 97.44           H  
ATOM   1881  CD2 LEU A 117     -20.392   8.121  -0.073  1.00 97.44           C  
ATOM   1882 HD21 LEU A 117     -20.157   8.560  -1.042  1.00 97.44           H  
ATOM   1883 HD22 LEU A 117     -20.885   7.161  -0.227  1.00 97.44           H  
ATOM   1884 HD23 LEU A 117     -21.059   8.791   0.470  1.00 97.44           H  
ATOM   1885  N   PHE A 118     -15.748   7.129   1.307  1.00 98.34           N  
ATOM   1886  H   PHE A 118     -15.945   7.008   2.290  1.00 98.34           H  
ATOM   1887  CA  PHE A 118     -15.117   6.008   0.632  1.00 98.34           C  
ATOM   1888  HA  PHE A 118     -15.287   6.079  -0.442  1.00 98.34           H  
ATOM   1889  C   PHE A 118     -15.721   4.704   1.144  1.00 98.34           C  
ATOM   1890  CB  PHE A 118     -13.613   6.047   0.882  1.00 98.34           C  
ATOM   1891  HB2 PHE A 118     -13.219   6.930   0.377  1.00 98.34           H  
ATOM   1892  HB3 PHE A 118     -13.429   6.161   1.950  1.00 98.34           H  
ATOM   1893  O   PHE A 118     -15.818   4.483   2.352  1.00 98.34           O  
ATOM   1894  CG  PHE A 118     -12.873   4.819   0.386  1.00 98.34           C  
ATOM   1895  CD1 PHE A 118     -12.636   3.742   1.258  1.00 98.34           C  
ATOM   1896  HD1 PHE A 118     -12.998   3.788   2.275  1.00 98.34           H  
ATOM   1897  CD2 PHE A 118     -12.426   4.746  -0.944  1.00 98.34           C  
ATOM   1898  HD2 PHE A 118     -12.621   5.561  -1.625  1.00 98.34           H  
ATOM   1899  CE1 PHE A 118     -11.933   2.609   0.810  1.00 98.34           C  
ATOM   1900  HE1 PHE A 118     -11.743   1.786   1.482  1.00 98.34           H  
ATOM   1901  CE2 PHE A 118     -11.712   3.618  -1.389  1.00 98.34           C  
ATOM   1902  HE2 PHE A 118     -11.356   3.565  -2.408  1.00 98.34           H  
ATOM   1903  CZ  PHE A 118     -11.466   2.549  -0.513  1.00 98.34           C  
ATOM   1904  HZ  PHE A 118     -10.926   1.680  -0.858  1.00 98.34           H  
ATOM   1905  N   ARG A 119     -16.126   3.843   0.216  1.00 98.01           N  
ATOM   1906  H   ARG A 119     -16.076   4.124  -0.753  1.00 98.01           H  
ATOM   1907  CA  ARG A 119     -16.640   2.510   0.508  1.00 98.01           C  
ATOM   1908  HA  ARG A 119     -16.089   2.094   1.351  1.00 98.01           H  
ATOM   1909  C   ARG A 119     -16.406   1.593  -0.681  1.00 98.01           C  
ATOM   1910  CB  ARG A 119     -18.126   2.627   0.886  1.00 98.01           C  
ATOM   1911  HB2 ARG A 119     -18.650   3.218   0.135  1.00 98.01           H  
ATOM   1912  HB3 ARG A 119     -18.200   3.148   1.840  1.00 98.01           H  
ATOM   1913  O   ARG A 119     -16.606   2.009  -1.822  1.00 98.01           O  
ATOM   1914  CG  ARG A 119     -18.818   1.267   1.014  1.00 98.01           C  
ATOM   1915  HG2 ARG A 119     -18.266   0.642   1.716  1.00 98.01           H  
ATOM   1916  HG3 ARG A 119     -18.846   0.787   0.036  1.00 98.01           H  
ATOM   1917  CD  ARG A 119     -20.255   1.426   1.496  1.00 98.01           C  
ATOM   1918  HD2 ARG A 119     -20.243   1.901   2.477  1.00 98.01           H  
ATOM   1919  HD3 ARG A 119     -20.797   2.057   0.792  1.00 98.01           H  
ATOM   1920  NE  ARG A 119     -20.906   0.111   1.596  1.00 98.01           N  
ATOM   1921  HE  ARG A 119     -20.320  -0.692   1.414  1.00 98.01           H  
ATOM   1922  NH1 ARG A 119     -22.998   0.855   2.166  1.00 98.01           N  
ATOM   1923 HH11 ARG A 119     -22.657   1.803   2.091  1.00 98.01           H  
ATOM   1924 HH12 ARG A 119     -23.927   0.654   2.508  1.00 98.01           H  
ATOM   1925  NH2 ARG A 119     -22.577  -1.339   2.115  1.00 98.01           N  
ATOM   1926 HH21 ARG A 119     -21.914  -2.101   2.085  1.00 98.01           H  
ATOM   1927 HH22 ARG A 119     -23.524  -1.528   2.409  1.00 98.01           H  
ATOM   1928  CZ  ARG A 119     -22.155  -0.119   1.951  1.00 98.01           C  
ATOM   1929  N   LEU A 120     -16.060   0.343  -0.394  1.00 98.59           N  
ATOM   1930  H   LEU A 120     -15.939   0.079   0.573  1.00 98.59           H  
ATOM   1931  CA  LEU A 120     -16.139  -0.727  -1.383  1.00 98.59           C  
ATOM   1932  HA  LEU A 120     -16.159  -0.296  -2.384  1.00 98.59           H  
ATOM   1933  C   LEU A 120     -17.451  -1.487  -1.223  1.00 98.59           C  
ATOM   1934  CB  LEU A 120     -14.907  -1.642  -1.314  1.00 98.59           C  
ATOM   1935  HB2 LEU A 120     -14.911  -2.178  -0.365  1.00 98.59           H  
ATOM   1936  HB3 LEU A 120     -14.990  -2.379  -2.114  1.00 98.59           H  
ATOM   1937  O   LEU A 120     -17.975  -1.629  -0.114  1.00 98.59           O  
ATOM   1938  CG  LEU A 120     -13.564  -0.905  -1.462  1.00 98.59           C  
ATOM   1939  HG  LEU A 120     -13.381  -0.331  -0.554  1.00 98.59           H  
ATOM   1940  CD1 LEU A 120     -12.441  -1.928  -1.627  1.00 98.59           C  
ATOM   1941 HD11 LEU A 120     -12.543  -2.449  -2.579  1.00 98.59           H  
ATOM   1942 HD12 LEU A 120     -12.489  -2.665  -0.825  1.00 98.59           H  
ATOM   1943 HD13 LEU A 120     -11.470  -1.433  -1.601  1.00 98.59           H  
ATOM   1944  CD2 LEU A 120     -13.521   0.065  -2.646  1.00 98.59           C  
ATOM   1945 HD21 LEU A 120     -13.679  -0.474  -3.581  1.00 98.59           H  
ATOM   1946 HD22 LEU A 120     -14.280   0.841  -2.546  1.00 98.59           H  
ATOM   1947 HD23 LEU A 120     -12.556   0.571  -2.661  1.00 98.59           H  
ATOM   1948  N   PHE A 121     -17.994  -1.954  -2.339  1.00 98.47           N  
ATOM   1949  H   PHE A 121     -17.545  -1.737  -3.217  1.00 98.47           H  
ATOM   1950  CA  PHE A 121     -19.021  -2.990  -2.324  1.00 98.47           C  
ATOM   1951  HA  PHE A 121     -19.658  -2.853  -1.451  1.00 98.47           H  
ATOM   1952  C   PHE A 121     -18.383  -4.380  -2.176  1.00 98.47           C  
ATOM   1953  CB  PHE A 121     -19.913  -2.837  -3.556  1.00 98.47           C  
ATOM   1954  HB2 PHE A 121     -19.300  -2.867  -4.458  1.00 98.47           H  
ATOM   1955  HB3 PHE A 121     -20.594  -3.687  -3.588  1.00 98.47           H  
ATOM   1956  O   PHE A 121     -17.159  -4.512  -2.195  1.00 98.47           O  
ATOM   1957  CG  PHE A 121     -20.757  -1.575  -3.538  1.00 98.47           C  
ATOM   1958  CD1 PHE A 121     -21.989  -1.562  -2.860  1.00 98.47           C  
ATOM   1959  HD1 PHE A 121     -22.344  -2.461  -2.377  1.00 98.47           H  
ATOM   1960  CD2 PHE A 121     -20.332  -0.415  -4.208  1.00 98.47           C  
ATOM   1961  HD2 PHE A 121     -19.389  -0.417  -4.734  1.00 98.47           H  
ATOM   1962  CE1 PHE A 121     -22.787  -0.404  -2.859  1.00 98.47           C  
ATOM   1963  HE1 PHE A 121     -23.749  -0.423  -2.368  1.00 98.47           H  
ATOM   1964  CE2 PHE A 121     -21.131   0.740  -4.222  1.00 98.47           C  
ATOM   1965  HE2 PHE A 121     -20.806   1.606  -4.779  1.00 98.47           H  
ATOM   1966  CZ  PHE A 121     -22.358   0.748  -3.540  1.00 98.47           C  
ATOM   1967  HZ  PHE A 121     -22.988   1.625  -3.566  1.00 98.47           H  
ATOM   1968  N   GLY A 122     -19.208  -5.407  -1.967  1.00 98.31           N  
ATOM   1969  H   GLY A 122     -20.204  -5.262  -2.051  1.00 98.31           H  
ATOM   1970  CA  GLY A 122     -18.729  -6.779  -1.800  1.00 98.31           C  
ATOM   1971  HA2 GLY A 122     -19.552  -7.413  -1.470  1.00 98.31           H  
ATOM   1972  HA3 GLY A 122     -17.952  -6.802  -1.036  1.00 98.31           H  
ATOM   1973  C   GLY A 122     -18.158  -7.365  -3.093  1.00 98.31           C  
ATOM   1974  O   GLY A 122     -18.254  -6.775  -4.173  1.00 98.31           O  
ATOM   1975  N   GLU A 123     -17.593  -8.568  -3.004  1.00 98.50           N  
ATOM   1976  H   GLU A 123     -17.470  -8.993  -2.096  1.00 98.50           H  
ATOM   1977  CA  GLU A 123     -17.055  -9.267  -4.178  1.00 98.50           C  
ATOM   1978  HA  GLU A 123     -16.299  -8.634  -4.642  1.00 98.50           H  
ATOM   1979  C   GLU A 123     -18.130  -9.576  -5.237  1.00 98.50           C  
ATOM   1980  CB  GLU A 123     -16.392 -10.571  -3.730  1.00 98.50           C  
ATOM   1981  HB2 GLU A 123     -15.753 -10.381  -2.868  1.00 98.50           H  
ATOM   1982  HB3 GLU A 123     -17.164 -11.284  -3.442  1.00 98.50           H  
ATOM   1983  O   GLU A 123     -17.843  -9.574  -6.431  1.00 98.50           O  
ATOM   1984  CG  GLU A 123     -15.543 -11.138  -4.875  1.00 98.50           C  
ATOM   1985  HG2 GLU A 123     -16.161 -11.307  -5.757  1.00 98.50           H  
ATOM   1986  HG3 GLU A 123     -14.777 -10.405  -5.130  1.00 98.50           H  
ATOM   1987  CD  GLU A 123     -14.878 -12.460  -4.533  1.00 98.50           C  
ATOM   1988  OE1 GLU A 123     -13.875 -12.798  -5.206  1.00 98.50           O  
ATOM   1989  OE2 GLU A 123     -15.387 -13.187  -3.647  1.00 98.50           O  
ATOM   1990  N   ASN A 124     -19.385  -9.769  -4.821  1.00 98.09           N  
ATOM   1991  H   ASN A 124     -19.574  -9.654  -3.835  1.00 98.09           H  
ATOM   1992  CA  ASN A 124     -20.538  -9.936  -5.714  1.00 98.09           C  
ATOM   1993  HA  ASN A 124     -20.336 -10.774  -6.382  1.00 98.09           H  
ATOM   1994  C   ASN A 124     -20.799  -8.710  -6.610  1.00 98.09           C  
ATOM   1995  CB  ASN A 124     -21.780 -10.262  -4.864  1.00 98.09           C  
ATOM   1996  HB2 ASN A 124     -22.604 -10.488  -5.541  1.00 98.09           H  
ATOM   1997  HB3 ASN A 124     -21.590 -11.147  -4.257  1.00 98.09           H  
ATOM   1998  O   ASN A 124     -21.490  -8.825  -7.617  1.00 98.09           O  
ATOM   1999  CG  ASN A 124     -22.193  -9.122  -3.942  1.00 98.09           C  
ATOM   2000  ND2 ASN A 124     -23.467  -8.824  -3.850  1.00 98.09           N  
ATOM   2001 HD21 ASN A 124     -24.138  -9.271  -4.458  1.00 98.09           H  
ATOM   2002 HD22 ASN A 124     -23.676  -7.983  -3.332  1.00 98.09           H  
ATOM   2003  OD1 ASN A 124     -21.385  -8.494  -3.277  1.00 98.09           O  
ATOM   2004  N   GLU A 125     -20.246  -7.554  -6.248  1.00 98.48           N  
ATOM   2005  H   GLU A 125     -19.722  -7.534  -5.385  1.00 98.48           H  
ATOM   2006  CA  GLU A 125     -20.251  -6.317  -7.033  1.00 98.48           C  
ATOM   2007  HA  GLU A 125     -20.820  -6.473  -7.950  1.00 98.48           H  
ATOM   2008  C   GLU A 125     -18.824  -5.934  -7.468  1.00 98.48           C  
ATOM   2009  CB  GLU A 125     -20.938  -5.201  -6.232  1.00 98.48           C  
ATOM   2010  HB2 GLU A 125     -20.375  -5.046  -5.311  1.00 98.48           H  
ATOM   2011  HB3 GLU A 125     -20.920  -4.279  -6.813  1.00 98.48           H  
ATOM   2012  O   GLU A 125     -18.529  -4.760  -7.693  1.00 98.48           O  
ATOM   2013  CG  GLU A 125     -22.398  -5.525  -5.887  1.00 98.48           C  
ATOM   2014  HG2 GLU A 125     -22.440  -6.402  -5.241  1.00 98.48           H  
ATOM   2015  HG3 GLU A 125     -22.936  -5.758  -6.806  1.00 98.48           H  
ATOM   2016  CD  GLU A 125     -23.076  -4.346  -5.185  1.00 98.48           C  
ATOM   2017  OE1 GLU A 125     -23.596  -3.457  -5.899  1.00 98.48           O  
ATOM   2018  OE2 GLU A 125     -23.076  -4.313  -3.933  1.00 98.48           O  
ATOM   2019  N   ASN A 126     -17.920  -6.921  -7.541  1.00 98.64           N  
ATOM   2020  H   ASN A 126     -18.230  -7.855  -7.312  1.00 98.64           H  
ATOM   2021  CA  ASN A 126     -16.522  -6.783  -7.952  1.00 98.64           C  
ATOM   2022  HA  ASN A 126     -16.006  -7.689  -7.632  1.00 98.64           H  
ATOM   2023  C   ASN A 126     -15.791  -5.625  -7.251  1.00 98.64           C  
ATOM   2024  CB  ASN A 126     -16.446  -6.725  -9.486  1.00 98.64           C  
ATOM   2025  HB2 ASN A 126     -17.062  -5.896  -9.833  1.00 98.64           H  
ATOM   2026  HB3 ASN A 126     -15.420  -6.537  -9.803  1.00 98.64           H  
ATOM   2027  O   ASN A 126     -15.042  -4.877  -7.881  1.00 98.64           O  
ATOM   2028  CG  ASN A 126     -16.888  -8.003 -10.170  1.00 98.64           C  
ATOM   2029  ND2 ASN A 126     -17.622  -7.878 -11.249  1.00 98.64           N  
ATOM   2030 HD21 ASN A 126     -17.806  -6.959 -11.624  1.00 98.64           H  
ATOM   2031 HD22 ASN A 126     -17.746  -8.698 -11.825  1.00 98.64           H  
ATOM   2032  OD1 ASN A 126     -16.543  -9.113  -9.773  1.00 98.64           O  
ATOM   2033  N   TYR A 127     -16.027  -5.454  -5.945  1.00 98.80           N  
ATOM   2034  H   TYR A 127     -16.693  -6.066  -5.494  1.00 98.80           H  
ATOM   2035  CA  TYR A 127     -15.394  -4.415  -5.128  1.00 98.80           C  
ATOM   2036  HA  TYR A 127     -15.920  -4.413  -4.174  1.00 98.80           H  
ATOM   2037  C   TYR A 127     -15.561  -2.988  -5.678  1.00 98.80           C  
ATOM   2038  CB  TYR A 127     -13.935  -4.791  -4.824  1.00 98.80           C  
ATOM   2039  HB2 TYR A 127     -13.514  -4.048  -4.147  1.00 98.80           H  
ATOM   2040  HB3 TYR A 127     -13.355  -4.759  -5.746  1.00 98.80           H  
ATOM   2041  O   TYR A 127     -14.660  -2.156  -5.541  1.00 98.80           O  
ATOM   2042  CG  TYR A 127     -13.770  -6.149  -4.173  1.00 98.80           C  
ATOM   2043  CD1 TYR A 127     -14.285  -6.362  -2.880  1.00 98.80           C  
ATOM   2044  HD1 TYR A 127     -14.818  -5.573  -2.370  1.00 98.80           H  
ATOM   2045  CD2 TYR A 127     -13.072  -7.180  -4.833  1.00 98.80           C  
ATOM   2046  HD2 TYR A 127     -12.675  -7.017  -5.825  1.00 98.80           H  
ATOM   2047  CE1 TYR A 127     -14.095  -7.598  -2.238  1.00 98.80           C  
ATOM   2048  HE1 TYR A 127     -14.487  -7.763  -1.245  1.00 98.80           H  
ATOM   2049  CE2 TYR A 127     -12.877  -8.420  -4.189  1.00 98.80           C  
ATOM   2050  HE2 TYR A 127     -12.343  -9.220  -4.681  1.00 98.80           H  
ATOM   2051  OH  TYR A 127     -13.216  -9.812  -2.245  1.00 98.80           O  
ATOM   2052  HH  TYR A 127     -13.668  -9.824  -1.397  1.00 98.80           H  
ATOM   2053  CZ  TYR A 127     -13.388  -8.628  -2.887  1.00 98.80           C  
ATOM   2054  N   ARG A 128     -16.715  -2.697  -6.301  1.00 98.72           N  
ATOM   2055  H   ARG A 128     -17.351  -3.462  -6.477  1.00 98.72           H  
ATOM   2056  CA  ARG A 128     -17.038  -1.387  -6.888  1.00 98.72           C  
ATOM   2057  HA  ARG A 128     -16.380  -1.251  -7.746  1.00 98.72           H  
ATOM   2058  C   ARG A 128     -16.748  -0.224  -5.930  1.00 98.72           C  
ATOM   2059  CB  ARG A 128     -18.492  -1.405  -7.398  1.00 98.72           C  
ATOM   2060  HB2 ARG A 128     -19.161  -1.654  -6.575  1.00 98.72           H  
ATOM   2061  HB3 ARG A 128     -18.581  -2.193  -8.146  1.00 98.72           H  
ATOM   2062  O   ARG A 128     -17.049  -0.299  -4.736  1.00 98.72           O  
ATOM   2063  CG  ARG A 128     -18.932  -0.084  -8.053  1.00 98.72           C  
ATOM   2064  HG2 ARG A 128     -18.851   0.741  -7.346  1.00 98.72           H  
ATOM   2065  HG3 ARG A 128     -18.272   0.114  -8.898  1.00 98.72           H  
ATOM   2066  CD  ARG A 128     -20.374  -0.146  -8.568  1.00 98.72           C  
ATOM   2067  HD2 ARG A 128     -20.466  -0.998  -9.242  1.00 98.72           H  
ATOM   2068  HD3 ARG A 128     -20.583   0.760  -9.136  1.00 98.72           H  
ATOM   2069  NE  ARG A 128     -21.332  -0.261  -7.453  1.00 98.72           N  
ATOM   2070  HE  ARG A 128     -20.987  -0.038  -6.531  1.00 98.72           H  
ATOM   2071  NH1 ARG A 128     -23.157  -0.941  -8.662  1.00 98.72           N  
ATOM   2072 HH11 ARG A 128     -22.693  -0.635  -9.506  1.00 98.72           H  
ATOM   2073 HH12 ARG A 128     -24.103  -1.295  -8.660  1.00 98.72           H  
ATOM   2074  NH2 ARG A 128     -23.232  -0.913  -6.431  1.00 98.72           N  
ATOM   2075 HH21 ARG A 128     -22.747  -0.767  -5.557  1.00 98.72           H  
ATOM   2076 HH22 ARG A 128     -23.739  -1.786  -6.409  1.00 98.72           H  
ATOM   2077  CZ  ARG A 128     -22.570  -0.697  -7.527  1.00 98.72           C  
ATOM   2078  N   LEU A 129     -16.195   0.866  -6.464  1.00 98.70           N  
ATOM   2079  H   LEU A 129     -15.967   0.843  -7.447  1.00 98.70           H  
ATOM   2080  CA  LEU A 129     -15.796   2.043  -5.691  1.00 98.70           C  
ATOM   2081  HA  LEU A 129     -15.476   1.709  -4.704  1.00 98.70           H  
ATOM   2082  C   LEU A 129     -16.946   3.039  -5.515  1.00 98.70           C  
ATOM   2083  CB  LEU A 129     -14.589   2.704  -6.381  1.00 98.70           C  
ATOM   2084  HB2 LEU A 129     -13.772   1.983  -6.398  1.00 98.70           H  
ATOM   2085  HB3 LEU A 129     -14.854   2.941  -7.412  1.00 98.70           H  
ATOM   2086  O   LEU A 129     -17.338   3.726  -6.458  1.00 98.70           O  
ATOM   2087  CG  LEU A 129     -14.064   3.978  -5.699  1.00 98.70           C  
ATOM   2088  HG  LEU A 129     -14.865   4.716  -5.644  1.00 98.70           H  
ATOM   2089  CD1 LEU A 129     -13.563   3.703  -4.282  1.00 98.70           C  
ATOM   2090 HD11 LEU A 129     -12.815   2.911  -4.307  1.00 98.70           H  
ATOM   2091 HD12 LEU A 129     -14.388   3.398  -3.637  1.00 98.70           H  
ATOM   2092 HD13 LEU A 129     -13.117   4.609  -3.871  1.00 98.70           H  
ATOM   2093  CD2 LEU A 129     -12.913   4.584  -6.500  1.00 98.70           C  
ATOM   2094 HD21 LEU A 129     -12.560   5.498  -6.023  1.00 98.70           H  
ATOM   2095 HD22 LEU A 129     -12.092   3.870  -6.568  1.00 98.70           H  
ATOM   2096 HD23 LEU A 129     -13.254   4.820  -7.508  1.00 98.70           H  
ATOM   2097  N   LYS A 130     -17.415   3.227  -4.278  1.00 98.32           N  
ATOM   2098  H   LYS A 130     -17.058   2.638  -3.539  1.00 98.32           H  
ATOM   2099  CA  LYS A 130     -18.238   4.385  -3.911  1.00 98.32           C  
ATOM   2100  HA  LYS A 130     -18.670   4.788  -4.827  1.00 98.32           H  
ATOM   2101  C   LYS A 130     -17.361   5.461  -3.286  1.00 98.32           C  
ATOM   2102  CB  LYS A 130     -19.378   3.962  -2.975  1.00 98.32           C  
ATOM   2103  HB2 LYS A 130     -18.954   3.655  -2.019  1.00 98.32           H  
ATOM   2104  HB3 LYS A 130     -19.887   3.096  -3.397  1.00 98.32           H  
ATOM   2105  O   LYS A 130     -16.809   5.266  -2.205  1.00 98.32           O  
ATOM   2106  CG  LYS A 130     -20.412   5.076  -2.732  1.00 98.32           C  
ATOM   2107  HG2 LYS A 130     -19.917   5.969  -2.350  1.00 98.32           H  
ATOM   2108  HG3 LYS A 130     -21.118   4.727  -1.978  1.00 98.32           H  
ATOM   2109  CD  LYS A 130     -21.188   5.421  -4.013  1.00 98.32           C  
ATOM   2110  HD2 LYS A 130     -21.603   4.503  -4.429  1.00 98.32           H  
ATOM   2111  HD3 LYS A 130     -20.509   5.855  -4.747  1.00 98.32           H  
ATOM   2112  CE  LYS A 130     -22.320   6.417  -3.754  1.00 98.32           C  
ATOM   2113  HE2 LYS A 130     -21.894   7.341  -3.362  1.00 98.32           H  
ATOM   2114  HE3 LYS A 130     -22.990   6.000  -3.002  1.00 98.32           H  
ATOM   2115  NZ  LYS A 130     -23.063   6.682  -5.014  1.00 98.32           N  
ATOM   2116  HZ1 LYS A 130     -23.832   7.321  -4.870  1.00 98.32           H  
ATOM   2117  HZ2 LYS A 130     -23.424   5.823  -5.403  1.00 98.32           H  
ATOM   2118  HZ3 LYS A 130     -22.448   7.070  -5.714  1.00 98.32           H  
ATOM   2119  N   ILE A 131     -17.275   6.615  -3.939  1.00 98.37           N  
ATOM   2120  H   ILE A 131     -17.715   6.703  -4.844  1.00 98.37           H  
ATOM   2121  CA  ILE A 131     -16.426   7.722  -3.497  1.00 98.37           C  
ATOM   2122  HA  ILE A 131     -16.323   7.642  -2.414  1.00 98.37           H  
ATOM   2123  C   ILE A 131     -17.074   9.079  -3.792  1.00 98.37           C  
ATOM   2124  CB  ILE A 131     -15.019   7.553  -4.106  1.00 98.37           C  
ATOM   2125  HB  ILE A 131     -14.674   6.555  -3.836  1.00 98.37           H  
ATOM   2126  O   ILE A 131     -17.731   9.239  -4.820  1.00 98.37           O  
ATOM   2127  CG1 ILE A 131     -14.036   8.546  -3.462  1.00 98.37           C  
ATOM   2128 HG12 ILE A 131     -14.275   9.566  -3.763  1.00 98.37           H  
ATOM   2129 HG13 ILE A 131     -14.117   8.470  -2.378  1.00 98.37           H  
ATOM   2130  CG2 ILE A 131     -15.052   7.619  -5.645  1.00 98.37           C  
ATOM   2131 HG21 ILE A 131     -15.642   6.794  -6.043  1.00 98.37           H  
ATOM   2132 HG22 ILE A 131     -15.516   8.546  -5.982  1.00 98.37           H  
ATOM   2133 HG23 ILE A 131     -14.049   7.542  -6.065  1.00 98.37           H  
ATOM   2134  CD1 ILE A 131     -12.588   8.241  -3.831  1.00 98.37           C  
ATOM   2135 HD11 ILE A 131     -12.376   7.181  -3.695  1.00 98.37           H  
ATOM   2136 HD12 ILE A 131     -11.923   8.815  -3.187  1.00 98.37           H  
ATOM   2137 HD13 ILE A 131     -12.405   8.532  -4.866  1.00 98.37           H  
ATOM   2138  N   SER A 132     -16.939  10.049  -2.883  1.00 97.80           N  
ATOM   2139  H   SER A 132     -16.407   9.854  -2.047  1.00 97.80           H  
ATOM   2140  CA  SER A 132     -17.434  11.420  -3.091  1.00 97.80           C  
ATOM   2141  HA  SER A 132     -17.184  11.722  -4.108  1.00 97.80           H  
ATOM   2142  C   SER A 132     -16.803  12.436  -2.132  1.00 97.80           C  
ATOM   2143  CB  SER A 132     -18.966  11.480  -2.961  1.00 97.80           C  
ATOM   2144  HB2 SER A 132     -19.309  12.477  -3.239  1.00 97.80           H  
ATOM   2145  HB3 SER A 132     -19.423  10.771  -3.651  1.00 97.80           H  
ATOM   2146  O   SER A 132     -16.169  12.061  -1.147  1.00 97.80           O  
ATOM   2147  OG  SER A 132     -19.410  11.199  -1.648  1.00 97.80           O  
ATOM   2148  HG  SER A 132     -18.728  11.455  -1.023  1.00 97.80           H  
ATOM   2149  N   GLY A 133     -17.058  13.725  -2.381  1.00 97.50           N  
ATOM   2150  H   GLY A 133     -17.576  13.959  -3.217  1.00 97.50           H  
ATOM   2151  CA  GLY A 133     -16.715  14.817  -1.464  1.00 97.50           C  
ATOM   2152  HA2 GLY A 133     -17.212  15.729  -1.794  1.00 97.50           H  
ATOM   2153  HA3 GLY A 133     -17.070  14.575  -0.462  1.00 97.50           H  
ATOM   2154  C   GLY A 133     -15.220  15.095  -1.399  1.00 97.50           C  
ATOM   2155  O   GLY A 133     -14.643  15.102  -0.313  1.00 97.50           O  
ATOM   2156  N   TYR A 134     -14.617  15.267  -2.573  1.00 98.29           N  
ATOM   2157  H   TYR A 134     -15.177  15.247  -3.414  1.00 98.29           H  
ATOM   2158  CA  TYR A 134     -13.203  15.564  -2.742  1.00 98.29           C  
ATOM   2159  HA  TYR A 134     -12.633  14.771  -2.258  1.00 98.29           H  
ATOM   2160  C   TYR A 134     -12.791  16.910  -2.116  1.00 98.29           C  
ATOM   2161  CB  TYR A 134     -12.866  15.509  -4.236  1.00 98.29           C  
ATOM   2162  HB2 TYR A 134     -13.687  15.941  -4.808  1.00 98.29           H  
ATOM   2163  HB3 TYR A 134     -12.778  14.466  -4.541  1.00 98.29           H  
ATOM   2164  O   TYR A 134     -13.512  17.907  -2.200  1.00 98.29           O  
ATOM   2165  CG  TYR A 134     -11.601  16.246  -4.609  1.00 98.29           C  
ATOM   2166  CD1 TYR A 134     -11.719  17.578  -5.044  1.00 98.29           C  
ATOM   2167  HD1 TYR A 134     -12.694  18.034  -5.125  1.00 98.29           H  
ATOM   2168  CD2 TYR A 134     -10.331  15.647  -4.471  1.00 98.29           C  
ATOM   2169  HD2 TYR A 134     -10.247  14.629  -4.119  1.00 98.29           H  
ATOM   2170  CE1 TYR A 134     -10.573  18.317  -5.354  1.00 98.29           C  
ATOM   2171  HE1 TYR A 134     -10.652  19.343  -5.681  1.00 98.29           H  
ATOM   2172  CE2 TYR A 134      -9.173  16.389  -4.786  1.00 98.29           C  
ATOM   2173  HE2 TYR A 134      -8.192  15.947  -4.688  1.00 98.29           H  
ATOM   2174  OH  TYR A 134      -8.254  18.500  -5.550  1.00 98.29           O  
ATOM   2175  HH  TYR A 134      -7.421  18.046  -5.398  1.00 98.29           H  
ATOM   2176  CZ  TYR A 134      -9.309  17.726  -5.227  1.00 98.29           C  
ATOM   2177  N   SER A 135     -11.589  16.932  -1.548  1.00 98.04           N  
ATOM   2178  H   SER A 135     -11.116  16.045  -1.449  1.00 98.04           H  
ATOM   2179  CA  SER A 135     -10.806  18.105  -1.166  1.00 98.04           C  
ATOM   2180  HA  SER A 135     -11.011  18.910  -1.871  1.00 98.04           H  
ATOM   2181  C   SER A 135      -9.305  17.774  -1.234  1.00 98.04           C  
ATOM   2182  CB  SER A 135     -11.213  18.564   0.240  1.00 98.04           C  
ATOM   2183  HB2 SER A 135     -10.726  19.513   0.465  1.00 98.04           H  
ATOM   2184  HB3 SER A 135     -12.292  18.718   0.262  1.00 98.04           H  
ATOM   2185  O   SER A 135      -8.921  16.613  -1.373  1.00 98.04           O  
ATOM   2186  OG  SER A 135     -10.854  17.617   1.228  1.00 98.04           O  
ATOM   2187  HG  SER A 135     -11.485  17.671   1.950  1.00 98.04           H  
ATOM   2188  N   GLY A 136      -8.427  18.773  -1.141  1.00 97.41           N  
ATOM   2189  H   GLY A 136      -8.761  19.726  -1.153  1.00 97.41           H  
ATOM   2190  CA  GLY A 136      -6.975  18.563  -1.081  1.00 97.41           C  
ATOM   2191  HA2 GLY A 136      -6.718  17.549  -1.389  1.00 97.41           H  
ATOM   2192  HA3 GLY A 136      -6.647  18.697  -0.050  1.00 97.41           H  
ATOM   2193  C   GLY A 136      -6.181  19.528  -1.952  1.00 97.41           C  
ATOM   2194  O   GLY A 136      -6.738  20.467  -2.516  1.00 97.41           O  
ATOM   2195  N   ASN A 137      -4.867  19.311  -2.031  1.00 97.14           N  
ATOM   2196  H   ASN A 137      -4.492  18.486  -1.584  1.00 97.14           H  
ATOM   2197  CA  ASN A 137      -3.958  20.113  -2.860  1.00 97.14           C  
ATOM   2198  HA  ASN A 137      -4.505  20.979  -3.232  1.00 97.14           H  
ATOM   2199  C   ASN A 137      -3.469  19.376  -4.128  1.00 97.14           C  
ATOM   2200  CB  ASN A 137      -2.801  20.655  -1.995  1.00 97.14           C  
ATOM   2201  HB2 ASN A 137      -3.202  21.123  -1.096  1.00 97.14           H  
ATOM   2202  HB3 ASN A 137      -2.275  21.416  -2.571  1.00 97.14           H  
ATOM   2203  O   ASN A 137      -2.912  20.019  -5.015  1.00 97.14           O  
ATOM   2204  CG  ASN A 137      -1.795  19.594  -1.590  1.00 97.14           C  
ATOM   2205  ND2 ASN A 137      -0.634  19.977  -1.112  1.00 97.14           N  
ATOM   2206 HD21 ASN A 137       0.071  19.267  -0.973  1.00 97.14           H  
ATOM   2207 HD22 ASN A 137      -0.407  20.959  -1.060  1.00 97.14           H  
ATOM   2208  OD1 ASN A 137      -2.029  18.409  -1.702  1.00 97.14           O  
ATOM   2209  N   ALA A 138      -3.678  18.059  -4.242  1.00 95.83           N  
ATOM   2210  H   ALA A 138      -4.099  17.576  -3.461  1.00 95.83           H  
ATOM   2211  CA  ALA A 138      -3.650  17.342  -5.522  1.00 95.83           C  
ATOM   2212  HA  ALA A 138      -2.905  17.783  -6.185  1.00 95.83           H  
ATOM   2213  C   ALA A 138      -5.019  17.444  -6.189  1.00 95.83           C  
ATOM   2214  CB  ALA A 138      -3.306  15.866  -5.296  1.00 95.83           C  
ATOM   2215  HB1 ALA A 138      -3.830  15.478  -4.422  1.00 95.83           H  
ATOM   2216  HB2 ALA A 138      -3.612  15.282  -6.164  1.00 95.83           H  
ATOM   2217  HB3 ALA A 138      -2.230  15.733  -5.184  1.00 95.83           H  
ATOM   2218  O   ALA A 138      -6.013  17.414  -5.476  1.00 95.83           O  
ATOM   2219  N   THR A 139      -5.097  17.514  -7.523  1.00 95.34           N  
ATOM   2220  H   THR A 139      -4.251  17.463  -8.072  1.00 95.34           H  
ATOM   2221  CA  THR A 139      -6.396  17.540  -8.226  1.00 95.34           C  
ATOM   2222  HA  THR A 139      -7.014  18.294  -7.738  1.00 95.34           H  
ATOM   2223  C   THR A 139      -7.134  16.206  -8.100  1.00 95.34           C  
ATOM   2224  CB  THR A 139      -6.298  17.958  -9.700  1.00 95.34           C  
ATOM   2225  HB  THR A 139      -7.272  18.372  -9.961  1.00 95.34           H  
ATOM   2226  O   THR A 139      -6.495  15.192  -7.859  1.00 95.34           O  
ATOM   2227  CG2 THR A 139      -5.268  19.042 -10.006  1.00 95.34           C  
ATOM   2228 HG21 THR A 139      -5.352  19.338 -11.052  1.00 95.34           H  
ATOM   2229 HG22 THR A 139      -5.456  19.912  -9.376  1.00 95.34           H  
ATOM   2230 HG23 THR A 139      -4.258  18.676  -9.823  1.00 95.34           H  
ATOM   2231  OG1 THR A 139      -6.092  16.891 -10.579  1.00 95.34           O  
ATOM   2232  HG1 THR A 139      -5.251  16.454 -10.423  1.00 95.34           H  
ATOM   2233  N   ASP A 140      -8.458  16.191  -8.262  1.00 96.69           N  
ATOM   2234  H   ASP A 140      -8.948  17.069  -8.355  1.00 96.69           H  
ATOM   2235  CA  ASP A 140      -9.281  14.983  -8.110  1.00 96.69           C  
ATOM   2236  HA  ASP A 140      -8.965  14.470  -7.201  1.00 96.69           H  
ATOM   2237  C   ASP A 140      -9.150  13.981  -9.273  1.00 96.69           C  
ATOM   2238  CB  ASP A 140     -10.741  15.401  -7.925  1.00 96.69           C  
ATOM   2239  HB2 ASP A 140     -10.788  16.207  -7.192  1.00 96.69           H  
ATOM   2240  HB3 ASP A 140     -11.131  15.807  -8.858  1.00 96.69           H  
ATOM   2241  O   ASP A 140     -10.032  13.885 -10.128  1.00 96.69           O  
ATOM   2242  CG  ASP A 140     -11.629  14.248  -7.457  1.00 96.69           C  
ATOM   2243  OD1 ASP A 140     -11.129  13.109  -7.244  1.00 96.69           O  
ATOM   2244  OD2 ASP A 140     -12.832  14.530  -7.293  1.00 96.69           O  
ATOM   2245  N   ASP A 141      -8.054  13.229  -9.319  1.00 96.74           N  
ATOM   2246  H   ASP A 141      -7.298  13.433  -8.681  1.00 96.74           H  
ATOM   2247  CA  ASP A 141      -7.852  12.204 -10.350  1.00 96.74           C  
ATOM   2248  HA  ASP A 141      -8.289  12.555 -11.285  1.00 96.74           H  
ATOM   2249  C   ASP A 141      -8.566  10.883 -10.030  1.00 96.74           C  
ATOM   2250  CB  ASP A 141      -6.358  11.988 -10.607  1.00 96.74           C  
ATOM   2251  HB2 ASP A 141      -5.847  11.816  -9.660  1.00 96.74           H  
ATOM   2252  HB3 ASP A 141      -6.239  11.085 -11.207  1.00 96.74           H  
ATOM   2253  O   ASP A 141      -8.702  10.037 -10.913  1.00 96.74           O  
ATOM   2254  CG  ASP A 141      -5.694  13.140 -11.370  1.00 96.74           C  
ATOM   2255  OD1 ASP A 141      -6.399  14.035 -11.895  1.00 96.74           O  
ATOM   2256  OD2 ASP A 141      -4.452  13.109 -11.473  1.00 96.74           O  
ATOM   2257  N   LEU A 142      -9.075  10.701  -8.805  1.00 97.06           N  
ATOM   2258  H   LEU A 142      -8.973  11.442  -8.126  1.00 97.06           H  
ATOM   2259  CA  LEU A 142      -9.796   9.483  -8.444  1.00 97.06           C  
ATOM   2260  HA  LEU A 142      -9.313   8.669  -8.985  1.00 97.06           H  
ATOM   2261  C   LEU A 142     -11.255   9.532  -8.913  1.00 97.06           C  
ATOM   2262  CB  LEU A 142      -9.640   9.177  -6.948  1.00 97.06           C  
ATOM   2263  HB2 LEU A 142     -10.276   9.865  -6.391  1.00 97.06           H  
ATOM   2264  HB3 LEU A 142      -8.601   9.346  -6.665  1.00 97.06           H  
ATOM   2265  O   LEU A 142     -11.660   8.690  -9.711  1.00 97.06           O  
ATOM   2266  CG  LEU A 142     -10.036   7.749  -6.534  1.00 97.06           C  
ATOM   2267  HG  LEU A 142     -11.113   7.622  -6.650  1.00 97.06           H  
ATOM   2268  CD1 LEU A 142      -9.312   6.664  -7.327  1.00 97.06           C  
ATOM   2269 HD11 LEU A 142      -9.479   5.685  -6.877  1.00 97.06           H  
ATOM   2270 HD12 LEU A 142      -9.686   6.629  -8.351  1.00 97.06           H  
ATOM   2271 HD13 LEU A 142      -8.245   6.886  -7.356  1.00 97.06           H  
ATOM   2272  CD2 LEU A 142      -9.654   7.532  -5.071  1.00 97.06           C  
ATOM   2273 HD21 LEU A 142     -10.142   6.632  -4.694  1.00 97.06           H  
ATOM   2274 HD22 LEU A 142      -8.574   7.401  -5.006  1.00 97.06           H  
ATOM   2275 HD23 LEU A 142      -9.944   8.393  -4.469  1.00 97.06           H  
ATOM   2276  N   ILE A 143     -12.056  10.526  -8.504  1.00 96.58           N  
ATOM   2277  H   ILE A 143     -11.682  11.277  -7.942  1.00 96.58           H  
ATOM   2278  CA  ILE A 143     -13.481  10.557  -8.894  1.00 96.58           C  
ATOM   2279  HA  ILE A 143     -13.932   9.605  -8.613  1.00 96.58           H  
ATOM   2280  C   ILE A 143     -13.628  10.678 -10.411  1.00 96.58           C  
ATOM   2281  CB  ILE A 143     -14.253  11.684  -8.176  1.00 96.58           C  
ATOM   2282  HB  ILE A 143     -13.686  12.604  -8.316  1.00 96.58           H  
ATOM   2283  O   ILE A 143     -14.431   9.952 -10.995  1.00 96.58           O  
ATOM   2284  CG1 ILE A 143     -14.369  11.346  -6.675  1.00 96.58           C  
ATOM   2285 HG12 ILE A 143     -13.380  11.117  -6.279  1.00 96.58           H  
ATOM   2286 HG13 ILE A 143     -14.976  10.444  -6.586  1.00 96.58           H  
ATOM   2287  CG2 ILE A 143     -15.658  11.925  -8.766  1.00 96.58           C  
ATOM   2288 HG21 ILE A 143     -16.136  12.766  -8.264  1.00 96.58           H  
ATOM   2289 HG22 ILE A 143     -15.599  12.192  -9.821  1.00 96.58           H  
ATOM   2290 HG23 ILE A 143     -16.276  11.034  -8.656  1.00 96.58           H  
ATOM   2291  CD1 ILE A 143     -15.017  12.415  -5.786  1.00 96.58           C  
ATOM   2292 HD11 ILE A 143     -16.065  12.552  -6.054  1.00 96.58           H  
ATOM   2293 HD12 ILE A 143     -14.973  12.085  -4.748  1.00 96.58           H  
ATOM   2294 HD13 ILE A 143     -14.490  13.364  -5.878  1.00 96.58           H  
ATOM   2295  N   LYS A 144     -12.829  11.543 -11.056  1.00 92.02           N  
ATOM   2296  H   LYS A 144     -12.174  12.072 -10.498  1.00 92.02           H  
ATOM   2297  CA  LYS A 144     -12.942  11.851 -12.495  1.00 92.02           C  
ATOM   2298  HA  LYS A 144     -13.918  12.295 -12.690  1.00 92.02           H  
ATOM   2299  C   LYS A 144     -12.853  10.633 -13.413  1.00 92.02           C  
ATOM   2300  CB  LYS A 144     -11.840  12.836 -12.905  1.00 92.02           C  
ATOM   2301  HB2 LYS A 144     -11.762  12.846 -13.993  1.00 92.02           H  
ATOM   2302  HB3 LYS A 144     -10.887  12.493 -12.502  1.00 92.02           H  
ATOM   2303  O   LYS A 144     -13.329  10.710 -14.540  1.00 92.02           O  
ATOM   2304  CG  LYS A 144     -12.114  14.272 -12.449  1.00 92.02           C  
ATOM   2305  HG2 LYS A 144     -13.038  14.635 -12.898  1.00 92.02           H  
ATOM   2306  HG3 LYS A 144     -12.211  14.305 -11.364  1.00 92.02           H  
ATOM   2307  CD  LYS A 144     -10.941  15.145 -12.907  1.00 92.02           C  
ATOM   2308  HD2 LYS A 144     -10.954  15.232 -13.994  1.00 92.02           H  
ATOM   2309  HD3 LYS A 144     -10.010  14.662 -12.611  1.00 92.02           H  
ATOM   2310  CE  LYS A 144     -11.000  16.528 -12.268  1.00 92.02           C  
ATOM   2311  HE2 LYS A 144     -11.842  17.083 -12.681  1.00 92.02           H  
ATOM   2312  HE3 LYS A 144     -11.162  16.393 -11.198  1.00 92.02           H  
ATOM   2313  NZ  LYS A 144      -9.715  17.231 -12.495  1.00 92.02           N  
ATOM   2314  HZ1 LYS A 144      -8.967  16.680 -12.099  1.00 92.02           H  
ATOM   2315  HZ2 LYS A 144      -9.527  17.325 -13.483  1.00 92.02           H  
ATOM   2316  HZ3 LYS A 144      -9.710  18.137 -12.050  1.00 92.02           H  
ATOM   2317  N   GLY A 145     -12.196   9.559 -12.976  1.00 90.29           N  
ATOM   2318  H   GLY A 145     -11.844   9.571 -12.030  1.00 90.29           H  
ATOM   2319  CA  GLY A 145     -11.983   8.366 -13.797  1.00 90.29           C  
ATOM   2320  HA2 GLY A 145     -12.469   8.472 -14.767  1.00 90.29           H  
ATOM   2321  HA3 GLY A 145     -10.913   8.256 -13.970  1.00 90.29           H  
ATOM   2322  C   GLY A 145     -12.474   7.062 -13.184  1.00 90.29           C  
ATOM   2323  O   GLY A 145     -12.542   6.084 -13.913  1.00 90.29           O  
ATOM   2324  N   HIS A 146     -12.785   7.020 -11.886  1.00 98.09           N  
ATOM   2325  H   HIS A 146     -12.681   7.858 -11.332  1.00 98.09           H  
ATOM   2326  CA  HIS A 146     -12.881   5.749 -11.158  1.00 98.09           C  
ATOM   2327  HA  HIS A 146     -12.912   4.917 -11.862  1.00 98.09           H  
ATOM   2328  C   HIS A 146     -14.131   5.609 -10.285  1.00 98.09           C  
ATOM   2329  CB  HIS A 146     -11.612   5.588 -10.311  1.00 98.09           C  
ATOM   2330  HB2 HIS A 146     -11.610   6.307  -9.492  1.00 98.09           H  
ATOM   2331  HB3 HIS A 146     -11.632   4.599  -9.853  1.00 98.09           H  
ATOM   2332  O   HIS A 146     -14.405   4.520  -9.781  1.00 98.09           O  
ATOM   2333  CG  HIS A 146     -10.346   5.702 -11.122  1.00 98.09           C  
ATOM   2334  CD2 HIS A 146      -9.534   6.788 -11.318  1.00 98.09           C  
ATOM   2335  HD2 HIS A 146      -9.671   7.764 -10.878  1.00 98.09           H  
ATOM   2336  ND1 HIS A 146      -9.870   4.708 -11.921  1.00 98.09           N  
ATOM   2337  HD1 HIS A 146     -10.338   3.825 -12.066  1.00 98.09           H  
ATOM   2338  CE1 HIS A 146      -8.790   5.154 -12.560  1.00 98.09           C  
ATOM   2339  HE1 HIS A 146      -8.224   4.549 -13.253  1.00 98.09           H  
ATOM   2340  NE2 HIS A 146      -8.528   6.431 -12.230  1.00 98.09           N  
ATOM   2341  N   ALA A 147     -14.895   6.686 -10.075  1.00 97.89           N  
ATOM   2342  H   ALA A 147     -14.688   7.546 -10.563  1.00 97.89           H  
ATOM   2343  CA  ALA A 147     -16.118   6.604  -9.285  1.00 97.89           C  
ATOM   2344  HA  ALA A 147     -15.858   6.211  -8.303  1.00 97.89           H  
ATOM   2345  C   ALA A 147     -17.123   5.632  -9.926  1.00 97.89           C  
ATOM   2346  CB  ALA A 147     -16.706   8.006  -9.102  1.00 97.89           C  
ATOM   2347  HB1 ALA A 147     -15.991   8.638  -8.575  1.00 97.89           H  
ATOM   2348  HB2 ALA A 147     -16.929   8.443 -10.075  1.00 97.89           H  
ATOM   2349  HB3 ALA A 147     -17.625   7.944  -8.519  1.00 97.89           H  
ATOM   2350  O   ALA A 147     -17.375   5.697 -11.126  1.00 97.89           O  
ATOM   2351  N   ASP A 148     -17.702   4.757  -9.102  1.00 98.12           N  
ATOM   2352  H   ASP A 148     -17.384   4.715  -8.144  1.00 98.12           H  
ATOM   2353  CA  ASP A 148     -18.663   3.711  -9.482  1.00 98.12           C  
ATOM   2354  HA  ASP A 148     -18.900   3.194  -8.552  1.00 98.12           H  
ATOM   2355  C   ASP A 148     -18.117   2.605 -10.404  1.00 98.12           C  
ATOM   2356  CB  ASP A 148     -19.972   4.351  -9.980  1.00 98.12           C  
ATOM   2357  HB2 ASP A 148     -19.905   4.525 -11.054  1.00 98.12           H  
ATOM   2358  HB3 ASP A 148     -20.106   5.318  -9.494  1.00 98.12           H  
ATOM   2359  O   ASP A 148     -18.872   1.741 -10.846  1.00 98.12           O  
ATOM   2360  CG  ASP A 148     -21.213   3.513  -9.660  1.00 98.12           C  
ATOM   2361  OD1 ASP A 148     -21.321   3.060  -8.491  1.00 98.12           O  
ATOM   2362  OD2 ASP A 148     -22.118   3.443 -10.517  1.00 98.12           O  
ATOM   2363  N   MET A 149     -16.804   2.572 -10.653  1.00 98.43           N  
ATOM   2364  H   MET A 149     -16.215   3.296 -10.269  1.00 98.43           H  
ATOM   2365  CA  MET A 149     -16.166   1.506 -11.430  1.00 98.43           C  
ATOM   2366  HA  MET A 149     -16.846   1.193 -12.222  1.00 98.43           H  
ATOM   2367  C   MET A 149     -15.887   0.271 -10.570  1.00 98.43           C  
ATOM   2368  CB  MET A 149     -14.886   2.011 -12.102  1.00 98.43           C  
ATOM   2369  HB2 MET A 149     -14.184   2.336 -11.334  1.00 98.43           H  
ATOM   2370  HB3 MET A 149     -14.428   1.195 -12.660  1.00 98.43           H  
ATOM   2371  O   MET A 149     -15.664   0.369  -9.357  1.00 98.43           O  
ATOM   2372  CG  MET A 149     -15.117   3.184 -13.056  1.00 98.43           C  
ATOM   2373  HG2 MET A 149     -15.531   4.030 -12.508  1.00 98.43           H  
ATOM   2374  HG3 MET A 149     -14.129   3.479 -13.409  1.00 98.43           H  
ATOM   2375  SD  MET A 149     -16.156   2.850 -14.510  1.00 98.43           S  
ATOM   2376  CE  MET A 149     -17.786   3.392 -13.924  1.00 98.43           C  
ATOM   2377  HE1 MET A 149     -18.161   2.704 -13.166  1.00 98.43           H  
ATOM   2378  HE2 MET A 149     -17.717   4.395 -13.504  1.00 98.43           H  
ATOM   2379  HE3 MET A 149     -18.484   3.397 -14.762  1.00 98.43           H  
ATOM   2380  N   MET A 150     -15.902  -0.900 -11.207  1.00 98.66           N  
ATOM   2381  H   MET A 150     -16.008  -0.893 -12.211  1.00 98.66           H  
ATOM   2382  CA  MET A 150     -15.523  -2.175 -10.596  1.00 98.66           C  
ATOM   2383  HA  MET A 150     -15.890  -2.215  -9.571  1.00 98.66           H  
ATOM   2384  C   MET A 150     -14.001  -2.315 -10.550  1.00 98.66           C  
ATOM   2385  CB  MET A 150     -16.156  -3.339 -11.363  1.00 98.66           C  
ATOM   2386  HB2 MET A 150     -15.844  -3.285 -12.407  1.00 98.66           H  
ATOM   2387  HB3 MET A 150     -15.799  -4.280 -10.945  1.00 98.66           H  
ATOM   2388  O   MET A 150     -13.285  -1.680 -11.320  1.00 98.66           O  
ATOM   2389  CG  MET A 150     -17.686  -3.306 -11.301  1.00 98.66           C  
ATOM   2390  HG2 MET A 150     -18.000  -3.326 -10.257  1.00 98.66           H  
ATOM   2391  HG3 MET A 150     -18.033  -2.376 -11.751  1.00 98.66           H  
ATOM   2392  SD  MET A 150     -18.479  -4.684 -12.171  1.00 98.66           S  
ATOM   2393  CE  MET A 150     -20.183  -4.075 -12.197  1.00 98.66           C  
ATOM   2394  HE1 MET A 150     -20.818  -4.805 -12.699  1.00 98.66           H  
ATOM   2395  HE2 MET A 150     -20.535  -3.926 -11.177  1.00 98.66           H  
ATOM   2396  HE3 MET A 150     -20.223  -3.131 -12.741  1.00 98.66           H  
ATOM   2397  N   PHE A 151     -13.499  -3.119  -9.615  1.00 98.83           N  
ATOM   2398  H   PHE A 151     -14.123  -3.668  -9.042  1.00 98.83           H  
ATOM   2399  CA  PHE A 151     -12.071  -3.403  -9.530  1.00 98.83           C  
ATOM   2400  HA  PHE A 151     -11.522  -2.471  -9.666  1.00 98.83           H  
ATOM   2401  C   PHE A 151     -11.662  -4.368 -10.648  1.00 98.83           C  
ATOM   2402  CB  PHE A 151     -11.747  -3.952  -8.135  1.00 98.83           C  
ATOM   2403  HB2 PHE A 151     -12.063  -4.993  -8.070  1.00 98.83           H  
ATOM   2404  HB3 PHE A 151     -12.322  -3.390  -7.400  1.00 98.83           H  
ATOM   2405  O   PHE A 151     -12.368  -5.345 -10.897  1.00 98.83           O  
ATOM   2406  CG  PHE A 151     -10.286  -3.833  -7.756  1.00 98.83           C  
ATOM   2407  CD1 PHE A 151      -9.402  -4.915  -7.917  1.00 98.83           C  
ATOM   2408  HD1 PHE A 151      -9.750  -5.847  -8.337  1.00 98.83           H  
ATOM   2409  CD2 PHE A 151      -9.807  -2.616  -7.240  1.00 98.83           C  
ATOM   2410  HD2 PHE A 151     -10.479  -1.776  -7.143  1.00 98.83           H  
ATOM   2411  CE1 PHE A 151      -8.052  -4.777  -7.546  1.00 98.83           C  
ATOM   2412  HE1 PHE A 151      -7.370  -5.602  -7.685  1.00 98.83           H  
ATOM   2413  CE2 PHE A 151      -8.463  -2.478  -6.861  1.00 98.83           C  
ATOM   2414  HE2 PHE A 151      -8.108  -1.539  -6.462  1.00 98.83           H  
ATOM   2415  CZ  PHE A 151      -7.583  -3.561  -7.016  1.00 98.83           C  
ATOM   2416  HZ  PHE A 151      -6.543  -3.459  -6.746  1.00 98.83           H  
ATOM   2417  N   SER A 152     -10.516  -4.130 -11.279  1.00 98.80           N  
ATOM   2418  H   SER A 152     -10.018  -3.278 -11.063  1.00 98.80           H  
ATOM   2419  CA  SER A 152      -9.962  -4.972 -12.344  1.00 98.80           C  
ATOM   2420  HA  SER A 152     -10.543  -5.891 -12.423  1.00 98.80           H  
ATOM   2421  C   SER A 152      -8.519  -5.355 -12.034  1.00 98.80           C  
ATOM   2422  CB  SER A 152     -10.031  -4.271 -13.707  1.00 98.80           C  
ATOM   2423  HB2 SER A 152      -9.469  -3.338 -13.668  1.00 98.80           H  
ATOM   2424  HB3 SER A 152      -9.597  -4.919 -14.469  1.00 98.80           H  
ATOM   2425  O   SER A 152      -7.738  -4.529 -11.557  1.00 98.80           O  
ATOM   2426  OG  SER A 152     -11.374  -4.004 -14.046  1.00 98.80           O  
ATOM   2427  HG  SER A 152     -11.422  -3.637 -14.932  1.00 98.80           H  
ATOM   2428  N   THR A 153      -8.167  -6.597 -12.351  1.00 98.82           N  
ATOM   2429  H   THR A 153      -8.872  -7.188 -12.766  1.00 98.82           H  
ATOM   2430  CA  THR A 153      -6.806  -7.162 -12.332  1.00 98.82           C  
ATOM   2431  HA  THR A 153      -6.079  -6.378 -12.118  1.00 98.82           H  
ATOM   2432  C   THR A 153      -6.488  -7.729 -13.715  1.00 98.82           C  
ATOM   2433  CB  THR A 153      -6.657  -8.264 -11.268  1.00 98.82           C  
ATOM   2434  HB  THR A 153      -5.703  -8.773 -11.399  1.00 98.82           H  
ATOM   2435  O   THR A 153      -7.370  -7.837 -14.568  1.00 98.82           O  
ATOM   2436  CG2 THR A 153      -6.699  -7.693  -9.855  1.00 98.82           C  
ATOM   2437 HG21 THR A 153      -6.696  -8.506  -9.129  1.00 98.82           H  
ATOM   2438 HG22 THR A 153      -7.588  -7.079  -9.711  1.00 98.82           H  
ATOM   2439 HG23 THR A 153      -5.794  -7.109  -9.686  1.00 98.82           H  
ATOM   2440  OG1 THR A 153      -7.694  -9.205 -11.382  1.00 98.82           O  
ATOM   2441  HG1 THR A 153      -7.284 -10.049 -11.585  1.00 98.82           H  
ATOM   2442  N   PHE A 154      -5.231  -8.094 -13.983  1.00 98.37           N  
ATOM   2443  H   PHE A 154      -4.526  -8.054 -13.261  1.00 98.37           H  
ATOM   2444  CA  PHE A 154      -4.863  -8.592 -15.317  1.00 98.37           C  
ATOM   2445  HA  PHE A 154      -5.154  -7.839 -16.050  1.00 98.37           H  
ATOM   2446  C   PHE A 154      -5.604  -9.886 -15.706  1.00 98.37           C  
ATOM   2447  CB  PHE A 154      -3.342  -8.769 -15.405  1.00 98.37           C  
ATOM   2448  HB2 PHE A 154      -2.876  -7.807 -15.190  1.00 98.37           H  
ATOM   2449  HB3 PHE A 154      -3.086  -9.032 -16.431  1.00 98.37           H  
ATOM   2450  O   PHE A 154      -5.785 -10.146 -16.892  1.00 98.37           O  
ATOM   2451  CG  PHE A 154      -2.762  -9.826 -14.482  1.00 98.37           C  
ATOM   2452  CD1 PHE A 154      -2.030  -9.449 -13.340  1.00 98.37           C  
ATOM   2453  HD1 PHE A 154      -1.862  -8.407 -13.111  1.00 98.37           H  
ATOM   2454  CD2 PHE A 154      -2.940 -11.196 -14.767  1.00 98.37           C  
ATOM   2455  HD2 PHE A 154      -3.478 -11.505 -15.651  1.00 98.37           H  
ATOM   2456  CE1 PHE A 154      -1.494 -10.434 -12.495  1.00 98.37           C  
ATOM   2457  HE1 PHE A 154      -0.893 -10.147 -11.645  1.00 98.37           H  
ATOM   2458  CE2 PHE A 154      -2.451 -12.176 -13.887  1.00 98.37           C  
ATOM   2459  HE2 PHE A 154      -2.629 -13.223 -14.084  1.00 98.37           H  
ATOM   2460  CZ  PHE A 154      -1.730 -11.794 -12.746  1.00 98.37           C  
ATOM   2461  HZ  PHE A 154      -1.347 -12.542 -12.067  1.00 98.37           H  
ATOM   2462  N   ASP A 155      -6.035 -10.678 -14.722  1.00 98.50           N  
ATOM   2463  H   ASP A 155      -5.834 -10.413 -13.769  1.00 98.50           H  
ATOM   2464  CA  ASP A 155      -6.758 -11.947 -14.857  1.00 98.50           C  
ATOM   2465  HA  ASP A 155      -6.599 -12.338 -15.862  1.00 98.50           H  
ATOM   2466  C   ASP A 155      -8.282 -11.816 -14.672  1.00 98.50           C  
ATOM   2467  CB  ASP A 155      -6.170 -12.966 -13.861  1.00 98.50           C  
ATOM   2468  HB2 ASP A 155      -6.643 -13.933 -14.031  1.00 98.50           H  
ATOM   2469  HB3 ASP A 155      -5.106 -13.085 -14.062  1.00 98.50           H  
ATOM   2470  O   ASP A 155      -9.007 -12.785 -14.903  1.00 98.50           O  
ATOM   2471  CG  ASP A 155      -6.356 -12.574 -12.386  1.00 98.50           C  
ATOM   2472  OD1 ASP A 155      -6.489 -11.362 -12.091  1.00 98.50           O  
ATOM   2473  OD2 ASP A 155      -6.344 -13.465 -11.518  1.00 98.50           O  
ATOM   2474  N   LYS A 156      -8.787 -10.633 -14.292  1.00 98.39           N  
ATOM   2475  H   LYS A 156      -8.139  -9.879 -14.112  1.00 98.39           H  
ATOM   2476  CA  LYS A 156     -10.222 -10.358 -14.160  1.00 98.39           C  
ATOM   2477  HA  LYS A 156     -10.756 -11.047 -14.814  1.00 98.39           H  
ATOM   2478  C   LYS A 156     -10.558  -8.938 -14.615  1.00 98.39           C  
ATOM   2479  CB  LYS A 156     -10.672 -10.641 -12.719  1.00 98.39           C  
ATOM   2480  HB2 LYS A 156     -10.207 -11.564 -12.373  1.00 98.39           H  
ATOM   2481  HB3 LYS A 156     -10.357  -9.830 -12.062  1.00 98.39           H  
ATOM   2482  O   LYS A 156     -10.413  -7.970 -13.868  1.00 98.39           O  
ATOM   2483  CG  LYS A 156     -12.197 -10.815 -12.669  1.00 98.39           C  
ATOM   2484  HG2 LYS A 156     -12.479 -11.679 -13.270  1.00 98.39           H  
ATOM   2485  HG3 LYS A 156     -12.685  -9.930 -13.076  1.00 98.39           H  
ATOM   2486  CD  LYS A 156     -12.659 -11.032 -11.229  1.00 98.39           C  
ATOM   2487  HD2 LYS A 156     -12.138 -11.886 -10.796  1.00 98.39           H  
ATOM   2488  HD3 LYS A 156     -12.407 -10.127 -10.677  1.00 98.39           H  
ATOM   2489  CE  LYS A 156     -14.171 -11.226 -11.137  1.00 98.39           C  
ATOM   2490  HE2 LYS A 156     -14.650 -10.392 -11.649  1.00 98.39           H  
ATOM   2491  HE3 LYS A 156     -14.455 -12.145 -11.651  1.00 98.39           H  
ATOM   2492  NZ  LYS A 156     -14.607 -11.250  -9.721  1.00 98.39           N  
ATOM   2493  HZ1 LYS A 156     -14.117 -10.526  -9.215  1.00 98.39           H  
ATOM   2494  HZ2 LYS A 156     -14.416 -12.135  -9.275  1.00 98.39           H  
ATOM   2495  HZ3 LYS A 156     -15.584 -11.001  -9.654  1.00 98.39           H  
ATOM   2496  N   ASP A 157     -11.031  -8.851 -15.852  1.00 98.50           N  
ATOM   2497  H   ASP A 157     -11.137  -9.701 -16.387  1.00 98.50           H  
ATOM   2498  CA  ASP A 157     -11.425  -7.607 -16.507  1.00 98.50           C  
ATOM   2499  HA  ASP A 157     -10.766  -6.804 -16.177  1.00 98.50           H  
ATOM   2500  C   ASP A 157     -12.871  -7.228 -16.148  1.00 98.50           C  
ATOM   2501  CB  ASP A 157     -11.228  -7.772 -18.021  1.00 98.50           C  
ATOM   2502  HB2 ASP A 157     -11.930  -8.513 -18.405  1.00 98.50           H  
ATOM   2503  HB3 ASP A 157     -10.219  -8.144 -18.202  1.00 98.50           H  
ATOM   2504  O   ASP A 157     -13.817  -7.917 -16.534  1.00 98.50           O  
ATOM   2505  CG  ASP A 157     -11.401  -6.463 -18.790  1.00 98.50           C  
ATOM   2506  OD1 ASP A 157     -11.800  -5.469 -18.141  1.00 98.50           O  
ATOM   2507  OD2 ASP A 157     -11.071  -6.498 -19.999  1.00 98.50           O  
ATOM   2508  N   ASN A 158     -13.030  -6.149 -15.380  1.00 98.39           N  
ATOM   2509  H   ASN A 158     -12.202  -5.641 -15.105  1.00 98.39           H  
ATOM   2510  CA  ASN A 158     -14.319  -5.533 -15.063  1.00 98.39           C  
ATOM   2511  HA  ASN A 158     -15.089  -5.990 -15.684  1.00 98.39           H  
ATOM   2512  C   ASN A 158     -14.322  -4.027 -15.399  1.00 98.39           C  
ATOM   2513  CB  ASN A 158     -14.676  -5.769 -13.581  1.00 98.39           C  
ATOM   2514  HB2 ASN A 158     -15.709  -5.461 -13.423  1.00 98.39           H  
ATOM   2515  HB3 ASN A 158     -14.035  -5.133 -12.969  1.00 98.39           H  
ATOM   2516  O   ASN A 158     -15.083  -3.270 -14.790  1.00 98.39           O  
ATOM   2517  CG  ASN A 158     -14.554  -7.203 -13.109  1.00 98.39           C  
ATOM   2518  ND2 ASN A 158     -13.655  -7.463 -12.191  1.00 98.39           N  
ATOM   2519 HD21 ASN A 158     -13.426  -8.434 -12.031  1.00 98.39           H  
ATOM   2520 HD22 ASN A 158     -13.052  -6.713 -11.885  1.00 98.39           H  
ATOM   2521  OD1 ASN A 158     -15.295  -8.099 -13.480  1.00 98.39           O  
ATOM   2522  N   ASP A 159     -13.419  -3.570 -16.275  1.00 97.75           N  
ATOM   2523  H   ASP A 159     -12.939  -4.221 -16.880  1.00 97.75           H  
ATOM   2524  CA  ASP A 159     -13.293  -2.144 -16.566  1.00 97.75           C  
ATOM   2525  HA  ASP A 159     -13.467  -1.612 -15.631  1.00 97.75           H  
ATOM   2526  C   ASP A 159     -14.390  -1.629 -17.517  1.00 97.75           C  
ATOM   2527  CB  ASP A 159     -11.847  -1.793 -16.946  1.00 97.75           C  
ATOM   2528  HB2 ASP A 159     -11.742  -0.708 -16.946  1.00 97.75           H  
ATOM   2529  HB3 ASP A 159     -11.198  -2.169 -16.155  1.00 97.75           H  
ATOM   2530  O   ASP A 159     -15.236  -2.376 -18.009  1.00 97.75           O  
ATOM   2531  CG  ASP A 159     -11.340  -2.320 -18.286  1.00 97.75           C  
ATOM   2532  OD1 ASP A 159     -11.985  -1.989 -19.306  1.00 97.75           O  
ATOM   2533  OD2 ASP A 159     -10.204  -2.857 -18.253  1.00 97.75           O  
ATOM   2534  N   GLY A 160     -14.453  -0.306 -17.685  1.00 95.16           N  
ATOM   2535  H   GLY A 160     -13.688   0.242 -17.317  1.00 95.16           H  
ATOM   2536  CA  GLY A 160     -15.458   0.353 -18.529  1.00 95.16           C  
ATOM   2537  HA2 GLY A 160     -15.611   1.369 -18.166  1.00 95.16           H  
ATOM   2538  HA3 GLY A 160     -16.402  -0.188 -18.458  1.00 95.16           H  
ATOM   2539  C   GLY A 160     -15.070   0.432 -20.011  1.00 95.16           C  
ATOM   2540  O   GLY A 160     -15.831   0.987 -20.808  1.00 95.16           O  
ATOM   2541  N   GLY A 161     -13.874  -0.042 -20.372  1.00 92.83           N  
ATOM   2542  H   GLY A 161     -13.360  -0.603 -19.708  1.00 92.83           H  
ATOM   2543  CA  GLY A 161     -13.314   0.009 -21.713  1.00 92.83           C  
ATOM   2544  HA2 GLY A 161     -13.676   0.894 -22.235  1.00 92.83           H  
ATOM   2545  HA3 GLY A 161     -12.230   0.078 -21.622  1.00 92.83           H  
ATOM   2546  C   GLY A 161     -13.638  -1.228 -22.552  1.00 92.83           C  
ATOM   2547  O   GLY A 161     -14.331  -2.151 -22.139  1.00 92.83           O  
ATOM   2548  N   SER A 162     -13.142  -1.243 -23.792  1.00 92.88           N  
ATOM   2549  H   SER A 162     -12.595  -0.453 -24.104  1.00 92.88           H  
ATOM   2550  CA  SER A 162     -13.284  -2.392 -24.701  1.00 92.88           C  
ATOM   2551  HA  SER A 162     -14.191  -2.936 -24.438  1.00 92.88           H  
ATOM   2552  C   SER A 162     -12.131  -3.397 -24.605  1.00 92.88           C  
ATOM   2553  CB  SER A 162     -13.443  -1.898 -26.140  1.00 92.88           C  
ATOM   2554  HB2 SER A 162     -13.670  -2.743 -26.791  1.00 92.88           H  
ATOM   2555  HB3 SER A 162     -14.273  -1.193 -26.186  1.00 92.88           H  
ATOM   2556  O   SER A 162     -12.057  -4.323 -25.410  1.00 92.88           O  
ATOM   2557  OG  SER A 162     -12.259  -1.260 -26.588  1.00 92.88           O  
ATOM   2558  HG  SER A 162     -11.573  -1.931 -26.622  1.00 92.88           H  
ATOM   2559  N   GLY A 163     -11.172  -3.176 -23.713  1.00 94.93           N  
ATOM   2560  H   GLY A 163     -11.338  -2.512 -22.971  1.00 94.93           H  
ATOM   2561  CA  GLY A 163     -10.006  -4.032 -23.556  1.00 94.93           C  
ATOM   2562  HA2 GLY A 163     -10.304  -5.073 -23.679  1.00 94.93           H  
ATOM   2563  HA3 GLY A 163      -9.249  -3.781 -24.298  1.00 94.93           H  
ATOM   2564  C   GLY A 163      -9.418  -3.867 -22.168  1.00 94.93           C  
ATOM   2565  O   GLY A 163      -9.676  -2.873 -21.510  1.00 94.93           O  
ATOM   2566  N   ASN A 164      -8.578  -4.815 -21.770  1.00 97.66           N  
ATOM   2567  H   ASN A 164      -8.476  -5.628 -22.361  1.00 97.66           H  
ATOM   2568  CA  ASN A 164      -8.161  -4.951 -20.383  1.00 97.66           C  
ATOM   2569  HA  ASN A 164      -9.042  -4.822 -19.755  1.00 97.66           H  
ATOM   2570  C   ASN A 164      -7.138  -3.871 -19.976  1.00 97.66           C  
ATOM   2571  CB  ASN A 164      -7.685  -6.404 -20.230  1.00 97.66           C  
ATOM   2572  HB2 ASN A 164      -8.492  -7.056 -20.565  1.00 97.66           H  
ATOM   2573  HB3 ASN A 164      -6.810  -6.582 -20.856  1.00 97.66           H  
ATOM   2574  O   ASN A 164      -5.948  -3.926 -20.328  1.00 97.66           O  
ATOM   2575  CG  ASN A 164      -7.346  -6.797 -18.809  1.00 97.66           C  
ATOM   2576  ND2 ASN A 164      -7.425  -8.071 -18.507  1.00 97.66           N  
ATOM   2577 HD21 ASN A 164      -7.204  -8.347 -17.561  1.00 97.66           H  
ATOM   2578 HD22 ASN A 164      -7.871  -8.714 -19.145  1.00 97.66           H  
ATOM   2579  OD1 ASN A 164      -6.911  -6.001 -17.993  1.00 97.66           O  
ATOM   2580  N   CYS A 165      -7.602  -2.882 -19.214  1.00 98.40           N  
ATOM   2581  H   CYS A 165      -8.594  -2.872 -19.027  1.00 98.40           H  
ATOM   2582  CA  CYS A 165      -6.798  -1.784 -18.691  1.00 98.40           C  
ATOM   2583  HA  CYS A 165      -6.317  -1.267 -19.521  1.00 98.40           H  
ATOM   2584  C   CYS A 165      -5.711  -2.273 -17.728  1.00 98.40           C  
ATOM   2585  CB  CYS A 165      -7.723  -0.805 -17.964  1.00 98.40           C  
ATOM   2586  HB2 CYS A 165      -8.305  -1.370 -17.236  1.00 98.40           H  
ATOM   2587  HB3 CYS A 165      -7.117  -0.081 -17.419  1.00 98.40           H  
ATOM   2588  O   CYS A 165      -4.583  -1.781 -17.788  1.00 98.40           O  
ATOM   2589  SG  CYS A 165      -8.897   0.097 -19.008  1.00 98.40           S  
ATOM   2590  N   ALA A 166      -6.014  -3.255 -16.875  1.00 98.50           N  
ATOM   2591  H   ALA A 166      -6.924  -3.686 -16.945  1.00 98.50           H  
ATOM   2592  CA  ALA A 166      -5.059  -3.804 -15.911  1.00 98.50           C  
ATOM   2593  HA  ALA A 166      -4.644  -2.990 -15.316  1.00 98.50           H  
ATOM   2594  C   ALA A 166      -3.887  -4.515 -16.613  1.00 98.50           C  
ATOM   2595  CB  ALA A 166      -5.822  -4.742 -14.973  1.00 98.50           C  
ATOM   2596  HB1 ALA A 166      -6.556  -4.177 -14.398  1.00 98.50           H  
ATOM   2597  HB2 ALA A 166      -6.334  -5.516 -15.544  1.00 98.50           H  
ATOM   2598  HB3 ALA A 166      -5.123  -5.214 -14.282  1.00 98.50           H  
ATOM   2599  O   ALA A 166      -2.727  -4.366 -16.219  1.00 98.50           O  
ATOM   2600  N   LEU A 167      -4.171  -5.223 -17.711  1.00 97.94           N  
ATOM   2601  H   LEU A 167      -5.146  -5.339 -17.946  1.00 97.94           H  
ATOM   2602  CA  LEU A 167      -3.165  -5.830 -18.584  1.00 97.94           C  
ATOM   2603  HA  LEU A 167      -2.486  -6.416 -17.965  1.00 97.94           H  
ATOM   2604  C   LEU A 167      -2.332  -4.764 -19.315  1.00 97.94           C  
ATOM   2605  CB  LEU A 167      -3.885  -6.771 -19.568  1.00 97.94           C  
ATOM   2606  HB2 LEU A 167      -4.535  -6.168 -20.202  1.00 97.94           H  
ATOM   2607  HB3 LEU A 167      -4.513  -7.458 -19.001  1.00 97.94           H  
ATOM   2608  O   LEU A 167      -1.107  -4.866 -19.357  1.00 97.94           O  
ATOM   2609  CG  LEU A 167      -2.956  -7.598 -20.474  1.00 97.94           C  
ATOM   2610  HG  LEU A 167      -2.283  -6.935 -21.017  1.00 97.94           H  
ATOM   2611  CD1 LEU A 167      -2.127  -8.604 -19.676  1.00 97.94           C  
ATOM   2612 HD11 LEU A 167      -1.385  -8.071 -19.081  1.00 97.94           H  
ATOM   2613 HD12 LEU A 167      -2.771  -9.197 -19.027  1.00 97.94           H  
ATOM   2614 HD13 LEU A 167      -1.596  -9.270 -20.356  1.00 97.94           H  
ATOM   2615  CD2 LEU A 167      -3.788  -8.369 -21.497  1.00 97.94           C  
ATOM   2616 HD21 LEU A 167      -3.133  -8.938 -22.156  1.00 97.94           H  
ATOM   2617 HD22 LEU A 167      -4.467  -9.050 -20.985  1.00 97.94           H  
ATOM   2618 HD23 LEU A 167      -4.368  -7.669 -22.098  1.00 97.94           H  
ATOM   2619  N   SER A 168      -2.987  -3.730 -19.852  1.00 97.91           N  
ATOM   2620  H   SER A 168      -3.994  -3.729 -19.777  1.00 97.91           H  
ATOM   2621  CA  SER A 168      -2.344  -2.682 -20.662  1.00 97.91           C  
ATOM   2622  HA  SER A 168      -1.686  -3.156 -21.390  1.00 97.91           H  
ATOM   2623  C   SER A 168      -1.495  -1.702 -19.845  1.00 97.91           C  
ATOM   2624  CB  SER A 168      -3.405  -1.882 -21.426  1.00 97.91           C  
ATOM   2625  HB2 SER A 168      -2.906  -1.139 -22.048  1.00 97.91           H  
ATOM   2626  HB3 SER A 168      -4.059  -1.367 -20.722  1.00 97.91           H  
ATOM   2627  O   SER A 168      -0.500  -1.188 -20.346  1.00 97.91           O  
ATOM   2628  OG  SER A 168      -4.181  -2.730 -22.251  1.00 97.91           O  
ATOM   2629  HG  SER A 168      -4.843  -3.160 -21.705  1.00 97.91           H  
ATOM   2630  N   TYR A 169      -1.886  -1.434 -18.596  1.00 98.08           N  
ATOM   2631  H   TYR A 169      -2.750  -1.851 -18.280  1.00 98.08           H  
ATOM   2632  CA  TYR A 169      -1.284  -0.414 -17.728  1.00 98.08           C  
ATOM   2633  HA  TYR A 169      -0.450   0.044 -18.260  1.00 98.08           H  
ATOM   2634  C   TYR A 169      -0.667  -0.985 -16.447  1.00 98.08           C  
ATOM   2635  CB  TYR A 169      -2.309   0.691 -17.449  1.00 98.08           C  
ATOM   2636  HB2 TYR A 169      -3.178   0.260 -16.950  1.00 98.08           H  
ATOM   2637  HB3 TYR A 169      -1.878   1.417 -16.760  1.00 98.08           H  
ATOM   2638  O   TYR A 169      -0.355  -0.233 -15.524  1.00 98.08           O  
ATOM   2639  CG  TYR A 169      -2.741   1.431 -18.698  1.00 98.08           C  
ATOM   2640  CD1 TYR A 169      -1.799   2.189 -19.420  1.00 98.08           C  
ATOM   2641  HD1 TYR A 169      -0.769   2.203 -19.097  1.00 98.08           H  
ATOM   2642  CD2 TYR A 169      -4.054   1.304 -19.183  1.00 98.08           C  
ATOM   2643  HD2 TYR A 169      -4.763   0.668 -18.672  1.00 98.08           H  
ATOM   2644  CE1 TYR A 169      -2.175   2.871 -20.592  1.00 98.08           C  
ATOM   2645  HE1 TYR A 169      -1.436   3.433 -21.145  1.00 98.08           H  
ATOM   2646  CE2 TYR A 169      -4.415   1.953 -20.377  1.00 98.08           C  
ATOM   2647  HE2 TYR A 169      -5.383   1.806 -20.834  1.00 98.08           H  
ATOM   2648  OH  TYR A 169      -3.885   3.395 -22.200  1.00 98.08           O  
ATOM   2649  HH  TYR A 169      -3.135   3.792 -22.648  1.00 98.08           H  
ATOM   2650  CZ  TYR A 169      -3.498   2.761 -21.064  1.00 98.08           C  
ATOM   2651  N   ARG A 170      -0.451  -2.305 -16.406  1.00 98.21           N  
ATOM   2652  H   ARG A 170      -0.820  -2.851 -17.171  1.00 98.21           H  
ATOM   2653  CA  ARG A 170       0.373  -2.998 -15.403  1.00 98.21           C  
ATOM   2654  HA  ARG A 170       0.161  -4.065 -15.482  1.00 98.21           H  
ATOM   2655  C   ARG A 170       0.039  -2.619 -13.954  1.00 98.21           C  
ATOM   2656  CB  ARG A 170       1.859  -2.776 -15.712  1.00 98.21           C  
ATOM   2657  HB2 ARG A 170       2.443  -3.310 -14.962  1.00 98.21           H  
ATOM   2658  HB3 ARG A 170       2.071  -1.710 -15.620  1.00 98.21           H  
ATOM   2659  O   ARG A 170       0.917  -2.272 -13.167  1.00 98.21           O  
ATOM   2660  CG  ARG A 170       2.350  -3.233 -17.083  1.00 98.21           C  
ATOM   2661  HG2 ARG A 170       3.349  -2.818 -17.223  1.00 98.21           H  
ATOM   2662  HG3 ARG A 170       1.707  -2.856 -17.878  1.00 98.21           H  
ATOM   2663  CD  ARG A 170       2.456  -4.752 -17.160  1.00 98.21           C  
ATOM   2664  HD2 ARG A 170       2.984  -5.114 -16.277  1.00 98.21           H  
ATOM   2665  HD3 ARG A 170       1.455  -5.182 -17.180  1.00 98.21           H  
ATOM   2666  NE  ARG A 170       3.189  -5.129 -18.375  1.00 98.21           N  
ATOM   2667  HE  ARG A 170       3.247  -4.414 -19.085  1.00 98.21           H  
ATOM   2668  NH1 ARG A 170       3.745  -7.259 -17.729  1.00 98.21           N  
ATOM   2669 HH11 ARG A 170       3.221  -7.115 -16.878  1.00 98.21           H  
ATOM   2670 HH12 ARG A 170       4.149  -8.163 -17.926  1.00 98.21           H  
ATOM   2671  NH2 ARG A 170       4.368  -6.498 -19.741  1.00 98.21           N  
ATOM   2672 HH21 ARG A 170       4.778  -7.399 -19.941  1.00 98.21           H  
ATOM   2673 HH22 ARG A 170       4.380  -5.750 -20.420  1.00 98.21           H  
ATOM   2674  CZ  ARG A 170       3.762  -6.292 -18.606  1.00 98.21           C  
ATOM   2675  N   GLY A 171      -1.238  -2.686 -13.606  1.00 97.53           N  
ATOM   2676  H   GLY A 171      -1.906  -3.022 -14.284  1.00 97.53           H  
ATOM   2677  CA  GLY A 171      -1.724  -2.407 -12.259  1.00 97.53           C  
ATOM   2678  HA2 GLY A 171      -0.992  -2.726 -11.517  1.00 97.53           H  
ATOM   2679  HA3 GLY A 171      -1.887  -1.335 -12.148  1.00 97.53           H  
ATOM   2680  C   GLY A 171      -3.032  -3.134 -11.990  1.00 97.53           C  
ATOM   2681  O   GLY A 171      -3.523  -3.878 -12.836  1.00 97.53           O  
ATOM   2682  N   ALA A 172      -3.597  -2.901 -10.812  1.00 98.78           N  
ATOM   2683  H   ALA A 172      -3.124  -2.304 -10.149  1.00 98.78           H  
ATOM   2684  CA  ALA A 172      -4.968  -3.282 -10.509  1.00 98.78           C  
ATOM   2685  HA  ALA A 172      -5.490  -3.511 -11.438  1.00 98.78           H  
ATOM   2686  C   ALA A 172      -5.677  -2.128  -9.825  1.00 98.78           C  
ATOM   2687  CB  ALA A 172      -4.998  -4.514  -9.626  1.00 98.78           C  
ATOM   2688  HB1 ALA A 172      -4.340  -5.286 -10.024  1.00 98.78           H  
ATOM   2689  HB2 ALA A 172      -6.022  -4.886  -9.584  1.00 98.78           H  
ATOM   2690  HB3 ALA A 172      -4.704  -4.227  -8.616  1.00 98.78           H  
ATOM   2691  O   ALA A 172      -5.144  -1.518  -8.888  1.00 98.78           O  
ATOM   2692  N   TRP A 173      -6.861  -1.802 -10.322  1.00 98.57           N  
ATOM   2693  H   TRP A 173      -7.286  -2.408 -11.009  1.00 98.57           H  
ATOM   2694  CA  TRP A 173      -7.535  -0.568  -9.966  1.00 98.57           C  
ATOM   2695  HA  TRP A 173      -7.470  -0.426  -8.887  1.00 98.57           H  
ATOM   2696  C   TRP A 173      -9.008  -0.600 -10.351  1.00 98.57           C  
ATOM   2697  CB  TRP A 173      -6.823   0.588 -10.683  1.00 98.57           C  
ATOM   2698  HB2 TRP A 173      -5.753   0.392 -10.752  1.00 98.57           H  
ATOM   2699  HB3 TRP A 173      -7.204   0.661 -11.702  1.00 98.57           H  
ATOM   2700  O   TRP A 173      -9.459  -1.492 -11.064  1.00 98.57           O  
ATOM   2701  CG  TRP A 173      -6.969   1.905 -10.007  1.00 98.57           C  
ATOM   2702  CD1 TRP A 173      -7.474   3.012 -10.576  1.00 98.57           C  
ATOM   2703  HD1 TRP A 173      -7.815   3.045 -11.600  1.00 98.57           H  
ATOM   2704  CD2 TRP A 173      -6.544   2.296  -8.672  1.00 98.57           C  
ATOM   2705  CE2 TRP A 173      -6.818   3.686  -8.509  1.00 98.57           C  
ATOM   2706  CE3 TRP A 173      -5.915   1.628  -7.603  1.00 98.57           C  
ATOM   2707  HE3 TRP A 173      -5.690   0.576  -7.701  1.00 98.57           H  
ATOM   2708  NE1 TRP A 173      -7.401   4.070  -9.694  1.00 98.57           N  
ATOM   2709  HE1 TRP A 173      -7.587   5.026  -9.963  1.00 98.57           H  
ATOM   2710  CH2 TRP A 173      -5.820   3.691  -6.317  1.00 98.57           C  
ATOM   2711  HH2 TRP A 173      -5.502   4.236  -5.440  1.00 98.57           H  
ATOM   2712  CZ2 TRP A 173      -6.452   4.384  -7.356  1.00 98.57           C  
ATOM   2713  HZ2 TRP A 173      -6.619   5.449  -7.290  1.00 98.57           H  
ATOM   2714  CZ3 TRP A 173      -5.559   2.315  -6.430  1.00 98.57           C  
ATOM   2715  HZ3 TRP A 173      -5.061   1.792  -5.627  1.00 98.57           H  
ATOM   2716  N   TRP A 174      -9.749   0.425  -9.937  1.00 98.66           N  
ATOM   2717  H   TRP A 174      -9.312   1.121  -9.350  1.00 98.66           H  
ATOM   2718  CA  TRP A 174     -11.106   0.690 -10.418  1.00 98.66           C  
ATOM   2719  HA  TRP A 174     -11.633  -0.259 -10.512  1.00 98.66           H  
ATOM   2720  C   TRP A 174     -11.072   1.326 -11.812  1.00 98.66           C  
ATOM   2721  CB  TRP A 174     -11.850   1.535  -9.382  1.00 98.66           C  
ATOM   2722  HB2 TRP A 174     -11.350   2.499  -9.286  1.00 98.66           H  
ATOM   2723  HB3 TRP A 174     -12.870   1.710  -9.724  1.00 98.66           H  
ATOM   2724  O   TRP A 174     -11.440   2.487 -11.983  1.00 98.66           O  
ATOM   2725  CG  TRP A 174     -11.920   0.913  -8.032  1.00 98.66           C  
ATOM   2726  CD1 TRP A 174     -12.795  -0.044  -7.656  1.00 98.66           C  
ATOM   2727  HD1 TRP A 174     -13.563  -0.462  -8.290  1.00 98.66           H  
ATOM   2728  CD2 TRP A 174     -11.052   1.147  -6.887  1.00 98.66           C  
ATOM   2729  CE2 TRP A 174     -11.468   0.283  -5.831  1.00 98.66           C  
ATOM   2730  CE3 TRP A 174      -9.932   1.975  -6.652  1.00 98.66           C  
ATOM   2731  HE3 TRP A 174      -9.587   2.632  -7.436  1.00 98.66           H  
ATOM   2732  NE1 TRP A 174     -12.557  -0.396  -6.343  1.00 98.66           N  
ATOM   2733  HE1 TRP A 174     -13.106  -1.097  -5.866  1.00 98.66           H  
ATOM   2734  CH2 TRP A 174      -9.674   1.064  -4.401  1.00 98.66           C  
ATOM   2735  HH2 TRP A 174      -9.132   1.017  -3.468  1.00 98.66           H  
ATOM   2736  CZ2 TRP A 174     -10.773   0.216  -4.617  1.00 98.66           C  
ATOM   2737  HZ2 TRP A 174     -11.057  -0.517  -3.875  1.00 98.66           H  
ATOM   2738  CZ3 TRP A 174      -9.256   1.942  -5.418  1.00 98.66           C  
ATOM   2739  HZ3 TRP A 174      -8.391   2.572  -5.268  1.00 98.66           H  
ATOM   2740  N   HIS A 175     -10.498   0.625 -12.790  1.00 98.18           N  
ATOM   2741  H   HIS A 175     -10.265  -0.340 -12.603  1.00 98.18           H  
ATOM   2742  CA  HIS A 175     -10.295   1.141 -14.142  1.00 98.18           C  
ATOM   2743  HA  HIS A 175      -9.742   2.078 -14.068  1.00 98.18           H  
ATOM   2744  C   HIS A 175     -11.625   1.463 -14.845  1.00 98.18           C  
ATOM   2745  CB  HIS A 175      -9.444   0.156 -14.958  1.00 98.18           C  
ATOM   2746  HB2 HIS A 175      -9.849  -0.850 -14.843  1.00 98.18           H  
ATOM   2747  HB3 HIS A 175      -9.519   0.424 -16.012  1.00 98.18           H  
ATOM   2748  O   HIS A 175     -12.608   0.744 -14.708  1.00 98.18           O  
ATOM   2749  CG  HIS A 175      -7.982   0.155 -14.583  1.00 98.18           C  
ATOM   2750  CD2 HIS A 175      -7.239  -0.908 -14.142  1.00 98.18           C  
ATOM   2751  HD2 HIS A 175      -7.599  -1.914 -13.983  1.00 98.18           H  
ATOM   2752  ND1 HIS A 175      -7.136   1.238 -14.660  1.00 98.18           N  
ATOM   2753  HD1 HIS A 175      -7.401   2.155 -14.987  1.00 98.18           H  
ATOM   2754  CE1 HIS A 175      -5.915   0.845 -14.253  1.00 98.18           C  
ATOM   2755  HE1 HIS A 175      -5.040   1.475 -14.189  1.00 98.18           H  
ATOM   2756  NE2 HIS A 175      -5.930  -0.456 -13.934  1.00 98.18           N  
ATOM   2757  N   ASN A 176     -11.632   2.556 -15.611  1.00 97.28           N  
ATOM   2758  H   ASN A 176     -10.765   3.069 -15.683  1.00 97.28           H  
ATOM   2759  CA  ASN A 176     -12.692   2.888 -16.564  1.00 97.28           C  
ATOM   2760  HA  ASN A 176     -13.527   2.200 -16.433  1.00 97.28           H  
ATOM   2761  C   ASN A 176     -12.157   2.643 -17.981  1.00 97.28           C  
ATOM   2762  CB  ASN A 176     -13.220   4.299 -16.271  1.00 97.28           C  
ATOM   2763  HB2 ASN A 176     -13.556   4.314 -15.235  1.00 97.28           H  
ATOM   2764  HB3 ASN A 176     -12.426   5.037 -16.387  1.00 97.28           H  
ATOM   2765  O   ASN A 176     -11.950   1.496 -18.339  1.00 97.28           O  
ATOM   2766  CG  ASN A 176     -14.414   4.705 -17.111  1.00 97.28           C  
ATOM   2767  ND2 ASN A 176     -14.955   5.871 -16.861  1.00 97.28           N  
ATOM   2768 HD21 ASN A 176     -15.801   6.066 -17.377  1.00 97.28           H  
ATOM   2769 HD22 ASN A 176     -14.678   6.373 -16.030  1.00 97.28           H  
ATOM   2770  OD1 ASN A 176     -14.844   4.028 -18.022  1.00 97.28           O  
ATOM   2771  N   SER A 177     -11.815   3.686 -18.747  1.00 96.05           N  
ATOM   2772  H   SER A 177     -12.073   4.608 -18.427  1.00 96.05           H  
ATOM   2773  CA  SER A 177     -11.203   3.553 -20.082  1.00 96.05           C  
ATOM   2774  HA  SER A 177     -10.805   2.544 -20.196  1.00 96.05           H  
ATOM   2775  C   SER A 177     -10.020   4.525 -20.286  1.00 96.05           C  
ATOM   2776  CB  SER A 177     -12.296   3.708 -21.147  1.00 96.05           C  
ATOM   2777  HB2 SER A 177     -12.794   4.670 -21.024  1.00 96.05           H  
ATOM   2778  HB3 SER A 177     -13.034   2.916 -21.023  1.00 96.05           H  
ATOM   2779  O   SER A 177     -10.079   5.439 -21.105  1.00 96.05           O  
ATOM   2780  OG  SER A 177     -11.737   3.634 -22.444  1.00 96.05           O  
ATOM   2781  HG  SER A 177     -11.119   4.365 -22.516  1.00 96.05           H  
ATOM   2782  N   CYS A 178      -8.910   4.437 -19.551  1.00 96.20           N  
ATOM   2783  H   CYS A 178      -8.195   5.107 -19.796  1.00 96.20           H  
ATOM   2784  CA  CYS A 178      -8.601   3.448 -18.516  1.00 96.20           C  
ATOM   2785  HA  CYS A 178      -9.419   2.736 -18.407  1.00 96.20           H  
ATOM   2786  C   CYS A 178      -8.400   4.070 -17.134  1.00 96.20           C  
ATOM   2787  CB  CYS A 178      -7.368   2.652 -18.942  1.00 96.20           C  
ATOM   2788  HB2 CYS A 178      -6.621   3.321 -19.369  1.00 96.20           H  
ATOM   2789  HB3 CYS A 178      -6.935   2.171 -18.064  1.00 96.20           H  
ATOM   2790  O   CYS A 178      -8.932   3.556 -16.150  1.00 96.20           O  
ATOM   2791  SG  CYS A 178      -7.766   1.348 -20.126  1.00 96.20           S  
ATOM   2792  N   HIS A 179      -7.636   5.161 -17.014  1.00 97.24           N  
ATOM   2793  H   HIS A 179      -7.192   5.576 -17.821  1.00 97.24           H  
ATOM   2794  CA  HIS A 179      -7.397   5.782 -15.713  1.00 97.24           C  
ATOM   2795  HA  HIS A 179      -8.341   5.795 -15.168  1.00 97.24           H  
ATOM   2796  C   HIS A 179      -6.918   7.232 -15.781  1.00 97.24           C  
ATOM   2797  CB  HIS A 179      -6.389   4.938 -14.917  1.00 97.24           C  
ATOM   2798  HB2 HIS A 179      -6.770   3.926 -14.777  1.00 97.24           H  
ATOM   2799  HB3 HIS A 179      -6.304   5.394 -13.931  1.00 97.24           H  
ATOM   2800  O   HIS A 179      -6.289   7.643 -16.751  1.00 97.24           O  
ATOM   2801  CG  HIS A 179      -4.998   4.846 -15.474  1.00 97.24           C  
ATOM   2802  CD2 HIS A 179      -4.478   3.800 -16.182  1.00 97.24           C  
ATOM   2803  HD2 HIS A 179      -4.992   2.898 -16.478  1.00 97.24           H  
ATOM   2804  ND1 HIS A 179      -3.992   5.773 -15.218  1.00 97.24           N  
ATOM   2805  CE1 HIS A 179      -2.890   5.280 -15.796  1.00 97.24           C  
ATOM   2806  HE1 HIS A 179      -1.917   5.748 -15.753  1.00 97.24           H  
ATOM   2807  NE2 HIS A 179      -3.146   4.093 -16.372  1.00 97.24           N  
ATOM   2808  HE2 HIS A 179      -2.445   3.481 -16.766  1.00 97.24           H  
ATOM   2809  N   ASN A 180      -7.197   7.970 -14.704  1.00 97.24           N  
ATOM   2810  H   ASN A 180      -7.776   7.552 -13.990  1.00 97.24           H  
ATOM   2811  CA  ASN A 180      -6.491   9.204 -14.341  1.00 97.24           C  
ATOM   2812  HA  ASN A 180      -5.875   9.538 -15.176  1.00 97.24           H  
ATOM   2813  C   ASN A 180      -5.541   8.971 -13.146  1.00 97.24           C  
ATOM   2814  CB  ASN A 180      -7.530  10.291 -14.028  1.00 97.24           C  
ATOM   2815  HB2 ASN A 180      -8.216   9.905 -13.274  1.00 97.24           H  
ATOM   2816  HB3 ASN A 180      -7.027  11.168 -13.619  1.00 97.24           H  
ATOM   2817  O   ASN A 180      -4.677   9.797 -12.858  1.00 97.24           O  
ATOM   2818  CG  ASN A 180      -8.332  10.745 -15.232  1.00 97.24           C  
ATOM   2819  ND2 ASN A 180      -9.608  10.996 -15.048  1.00 97.24           N  
ATOM   2820 HD21 ASN A 180     -10.021  10.827 -14.142  1.00 97.24           H  
ATOM   2821 HD22 ASN A 180     -10.144  11.216 -15.876  1.00 97.24           H  
ATOM   2822  OD1 ASN A 180      -7.843  10.900 -16.336  1.00 97.24           O  
ATOM   2823  N   SER A 181      -5.678   7.839 -12.448  1.00 98.05           N  
ATOM   2824  H   SER A 181      -6.390   7.180 -12.728  1.00 98.05           H  
ATOM   2825  CA  SER A 181      -4.789   7.412 -11.369  1.00 98.05           C  
ATOM   2826  HA  SER A 181      -3.844   7.945 -11.468  1.00 98.05           H  
ATOM   2827  C   SER A 181      -4.492   5.914 -11.467  1.00 98.05           C  
ATOM   2828  CB  SER A 181      -5.390   7.778 -10.006  1.00 98.05           C  
ATOM   2829  HB2 SER A 181      -4.701   7.480  -9.216  1.00 98.05           H  
ATOM   2830  HB3 SER A 181      -5.528   8.858  -9.956  1.00 98.05           H  
ATOM   2831  O   SER A 181      -5.373   5.116 -11.772  1.00 98.05           O  
ATOM   2832  OG  SER A 181      -6.639   7.140  -9.805  1.00 98.05           O  
ATOM   2833  HG  SER A 181      -7.174   7.300 -10.587  1.00 98.05           H  
ATOM   2834  N   ASN A 182      -3.248   5.529 -11.191  1.00 98.36           N  
ATOM   2835  H   ASN A 182      -2.585   6.248 -10.939  1.00 98.36           H  
ATOM   2836  CA  ASN A 182      -2.787   4.141 -11.185  1.00 98.36           C  
ATOM   2837  HA  ASN A 182      -3.639   3.487 -10.998  1.00 98.36           H  
ATOM   2838  C   ASN A 182      -1.794   3.935 -10.033  1.00 98.36           C  
ATOM   2839  CB  ASN A 182      -2.204   3.779 -12.567  1.00 98.36           C  
ATOM   2840  HB2 ASN A 182      -1.280   4.330 -12.741  1.00 98.36           H  
ATOM   2841  HB3 ASN A 182      -2.927   4.041 -13.339  1.00 98.36           H  
ATOM   2842  O   ASN A 182      -0.615   3.658 -10.239  1.00 98.36           O  
ATOM   2843  CG  ASN A 182      -1.907   2.296 -12.717  1.00 98.36           C  
ATOM   2844  ND2 ASN A 182      -1.099   1.931 -13.686  1.00 98.36           N  
ATOM   2845 HD21 ASN A 182      -0.680   2.609 -14.307  1.00 98.36           H  
ATOM   2846 HD22 ASN A 182      -0.935   0.948 -13.845  1.00 98.36           H  
ATOM   2847  OD1 ASN A 182      -2.419   1.465 -11.982  1.00 98.36           O  
ATOM   2848  N   LEU A 183      -2.238   4.136  -8.787  1.00 98.66           N  
ATOM   2849  H   LEU A 183      -3.212   4.368  -8.657  1.00 98.66           H  
ATOM   2850  CA  LEU A 183      -1.345   4.094  -7.612  1.00 98.66           C  
ATOM   2851  HA  LEU A 183      -0.480   4.720  -7.826  1.00 98.66           H  
ATOM   2852  C   LEU A 183      -0.780   2.688  -7.328  1.00 98.66           C  
ATOM   2853  CB  LEU A 183      -2.069   4.669  -6.381  1.00 98.66           C  
ATOM   2854  HB2 LEU A 183      -2.905   4.017  -6.130  1.00 98.66           H  
ATOM   2855  HB3 LEU A 183      -1.374   4.655  -5.542  1.00 98.66           H  
ATOM   2856  O   LEU A 183       0.219   2.531  -6.620  1.00 98.66           O  
ATOM   2857  CG  LEU A 183      -2.596   6.108  -6.553  1.00 98.66           C  
ATOM   2858  HG  LEU A 183      -3.368   6.122  -7.322  1.00 98.66           H  
ATOM   2859  CD1 LEU A 183      -3.213   6.591  -5.240  1.00 98.66           C  
ATOM   2860 HD11 LEU A 183      -3.626   7.589  -5.383  1.00 98.66           H  
ATOM   2861 HD12 LEU A 183      -2.457   6.620  -4.456  1.00 98.66           H  
ATOM   2862 HD13 LEU A 183      -4.016   5.919  -4.939  1.00 98.66           H  
ATOM   2863  CD2 LEU A 183      -1.495   7.097  -6.942  1.00 98.66           C  
ATOM   2864 HD21 LEU A 183      -1.910   8.098  -7.055  1.00 98.66           H  
ATOM   2865 HD22 LEU A 183      -1.043   6.818  -7.893  1.00 98.66           H  
ATOM   2866 HD23 LEU A 183      -0.733   7.134  -6.163  1.00 98.66           H  
ATOM   2867  N   ASN A 184      -1.393   1.667  -7.922  1.00 98.77           N  
ATOM   2868  H   ASN A 184      -2.202   1.877  -8.489  1.00 98.77           H  
ATOM   2869  CA  ASN A 184      -0.942   0.279  -7.906  1.00 98.77           C  
ATOM   2870  HA  ASN A 184      -0.287   0.114  -7.051  1.00 98.77           H  
ATOM   2871  C   ASN A 184      -0.118  -0.105  -9.146  1.00 98.77           C  
ATOM   2872  CB  ASN A 184      -2.176  -0.603  -7.728  1.00 98.77           C  
ATOM   2873  HB2 ASN A 184      -2.925  -0.326  -8.470  1.00 98.77           H  
ATOM   2874  HB3 ASN A 184      -1.905  -1.644  -7.906  1.00 98.77           H  
ATOM   2875  O   ASN A 184       0.202  -1.276  -9.317  1.00 98.77           O  
ATOM   2876  CG  ASN A 184      -2.785  -0.523  -6.342  1.00 98.77           C  
ATOM   2877  ND2 ASN A 184      -3.997  -1.001  -6.215  1.00 98.77           N  
ATOM   2878 HD21 ASN A 184      -4.445  -1.388  -7.033  1.00 98.77           H  
ATOM   2879 HD22 ASN A 184      -4.395  -1.081  -5.290  1.00 98.77           H  
ATOM   2880  OD1 ASN A 184      -2.196  -0.041  -5.378  1.00 98.77           O  
ATOM   2881  N   GLY A 185       0.253   0.862  -9.987  1.00 98.55           N  
ATOM   2882  H   GLY A 185      -0.093   1.802  -9.856  1.00 98.55           H  
ATOM   2883  CA  GLY A 185       1.122   0.627 -11.132  1.00 98.55           C  
ATOM   2884  HA2 GLY A 185       1.184   1.535 -11.732  1.00 98.55           H  
ATOM   2885  HA3 GLY A 185       0.685  -0.150 -11.760  1.00 98.55           H  
ATOM   2886  C   GLY A 185       2.541   0.197 -10.746  1.00 98.55           C  
ATOM   2887  O   GLY A 185       2.932   0.125  -9.567  1.00 98.55           O  
ATOM   2888  N   VAL A 186       3.341  -0.057 -11.775  1.00 98.51           N  
ATOM   2889  H   VAL A 186       2.959   0.102 -12.696  1.00 98.51           H  
ATOM   2890  CA  VAL A 186       4.741  -0.469 -11.685  1.00 98.51           C  
ATOM   2891  HA  VAL A 186       4.797  -1.338 -11.030  1.00 98.51           H  
ATOM   2892  C   VAL A 186       5.574   0.660 -11.094  1.00 98.51           C  
ATOM   2893  CB  VAL A 186       5.290  -0.880 -13.061  1.00 98.51           C  
ATOM   2894  HB  VAL A 186       5.234  -0.028 -13.739  1.00 98.51           H  
ATOM   2895  O   VAL A 186       5.664   1.766 -11.635  1.00 98.51           O  
ATOM   2896  CG1 VAL A 186       6.746  -1.358 -12.971  1.00 98.51           C  
ATOM   2897 HG11 VAL A 186       6.820  -2.205 -12.289  1.00 98.51           H  
ATOM   2898 HG12 VAL A 186       7.396  -0.555 -12.622  1.00 98.51           H  
ATOM   2899 HG13 VAL A 186       7.089  -1.669 -13.957  1.00 98.51           H  
ATOM   2900  CG2 VAL A 186       4.469  -2.017 -13.661  1.00 98.51           C  
ATOM   2901 HG21 VAL A 186       4.854  -2.278 -14.647  1.00 98.51           H  
ATOM   2902 HG22 VAL A 186       4.493  -2.892 -13.012  1.00 98.51           H  
ATOM   2903 HG23 VAL A 186       3.437  -1.685 -13.769  1.00 98.51           H  
ATOM   2904  N   TRP A 187       6.234   0.368  -9.977  1.00 98.12           N  
ATOM   2905  H   TRP A 187       6.183  -0.575  -9.617  1.00 98.12           H  
ATOM   2906  CA  TRP A 187       7.077   1.336  -9.291  1.00 98.12           C  
ATOM   2907  HA  TRP A 187       6.466   2.195  -9.012  1.00 98.12           H  
ATOM   2908  C   TRP A 187       8.215   1.828 -10.190  1.00 98.12           C  
ATOM   2909  CB  TRP A 187       7.627   0.719  -8.011  1.00 98.12           C  
ATOM   2910  HB2 TRP A 187       8.243  -0.145  -8.260  1.00 98.12           H  
ATOM   2911  HB3 TRP A 187       6.796   0.372  -7.396  1.00 98.12           H  
ATOM   2912  O   TRP A 187       8.997   1.039 -10.715  1.00 98.12           O  
ATOM   2913  CG  TRP A 187       8.435   1.674  -7.201  1.00 98.12           C  
ATOM   2914  CD1 TRP A 187       9.771   1.850  -7.293  1.00 98.12           C  
ATOM   2915  HD1 TRP A 187      10.414   1.300  -7.964  1.00 98.12           H  
ATOM   2916  CD2 TRP A 187       7.976   2.600  -6.176  1.00 98.12           C  
ATOM   2917  CE2 TRP A 187       9.115   3.263  -5.630  1.00 98.12           C  
ATOM   2918  CE3 TRP A 187       6.713   2.953  -5.662  1.00 98.12           C  
ATOM   2919  HE3 TRP A 187       5.829   2.479  -6.063  1.00 98.12           H  
ATOM   2920  NE1 TRP A 187      10.180   2.774  -6.353  1.00 98.12           N  
ATOM   2921  HE1 TRP A 187      11.150   3.001  -6.186  1.00 98.12           H  
ATOM   2922  CH2 TRP A 187       7.743   4.485  -4.072  1.00 98.12           C  
ATOM   2923  HH2 TRP A 187       7.632   5.162  -3.238  1.00 98.12           H  
ATOM   2924  CZ2 TRP A 187       9.015   4.175  -4.572  1.00 98.12           C  
ATOM   2925  HZ2 TRP A 187       9.895   4.632  -4.143  1.00 98.12           H  
ATOM   2926  CZ3 TRP A 187       6.600   3.923  -4.651  1.00 98.12           C  
ATOM   2927  HZ3 TRP A 187       5.632   4.258  -4.310  1.00 98.12           H  
ATOM   2928  N   GLY A 188       8.323   3.148 -10.355  1.00 97.73           N  
ATOM   2929  H   GLY A 188       7.615   3.738  -9.943  1.00 97.73           H  
ATOM   2930  CA  GLY A 188       9.393   3.774 -11.133  1.00 97.73           C  
ATOM   2931  HA2 GLY A 188      10.346   3.340 -10.831  1.00 97.73           H  
ATOM   2932  HA3 GLY A 188       9.415   4.840 -10.905  1.00 97.73           H  
ATOM   2933  C   GLY A 188       9.272   3.619 -12.653  1.00 97.73           C  
ATOM   2934  O   GLY A 188      10.165   4.091 -13.362  1.00 97.73           O  
ATOM   2935  N   SER A 189       8.194   3.012 -13.171  1.00 98.03           N  
ATOM   2936  H   SER A 189       7.477   2.660 -12.553  1.00 98.03           H  
ATOM   2937  CA  SER A 189       8.009   2.883 -14.618  1.00 98.03           C  
ATOM   2938  HA  SER A 189       8.904   2.401 -15.011  1.00 98.03           H  
ATOM   2939  C   SER A 189       7.883   4.254 -15.284  1.00 98.03           C  
ATOM   2940  CB  SER A 189       6.830   1.978 -14.995  1.00 98.03           C  
ATOM   2941  HB2 SER A 189       6.989   0.998 -14.545  1.00 98.03           H  
ATOM   2942  HB3 SER A 189       5.893   2.402 -14.633  1.00 98.03           H  
ATOM   2943  O   SER A 189       7.258   5.185 -14.761  1.00 98.03           O  
ATOM   2944  OG  SER A 189       6.788   1.839 -16.407  1.00 98.03           O  
ATOM   2945  HG  SER A 189       6.199   1.116 -16.636  1.00 98.03           H  
ATOM   2946  N   ARG A 190       8.515   4.355 -16.457  1.00 97.43           N  
ATOM   2947  H   ARG A 190       8.984   3.519 -16.776  1.00 97.43           H  
ATOM   2948  CA  ARG A 190       8.413   5.487 -17.387  1.00 97.43           C  
ATOM   2949  HA  ARG A 190       7.852   6.290 -16.909  1.00 97.43           H  
ATOM   2950  C   ARG A 190       7.617   5.133 -18.643  1.00 97.43           C  
ATOM   2951  CB  ARG A 190       9.808   6.014 -17.745  1.00 97.43           C  
ATOM   2952  HB2 ARG A 190      10.388   5.218 -18.212  1.00 97.43           H  
ATOM   2953  HB3 ARG A 190       9.696   6.826 -18.464  1.00 97.43           H  
ATOM   2954  O   ARG A 190       7.397   6.005 -19.484  1.00 97.43           O  
ATOM   2955  CG  ARG A 190      10.562   6.550 -16.521  1.00 97.43           C  
ATOM   2956  HG2 ARG A 190      10.788   5.732 -15.837  1.00 97.43           H  
ATOM   2957  HG3 ARG A 190       9.942   7.286 -16.009  1.00 97.43           H  
ATOM   2958  CD  ARG A 190      11.864   7.212 -16.978  1.00 97.43           C  
ATOM   2959  HD2 ARG A 190      12.466   6.474 -17.508  1.00 97.43           H  
ATOM   2960  HD3 ARG A 190      11.614   8.024 -17.662  1.00 97.43           H  
ATOM   2961  NE  ARG A 190      12.628   7.742 -15.835  1.00 97.43           N  
ATOM   2962  HE  ARG A 190      12.309   7.461 -14.919  1.00 97.43           H  
ATOM   2963  NH1 ARG A 190      14.190   8.906 -17.049  1.00 97.43           N  
ATOM   2964 HH11 ARG A 190      13.744   8.585 -17.896  1.00 97.43           H  
ATOM   2965 HH12 ARG A 190      15.010   9.494 -17.092  1.00 97.43           H  
ATOM   2966  NH2 ARG A 190      14.281   8.934 -14.819  1.00 97.43           N  
ATOM   2967 HH21 ARG A 190      13.921   8.653 -13.918  1.00 97.43           H  
ATOM   2968 HH22 ARG A 190      15.098   9.525 -14.877  1.00 97.43           H  
ATOM   2969  CZ  ARG A 190      13.691   8.522 -15.906  1.00 97.43           C  
ATOM   2970  N   THR A 191       7.189   3.876 -18.779  1.00 98.14           N  
ATOM   2971  H   THR A 191       7.345   3.213 -18.033  1.00 98.14           H  
ATOM   2972  CA  THR A 191       6.279   3.460 -19.846  1.00 98.14           C  
ATOM   2973  HA  THR A 191       6.706   3.747 -20.807  1.00 98.14           H  
ATOM   2974  C   THR A 191       4.942   4.158 -19.645  1.00 98.14           C  
ATOM   2975  CB  THR A 191       6.049   1.948 -19.848  1.00 98.14           C  
ATOM   2976  HB  THR A 191       5.480   1.698 -18.952  1.00 98.14           H  
ATOM   2977  O   THR A 191       4.441   4.268 -18.523  1.00 98.14           O  
ATOM   2978  CG2 THR A 191       5.289   1.484 -21.091  1.00 98.14           C  
ATOM   2979 HG21 THR A 191       5.797   1.820 -21.995  1.00 98.14           H  
ATOM   2980 HG22 THR A 191       4.265   1.858 -21.073  1.00 98.14           H  
ATOM   2981 HG23 THR A 191       5.241   0.395 -21.101  1.00 98.14           H  
ATOM   2982  OG1 THR A 191       7.265   1.249 -19.819  1.00 98.14           O  
ATOM   2983  HG1 THR A 191       7.013   0.373 -19.518  1.00 98.14           H  
ATOM   2984  N   ARG A 192       4.366   4.661 -20.738  1.00 97.95           N  
ATOM   2985  H   ARG A 192       4.798   4.474 -21.632  1.00 97.95           H  
ATOM   2986  CA  ARG A 192       3.151   5.472 -20.693  1.00 97.95           C  
ATOM   2987  HA  ARG A 192       3.373   6.361 -20.102  1.00 97.95           H  
ATOM   2988  C   ARG A 192       2.006   4.716 -20.007  1.00 97.95           C  
ATOM   2989  CB  ARG A 192       2.779   5.907 -22.114  1.00 97.95           C  
ATOM   2990  HB2 ARG A 192       3.632   6.412 -22.567  1.00 97.95           H  
ATOM   2991  HB3 ARG A 192       2.541   5.024 -22.708  1.00 97.95           H  
ATOM   2992  O   ARG A 192       1.522   3.725 -20.535  1.00 97.95           O  
ATOM   2993  CG  ARG A 192       1.578   6.860 -22.110  1.00 97.95           C  
ATOM   2994  HG2 ARG A 192       1.836   7.760 -21.551  1.00 97.95           H  
ATOM   2995  HG3 ARG A 192       0.720   6.378 -21.642  1.00 97.95           H  
ATOM   2996  CD  ARG A 192       1.203   7.243 -23.541  1.00 97.95           C  
ATOM   2997  HD2 ARG A 192       1.006   6.330 -24.104  1.00 97.95           H  
ATOM   2998  HD3 ARG A 192       2.043   7.766 -23.999  1.00 97.95           H  
ATOM   2999  NE  ARG A 192       0.004   8.099 -23.565  1.00 97.95           N  
ATOM   3000  HE  ARG A 192      -0.454   8.270 -22.681  1.00 97.95           H  
ATOM   3001  NH1 ARG A 192      -0.111   8.377 -25.842  1.00 97.95           N  
ATOM   3002 HH11 ARG A 192      -0.590   8.737 -26.655  1.00 97.95           H  
ATOM   3003 HH12 ARG A 192       0.693   7.775 -25.949  1.00 97.95           H  
ATOM   3004  NH2 ARG A 192      -1.655   9.318 -24.533  1.00 97.95           N  
ATOM   3005 HH21 ARG A 192      -2.089   9.451 -23.630  1.00 97.95           H  
ATOM   3006 HH22 ARG A 192      -2.120   9.670 -25.358  1.00 97.95           H  
ATOM   3007  CZ  ARG A 192      -0.578   8.594 -24.643  1.00 97.95           C  
ATOM   3008  N   GLY A 193       1.532   5.245 -18.883  1.00 97.51           N  
ATOM   3009  H   GLY A 193       2.042   6.020 -18.484  1.00 97.51           H  
ATOM   3010  CA  GLY A 193       0.370   4.748 -18.148  1.00 97.51           C  
ATOM   3011  HA2 GLY A 193      -0.084   5.573 -17.600  1.00 97.51           H  
ATOM   3012  HA3 GLY A 193      -0.372   4.392 -18.863  1.00 97.51           H  
ATOM   3013  C   GLY A 193       0.657   3.612 -17.159  1.00 97.51           C  
ATOM   3014  O   GLY A 193      -0.231   3.288 -16.377  1.00 97.51           O  
ATOM   3015  N   GLU A 194       1.866   3.041 -17.151  1.00 98.34           N  
ATOM   3016  H   GLU A 194       2.562   3.350 -17.815  1.00 98.34           H  
ATOM   3017  CA  GLU A 194       2.203   1.886 -16.300  1.00 98.34           C  
ATOM   3018  HA  GLU A 194       1.313   1.274 -16.152  1.00 98.34           H  
ATOM   3019  C   GLU A 194       2.709   2.265 -14.902  1.00 98.34           C  
ATOM   3020  CB  GLU A 194       3.269   1.014 -16.975  1.00 98.34           C  
ATOM   3021  HB2 GLU A 194       3.559   0.230 -16.277  1.00 98.34           H  
ATOM   3022  HB3 GLU A 194       4.143   1.637 -17.167  1.00 98.34           H  
ATOM   3023  O   GLU A 194       2.766   1.415 -14.022  1.00 98.34           O  
ATOM   3024  CG  GLU A 194       2.828   0.339 -18.283  1.00 98.34           C  
ATOM   3025  HG2 GLU A 194       1.907  -0.213 -18.098  1.00 98.34           H  
ATOM   3026  HG3 GLU A 194       2.629   1.107 -19.031  1.00 98.34           H  
ATOM   3027  CD  GLU A 194       3.906  -0.627 -18.815  1.00 98.34           C  
ATOM   3028  OE1 GLU A 194       3.599  -1.417 -19.733  1.00 98.34           O  
ATOM   3029  OE2 GLU A 194       5.061  -0.570 -18.321  1.00 98.34           O  
ATOM   3030  N   GLY A 195       3.132   3.515 -14.703  1.00 98.38           N  
ATOM   3031  H   GLY A 195       3.042   4.166 -15.470  1.00 98.38           H  
ATOM   3032  CA  GLY A 195       3.738   3.976 -13.453  1.00 98.38           C  
ATOM   3033  HA2 GLY A 195       4.522   3.278 -13.159  1.00 98.38           H  
ATOM   3034  HA3 GLY A 195       4.200   4.948 -13.626  1.00 98.38           H  
ATOM   3035  C   GLY A 195       2.764   4.117 -12.280  1.00 98.38           C  
ATOM   3036  O   GLY A 195       1.550   3.987 -12.430  1.00 98.38           O  
ATOM   3037  N   VAL A 196       3.303   4.492 -11.117  1.00 98.55           N  
ATOM   3038  H   VAL A 196       4.310   4.574 -11.083  1.00 98.55           H  
ATOM   3039  CA  VAL A 196       2.513   4.946  -9.957  1.00 98.55           C  
ATOM   3040  HA  VAL A 196       1.667   4.271  -9.830  1.00 98.55           H  
ATOM   3041  C   VAL A 196       1.973   6.346 -10.251  1.00 98.55           C  
ATOM   3042  CB  VAL A 196       3.328   4.907  -8.652  1.00 98.55           C  
ATOM   3043  HB  VAL A 196       4.171   5.595  -8.724  1.00 98.55           H  
ATOM   3044  O   VAL A 196       2.617   7.350  -9.940  1.00 98.55           O  
ATOM   3045  CG1 VAL A 196       2.481   5.291  -7.434  1.00 98.55           C  
ATOM   3046 HG11 VAL A 196       3.113   5.305  -6.546  1.00 98.55           H  
ATOM   3047 HG12 VAL A 196       2.041   6.279  -7.564  1.00 98.55           H  
ATOM   3048 HG13 VAL A 196       1.686   4.560  -7.286  1.00 98.55           H  
ATOM   3049  CG2 VAL A 196       3.870   3.499  -8.395  1.00 98.55           C  
ATOM   3050 HG21 VAL A 196       3.044   2.791  -8.328  1.00 98.55           H  
ATOM   3051 HG22 VAL A 196       4.526   3.195  -9.211  1.00 98.55           H  
ATOM   3052 HG23 VAL A 196       4.435   3.493  -7.463  1.00 98.55           H  
ATOM   3053  N   ILE A 197       0.831   6.407 -10.932  1.00 98.29           N  
ATOM   3054  H   ILE A 197       0.408   5.526 -11.188  1.00 98.29           H  
ATOM   3055  CA  ILE A 197       0.348   7.630 -11.583  1.00 98.29           C  
ATOM   3056  HA  ILE A 197       1.185   8.324 -11.658  1.00 98.29           H  
ATOM   3057  C   ILE A 197      -0.722   8.334 -10.754  1.00 98.29           C  
ATOM   3058  CB  ILE A 197      -0.095   7.335 -13.036  1.00 98.29           C  
ATOM   3059  HB  ILE A 197      -0.698   6.427 -13.032  1.00 98.29           H  
ATOM   3060  O   ILE A 197      -1.697   7.731 -10.307  1.00 98.29           O  
ATOM   3061  CG1 ILE A 197       1.167   7.106 -13.897  1.00 98.29           C  
ATOM   3062 HG12 ILE A 197       1.662   8.060 -14.079  1.00 98.29           H  
ATOM   3063 HG13 ILE A 197       1.875   6.474 -13.360  1.00 98.29           H  
ATOM   3064  CG2 ILE A 197      -0.952   8.458 -13.654  1.00 98.29           C  
ATOM   3065 HG21 ILE A 197      -1.218   8.219 -14.683  1.00 98.29           H  
ATOM   3066 HG22 ILE A 197      -0.408   9.402 -13.638  1.00 98.29           H  
ATOM   3067 HG23 ILE A 197      -1.889   8.566 -13.108  1.00 98.29           H  
ATOM   3068  CD1 ILE A 197       0.879   6.430 -15.236  1.00 98.29           C  
ATOM   3069 HD11 ILE A 197       0.284   7.082 -15.875  1.00 98.29           H  
ATOM   3070 HD12 ILE A 197       1.821   6.211 -15.738  1.00 98.29           H  
ATOM   3071 HD13 ILE A 197       0.345   5.497 -15.054  1.00 98.29           H  
ATOM   3072  N   TRP A 198      -0.559   9.648 -10.645  1.00 97.98           N  
ATOM   3073  H   TRP A 198       0.289  10.033 -11.035  1.00 97.98           H  
ATOM   3074  CA  TRP A 198      -1.626  10.606 -10.382  1.00 97.98           C  
ATOM   3075  HA  TRP A 198      -2.603  10.126 -10.443  1.00 97.98           H  
ATOM   3076  C   TRP A 198      -1.518  11.651 -11.488  1.00 97.98           C  
ATOM   3077  CB  TRP A 198      -1.445  11.195  -8.982  1.00 97.98           C  
ATOM   3078  HB2 TRP A 198      -0.538  11.797  -8.942  1.00 97.98           H  
ATOM   3079  HB3 TRP A 198      -1.312  10.368  -8.284  1.00 97.98           H  
ATOM   3080  O   TRP A 198      -0.630  12.504 -11.434  1.00 97.98           O  
ATOM   3081  CG  TRP A 198      -2.602  12.006  -8.496  1.00 97.98           C  
ATOM   3082  CD1 TRP A 198      -2.883  13.290  -8.807  1.00 97.98           C  
ATOM   3083  HD1 TRP A 198      -2.315  13.888  -9.504  1.00 97.98           H  
ATOM   3084  CD2 TRP A 198      -3.723  11.546  -7.689  1.00 97.98           C  
ATOM   3085  CE2 TRP A 198      -4.600  12.641  -7.451  1.00 97.98           C  
ATOM   3086  CE3 TRP A 198      -4.112  10.290  -7.181  1.00 97.98           C  
ATOM   3087  HE3 TRP A 198      -3.507   9.426  -7.409  1.00 97.98           H  
ATOM   3088  NE1 TRP A 198      -4.061  13.670  -8.189  1.00 97.98           N  
ATOM   3089  HE1 TRP A 198      -4.574  14.510  -8.414  1.00 97.98           H  
ATOM   3090  CH2 TRP A 198      -6.115  11.245  -6.176  1.00 97.98           C  
ATOM   3091  HH2 TRP A 198      -7.024  11.125  -5.605  1.00 97.98           H  
ATOM   3092  CZ2 TRP A 198      -5.765  12.504  -6.678  1.00 97.98           C  
ATOM   3093  HZ2 TRP A 198      -6.409  13.346  -6.472  1.00 97.98           H  
ATOM   3094  CZ3 TRP A 198      -5.297  10.136  -6.442  1.00 97.98           C  
ATOM   3095  HZ3 TRP A 198      -5.590   9.157  -6.092  1.00 97.98           H  
ATOM   3096  N   HIS A 199      -2.310  11.505 -12.550  1.00 97.05           N  
ATOM   3097  H   HIS A 199      -3.106  10.889 -12.474  1.00 97.05           H  
ATOM   3098  CA  HIS A 199      -2.093  12.143 -13.850  1.00 97.05           C  
ATOM   3099  HA  HIS A 199      -1.240  11.666 -14.331  1.00 97.05           H  
ATOM   3100  C   HIS A 199      -1.793  13.646 -13.770  1.00 97.05           C  
ATOM   3101  CB  HIS A 199      -3.337  11.896 -14.712  1.00 97.05           C  
ATOM   3102  HB2 HIS A 199      -3.453  10.823 -14.865  1.00 97.05           H  
ATOM   3103  HB3 HIS A 199      -4.221  12.268 -14.194  1.00 97.05           H  
ATOM   3104  O   HIS A 199      -0.861  14.123 -14.418  1.00 97.05           O  
ATOM   3105  CG  HIS A 199      -3.252  12.549 -16.061  1.00 97.05           C  
ATOM   3106  CD2 HIS A 199      -2.464  12.140 -17.093  1.00 97.05           C  
ATOM   3107  HD2 HIS A 199      -1.796  11.294 -17.043  1.00 97.05           H  
ATOM   3108  ND1 HIS A 199      -3.896  13.689 -16.469  1.00 97.05           N  
ATOM   3109  HD1 HIS A 199      -4.581  14.196 -15.926  1.00 97.05           H  
ATOM   3110  CE1 HIS A 199      -3.514  13.949 -17.731  1.00 97.05           C  
ATOM   3111  HE1 HIS A 199      -3.877  14.774 -18.326  1.00 97.05           H  
ATOM   3112  NE2 HIS A 199      -2.636  13.028 -18.165  1.00 97.05           N  
ATOM   3113  N   SER A 200      -2.521  14.395 -12.943  1.00 96.44           N  
ATOM   3114  H   SER A 200      -3.250  13.939 -12.414  1.00 96.44           H  
ATOM   3115  CA  SER A 200      -2.345  15.838 -12.781  1.00 96.44           C  
ATOM   3116  HA  SER A 200      -2.354  16.293 -13.771  1.00 96.44           H  
ATOM   3117  C   SER A 200      -1.030  16.239 -12.107  1.00 96.44           C  
ATOM   3118  CB  SER A 200      -3.523  16.405 -11.987  1.00 96.44           C  
ATOM   3119  HB2 SER A 200      -4.450  15.988 -12.380  1.00 96.44           H  
ATOM   3120  HB3 SER A 200      -3.546  17.486 -12.128  1.00 96.44           H  
ATOM   3121  O   SER A 200      -0.656  17.406 -12.151  1.00 96.44           O  
ATOM   3122  OG  SER A 200      -3.428  16.135 -10.591  1.00 96.44           O  
ATOM   3123  HG  SER A 200      -2.524  16.310 -10.322  1.00 96.44           H  
ATOM   3124  N   VAL A 201      -0.367  15.303 -11.424  1.00 97.00           N  
ATOM   3125  H   VAL A 201      -0.734  14.363 -11.466  1.00 97.00           H  
ATOM   3126  CA  VAL A 201       0.890  15.509 -10.688  1.00 97.00           C  
ATOM   3127  HA  VAL A 201       1.105  16.575 -10.617  1.00 97.00           H  
ATOM   3128  C   VAL A 201       2.063  14.877 -11.436  1.00 97.00           C  
ATOM   3129  CB  VAL A 201       0.769  14.952  -9.251  1.00 97.00           C  
ATOM   3130  HB  VAL A 201       0.422  13.920  -9.297  1.00 97.00           H  
ATOM   3131  O   VAL A 201       3.071  15.536 -11.671  1.00 97.00           O  
ATOM   3132  CG1 VAL A 201       2.103  14.969  -8.498  1.00 97.00           C  
ATOM   3133 HG11 VAL A 201       2.522  15.975  -8.499  1.00 97.00           H  
ATOM   3134 HG12 VAL A 201       2.806  14.280  -8.967  1.00 97.00           H  
ATOM   3135 HG13 VAL A 201       1.951  14.645  -7.468  1.00 97.00           H  
ATOM   3136  CG2 VAL A 201      -0.237  15.765  -8.422  1.00 97.00           C  
ATOM   3137 HG21 VAL A 201       0.109  16.794  -8.322  1.00 97.00           H  
ATOM   3138 HG22 VAL A 201      -1.218  15.762  -8.897  1.00 97.00           H  
ATOM   3139 HG23 VAL A 201      -0.336  15.326  -7.430  1.00 97.00           H  
ATOM   3140  N   THR A 202       1.940  13.608 -11.826  1.00 97.56           N  
ATOM   3141  H   THR A 202       1.076  13.125 -11.627  1.00 97.56           H  
ATOM   3142  CA  THR A 202       3.030  12.814 -12.414  1.00 97.56           C  
ATOM   3143  HA  THR A 202       3.985  13.211 -12.072  1.00 97.56           H  
ATOM   3144  C   THR A 202       3.049  12.856 -13.941  1.00 97.56           C  
ATOM   3145  CB  THR A 202       2.941  11.348 -11.951  1.00 97.56           C  
ATOM   3146  HB  THR A 202       3.771  10.786 -12.379  1.00 97.56           H  
ATOM   3147  O   THR A 202       4.038  12.455 -14.557  1.00 97.56           O  
ATOM   3148  CG2 THR A 202       3.001  11.220 -10.427  1.00 97.56           C  
ATOM   3149 HG21 THR A 202       2.997  10.164 -10.158  1.00 97.56           H  
ATOM   3150 HG22 THR A 202       2.138  11.700  -9.966  1.00 97.56           H  
ATOM   3151 HG23 THR A 202       3.916  11.679 -10.052  1.00 97.56           H  
ATOM   3152  OG1 THR A 202       1.725  10.753 -12.355  1.00 97.56           O  
ATOM   3153  HG1 THR A 202       1.732  10.639 -13.308  1.00 97.56           H  
ATOM   3154  N   GLY A 203       1.954  13.276 -14.581  1.00 97.30           N  
ATOM   3155  H   GLY A 203       1.172  13.614 -14.039  1.00 97.30           H  
ATOM   3156  CA  GLY A 203       1.702  12.955 -15.984  1.00 97.30           C  
ATOM   3157  HA2 GLY A 203       2.521  13.340 -16.592  1.00 97.30           H  
ATOM   3158  HA3 GLY A 203       0.776  13.430 -16.307  1.00 97.30           H  
ATOM   3159  C   GLY A 203       1.577  11.442 -16.198  1.00 97.30           C  
ATOM   3160  O   GLY A 203       1.340  10.681 -15.260  1.00 97.30           O  
ATOM   3161  N   ASN A 204       1.766  10.997 -17.444  1.00 96.38           N  
ATOM   3162  H   ASN A 204       1.960  11.679 -18.162  1.00 96.38           H  
ATOM   3163  CA  ASN A 204       1.602   9.589 -17.835  1.00 96.38           C  
ATOM   3164  HA  ASN A 204       1.004   9.077 -17.081  1.00 96.38           H  
ATOM   3165  C   ASN A 204       2.911   8.793 -17.931  1.00 96.38           C  
ATOM   3166  CB  ASN A 204       0.836   9.528 -19.168  1.00 96.38           C  
ATOM   3167  HB2 ASN A 204       0.850   8.505 -19.542  1.00 96.38           H  
ATOM   3168  HB3 ASN A 204       1.307  10.177 -19.906  1.00 96.38           H  
ATOM   3169  O   ASN A 204       2.863   7.600 -18.198  1.00 96.38           O  
ATOM   3170  CG  ASN A 204      -0.620   9.885 -18.989  1.00 96.38           C  
ATOM   3171  ND2 ASN A 204      -1.131  10.842 -19.728  1.00 96.38           N  
ATOM   3172 HD21 ASN A 204      -2.034  11.169 -19.414  1.00 96.38           H  
ATOM   3173 HD22 ASN A 204      -0.545  11.446 -20.286  1.00 96.38           H  
ATOM   3174  OD1 ASN A 204      -1.304   9.302 -18.177  1.00 96.38           O  
ATOM   3175  N   THR A 205       4.075   9.425 -17.796  1.00 97.62           N  
ATOM   3176  H   THR A 205       4.066  10.413 -17.587  1.00 97.62           H  
ATOM   3177  CA  THR A 205       5.386   8.799 -18.078  1.00 97.62           C  
ATOM   3178  HA  THR A 205       5.255   7.731 -18.251  1.00 97.62           H  
ATOM   3179  C   THR A 205       6.349   8.900 -16.897  1.00 97.62           C  
ATOM   3180  CB  THR A 205       6.016   9.388 -19.349  1.00 97.62           C  
ATOM   3181  HB  THR A 205       6.997   8.942 -19.516  1.00 97.62           H  
ATOM   3182  O   THR A 205       7.566   8.809 -17.063  1.00 97.62           O  
ATOM   3183  CG2 THR A 205       5.163   9.136 -20.593  1.00 97.62           C  
ATOM   3184 HG21 THR A 205       5.686   9.524 -21.467  1.00 97.62           H  
ATOM   3185 HG22 THR A 205       4.198   9.635 -20.504  1.00 97.62           H  
ATOM   3186 HG23 THR A 205       5.016   8.064 -20.717  1.00 97.62           H  
ATOM   3187  OG1 THR A 205       6.156  10.784 -19.201  1.00 97.62           O  
ATOM   3188  HG1 THR A 205       6.929  10.929 -18.651  1.00 97.62           H  
ATOM   3189  N   ALA A 206       5.814   9.136 -15.702  1.00 97.57           N  
ATOM   3190  H   ALA A 206       4.808   9.154 -15.616  1.00 97.57           H  
ATOM   3191  CA  ALA A 206       6.561   9.158 -14.457  1.00 97.57           C  
ATOM   3192  HA  ALA A 206       7.481   8.588 -14.586  1.00 97.57           H  
ATOM   3193  C   ALA A 206       5.753   8.474 -13.349  1.00 97.57           C  
ATOM   3194  CB  ALA A 206       6.929  10.605 -14.107  1.00 97.57           C  
ATOM   3195  HB1 ALA A 206       6.039  11.152 -13.796  1.00 97.57           H  
ATOM   3196  HB2 ALA A 206       7.654  10.611 -13.293  1.00 97.57           H  
ATOM   3197  HB3 ALA A 206       7.373  11.099 -14.973  1.00 97.57           H  
ATOM   3198  O   ALA A 206       4.557   8.227 -13.494  1.00 97.57           O  
ATOM   3199  N   SER A 207       6.428   8.180 -12.243  1.00 98.22           N  
ATOM   3200  H   SER A 207       7.389   8.480 -12.168  1.00 98.22           H  
ATOM   3201  CA  SER A 207       5.838   7.559 -11.060  1.00 98.22           C  
ATOM   3202  HA  SER A 207       4.770   7.402 -11.207  1.00 98.22           H  
ATOM   3203  C   SER A 207       6.036   8.459  -9.846  1.00 98.22           C  
ATOM   3204  CB  SER A 207       6.491   6.201 -10.802  1.00 98.22           C  
ATOM   3205  HB2 SER A 207       7.573   6.321 -10.747  1.00 98.22           H  
ATOM   3206  HB3 SER A 207       6.142   5.811  -9.846  1.00 98.22           H  
ATOM   3207  O   SER A 207       7.110   9.043  -9.680  1.00 98.22           O  
ATOM   3208  OG  SER A 207       6.162   5.271 -11.818  1.00 98.22           O  
ATOM   3209  HG  SER A 207       6.455   5.588 -12.675  1.00 98.22           H  
ATOM   3210  N   ALA A 208       5.026   8.534  -8.982  1.00 98.41           N  
ATOM   3211  H   ALA A 208       4.158   8.070  -9.207  1.00 98.41           H  
ATOM   3212  CA  ALA A 208       5.193   9.041  -7.627  1.00 98.41           C  
ATOM   3213  HA  ALA A 208       5.545  10.072  -7.677  1.00 98.41           H  
ATOM   3214  C   ALA A 208       6.246   8.207  -6.875  1.00 98.41           C  
ATOM   3215  CB  ALA A 208       3.834   9.036  -6.919  1.00 98.41           C  
ATOM   3216  HB1 ALA A 208       3.933   9.466  -5.922  1.00 98.41           H  
ATOM   3217  HB2 ALA A 208       3.468   8.014  -6.826  1.00 98.41           H  
ATOM   3218  HB3 ALA A 208       3.114   9.625  -7.488  1.00 98.41           H  
ATOM   3219  O   ALA A 208       6.380   7.002  -7.094  1.00 98.41           O  
ATOM   3220  N   THR A 209       6.998   8.855  -5.986  1.00 98.09           N  
ATOM   3221  H   THR A 209       6.806   9.832  -5.818  1.00 98.09           H  
ATOM   3222  CA  THR A 209       8.054   8.233  -5.166  1.00 98.09           C  
ATOM   3223  HA  THR A 209       8.369   7.303  -5.640  1.00 98.09           H  
ATOM   3224  C   THR A 209       7.573   7.851  -3.770  1.00 98.09           C  
ATOM   3225  CB  THR A 209       9.286   9.144  -5.061  1.00 98.09           C  
ATOM   3226  HB  THR A 209      10.012   8.707  -4.375  1.00 98.09           H  
ATOM   3227  O   THR A 209       8.359   7.377  -2.956  1.00 98.09           O  
ATOM   3228  CG2 THR A 209       9.963   9.318  -6.421  1.00 98.09           C  
ATOM   3229 HG21 THR A 209      10.247   8.343  -6.816  1.00 98.09           H  
ATOM   3230 HG22 THR A 209      10.856   9.932  -6.304  1.00 98.09           H  
ATOM   3231 HG23 THR A 209       9.283   9.804  -7.121  1.00 98.09           H  
ATOM   3232  OG1 THR A 209       8.938  10.437  -4.610  1.00 98.09           O  
ATOM   3233  HG1 THR A 209       8.899  10.422  -3.651  1.00 98.09           H  
ATOM   3234  N   PHE A 210       6.295   8.083  -3.478  1.00 98.62           N  
ATOM   3235  H   PHE A 210       5.731   8.539  -4.181  1.00 98.62           H  
ATOM   3236  CA  PHE A 210       5.609   7.671  -2.261  1.00 98.62           C  
ATOM   3237  HA  PHE A 210       5.905   6.657  -1.991  1.00 98.62           H  
ATOM   3238  C   PHE A 210       4.106   7.726  -2.510  1.00 98.62           C  
ATOM   3239  CB  PHE A 210       5.970   8.634  -1.124  1.00 98.62           C  
ATOM   3240  HB2 PHE A 210       5.773   9.650  -1.465  1.00 98.62           H  
ATOM   3241  HB3 PHE A 210       7.035   8.557  -0.903  1.00 98.62           H  
ATOM   3242  O   PHE A 210       3.632   8.716  -3.072  1.00 98.62           O  
ATOM   3243  CG  PHE A 210       5.183   8.437   0.151  1.00 98.62           C  
ATOM   3244  CD1 PHE A 210       4.000   9.167   0.369  1.00 98.62           C  
ATOM   3245  HD1 PHE A 210       3.638   9.855  -0.381  1.00 98.62           H  
ATOM   3246  CD2 PHE A 210       5.644   7.541   1.127  1.00 98.62           C  
ATOM   3247  HD2 PHE A 210       6.569   7.009   0.960  1.00 98.62           H  
ATOM   3248  CE1 PHE A 210       3.285   9.004   1.564  1.00 98.62           C  
ATOM   3249  HE1 PHE A 210       2.375   9.562   1.728  1.00 98.62           H  
ATOM   3250  CE2 PHE A 210       4.923   7.370   2.322  1.00 98.62           C  
ATOM   3251  HE2 PHE A 210       5.277   6.685   3.078  1.00 98.62           H  
ATOM   3252  CZ  PHE A 210       3.757   8.120   2.546  1.00 98.62           C  
ATOM   3253  HZ  PHE A 210       3.224   8.032   3.482  1.00 98.62           H  
ATOM   3254  N   THR A 211       3.365   6.716  -2.054  1.00 98.70           N  
ATOM   3255  H   THR A 211       3.828   5.921  -1.638  1.00 98.70           H  
ATOM   3256  CA  THR A 211       1.906   6.792  -1.923  1.00 98.70           C  
ATOM   3257  HA  THR A 211       1.645   7.844  -1.809  1.00 98.70           H  
ATOM   3258  C   THR A 211       1.434   6.054  -0.679  1.00 98.70           C  
ATOM   3259  CB  THR A 211       1.130   6.279  -3.151  1.00 98.70           C  
ATOM   3260  HB  THR A 211       0.077   6.527  -3.014  1.00 98.70           H  
ATOM   3261  O   THR A 211       1.900   4.955  -0.378  1.00 98.70           O  
ATOM   3262  CG2 THR A 211       1.591   6.900  -4.467  1.00 98.70           C  
ATOM   3263 HG21 THR A 211       2.655   6.721  -4.623  1.00 98.70           H  
ATOM   3264 HG22 THR A 211       1.054   6.423  -5.286  1.00 98.70           H  
ATOM   3265 HG23 THR A 211       1.390   7.971  -4.466  1.00 98.70           H  
ATOM   3266  OG1 THR A 211       1.221   4.883  -3.311  1.00 98.70           O  
ATOM   3267  HG1 THR A 211       0.730   4.462  -2.601  1.00 98.70           H  
ATOM   3268  N   GLU A 212       0.455   6.621   0.013  1.00 98.83           N  
ATOM   3269  H   GLU A 212       0.162   7.551  -0.249  1.00 98.83           H  
ATOM   3270  CA  GLU A 212      -0.335   5.928   1.026  1.00 98.83           C  
ATOM   3271  HA  GLU A 212      -0.178   4.852   0.940  1.00 98.83           H  
ATOM   3272  C   GLU A 212      -1.813   6.211   0.790  1.00 98.83           C  
ATOM   3273  CB  GLU A 212       0.058   6.370   2.446  1.00 98.83           C  
ATOM   3274  HB2 GLU A 212      -0.763   6.130   3.122  1.00 98.83           H  
ATOM   3275  HB3 GLU A 212       0.207   7.449   2.460  1.00 98.83           H  
ATOM   3276  O   GLU A 212      -2.213   7.372   0.711  1.00 98.83           O  
ATOM   3277  CG  GLU A 212       1.313   5.664   2.980  1.00 98.83           C  
ATOM   3278  HG2 GLU A 212       1.103   4.596   3.033  1.00 98.83           H  
ATOM   3279  HG3 GLU A 212       2.139   5.818   2.286  1.00 98.83           H  
ATOM   3280  CD  GLU A 212       1.734   6.150   4.379  1.00 98.83           C  
ATOM   3281  OE1 GLU A 212       2.747   5.650   4.929  1.00 98.83           O  
ATOM   3282  OE2 GLU A 212       1.084   7.057   4.954  1.00 98.83           O  
ATOM   3283  N   MET A 213      -2.633   5.163   0.751  1.00 98.88           N  
ATOM   3284  H   MET A 213      -2.232   4.239   0.825  1.00 98.88           H  
ATOM   3285  CA  MET A 213      -4.086   5.290   0.835  1.00 98.88           C  
ATOM   3286  HA  MET A 213      -4.372   6.336   0.722  1.00 98.88           H  
ATOM   3287  C   MET A 213      -4.552   4.807   2.201  1.00 98.88           C  
ATOM   3288  CB  MET A 213      -4.800   4.506  -0.260  1.00 98.88           C  
ATOM   3289  HB2 MET A 213      -5.855   4.774  -0.213  1.00 98.88           H  
ATOM   3290  HB3 MET A 213      -4.713   3.440  -0.049  1.00 98.88           H  
ATOM   3291  O   MET A 213      -4.188   3.711   2.645  1.00 98.88           O  
ATOM   3292  CG  MET A 213      -4.304   4.773  -1.679  1.00 98.88           C  
ATOM   3293  HG2 MET A 213      -3.247   4.515  -1.742  1.00 98.88           H  
ATOM   3294  HG3 MET A 213      -4.420   5.828  -1.928  1.00 98.88           H  
ATOM   3295  SD  MET A 213      -5.202   3.758  -2.874  1.00 98.88           S  
ATOM   3296  CE  MET A 213      -6.756   4.685  -3.029  1.00 98.88           C  
ATOM   3297  HE1 MET A 213      -7.176   4.902  -2.047  1.00 98.88           H  
ATOM   3298  HE2 MET A 213      -6.566   5.625  -3.548  1.00 98.88           H  
ATOM   3299  HE3 MET A 213      -7.471   4.101  -3.610  1.00 98.88           H  
ATOM   3300  N   LYS A 214      -5.344   5.631   2.884  1.00 98.87           N  
ATOM   3301  H   LYS A 214      -5.580   6.523   2.473  1.00 98.87           H  
ATOM   3302  CA  LYS A 214      -5.746   5.379   4.265  1.00 98.87           C  
ATOM   3303  HA  LYS A 214      -5.721   4.301   4.423  1.00 98.87           H  
ATOM   3304  C   LYS A 214      -7.179   5.812   4.535  1.00 98.87           C  
ATOM   3305  CB  LYS A 214      -4.714   6.015   5.210  1.00 98.87           C  
ATOM   3306  HB2 LYS A 214      -3.733   5.629   4.933  1.00 98.87           H  
ATOM   3307  HB3 LYS A 214      -4.921   5.680   6.227  1.00 98.87           H  
ATOM   3308  O   LYS A 214      -7.627   6.844   4.041  1.00 98.87           O  
ATOM   3309  CG  LYS A 214      -4.683   7.555   5.156  1.00 98.87           C  
ATOM   3310  HG2 LYS A 214      -4.674   7.886   4.118  1.00 98.87           H  
ATOM   3311  HG3 LYS A 214      -5.591   7.939   5.620  1.00 98.87           H  
ATOM   3312  CD  LYS A 214      -3.474   8.197   5.847  1.00 98.87           C  
ATOM   3313  HD2 LYS A 214      -3.622   9.276   5.866  1.00 98.87           H  
ATOM   3314  HD3 LYS A 214      -3.381   7.840   6.873  1.00 98.87           H  
ATOM   3315  CE  LYS A 214      -2.194   7.881   5.073  1.00 98.87           C  
ATOM   3316  HE2 LYS A 214      -1.963   6.821   5.185  1.00 98.87           H  
ATOM   3317  HE3 LYS A 214      -2.354   8.084   4.014  1.00 98.87           H  
ATOM   3318  NZ  LYS A 214      -1.051   8.681   5.546  1.00 98.87           N  
ATOM   3319  HZ1 LYS A 214      -0.192   8.248   5.239  1.00 98.87           H  
ATOM   3320  HZ2 LYS A 214      -1.102   9.604   5.139  1.00 98.87           H  
ATOM   3321  HZ3 LYS A 214      -1.021   8.758   6.552  1.00 98.87           H  
ATOM   3322  N   ILE A 215      -7.893   5.018   5.324  1.00 98.68           N  
ATOM   3323  H   ILE A 215      -7.428   4.219   5.731  1.00 98.68           H  
ATOM   3324  CA  ILE A 215      -9.289   5.261   5.691  1.00 98.68           C  
ATOM   3325  HA  ILE A 215      -9.632   6.138   5.142  1.00 98.68           H  
ATOM   3326  C   ILE A 215      -9.413   5.601   7.170  1.00 98.68           C  
ATOM   3327  CB  ILE A 215     -10.217   4.094   5.293  1.00 98.68           C  
ATOM   3328  HB  ILE A 215     -11.224   4.347   5.625  1.00 98.68           H  
ATOM   3329  O   ILE A 215      -8.632   5.129   7.993  1.00 98.68           O  
ATOM   3330  CG1 ILE A 215      -9.804   2.764   5.962  1.00 98.68           C  
ATOM   3331 HG12 ILE A 215      -8.796   2.490   5.651  1.00 98.68           H  
ATOM   3332 HG13 ILE A 215      -9.804   2.900   7.044  1.00 98.68           H  
ATOM   3333  CG2 ILE A 215     -10.276   3.976   3.768  1.00 98.68           C  
ATOM   3334 HG21 ILE A 215      -9.325   3.599   3.393  1.00 98.68           H  
ATOM   3335 HG22 ILE A 215     -11.063   3.276   3.487  1.00 98.68           H  
ATOM   3336 HG23 ILE A 215     -10.495   4.944   3.318  1.00 98.68           H  
ATOM   3337  CD1 ILE A 215     -10.734   1.585   5.657  1.00 98.68           C  
ATOM   3338 HD11 ILE A 215     -11.760   1.841   5.920  1.00 98.68           H  
ATOM   3339 HD12 ILE A 215     -10.680   1.316   4.602  1.00 98.68           H  
ATOM   3340 HD13 ILE A 215     -10.423   0.723   6.247  1.00 98.68           H  
ATOM   3341  N   ARG A 216     -10.402   6.421   7.511  1.00 97.98           N  
ATOM   3342  H   ARG A 216     -10.973   6.806   6.772  1.00 97.98           H  
ATOM   3343  CA  ARG A 216     -10.758   6.733   8.898  1.00 97.98           C  
ATOM   3344  HA  ARG A 216     -10.436   5.915   9.543  1.00 97.98           H  
ATOM   3345  C   ARG A 216     -12.265   6.839   8.999  1.00 97.98           C  
ATOM   3346  CB  ARG A 216     -10.023   8.012   9.336  1.00 97.98           C  
ATOM   3347  HB2 ARG A 216      -8.954   7.820   9.248  1.00 97.98           H  
ATOM   3348  HB3 ARG A 216     -10.287   8.828   8.664  1.00 97.98           H  
ATOM   3349  O   ARG A 216     -12.899   7.431   8.129  1.00 97.98           O  
ATOM   3350  CG  ARG A 216     -10.284   8.449  10.785  1.00 97.98           C  
ATOM   3351  HG2 ARG A 216     -10.133   7.597  11.448  1.00 97.98           H  
ATOM   3352  HG3 ARG A 216     -11.314   8.789  10.890  1.00 97.98           H  
ATOM   3353  CD  ARG A 216      -9.332   9.581  11.209  1.00 97.98           C  
ATOM   3354  HD2 ARG A 216      -8.306   9.271  11.011  1.00 97.98           H  
ATOM   3355  HD3 ARG A 216      -9.435   9.739  12.282  1.00 97.98           H  
ATOM   3356  NE  ARG A 216      -9.609  10.850  10.499  1.00 97.98           N  
ATOM   3357  HE  ARG A 216     -10.299  10.837   9.761  1.00 97.98           H  
ATOM   3358  NH1 ARG A 216      -7.967  12.134  11.461  1.00 97.98           N  
ATOM   3359 HH11 ARG A 216      -7.421  12.983  11.436  1.00 97.98           H  
ATOM   3360 HH12 ARG A 216      -7.599  11.340  11.964  1.00 97.98           H  
ATOM   3361  NH2 ARG A 216      -9.236  13.007   9.861  1.00 97.98           N  
ATOM   3362 HH21 ARG A 216      -9.859  12.880   9.076  1.00 97.98           H  
ATOM   3363 HH22 ARG A 216      -8.579  13.770   9.784  1.00 97.98           H  
ATOM   3364  CZ  ARG A 216      -8.944  11.989  10.622  1.00 97.98           C  
ATOM   3365  N   GLU A 217     -12.837   6.278  10.051  1.00 96.16           N  
ATOM   3366  H   GLU A 217     -12.283   5.718  10.683  1.00 96.16           H  
ATOM   3367  CA  GLU A 217     -14.265   6.412  10.325  1.00 96.16           C  
ATOM   3368  HA  GLU A 217     -14.837   6.003   9.492  1.00 96.16           H  
ATOM   3369  C   GLU A 217     -14.628   7.894  10.495  1.00 96.16           C  
ATOM   3370  CB  GLU A 217     -14.624   5.619  11.586  1.00 96.16           C  
ATOM   3371  HB2 GLU A 217     -14.013   5.975  12.415  1.00 96.16           H  
ATOM   3372  HB3 GLU A 217     -15.674   5.795  11.818  1.00 96.16           H  
ATOM   3373  O   GLU A 217     -13.895   8.666  11.120  1.00 96.16           O  
ATOM   3374  CG  GLU A 217     -14.390   4.114  11.400  1.00 96.16           C  
ATOM   3375  HG2 GLU A 217     -13.364   3.945  11.076  1.00 96.16           H  
ATOM   3376  HG3 GLU A 217     -15.071   3.765  10.623  1.00 96.16           H  
ATOM   3377  CD  GLU A 217     -14.635   3.308  12.677  1.00 96.16           C  
ATOM   3378  OE1 GLU A 217     -14.172   2.149  12.720  1.00 96.16           O  
ATOM   3379  OE2 GLU A 217     -15.282   3.858  13.592  1.00 96.16           O  
ATOM   3380  N   THR A 218     -15.760   8.314   9.956  1.00 90.75           N  
ATOM   3381  H   THR A 218     -16.333   7.653   9.451  1.00 90.75           H  
ATOM   3382  CA  THR A 218     -16.362   9.616  10.256  1.00 90.75           C  
ATOM   3383  HA  THR A 218     -15.644  10.264  10.759  1.00 90.75           H  
ATOM   3384  C   THR A 218     -17.525   9.385  11.202  1.00 90.75           C  
ATOM   3385  CB  THR A 218     -16.823  10.340   8.985  1.00 90.75           C  
ATOM   3386  HB  THR A 218     -17.315  11.271   9.269  1.00 90.75           H  
ATOM   3387  O   THR A 218     -18.297   8.453  10.971  1.00 90.75           O  
ATOM   3388  CG2 THR A 218     -15.645  10.658   8.064  1.00 90.75           C  
ATOM   3389 HG21 THR A 218     -14.926  11.285   8.591  1.00 90.75           H  
ATOM   3390 HG22 THR A 218     -16.010  11.191   7.186  1.00 90.75           H  
ATOM   3391 HG23 THR A 218     -15.167   9.733   7.743  1.00 90.75           H  
ATOM   3392  OG1 THR A 218     -17.730   9.547   8.259  1.00 90.75           O  
ATOM   3393  HG1 THR A 218     -18.292   9.136   8.919  1.00 90.75           H  
ATOM   3394  N   GLU A 219     -17.652  10.213  12.240  1.00 70.30           N  
ATOM   3395  H   GLU A 219     -17.026  10.997  12.357  1.00 70.30           H  
ATOM   3396  CA  GLU A 219     -18.872  10.213  13.054  1.00 70.30           C  
ATOM   3397  HA  GLU A 219     -18.959   9.238  13.533  1.00 70.30           H  
ATOM   3398  C   GLU A 219     -20.098  10.437  12.142  1.00 70.30           C  
ATOM   3399  CB  GLU A 219     -18.810  11.289  14.155  1.00 70.30           C  
ATOM   3400  HB2 GLU A 219     -19.735  11.253  14.730  1.00 70.30           H  
ATOM   3401  HB3 GLU A 219     -18.747  12.271  13.687  1.00 70.30           H  
ATOM   3402  O   GLU A 219     -19.947  11.102  11.104  1.00 70.30           O  
ATOM   3403  CG  GLU A 219     -17.625  11.138  15.124  1.00 70.30           C  
ATOM   3404  HG2 GLU A 219     -16.708  11.375  14.585  1.00 70.30           H  
ATOM   3405  HG3 GLU A 219     -17.730  11.872  15.922  1.00 70.30           H  
ATOM   3406  CD  GLU A 219     -17.517   9.735  15.734  1.00 70.30           C  
ATOM   3407  OE1 GLU A 219     -16.377   9.195  15.690  1.00 70.30           O  
ATOM   3408  OE2 GLU A 219     -18.562   9.202  16.162  1.00 70.30           O  
ATOM   3409  N   PRO A 220     -21.262   9.845  12.466  1.00 54.46           N  
ATOM   3410  CA  PRO A 220     -22.513  10.107  11.759  1.00 54.46           C  
ATOM   3411  HA  PRO A 220     -22.451   9.664  10.766  1.00 54.46           H  
ATOM   3412  C   PRO A 220     -22.821  11.600  11.597  1.00 54.46           C  
ATOM   3413  CB  PRO A 220     -23.607   9.402  12.567  1.00 54.46           C  
ATOM   3414  HB2 PRO A 220     -24.393   9.008  11.923  1.00 54.46           H  
ATOM   3415  HB3 PRO A 220     -24.026  10.092  13.299  1.00 54.46           H  
ATOM   3416  O   PRO A 220     -22.545  12.374  12.543  1.00 54.46           O  
ATOM   3417  CG  PRO A 220     -22.854   8.295  13.299  1.00 54.46           C  
ATOM   3418  HG2 PRO A 220     -22.734   7.437  12.637  1.00 54.46           H  
ATOM   3419  HG3 PRO A 220     -23.355   8.004  14.222  1.00 54.46           H  
ATOM   3420  CD  PRO A 220     -21.491   8.924  13.568  1.00 54.46           C  
ATOM   3421  HD2 PRO A 220     -21.520   9.483  14.504  1.00 54.46           H  
ATOM   3422  HD3 PRO A 220     -20.731   8.144  13.616  1.00 54.46           H  
ATOM   3423  OXT PRO A 220     -23.366  11.917  10.515  1.00 54.46           O  
TER    3424      PRO A 220                                                       
END   
