# Supplementary material for: Nuclear genome of Bulinus truncatus, an intermediate host of the carcinogenic human blood fluke Schistosoma haematobium
Source: Nat Commun. 2022 Feb 21;13:977. doi: 10.1038/s41467-022-28634-9 (PMC8861042; doi:10.1038/s41467-022-28634-9)
Supplement: Supplementary file 6 — Supplementary Data 3 [file 41467_2022_28634_MOESM6_ESM.zip › Supplementary_Data_3/bglb029288-pa.mature.pep.pdb]

ATOM      1  N   MET A   1     -17.513   5.932   4.646  1.00 88.37           N  
ATOM      2  H   MET A   1     -18.011   5.091   4.898  1.00 88.37           H  
ATOM      3  H2  MET A   1     -17.209   5.877   3.684  1.00 88.37           H  
ATOM      4  H3  MET A   1     -18.130   6.722   4.771  1.00 88.37           H  
ATOM      5  CA  MET A   1     -16.353   6.102   5.539  1.00 88.37           C  
ATOM      6  HA  MET A   1     -15.727   5.211   5.500  1.00 88.37           H  
ATOM      7  C   MET A   1     -16.866   6.270   6.954  1.00 88.37           C  
ATOM      8  CB  MET A   1     -15.508   7.308   5.118  1.00 88.37           C  
ATOM      9  HB2 MET A   1     -15.300   7.233   4.051  1.00 88.37           H  
ATOM     10  HB3 MET A   1     -16.060   8.230   5.301  1.00 88.37           H  
ATOM     11  O   MET A   1     -17.846   6.987   7.137  1.00 88.37           O  
ATOM     12  CG  MET A   1     -14.180   7.352   5.877  1.00 88.37           C  
ATOM     13  HG2 MET A   1     -13.617   6.446   5.651  1.00 88.37           H  
ATOM     14  HG3 MET A   1     -14.373   7.372   6.949  1.00 88.37           H  
ATOM     15  SD  MET A   1     -13.142   8.778   5.487  1.00 88.37           S  
ATOM     16  CE  MET A   1     -12.889   8.522   3.716  1.00 88.37           C  
ATOM     17  HE1 MET A   1     -12.813   7.459   3.491  1.00 88.37           H  
ATOM     18  HE2 MET A   1     -11.986   9.045   3.401  1.00 88.37           H  
ATOM     19  HE3 MET A   1     -13.746   8.927   3.178  1.00 88.37           H  
ATOM     20  N   ALA A   2     -16.254   5.580   7.908  1.00 91.87           N  
ATOM     21  H   ALA A   2     -15.508   4.950   7.652  1.00 91.87           H  
ATOM     22  CA  ALA A   2     -16.554   5.669   9.329  1.00 91.87           C  
ATOM     23  HA  ALA A   2     -17.613   5.893   9.458  1.00 91.87           H  
ATOM     24  C   ALA A   2     -15.756   6.802  10.005  1.00 91.87           C  
ATOM     25  CB  ALA A   2     -16.289   4.287   9.938  1.00 91.87           C  
ATOM     26  HB1 ALA A   2     -16.669   4.252  10.959  1.00 91.87           H  
ATOM     27  HB2 ALA A   2     -15.219   4.080   9.944  1.00 91.87           H  
ATOM     28  HB3 ALA A   2     -16.796   3.516   9.359  1.00 91.87           H  
ATOM     29  O   ALA A   2     -15.040   7.555   9.347  1.00 91.87           O  
ATOM     30  N   ASN A   3     -15.908   6.942  11.322  1.00 93.83           N  
ATOM     31  H   ASN A   3     -16.408   6.221  11.822  1.00 93.83           H  
ATOM     32  CA  ASN A   3     -15.183   7.931  12.119  1.00 93.83           C  
ATOM     33  HA  ASN A   3     -15.090   8.845  11.533  1.00 93.83           H  
ATOM     34  C   ASN A   3     -13.744   7.479  12.447  1.00 93.83           C  
ATOM     35  CB  ASN A   3     -16.027   8.257  13.371  1.00 93.83           C  
ATOM     36  HB2 ASN A   3     -15.573   9.092  13.906  1.00 93.83           H  
ATOM     37  HB3 ASN A   3     -17.021   8.571  13.054  1.00 93.83           H  
ATOM     38  O   ASN A   3     -13.325   6.368  12.119  1.00 93.83           O  
ATOM     39  CG  ASN A   3     -16.174   7.100  14.351  1.00 93.83           C  
ATOM     40  ND2 ASN A   3     -17.088   7.198  15.284  1.00 93.83           N  
ATOM     41 HD21 ASN A   3     -17.122   6.437  15.947  1.00 93.83           H  
ATOM     42 HD22 ASN A   3     -17.638   8.038  15.392  1.00 93.83           H  
ATOM     43  OD1 ASN A   3     -15.489   6.095  14.300  1.00 93.83           O  
ATOM     44  N   GLU A   4     -13.002   8.342  13.137  1.00 95.57           N  
ATOM     45  H   GLU A   4     -13.370   9.263  13.333  1.00 95.57           H  
ATOM     46  CA  GLU A   4     -11.622   8.087  13.562  1.00 95.57           C  
ATOM     47  HA  GLU A   4     -11.000   7.905  12.685  1.00 95.57           H  
ATOM     48  C   GLU A   4     -11.486   6.879  14.500  1.00 95.57           C  
ATOM     49  CB  GLU A   4     -11.123   9.350  14.267  1.00 95.57           C  
ATOM     50  HB2 GLU A   4     -11.268  10.201  13.602  1.00 95.57           H  
ATOM     51  HB3 GLU A   4     -11.719   9.509  15.165  1.00 95.57           H  
ATOM     52  O   GLU A   4     -10.555   6.087  14.362  1.00 95.57           O  
ATOM     53  CG  GLU A   4      -9.641   9.251  14.645  1.00 95.57           C  
ATOM     54  HG2 GLU A   4      -9.067   9.009  13.751  1.00 95.57           H  
ATOM     55  HG3 GLU A   4      -9.504   8.446  15.367  1.00 95.57           H  
ATOM     56  CD  GLU A   4      -9.110  10.549  15.259  1.00 95.57           C  
ATOM     57  OE1 GLU A   4      -7.870  10.689  15.276  1.00 95.57           O  
ATOM     58  OE2 GLU A   4      -9.939  11.374  15.709  1.00 95.57           O  
ATOM     59  N   THR A   5     -12.432   6.685  15.426  1.00 96.44           N  
ATOM     60  H   THR A   5     -13.165   7.373  15.528  1.00 96.44           H  
ATOM     61  CA  THR A   5     -12.433   5.529  16.341  1.00 96.44           C  
ATOM     62  HA  THR A   5     -11.501   5.528  16.906  1.00 96.44           H  
ATOM     63  C   THR A   5     -12.505   4.207  15.576  1.00 96.44           C  
ATOM     64  CB  THR A   5     -13.613   5.609  17.319  1.00 96.44           C  
ATOM     65  HB  THR A   5     -14.541   5.433  16.776  1.00 96.44           H  
ATOM     66  O   THR A   5     -11.869   3.233  15.965  1.00 96.44           O  
ATOM     67  CG2 THR A   5     -13.508   4.596  18.457  1.00 96.44           C  
ATOM     68 HG21 THR A   5     -13.582   3.582  18.064  1.00 96.44           H  
ATOM     69 HG22 THR A   5     -12.557   4.710  18.977  1.00 96.44           H  
ATOM     70 HG23 THR A   5     -14.326   4.754  19.161  1.00 96.44           H  
ATOM     71  OG1 THR A   5     -13.682   6.891  17.903  1.00 96.44           O  
ATOM     72  HG1 THR A   5     -12.844   7.066  18.338  1.00 96.44           H  
ATOM     73  N   ALA A   6     -13.224   4.193  14.453  1.00 96.02           N  
ATOM     74  H   ALA A   6     -13.729   5.031  14.204  1.00 96.02           H  
ATOM     75  CA  ALA A   6     -13.287   3.086  13.506  1.00 96.02           C  
ATOM     76  HA  ALA A   6     -13.099   2.154  14.041  1.00 96.02           H  
ATOM     77  C   ALA A   6     -12.213   3.178  12.405  1.00 96.02           C  
ATOM     78  CB  ALA A   6     -14.714   3.030  12.952  1.00 96.02           C  
ATOM     79  HB1 ALA A   6     -15.417   2.849  13.765  1.00 96.02           H  
ATOM     80  HB2 ALA A   6     -14.949   3.983  12.477  1.00 96.02           H  
ATOM     81  HB3 ALA A   6     -14.802   2.225  12.223  1.00 96.02           H  
ATOM     82  O   ALA A   6     -12.401   2.631  11.322  1.00 96.02           O  
ATOM     83  N   LYS A   7     -11.113   3.906  12.645  1.00 97.03           N  
ATOM     84  H   LYS A   7     -11.056   4.392  13.528  1.00 97.03           H  
ATOM     85  CA  LYS A   7      -9.956   4.026  11.741  1.00 97.03           C  
ATOM     86  HA  LYS A   7      -9.341   4.854  12.093  1.00 97.03           H  
ATOM     87  C   LYS A   7     -10.340   4.416  10.312  1.00 97.03           C  
ATOM     88  CB  LYS A   7      -9.112   2.738  11.804  1.00 97.03           C  
ATOM     89  HB2 LYS A   7      -8.233   2.854  11.169  1.00 97.03           H  
ATOM     90  HB3 LYS A   7      -9.702   1.913  11.405  1.00 97.03           H  
ATOM     91  O   LYS A   7      -9.789   3.895   9.345  1.00 97.03           O  
ATOM     92  CG  LYS A   7      -8.637   2.351  13.213  1.00 97.03           C  
ATOM     93  HG2 LYS A   7      -8.074   1.421  13.133  1.00 97.03           H  
ATOM     94  HG3 LYS A   7      -9.492   2.171  13.866  1.00 97.03           H  
ATOM     95  CD  LYS A   7      -7.734   3.427  13.826  1.00 97.03           C  
ATOM     96  HD2 LYS A   7      -8.312   4.328  14.031  1.00 97.03           H  
ATOM     97  HD3 LYS A   7      -6.941   3.660  13.116  1.00 97.03           H  
ATOM     98  CE  LYS A   7      -7.111   2.917  15.125  1.00 97.03           C  
ATOM     99  HE2 LYS A   7      -7.902   2.756  15.858  1.00 97.03           H  
ATOM    100  HE3 LYS A   7      -6.635   1.959  14.916  1.00 97.03           H  
ATOM    101  NZ  LYS A   7      -6.096   3.871  15.639  1.00 97.03           N  
ATOM    102  HZ1 LYS A   7      -5.696   3.545  16.507  1.00 97.03           H  
ATOM    103  HZ2 LYS A   7      -6.484   4.796  15.762  1.00 97.03           H  
ATOM    104  HZ3 LYS A   7      -5.327   3.940  14.988  1.00 97.03           H  
ATOM    105  N   TYR A   8     -11.326   5.306  10.181  1.00 95.70           N  
ATOM    106  H   TYR A   8     -11.752   5.663  11.024  1.00 95.70           H  
ATOM    107  CA  TYR A   8     -11.856   5.770   8.896  1.00 95.70           C  
ATOM    108  HA  TYR A   8     -12.778   6.308   9.114  1.00 95.70           H  
ATOM    109  C   TYR A   8     -12.245   4.628   7.953  1.00 95.70           C  
ATOM    110  CB  TYR A   8     -10.890   6.773   8.252  1.00 95.70           C  
ATOM    111  HB2 TYR A   8      -9.973   6.259   7.965  1.00 95.70           H  
ATOM    112  HB3 TYR A   8     -11.339   7.171   7.343  1.00 95.70           H  
ATOM    113  O   TYR A   8     -12.095   4.741   6.734  1.00 95.70           O  
ATOM    114  CG  TYR A   8     -10.551   7.931   9.158  1.00 95.70           C  
ATOM    115  CD1 TYR A   8     -11.509   8.937   9.381  1.00 95.70           C  
ATOM    116  HD1 TYR A   8     -12.472   8.885   8.894  1.00 95.70           H  
ATOM    117  CD2 TYR A   8      -9.294   7.990   9.791  1.00 95.70           C  
ATOM    118  HD2 TYR A   8      -8.562   7.216   9.615  1.00 95.70           H  
ATOM    119  CE1 TYR A   8     -11.198  10.020  10.222  1.00 95.70           C  
ATOM    120  HE1 TYR A   8     -11.911  10.814  10.391  1.00 95.70           H  
ATOM    121  CE2 TYR A   8      -8.986   9.068  10.642  1.00 95.70           C  
ATOM    122  HE2 TYR A   8      -8.021   9.122  11.124  1.00 95.70           H  
ATOM    123  OH  TYR A   8      -9.660  11.145  11.656  1.00 95.70           O  
ATOM    124  HH  TYR A   8      -8.815  11.073  12.106  1.00 95.70           H  
ATOM    125  CZ  TYR A   8      -9.936  10.090  10.849  1.00 95.70           C  
ATOM    126  N   ALA A   9     -12.754   3.524   8.507  1.00 94.24           N  
ATOM    127  H   ALA A   9     -12.731   3.420   9.511  1.00 94.24           H  
ATOM    128  CA  ALA A   9     -13.090   2.349   7.726  1.00 94.24           C  
ATOM    129  HA  ALA A   9     -12.150   1.970   7.327  1.00 94.24           H  
ATOM    130  C   ALA A   9     -14.021   2.693   6.557  1.00 94.24           C  
ATOM    131  CB  ALA A   9     -13.698   1.275   8.628  1.00 94.24           C  
ATOM    132  HB1 ALA A   9     -13.869   0.372   8.043  1.00 94.24           H  
ATOM    133  HB2 ALA A   9     -13.007   1.033   9.436  1.00 94.24           H  
ATOM    134  HB3 ALA A   9     -14.641   1.622   9.051  1.00 94.24           H  
ATOM    135  O   ALA A   9     -15.005   3.432   6.699  1.00 94.24           O  
ATOM    136  N   VAL A  10     -13.715   2.168   5.378  1.00 90.05           N  
ATOM    137  H   VAL A  10     -12.918   1.550   5.330  1.00 90.05           H  
ATOM    138  CA  VAL A  10     -14.597   2.259   4.214  1.00 90.05           C  
ATOM    139  HA  VAL A  10     -15.441   2.907   4.448  1.00 90.05           H  
ATOM    140  C   VAL A  10     -15.195   0.884   3.970  1.00 90.05           C  
ATOM    141  CB  VAL A  10     -13.873   2.899   3.011  1.00 90.05           C  
ATOM    142  HB  VAL A  10     -12.865   2.495   2.928  1.00 90.05           H  
ATOM    143  O   VAL A  10     -14.590  -0.134   4.261  1.00 90.05           O  
ATOM    144  CG1 VAL A  10     -14.602   2.718   1.672  1.00 90.05           C  
ATOM    145 HG11 VAL A  10     -14.044   3.230   0.888  1.00 90.05           H  
ATOM    146 HG12 VAL A  10     -14.630   1.662   1.405  1.00 90.05           H  
ATOM    147 HG13 VAL A  10     -15.616   3.116   1.717  1.00 90.05           H  
ATOM    148  CG2 VAL A  10     -13.754   4.409   3.249  1.00 90.05           C  
ATOM    149 HG21 VAL A  10     -13.250   4.595   4.197  1.00 90.05           H  
ATOM    150 HG22 VAL A  10     -13.154   4.848   2.452  1.00 90.05           H  
ATOM    151 HG23 VAL A  10     -14.740   4.875   3.254  1.00 90.05           H  
ATOM    152  N   THR A  11     -16.429   0.855   3.488  1.00 85.74           N  
ATOM    153  H   THR A  11     -16.891   1.733   3.296  1.00 85.74           H  
ATOM    154  CA  THR A  11     -17.032  -0.316   2.861  1.00 85.74           C  
ATOM    155  HA  THR A  11     -16.295  -1.110   2.737  1.00 85.74           H  
ATOM    156  C   THR A  11     -17.486   0.162   1.497  1.00 85.74           C  
ATOM    157  CB  THR A  11     -18.211  -0.860   3.675  1.00 85.74           C  
ATOM    158  HB  THR A  11     -18.977  -0.089   3.763  1.00 85.74           H  
ATOM    159  O   THR A  11     -18.202   1.163   1.398  1.00 85.74           O  
ATOM    160  CG2 THR A  11     -18.829  -2.105   3.040  1.00 85.74           C  
ATOM    161 HG21 THR A  11     -18.074  -2.881   2.918  1.00 85.74           H  
ATOM    162 HG22 THR A  11     -19.260  -1.862   2.068  1.00 85.74           H  
ATOM    163 HG23 THR A  11     -19.625  -2.480   3.684  1.00 85.74           H  
ATOM    164  OG1 THR A  11     -17.782  -1.216   4.968  1.00 85.74           O  
ATOM    165  HG1 THR A  11     -16.860  -0.970   5.078  1.00 85.74           H  
ATOM    166  N   PHE A  12     -17.010  -0.492   0.447  1.00 78.90           N  
ATOM    167  H   PHE A  12     -16.389  -1.277   0.578  1.00 78.90           H  
ATOM    168  CA  PHE A  12     -17.416  -0.172  -0.908  1.00 78.90           C  
ATOM    169  HA  PHE A  12     -17.492   0.909  -1.025  1.00 78.90           H  
ATOM    170  C   PHE A  12     -18.781  -0.800  -1.189  1.00 78.90           C  
ATOM    171  CB  PHE A  12     -16.339  -0.677  -1.855  1.00 78.90           C  
ATOM    172  HB2 PHE A  12     -16.276  -1.761  -1.761  1.00 78.90           H  
ATOM    173  HB3 PHE A  12     -15.381  -0.247  -1.562  1.00 78.90           H  
ATOM    174  O   PHE A  12     -18.911  -2.019  -1.205  1.00 78.90           O  
ATOM    175  CG  PHE A  12     -16.590  -0.337  -3.297  1.00 78.90           C  
ATOM    176  CD1 PHE A  12     -17.126  -1.309  -4.158  1.00 78.90           C  
ATOM    177  HD1 PHE A  12     -17.407  -2.279  -3.774  1.00 78.90           H  
ATOM    178  CD2 PHE A  12     -16.269   0.944  -3.777  1.00 78.90           C  
ATOM    179  HD2 PHE A  12     -15.873   1.693  -3.107  1.00 78.90           H  
ATOM    180  CE1 PHE A  12     -17.269  -1.026  -5.522  1.00 78.90           C  
ATOM    181  HE1 PHE A  12     -17.677  -1.780  -6.178  1.00 78.90           H  
ATOM    182  CE2 PHE A  12     -16.416   1.229  -5.141  1.00 78.90           C  
ATOM    183  HE2 PHE A  12     -16.153   2.205  -5.523  1.00 78.90           H  
ATOM    184  CZ  PHE A  12     -16.859   0.226  -6.015  1.00 78.90           C  
ATOM    185  HZ  PHE A  12     -16.875   0.425  -7.076  1.00 78.90           H  
ATOM    186  N   GLU A  13     -19.804   0.034  -1.372  1.00 74.33           N  
ATOM    187  H   GLU A  13     -19.652   1.024  -1.241  1.00 74.33           H  
ATOM    188  CA  GLU A  13     -21.172  -0.444  -1.602  1.00 74.33           C  
ATOM    189  HA  GLU A  13     -21.320  -1.390  -1.081  1.00 74.33           H  
ATOM    190  C   GLU A  13     -21.437  -0.736  -3.083  1.00 74.33           C  
ATOM    191  CB  GLU A  13     -22.185   0.567  -1.034  1.00 74.33           C  
ATOM    192  HB2 GLU A  13     -21.926   1.562  -1.393  1.00 74.33           H  
ATOM    193  HB3 GLU A  13     -23.183   0.316  -1.394  1.00 74.33           H  
ATOM    194  O   GLU A  13     -22.068  -1.739  -3.381  1.00 74.33           O  
ATOM    195  CG  GLU A  13     -22.205   0.551   0.507  1.00 74.33           C  
ATOM    196  HG2 GLU A  13     -21.185   0.665   0.874  1.00 74.33           H  
ATOM    197  HG3 GLU A  13     -22.573  -0.419   0.841  1.00 74.33           H  
ATOM    198  CD  GLU A  13     -23.061   1.663   1.137  1.00 74.33           C  
ATOM    199  OE1 GLU A  13     -23.139   1.741   2.384  1.00 74.33           O  
ATOM    200  OE2 GLU A  13     -23.539   2.592   0.445  1.00 74.33           O  
ATOM    201  N   ASN A  14     -20.959   0.113  -4.003  1.00 69.25           N  
ATOM    202  H   ASN A  14     -20.408   0.900  -3.689  1.00 69.25           H  
ATOM    203  CA  ASN A  14     -21.091  -0.057  -5.453  1.00 69.25           C  
ATOM    204  HA  ASN A  14     -20.888  -1.097  -5.707  1.00 69.25           H  
ATOM    205  C   ASN A  14     -20.088   0.827  -6.205  1.00 69.25           C  
ATOM    206  CB  ASN A  14     -22.522   0.310  -5.897  1.00 69.25           C  
ATOM    207  HB2 ASN A  14     -22.852   1.206  -5.371  1.00 69.25           H  
ATOM    208  HB3 ASN A  14     -22.533   0.523  -6.965  1.00 69.25           H  
ATOM    209  O   ASN A  14     -19.737   1.916  -5.748  1.00 69.25           O  
ATOM    210  CG  ASN A  14     -23.505  -0.824  -5.673  1.00 69.25           C  
ATOM    211  ND2 ASN A  14     -24.645  -0.561  -5.078  1.00 69.25           N  
ATOM    212 HD21 ASN A  14     -24.812   0.347  -4.668  1.00 69.25           H  
ATOM    213 HD22 ASN A  14     -25.198  -1.377  -4.860  1.00 69.25           H  
ATOM    214  OD1 ASN A  14     -23.278  -1.952  -6.068  1.00 69.25           O  
ATOM    215  N   GLY A  15     -19.684   0.382  -7.397  1.00 64.32           N  
ATOM    216  H   GLY A  15     -20.049  -0.500  -7.727  1.00 64.32           H  
ATOM    217  CA  GLY A  15     -18.925   1.202  -8.337  1.00 64.32           C  
ATOM    218  HA2 GLY A  15     -18.256   1.875  -7.801  1.00 64.32           H  
ATOM    219  HA3 GLY A  15     -18.330   0.565  -8.991  1.00 64.32           H  
ATOM    220  C   GLY A  15     -19.858   2.032  -9.194  1.00 64.32           C  
ATOM    221  O   GLY A  15     -20.685   1.483  -9.917  1.00 64.32           O  
ATOM    222  N   TRP A  16     -19.719   3.350  -9.125  1.00 55.59           N  
ATOM    223  H   TRP A  16     -19.023   3.739  -8.505  1.00 55.59           H  
ATOM    224  CA  TRP A  16     -20.369   4.246 -10.068  1.00 55.59           C  
ATOM    225  HA  TRP A  16     -21.179   3.726 -10.579  1.00 55.59           H  
ATOM    226  C   TRP A  16     -19.347   4.678 -11.119  1.00 55.59           C  
ATOM    227  CB  TRP A  16     -20.994   5.420  -9.313  1.00 55.59           C  
ATOM    228  HB2 TRP A  16     -21.646   5.028  -8.532  1.00 55.59           H  
ATOM    229  HB3 TRP A  16     -20.208   5.997  -8.828  1.00 55.59           H  
ATOM    230  O   TRP A  16     -18.342   5.299 -10.779  1.00 55.59           O  
ATOM    231  CG  TRP A  16     -21.801   6.335 -10.175  1.00 55.59           C  
ATOM    232  CD1 TRP A  16     -23.081   6.129 -10.559  1.00 55.59           C  
ATOM    233  HD1 TRP A  16     -23.675   5.268 -10.288  1.00 55.59           H  
ATOM    234  CD2 TRP A  16     -21.400   7.602 -10.777  1.00 55.59           C  
ATOM    235  CE2 TRP A  16     -22.520   8.139 -11.480  1.00 55.59           C  
ATOM    236  CE3 TRP A  16     -20.208   8.356 -10.789  1.00 55.59           C  
ATOM    237  HE3 TRP A  16     -19.333   7.963 -10.290  1.00 55.59           H  
ATOM    238  NE1 TRP A  16     -23.506   7.185 -11.342  1.00 55.59           N  
ATOM    239  HE1 TRP A  16     -24.430   7.243 -11.744  1.00 55.59           H  
ATOM    240  CH2 TRP A  16     -21.293  10.143 -12.050  1.00 55.59           C  
ATOM    241  HH2 TRP A  16     -21.248  11.120 -12.508  1.00 55.59           H  
ATOM    242  CZ2 TRP A  16     -22.479   9.390 -12.109  1.00 55.59           C  
ATOM    243  HZ2 TRP A  16     -23.355   9.776 -12.611  1.00 55.59           H  
ATOM    244  CZ3 TRP A  16     -20.153   9.612 -11.420  1.00 55.59           C  
ATOM    245  HZ3 TRP A  16     -19.236  10.181 -11.401  1.00 55.59           H  
ATOM    246  N   SER A  17     -19.599   4.359 -12.390  1.00 61.10           N  
ATOM    247  H   SER A  17     -20.415   3.805 -12.606  1.00 61.10           H  
ATOM    248  CA  SER A  17     -18.969   5.049 -13.517  1.00 61.10           C  
ATOM    249  HA  SER A  17     -18.332   5.842 -13.124  1.00 61.10           H  
ATOM    250  C   SER A  17     -20.062   5.724 -14.346  1.00 61.10           C  
ATOM    251  CB  SER A  17     -18.049   4.134 -14.349  1.00 61.10           C  
ATOM    252  HB2 SER A  17     -17.475   3.490 -13.683  1.00 61.10           H  
ATOM    253  HB3 SER A  17     -17.347   4.766 -14.893  1.00 61.10           H  
ATOM    254  O   SER A  17     -21.106   5.136 -14.622  1.00 61.10           O  
ATOM    255  OG  SER A  17     -18.749   3.348 -15.295  1.00 61.10           O  
ATOM    256  HG  SER A  17     -18.266   3.358 -16.125  1.00 61.10           H  
ATOM    257  N   ASN A  18     -19.838   6.975 -14.747  1.00 53.23           N  
ATOM    258  H   ASN A  18     -18.974   7.429 -14.486  1.00 53.23           H  
ATOM    259  CA  ASN A  18     -20.710   7.692 -15.686  1.00 53.23           C  
ATOM    260  HA  ASN A  18     -21.737   7.362 -15.528  1.00 53.23           H  
ATOM    261  C   ASN A  18     -20.386   7.388 -17.155  1.00 53.23           C  
ATOM    262  CB  ASN A  18     -20.656   9.200 -15.406  1.00 53.23           C  
ATOM    263  HB2 ASN A  18     -21.333   9.712 -16.090  1.00 53.23           H  
ATOM    264  HB3 ASN A  18     -21.011   9.376 -14.391  1.00 53.23           H  
ATOM    265  O   ASN A  18     -21.000   7.964 -18.050  1.00 53.23           O  
ATOM    266  CG  ASN A  18     -19.273   9.814 -15.548  1.00 53.23           C  
ATOM    267  ND2 ASN A  18     -19.168  11.116 -15.438  1.00 53.23           N  
ATOM    268 HD21 ASN A  18     -19.986  11.690 -15.289  1.00 53.23           H  
ATOM    269 HD22 ASN A  18     -18.234  11.489 -15.528  1.00 53.23           H  
ATOM    270  OD1 ASN A  18     -18.269   9.148 -15.734  1.00 53.23           O  
ATOM    271  N   ASN A  19     -19.426   6.501 -17.411  1.00 55.11           N  
ATOM    272  H   ASN A  19     -18.956   6.069 -16.629  1.00 55.11           H  
ATOM    273  CA  ASN A  19     -19.020   6.114 -18.749  1.00 55.11           C  
ATOM    274  HA  ASN A  19     -19.848   6.316 -19.428  1.00 55.11           H  
ATOM    275  C   ASN A  19     -18.755   4.608 -18.782  1.00 55.11           C  
ATOM    276  CB  ASN A  19     -17.792   6.951 -19.168  1.00 55.11           C  
ATOM    277  HB2 ASN A  19     -17.483   7.610 -18.357  1.00 55.11           H  
ATOM    278  HB3 ASN A  19     -16.960   6.287 -19.402  1.00 55.11           H  
ATOM    279  O   ASN A  19     -17.910   4.092 -18.047  1.00 55.11           O  
ATOM    280  CG  ASN A  19     -18.029   7.783 -20.412  1.00 55.11           C  
ATOM    281  ND2 ASN A  19     -17.259   8.828 -20.600  1.00 55.11           N  
ATOM    282 HD21 ASN A  19     -17.435   9.362 -21.439  1.00 55.11           H  
ATOM    283 HD22 ASN A  19     -16.580   9.092 -19.901  1.00 55.11           H  
ATOM    284  OD1 ASN A  19     -18.865   7.486 -21.247  1.00 55.11           O  
ATOM    285  N   VAL A  20     -19.472   3.898 -19.653  1.00 50.94           N  
ATOM    286  H   VAL A  20     -20.163   4.387 -20.204  1.00 50.94           H  
ATOM    287  CA  VAL A  20     -19.350   2.438 -19.822  1.00 50.94           C  
ATOM    288  HA  VAL A  20     -19.435   1.974 -18.839  1.00 50.94           H  
ATOM    289  C   VAL A  20     -17.972   2.063 -20.389  1.00 50.94           C  
ATOM    290  CB  VAL A  20     -20.485   1.890 -20.718  1.00 50.94           C  
ATOM    291  HB  VAL A  20     -20.243   2.099 -21.760  1.00 50.94           H  
ATOM    292  O   VAL A  20     -17.465   0.971 -20.148  1.00 50.94           O  
ATOM    293  CG1 VAL A  20     -20.653   0.375 -20.547  1.00 50.94           C  
ATOM    294 HG11 VAL A  20     -21.450   0.013 -21.195  1.00 50.94           H  
ATOM    295 HG12 VAL A  20     -20.899   0.138 -19.511  1.00 50.94           H  
ATOM    296 HG13 VAL A  20     -19.733  -0.141 -20.821  1.00 50.94           H  
ATOM    297  CG2 VAL A  20     -21.847   2.534 -20.411  1.00 50.94           C  
ATOM    298 HG21 VAL A  20     -22.629   2.042 -20.991  1.00 50.94           H  
ATOM    299 HG22 VAL A  20     -21.850   3.588 -20.688  1.00 50.94           H  
ATOM    300 HG23 VAL A  20     -22.077   2.434 -19.351  1.00 50.94           H  
ATOM    301  N   THR A  21     -17.317   2.999 -21.082  1.00 54.55           N  
ATOM    302  H   THR A  21     -17.768   3.887 -21.249  1.00 54.55           H  
ATOM    303  CA  THR A  21     -15.939   2.859 -21.578  1.00 54.55           C  
ATOM    304  HA  THR A  21     -15.805   1.848 -21.964  1.00 54.55           H  
ATOM    305  C   THR A  21     -14.881   3.056 -20.490  1.00 54.55           C  
ATOM    306  CB  THR A  21     -15.684   3.845 -22.727  1.00 54.55           C  
ATOM    307  HB  THR A  21     -14.647   3.766 -23.053  1.00 54.55           H  
ATOM    308  O   THR A  21     -13.711   2.772 -20.728  1.00 54.55           O  
ATOM    309  CG2 THR A  21     -16.596   3.572 -23.924  1.00 54.55           C  
ATOM    310 HG21 THR A  21     -16.466   2.543 -24.260  1.00 54.55           H  
ATOM    311 HG22 THR A  21     -16.330   4.246 -24.738  1.00 54.55           H  
ATOM    312 HG23 THR A  21     -17.639   3.739 -23.657  1.00 54.55           H  
ATOM    313  OG1 THR A  21     -15.942   5.163 -22.295  1.00 54.55           O  
ATOM    314  HG1 THR A  21     -15.108   5.552 -22.021  1.00 54.55           H  
ATOM    315  N   ASP A  22     -15.276   3.519 -19.297  1.00 57.81           N  
ATOM    316  H   ASP A  22     -16.261   3.685 -19.146  1.00 57.81           H  
ATOM    317  CA  ASP A  22     -14.388   3.794 -18.163  1.00 57.81           C  
ATOM    318  HA  ASP A  22     -13.382   3.865 -18.577  1.00 57.81           H  
ATOM    319  C   ASP A  22     -14.339   2.639 -17.152  1.00 57.81           C  
ATOM    320  CB  ASP A  22     -14.742   5.148 -17.514  1.00 57.81           C  
ATOM    321  HB2 ASP A  22     -15.454   5.006 -16.701  1.00 57.81           H  
ATOM    322  HB3 ASP A  22     -15.212   5.782 -18.266  1.00 57.81           H  
ATOM    323  O   ASP A  22     -14.023   2.820 -15.976  1.00 57.81           O  
ATOM    324  CG  ASP A  22     -13.515   5.918 -17.024  1.00 57.81           C  
ATOM    325  OD1 ASP A  22     -12.378   5.494 -17.314  1.00 57.81           O  
ATOM    326  OD2 ASP A  22     -13.652   7.062 -16.545  1.00 57.81           O  
ATOM    327  N   SER A  23     -14.625   1.415 -17.610  1.00 54.08           N  
ATOM    328  H   SER A  23     -14.882   1.314 -18.582  1.00 54.08           H  
ATOM    329  CA  SER A  23     -14.406   0.189 -16.830  1.00 54.08           C  
ATOM    330  HA  SER A  23     -15.070   0.198 -15.966  1.00 54.08           H  
ATOM    331  C   SER A  23     -12.967   0.095 -16.303  1.00 54.08           C  
ATOM    332  CB  SER A  23     -14.742  -1.034 -17.688  1.00 54.08           C  
ATOM    333  HB2 SER A  23     -15.805  -1.012 -17.929  1.00 54.08           H  
ATOM    334  HB3 SER A  23     -14.528  -1.945 -17.129  1.00 54.08           H  
ATOM    335  O   SER A  23     -12.733  -0.479 -15.242  1.00 54.08           O  
ATOM    336  OG  SER A  23     -13.995  -1.024 -18.891  1.00 54.08           O  
ATOM    337  HG  SER A  23     -14.335  -1.715 -19.464  1.00 54.08           H  
ATOM    338  N   LYS A  24     -12.032   0.765 -16.991  1.00 55.69           N  
ATOM    339  H   LYS A  24     -12.350   1.186 -17.853  1.00 55.69           H  
ATOM    340  CA  LYS A  24     -10.638   0.995 -16.608  1.00 55.69           C  
ATOM    341  HA  LYS A  24     -10.215   0.051 -16.263  1.00 55.69           H  
ATOM    342  C   LYS A  24     -10.419   1.988 -15.458  1.00 55.69           C  
ATOM    343  CB  LYS A  24      -9.846   1.460 -17.837  1.00 55.69           C  
ATOM    344  HB2 LYS A  24     -10.330   2.334 -18.273  1.00 55.69           H  
ATOM    345  HB3 LYS A  24      -8.848   1.764 -17.522  1.00 55.69           H  
ATOM    346  O   LYS A  24      -9.273   2.246 -15.134  1.00 55.69           O  
ATOM    347  CG  LYS A  24      -9.701   0.367 -18.902  1.00 55.69           C  
ATOM    348  HG2 LYS A  24      -9.353  -0.553 -18.432  1.00 55.69           H  
ATOM    349  HG3 LYS A  24     -10.661   0.183 -19.384  1.00 55.69           H  
ATOM    350  CD  LYS A  24      -8.672   0.824 -19.941  1.00 55.69           C  
ATOM    351  HD2 LYS A  24      -9.035   1.721 -20.442  1.00 55.69           H  
ATOM    352  HD3 LYS A  24      -7.740   1.064 -19.429  1.00 55.69           H  
ATOM    353  CE  LYS A  24      -8.408  -0.275 -20.968  1.00 55.69           C  
ATOM    354  HE2 LYS A  24      -8.258  -1.212 -20.432  1.00 55.69           H  
ATOM    355  HE3 LYS A  24      -9.284  -0.383 -21.608  1.00 55.69           H  
ATOM    356  NZ  LYS A  24      -7.197   0.041 -21.764  1.00 55.69           N  
ATOM    357  HZ1 LYS A  24      -6.998  -0.688 -22.434  1.00 55.69           H  
ATOM    358  HZ2 LYS A  24      -6.402   0.119 -21.146  1.00 55.69           H  
ATOM    359  HZ3 LYS A  24      -7.298   0.923 -22.245  1.00 55.69           H  
ATOM    360  N   LYS A  25     -11.434   2.533 -14.785  1.00 60.49           N  
ATOM    361  H   LYS A  25     -12.366   2.432 -15.162  1.00 60.49           H  
ATOM    362  CA  LYS A  25     -11.227   3.456 -13.641  1.00 60.49           C  
ATOM    363  HA  LYS A  25     -10.211   3.349 -13.262  1.00 60.49           H  
ATOM    364  C   LYS A  25     -12.097   3.168 -12.418  1.00 60.49           C  
ATOM    365  CB  LYS A  25     -11.361   4.911 -14.111  1.00 60.49           C  
ATOM    366  HB2 LYS A  25     -11.274   5.575 -13.251  1.00 60.49           H  
ATOM    367  HB3 LYS A  25     -12.344   5.055 -14.558  1.00 60.49           H  
ATOM    368  O   LYS A  25     -12.260   4.018 -11.549  1.00 60.49           O  
ATOM    369  CG  LYS A  25     -10.265   5.303 -15.114  1.00 60.49           C  
ATOM    370  HG2 LYS A  25     -10.380   4.721 -16.029  1.00 60.49           H  
ATOM    371  HG3 LYS A  25      -9.282   5.089 -14.695  1.00 60.49           H  
ATOM    372  CD  LYS A  25     -10.358   6.802 -15.416  1.00 60.49           C  
ATOM    373  HD2 LYS A  25     -11.386   7.130 -15.265  1.00 60.49           H  
ATOM    374  HD3 LYS A  25      -9.737   7.348 -14.707  1.00 60.49           H  
ATOM    375  CE  LYS A  25      -9.909   7.121 -16.845  1.00 60.49           C  
ATOM    376  HE2 LYS A  25      -9.764   6.181 -17.377  1.00 60.49           H  
ATOM    377  HE3 LYS A  25      -8.965   7.666 -16.824  1.00 60.49           H  
ATOM    378  NZ  LYS A  25     -10.973   7.895 -17.515  1.00 60.49           N  
ATOM    379  HZ1 LYS A  25     -10.790   8.021 -18.500  1.00 60.49           H  
ATOM    380  HZ2 LYS A  25     -11.816   7.348 -17.411  1.00 60.49           H  
ATOM    381  HZ3 LYS A  25     -11.148   8.771 -17.043  1.00 60.49           H  
ATOM    382  N   ASN A  26     -12.661   1.965 -12.321  1.00 69.64           N  
ATOM    383  H   ASN A  26     -12.515   1.292 -13.060  1.00 69.64           H  
ATOM    384  CA  ASN A  26     -13.472   1.601 -11.165  1.00 69.64           C  
ATOM    385  HA  ASN A  26     -14.042   2.482 -10.873  1.00 69.64           H  
ATOM    386  C   ASN A  26     -12.605   1.203  -9.949  1.00 69.64           C  
ATOM    387  CB  ASN A  26     -14.497   0.538 -11.587  1.00 69.64           C  
ATOM    388  HB2 ASN A  26     -13.992  -0.410 -11.770  1.00 69.64           H  
ATOM    389  HB3 ASN A  26     -14.984   0.858 -12.508  1.00 69.64           H  
ATOM    390  O   ASN A  26     -11.706   0.367 -10.052  1.00 69.64           O  
ATOM    391  CG  ASN A  26     -15.575   0.323 -10.540  1.00 69.64           C  
ATOM    392  ND2 ASN A  26     -16.624  -0.380 -10.880  1.00 69.64           N  
ATOM    393 HD21 ASN A  26     -17.168  -0.729 -10.104  1.00 69.64           H  
ATOM    394 HD22 ASN A  26     -16.702  -0.778 -11.805  1.00 69.64           H  
ATOM    395  OD1 ASN A  26     -15.488   0.763  -9.405  1.00 69.64           O  
ATOM    396  N   MET A  27     -12.930   1.763  -8.781  1.00 74.75           N  
ATOM    397  H   MET A  27     -13.701   2.415  -8.787  1.00 74.75           H  
ATOM    398  CA  MET A  27     -12.358   1.415  -7.472  1.00 74.75           C  
ATOM    399  HA  MET A  27     -11.272   1.498  -7.515  1.00 74.75           H  
ATOM    400  C   MET A  27     -12.641  -0.027  -7.044  1.00 74.75           C  
ATOM    401  CB  MET A  27     -12.908   2.406  -6.433  1.00 74.75           C  
ATOM    402  HB2 MET A  27     -13.970   2.205  -6.292  1.00 74.75           H  
ATOM    403  HB3 MET A  27     -12.811   3.421  -6.818  1.00 74.75           H  
ATOM    404  O   MET A  27     -11.938  -0.547  -6.187  1.00 74.75           O  
ATOM    405  CG  MET A  27     -12.213   2.339  -5.066  1.00 74.75           C  
ATOM    406  HG2 MET A  27     -12.785   2.942  -4.360  1.00 74.75           H  
ATOM    407  HG3 MET A  27     -12.233   1.317  -4.688  1.00 74.75           H  
ATOM    408  SD  MET A  27     -10.504   2.931  -5.049  1.00 74.75           S  
ATOM    409  CE  MET A  27     -10.827   4.713  -5.065  1.00 74.75           C  
ATOM    410  HE1 MET A  27     -11.340   4.996  -5.984  1.00 74.75           H  
ATOM    411  HE2 MET A  27      -9.884   5.253  -4.977  1.00 74.75           H  
ATOM    412  HE3 MET A  27     -11.455   4.975  -4.213  1.00 74.75           H  
ATOM    413  N   THR A  28     -13.615  -0.710  -7.656  1.00 76.72           N  
ATOM    414  H   THR A  28     -14.214  -0.227  -8.310  1.00 76.72           H  
ATOM    415  CA  THR A  28     -13.902  -2.121  -7.349  1.00 76.72           C  
ATOM    416  HA  THR A  28     -14.231  -2.189  -6.313  1.00 76.72           H  
ATOM    417  C   THR A  28     -12.665  -3.014  -7.477  1.00 76.72           C  
ATOM    418  CB  THR A  28     -15.009  -2.679  -8.256  1.00 76.72           C  
ATOM    419  HB  THR A  28     -14.633  -2.790  -9.273  1.00 76.72           H  
ATOM    420  O   THR A  28     -12.528  -3.946  -6.698  1.00 76.72           O  
ATOM    421  CG2 THR A  28     -15.554  -4.017  -7.766  1.00 76.72           C  
ATOM    422 HG21 THR A  28     -14.786  -4.786  -7.845  1.00 76.72           H  
ATOM    423 HG22 THR A  28     -16.403  -4.317  -8.380  1.00 76.72           H  
ATOM    424 HG23 THR A  28     -15.868  -3.940  -6.725  1.00 76.72           H  
ATOM    425  OG1 THR A  28     -16.113  -1.809  -8.276  1.00 76.72           O  
ATOM    426  HG1 THR A  28     -16.228  -1.507  -7.372  1.00 76.72           H  
ATOM    427  N   ALA A  29     -11.736  -2.714  -8.395  1.00 76.45           N  
ATOM    428  H   ALA A  29     -11.852  -1.895  -8.974  1.00 76.45           H  
ATOM    429  CA  ALA A  29     -10.496  -3.485  -8.531  1.00 76.45           C  
ATOM    430  HA  ALA A  29     -10.748  -4.539  -8.643  1.00 76.45           H  
ATOM    431  C   ALA A  29      -9.575  -3.368  -7.301  1.00 76.45           C  
ATOM    432  CB  ALA A  29      -9.772  -3.019  -9.799  1.00 76.45           C  
ATOM    433  HB1 ALA A  29     -10.434  -3.088 -10.663  1.00 76.45           H  
ATOM    434  HB2 ALA A  29      -8.902  -3.654  -9.969  1.00 76.45           H  
ATOM    435  HB3 ALA A  29      -9.433  -1.990  -9.681  1.00 76.45           H  
ATOM    436  O   ALA A  29      -8.815  -4.282  -7.014  1.00 76.45           O  
ATOM    437  N   CYS A  30      -9.657  -2.264  -6.561  1.00 83.39           N  
ATOM    438  H   CYS A  30     -10.349  -1.569  -6.803  1.00 83.39           H  
ATOM    439  CA  CYS A  30      -8.821  -1.975  -5.397  1.00 83.39           C  
ATOM    440  HA  CYS A  30      -7.850  -2.454  -5.519  1.00 83.39           H  
ATOM    441  C   CYS A  30      -9.444  -2.461  -4.087  1.00 83.39           C  
ATOM    442  CB  CYS A  30      -8.619  -0.460  -5.305  1.00 83.39           C  
ATOM    443  HB2 CYS A  30      -7.741  -0.257  -4.693  1.00 83.39           H  
ATOM    444  HB3 CYS A  30      -9.480  -0.037  -4.788  1.00 83.39           H  
ATOM    445  O   CYS A  30      -8.867  -2.243  -3.025  1.00 83.39           O  
ATOM    446  SG  CYS A  30      -8.478   0.409  -6.879  1.00 83.39           S  
ATOM    447  N   TRP A  31     -10.656  -3.021  -4.141  1.00 85.69           N  
ATOM    448  H   TRP A  31     -11.060  -3.233  -5.042  1.00 85.69           H  
ATOM    449  CA  TRP A  31     -11.467  -3.254  -2.960  1.00 85.69           C  
ATOM    450  HA  TRP A  31     -10.878  -2.974  -2.087  1.00 85.69           H  
ATOM    451  C   TRP A  31     -11.869  -4.733  -2.848  1.00 85.69           C  
ATOM    452  CB  TRP A  31     -12.674  -2.309  -2.974  1.00 85.69           C  
ATOM    453  HB2 TRP A  31     -12.366  -1.339  -3.366  1.00 85.69           H  
ATOM    454  HB3 TRP A  31     -13.456  -2.701  -3.624  1.00 85.69           H  
ATOM    455  O   TRP A  31     -12.590  -5.230  -3.711  1.00 85.69           O  
ATOM    456  CG  TRP A  31     -13.203  -2.094  -1.600  1.00 85.69           C  
ATOM    457  CD1 TRP A  31     -14.092  -2.887  -0.967  1.00 85.69           C  
ATOM    458  HD1 TRP A  31     -14.588  -3.736  -1.415  1.00 85.69           H  
ATOM    459  CD2 TRP A  31     -12.755  -1.115  -0.618  1.00 85.69           C  
ATOM    460  CE2 TRP A  31     -13.368  -1.438   0.621  1.00 85.69           C  
ATOM    461  CE3 TRP A  31     -11.835  -0.046  -0.621  1.00 85.69           C  
ATOM    462  HE3 TRP A  31     -11.324   0.211  -1.538  1.00 85.69           H  
ATOM    463  NE1 TRP A  31     -14.197  -2.496   0.346  1.00 85.69           N  
ATOM    464  HE1 TRP A  31     -14.553  -3.098   1.075  1.00 85.69           H  
ATOM    465  CH2 TRP A  31     -12.087   0.241   1.788  1.00 85.69           C  
ATOM    466  HH2 TRP A  31     -11.753   0.691   2.711  1.00 85.69           H  
ATOM    467  CZ2 TRP A  31     -13.003  -0.819   1.811  1.00 85.69           C  
ATOM    468  HZ2 TRP A  31     -13.348  -1.251   2.739  1.00 85.69           H  
ATOM    469  CZ3 TRP A  31     -11.534   0.651   0.564  1.00 85.69           C  
ATOM    470  HZ3 TRP A  31     -10.818   1.459   0.540  1.00 85.69           H  
ATOM    471  N   PRO A  32     -11.501  -5.442  -1.766  1.00 82.29           N  
ATOM    472  CA  PRO A  32     -11.722  -6.881  -1.591  1.00 82.29           C  
ATOM    473  HA  PRO A  32     -11.436  -7.412  -2.498  1.00 82.29           H  
ATOM    474  C   PRO A  32     -13.183  -7.249  -1.265  1.00 82.29           C  
ATOM    475  CB  PRO A  32     -10.771  -7.272  -0.453  1.00 82.29           C  
ATOM    476  HB2 PRO A  32     -11.092  -8.164   0.086  1.00 82.29           H  
ATOM    477  HB3 PRO A  32      -9.765  -7.415  -0.848  1.00 82.29           H  
ATOM    478  O   PRO A  32     -13.480  -8.383  -0.905  1.00 82.29           O  
ATOM    479  CG  PRO A  32     -10.801  -6.032   0.432  1.00 82.29           C  
ATOM    480  HG2 PRO A  32      -9.934  -5.979   1.090  1.00 82.29           H  
ATOM    481  HG3 PRO A  32     -11.723  -6.011   1.014  1.00 82.29           H  
ATOM    482  CD  PRO A  32     -10.827  -4.910  -0.600  1.00 82.29           C  
ATOM    483  HD2 PRO A  32      -9.810  -4.619  -0.864  1.00 82.29           H  
ATOM    484  HD3 PRO A  32     -11.392  -4.065  -0.208  1.00 82.29           H  
ATOM    485  N   GLY A  33     -14.109  -6.292  -1.339  1.00 81.95           N  
ATOM    486  H   GLY A  33     -13.819  -5.425  -1.769  1.00 81.95           H  
ATOM    487  CA  GLY A  33     -15.523  -6.480  -0.994  1.00 81.95           C  
ATOM    488  HA2 GLY A  33     -15.856  -7.442  -1.385  1.00 81.95           H  
ATOM    489  HA3 GLY A  33     -16.112  -5.700  -1.476  1.00 81.95           H  
ATOM    490  C   GLY A  33     -15.843  -6.452   0.507  1.00 81.95           C  
ATOM    491  O   GLY A  33     -17.000  -6.626   0.878  1.00 81.95           O  
ATOM    492  N   THR A  34     -14.862  -6.204   1.378  1.00 86.68           N  
ATOM    493  H   THR A  34     -13.916  -6.127   1.032  1.00 86.68           H  
ATOM    494  CA  THR A  34     -15.038  -6.128   2.841  1.00 86.68           C  
ATOM    495  HA  THR A  34     -16.079  -6.332   3.093  1.00 86.68           H  
ATOM    496  C   THR A  34     -14.717  -4.737   3.382  1.00 86.68           C  
ATOM    497  CB  THR A  34     -14.184  -7.186   3.554  1.00 86.68           C  
ATOM    498  HB  THR A  34     -14.302  -7.079   4.633  1.00 86.68           H  
ATOM    499  O   THR A  34     -14.221  -3.881   2.657  1.00 86.68           O  
ATOM    500  CG2 THR A  34     -14.591  -8.604   3.160  1.00 86.68           C  
ATOM    501 HG21 THR A  34     -14.370  -8.782   2.108  1.00 86.68           H  
ATOM    502 HG22 THR A  34     -14.037  -9.323   3.763  1.00 86.68           H  
ATOM    503 HG23 THR A  34     -15.658  -8.745   3.330  1.00 86.68           H  
ATOM    504  OG1 THR A  34     -12.833  -7.005   3.219  1.00 86.68           O  
ATOM    505  HG1 THR A  34     -12.303  -7.649   3.694  1.00 86.68           H  
ATOM    506  N   SER A  35     -15.039  -4.466   4.648  1.00 91.44           N  
ATOM    507  H   SER A  35     -15.403  -5.203   5.234  1.00 91.44           H  
ATOM    508  CA  SER A  35     -14.626  -3.211   5.282  1.00 91.44           C  
ATOM    509  HA  SER A  35     -14.882  -2.399   4.601  1.00 91.44           H  
ATOM    510  C   SER A  35     -13.116  -3.211   5.523  1.00 91.44           C  
ATOM    511  CB  SER A  35     -15.380  -2.990   6.593  1.00 91.44           C  
ATOM    512  HB2 SER A  35     -16.449  -3.104   6.414  1.00 91.44           H  
ATOM    513  HB3 SER A  35     -15.066  -3.729   7.330  1.00 91.44           H  
ATOM    514  O   SER A  35     -12.602  -4.169   6.093  1.00 91.44           O  
ATOM    515  OG  SER A  35     -15.138  -1.688   7.086  1.00 91.44           O  
ATOM    516  HG  SER A  35     -14.253  -1.663   7.458  1.00 91.44           H  
ATOM    517  N   ILE A  36     -12.424  -2.136   5.146  1.00 93.16           N  
ATOM    518  H   ILE A  36     -12.928  -1.364   4.731  1.00 93.16           H  
ATOM    519  CA  ILE A  36     -10.976  -1.975   5.346  1.00 93.16           C  
ATOM    520  HA  ILE A  36     -10.591  -2.818   5.921  1.00 93.16           H  
ATOM    521  C   ILE A  36     -10.731  -0.699   6.146  1.00 93.16           C  
ATOM    522  CB  ILE A  36     -10.205  -1.923   4.011  1.00 93.16           C  
ATOM    523  HB  ILE A  36     -10.469  -0.986   3.521  1.00 93.16           H  
ATOM    524  O   ILE A  36     -11.428   0.297   5.934  1.00 93.16           O  
ATOM    525  CG1 ILE A  36     -10.515  -3.076   3.041  1.00 93.16           C  
ATOM    526 HG12 ILE A  36     -10.016  -3.984   3.381  1.00 93.16           H  
ATOM    527 HG13 ILE A  36     -11.586  -3.276   2.992  1.00 93.16           H  
ATOM    528  CG2 ILE A  36      -8.689  -1.924   4.278  1.00 93.16           C  
ATOM    529 HG21 ILE A  36      -8.408  -2.748   4.933  1.00 93.16           H  
ATOM    530 HG22 ILE A  36      -8.117  -2.031   3.356  1.00 93.16           H  
ATOM    531 HG23 ILE A  36      -8.372  -0.981   4.724  1.00 93.16           H  
ATOM    532  CD1 ILE A  36     -10.039  -2.718   1.626  1.00 93.16           C  
ATOM    533 HD11 ILE A  36     -10.894  -2.429   1.014  1.00 93.16           H  
ATOM    534 HD12 ILE A  36      -9.534  -3.574   1.180  1.00 93.16           H  
ATOM    535 HD13 ILE A  36      -9.344  -1.879   1.613  1.00 93.16           H  
ATOM    536  N   ASN A  37      -9.747  -0.727   7.043  1.00 96.27           N  
ATOM    537  H   ASN A  37      -9.159  -1.547   7.075  1.00 96.27           H  
ATOM    538  CA  ASN A  37      -9.313   0.424   7.831  1.00 96.27           C  
ATOM    539  HA  ASN A  37     -10.164   1.075   8.028  1.00 96.27           H  
ATOM    540  C   ASN A  37      -8.267   1.246   7.072  1.00 96.27           C  
ATOM    541  CB  ASN A  37      -8.766  -0.071   9.173  1.00 96.27           C  
ATOM    542  HB2 ASN A  37      -8.303   0.761   9.704  1.00 96.27           H  
ATOM    543  HB3 ASN A  37      -7.996  -0.818   8.983  1.00 96.27           H  
ATOM    544  O   ASN A  37      -7.556   0.737   6.213  1.00 96.27           O  
ATOM    545  CG  ASN A  37      -9.827  -0.667  10.077  1.00 96.27           C  
ATOM    546  ND2 ASN A  37      -9.414  -1.404  11.078  1.00 96.27           N  
ATOM    547 HD21 ASN A  37     -10.128  -1.840  11.644  1.00 96.27           H  
ATOM    548 HD22 ASN A  37      -8.435  -1.640  11.149  1.00 96.27           H  
ATOM    549  OD1 ASN A  37     -11.022  -0.477   9.919  1.00 96.27           O  
ATOM    550  N   PHE A  38      -8.183   2.536   7.369  1.00 97.17           N  
ATOM    551  H   PHE A  38      -8.747   2.919   8.114  1.00 97.17           H  
ATOM    552  CA  PHE A  38      -7.181   3.397   6.757  1.00 97.17           C  
ATOM    553  HA  PHE A  38      -7.061   3.119   5.710  1.00 97.17           H  
ATOM    554  C   PHE A  38      -5.832   3.219   7.462  1.00 97.17           C  
ATOM    555  CB  PHE A  38      -7.681   4.840   6.815  1.00 97.17           C  
ATOM    556  HB2 PHE A  38      -7.604   5.214   7.836  1.00 97.17           H  
ATOM    557  HB3 PHE A  38      -8.735   4.853   6.539  1.00 97.17           H  
ATOM    558  O   PHE A  38      -5.773   3.311   8.690  1.00 97.17           O  
ATOM    559  CG  PHE A  38      -6.956   5.771   5.871  1.00 97.17           C  
ATOM    560  CD1 PHE A  38      -5.928   6.613   6.327  1.00 97.17           C  
ATOM    561  HD1 PHE A  38      -5.615   6.578   7.361  1.00 97.17           H  
ATOM    562  CD2 PHE A  38      -7.324   5.794   4.517  1.00 97.17           C  
ATOM    563  HD2 PHE A  38      -8.072   5.102   4.158  1.00 97.17           H  
ATOM    564  CE1 PHE A  38      -5.301   7.497   5.431  1.00 97.17           C  
ATOM    565  HE1 PHE A  38      -4.508   8.141   5.781  1.00 97.17           H  
ATOM    566  CE2 PHE A  38      -6.720   6.691   3.625  1.00 97.17           C  
ATOM    567  HE2 PHE A  38      -7.024   6.710   2.589  1.00 97.17           H  
ATOM    568  CZ  PHE A  38      -5.704   7.546   4.084  1.00 97.17           C  
ATOM    569  HZ  PHE A  38      -5.221   8.227   3.399  1.00 97.17           H  
ATOM    570  N   SER A  39      -4.759   3.012   6.701  1.00 98.06           N  
ATOM    571  H   SER A  39      -4.874   2.916   5.702  1.00 98.06           H  
ATOM    572  CA  SER A  39      -3.392   2.929   7.227  1.00 98.06           C  
ATOM    573  HA  SER A  39      -3.424   2.969   8.316  1.00 98.06           H  
ATOM    574  C   SER A  39      -2.549   4.102   6.746  1.00 98.06           C  
ATOM    575  CB  SER A  39      -2.704   1.612   6.858  1.00 98.06           C  
ATOM    576  HB2 SER A  39      -1.715   1.577   7.317  1.00 98.06           H  
ATOM    577  HB3 SER A  39      -2.590   1.553   5.775  1.00 98.06           H  
ATOM    578  O   SER A  39      -2.703   4.583   5.621  1.00 98.06           O  
ATOM    579  OG  SER A  39      -3.464   0.517   7.307  1.00 98.06           O  
ATOM    580  HG  SER A  39      -3.036  -0.289   7.009  1.00 98.06           H  
ATOM    581  N   THR A  40      -1.629   4.538   7.598  1.00 98.14           N  
ATOM    582  H   THR A  40      -1.559   4.065   8.488  1.00 98.14           H  
ATOM    583  CA  THR A  40      -0.559   5.498   7.302  1.00 98.14           C  
ATOM    584  HA  THR A  40      -0.494   5.644   6.224  1.00 98.14           H  
ATOM    585  C   THR A  40       0.775   4.920   7.772  1.00 98.14           C  
ATOM    586  CB  THR A  40      -0.807   6.872   7.951  1.00 98.14           C  
ATOM    587  HB  THR A  40       0.031   7.529   7.716  1.00 98.14           H  
ATOM    588  O   THR A  40       0.818   3.916   8.482  1.00 98.14           O  
ATOM    589  CG2 THR A  40      -2.088   7.531   7.441  1.00 98.14           C  
ATOM    590 HG21 THR A  40      -2.954   6.936   7.732  1.00 98.14           H  
ATOM    591 HG22 THR A  40      -2.176   8.526   7.878  1.00 98.14           H  
ATOM    592 HG23 THR A  40      -2.051   7.613   6.355  1.00 98.14           H  
ATOM    593  OG1 THR A  40      -0.915   6.760   9.343  1.00 98.14           O  
ATOM    594  HG1 THR A  40      -0.244   7.318   9.743  1.00 98.14           H  
ATOM    595  N   TRP A  41       1.891   5.538   7.384  1.00 97.42           N  
ATOM    596  H   TRP A  41       1.831   6.372   6.817  1.00 97.42           H  
ATOM    597  CA  TRP A  41       3.223   5.061   7.779  1.00 97.42           C  
ATOM    598  HA  TRP A  41       3.360   4.049   7.398  1.00 97.42           H  
ATOM    599  C   TRP A  41       3.409   4.996   9.311  1.00 97.42           C  
ATOM    600  CB  TRP A  41       4.279   5.971   7.141  1.00 97.42           C  
ATOM    601  HB2 TRP A  41       4.106   6.024   6.066  1.00 97.42           H  
ATOM    602  HB3 TRP A  41       5.256   5.512   7.290  1.00 97.42           H  
ATOM    603  O   TRP A  41       4.189   4.184   9.796  1.00 97.42           O  
ATOM    604  CG  TRP A  41       4.324   7.360   7.708  1.00 97.42           C  
ATOM    605  CD1 TRP A  41       3.625   8.430   7.265  1.00 97.42           C  
ATOM    606  HD1 TRP A  41       2.955   8.426   6.418  1.00 97.42           H  
ATOM    607  CD2 TRP A  41       5.057   7.821   8.885  1.00 97.42           C  
ATOM    608  CE2 TRP A  41       4.741   9.195   9.104  1.00 97.42           C  
ATOM    609  CE3 TRP A  41       5.930   7.206   9.809  1.00 97.42           C  
ATOM    610  HE3 TRP A  41       6.160   6.157   9.696  1.00 97.42           H  
ATOM    611  NE1 TRP A  41       3.860   9.511   8.094  1.00 97.42           N  
ATOM    612  HE1 TRP A  41       3.361  10.386   8.023  1.00 97.42           H  
ATOM    613  CH2 TRP A  41       6.143   9.286  11.074  1.00 97.42           C  
ATOM    614  HH2 TRP A  41       6.544   9.827  11.918  1.00 97.42           H  
ATOM    615  CZ2 TRP A  41       5.271   9.926  10.177  1.00 97.42           C  
ATOM    616  HZ2 TRP A  41       4.988  10.958  10.324  1.00 97.42           H  
ATOM    617  CZ3 TRP A  41       6.468   7.930  10.890  1.00 97.42           C  
ATOM    618  HZ3 TRP A  41       7.117   7.432  11.595  1.00 97.42           H  
ATOM    619  N   ASP A  42       2.684   5.821  10.069  1.00 97.89           N  
ATOM    620  H   ASP A  42       2.111   6.515   9.611  1.00 97.89           H  
ATOM    621  CA  ASP A  42       2.698   5.898  11.533  1.00 97.89           C  
ATOM    622  HA  ASP A  42       3.613   5.434  11.899  1.00 97.89           H  
ATOM    623  C   ASP A  42       1.524   5.165  12.215  1.00 97.89           C  
ATOM    624  CB  ASP A  42       2.734   7.382  11.940  1.00 97.89           C  
ATOM    625  HB2 ASP A  42       2.862   7.442  13.021  1.00 97.89           H  
ATOM    626  HB3 ASP A  42       3.604   7.856  11.485  1.00 97.89           H  
ATOM    627  O   ASP A  42       1.502   5.048  13.442  1.00 97.89           O  
ATOM    628  CG  ASP A  42       1.479   8.164  11.531  1.00 97.89           C  
ATOM    629  OD1 ASP A  42       1.075   8.069  10.344  1.00 97.89           O  
ATOM    630  OD2 ASP A  42       0.920   8.859  12.405  1.00 97.89           O  
ATOM    631  N   GLN A  43       0.548   4.669  11.447  1.00 97.62           N  
ATOM    632  H   GLN A  43       0.637   4.769  10.446  1.00 97.62           H  
ATOM    633  CA  GLN A  43      -0.623   3.937  11.942  1.00 97.62           C  
ATOM    634  HA  GLN A  43      -0.409   3.523  12.928  1.00 97.62           H  
ATOM    635  C   GLN A  43      -0.949   2.770  11.006  1.00 97.62           C  
ATOM    636  CB  GLN A  43      -1.847   4.866  12.059  1.00 97.62           C  
ATOM    637  HB2 GLN A  43      -2.722   4.265  12.308  1.00 97.62           H  
ATOM    638  HB3 GLN A  43      -2.043   5.321  11.088  1.00 97.62           H  
ATOM    639  O   GLN A  43      -1.674   2.931  10.023  1.00 97.62           O  
ATOM    640  CG  GLN A  43      -1.714   5.985  13.097  1.00 97.62           C  
ATOM    641  HG2 GLN A  43      -0.793   6.542  12.926  1.00 97.62           H  
ATOM    642  HG3 GLN A  43      -2.538   6.685  12.959  1.00 97.62           H  
ATOM    643  CD  GLN A  43      -1.770   5.489  14.538  1.00 97.62           C  
ATOM    644  NE2 GLN A  43      -0.991   6.078  15.414  1.00 97.62           N  
ATOM    645 HE21 GLN A  43      -0.946   5.670  16.337  1.00 97.62           H  
ATOM    646 HE22 GLN A  43      -0.267   6.682  15.053  1.00 97.62           H  
ATOM    647  OE1 GLN A  43      -2.555   4.623  14.917  1.00 97.62           O  
ATOM    648  N   ASP A  44      -0.448   1.585  11.341  1.00 97.70           N  
ATOM    649  H   ASP A  44       0.130   1.504  12.165  1.00 97.70           H  
ATOM    650  CA  ASP A  44      -0.716   0.361  10.591  1.00 97.70           C  
ATOM    651  HA  ASP A  44      -0.780   0.598   9.529  1.00 97.70           H  
ATOM    652  C   ASP A  44      -2.048  -0.273  11.027  1.00 97.70           C  
ATOM    653  CB  ASP A  44       0.468  -0.594  10.763  1.00 97.70           C  
ATOM    654  HB2 ASP A  44       1.382  -0.076  10.471  1.00 97.70           H  
ATOM    655  HB3 ASP A  44       0.558  -0.872  11.813  1.00 97.70           H  
ATOM    656  O   ASP A  44      -2.213  -0.693  12.175  1.00 97.70           O  
ATOM    657  CG  ASP A  44       0.336  -1.859   9.917  1.00 97.70           C  
ATOM    658  OD1 ASP A  44      -0.719  -2.006   9.253  1.00 97.70           O  
ATOM    659  OD2 ASP A  44       1.312  -2.636   9.980  1.00 97.70           O  
ATOM    660  N   ASN A  45      -3.012  -0.307  10.107  1.00 97.18           N  
ATOM    661  H   ASN A  45      -2.789   0.039   9.185  1.00 97.18           H  
ATOM    662  CA  ASN A  45      -4.313  -0.946  10.282  1.00 97.18           C  
ATOM    663  HA  ASN A  45      -4.280  -1.557  11.183  1.00 97.18           H  
ATOM    664  C   ASN A  45      -4.649  -1.903   9.119  1.00 97.18           C  
ATOM    665  CB  ASN A  45      -5.404   0.132  10.456  1.00 97.18           C  
ATOM    666  HB2 ASN A  45      -6.341  -0.362  10.713  1.00 97.18           H  
ATOM    667  HB3 ASN A  45      -5.535   0.649   9.505  1.00 97.18           H  
ATOM    668  O   ASN A  45      -5.825  -2.232   8.941  1.00 97.18           O  
ATOM    669  CG  ASN A  45      -5.119   1.149  11.546  1.00 97.18           C  
ATOM    670  ND2 ASN A  45      -4.841   2.377  11.183  1.00 97.18           N  
ATOM    671 HD21 ASN A  45      -4.377   2.963  11.862  1.00 97.18           H  
ATOM    672 HD22 ASN A  45      -4.826   2.604  10.199  1.00 97.18           H  
ATOM    673  OD1 ASN A  45      -5.229   0.895  12.737  1.00 97.18           O  
ATOM    674  N   ASP A  46      -3.662  -2.311   8.310  1.00 95.39           N  
ATOM    675  H   ASP A  46      -2.702  -2.132   8.570  1.00 95.39           H  
ATOM    676  CA  ASP A  46      -3.911  -3.061   7.068  1.00 95.39           C  
ATOM    677  HA  ASP A  46      -4.884  -2.759   6.680  1.00 95.39           H  
ATOM    678  C   ASP A  46      -4.015  -4.579   7.285  1.00 95.39           C  
ATOM    679  CB  ASP A  46      -2.894  -2.653   5.994  1.00 95.39           C  
ATOM    680  HB2 ASP A  46      -3.016  -1.584   5.823  1.00 95.39           H  
ATOM    681  HB3 ASP A  46      -3.132  -3.174   5.066  1.00 95.39           H  
ATOM    682  O   ASP A  46      -4.595  -5.297   6.468  1.00 95.39           O  
ATOM    683  CG  ASP A  46      -1.434  -2.928   6.339  1.00 95.39           C  
ATOM    684  OD1 ASP A  46      -1.184  -4.061   6.791  1.00 95.39           O  
ATOM    685  OD2 ASP A  46      -0.610  -2.020   6.064  1.00 95.39           O  
ATOM    686  N   GLY A  47      -3.541  -5.064   8.436  1.00 93.89           N  
ATOM    687  H   GLY A  47      -2.954  -4.441   8.973  1.00 93.89           H  
ATOM    688  CA  GLY A  47      -3.597  -6.475   8.815  1.00 93.89           C  
ATOM    689  HA2 GLY A  47      -3.442  -6.552   9.891  1.00 93.89           H  
ATOM    690  HA3 GLY A  47      -4.579  -6.877   8.568  1.00 93.89           H  
ATOM    691  C   GLY A  47      -2.539  -7.341   8.127  1.00 93.89           C  
ATOM    692  O   GLY A  47      -2.589  -8.566   8.255  1.00 93.89           O  
ATOM    693  N   ASN A  48      -1.598  -6.739   7.399  1.00 94.78           N  
ATOM    694  H   ASN A  48      -1.593  -5.730   7.348  1.00 94.78           H  
ATOM    695  CA  ASN A  48      -0.397  -7.389   6.901  1.00 94.78           C  
ATOM    696  HA  ASN A  48      -0.652  -8.407   6.606  1.00 94.78           H  
ATOM    697  C   ASN A  48       0.658  -7.470   8.027  1.00 94.78           C  
ATOM    698  CB  ASN A  48       0.076  -6.629   5.645  1.00 94.78           C  
ATOM    699  HB2 ASN A  48      -0.778  -6.394   5.010  1.00 94.78           H  
ATOM    700  HB3 ASN A  48       0.507  -5.674   5.943  1.00 94.78           H  
ATOM    701  O   ASN A  48       0.561  -6.823   9.067  1.00 94.78           O  
ATOM    702  CG  ASN A  48       1.103  -7.374   4.819  1.00 94.78           C  
ATOM    703  ND2 ASN A  48       0.741  -7.913   3.687  1.00 94.78           N  
ATOM    704 HD21 ASN A  48      -0.241  -7.951   3.457  1.00 94.78           H  
ATOM    705 HD22 ASN A  48       1.447  -8.437   3.189  1.00 94.78           H  
ATOM    706  OD1 ASN A  48       2.243  -7.578   5.194  1.00 94.78           O  
ATOM    707  N   TYR A  49       1.667  -8.325   7.853  1.00 94.58           N  
ATOM    708  H   TYR A  49       1.778  -8.729   6.934  1.00 94.58           H  
ATOM    709  CA  TYR A  49       2.807  -8.400   8.775  1.00 94.58           C  
ATOM    710  HA  TYR A  49       2.440  -8.280   9.795  1.00 94.58           H  
ATOM    711  C   TYR A  49       3.838  -7.279   8.534  1.00 94.58           C  
ATOM    712  CB  TYR A  49       3.455  -9.785   8.656  1.00 94.58           C  
ATOM    713  HB2 TYR A  49       2.685 -10.550   8.758  1.00 94.58           H  
ATOM    714  HB3 TYR A  49       4.144  -9.910   9.491  1.00 94.58           H  
ATOM    715  O   TYR A  49       4.724  -7.059   9.360  1.00 94.58           O  
ATOM    716  CG  TYR A  49       4.216 -10.008   7.361  1.00 94.58           C  
ATOM    717  CD1 TYR A  49       3.541 -10.432   6.199  1.00 94.58           C  
ATOM    718  HD1 TYR A  49       2.476 -10.611   6.225  1.00 94.58           H  
ATOM    719  CD2 TYR A  49       5.601  -9.758   7.316  1.00 94.58           C  
ATOM    720  HD2 TYR A  49       6.108  -9.403   8.202  1.00 94.58           H  
ATOM    721  CE1 TYR A  49       4.245 -10.582   4.990  1.00 94.58           C  
ATOM    722  HE1 TYR A  49       3.728 -10.872   4.087  1.00 94.58           H  
ATOM    723  CE2 TYR A  49       6.316  -9.939   6.117  1.00 94.58           C  
ATOM    724  HE2 TYR A  49       7.377  -9.743   6.088  1.00 94.58           H  
ATOM    725  OH  TYR A  49       6.308 -10.460   3.774  1.00 94.58           O  
ATOM    726  HH  TYR A  49       7.229 -10.208   3.874  1.00 94.58           H  
ATOM    727  CZ  TYR A  49       5.631 -10.330   4.945  1.00 94.58           C  
ATOM    728  N   LEU A  50       3.753  -6.616   7.380  1.00 95.03           N  
ATOM    729  H   LEU A  50       2.987  -6.865   6.770  1.00 95.03           H  
ATOM    730  CA  LEU A  50       4.473  -5.410   6.989  1.00 95.03           C  
ATOM    731  HA  LEU A  50       5.317  -5.240   7.658  1.00 95.03           H  
ATOM    732  C   LEU A  50       3.524  -4.213   7.064  1.00 95.03           C  
ATOM    733  CB  LEU A  50       4.951  -5.537   5.529  1.00 95.03           C  
ATOM    734  HB2 LEU A  50       4.069  -5.594   4.891  1.00 95.03           H  
ATOM    735  HB3 LEU A  50       5.487  -4.625   5.268  1.00 95.03           H  
ATOM    736  O   LEU A  50       2.336  -4.373   6.838  1.00 95.03           O  
ATOM    737  CG  LEU A  50       5.841  -6.744   5.220  1.00 95.03           C  
ATOM    738  HG  LEU A  50       5.324  -7.646   5.547  1.00 95.03           H  
ATOM    739  CD1 LEU A  50       6.089  -6.879   3.716  1.00 95.03           C  
ATOM    740 HD11 LEU A  50       5.130  -6.929   3.200  1.00 95.03           H  
ATOM    741 HD12 LEU A  50       6.640  -7.797   3.513  1.00 95.03           H  
ATOM    742 HD13 LEU A  50       6.661  -6.029   3.344  1.00 95.03           H  
ATOM    743  CD2 LEU A  50       7.193  -6.630   5.931  1.00 95.03           C  
ATOM    744 HD21 LEU A  50       7.841  -7.455   5.636  1.00 95.03           H  
ATOM    745 HD22 LEU A  50       7.034  -6.676   7.008  1.00 95.03           H  
ATOM    746 HD23 LEU A  50       7.670  -5.684   5.674  1.00 95.03           H  
ATOM    747  N   ASN A  51       4.065  -3.005   7.218  1.00 96.86           N  
ATOM    748  H   ASN A  51       5.056  -2.923   7.394  1.00 96.86           H  
ATOM    749  CA  ASN A  51       3.277  -1.785   7.058  1.00 96.86           C  
ATOM    750  HA  ASN A  51       2.267  -1.963   7.427  1.00 96.86           H  
ATOM    751  C   ASN A  51       3.181  -1.419   5.567  1.00 96.86           C  
ATOM    752  CB  ASN A  51       3.910  -0.691   7.933  1.00 96.86           C  
ATOM    753  HB2 ASN A  51       3.914  -1.045   8.964  1.00 96.86           H  
ATOM    754  HB3 ASN A  51       4.936  -0.499   7.621  1.00 96.86           H  
ATOM    755  O   ASN A  51       4.142  -0.906   4.974  1.00 96.86           O  
ATOM    756  CG  ASN A  51       3.148   0.620   7.893  1.00 96.86           C  
ATOM    757  ND2 ASN A  51       3.312   1.445   8.895  1.00 96.86           N  
ATOM    758 HD21 ASN A  51       2.755   2.288   8.897  1.00 96.86           H  
ATOM    759 HD22 ASN A  51       3.898   1.195   9.678  1.00 96.86           H  
ATOM    760  OD1 ASN A  51       2.465   0.967   6.944  1.00 96.86           O  
ATOM    761  N   CYS A  52       2.025  -1.661   4.950  1.00 97.76           N  
ATOM    762  H   CYS A  52       1.258  -2.055   5.477  1.00 97.76           H  
ATOM    763  CA  CYS A  52       1.814  -1.371   3.535  1.00 97.76           C  
ATOM    764  HA  CYS A  52       2.573  -1.889   2.949  1.00 97.76           H  
ATOM    765  C   CYS A  52       1.920   0.124   3.236  1.00 97.76           C  
ATOM    766  CB  CYS A  52       0.440  -1.885   3.121  1.00 97.76           C  
ATOM    767  HB2 CYS A  52       0.217  -1.530   2.115  1.00 97.76           H  
ATOM    768  HB3 CYS A  52      -0.310  -1.460   3.787  1.00 97.76           H  
ATOM    769  O   CYS A  52       2.527   0.512   2.238  1.00 97.76           O  
ATOM    770  SG  CYS A  52       0.288  -3.686   3.150  1.00 97.76           S  
ATOM    771  N   ALA A  53       1.406   0.980   4.118  1.00 98.28           N  
ATOM    772  H   ALA A  53       1.012   0.611   4.972  1.00 98.28           H  
ATOM    773  CA  ALA A  53       1.484   2.425   3.936  1.00 98.28           C  
ATOM    774  HA  ALA A  53       1.041   2.679   2.973  1.00 98.28           H  
ATOM    775  C   ALA A  53       2.934   2.934   3.907  1.00 98.28           C  
ATOM    776  CB  ALA A  53       0.666   3.091   5.041  1.00 98.28           C  
ATOM    777  HB1 ALA A  53       1.070   2.827   6.018  1.00 98.28           H  
ATOM    778  HB2 ALA A  53      -0.372   2.763   4.984  1.00 98.28           H  
ATOM    779  HB3 ALA A  53       0.707   4.173   4.911  1.00 98.28           H  
ATOM    780  O   ALA A  53       3.256   3.857   3.155  1.00 98.28           O  
ATOM    781  N   GLN A  54       3.833   2.299   4.664  1.00 97.83           N  
ATOM    782  H   GLN A  54       3.500   1.570   5.278  1.00 97.83           H  
ATOM    783  CA  GLN A  54       5.263   2.597   4.618  1.00 97.83           C  
ATOM    784  HA  GLN A  54       5.386   3.679   4.676  1.00 97.83           H  
ATOM    785  C   GLN A  54       5.911   2.137   3.302  1.00 97.83           C  
ATOM    786  CB  GLN A  54       5.940   1.977   5.847  1.00 97.83           C  
ATOM    787  HB2 GLN A  54       5.443   2.353   6.741  1.00 97.83           H  
ATOM    788  HB3 GLN A  54       5.835   0.892   5.818  1.00 97.83           H  
ATOM    789  O   GLN A  54       6.709   2.876   2.727  1.00 97.83           O  
ATOM    790  CG  GLN A  54       7.432   2.327   5.921  1.00 97.83           C  
ATOM    791  HG2 GLN A  54       7.554   3.410   5.881  1.00 97.83           H  
ATOM    792  HG3 GLN A  54       7.948   1.891   5.066  1.00 97.83           H  
ATOM    793  CD  GLN A  54       8.101   1.816   7.192  1.00 97.83           C  
ATOM    794  NE2 GLN A  54       9.412   1.722   7.209  1.00 97.83           N  
ATOM    795 HE21 GLN A  54       9.955   1.981   6.398  1.00 97.83           H  
ATOM    796 HE22 GLN A  54       9.803   1.369   8.071  1.00 97.83           H  
ATOM    797  OE1 GLN A  54       7.488   1.494   8.193  1.00 97.83           O  
ATOM    798  N   ILE A  55       5.569   0.946   2.801  1.00 97.18           N  
ATOM    799  H   ILE A  55       4.907   0.389   3.322  1.00 97.18           H  
ATOM    800  CA  ILE A  55       6.129   0.395   1.552  1.00 97.18           C  
ATOM    801  HA  ILE A  55       7.215   0.484   1.581  1.00 97.18           H  
ATOM    802  C   ILE A  55       5.654   1.185   0.326  1.00 97.18           C  
ATOM    803  CB  ILE A  55       5.763  -1.103   1.433  1.00 97.18           C  
ATOM    804  HB  ILE A  55       4.691  -1.213   1.592  1.00 97.18           H  
ATOM    805  O   ILE A  55       6.446   1.509  -0.557  1.00 97.18           O  
ATOM    806  CG1 ILE A  55       6.510  -1.895   2.527  1.00 97.18           C  
ATOM    807 HG12 ILE A  55       6.390  -1.401   3.491  1.00 97.18           H  
ATOM    808 HG13 ILE A  55       7.575  -1.914   2.296  1.00 97.18           H  
ATOM    809  CG2 ILE A  55       6.103  -1.671   0.038  1.00 97.18           C  
ATOM    810 HG21 ILE A  55       5.854  -2.731  -0.016  1.00 97.18           H  
ATOM    811 HG22 ILE A  55       5.513  -1.174  -0.731  1.00 97.18           H  
ATOM    812 HG23 ILE A  55       7.163  -1.535  -0.176  1.00 97.18           H  
ATOM    813  CD1 ILE A  55       6.014  -3.331   2.701  1.00 97.18           C  
ATOM    814 HD11 ILE A  55       6.574  -3.777   3.523  1.00 97.18           H  
ATOM    815 HD12 ILE A  55       4.951  -3.335   2.943  1.00 97.18           H  
ATOM    816 HD13 ILE A  55       6.193  -3.922   1.803  1.00 97.18           H  
ATOM    817  N   TYR A  56       4.361   1.501   0.279  1.00 97.06           N  
ATOM    818  H   TYR A  56       3.772   1.195   1.040  1.00 97.06           H  
ATOM    819  CA  TYR A  56       3.712   2.206  -0.829  1.00 97.06           C  
ATOM    820  HA  TYR A  56       4.226   1.955  -1.757  1.00 97.06           H  
ATOM    821  C   TYR A  56       3.800   3.732  -0.694  1.00 97.06           C  
ATOM    822  CB  TYR A  56       2.266   1.707  -0.957  1.00 97.06           C  
ATOM    823  HB2 TYR A  56       1.787   1.715   0.022  1.00 97.06           H  
ATOM    824  HB3 TYR A  56       1.704   2.396  -1.589  1.00 97.06           H  
ATOM    825  O   TYR A  56       3.334   4.454  -1.575  1.00 97.06           O  
ATOM    826  CG  TYR A  56       2.161   0.320  -1.565  1.00 97.06           C  
ATOM    827  CD1 TYR A  56       1.843   0.177  -2.929  1.00 97.06           C  
ATOM    828  HD1 TYR A  56       1.647   1.056  -3.526  1.00 97.06           H  
ATOM    829  CD2 TYR A  56       2.429  -0.828  -0.796  1.00 97.06           C  
ATOM    830  HD2 TYR A  56       2.684  -0.739   0.250  1.00 97.06           H  
ATOM    831  CE1 TYR A  56       1.799  -1.101  -3.516  1.00 97.06           C  
ATOM    832  HE1 TYR A  56       1.615  -1.213  -4.574  1.00 97.06           H  
ATOM    833  CE2 TYR A  56       2.384  -2.104  -1.379  1.00 97.06           C  
ATOM    834  HE2 TYR A  56       2.609  -2.983  -0.794  1.00 97.06           H  
ATOM    835  OH  TYR A  56       1.938  -3.486  -3.276  1.00 97.06           O  
ATOM    836  HH  TYR A  56       1.522  -3.480  -4.141  1.00 97.06           H  
ATOM    837  CZ  TYR A  56       2.037  -2.246  -2.733  1.00 97.06           C  
ATOM    838  N   GLY A  57       4.401   4.236   0.388  1.00 97.32           N  
ATOM    839  H   GLY A  57       4.721   3.593   1.098  1.00 97.32           H  
ATOM    840  CA  GLY A  57       4.666   5.660   0.594  1.00 97.32           C  
ATOM    841  HA2 GLY A  57       5.153   5.784   1.561  1.00 97.32           H  
ATOM    842  HA3 GLY A  57       5.337   6.018  -0.187  1.00 97.32           H  
ATOM    843  C   GLY A  57       3.412   6.536   0.587  1.00 97.32           C  
ATOM    844  O   GLY A  57       3.479   7.688   0.167  1.00 97.32           O  
ATOM    845  N   ALA A  58       2.270   5.993   1.008  1.00 97.41           N  
ATOM    846  H   ALA A  58       2.298   5.067   1.408  1.00 97.41           H  
ATOM    847  CA  ALA A  58       0.976   6.654   0.912  1.00 97.41           C  
ATOM    848  HA  ALA A  58       1.114   7.733   0.980  1.00 97.41           H  
ATOM    849  C   ALA A  58       0.047   6.214   2.045  1.00 97.41           C  
ATOM    850  CB  ALA A  58       0.369   6.325  -0.454  1.00 97.41           C  
ATOM    851  HB1 ALA A  58       0.259   5.246  -0.563  1.00 97.41           H  
ATOM    852  HB2 ALA A  58      -0.610   6.796  -0.540  1.00 97.41           H  
ATOM    853  HB3 ALA A  58       1.015   6.700  -1.247  1.00 97.41           H  
ATOM    854  O   ALA A  58       0.158   5.101   2.546  1.00 97.41           O  
ATOM    855  N   GLY A  59      -0.894   7.076   2.435  1.00 97.02           N  
ATOM    856  H   GLY A  59      -0.952   7.965   1.959  1.00 97.02           H  
ATOM    857  CA  GLY A  59      -2.019   6.668   3.276  1.00 97.02           C  
ATOM    858  HA2 GLY A  59      -2.407   7.522   3.831  1.00 97.02           H  
ATOM    859  HA3 GLY A  59      -1.679   5.916   3.988  1.00 97.02           H  
ATOM    860  C   GLY A  59      -3.140   6.096   2.415  1.00 97.02           C  
ATOM    861  O   GLY A  59      -3.543   6.745   1.448  1.00 97.02           O  
ATOM    862  N   PHE A  60      -3.648   4.907   2.727  1.00 95.58           N  
ATOM    863  H   PHE A  60      -3.324   4.439   3.562  1.00 95.58           H  
ATOM    864  CA  PHE A  60      -4.731   4.284   1.963  1.00 95.58           C  
ATOM    865  HA  PHE A  60      -5.484   5.048   1.769  1.00 95.58           H  
ATOM    866  C   PHE A  60      -5.417   3.165   2.754  1.00 95.58           C  
ATOM    867  CB  PHE A  60      -4.194   3.763   0.610  1.00 95.58           C  
ATOM    868  HB2 PHE A  60      -3.680   2.818   0.786  1.00 95.58           H  
ATOM    869  HB3 PHE A  60      -3.463   4.460   0.200  1.00 95.58           H  
ATOM    870  O   PHE A  60      -4.962   2.761   3.823  1.00 95.58           O  
ATOM    871  CG  PHE A  60      -5.251   3.543  -0.454  1.00 95.58           C  
ATOM    872  CD1 PHE A  60      -5.368   2.288  -1.080  1.00 95.58           C  
ATOM    873  HD1 PHE A  60      -4.697   1.483  -0.817  1.00 95.58           H  
ATOM    874  CD2 PHE A  60      -6.136   4.581  -0.804  1.00 95.58           C  
ATOM    875  HD2 PHE A  60      -6.038   5.555  -0.347  1.00 95.58           H  
ATOM    876  CE1 PHE A  60      -6.366   2.070  -2.045  1.00 95.58           C  
ATOM    877  HE1 PHE A  60      -6.452   1.100  -2.513  1.00 95.58           H  
ATOM    878  CE2 PHE A  60      -7.156   4.351  -1.744  1.00 95.58           C  
ATOM    879  HE2 PHE A  60      -7.845   5.143  -1.999  1.00 95.58           H  
ATOM    880  CZ  PHE A  60      -7.263   3.100  -2.375  1.00 95.58           C  
ATOM    881  HZ  PHE A  60      -8.036   2.923  -3.109  1.00 95.58           H  
ATOM    882  N   TRP A  61      -6.524   2.655   2.218  1.00 94.66           N  
ATOM    883  H   TRP A  61      -6.810   2.995   1.311  1.00 94.66           H  
ATOM    884  CA  TRP A  61      -7.178   1.441   2.704  1.00 94.66           C  
ATOM    885  HA  TRP A  61      -7.122   1.395   3.792  1.00 94.66           H  
ATOM    886  C   TRP A  61      -6.458   0.205   2.159  1.00 94.66           C  
ATOM    887  CB  TRP A  61      -8.652   1.470   2.299  1.00 94.66           C  
ATOM    888  HB2 TRP A  61      -9.097   0.505   2.540  1.00 94.66           H  
ATOM    889  HB3 TRP A  61      -8.709   1.599   1.218  1.00 94.66           H  
ATOM    890  O   TRP A  61      -6.933  -0.434   1.222  1.00 94.66           O  
ATOM    891  CG  TRP A  61      -9.459   2.537   2.962  1.00 94.66           C  
ATOM    892  CD1 TRP A  61      -9.958   2.467   4.213  1.00 94.66           C  
ATOM    893  HD1 TRP A  61      -9.818   1.616   4.864  1.00 94.66           H  
ATOM    894  CD2 TRP A  61      -9.763   3.878   2.486  1.00 94.66           C  
ATOM    895  CE2 TRP A  61     -10.435   4.576   3.531  1.00 94.66           C  
ATOM    896  CE3 TRP A  61      -9.457   4.601   1.314  1.00 94.66           C  
ATOM    897  HE3 TRP A  61      -8.940   4.098   0.510  1.00 94.66           H  
ATOM    898  NE1 TRP A  61     -10.574   3.655   4.543  1.00 94.66           N  
ATOM    899  HE1 TRP A  61     -10.957   3.859   5.455  1.00 94.66           H  
ATOM    900  CH2 TRP A  61     -10.409   6.636   2.268  1.00 94.66           C  
ATOM    901  HH2 TRP A  61     -10.595   7.697   2.190  1.00 94.66           H  
ATOM    902  CZ2 TRP A  61     -10.730   5.939   3.446  1.00 94.66           C  
ATOM    903  HZ2 TRP A  61     -11.134   6.442   4.312  1.00 94.66           H  
ATOM    904  CZ3 TRP A  61      -9.787   5.964   1.200  1.00 94.66           C  
ATOM    905  HZ3 TRP A  61      -9.526   6.505   0.303  1.00 94.66           H  
ATOM    906  N   PHE A  62      -5.280  -0.084   2.708  1.00 95.19           N  
ATOM    907  H   PHE A  62      -4.954   0.478   3.482  1.00 95.19           H  
ATOM    908  CA  PHE A  62      -4.498  -1.260   2.331  1.00 95.19           C  
ATOM    909  HA  PHE A  62      -4.551  -1.375   1.249  1.00 95.19           H  
ATOM    910  C   PHE A  62      -5.070  -2.538   2.955  1.00 95.19           C  
ATOM    911  CB  PHE A  62      -3.027  -1.073   2.711  1.00 95.19           C  
ATOM    912  HB2 PHE A  62      -2.481  -1.982   2.460  1.00 95.19           H  
ATOM    913  HB3 PHE A  62      -2.960  -0.939   3.790  1.00 95.19           H  
ATOM    914  O   PHE A  62      -5.676  -2.513   4.024  1.00 95.19           O  
ATOM    915  CG  PHE A  62      -2.341   0.100   2.048  1.00 95.19           C  
ATOM    916  CD1 PHE A  62      -1.870   0.005   0.727  1.00 95.19           C  
ATOM    917  HD1 PHE A  62      -1.997  -0.917   0.180  1.00 95.19           H  
ATOM    918  CD2 PHE A  62      -2.147   1.287   2.768  1.00 95.19           C  
ATOM    919  HD2 PHE A  62      -2.525   1.370   3.777  1.00 95.19           H  
ATOM    920  CE1 PHE A  62      -1.206   1.094   0.134  1.00 95.19           C  
ATOM    921  HE1 PHE A  62      -0.821   1.016  -0.872  1.00 95.19           H  
ATOM    922  CE2 PHE A  62      -1.479   2.369   2.184  1.00 95.19           C  
ATOM    923  HE2 PHE A  62      -1.342   3.274   2.757  1.00 95.19           H  
ATOM    924  CZ  PHE A  62      -1.003   2.277   0.866  1.00 95.19           C  
ATOM    925  HZ  PHE A  62      -0.481   3.111   0.420  1.00 95.19           H  
ATOM    926  N   THR A  63      -4.869  -3.659   2.272  1.00 93.07           N  
ATOM    927  H   THR A  63      -4.351  -3.601   1.407  1.00 93.07           H  
ATOM    928  CA  THR A  63      -5.318  -4.993   2.668  1.00 93.07           C  
ATOM    929  HA  THR A  63      -6.048  -4.899   3.472  1.00 93.07           H  
ATOM    930  C   THR A  63      -4.174  -5.847   3.190  1.00 93.07           C  
ATOM    931  CB  THR A  63      -5.985  -5.721   1.488  1.00 93.07           C  
ATOM    932  HB  THR A  63      -6.251  -6.734   1.789  1.00 93.07           H  
ATOM    933  O   THR A  63      -3.026  -5.702   2.769  1.00 93.07           O  
ATOM    934  CG2 THR A  63      -7.254  -4.997   1.056  1.00 93.07           C  
ATOM    935 HG21 THR A  63      -7.933  -4.950   1.908  1.00 93.07           H  
ATOM    936 HG22 THR A  63      -7.022  -3.988   0.715  1.00 93.07           H  
ATOM    937 HG23 THR A  63      -7.720  -5.548   0.240  1.00 93.07           H  
ATOM    938  OG1 THR A  63      -5.173  -5.780   0.335  1.00 93.07           O  
ATOM    939  HG1 THR A  63      -4.548  -6.507   0.382  1.00 93.07           H  
ATOM    940  N   SER A  64      -4.516  -6.840   4.011  1.00 93.19           N  
ATOM    941  H   SER A  64      -5.440  -6.851   4.418  1.00 93.19           H  
ATOM    942  CA  SER A  64      -3.566  -7.848   4.487  1.00 93.19           C  
ATOM    943  HA  SER A  64      -2.779  -7.345   5.049  1.00 93.19           H  
ATOM    944  C   SER A  64      -2.921  -8.617   3.338  1.00 93.19           C  
ATOM    945  CB  SER A  64      -4.271  -8.835   5.422  1.00 93.19           C  
ATOM    946  HB2 SER A  64      -4.692  -8.283   6.262  1.00 93.19           H  
ATOM    947  HB3 SER A  64      -3.546  -9.551   5.807  1.00 93.19           H  
ATOM    948  O   SER A  64      -1.747  -8.969   3.401  1.00 93.19           O  
ATOM    949  OG  SER A  64      -5.315  -9.530   4.751  1.00 93.19           O  
ATOM    950  HG  SER A  64      -4.942 -10.258   4.248  1.00 93.19           H  
ATOM    951  N   ASP A  65      -3.667  -8.845   2.259  1.00 87.95           N  
ATOM    952  H   ASP A  65      -4.637  -8.566   2.291  1.00 87.95           H  
ATOM    953  CA  ASP A  65      -3.205  -9.616   1.114  1.00 87.95           C  
ATOM    954  HA  ASP A  65      -2.418 -10.298   1.437  1.00 87.95           H  
ATOM    955  C   ASP A  65      -2.628  -8.668   0.064  1.00 87.95           C  
ATOM    956  CB  ASP A  65      -4.345 -10.483   0.567  1.00 87.95           C  
ATOM    957  HB2 ASP A  65      -5.158  -9.835   0.238  1.00 87.95           H  
ATOM    958  HB3 ASP A  65      -3.977 -11.033  -0.300  1.00 87.95           H  
ATOM    959  O   ASP A  65      -3.342  -7.839  -0.501  1.00 87.95           O  
ATOM    960  CG  ASP A  65      -4.889 -11.491   1.590  1.00 87.95           C  
ATOM    961  OD1 ASP A  65      -4.197 -11.764   2.599  1.00 87.95           O  
ATOM    962  OD2 ASP A  65      -6.017 -11.975   1.360  1.00 87.95           O  
ATOM    963  N   SER A  66      -1.319  -8.773  -0.178  1.00 89.66           N  
ATOM    964  H   SER A  66      -0.813  -9.472   0.347  1.00 89.66           H  
ATOM    965  CA  SER A  66      -0.587  -8.016  -1.209  1.00 89.66           C  
ATOM    966  HA  SER A  66       0.472  -8.221  -1.055  1.00 89.66           H  
ATOM    967  C   SER A  66      -0.707  -6.483  -1.136  1.00 89.66           C  
ATOM    968  CB  SER A  66      -0.949  -8.541  -2.607  1.00 89.66           C  
ATOM    969  HB2 SER A  66      -0.381  -8.000  -3.364  1.00 89.66           H  
ATOM    970  HB3 SER A  66      -2.012  -8.384  -2.791  1.00 89.66           H  
ATOM    971  O   SER A  66      -0.376  -5.813  -2.113  1.00 89.66           O  
ATOM    972  OG  SER A  66      -0.649  -9.923  -2.713  1.00 89.66           O  
ATOM    973  HG  SER A  66       0.303 -10.033  -2.658  1.00 89.66           H  
ATOM    974  N   CYS A  67      -1.117  -5.925   0.009  1.00 94.59           N  
ATOM    975  H   CYS A  67      -1.418  -6.546   0.747  1.00 94.59           H  
ATOM    976  CA  CYS A  67      -1.289  -4.497   0.283  1.00 94.59           C  
ATOM    977  HA  CYS A  67      -1.622  -4.407   1.317  1.00 94.59           H  
ATOM    978  C   CYS A  67      -2.362  -3.783  -0.541  1.00 94.59           C  
ATOM    979  CB  CYS A  67       0.058  -3.775   0.194  1.00 94.59           C  
ATOM    980  HB2 CYS A  67      -0.119  -2.704   0.284  1.00 94.59           H  
ATOM    981  HB3 CYS A  67       0.496  -3.953  -0.788  1.00 94.59           H  
ATOM    982  O   CYS A  67      -3.274  -3.196   0.030  1.00 94.59           O  
ATOM    983  SG  CYS A  67       1.259  -4.245   1.462  1.00 94.59           S  
ATOM    984  N   THR A  68      -2.243  -3.735  -1.867  1.00 92.58           N  
ATOM    985  H   THR A  68      -1.488  -4.247  -2.300  1.00 92.58           H  
ATOM    986  CA  THR A  68      -3.235  -3.079  -2.724  1.00 92.58           C  
ATOM    987  HA  THR A  68      -4.220  -3.456  -2.446  1.00 92.58           H  
ATOM    988  C   THR A  68      -3.005  -3.381  -4.205  1.00 92.58           C  
ATOM    989  CB  THR A  68      -3.240  -1.554  -2.503  1.00 92.58           C  
ATOM    990  HB  THR A  68      -3.417  -1.328  -1.451  1.00 92.58           H  
ATOM    991  O   THR A  68      -1.878  -3.598  -4.650  1.00 92.58           O  
ATOM    992  CG2 THR A  68      -1.949  -0.854  -2.932  1.00 92.58           C  
ATOM    993 HG21 THR A  68      -1.804  -0.947  -4.009  1.00 92.58           H  
ATOM    994 HG22 THR A  68      -2.008   0.204  -2.675  1.00 92.58           H  
ATOM    995 HG23 THR A  68      -1.097  -1.291  -2.412  1.00 92.58           H  
ATOM    996  OG1 THR A  68      -4.312  -0.999  -3.221  1.00 92.58           O  
ATOM    997  HG1 THR A  68      -4.141  -0.057  -3.294  1.00 92.58           H  
ATOM    998  N   LEU A  69      -4.079  -3.302  -4.993  1.00 90.17           N  
ATOM    999  H   LEU A  69      -4.962  -3.113  -4.541  1.00 90.17           H  
ATOM   1000  CA  LEU A  69      -4.032  -3.261  -6.460  1.00 90.17           C  
ATOM   1001  HA  LEU A  69      -3.090  -3.693  -6.799  1.00 90.17           H  
ATOM   1002  C   LEU A  69      -4.037  -1.831  -7.023  1.00 90.17           C  
ATOM   1003  CB  LEU A  69      -5.187  -4.108  -7.021  1.00 90.17           C  
ATOM   1004  HB2 LEU A  69      -6.128  -3.743  -6.609  1.00 90.17           H  
ATOM   1005  HB3 LEU A  69      -5.227  -3.981  -8.102  1.00 90.17           H  
ATOM   1006  O   LEU A  69      -3.911  -1.642  -8.239  1.00 90.17           O  
ATOM   1007  CG  LEU A  69      -5.049  -5.612  -6.716  1.00 90.17           C  
ATOM   1008  HG  LEU A  69      -4.996  -5.770  -5.639  1.00 90.17           H  
ATOM   1009  CD1 LEU A  69      -6.262  -6.373  -7.246  1.00 90.17           C  
ATOM   1010 HD11 LEU A  69      -6.396  -6.179  -8.311  1.00 90.17           H  
ATOM   1011 HD12 LEU A  69      -7.151  -6.056  -6.701  1.00 90.17           H  
ATOM   1012 HD13 LEU A  69      -6.131  -7.442  -7.078  1.00 90.17           H  
ATOM   1013  CD2 LEU A  69      -3.801  -6.215  -7.365  1.00 90.17           C  
ATOM   1014 HD21 LEU A  69      -3.803  -7.298  -7.239  1.00 90.17           H  
ATOM   1015 HD22 LEU A  69      -2.904  -5.831  -6.879  1.00 90.17           H  
ATOM   1016 HD23 LEU A  69      -3.774  -5.971  -8.427  1.00 90.17           H  
ATOM   1017  N   CYS A  70      -4.146  -0.825  -6.154  1.00 90.37           N  
ATOM   1018  H   CYS A  70      -4.219  -1.049  -5.171  1.00 90.37           H  
ATOM   1019  CA  CYS A  70      -4.194   0.582  -6.529  1.00 90.37           C  
ATOM   1020  HA  CYS A  70      -3.671   0.719  -7.476  1.00 90.37           H  
ATOM   1021  C   CYS A  70      -3.551   1.482  -5.473  1.00 90.37           C  
ATOM   1022  CB  CYS A  70      -5.651   1.005  -6.695  1.00 90.37           C  
ATOM   1023  HB2 CYS A  70      -6.082   1.101  -5.699  1.00 90.37           H  
ATOM   1024  HB3 CYS A  70      -5.689   1.986  -7.168  1.00 90.37           H  
ATOM   1025  O   CYS A  70      -3.794   1.325  -4.278  1.00 90.37           O  
ATOM   1026  SG  CYS A  70      -6.701  -0.129  -7.627  1.00 90.37           S  
ATOM   1027  N   ASN A  71      -2.815   2.496  -5.911  1.00 93.97           N  
ATOM   1028  H   ASN A  71      -2.681   2.598  -6.907  1.00 93.97           H  
ATOM   1029  CA  ASN A  71      -2.253   3.509  -5.025  1.00 93.97           C  
ATOM   1030  HA  ASN A  71      -2.681   3.402  -4.028  1.00 93.97           H  
ATOM   1031  C   ASN A  71      -2.622   4.921  -5.514  1.00 93.97           C  
ATOM   1032  CB  ASN A  71      -0.743   3.258  -4.875  1.00 93.97           C  
ATOM   1033  HB2 ASN A  71      -0.576   2.212  -4.617  1.00 93.97           H  
ATOM   1034  HB3 ASN A  71      -0.235   3.471  -5.816  1.00 93.97           H  
ATOM   1035  O   ASN A  71      -1.762   5.628  -6.037  1.00 93.97           O  
ATOM   1036  CG  ASN A  71      -0.119   4.096  -3.775  1.00 93.97           C  
ATOM   1037  ND2 ASN A  71       1.191   4.099  -3.687  1.00 93.97           N  
ATOM   1038 HD21 ASN A  71       1.632   4.585  -2.919  1.00 93.97           H  
ATOM   1039 HD22 ASN A  71       1.756   3.617  -4.371  1.00 93.97           H  
ATOM   1040  OD1 ASN A  71      -0.811   4.721  -2.982  1.00 93.97           O  
ATOM   1041  N   PRO A  72      -3.893   5.360  -5.372  1.00 91.57           N  
ATOM   1042  CA  PRO A  72      -4.324   6.710  -5.767  1.00 91.57           C  
ATOM   1043  HA  PRO A  72      -4.279   6.813  -6.851  1.00 91.57           H  
ATOM   1044  C   PRO A  72      -3.528   7.844  -5.124  1.00 91.57           C  
ATOM   1045  CB  PRO A  72      -5.767   6.871  -5.282  1.00 91.57           C  
ATOM   1046  HB2 PRO A  72      -6.461   6.924  -6.121  1.00 91.57           H  
ATOM   1047  HB3 PRO A  72      -5.901   7.784  -4.702  1.00 91.57           H  
ATOM   1048  O   PRO A  72      -3.513   8.947  -5.662  1.00 91.57           O  
ATOM   1049  CG  PRO A  72      -6.032   5.666  -4.393  1.00 91.57           C  
ATOM   1050  HG2 PRO A  72      -7.054   5.302  -4.504  1.00 91.57           H  
ATOM   1051  HG3 PRO A  72      -5.832   5.960  -3.363  1.00 91.57           H  
ATOM   1052  CD  PRO A  72      -5.012   4.616  -4.812  1.00 91.57           C  
ATOM   1053  HD2 PRO A  72      -5.440   3.974  -5.582  1.00 91.57           H  
ATOM   1054  HD3 PRO A  72      -4.722   4.022  -3.945  1.00 91.57           H  
ATOM   1055  N   ASN A  73      -2.932   7.584  -3.961  1.00 94.88           N  
ATOM   1056  H   ASN A  73      -2.974   6.638  -3.608  1.00 94.88           H  
ATOM   1057  CA  ASN A  73      -2.167   8.547  -3.178  1.00 94.88           C  
ATOM   1058  HA  ASN A  73      -2.415   9.558  -3.502  1.00 94.88           H  
ATOM   1059  C   ASN A  73      -0.652   8.412  -3.391  1.00 94.88           C  
ATOM   1060  CB  ASN A  73      -2.580   8.384  -1.707  1.00 94.88           C  
ATOM   1061  HB2 ASN A  73      -2.550   7.329  -1.437  1.00 94.88           H  
ATOM   1062  HB3 ASN A  73      -1.887   8.929  -1.066  1.00 94.88           H  
ATOM   1063  O   ASN A  73       0.115   9.108  -2.729  1.00 94.88           O  
ATOM   1064  CG  ASN A  73      -3.962   8.926  -1.431  1.00 94.88           C  
ATOM   1065  ND2 ASN A  73      -4.665   8.375  -0.473  1.00 94.88           N  
ATOM   1066 HD21 ASN A  73      -5.548   8.810  -0.247  1.00 94.88           H  
ATOM   1067 HD22 ASN A  73      -4.240   7.673   0.116  1.00 94.88           H  
ATOM   1068  OD1 ASN A  73      -4.427   9.867  -2.045  1.00 94.88           O  
ATOM   1069  N   GLY A  74      -0.226   7.528  -4.297  1.00 95.32           N  
ATOM   1070  H   GLY A  74      -0.907   6.969  -4.793  1.00 95.32           H  
ATOM   1071  CA  GLY A  74       1.162   7.410  -4.718  1.00 95.32           C  
ATOM   1072  HA2 GLY A  74       1.285   6.503  -5.311  1.00 95.32           H  
ATOM   1073  HA3 GLY A  74       1.803   7.329  -3.841  1.00 95.32           H  
ATOM   1074  C   GLY A  74       1.615   8.606  -5.554  1.00 95.32           C  
ATOM   1075  O   GLY A  74       0.819   9.446  -5.984  1.00 95.32           O  
ATOM   1076  N   VAL A  75       2.920   8.669  -5.807  1.00 95.24           N  
ATOM   1077  H   VAL A  75       3.496   7.913  -5.464  1.00 95.24           H  
ATOM   1078  CA  VAL A  75       3.563   9.757  -6.549  1.00 95.24           C  
ATOM   1079  HA  VAL A  75       3.307  10.697  -6.059  1.00 95.24           H  
ATOM   1080  C   VAL A  75       3.042   9.808  -7.987  1.00 95.24           C  
ATOM   1081  CB  VAL A  75       5.097   9.609  -6.522  1.00 95.24           C  
ATOM   1082  HB  VAL A  75       5.376   8.653  -6.965  1.00 95.24           H  
ATOM   1083  O   VAL A  75       3.177   8.844  -8.741  1.00 95.24           O  
ATOM   1084  CG1 VAL A  75       5.793  10.730  -7.307  1.00 95.24           C  
ATOM   1085 HG11 VAL A  75       6.875  10.617  -7.232  1.00 95.24           H  
ATOM   1086 HG12 VAL A  75       5.524  10.681  -8.362  1.00 95.24           H  
ATOM   1087 HG13 VAL A  75       5.506  11.704  -6.910  1.00 95.24           H  
ATOM   1088  CG2 VAL A  75       5.630   9.652  -5.082  1.00 95.24           C  
ATOM   1089 HG21 VAL A  75       5.238   8.811  -4.509  1.00 95.24           H  
ATOM   1090 HG22 VAL A  75       5.331  10.582  -4.598  1.00 95.24           H  
ATOM   1091 HG23 VAL A  75       6.717   9.580  -5.086  1.00 95.24           H  
ATOM   1092  N   ILE A  76       2.479  10.955  -8.366  1.00 93.22           N  
ATOM   1093  H   ILE A  76       2.398  11.687  -7.675  1.00 93.22           H  
ATOM   1094  CA  ILE A  76       2.055  11.275  -9.734  1.00 93.22           C  
ATOM   1095  HA  ILE A  76       1.741  10.360 -10.236  1.00 93.22           H  
ATOM   1096  C   ILE A  76       3.251  11.856 -10.497  1.00 93.22           C  
ATOM   1097  CB  ILE A  76       0.852  12.248  -9.705  1.00 93.22           C  
ATOM   1098  HB  ILE A  76       1.149  13.141  -9.154  1.00 93.22           H  
ATOM   1099  O   ILE A  76       3.979  12.693  -9.958  1.00 93.22           O  
ATOM   1100  CG1 ILE A  76      -0.355  11.600  -8.984  1.00 93.22           C  
ATOM   1101 HG12 ILE A  76      -0.679  10.721  -9.541  1.00 93.22           H  
ATOM   1102 HG13 ILE A  76      -0.051  11.270  -7.990  1.00 93.22           H  
ATOM   1103  CG2 ILE A  76       0.436  12.679 -11.120  1.00 93.22           C  
ATOM   1104 HG21 ILE A  76      -0.333  13.449 -11.067  1.00 93.22           H  
ATOM   1105 HG22 ILE A  76       1.271  13.109 -11.673  1.00 93.22           H  
ATOM   1106 HG23 ILE A  76       0.049  11.824 -11.675  1.00 93.22           H  
ATOM   1107  CD1 ILE A  76      -1.559  12.533  -8.794  1.00 93.22           C  
ATOM   1108 HD11 ILE A  76      -2.298  12.037  -8.165  1.00 93.22           H  
ATOM   1109 HD12 ILE A  76      -1.242  13.456  -8.308  1.00 93.22           H  
ATOM   1110 HD13 ILE A  76      -2.022  12.760  -9.754  1.00 93.22           H  
ATOM   1111  N   ARG A  77       3.435  11.442 -11.755  1.00 91.79           N  
ATOM   1112  H   ARG A  77       2.789  10.764 -12.132  1.00 91.79           H  
ATOM   1113  CA  ARG A  77       4.502  11.927 -12.645  1.00 91.79           C  
ATOM   1114  HA  ARG A  77       5.057  12.735 -12.168  1.00 91.79           H  
ATOM   1115  C   ARG A  77       3.897  12.499 -13.934  1.00 91.79           C  
ATOM   1116  CB  ARG A  77       5.507  10.798 -12.930  1.00 91.79           C  
ATOM   1117  HB2 ARG A  77       6.281  11.190 -13.590  1.00 91.79           H  
ATOM   1118  HB3 ARG A  77       4.997   9.983 -13.443  1.00 91.79           H  
ATOM   1119  O   ARG A  77       3.813  11.783 -14.928  1.00 91.79           O  
ATOM   1120  CG  ARG A  77       6.175  10.256 -11.654  1.00 91.79           C  
ATOM   1121  HG2 ARG A  77       5.428   9.761 -11.034  1.00 91.79           H  
ATOM   1122  HG3 ARG A  77       6.598  11.088 -11.090  1.00 91.79           H  
ATOM   1123  CD  ARG A  77       7.297   9.257 -11.965  1.00 91.79           C  
ATOM   1124  HD2 ARG A  77       8.091   9.781 -12.496  1.00 91.79           H  
ATOM   1125  HD3 ARG A  77       7.716   8.878 -11.033  1.00 91.79           H  
ATOM   1126  NE  ARG A  77       6.829   8.146 -12.810  1.00 91.79           N  
ATOM   1127  HE  ARG A  77       7.034   8.256 -13.792  1.00 91.79           H  
ATOM   1128  NH1 ARG A  77       6.109   6.657 -11.234  1.00 91.79           N  
ATOM   1129 HH11 ARG A  77       5.677   5.757 -11.076  1.00 91.79           H  
ATOM   1130 HH12 ARG A  77       6.382   7.292 -10.498  1.00 91.79           H  
ATOM   1131  NH2 ARG A  77       5.774   6.181 -13.343  1.00 91.79           N  
ATOM   1132 HH21 ARG A  77       5.860   6.359 -14.334  1.00 91.79           H  
ATOM   1133 HH22 ARG A  77       5.321   5.344 -13.004  1.00 91.79           H  
ATOM   1134  CZ  ARG A  77       6.243   7.020 -12.470  1.00 91.79           C  
ATOM   1135  N   PRO A  78       3.421  13.758 -13.918  1.00 89.16           N  
ATOM   1136  CA  PRO A  78       2.759  14.342 -15.078  1.00 89.16           C  
ATOM   1137  HA  PRO A  78       1.884  13.736 -15.312  1.00 89.16           H  
ATOM   1138  C   PRO A  78       3.691  14.392 -16.292  1.00 89.16           C  
ATOM   1139  CB  PRO A  78       2.303  15.742 -14.652  1.00 89.16           C  
ATOM   1140  HB2 PRO A  78       1.328  15.986 -15.074  1.00 89.16           H  
ATOM   1141  HB3 PRO A  78       3.042  16.488 -14.945  1.00 89.16           H  
ATOM   1142  O   PRO A  78       4.835  14.834 -16.177  1.00 89.16           O  
ATOM   1143  CG  PRO A  78       2.252  15.657 -13.128  1.00 89.16           C  
ATOM   1144  HG2 PRO A  78       1.303  15.218 -12.819  1.00 89.16           H  
ATOM   1145  HG3 PRO A  78       2.397  16.631 -12.662  1.00 89.16           H  
ATOM   1146  CD  PRO A  78       3.396  14.699 -12.808  1.00 89.16           C  
ATOM   1147  HD2 PRO A  78       3.217  14.214 -11.848  1.00 89.16           H  
ATOM   1148  HD3 PRO A  78       4.339  15.244 -12.781  1.00 89.16           H  
ATOM   1149  N   GLY A  79       3.192  13.978 -17.455  1.00 90.42           N  
ATOM   1150  H   GLY A  79       2.255  13.601 -17.458  1.00 90.42           H  
ATOM   1151  CA  GLY A  79       3.956  13.926 -18.705  1.00 90.42           C  
ATOM   1152  HA2 GLY A  79       4.660  14.758 -18.736  1.00 90.42           H  
ATOM   1153  HA3 GLY A  79       3.259  14.030 -19.536  1.00 90.42           H  
ATOM   1154  C   GLY A  79       4.747  12.633 -18.925  1.00 90.42           C  
ATOM   1155  O   GLY A  79       5.328  12.460 -19.998  1.00 90.42           O  
ATOM   1156  N   GLU A  80       4.748  11.715 -17.959  1.00 91.27           N  
ATOM   1157  H   GLU A  80       4.216  11.895 -17.120  1.00 91.27           H  
ATOM   1158  CA  GLU A  80       5.178  10.335 -18.172  1.00 91.27           C  
ATOM   1159  HA  GLU A  80       5.879  10.297 -19.006  1.00 91.27           H  
ATOM   1160  C   GLU A  80       3.967   9.472 -18.533  1.00 91.27           C  
ATOM   1161  CB  GLU A  80       5.900   9.784 -16.937  1.00 91.27           C  
ATOM   1162  HB2 GLU A  80       6.144   8.741 -17.141  1.00 91.27           H  
ATOM   1163  HB3 GLU A  80       5.237   9.818 -16.073  1.00 91.27           H  
ATOM   1164  O   GLU A  80       2.896   9.637 -17.961  1.00 91.27           O  
ATOM   1165  CG  GLU A  80       7.197  10.554 -16.628  1.00 91.27           C  
ATOM   1166  HG2 GLU A  80       6.952  11.588 -16.387  1.00 91.27           H  
ATOM   1167  HG3 GLU A  80       7.827  10.552 -17.518  1.00 91.27           H  
ATOM   1168  CD  GLU A  80       7.981   9.937 -15.464  1.00 91.27           C  
ATOM   1169  OE1 GLU A  80       8.724  10.677 -14.781  1.00 91.27           O  
ATOM   1170  OE2 GLU A  80       7.829   8.718 -15.222  1.00 91.27           O  
ATOM   1171  N   ASN A  81       4.126   8.540 -19.477  1.00 85.63           N  
ATOM   1172  H   ASN A  81       5.026   8.444 -19.924  1.00 85.63           H  
ATOM   1173  CA  ASN A  81       3.035   7.642 -19.878  1.00 85.63           C  
ATOM   1174  HA  ASN A  81       2.084   8.030 -19.512  1.00 85.63           H  
ATOM   1175  C   ASN A  81       3.177   6.239 -19.283  1.00 85.63           C  
ATOM   1176  CB  ASN A  81       2.949   7.591 -21.408  1.00 85.63           C  
ATOM   1177  HB2 ASN A  81       2.182   6.872 -21.696  1.00 85.63           H  
ATOM   1178  HB3 ASN A  81       3.900   7.248 -21.817  1.00 85.63           H  
ATOM   1179  O   ASN A  81       2.171   5.556 -19.113  1.00 85.63           O  
ATOM   1180  CG  ASN A  81       2.566   8.932 -22.004  1.00 85.63           C  
ATOM   1181  ND2 ASN A  81       3.302   9.405 -22.981  1.00 85.63           N  
ATOM   1182 HD21 ASN A  81       3.074  10.349 -23.259  1.00 85.63           H  
ATOM   1183 HD22 ASN A  81       4.140   8.913 -23.259  1.00 85.63           H  
ATOM   1184  OD1 ASN A  81       1.602   9.573 -21.633  1.00 85.63           O  
ATOM   1185  N   ASP A  82       4.400   5.834 -18.937  1.00 91.23           N  
ATOM   1186  H   ASP A  82       5.173   6.479 -19.019  1.00 91.23           H  
ATOM   1187  CA  ASP A  82       4.716   4.470 -18.524  1.00 91.23           C  
ATOM   1188  HA  ASP A  82       3.882   3.823 -18.794  1.00 91.23           H  
ATOM   1189  C   ASP A  82       4.921   4.362 -17.008  1.00 91.23           C  
ATOM   1190  CB  ASP A  82       5.942   3.947 -19.290  1.00 91.23           C  
ATOM   1191  HB2 ASP A  82       6.802   4.571 -19.048  1.00 91.23           H  
ATOM   1192  HB3 ASP A  82       6.160   2.934 -18.955  1.00 91.23           H  
ATOM   1193  O   ASP A  82       5.432   5.263 -16.330  1.00 91.23           O  
ATOM   1194  CG  ASP A  82       5.739   3.918 -20.811  1.00 91.23           C  
ATOM   1195  OD1 ASP A  82       4.674   3.443 -21.264  1.00 91.23           O  
ATOM   1196  OD2 ASP A  82       6.661   4.376 -21.524  1.00 91.23           O  
ATOM   1197  N   ARG A  83       4.540   3.208 -16.465  1.00 91.04           N  
ATOM   1198  H   ARG A  83       4.055   2.554 -17.062  1.00 91.04           H  
ATOM   1199  CA  ARG A  83       4.806   2.843 -15.077  1.00 91.04           C  
ATOM   1200  HA  ARG A  83       4.554   3.694 -14.443  1.00 91.04           H  
ATOM   1201  C   ARG A  83       6.284   2.538 -14.840  1.00 91.04           C  
ATOM   1202  CB  ARG A  83       3.926   1.659 -14.682  1.00 91.04           C  
ATOM   1203  HB2 ARG A  83       3.958   0.890 -15.454  1.00 91.04           H  
ATOM   1204  HB3 ARG A  83       4.325   1.232 -13.763  1.00 91.04           H  
ATOM   1205  O   ARG A  83       6.929   1.844 -15.621  1.00 91.04           O  
ATOM   1206  CG  ARG A  83       2.479   2.127 -14.459  1.00 91.04           C  
ATOM   1207  HG2 ARG A  83       2.470   2.992 -13.796  1.00 91.04           H  
ATOM   1208  HG3 ARG A  83       2.020   2.434 -15.399  1.00 91.04           H  
ATOM   1209  CD  ARG A  83       1.658   1.016 -13.820  1.00 91.04           C  
ATOM   1210  HD2 ARG A  83       1.768   0.100 -14.400  1.00 91.04           H  
ATOM   1211  HD3 ARG A  83       0.609   1.313 -13.805  1.00 91.04           H  
ATOM   1212  NE  ARG A  83       2.148   0.816 -12.453  1.00 91.04           N  
ATOM   1213  HE  ARG A  83       2.885   1.432 -12.139  1.00 91.04           H  
ATOM   1214  NH1 ARG A  83       1.100  -1.147 -11.983  1.00 91.04           N  
ATOM   1215 HH11 ARG A  83       1.019  -1.961 -11.390  1.00 91.04           H  
ATOM   1216 HH12 ARG A  83       0.802  -1.170 -12.947  1.00 91.04           H  
ATOM   1217  NH2 ARG A  83       2.445  -0.152 -10.468  1.00 91.04           N  
ATOM   1218 HH21 ARG A  83       3.152   0.555 -10.326  1.00 91.04           H  
ATOM   1219 HH22 ARG A  83       2.233  -0.839  -9.758  1.00 91.04           H  
ATOM   1220  CZ  ARG A  83       1.888  -0.171 -11.641  1.00 91.04           C  
ATOM   1221  N   LEU A  84       6.793   2.979 -13.690  1.00 92.96           N  
ATOM   1222  H   LEU A  84       6.168   3.454 -13.054  1.00 92.96           H  
ATOM   1223  CA  LEU A  84       8.115   2.596 -13.188  1.00 92.96           C  
ATOM   1224  HA  LEU A  84       8.813   2.537 -14.023  1.00 92.96           H  
ATOM   1225  C   LEU A  84       8.101   1.204 -12.545  1.00 92.96           C  
ATOM   1226  CB  LEU A  84       8.616   3.641 -12.175  1.00 92.96           C  
ATOM   1227  HB2 LEU A  84       9.493   3.241 -11.666  1.00 92.96           H  
ATOM   1228  HB3 LEU A  84       7.836   3.792 -11.429  1.00 92.96           H  
ATOM   1229  O   LEU A  84       9.165   0.638 -12.310  1.00 92.96           O  
ATOM   1230  CG  LEU A  84       8.998   5.007 -12.767  1.00 92.96           C  
ATOM   1231  HG  LEU A  84       8.136   5.432 -13.280  1.00 92.96           H  
ATOM   1232  CD1 LEU A  84       9.427   5.941 -11.631  1.00 92.96           C  
ATOM   1233 HD11 LEU A  84      10.362   5.589 -11.195  1.00 92.96           H  
ATOM   1234 HD12 LEU A  84       8.661   5.971 -10.856  1.00 92.96           H  
ATOM   1235 HD13 LEU A  84       9.572   6.945 -12.031  1.00 92.96           H  
ATOM   1236  CD2 LEU A  84      10.127   4.941 -13.789  1.00 92.96           C  
ATOM   1237 HD21 LEU A  84       9.797   4.393 -14.671  1.00 92.96           H  
ATOM   1238 HD22 LEU A  84      11.003   4.455 -13.358  1.00 92.96           H  
ATOM   1239 HD23 LEU A  84      10.385   5.951 -14.108  1.00 92.96           H  
ATOM   1240  N   ASN A  85       6.915   0.658 -12.249  1.00 92.15           N  
ATOM   1241  H   ASN A  85       6.088   1.217 -12.402  1.00 92.15           H  
ATOM   1242  CA  ASN A  85       6.726  -0.616 -11.556  1.00 92.15           C  
ATOM   1243  HA  ASN A  85       5.655  -0.713 -11.383  1.00 92.15           H  
ATOM   1244  C   ASN A  85       7.349  -0.629 -10.153  1.00 92.15           C  
ATOM   1245  CB  ASN A  85       7.138  -1.787 -12.465  1.00 92.15           C  
ATOM   1246  HB2 ASN A  85       7.024  -2.726 -11.924  1.00 92.15           H  
ATOM   1247  HB3 ASN A  85       8.183  -1.692 -12.760  1.00 92.15           H  
ATOM   1248  O   ASN A  85       7.925  -1.624  -9.713  1.00 92.15           O  
ATOM   1249  CG  ASN A  85       6.248  -1.859 -13.685  1.00 92.15           C  
ATOM   1250  ND2 ASN A  85       6.798  -1.826 -14.875  1.00 92.15           N  
ATOM   1251 HD21 ASN A  85       7.778  -1.608 -14.980  1.00 92.15           H  
ATOM   1252 HD22 ASN A  85       6.151  -1.801 -15.650  1.00 92.15           H  
ATOM   1253  OD1 ASN A  85       5.037  -1.931 -13.567  1.00 92.15           O  
ATOM   1254  N   ILE A  86       7.198   0.487  -9.436  1.00 94.44           N  
ATOM   1255  H   ILE A  86       6.651   1.228  -9.849  1.00 94.44           H  
ATOM   1256  CA  ILE A  86       7.608   0.632  -8.034  1.00 94.44           C  
ATOM   1257  HA  ILE A  86       8.083  -0.302  -7.734  1.00 94.44           H  
ATOM   1258  C   ILE A  86       6.380   0.848  -7.138  1.00 94.44           C  
ATOM   1259  CB  ILE A  86       8.667   1.740  -7.853  1.00 94.44           C  
ATOM   1260  HB  ILE A  86       8.942   1.759  -6.799  1.00 94.44           H  
ATOM   1261  O   ILE A  86       5.420   1.471  -7.586  1.00 94.44           O  
ATOM   1262  CG1 ILE A  86       8.117   3.137  -8.217  1.00 94.44           C  
ATOM   1263 HG12 ILE A  86       7.256   3.356  -7.585  1.00 94.44           H  
ATOM   1264 HG13 ILE A  86       7.783   3.143  -9.254  1.00 94.44           H  
ATOM   1265  CG2 ILE A  86       9.935   1.376  -8.648  1.00 94.44           C  
ATOM   1266 HG21 ILE A  86       9.748   1.465  -9.719  1.00 94.44           H  
ATOM   1267 HG22 ILE A  86      10.759   2.034  -8.375  1.00 94.44           H  
ATOM   1268 HG23 ILE A  86      10.228   0.349  -8.433  1.00 94.44           H  
ATOM   1269  CD1 ILE A  86       9.119   4.277  -8.015  1.00 94.44           C  
ATOM   1270 HD11 ILE A  86       8.613   5.229  -8.175  1.00 94.44           H  
ATOM   1271 HD12 ILE A  86       9.937   4.195  -8.732  1.00 94.44           H  
ATOM   1272 HD13 ILE A  86       9.515   4.251  -7.000  1.00 94.44           H  
ATOM   1273  N   PRO A  87       6.379   0.394  -5.870  1.00 94.53           N  
ATOM   1274  CA  PRO A  87       5.195   0.494  -5.007  1.00 94.53           C  
ATOM   1275  HA  PRO A  87       4.385  -0.082  -5.455  1.00 94.53           H  
ATOM   1276  C   PRO A  87       4.699   1.928  -4.767  1.00 94.53           C  
ATOM   1277  CB  PRO A  87       5.608  -0.162  -3.686  1.00 94.53           C  
ATOM   1278  HB2 PRO A  87       4.769  -0.658  -3.199  1.00 94.53           H  
ATOM   1279  HB3 PRO A  87       6.046   0.580  -3.018  1.00 94.53           H  
ATOM   1280  O   PRO A  87       3.498   2.167  -4.663  1.00 94.53           O  
ATOM   1281  CG  PRO A  87       6.688  -1.156  -4.100  1.00 94.53           C  
ATOM   1282  HG2 PRO A  87       6.223  -2.063  -4.484  1.00 94.53           H  
ATOM   1283  HG3 PRO A  87       7.361  -1.387  -3.275  1.00 94.53           H  
ATOM   1284  CD  PRO A  87       7.403  -0.425  -5.233  1.00 94.53           C  
ATOM   1285  HD2 PRO A  87       7.832  -1.161  -5.913  1.00 94.53           H  
ATOM   1286  HD3 PRO A  87       8.183   0.220  -4.827  1.00 94.53           H  
ATOM   1287  N   SER A  88       5.617   2.893  -4.689  1.00 95.62           N  
ATOM   1288  H   SER A  88       6.591   2.660  -4.823  1.00 95.62           H  
ATOM   1289  CA  SER A  88       5.306   4.276  -4.318  1.00 95.62           C  
ATOM   1290  HA  SER A  88       4.571   4.251  -3.514  1.00 95.62           H  
ATOM   1291  C   SER A  88       4.680   5.119  -5.425  1.00 95.62           C  
ATOM   1292  CB  SER A  88       6.560   4.963  -3.778  1.00 95.62           C  
ATOM   1293  HB2 SER A  88       6.885   4.450  -2.873  1.00 95.62           H  
ATOM   1294  HB3 SER A  88       6.328   5.998  -3.527  1.00 95.62           H  
ATOM   1295  O   SER A  88       4.278   6.254  -5.169  1.00 95.62           O  
ATOM   1296  OG  SER A  88       7.601   4.922  -4.741  1.00 95.62           O  
ATOM   1297  HG  SER A  88       8.303   5.506  -4.444  1.00 95.62           H  
ATOM   1298  N   GLU A  89       4.601   4.610  -6.655  1.00 94.65           N  
ATOM   1299  H   GLU A  89       4.847   3.641  -6.804  1.00 94.65           H  
ATOM   1300  CA  GLU A  89       3.980   5.354  -7.745  1.00 94.65           C  
ATOM   1301  HA  GLU A  89       4.288   6.396  -7.659  1.00 94.65           H  
ATOM   1302  C   GLU A  89       2.455   5.345  -7.666  1.00 94.65           C  
ATOM   1303  CB  GLU A  89       4.478   4.867  -9.107  1.00 94.65           C  
ATOM   1304  HB2 GLU A  89       4.238   5.653  -9.823  1.00 94.65           H  
ATOM   1305  HB3 GLU A  89       5.561   4.750  -9.068  1.00 94.65           H  
ATOM   1306  O   GLU A  89       1.844   4.510  -6.998  1.00 94.65           O  
ATOM   1307  CG  GLU A  89       3.833   3.576  -9.625  1.00 94.65           C  
ATOM   1308  HG2 GLU A  89       3.867   2.806  -8.854  1.00 94.65           H  
ATOM   1309  HG3 GLU A  89       2.782   3.762  -9.842  1.00 94.65           H  
ATOM   1310  CD  GLU A  89       4.509   3.082 -10.905  1.00 94.65           C  
ATOM   1311  OE1 GLU A  89       4.459   1.851 -11.147  1.00 94.65           O  
ATOM   1312  OE2 GLU A  89       5.063   3.918 -11.665  1.00 94.65           O  
ATOM   1313  N   ASN A  90       1.834   6.266  -8.395  1.00 93.19           N  
ATOM   1314  H   ASN A  90       2.374   6.965  -8.885  1.00 93.19           H  
ATOM   1315  CA  ASN A  90       0.410   6.209  -8.649  1.00 93.19           C  
ATOM   1316  HA  ASN A  90      -0.092   5.985  -7.708  1.00 93.19           H  
ATOM   1317  C   ASN A  90       0.079   5.102  -9.659  1.00 93.19           C  
ATOM   1318  CB  ASN A  90      -0.058   7.575  -9.144  1.00 93.19           C  
ATOM   1319  HB2 ASN A  90       0.227   7.725 -10.185  1.00 93.19           H  
ATOM   1320  HB3 ASN A  90       0.393   8.364  -8.541  1.00 93.19           H  
ATOM   1321  O   ASN A  90       0.620   5.081 -10.764  1.00 93.19           O  
ATOM   1322  CG  ASN A  90      -1.556   7.645  -9.019  1.00 93.19           C  
ATOM   1323  ND2 ASN A  90      -2.018   8.315  -7.997  1.00 93.19           N  
ATOM   1324 HD21 ASN A  90      -1.378   8.760  -7.355  1.00 93.19           H  
ATOM   1325 HD22 ASN A  90      -3.014   8.345  -7.830  1.00 93.19           H  
ATOM   1326  OD1 ASN A  90      -2.310   7.047  -9.766  1.00 93.19           O  
ATOM   1327  N   PHE A  91      -0.817   4.185  -9.300  1.00 90.64           N  
ATOM   1328  H   PHE A  91      -1.243   4.248  -8.386  1.00 90.64           H  
ATOM   1329  CA  PHE A  91      -1.264   3.140 -10.219  1.00 90.64           C  
ATOM   1330  HA  PHE A  91      -1.291   3.563 -11.223  1.00 90.64           H  
ATOM   1331  C   PHE A  91      -2.672   2.639  -9.902  1.00 90.64           C  
ATOM   1332  CB  PHE A  91      -0.262   1.976 -10.227  1.00 90.64           C  
ATOM   1333  HB2 PHE A  91       0.731   2.370 -10.448  1.00 90.64           H  
ATOM   1334  HB3 PHE A  91      -0.524   1.305 -11.045  1.00 90.64           H  
ATOM   1335  O   PHE A  91      -3.177   2.785  -8.786  1.00 90.64           O  
ATOM   1336  CG  PHE A  91      -0.197   1.174  -8.942  1.00 90.64           C  
ATOM   1337  CD1 PHE A  91       0.685   1.555  -7.917  1.00 90.64           C  
ATOM   1338  HD1 PHE A  91       1.335   2.406  -8.056  1.00 90.64           H  
ATOM   1339  CD2 PHE A  91      -1.000   0.031  -8.777  1.00 90.64           C  
ATOM   1340  HD2 PHE A  91      -1.664  -0.292  -9.565  1.00 90.64           H  
ATOM   1341  CE1 PHE A  91       0.721   0.840  -6.709  1.00 90.64           C  
ATOM   1342  HE1 PHE A  91       1.390   1.156  -5.922  1.00 90.64           H  
ATOM   1343  CE2 PHE A  91      -0.936  -0.704  -7.584  1.00 90.64           C  
ATOM   1344  HE2 PHE A  91      -1.509  -1.612  -7.466  1.00 90.64           H  
ATOM   1345  CZ  PHE A  91      -0.115  -0.275  -6.534  1.00 90.64           C  
ATOM   1346  HZ  PHE A  91      -0.128  -0.824  -5.604  1.00 90.64           H  
ATOM   1347  N   TRP A  92      -3.282   1.991 -10.896  1.00 86.66           N  
ATOM   1348  H   TRP A  92      -2.805   1.939 -11.786  1.00 86.66           H  
ATOM   1349  CA  TRP A  92      -4.578   1.327 -10.782  1.00 86.66           C  
ATOM   1350  HA  TRP A  92      -4.757   1.047  -9.744  1.00 86.66           H  
ATOM   1351  C   TRP A  92      -4.586   0.067 -11.641  1.00 86.66           C  
ATOM   1352  CB  TRP A  92      -5.679   2.293 -11.221  1.00 86.66           C  
ATOM   1353  HB2 TRP A  92      -5.332   3.314 -11.067  1.00 86.66           H  
ATOM   1354  HB3 TRP A  92      -5.883   2.209 -12.289  1.00 86.66           H  
ATOM   1355  O   TRP A  92      -4.819   0.127 -12.846  1.00 86.66           O  
ATOM   1356  CG  TRP A  92      -6.965   2.158 -10.487  1.00 86.66           C  
ATOM   1357  CD1 TRP A  92      -7.936   1.231 -10.637  1.00 86.66           C  
ATOM   1358  HD1 TRP A  92      -7.886   0.367 -11.284  1.00 86.66           H  
ATOM   1359  CD2 TRP A  92      -7.429   3.044  -9.450  1.00 86.66           C  
ATOM   1360  CE2 TRP A  92      -8.773   2.708  -9.128  1.00 86.66           C  
ATOM   1361  CE3 TRP A  92      -6.842   4.148  -8.813  1.00 86.66           C  
ATOM   1362  HE3 TRP A  92      -5.822   4.419  -9.041  1.00 86.66           H  
ATOM   1363  NE1 TRP A  92      -9.025   1.566  -9.859  1.00 86.66           N  
ATOM   1364  HE1 TRP A  92      -9.875   1.021  -9.819  1.00 86.66           H  
ATOM   1365  CH2 TRP A  92      -8.943   4.640  -7.699  1.00 86.66           C  
ATOM   1366  HH2 TRP A  92      -9.529   5.347  -7.131  1.00 86.66           H  
ATOM   1367  CZ2 TRP A  92      -9.535   3.504  -8.267  1.00 86.66           C  
ATOM   1368  HZ2 TRP A  92     -10.586   3.312  -8.108  1.00 86.66           H  
ATOM   1369  CZ3 TRP A  92      -7.605   4.945  -7.961  1.00 86.66           C  
ATOM   1370  HZ3 TRP A  92      -7.180   5.869  -7.597  1.00 86.66           H  
ATOM   1371  N   THR A  93      -4.297  -1.088 -11.058  1.00 80.42           N  
ATOM   1372  H   THR A  93      -4.199  -1.122 -10.053  1.00 80.42           H  
ATOM   1373  CA  THR A  93      -4.227  -2.349 -11.814  1.00 80.42           C  
ATOM   1374  HA  THR A  93      -4.161  -2.110 -12.876  1.00 80.42           H  
ATOM   1375  C   THR A  93      -5.483  -3.193 -11.614  1.00 80.42           C  
ATOM   1376  CB  THR A  93      -2.961  -3.148 -11.504  1.00 80.42           C  
ATOM   1377  HB  THR A  93      -3.018  -4.106 -12.021  1.00 80.42           H  
ATOM   1378  O   THR A  93      -6.084  -3.132 -10.545  1.00 80.42           O  
ATOM   1379  CG2 THR A  93      -1.723  -2.421 -12.012  1.00 80.42           C  
ATOM   1380 HG21 THR A  93      -0.849  -3.030 -11.781  1.00 80.42           H  
ATOM   1381 HG22 THR A  93      -1.630  -1.445 -11.536  1.00 80.42           H  
ATOM   1382 HG23 THR A  93      -1.782  -2.290 -13.092  1.00 80.42           H  
ATOM   1383  OG1 THR A  93      -2.794  -3.401 -10.131  1.00 80.42           O  
ATOM   1384  HG1 THR A  93      -3.273  -2.754  -9.607  1.00 80.42           H  
ATOM   1385  N   PRO A  94      -5.933  -3.955 -12.632  1.00 72.88           N  
ATOM   1386  CA  PRO A  94      -5.387  -4.075 -14.000  1.00 72.88           C  
ATOM   1387  HA  PRO A  94      -4.298  -4.112 -13.989  1.00 72.88           H  
ATOM   1388  C   PRO A  94      -5.834  -2.945 -14.950  1.00 72.88           C  
ATOM   1389  CB  PRO A  94      -5.927  -5.422 -14.481  1.00 72.88           C  
ATOM   1390  HB2 PRO A  94      -5.299  -6.225 -14.095  1.00 72.88           H  
ATOM   1391  HB3 PRO A  94      -5.990  -5.483 -15.568  1.00 72.88           H  
ATOM   1392  O   PRO A  94      -5.385  -2.837 -16.084  1.00 72.88           O  
ATOM   1393  CG  PRO A  94      -7.307  -5.497 -13.826  1.00 72.88           C  
ATOM   1394  HG2 PRO A  94      -7.647  -6.527 -13.714  1.00 72.88           H  
ATOM   1395  HG3 PRO A  94      -8.025  -4.919 -14.409  1.00 72.88           H  
ATOM   1396  CD  PRO A  94      -7.090  -4.826 -12.472  1.00 72.88           C  
ATOM   1397  HD2 PRO A  94      -7.974  -4.256 -12.185  1.00 72.88           H  
ATOM   1398  HD3 PRO A  94      -6.874  -5.580 -11.715  1.00 72.88           H  
ATOM   1399  N   ASN A  95      -6.739  -2.113 -14.466  1.00 77.48           N  
ATOM   1400  H   ASN A  95      -7.075  -2.343 -13.542  1.00 77.48           H  
ATOM   1401  CA  ASN A  95      -7.458  -1.031 -15.117  1.00 77.48           C  
ATOM   1402  HA  ASN A  95      -8.233  -1.456 -15.755  1.00 77.48           H  
ATOM   1403  C   ASN A  95      -6.624  -0.086 -16.013  1.00 77.48           C  
ATOM   1404  CB  ASN A  95      -8.111  -0.351 -13.908  1.00 77.48           C  
ATOM   1405  HB2 ASN A  95      -8.131   0.734 -14.005  1.00 77.48           H  
ATOM   1406  HB3 ASN A  95      -7.480  -0.500 -13.031  1.00 77.48           H  
ATOM   1407  O   ASN A  95      -6.954   0.080 -17.189  1.00 77.48           O  
ATOM   1408  CG  ASN A  95      -9.466  -0.957 -13.598  1.00 77.48           C  
ATOM   1409  ND2 ASN A  95     -10.491  -0.168 -13.437  1.00 77.48           N  
ATOM   1410 HD21 ASN A  95     -10.340   0.831 -13.417  1.00 77.48           H  
ATOM   1411 HD22 ASN A  95     -11.394  -0.620 -13.413  1.00 77.48           H  
ATOM   1412  OD1 ASN A  95      -9.614  -2.160 -13.509  1.00 77.48           O  
ATOM   1413  N   LEU A  96      -5.532   0.482 -15.503  1.00 80.68           N  
ATOM   1414  H   LEU A  96      -5.317   0.314 -14.530  1.00 80.68           H  
ATOM   1415  CA  LEU A  96      -4.584   1.306 -16.262  1.00 80.68           C  
ATOM   1416  HA  LEU A  96      -5.105   1.772 -17.098  1.00 80.68           H  
ATOM   1417  C   LEU A  96      -3.452   0.488 -16.903  1.00 80.68           C  
ATOM   1418  CB  LEU A  96      -4.025   2.425 -15.359  1.00 80.68           C  
ATOM   1419  HB2 LEU A  96      -3.232   2.940 -15.901  1.00 80.68           H  
ATOM   1420  HB3 LEU A  96      -3.571   1.973 -14.478  1.00 80.68           H  
ATOM   1421  O   LEU A  96      -2.691   1.036 -17.691  1.00 80.68           O  
ATOM   1422  CG  LEU A  96      -5.053   3.482 -14.916  1.00 80.68           C  
ATOM   1423  HG  LEU A  96      -5.850   3.001 -14.349  1.00 80.68           H  
ATOM   1424  CD1 LEU A  96      -4.371   4.518 -14.022  1.00 80.68           C  
ATOM   1425 HD11 LEU A  96      -5.100   5.240 -13.656  1.00 80.68           H  
ATOM   1426 HD12 LEU A  96      -3.597   5.038 -14.587  1.00 80.68           H  
ATOM   1427 HD13 LEU A  96      -3.906   4.024 -13.168  1.00 80.68           H  
ATOM   1428  CD2 LEU A  96      -5.691   4.221 -16.096  1.00 80.68           C  
ATOM   1429 HD21 LEU A  96      -6.320   3.537 -16.666  1.00 80.68           H  
ATOM   1430 HD22 LEU A  96      -6.316   5.032 -15.723  1.00 80.68           H  
ATOM   1431 HD23 LEU A  96      -4.911   4.631 -16.738  1.00 80.68           H  
ATOM   1432  N   ALA A  97      -3.361  -0.817 -16.633  1.00 82.82           N  
ATOM   1433  H   ALA A  97      -4.088  -1.244 -16.077  1.00 82.82           H  
ATOM   1434  CA  ALA A  97      -2.230  -1.659 -17.024  1.00 82.82           C  
ATOM   1435  HA  ALA A  97      -2.279  -2.575 -16.436  1.00 82.82           H  
ATOM   1436  C   ALA A  97      -0.887  -0.996 -16.645  1.00 82.82           C  
ATOM   1437  CB  ALA A  97      -2.390  -2.070 -18.501  1.00 82.82           C  
ATOM   1438  HB1 ALA A  97      -1.589  -2.756 -18.778  1.00 82.82           H  
ATOM   1439  HB2 ALA A  97      -3.346  -2.577 -18.635  1.00 82.82           H  
ATOM   1440  HB3 ALA A  97      -2.355  -1.193 -19.149  1.00 82.82           H  
ATOM   1441  O   ALA A  97      -0.655  -0.733 -15.462  1.00 82.82           O  
ATOM   1442  N   ASP A  98      -0.057  -0.691 -17.644  1.00 86.68           N  
ATOM   1443  H   ASP A  98      -0.304  -0.991 -18.576  1.00 86.68           H  
ATOM   1444  CA  ASP A  98       1.255  -0.054 -17.492  1.00 86.68           C  
ATOM   1445  HA  ASP A  98       1.600  -0.215 -16.470  1.00 86.68           H  
ATOM   1446  C   ASP A  98       1.225   1.467 -17.693  1.00 86.68           C  
ATOM   1447  CB  ASP A  98       2.275  -0.745 -18.408  1.00 86.68           C  
ATOM   1448  HB2 ASP A  98       1.951  -0.641 -19.443  1.00 86.68           H  
ATOM   1449  HB3 ASP A  98       3.246  -0.261 -18.301  1.00 86.68           H  
ATOM   1450  O   ASP A  98       2.276   2.090 -17.814  1.00 86.68           O  
ATOM   1451  CG  ASP A  98       2.450  -2.225 -18.062  1.00 86.68           C  
ATOM   1452  OD1 ASP A  98       2.365  -2.565 -16.859  1.00 86.68           O  
ATOM   1453  OD2 ASP A  98       2.612  -3.020 -19.014  1.00 86.68           O  
ATOM   1454  N   TRP A  99       0.037   2.079 -17.697  1.00 86.94           N  
ATOM   1455  H   TRP A  99      -0.796   1.528 -17.552  1.00 86.94           H  
ATOM   1456  CA  TRP A  99      -0.114   3.529 -17.790  1.00 86.94           C  
ATOM   1457  HA  TRP A  99       0.736   3.917 -18.353  1.00 86.94           H  
ATOM   1458  C   TRP A  99      -0.098   4.184 -16.409  1.00 86.94           C  
ATOM   1459  CB  TRP A  99      -1.377   3.911 -18.572  1.00 86.94           C  
ATOM   1460  HB2 TRP A  99      -2.254   3.487 -18.082  1.00 86.94           H  
ATOM   1461  HB3 TRP A  99      -1.482   4.995 -18.524  1.00 86.94           H  
ATOM   1462  O   TRP A  99      -0.694   3.667 -15.458  1.00 86.94           O  
ATOM   1463  CG  TRP A  99      -1.379   3.518 -20.018  1.00 86.94           C  
ATOM   1464  CD1 TRP A  99      -1.385   2.254 -20.499  1.00 86.94           C  
ATOM   1465  HD1 TRP A  99      -1.379   1.372 -19.877  1.00 86.94           H  
ATOM   1466  CD2 TRP A  99      -1.288   4.388 -21.185  1.00 86.94           C  
ATOM   1467  CE2 TRP A  99      -1.250   3.570 -22.354  1.00 86.94           C  
ATOM   1468  CE3 TRP A  99      -1.202   5.784 -21.374  1.00 86.94           C  
ATOM   1469  HE3 TRP A  99      -1.168   6.432 -20.510  1.00 86.94           H  
ATOM   1470  NE1 TRP A  99      -1.292   2.277 -21.877  1.00 86.94           N  
ATOM   1471  HE1 TRP A  99      -1.085   1.456 -22.427  1.00 86.94           H  
ATOM   1472  CH2 TRP A  99      -1.076   5.504 -23.798  1.00 86.94           C  
ATOM   1473  HH2 TRP A  99      -0.963   5.940 -24.779  1.00 86.94           H  
ATOM   1474  CZ2 TRP A  99      -1.148   4.108 -23.646  1.00 86.94           C  
ATOM   1475  HZ2 TRP A  99      -1.085   3.458 -24.506  1.00 86.94           H  
ATOM   1476  CZ3 TRP A  99      -1.100   6.337 -22.664  1.00 86.94           C  
ATOM   1477  HZ3 TRP A  99      -0.999   7.406 -22.775  1.00 86.94           H  
ATOM   1478  N   THR A 100       0.523   5.358 -16.313  1.00 86.05           N  
ATOM   1479  H   THR A 100       0.987   5.718 -17.135  1.00 86.05           H  
ATOM   1480  CA  THR A 100       0.419   6.240 -15.141  1.00 86.05           C  
ATOM   1481  HA  THR A 100       0.030   5.655 -14.308  1.00 86.05           H  
ATOM   1482  C   THR A 100      -0.559   7.386 -15.426  1.00 86.05           C  
ATOM   1483  CB  THR A 100       1.796   6.739 -14.674  1.00 86.05           C  
ATOM   1484  HB  THR A 100       2.401   5.873 -14.405  1.00 86.05           H  
ATOM   1485  O   THR A 100      -0.582   7.908 -16.540  1.00 86.05           O  
ATOM   1486  CG2 THR A 100       2.556   7.563 -15.702  1.00 86.05           C  
ATOM   1487 HG21 THR A 100       3.528   7.850 -15.299  1.00 86.05           H  
ATOM   1488 HG22 THR A 100       1.994   8.463 -15.951  1.00 86.05           H  
ATOM   1489 HG23 THR A 100       2.721   6.978 -16.606  1.00 86.05           H  
ATOM   1490  OG1 THR A 100       1.660   7.562 -13.540  1.00 86.05           O  
ATOM   1491  HG1 THR A 100       1.477   8.447 -13.864  1.00 86.05           H  
ATOM   1492  N   PRO A 101      -1.408   7.793 -14.467  1.00 84.61           N  
ATOM   1493  CA  PRO A 101      -2.258   8.962 -14.651  1.00 84.61           C  
ATOM   1494  HA  PRO A 101      -2.680   8.967 -15.656  1.00 84.61           H  
ATOM   1495  C   PRO A 101      -1.473  10.264 -14.436  1.00 84.61           C  
ATOM   1496  CB  PRO A 101      -3.385   8.792 -13.635  1.00 84.61           C  
ATOM   1497  HB2 PRO A 101      -3.793   9.747 -13.305  1.00 84.61           H  
ATOM   1498  HB3 PRO A 101      -4.170   8.170 -14.066  1.00 84.61           H  
ATOM   1499  O   PRO A 101      -0.630  10.349 -13.546  1.00 84.61           O  
ATOM   1500  CG  PRO A 101      -2.713   8.038 -12.493  1.00 84.61           C  
ATOM   1501  HG2 PRO A 101      -3.442   7.426 -11.962  1.00 84.61           H  
ATOM   1502  HG3 PRO A 101      -2.235   8.752 -11.822  1.00 84.61           H  
ATOM   1503  CD  PRO A 101      -1.645   7.177 -13.168  1.00 84.61           C  
ATOM   1504  HD2 PRO A 101      -0.739   7.164 -12.561  1.00 84.61           H  
ATOM   1505  HD3 PRO A 101      -2.017   6.162 -13.302  1.00 84.61           H  
ATOM   1506  N   ASP A 102      -1.833  11.311 -15.182  1.00 87.92           N  
ATOM   1507  H   ASP A 102      -2.380  11.142 -16.014  1.00 87.92           H  
ATOM   1508  CA  ASP A 102      -1.337  12.681 -14.961  1.00 87.92           C  
ATOM   1509  HA  ASP A 102      -0.258  12.662 -14.802  1.00 87.92           H  
ATOM   1510  C   ASP A 102      -1.983  13.364 -13.743  1.00 87.92           C  
ATOM   1511  CB  ASP A 102      -1.650  13.540 -16.195  1.00 87.92           C  
ATOM   1512  HB2 ASP A 102      -1.509  14.589 -15.937  1.00 87.92           H  
ATOM   1513  HB3 ASP A 102      -2.698  13.408 -16.464  1.00 87.92           H  
ATOM   1514  O   ASP A 102      -1.458  14.338 -13.203  1.00 87.92           O  
ATOM   1515  CG  ASP A 102      -0.759  13.251 -17.400  1.00 87.92           C  
ATOM   1516  OD1 ASP A 102       0.468  13.131 -17.197  1.00 87.92           O  
ATOM   1517  OD2 ASP A 102      -1.321  13.249 -18.516  1.00 87.92           O  
ATOM   1518  N   MET A 103      -3.163  12.893 -13.331  1.00 87.14           N  
ATOM   1519  H   MET A 103      -3.528  12.078 -13.804  1.00 87.14           H  
ATOM   1520  CA  MET A 103      -3.963  13.481 -12.260  1.00 87.14           C  
ATOM   1521  HA  MET A 103      -3.293  13.876 -11.496  1.00 87.14           H  
ATOM   1522  C   MET A 103      -4.870  12.428 -11.631  1.00 87.14           C  
ATOM   1523  CB  MET A 103      -4.801  14.638 -12.832  1.00 87.14           C  
ATOM   1524  HB2 MET A 103      -4.126  15.390 -13.241  1.00 87.14           H  
ATOM   1525  HB3 MET A 103      -5.419  14.260 -13.647  1.00 87.14           H  
ATOM   1526  O   MET A 103      -5.494  11.627 -12.328  1.00 87.14           O  
ATOM   1527  CG  MET A 103      -5.714  15.319 -11.803  1.00 87.14           C  
ATOM   1528  HG2 MET A 103      -6.421  14.592 -11.401  1.00 87.14           H  
ATOM   1529  HG3 MET A 103      -5.100  15.700 -10.988  1.00 87.14           H  
ATOM   1530  SD  MET A 103      -6.661  16.690 -12.519  1.00 87.14           S  
ATOM   1531  CE  MET A 103      -7.436  17.403 -11.049  1.00 87.14           C  
ATOM   1532  HE1 MET A 103      -6.978  16.998 -10.146  1.00 87.14           H  
ATOM   1533  HE2 MET A 103      -8.505  17.191 -11.071  1.00 87.14           H  
ATOM   1534  HE3 MET A 103      -7.300  18.484 -11.065  1.00 87.14           H  
ATOM   1535  N   VAL A 104      -5.015  12.499 -10.309  1.00 85.85           N  
ATOM   1536  H   VAL A 104      -4.468  13.177  -9.798  1.00 85.85           H  
ATOM   1537  CA  VAL A 104      -6.021  11.750  -9.556  1.00 85.85           C  
ATOM   1538  HA  VAL A 104      -6.696  11.258 -10.256  1.00 85.85           H  
ATOM   1539  C   VAL A 104      -6.846  12.724  -8.733  1.00 85.85           C  
ATOM   1540  CB  VAL A 104      -5.378  10.648  -8.693  1.00 85.85           C  
ATOM   1541  HB  VAL A 104      -4.646  11.089  -8.015  1.00 85.85           H  
ATOM   1542  O   VAL A 104      -6.318  13.638  -8.103  1.00 85.85           O  
ATOM   1543  CG1 VAL A 104      -6.419   9.889  -7.859  1.00 85.85           C  
ATOM   1544 HG11 VAL A 104      -5.921   9.099  -7.296  1.00 85.85           H  
ATOM   1545 HG12 VAL A 104      -6.888  10.558  -7.136  1.00 85.85           H  
ATOM   1546 HG13 VAL A 104      -7.176   9.446  -8.506  1.00 85.85           H  
ATOM   1547  CG2 VAL A 104      -4.675   9.634  -9.604  1.00 85.85           C  
ATOM   1548 HG21 VAL A 104      -4.412   8.737  -9.043  1.00 85.85           H  
ATOM   1549 HG22 VAL A 104      -3.763  10.067 -10.014  1.00 85.85           H  
ATOM   1550 HG23 VAL A 104      -5.329   9.340 -10.425  1.00 85.85           H  
ATOM   1551  N   VAL A 105      -8.161  12.524  -8.740  1.00 85.99           N  
ATOM   1552  H   VAL A 105      -8.527  11.745  -9.268  1.00 85.99           H  
ATOM   1553  CA  VAL A 105      -9.098  13.273  -7.904  1.00 85.99           C  
ATOM   1554  HA  VAL A 105      -8.542  13.904  -7.210  1.00 85.99           H  
ATOM   1555  C   VAL A 105      -9.912  12.277  -7.103  1.00 85.99           C  
ATOM   1556  CB  VAL A 105     -10.022  14.182  -8.731  1.00 85.99           C  
ATOM   1557  HB  VAL A 105     -10.668  13.574  -9.365  1.00 85.99           H  
ATOM   1558  O   VAL A 105     -10.582  11.417  -7.671  1.00 85.99           O  
ATOM   1559  CG1 VAL A 105     -10.896  15.051  -7.817  1.00 85.99           C  
ATOM   1560 HG11 VAL A 105     -10.271  15.684  -7.188  1.00 85.99           H  
ATOM   1561 HG12 VAL A 105     -11.552  15.679  -8.420  1.00 85.99           H  
ATOM   1562 HG13 VAL A 105     -11.517  14.419  -7.181  1.00 85.99           H  
ATOM   1563  CG2 VAL A 105      -9.225  15.131  -9.621  1.00 85.99           C  
ATOM   1564 HG21 VAL A 105      -8.662  14.568 -10.365  1.00 85.99           H  
ATOM   1565 HG22 VAL A 105      -8.536  15.712  -9.009  1.00 85.99           H  
ATOM   1566 HG23 VAL A 105      -9.913  15.796 -10.143  1.00 85.99           H  
ATOM   1567  N   MET A 106      -9.883  12.419  -5.782  1.00 84.04           N  
ATOM   1568  H   MET A 106      -9.303  13.143  -5.383  1.00 84.04           H  
ATOM   1569  CA  MET A 106     -10.771  11.696  -4.881  1.00 84.04           C  
ATOM   1570  HA  MET A 106     -11.388  10.998  -5.447  1.00 84.04           H  
ATOM   1571  C   MET A 106     -11.696  12.689  -4.196  1.00 84.04           C  
ATOM   1572  CB  MET A 106      -9.975  10.887  -3.863  1.00 84.04           C  
ATOM   1573  HB2 MET A 106      -9.277  11.545  -3.346  1.00 84.04           H  
ATOM   1574  HB3 MET A 106     -10.665  10.465  -3.133  1.00 84.04           H  
ATOM   1575  O   MET A 106     -11.249  13.670  -3.606  1.00 84.04           O  
ATOM   1576  CG  MET A 106      -9.224   9.738  -4.540  1.00 84.04           C  
ATOM   1577  HG2 MET A 106      -9.923   9.176  -5.159  1.00 84.04           H  
ATOM   1578  HG3 MET A 106      -8.442  10.139  -5.186  1.00 84.04           H  
ATOM   1579  SD  MET A 106      -8.482   8.593  -3.360  1.00 84.04           S  
ATOM   1580  CE  MET A 106      -7.219   9.686  -2.680  1.00 84.04           C  
ATOM   1581  HE1 MET A 106      -6.513   9.971  -3.460  1.00 84.04           H  
ATOM   1582  HE2 MET A 106      -7.666  10.577  -2.239  1.00 84.04           H  
ATOM   1583  HE3 MET A 106      -6.703   9.135  -1.894  1.00 84.04           H  
ATOM   1584  N   LEU A 107     -12.995  12.428  -4.287  1.00 82.43           N  
ATOM   1585  H   LEU A 107     -13.289  11.579  -4.750  1.00 82.43           H  
ATOM   1586  CA  LEU A 107     -14.031  13.272  -3.710  1.00 82.43           C  
ATOM   1587  HA  LEU A 107     -13.581  14.159  -3.265  1.00 82.43           H  
ATOM   1588  C   LEU A 107     -14.733  12.502  -2.597  1.00 82.43           C  
ATOM   1589  CB  LEU A 107     -15.009  13.731  -4.805  1.00 82.43           C  
ATOM   1590  HB2 LEU A 107     -15.775  14.355  -4.344  1.00 82.43           H  
ATOM   1591  HB3 LEU A 107     -15.496  12.847  -5.217  1.00 82.43           H  
ATOM   1592  O   LEU A 107     -15.149  11.358  -2.782  1.00 82.43           O  
ATOM   1593  CG  LEU A 107     -14.363  14.513  -5.964  1.00 82.43           C  
ATOM   1594  HG  LEU A 107     -13.609  13.889  -6.443  1.00 82.43           H  
ATOM   1595  CD1 LEU A 107     -15.421  14.849  -7.013  1.00 82.43           C  
ATOM   1596 HD11 LEU A 107     -16.164  15.526  -6.591  1.00 82.43           H  
ATOM   1597 HD12 LEU A 107     -15.907  13.935  -7.355  1.00 82.43           H  
ATOM   1598 HD13 LEU A 107     -14.945  15.330  -7.868  1.00 82.43           H  
ATOM   1599  CD2 LEU A 107     -13.716  15.820  -5.502  1.00 82.43           C  
ATOM   1600 HD21 LEU A 107     -14.442  16.434  -4.970  1.00 82.43           H  
ATOM   1601 HD22 LEU A 107     -13.343  16.371  -6.366  1.00 82.43           H  
ATOM   1602 HD23 LEU A 107     -12.870  15.608  -4.848  1.00 82.43           H  
ATOM   1603  N   LEU A 108     -14.874  13.144  -1.442  1.00 83.21           N  
ATOM   1604  H   LEU A 108     -14.523  14.089  -1.371  1.00 83.21           H  
ATOM   1605  CA  LEU A 108     -15.617  12.613  -0.310  1.00 83.21           C  
ATOM   1606  HA  LEU A 108     -15.863  11.566  -0.486  1.00 83.21           H  
ATOM   1607  C   LEU A 108     -16.929  13.376  -0.185  1.00 83.21           C  
ATOM   1608  CB  LEU A 108     -14.768  12.701   0.968  1.00 83.21           C  
ATOM   1609  HB2 LEU A 108     -14.480  13.740   1.122  1.00 83.21           H  
ATOM   1610  HB3 LEU A 108     -15.383  12.397   1.816  1.00 83.21           H  
ATOM   1611  O   LEU A 108     -16.941  14.592  -0.006  1.00 83.21           O  
ATOM   1612  CG  LEU A 108     -13.497  11.834   0.939  1.00 83.21           C  
ATOM   1613  HG  LEU A 108     -12.856  12.143   0.113  1.00 83.21           H  
ATOM   1614  CD1 LEU A 108     -12.729  12.035   2.243  1.00 83.21           C  
ATOM   1615 HD11 LEU A 108     -12.474  13.089   2.360  1.00 83.21           H  
ATOM   1616 HD12 LEU A 108     -11.802  11.462   2.215  1.00 83.21           H  
ATOM   1617 HD13 LEU A 108     -13.327  11.711   3.094  1.00 83.21           H  
ATOM   1618  CD2 LEU A 108     -13.821  10.346   0.784  1.00 83.21           C  
ATOM   1619 HD21 LEU A 108     -14.181  10.150  -0.226  1.00 83.21           H  
ATOM   1620 HD22 LEU A 108     -12.918   9.755   0.935  1.00 83.21           H  
ATOM   1621 HD23 LEU A 108     -14.585  10.054   1.505  1.00 83.21           H  
ATOM   1622  N   PHE A 109     -18.033  12.642  -0.257  1.00 82.50           N  
ATOM   1623  H   PHE A 109     -17.946  11.647  -0.409  1.00 82.50           H  
ATOM   1624  CA  PHE A 109     -19.369  13.193  -0.090  1.00 82.50           C  
ATOM   1625  HA  PHE A 109     -19.310  14.280  -0.054  1.00 82.50           H  
ATOM   1626  C   PHE A 109     -19.960  12.712   1.229  1.00 82.50           C  
ATOM   1627  CB  PHE A 109     -20.246  12.830  -1.291  1.00 82.50           C  
ATOM   1628  HB2 PHE A 109     -20.354  11.746  -1.340  1.00 82.50           H  
ATOM   1629  HB3 PHE A 109     -21.240  13.251  -1.142  1.00 82.50           H  
ATOM   1630  O   PHE A 109     -19.842  11.540   1.599  1.00 82.50           O  
ATOM   1631  CG  PHE A 109     -19.695  13.338  -2.610  1.00 82.50           C  
ATOM   1632  CD1 PHE A 109     -19.929  14.667  -3.011  1.00 82.50           C  
ATOM   1633  HD1 PHE A 109     -20.507  15.330  -2.384  1.00 82.50           H  
ATOM   1634  CD2 PHE A 109     -18.930  12.486  -3.428  1.00 82.50           C  
ATOM   1635  HD2 PHE A 109     -18.733  11.468  -3.124  1.00 82.50           H  
ATOM   1636  CE1 PHE A 109     -19.413  15.136  -4.233  1.00 82.50           C  
ATOM   1637  HE1 PHE A 109     -19.597  16.154  -4.543  1.00 82.50           H  
ATOM   1638  CE2 PHE A 109     -18.421  12.953  -4.651  1.00 82.50           C  
ATOM   1639  HE2 PHE A 109     -17.847  12.290  -5.283  1.00 82.50           H  
ATOM   1640  CZ  PHE A 109     -18.665  14.276  -5.055  1.00 82.50           C  
ATOM   1641  HZ  PHE A 109     -18.283  14.631  -6.001  1.00 82.50           H  
ATOM   1642  N   ARG A 110     -20.624  13.621   1.942  1.00 83.73           N  
ATOM   1643  H   ARG A 110     -20.714  14.553   1.564  1.00 83.73           H  
ATOM   1644  CA  ARG A 110     -21.417  13.263   3.116  1.00 83.73           C  
ATOM   1645  HA  ARG A 110     -20.839  12.572   3.730  1.00 83.73           H  
ATOM   1646  C   ARG A 110     -22.680  12.545   2.636  1.00 83.73           C  
ATOM   1647  CB  ARG A 110     -21.707  14.535   3.926  1.00 83.73           C  
ATOM   1648  HB2 ARG A 110     -20.773  15.074   4.085  1.00 83.73           H  
ATOM   1649  HB3 ARG A 110     -22.386  15.176   3.362  1.00 83.73           H  
ATOM   1650  O   ARG A 110     -23.375  13.065   1.765  1.00 83.73           O  
ATOM   1651  CG  ARG A 110     -22.322  14.215   5.291  1.00 83.73           C  
ATOM   1652  HG2 ARG A 110     -21.648  13.572   5.857  1.00 83.73           H  
ATOM   1653  HG3 ARG A 110     -23.271  13.700   5.147  1.00 83.73           H  
ATOM   1654  CD  ARG A 110     -22.582  15.496   6.083  1.00 83.73           C  
ATOM   1655  HD2 ARG A 110     -23.197  16.164   5.478  1.00 83.73           H  
ATOM   1656  HD3 ARG A 110     -21.627  15.979   6.291  1.00 83.73           H  
ATOM   1657  NE  ARG A 110     -23.287  15.196   7.339  1.00 83.73           N  
ATOM   1658  HE  ARG A 110     -23.754  14.302   7.385  1.00 83.73           H  
ATOM   1659  NH1 ARG A 110     -23.027  17.249   8.332  1.00 83.73           N  
ATOM   1660 HH11 ARG A 110     -22.545  17.572   7.506  1.00 83.73           H  
ATOM   1661 HH12 ARG A 110     -23.193  17.871   9.111  1.00 83.73           H  
ATOM   1662  NH2 ARG A 110     -24.123  15.627   9.408  1.00 83.73           N  
ATOM   1663 HH21 ARG A 110     -24.540  14.707   9.417  1.00 83.73           H  
ATOM   1664 HH22 ARG A 110     -24.300  16.264  10.173  1.00 83.73           H  
ATOM   1665  CZ  ARG A 110     -23.473  16.022   8.351  1.00 83.73           C  
ATOM   1666  N   LYS A 111     -22.972  11.364   3.189  1.00 76.76           N  
ATOM   1667  H   LYS A 111     -22.362  11.000   3.908  1.00 76.76           H  
ATOM   1668  CA  LYS A 111     -24.279  10.725   2.981  1.00 76.76           C  
ATOM   1669  HA  LYS A 111     -24.439  10.639   1.906  1.00 76.76           H  
ATOM   1670  C   LYS A 111     -25.375  11.645   3.561  1.00 76.76           C  
ATOM   1671  CB  LYS A 111     -24.336   9.312   3.595  1.00 76.76           C  
ATOM   1672  HB2 LYS A 111     -24.012   9.347   4.635  1.00 76.76           H  
ATOM   1673  HB3 LYS A 111     -25.375   8.984   3.579  1.00 76.76           H  
ATOM   1674  O   LYS A 111     -25.108  12.237   4.611  1.00 76.76           O  
ATOM   1675  CG  LYS A 111     -23.488   8.288   2.810  1.00 76.76           C  
ATOM   1676  HG2 LYS A 111     -22.430   8.521   2.929  1.00 76.76           H  
ATOM   1677  HG3 LYS A 111     -23.744   8.368   1.754  1.00 76.76           H  
ATOM   1678  CD  LYS A 111     -23.750   6.837   3.265  1.00 76.76           C  
ATOM   1679  HD2 LYS A 111     -23.390   6.701   4.285  1.00 76.76           H  
ATOM   1680  HD3 LYS A 111     -24.826   6.663   3.252  1.00 76.76           H  
ATOM   1681  CE  LYS A 111     -23.073   5.820   2.324  1.00 76.76           C  
ATOM   1682  HE2 LYS A 111     -23.325   6.098   1.301  1.00 76.76           H  
ATOM   1683  HE3 LYS A 111     -21.990   5.884   2.425  1.00 76.76           H  
ATOM   1684  NZ  LYS A 111     -23.533   4.421   2.545  1.00 76.76           N  
ATOM   1685  HZ1 LYS A 111     -23.115   3.930   3.323  1.00 76.76           H  
ATOM   1686  HZ2 LYS A 111     -23.330   3.812   1.765  1.00 76.76           H  
ATOM   1687  HZ3 LYS A 111     -24.537   4.336   2.616  1.00 76.76           H  
ATOM   1688  N   PRO A 112     -26.525  11.808   2.879  1.00 78.55           N  
ATOM   1689  CA  PRO A 112     -27.664  12.559   3.405  1.00 78.55           C  
ATOM   1690  HA  PRO A 112     -27.412  13.620   3.419  1.00 78.55           H  
ATOM   1691  C   PRO A 112     -28.051  12.144   4.826  1.00 78.55           C  
ATOM   1692  CB  PRO A 112     -28.816  12.321   2.425  1.00 78.55           C  
ATOM   1693  HB2 PRO A 112     -29.394  11.451   2.737  1.00 78.55           H  
ATOM   1694  HB3 PRO A 112     -29.461  13.197   2.344  1.00 78.55           H  
ATOM   1695  O   PRO A 112     -27.893  10.943   5.149  1.00 78.55           O  
ATOM   1696  CG  PRO A 112     -28.105  12.011   1.113  1.00 78.55           C  
ATOM   1697  HG2 PRO A 112     -27.823  12.942   0.622  1.00 78.55           H  
ATOM   1698  HG3 PRO A 112     -28.719  11.398   0.454  1.00 78.55           H  
ATOM   1699  CD  PRO A 112     -26.848  11.273   1.566  1.00 78.55           C  
ATOM   1700  HD2 PRO A 112     -27.056  10.206   1.652  1.00 78.55           H  
ATOM   1701  HD3 PRO A 112     -26.047  11.453   0.848  1.00 78.55           H  
ATOM   1702  OXT PRO A 112     -28.493  13.059   5.551  1.00 78.55           O  
TER    1703      PRO A 112                                                       
END   
