# Supplementary material for: Nuclear genome of Bulinus truncatus, an intermediate host of the carcinogenic human blood fluke Schistosoma haematobium
Source: Nat Commun. 2022 Feb 21;13:977. doi: 10.1038/s41467-022-28634-9 (PMC8861042; doi:10.1038/s41467-022-28634-9)
Supplement: Supplementary file 6 — Supplementary Data 3 [file 41467_2022_28634_MOESM6_ESM.zip › Supplementary_Data_3/bglb000152-pb.mature.pep.pdb]

ATOM      1  N   GLY A   1      22.963 -22.152 -37.124  1.00 65.07           N  
ATOM      2  H   GLY A   1      23.047 -23.003 -37.660  1.00 65.07           H  
ATOM      3  H2  GLY A   1      22.221 -22.270 -36.449  1.00 65.07           H  
ATOM      4  H3  GLY A   1      22.722 -21.378 -37.727  1.00 65.07           H  
ATOM      5  CA  GLY A   1      24.227 -21.853 -36.426  1.00 65.07           C  
ATOM      6  HA2 GLY A   1      25.038 -21.731 -37.144  1.00 65.07           H  
ATOM      7  HA3 GLY A   1      24.466 -22.663 -35.736  1.00 65.07           H  
ATOM      8  C   GLY A   1      24.072 -20.565 -35.652  1.00 65.07           C  
ATOM      9  O   GLY A   1      23.422 -19.658 -36.165  1.00 65.07           O  
ATOM     10  N   SER A   2      24.563 -20.523 -34.413  1.00 75.59           N  
ATOM     11  H   SER A   2      25.064 -21.315 -34.037  1.00 75.59           H  
ATOM     12  CA  SER A   2      24.452 -19.363 -33.516  1.00 75.59           C  
ATOM     13  HA  SER A   2      23.397 -19.171 -33.316  1.00 75.59           H  
ATOM     14  C   SER A   2      25.042 -18.102 -34.150  1.00 75.59           C  
ATOM     15  CB  SER A   2      25.144 -19.668 -32.183  1.00 75.59           C  
ATOM     16  HB2 SER A   2      24.954 -18.852 -31.485  1.00 75.59           H  
ATOM     17  HB3 SER A   2      26.217 -19.770 -32.341  1.00 75.59           H  
ATOM     18  O   SER A   2      26.002 -18.182 -34.919  1.00 75.59           O  
ATOM     19  OG  SER A   2      24.612 -20.875 -31.661  1.00 75.59           O  
ATOM     20  HG  SER A   2      25.175 -21.188 -30.949  1.00 75.59           H  
ATOM     21  N   ARG A   3      24.450 -16.939 -33.865  1.00 85.67           N  
ATOM     22  H   ARG A   3      23.723 -16.931 -33.165  1.00 85.67           H  
ATOM     23  CA  ARG A   3      24.781 -15.677 -34.537  1.00 85.67           C  
ATOM     24  HA  ARG A   3      25.542 -15.869 -35.293  1.00 85.67           H  
ATOM     25  C   ARG A   3      25.359 -14.682 -33.543  1.00 85.67           C  
ATOM     26  CB  ARG A   3      23.535 -15.141 -35.257  1.00 85.67           C  
ATOM     27  HB2 ARG A   3      23.120 -15.936 -35.877  1.00 85.67           H  
ATOM     28  HB3 ARG A   3      22.784 -14.854 -34.522  1.00 85.67           H  
ATOM     29  O   ARG A   3      24.695 -14.293 -32.589  1.00 85.67           O  
ATOM     30  CG  ARG A   3      23.866 -13.939 -36.153  1.00 85.67           C  
ATOM     31  HG2 ARG A   3      24.260 -13.125 -35.544  1.00 85.67           H  
ATOM     32  HG3 ARG A   3      24.617 -14.230 -36.888  1.00 85.67           H  
ATOM     33  CD  ARG A   3      22.608 -13.455 -36.878  1.00 85.67           C  
ATOM     34  HD2 ARG A   3      21.862 -13.182 -36.132  1.00 85.67           H  
ATOM     35  HD3 ARG A   3      22.216 -14.272 -37.485  1.00 85.67           H  
ATOM     36  NE  ARG A   3      22.897 -12.291 -37.736  1.00 85.67           N  
ATOM     37  HE  ARG A   3      23.815 -11.880 -37.647  1.00 85.67           H  
ATOM     38  NH1 ARG A   3      20.776 -12.031 -38.573  1.00 85.67           N  
ATOM     39 HH11 ARG A   3      20.457 -12.741 -37.929  1.00 85.67           H  
ATOM     40 HH12 ARG A   3      20.105 -11.505 -39.114  1.00 85.67           H  
ATOM     41  NH2 ARG A   3      22.405 -10.654 -39.240  1.00 85.67           N  
ATOM     42 HH21 ARG A   3      23.351 -10.310 -39.160  1.00 85.67           H  
ATOM     43 HH22 ARG A   3      21.730 -10.151 -39.799  1.00 85.67           H  
ATOM     44  CZ  ARG A   3      22.028 -11.668 -38.513  1.00 85.67           C  
ATOM     45  N   LEU A   4      26.580 -14.235 -33.817  1.00 92.35           N  
ATOM     46  H   LEU A   4      27.060 -14.617 -34.620  1.00 92.35           H  
ATOM     47  CA  LEU A   4      27.191 -13.088 -33.156  1.00 92.35           C  
ATOM     48  HA  LEU A   4      26.701 -12.926 -32.196  1.00 92.35           H  
ATOM     49  C   LEU A   4      26.994 -11.843 -34.025  1.00 92.35           C  
ATOM     50  CB  LEU A   4      28.675 -13.397 -32.903  1.00 92.35           C  
ATOM     51  HB2 LEU A   4      28.751 -14.311 -32.314  1.00 92.35           H  
ATOM     52  HB3 LEU A   4      29.163 -13.572 -33.863  1.00 92.35           H  
ATOM     53  O   LEU A   4      27.363 -11.849 -35.199  1.00 92.35           O  
ATOM     54  CG  LEU A   4      29.420 -12.268 -32.173  1.00 92.35           C  
ATOM     55  HG  LEU A   4      29.357 -11.343 -32.746  1.00 92.35           H  
ATOM     56  CD1 LEU A   4      28.853 -12.042 -30.780  1.00 92.35           C  
ATOM     57 HD11 LEU A   4      28.689 -12.999 -30.284  1.00 92.35           H  
ATOM     58 HD12 LEU A   4      29.548 -11.439 -30.196  1.00 92.35           H  
ATOM     59 HD13 LEU A   4      27.911 -11.498 -30.843  1.00 92.35           H  
ATOM     60  CD2 LEU A   4      30.888 -12.639 -32.022  1.00 92.35           C  
ATOM     61 HD21 LEU A   4      30.980 -13.487 -31.343  1.00 92.35           H  
ATOM     62 HD22 LEU A   4      31.440 -11.797 -31.604  1.00 92.35           H  
ATOM     63 HD23 LEU A   4      31.299 -12.899 -32.997  1.00 92.35           H  
ATOM     64  N   SER A   5      26.437 -10.782 -33.450  1.00 93.66           N  
ATOM     65  H   SER A   5      26.146 -10.856 -32.485  1.00 93.66           H  
ATOM     66  CA  SER A   5      26.273  -9.483 -34.105  1.00 93.66           C  
ATOM     67  HA  SER A   5      26.762  -9.498 -35.079  1.00 93.66           H  
ATOM     68  C   SER A   5      26.928  -8.398 -33.260  1.00 93.66           C  
ATOM     69  CB  SER A   5      24.794  -9.154 -34.341  1.00 93.66           C  
ATOM     70  HB2 SER A   5      24.291  -9.010 -33.385  1.00 93.66           H  
ATOM     71  HB3 SER A   5      24.724  -8.229 -34.914  1.00 93.66           H  
ATOM     72  O   SER A   5      26.646  -8.284 -32.068  1.00 93.66           O  
ATOM     73  OG  SER A   5      24.143 -10.195 -35.048  1.00 93.66           O  
ATOM     74  HG  SER A   5      23.842 -10.815 -34.380  1.00 93.66           H  
ATOM     75  N   PHE A   6      27.791  -7.591 -33.876  1.00 96.48           N  
ATOM     76  H   PHE A   6      27.948  -7.696 -34.868  1.00 96.48           H  
ATOM     77  CA  PHE A   6      28.469  -6.482 -33.213  1.00 96.48           C  
ATOM     78  HA  PHE A   6      28.005  -6.323 -32.239  1.00 96.48           H  
ATOM     79  C   PHE A   6      28.285  -5.205 -34.024  1.00 96.48           C  
ATOM     80  CB  PHE A   6      29.946  -6.834 -32.993  1.00 96.48           C  
ATOM     81  HB2 PHE A   6      30.415  -7.003 -33.963  1.00 96.48           H  
ATOM     82  HB3 PHE A   6      29.996  -7.762 -32.425  1.00 96.48           H  
ATOM     83  O   PHE A   6      28.812  -5.093 -35.129  1.00 96.48           O  
ATOM     84  CG  PHE A   6      30.738  -5.789 -32.232  1.00 96.48           C  
ATOM     85  CD1 PHE A   6      32.053  -5.475 -32.620  1.00 96.48           C  
ATOM     86  HD1 PHE A   6      32.490  -5.955 -33.483  1.00 96.48           H  
ATOM     87  CD2 PHE A   6      30.182  -5.159 -31.103  1.00 96.48           C  
ATOM     88  HD2 PHE A   6      29.183  -5.398 -30.770  1.00 96.48           H  
ATOM     89  CE1 PHE A   6      32.796  -4.536 -31.887  1.00 96.48           C  
ATOM     90  HE1 PHE A   6      33.802  -4.292 -32.198  1.00 96.48           H  
ATOM     91  CE2 PHE A   6      30.926  -4.227 -30.368  1.00 96.48           C  
ATOM     92  HE2 PHE A   6      30.492  -3.773 -29.489  1.00 96.48           H  
ATOM     93  CZ  PHE A   6      32.234  -3.909 -30.762  1.00 96.48           C  
ATOM     94  HZ  PHE A   6      32.803  -3.190 -30.192  1.00 96.48           H  
ATOM     95  N   ASN A   7      27.510  -4.272 -33.476  1.00 95.47           N  
ATOM     96  H   ASN A   7      27.178  -4.407 -32.532  1.00 95.47           H  
ATOM     97  CA  ASN A   7      27.050  -3.078 -34.177  1.00 95.47           C  
ATOM     98  HA  ASN A   7      27.558  -2.994 -35.138  1.00 95.47           H  
ATOM     99  C   ASN A   7      27.363  -1.817 -33.363  1.00 95.47           C  
ATOM    100  CB  ASN A   7      25.538  -3.205 -34.440  1.00 95.47           C  
ATOM    101  HB2 ASN A   7      25.019  -3.254 -33.483  1.00 95.47           H  
ATOM    102  HB3 ASN A   7      25.188  -2.317 -34.966  1.00 95.47           H  
ATOM    103  O   ASN A   7      27.342  -1.850 -32.131  1.00 95.47           O  
ATOM    104  CG  ASN A   7      25.165  -4.416 -35.281  1.00 95.47           C  
ATOM    105  ND2 ASN A   7      24.150  -5.151 -34.889  1.00 95.47           N  
ATOM    106 HD21 ASN A   7      23.879  -5.901 -35.509  1.00 95.47           H  
ATOM    107 HD22 ASN A   7      23.627  -4.897 -34.063  1.00 95.47           H  
ATOM    108  OD1 ASN A   7      25.759  -4.728 -36.296  1.00 95.47           O  
ATOM    109  N   ALA A   8      27.592  -0.701 -34.058  1.00 92.19           N  
ATOM    110  H   ALA A   8      27.550  -0.744 -35.066  1.00 92.19           H  
ATOM    111  CA  ALA A   8      27.529   0.633 -33.468  1.00 92.19           C  
ATOM    112  HA  ALA A   8      27.566   0.542 -32.382  1.00 92.19           H  
ATOM    113  C   ALA A   8      26.214   1.315 -33.841  1.00 92.19           C  
ATOM    114  CB  ALA A   8      28.715   1.498 -33.904  1.00 92.19           C  
ATOM    115  HB1 ALA A   8      28.778   1.539 -34.992  1.00 92.19           H  
ATOM    116  HB2 ALA A   8      29.641   1.110 -33.480  1.00 92.19           H  
ATOM    117  HB3 ALA A   8      28.589   2.512 -33.524  1.00 92.19           H  
ATOM    118  O   ALA A   8      25.639   1.033 -34.893  1.00 92.19           O  
ATOM    119  N   ASN A   9      25.775   2.264 -33.017  1.00 89.61           N  
ATOM    120  H   ASN A   9      26.291   2.441 -32.167  1.00 89.61           H  
ATOM    121  CA  ASN A   9      24.696   3.177 -33.392  1.00 89.61           C  
ATOM    122  HA  ASN A   9      23.836   2.583 -33.700  1.00 89.61           H  
ATOM    123  C   ASN A   9      25.064   4.068 -34.590  1.00 89.61           C  
ATOM    124  CB  ASN A   9      24.290   4.018 -32.173  1.00 89.61           C  
ATOM    125  HB2 ASN A   9      23.424   4.619 -32.449  1.00 89.61           H  
ATOM    126  HB3 ASN A   9      23.992   3.349 -31.366  1.00 89.61           H  
ATOM    127  O   ASN A   9      24.185   4.420 -35.372  1.00 89.61           O  
ATOM    128  CG  ASN A   9      25.379   4.942 -31.646  1.00 89.61           C  
ATOM    129  ND2 ASN A   9      24.991   6.054 -31.077  1.00 89.61           N  
ATOM    130 HD21 ASN A   9      24.014   6.300 -31.020  1.00 89.61           H  
ATOM    131 HD22 ASN A   9      25.717   6.676 -30.750  1.00 89.61           H  
ATOM    132  OD1 ASN A   9      26.568   4.669 -31.707  1.00 89.61           O  
ATOM    133  N   VAL A  10      26.345   4.425 -34.736  1.00 81.73           N  
ATOM    134  H   VAL A  10      26.999   4.158 -34.014  1.00 81.73           H  
ATOM    135  CA  VAL A  10      26.865   5.217 -35.857  1.00 81.73           C  
ATOM    136  HA  VAL A  10      26.231   5.042 -36.726  1.00 81.73           H  
ATOM    137  C   VAL A  10      28.295   4.768 -36.194  1.00 81.73           C  
ATOM    138  CB  VAL A  10      26.849   6.729 -35.533  1.00 81.73           C  
ATOM    139  HB  VAL A  10      27.700   6.951 -34.888  1.00 81.73           H  
ATOM    140  O   VAL A  10      29.125   4.616 -35.302  1.00 81.73           O  
ATOM    141  CG1 VAL A  10      26.978   7.537 -36.825  1.00 81.73           C  
ATOM    142 HG11 VAL A  10      27.057   8.598 -36.585  1.00 81.73           H  
ATOM    143 HG12 VAL A  10      26.105   7.379 -37.457  1.00 81.73           H  
ATOM    144 HG13 VAL A  10      27.876   7.244 -37.370  1.00 81.73           H  
ATOM    145  CG2 VAL A  10      25.585   7.247 -34.829  1.00 81.73           C  
ATOM    146 HG21 VAL A  10      25.499   6.799 -33.839  1.00 81.73           H  
ATOM    147 HG22 VAL A  10      25.657   8.327 -34.699  1.00 81.73           H  
ATOM    148 HG23 VAL A  10      24.700   7.014 -35.421  1.00 81.73           H  
ATOM    149  N   GLU A  11      28.609   4.565 -37.478  1.00 71.06           N  
ATOM    150  H   GLU A  11      27.872   4.606 -38.167  1.00 71.06           H  
ATOM    151  CA  GLU A  11      29.959   4.154 -37.922  1.00 71.06           C  
ATOM    152  HA  GLU A  11      30.354   3.408 -37.233  1.00 71.06           H  
ATOM    153  C   GLU A  11      30.974   5.314 -37.954  1.00 71.06           C  
ATOM    154  CB  GLU A  11      29.882   3.525 -39.321  1.00 71.06           C  
ATOM    155  HB2 GLU A  11      29.421   4.239 -40.003  1.00 71.06           H  
ATOM    156  HB3 GLU A  11      30.900   3.333 -39.660  1.00 71.06           H  
ATOM    157  O   GLU A  11      32.175   5.109 -37.761  1.00 71.06           O  
ATOM    158  CG  GLU A  11      29.105   2.199 -39.361  1.00 71.06           C  
ATOM    159  HG2 GLU A  11      29.537   1.522 -38.624  1.00 71.06           H  
ATOM    160  HG3 GLU A  11      28.068   2.388 -39.083  1.00 71.06           H  
ATOM    161  CD  GLU A  11      29.142   1.532 -40.749  1.00 71.06           C  
ATOM    162  OE1 GLU A  11      28.707   0.363 -40.833  1.00 71.06           O  
ATOM    163  OE2 GLU A  11      29.608   2.184 -41.715  1.00 71.06           O  
ATOM    164  N   LYS A  12      30.490   6.540 -38.191  1.00 74.20           N  
ATOM    165  H   LYS A  12      29.487   6.626 -38.282  1.00 74.20           H  
ATOM    166  CA  LYS A  12      31.271   7.784 -38.178  1.00 74.20           C  
ATOM    167  HA  LYS A  12      32.292   7.578 -37.855  1.00 74.20           H  
ATOM    168  C   LYS A  12      30.650   8.757 -37.191  1.00 74.20           C  
ATOM    169  CB  LYS A  12      31.307   8.428 -39.568  1.00 74.20           C  
ATOM    170  HB2 LYS A  12      31.777   9.408 -39.481  1.00 74.20           H  
ATOM    171  HB3 LYS A  12      30.286   8.570 -39.924  1.00 74.20           H  
ATOM    172  O   LYS A  12      29.525   9.194 -37.406  1.00 74.20           O  
ATOM    173  CG  LYS A  12      32.091   7.596 -40.583  1.00 74.20           C  
ATOM    174  HG2 LYS A  12      31.621   6.619 -40.703  1.00 74.20           H  
ATOM    175  HG3 LYS A  12      33.115   7.463 -40.235  1.00 74.20           H  
ATOM    176  CD  LYS A  12      32.092   8.328 -41.926  1.00 74.20           C  
ATOM    177  HD2 LYS A  12      32.584   9.293 -41.809  1.00 74.20           H  
ATOM    178  HD3 LYS A  12      31.061   8.488 -42.241  1.00 74.20           H  
ATOM    179  CE  LYS A  12      32.825   7.486 -42.968  1.00 74.20           C  
ATOM    180  HE2 LYS A  12      32.358   6.502 -43.003  1.00 74.20           H  
ATOM    181  HE3 LYS A  12      33.858   7.355 -42.647  1.00 74.20           H  
ATOM    182  NZ  LYS A  12      32.761   8.134 -44.299  1.00 74.20           N  
ATOM    183  HZ1 LYS A  12      31.796   8.239 -44.576  1.00 74.20           H  
ATOM    184  HZ2 LYS A  12      33.238   7.571 -44.988  1.00 74.20           H  
ATOM    185  HZ3 LYS A  12      33.182   9.052 -44.261  1.00 74.20           H  
ATOM    186  N   ILE A  13      31.376   9.086 -36.131  1.00 75.97           N  
ATOM    187  H   ILE A  13      32.320   8.734 -36.064  1.00 75.97           H  
ATOM    188  CA  ILE A  13      30.859   9.912 -35.037  1.00 75.97           C  
ATOM    189  HA  ILE A  13      29.798  10.110 -35.192  1.00 75.97           H  
ATOM    190  C   ILE A  13      31.568  11.250 -35.036  1.00 75.97           C  
ATOM    191  CB  ILE A  13      30.997   9.166 -33.699  1.00 75.97           C  
ATOM    192  HB  ILE A  13      32.017   8.794 -33.603  1.00 75.97           H  
ATOM    193  O   ILE A  13      32.794  11.296 -35.024  1.00 75.97           O  
ATOM    194  CG1 ILE A  13      30.025   7.974 -33.745  1.00 75.97           C  
ATOM    195 HG12 ILE A  13      29.006   8.355 -33.820  1.00 75.97           H  
ATOM    196 HG13 ILE A  13      30.233   7.354 -34.617  1.00 75.97           H  
ATOM    197  CG2 ILE A  13      30.697  10.078 -32.497  1.00 75.97           C  
ATOM    198 HG21 ILE A  13      31.447  10.865 -32.416  1.00 75.97           H  
ATOM    199 HG22 ILE A  13      30.717   9.515 -31.564  1.00 75.97           H  
ATOM    200 HG23 ILE A  13      29.713  10.533 -32.610  1.00 75.97           H  
ATOM    201  CD1 ILE A  13      30.116   7.074 -32.529  1.00 75.97           C  
ATOM    202 HD11 ILE A  13      29.656   7.570 -31.675  1.00 75.97           H  
ATOM    203 HD12 ILE A  13      29.558   6.161 -32.738  1.00 75.97           H  
ATOM    204 HD13 ILE A  13      31.162   6.851 -32.322  1.00 75.97           H  
ATOM    205  N   ASN A  14      30.798  12.330 -34.998  1.00 72.95           N  
ATOM    206  H   ASN A  14      29.794  12.216 -35.002  1.00 72.95           H  
ATOM    207  CA  ASN A  14      31.348  13.651 -34.738  1.00 72.95           C  
ATOM    208  HA  ASN A  14      32.309  13.748 -35.243  1.00 72.95           H  
ATOM    209  C   ASN A  14      31.593  13.798 -33.234  1.00 72.95           C  
ATOM    210  CB  ASN A  14      30.404  14.719 -35.309  1.00 72.95           C  
ATOM    211  HB2 ASN A  14      30.727  15.694 -34.946  1.00 72.95           H  
ATOM    212  HB3 ASN A  14      29.387  14.543 -34.960  1.00 72.95           H  
ATOM    213  O   ASN A  14      30.700  13.526 -32.426  1.00 72.95           O  
ATOM    214  CG  ASN A  14      30.420  14.769 -36.829  1.00 72.95           C  
ATOM    215  ND2 ASN A  14      29.573  15.578 -37.420  1.00 72.95           N  
ATOM    216 HD21 ASN A  14      29.745  15.735 -38.402  1.00 72.95           H  
ATOM    217 HD22 ASN A  14      29.022  16.231 -36.881  1.00 72.95           H  
ATOM    218  OD1 ASN A  14      31.184  14.101 -37.502  1.00 72.95           O  
ATOM    219  N   GLU A  15      32.808  14.209 -32.873  1.00 74.09           N  
ATOM    220  H   GLU A  15      33.496  14.361 -33.596  1.00 74.09           H  
ATOM    221  CA  GLU A  15      33.242  14.400 -31.487  1.00 74.09           C  
ATOM    222  HA  GLU A  15      33.360  13.417 -31.030  1.00 74.09           H  
ATOM    223  C   GLU A  15      32.226  15.212 -30.665  1.00 74.09           C  
ATOM    224  CB  GLU A  15      34.605  15.112 -31.502  1.00 74.09           C  
ATOM    225  HB2 GLU A  15      34.452  16.186 -31.612  1.00 74.09           H  
ATOM    226  HB3 GLU A  15      35.184  14.759 -32.355  1.00 74.09           H  
ATOM    227  O   GLU A  15      31.650  16.179 -31.165  1.00 74.09           O  
ATOM    228  CG  GLU A  15      35.434  14.828 -30.246  1.00 74.09           C  
ATOM    229  HG2 GLU A  15      35.646  13.759 -30.239  1.00 74.09           H  
ATOM    230  HG3 GLU A  15      34.856  15.061 -29.352  1.00 74.09           H  
ATOM    231  CD  GLU A  15      36.772  15.583 -30.213  1.00 74.09           C  
ATOM    232  OE1 GLU A  15      37.487  15.399 -29.202  1.00 74.09           O  
ATOM    233  OE2 GLU A  15      37.117  16.270 -31.205  1.00 74.09           O  
ATOM    234  N   VAL A  16      32.026  14.842 -29.393  1.00 68.72           N  
ATOM    235  H   VAL A  16      32.569  14.054 -29.069  1.00 68.72           H  
ATOM    236  CA  VAL A  16      31.169  15.530 -28.394  1.00 68.72           C  
ATOM    237  HA  VAL A  16      31.276  14.979 -27.460  1.00 68.72           H  
ATOM    238  C   VAL A  16      29.658  15.542 -28.688  1.00 68.72           C  
ATOM    239  CB  VAL A  16      31.682  16.969 -28.121  1.00 68.72           C  
ATOM    240  HB  VAL A  16      31.490  17.596 -28.993  1.00 68.72           H  
ATOM    241  O   VAL A  16      28.866  15.544 -27.751  1.00 68.72           O  
ATOM    242  CG1 VAL A  16      30.988  17.632 -26.924  1.00 68.72           C  
ATOM    243 HG11 VAL A  16      29.928  17.776 -27.135  1.00 68.72           H  
ATOM    244 HG12 VAL A  16      31.094  17.007 -26.037  1.00 68.72           H  
ATOM    245 HG13 VAL A  16      31.423  18.613 -26.732  1.00 68.72           H  
ATOM    246  CG2 VAL A  16      33.191  17.002 -27.836  1.00 68.72           C  
ATOM    247 HG21 VAL A  16      33.490  17.984 -27.470  1.00 68.72           H  
ATOM    248 HG22 VAL A  16      33.739  16.830 -28.762  1.00 68.72           H  
ATOM    249 HG23 VAL A  16      33.459  16.244 -27.100  1.00 68.72           H  
ATOM    250  N   ILE A  17      29.232  15.540 -29.951  1.00 70.57           N  
ATOM    251  H   ILE A  17      29.937  15.565 -30.674  1.00 70.57           H  
ATOM    252  CA  ILE A  17      27.825  15.741 -30.329  1.00 70.57           C  
ATOM    253  HA  ILE A  17      27.387  16.481 -29.660  1.00 70.57           H  
ATOM    254  C   ILE A  17      26.995  14.469 -30.162  1.00 70.57           C  
ATOM    255  CB  ILE A  17      27.739  16.289 -31.772  1.00 70.57           C  
ATOM    256  HB  ILE A  17      28.279  15.618 -32.441  1.00 70.57           H  
ATOM    257  O   ILE A  17      25.838  14.535 -29.744  1.00 70.57           O  
ATOM    258  CG1 ILE A  17      28.403  17.684 -31.817  1.00 70.57           C  
ATOM    259 HG12 ILE A  17      29.477  17.578 -31.662  1.00 70.57           H  
ATOM    260 HG13 ILE A  17      28.005  18.302 -31.012  1.00 70.57           H  
ATOM    261  CG2 ILE A  17      26.278  16.373 -32.254  1.00 70.57           C  
ATOM    262 HG21 ILE A  17      25.748  17.090 -31.627  1.00 70.57           H  
ATOM    263 HG22 ILE A  17      25.769  15.411 -32.189  1.00 70.57           H  
ATOM    264 HG23 ILE A  17      26.226  16.685 -33.297  1.00 70.57           H  
ATOM    265  CD1 ILE A  17      28.186  18.432 -33.133  1.00 70.57           C  
ATOM    266 HD11 ILE A  17      27.139  18.719 -33.229  1.00 70.57           H  
ATOM    267 HD12 ILE A  17      28.462  17.799 -33.977  1.00 70.57           H  
ATOM    268 HD13 ILE A  17      28.766  19.355 -33.129  1.00 70.57           H  
ATOM    269  N   GLN A  18      27.552  13.317 -30.533  1.00 77.20           N  
ATOM    270  H   GLN A  18      28.522  13.313 -30.816  1.00 77.20           H  
ATOM    271  CA  GLN A  18      26.807  12.064 -30.581  1.00 77.20           C  
ATOM    272  HA  GLN A  18      25.772  12.261 -30.302  1.00 77.20           H  
ATOM    273  C   GLN A  18      27.384  11.047 -29.599  1.00 77.20           C  
ATOM    274  CB  GLN A  18      26.784  11.512 -32.010  1.00 77.20           C  
ATOM    275  HB2 GLN A  18      27.807  11.450 -32.381  1.00 77.20           H  
ATOM    276  HB3 GLN A  18      26.352  10.511 -32.001  1.00 77.20           H  
ATOM    277  O   GLN A  18      28.607  10.873 -29.544  1.00 77.20           O  
ATOM    278  CG  GLN A  18      25.963  12.398 -32.955  1.00 77.20           C  
ATOM    279  HG2 GLN A  18      24.940  12.467 -32.583  1.00 77.20           H  
ATOM    280  HG3 GLN A  18      26.395  13.398 -32.987  1.00 77.20           H  
ATOM    281  CD  GLN A  18      25.947  11.866 -34.381  1.00 77.20           C  
ATOM    282  NE2 GLN A  18      24.911  12.141 -35.142  1.00 77.20           N  
ATOM    283 HE21 GLN A  18      24.971  11.798 -36.089  1.00 77.20           H  
ATOM    284 HE22 GLN A  18      24.159  12.725 -34.804  1.00 77.20           H  
ATOM    285  OE1 GLN A  18      26.863  11.215 -34.853  1.00 77.20           O  
ATOM    286  N   PRO A  19      26.522  10.331 -28.854  1.00 87.44           N  
ATOM    287  CA  PRO A  19      26.997   9.232 -28.044  1.00 87.44           C  
ATOM    288  HA  PRO A  19      27.818   9.586 -27.420  1.00 87.44           H  
ATOM    289  C   PRO A  19      27.485   8.105 -28.956  1.00 87.44           C  
ATOM    290  CB  PRO A  19      25.811   8.820 -27.169  1.00 87.44           C  
ATOM    291  HB2 PRO A  19      25.805   9.425 -26.263  1.00 87.44           H  
ATOM    292  HB3 PRO A  19      25.832   7.759 -26.919  1.00 87.44           H  
ATOM    293  O   PRO A  19      26.838   7.788 -29.955  1.00 87.44           O  
ATOM    294  CG  PRO A  19      24.600   9.183 -28.029  1.00 87.44           C  
ATOM    295  HG2 PRO A  19      24.397   8.378 -28.736  1.00 87.44           H  
ATOM    296  HG3 PRO A  19      23.719   9.390 -27.421  1.00 87.44           H  
ATOM    297  CD  PRO A  19      25.068  10.426 -28.789  1.00 87.44           C  
ATOM    298  HD2 PRO A  19      24.624  10.440 -29.784  1.00 87.44           H  
ATOM    299  HD3 PRO A  19      24.792  11.324 -28.236  1.00 87.44           H  
ATOM    300  N   LEU A  20      28.595   7.467 -28.597  1.00 90.65           N  
ATOM    301  H   LEU A  20      29.039   7.755 -27.737  1.00 90.65           H  
ATOM    302  CA  LEU A  20      28.992   6.194 -29.196  1.00 90.65           C  
ATOM    303  HA  LEU A  20      28.612   6.137 -30.215  1.00 90.65           H  
ATOM    304  C   LEU A  20      28.348   5.081 -28.381  1.00 90.65           C  
ATOM    305  CB  LEU A  20      30.527   6.074 -29.244  1.00 90.65           C  
ATOM    306  HB2 LEU A  20      30.930   6.842 -29.903  1.00 90.65           H  
ATOM    307  HB3 LEU A  20      30.916   6.272 -28.245  1.00 90.65           H  
ATOM    308  O   LEU A  20      28.559   5.007 -27.174  1.00 90.65           O  
ATOM    309  CG  LEU A  20      31.050   4.689 -29.684  1.00 90.65           C  
ATOM    310  HG  LEU A  20      30.714   3.947 -28.960  1.00 90.65           H  
ATOM    311  CD1 LEU A  20      30.607   4.208 -31.068  1.00 90.65           C  
ATOM    312 HD11 LEU A  20      29.533   4.334 -31.208  1.00 90.65           H  
ATOM    313 HD12 LEU A  20      30.834   3.146 -31.159  1.00 90.65           H  
ATOM    314 HD13 LEU A  20      31.158   4.723 -31.855  1.00 90.65           H  
ATOM    315  CD2 LEU A  20      32.577   4.703 -29.661  1.00 90.65           C  
ATOM    316 HD21 LEU A  20      32.964   3.734 -29.976  1.00 90.65           H  
ATOM    317 HD22 LEU A  20      32.959   5.485 -30.317  1.00 90.65           H  
ATOM    318 HD23 LEU A  20      32.922   4.890 -28.644  1.00 90.65           H  
ATOM    319  N   MET A  21      27.591   4.210 -29.035  1.00 92.90           N  
ATOM    320  H   MET A  21      27.435   4.347 -30.023  1.00 92.90           H  
ATOM    321  CA  MET A  21      27.030   3.016 -28.419  1.00 92.90           C  
ATOM    322  HA  MET A  21      27.404   2.916 -27.400  1.00 92.90           H  
ATOM    323  C   MET A  21      27.473   1.801 -29.215  1.00 92.90           C  
ATOM    324  CB  MET A  21      25.509   3.138 -28.340  1.00 92.90           C  
ATOM    325  HB2 MET A  21      25.097   3.189 -29.348  1.00 92.90           H  
ATOM    326  HB3 MET A  21      25.253   4.057 -27.813  1.00 92.90           H  
ATOM    327  O   MET A  21      27.182   1.703 -30.407  1.00 92.90           O  
ATOM    328  CG  MET A  21      24.878   1.961 -27.595  1.00 92.90           C  
ATOM    329  HG2 MET A  21      25.307   1.911 -26.594  1.00 92.90           H  
ATOM    330  HG3 MET A  21      25.107   1.027 -28.109  1.00 92.90           H  
ATOM    331  SD  MET A  21      23.080   2.118 -27.443  1.00 92.90           S  
ATOM    332  CE  MET A  21      22.567   1.681 -29.122  1.00 92.90           C  
ATOM    333  HE1 MET A  21      22.832   2.487 -29.807  1.00 92.90           H  
ATOM    334  HE2 MET A  21      21.486   1.539 -29.140  1.00 92.90           H  
ATOM    335  HE3 MET A  21      23.055   0.755 -29.426  1.00 92.90           H  
ATOM    336  N   LEU A  22      28.171   0.887 -28.548  1.00 95.25           N  
ATOM    337  H   LEU A  22      28.318   1.035 -27.560  1.00 95.25           H  
ATOM    338  CA  LEU A  22      28.579  -0.393 -29.107  1.00 95.25           C  
ATOM    339  HA  LEU A  22      28.380  -0.415 -30.179  1.00 95.25           H  
ATOM    340  C   LEU A  22      27.751  -1.493 -28.464  1.00 95.25           C  
ATOM    341  CB  LEU A  22      30.080  -0.624 -28.874  1.00 95.25           C  
ATOM    342  HB2 LEU A  22      30.332  -1.620 -29.240  1.00 95.25           H  
ATOM    343  HB3 LEU A  22      30.275  -0.607 -27.802  1.00 95.25           H  
ATOM    344  O   LEU A  22      27.777  -1.647 -27.245  1.00 95.25           O  
ATOM    345  CG  LEU A  22      31.007   0.386 -29.560  1.00 95.25           C  
ATOM    346  HG  LEU A  22      30.807   1.391 -29.188  1.00 95.25           H  
ATOM    347  CD1 LEU A  22      32.464   0.032 -29.266  1.00 95.25           C  
ATOM    348 HD11 LEU A  22      32.624  -0.012 -28.188  1.00 95.25           H  
ATOM    349 HD12 LEU A  22      32.718  -0.930 -29.711  1.00 95.25           H  
ATOM    350 HD13 LEU A  22      33.117   0.800 -29.679  1.00 95.25           H  
ATOM    351  CD2 LEU A  22      30.799   0.371 -31.069  1.00 95.25           C  
ATOM    352 HD21 LEU A  22      30.835  -0.651 -31.446  1.00 95.25           H  
ATOM    353 HD22 LEU A  22      29.827   0.812 -31.292  1.00 95.25           H  
ATOM    354 HD23 LEU A  22      31.570   0.967 -31.558  1.00 95.25           H  
ATOM    355  N   THR A  23      27.065  -2.275 -29.289  1.00 96.23           N  
ATOM    356  H   THR A  23      27.086  -2.067 -30.277  1.00 96.23           H  
ATOM    357  CA  THR A  23      26.222  -3.380 -28.838  1.00 96.23           C  
ATOM    358  HA  THR A  23      26.288  -3.471 -27.754  1.00 96.23           H  
ATOM    359  C   THR A  23      26.729  -4.670 -29.455  1.00 96.23           C  
ATOM    360  CB  THR A  23      24.743  -3.145 -29.177  1.00 96.23           C  
ATOM    361  HB  THR A  23      24.614  -3.135 -30.259  1.00 96.23           H  
ATOM    362  O   THR A  23      26.683  -4.864 -30.673  1.00 96.23           O  
ATOM    363  CG2 THR A  23      23.845  -4.222 -28.570  1.00 96.23           C  
ATOM    364 HG21 THR A  23      24.067  -5.193 -29.013  1.00 96.23           H  
ATOM    365 HG22 THR A  23      23.995  -4.275 -27.491  1.00 96.23           H  
ATOM    366 HG23 THR A  23      22.800  -3.983 -28.771  1.00 96.23           H  
ATOM    367  OG1 THR A  23      24.313  -1.906 -28.661  1.00 96.23           O  
ATOM    368  HG1 THR A  23      23.625  -2.058 -28.008  1.00 96.23           H  
ATOM    369  N   CYS A  24      27.209  -5.566 -28.602  1.00 96.87           N  
ATOM    370  H   CYS A  24      27.220  -5.339 -27.617  1.00 96.87           H  
ATOM    371  CA  CYS A  24      27.514  -6.934 -28.966  1.00 96.87           C  
ATOM    372  HA  CYS A  24      27.586  -7.020 -30.050  1.00 96.87           H  
ATOM    373  C   CYS A  24      26.408  -7.862 -28.482  1.00 96.87           C  
ATOM    374  CB  CYS A  24      28.855  -7.334 -28.383  1.00 96.87           C  
ATOM    375  HB2 CYS A  24      28.800  -7.360 -27.295  1.00 96.87           H  
ATOM    376  HB3 CYS A  24      29.615  -6.612 -28.684  1.00 96.87           H  
ATOM    377  O   CYS A  24      26.079  -7.868 -27.301  1.00 96.87           O  
ATOM    378  SG  CYS A  24      29.295  -8.957 -29.013  1.00 96.87           S  
ATOM    379  N   SER A  25      25.850  -8.653 -29.387  1.00 95.07           N  
ATOM    380  H   SER A  25      26.235  -8.657 -30.321  1.00 95.07           H  
ATOM    381  CA  SER A  25      24.720  -9.541 -29.123  1.00 95.07           C  
ATOM    382  HA  SER A  25      24.585  -9.645 -28.046  1.00 95.07           H  
ATOM    383  C   SER A  25      24.987 -10.926 -29.692  1.00 95.07           C  
ATOM    384  CB  SER A  25      23.425  -8.948 -29.685  1.00 95.07           C  
ATOM    385  HB2 SER A  25      22.608  -9.659 -29.561  1.00 95.07           H  
ATOM    386  HB3 SER A  25      23.183  -8.040 -29.133  1.00 95.07           H  
ATOM    387  O   SER A  25      25.502 -11.073 -30.801  1.00 95.07           O  
ATOM    388  OG  SER A  25      23.581  -8.629 -31.055  1.00 95.07           O  
ATOM    389  HG  SER A  25      24.430  -8.191 -31.153  1.00 95.07           H  
ATOM    390  N   PHE A  26      24.642 -11.942 -28.918  1.00 92.80           N  
ATOM    391  H   PHE A  26      24.223 -11.741 -28.021  1.00 92.80           H  
ATOM    392  CA  PHE A  26      24.772 -13.341 -29.270  1.00 92.80           C  
ATOM    393  HA  PHE A  26      25.084 -13.429 -30.311  1.00 92.80           H  
ATOM    394  C   PHE A  26      23.422 -14.031 -29.118  1.00 92.80           C  
ATOM    395  CB  PHE A  26      25.850 -13.983 -28.400  1.00 92.80           C  
ATOM    396  HB2 PHE A  26      25.615 -13.813 -27.350  1.00 92.80           H  
ATOM    397  HB3 PHE A  26      26.799 -13.493 -28.615  1.00 92.80           H  
ATOM    398  O   PHE A  26      22.804 -13.994 -28.053  1.00 92.80           O  
ATOM    399  CG  PHE A  26      26.001 -15.467 -28.649  1.00 92.80           C  
ATOM    400  CD1 PHE A  26      25.512 -16.392 -27.711  1.00 92.80           C  
ATOM    401  HD1 PHE A  26      25.016 -16.043 -26.817  1.00 92.80           H  
ATOM    402  CD2 PHE A  26      26.571 -15.925 -29.849  1.00 92.80           C  
ATOM    403  HD2 PHE A  26      26.903 -15.220 -30.596  1.00 92.80           H  
ATOM    404  CE1 PHE A  26      25.662 -17.771 -27.930  1.00 92.80           C  
ATOM    405  HE1 PHE A  26      25.312 -18.472 -27.186  1.00 92.80           H  
ATOM    406  CE2 PHE A  26      26.657 -17.304 -30.093  1.00 92.80           C  
ATOM    407  HE2 PHE A  26      27.019 -17.661 -31.046  1.00 92.80           H  
ATOM    408  CZ  PHE A  26      26.242 -18.230 -29.122  1.00 92.80           C  
ATOM    409  HZ  PHE A  26      26.340 -19.290 -29.304  1.00 92.80           H  
ATOM    410  N   GLU A  27      22.985 -14.667 -30.198  1.00 88.21           N  
ATOM    411  H   GLU A  27      23.548 -14.635 -31.037  1.00 88.21           H  
ATOM    412  CA  GLU A  27      21.741 -15.421 -30.259  1.00 88.21           C  
ATOM    413  HA  GLU A  27      21.238 -15.377 -29.293  1.00 88.21           H  
ATOM    414  C   GLU A  27      22.046 -16.886 -30.578  1.00 88.21           C  
ATOM    415  CB  GLU A  27      20.807 -14.779 -31.293  1.00 88.21           C  
ATOM    416  HB2 GLU A  27      20.734 -13.711 -31.087  1.00 88.21           H  
ATOM    417  HB3 GLU A  27      21.235 -14.915 -32.286  1.00 88.21           H  
ATOM    418  O   GLU A  27      22.710 -17.211 -31.574  1.00 88.21           O  
ATOM    419  CG  GLU A  27      19.395 -15.383 -31.245  1.00 88.21           C  
ATOM    420  HG2 GLU A  27      19.470 -16.461 -31.393  1.00 88.21           H  
ATOM    421  HG3 GLU A  27      18.974 -15.207 -30.255  1.00 88.21           H  
ATOM    422  CD  GLU A  27      18.452 -14.810 -32.316  1.00 88.21           C  
ATOM    423  OE1 GLU A  27      17.276 -15.243 -32.330  1.00 88.21           O  
ATOM    424  OE2 GLU A  27      18.917 -14.014 -33.168  1.00 88.21           O  
ATOM    425  N   VAL A  28      21.551 -17.785 -29.727  1.00 81.70           N  
ATOM    426  H   VAL A  28      21.004 -17.461 -28.943  1.00 81.70           H  
ATOM    427  CA  VAL A  28      21.673 -19.229 -29.927  1.00 81.70           C  
ATOM    428  HA  VAL A  28      22.678 -19.443 -30.292  1.00 81.70           H  
ATOM    429  C   VAL A  28      20.669 -19.673 -30.990  1.00 81.70           C  
ATOM    430  CB  VAL A  28      21.488 -19.997 -28.606  1.00 81.70           C  
ATOM    431  HB  VAL A  28      20.489 -19.811 -28.212  1.00 81.70           H  
ATOM    432  O   VAL A  28      19.472 -19.403 -30.903  1.00 81.70           O  
ATOM    433  CG1 VAL A  28      21.669 -21.503 -28.818  1.00 81.70           C  
ATOM    434 HG11 VAL A  28      20.897 -21.895 -29.480  1.00 81.70           H  
ATOM    435 HG12 VAL A  28      22.651 -21.720 -29.237  1.00 81.70           H  
ATOM    436 HG13 VAL A  28      21.572 -22.017 -27.861  1.00 81.70           H  
ATOM    437  CG2 VAL A  28      22.521 -19.557 -27.560  1.00 81.70           C  
ATOM    438 HG21 VAL A  28      22.380 -20.125 -26.641  1.00 81.70           H  
ATOM    439 HG22 VAL A  28      23.528 -19.734 -27.939  1.00 81.70           H  
ATOM    440 HG23 VAL A  28      22.397 -18.501 -27.321  1.00 81.70           H  
ATOM    441  N   SER A  29      21.145 -20.373 -32.019  1.00 73.14           N  
ATOM    442  H   SER A  29      22.119 -20.642 -31.998  1.00 73.14           H  
ATOM    443  CA  SER A  29      20.270 -20.871 -33.084  1.00 73.14           C  
ATOM    444  HA  SER A  29      19.654 -20.041 -33.429  1.00 73.14           H  
ATOM    445  C   SER A  29      19.360 -21.985 -32.568  1.00 73.14           C  
ATOM    446  CB  SER A  29      21.124 -21.366 -34.244  1.00 73.14           C  
ATOM    447  HB2 SER A  29      21.637 -22.285 -33.959  1.00 73.14           H  
ATOM    448  HB3 SER A  29      21.862 -20.587 -34.438  1.00 73.14           H  
ATOM    449  O   SER A  29      19.827 -22.921 -31.926  1.00 73.14           O  
ATOM    450  OG  SER A  29      20.386 -21.571 -35.437  1.00 73.14           O  
ATOM    451  HG  SER A  29      19.892 -20.767 -35.615  1.00 73.14           H  
ATOM    452  N   ARG A  30      18.063 -21.927 -32.900  1.00 67.32           N  
ATOM    453  H   ARG A  30      17.724 -21.088 -33.349  1.00 67.32           H  
ATOM    454  CA  ARG A  30      17.093 -22.972 -32.515  1.00 67.32           C  
ATOM    455  HA  ARG A  30      17.293 -23.248 -31.480  1.00 67.32           H  
ATOM    456  C   ARG A  30      17.252 -24.290 -33.299  1.00 67.32           C  
ATOM    457  CB  ARG A  30      15.652 -22.426 -32.584  1.00 67.32           C  
ATOM    458  HB2 ARG A  30      14.967 -23.235 -32.331  1.00 67.32           H  
ATOM    459  HB3 ARG A  30      15.434 -22.104 -33.603  1.00 67.32           H  
ATOM    460  O   ARG A  30      16.722 -25.307 -32.855  1.00 67.32           O  
ATOM    461  CG  ARG A  30      15.403 -21.259 -31.609  1.00 67.32           C  
ATOM    462  HG2 ARG A  30      15.704 -21.553 -30.604  1.00 67.32           H  
ATOM    463  HG3 ARG A  30      16.005 -20.403 -31.915  1.00 67.32           H  
ATOM    464  CD  ARG A  30      13.922 -20.850 -31.590  1.00 67.32           C  
ATOM    465  HD2 ARG A  30      13.581 -20.712 -32.616  1.00 67.32           H  
ATOM    466  HD3 ARG A  30      13.348 -21.655 -31.131  1.00 67.32           H  
ATOM    467  NE  ARG A  30      13.718 -19.590 -30.847  1.00 67.32           N  
ATOM    468  HE  ARG A  30      14.542 -19.041 -30.648  1.00 67.32           H  
ATOM    469  NH1 ARG A  30      11.432 -19.696 -30.613  1.00 67.32           N  
ATOM    470 HH11 ARG A  30      11.432 -20.597 -31.068  1.00 67.32           H  
ATOM    471 HH12 ARG A  30      10.580 -19.294 -30.247  1.00 67.32           H  
ATOM    472  NH2 ARG A  30      12.550 -17.940 -29.803  1.00 67.32           N  
ATOM    473 HH21 ARG A  30      11.693 -17.557 -29.431  1.00 67.32           H  
ATOM    474 HH22 ARG A  30      13.411 -17.442 -29.626  1.00 67.32           H  
ATOM    475  CZ  ARG A  30      12.570 -19.084 -30.427  1.00 67.32           C  
ATOM    476  N   ASN A  31      17.997 -24.283 -34.413  1.00 56.72           N  
ATOM    477  H   ASN A  31      18.509 -23.439 -34.626  1.00 56.72           H  
ATOM    478  CA  ASN A  31      18.244 -25.450 -35.272  1.00 56.72           C  
ATOM    479  HA  ASN A  31      17.577 -26.257 -34.970  1.00 56.72           H  
ATOM    480  C   ASN A  31      19.687 -25.978 -35.124  1.00 56.72           C  
ATOM    481  CB  ASN A  31      17.925 -25.106 -36.744  1.00 56.72           C  
ATOM    482  HB2 ASN A  31      18.341 -24.130 -36.995  1.00 56.72           H  
ATOM    483  HB3 ASN A  31      18.409 -25.847 -37.379  1.00 56.72           H  
ATOM    484  O   ASN A  31      20.638 -25.219 -35.318  1.00 56.72           O  
ATOM    485  CG  ASN A  31      16.445 -25.130 -37.092  1.00 56.72           C  
ATOM    486  ND2 ASN A  31      16.103 -24.864 -38.332  1.00 56.72           N  
ATOM    487 HD21 ASN A  31      16.811 -24.733 -39.041  1.00 56.72           H  
ATOM    488 HD22 ASN A  31      15.118 -24.945 -38.538  1.00 56.72           H  
ATOM    489  OD1 ASN A  31      15.574 -25.386 -36.283  1.00 56.72           O  
ATOM    490  N   ASP A  32      19.784 -27.292 -34.879  1.00 50.54           N  
ATOM    491  H   ASP A  32      18.907 -27.791 -34.838  1.00 50.54           H  
ATOM    492  CA  ASP A  32      20.970 -28.159 -34.716  1.00 50.54           C  
ATOM    493  HA  ASP A  32      20.559 -29.163 -34.609  1.00 50.54           H  
ATOM    494  C   ASP A  32      21.837 -27.978 -33.460  1.00 50.54           C  
ATOM    495  CB  ASP A  32      21.839 -28.199 -35.985  1.00 50.54           C  
ATOM    496  HB2 ASP A  32      22.064 -27.186 -36.318  1.00 50.54           H  
ATOM    497  HB3 ASP A  32      22.786 -28.680 -35.741  1.00 50.54           H  
ATOM    498  O   ASP A  32      22.250 -26.867 -33.151  1.00 50.54           O  
ATOM    499  CG  ASP A  32      21.205 -29.001 -37.120  1.00 50.54           C  
ATOM    500  OD1 ASP A  32      20.473 -29.967 -36.808  1.00 50.54           O  
ATOM    501  OD2 ASP A  32      21.480 -28.649 -38.287  1.00 50.54           O  
ATOM    502  N   SER A  33      22.103 -29.116 -32.784  1.00 55.18           N  
ATOM    503  H   SER A  33      21.646 -29.922 -33.186  1.00 55.18           H  
ATOM    504  CA  SER A  33      23.099 -29.482 -31.734  1.00 55.18           C  
ATOM    505  HA  SER A  33      22.614 -30.273 -31.162  1.00 55.18           H  
ATOM    506  C   SER A  33      23.510 -28.483 -30.629  1.00 55.18           C  
ATOM    507  CB  SER A  33      24.326 -30.166 -32.364  1.00 55.18           C  
ATOM    508  HB2 SER A  33      25.059 -30.400 -31.591  1.00 55.18           H  
ATOM    509  HB3 SER A  33      23.999 -31.105 -32.810  1.00 55.18           H  
ATOM    510  O   SER A  33      24.257 -28.842 -29.727  1.00 55.18           O  
ATOM    511  OG  SER A  33      24.935 -29.384 -33.375  1.00 55.18           O  
ATOM    512  HG  SER A  33      25.447 -29.973 -33.934  1.00 55.18           H  
ATOM    513  N   TRP A  34      22.988 -27.261 -30.627  1.00 54.41           N  
ATOM    514  H   TRP A  34      22.426 -27.024 -31.432  1.00 54.41           H  
ATOM    515  CA  TRP A  34      23.450 -26.121 -29.827  1.00 54.41           C  
ATOM    516  HA  TRP A  34      24.246 -26.442 -29.155  1.00 54.41           H  
ATOM    517  C   TRP A  34      22.347 -25.540 -28.936  1.00 54.41           C  
ATOM    518  CB  TRP A  34      24.047 -25.067 -30.777  1.00 54.41           C  
ATOM    519  HB2 TRP A  34      23.333 -24.844 -31.570  1.00 54.41           H  
ATOM    520  HB3 TRP A  34      24.214 -24.142 -30.224  1.00 54.41           H  
ATOM    521  O   TRP A  34      22.527 -24.484 -28.340  1.00 54.41           O  
ATOM    522  CG  TRP A  34      25.352 -25.468 -31.388  1.00 54.41           C  
ATOM    523  CD1 TRP A  34      25.530 -26.437 -32.311  1.00 54.41           C  
ATOM    524  HD1 TRP A  34      24.730 -27.006 -32.761  1.00 54.41           H  
ATOM    525  CD2 TRP A  34      26.686 -24.980 -31.071  1.00 54.41           C  
ATOM    526  CE2 TRP A  34      27.635 -25.803 -31.745  1.00 54.41           C  
ATOM    527  CE3 TRP A  34      27.185 -23.937 -30.268  1.00 54.41           C  
ATOM    528  HE3 TRP A  34      26.493 -23.226 -29.841  1.00 54.41           H  
ATOM    529  NE1 TRP A  34      26.875 -26.636 -32.532  1.00 54.41           N  
ATOM    530  HE1 TRP A  34      27.228 -27.359 -33.143  1.00 54.41           H  
ATOM    531  CH2 TRP A  34      29.458 -24.732 -30.606  1.00 54.41           C  
ATOM    532  HH2 TRP A  34      30.514 -24.670 -30.387  1.00 54.41           H  
ATOM    533  CZ2 TRP A  34      29.008 -25.687 -31.526  1.00 54.41           C  
ATOM    534  HZ2 TRP A  34      29.708 -26.320 -32.051  1.00 54.41           H  
ATOM    535  CZ3 TRP A  34      28.562 -23.820 -30.022  1.00 54.41           C  
ATOM    536  HZ3 TRP A  34      28.937 -23.023 -29.399  1.00 54.41           H  
ATOM    537  N   GLN A  35      21.207 -26.229 -28.791  1.00 58.92           N  
ATOM    538  H   GLN A  35      21.109 -27.095 -29.300  1.00 58.92           H  
ATOM    539  CA  GLN A  35      20.068 -25.739 -27.993  1.00 58.92           C  
ATOM    540  HA  GLN A  35      19.731 -24.796 -28.424  1.00 58.92           H  
ATOM    541  C   GLN A  35      20.423 -25.425 -26.527  1.00 58.92           C  
ATOM    542  CB  GLN A  35      18.904 -26.744 -28.054  1.00 58.92           C  
ATOM    543  HB2 GLN A  35      19.256 -27.741 -27.786  1.00 58.92           H  
ATOM    544  HB3 GLN A  35      18.155 -26.439 -27.324  1.00 58.92           H  
ATOM    545  O   GLN A  35      19.743 -24.626 -25.894  1.00 58.92           O  
ATOM    546  CG  GLN A  35      18.234 -26.777 -29.438  1.00 58.92           C  
ATOM    547  HG2 GLN A  35      18.909 -27.231 -30.163  1.00 58.92           H  
ATOM    548  HG3 GLN A  35      18.031 -25.755 -29.757  1.00 58.92           H  
ATOM    549  CD  GLN A  35      16.912 -27.543 -29.450  1.00 58.92           C  
ATOM    550  NE2 GLN A  35      16.136 -27.420 -30.505  1.00 58.92           N  
ATOM    551 HE21 GLN A  35      15.270 -27.939 -30.475  1.00 58.92           H  
ATOM    552 HE22 GLN A  35      16.385 -26.813 -31.273  1.00 58.92           H  
ATOM    553  OE1 GLN A  35      16.547 -28.258 -28.532  1.00 58.92           O  
ATOM    554  N   ASN A  36      21.516 -25.997 -26.012  1.00 69.86           N  
ATOM    555  H   ASN A  36      22.046 -26.601 -26.624  1.00 69.86           H  
ATOM    556  CA  ASN A  36      21.995 -25.821 -24.640  1.00 69.86           C  
ATOM    557  HA  ASN A  36      21.274 -25.218 -24.087  1.00 69.86           H  
ATOM    558  C   ASN A  36      23.316 -25.040 -24.548  1.00 69.86           C  
ATOM    559  CB  ASN A  36      22.062 -27.208 -23.988  1.00 69.86           C  
ATOM    560  HB2 ASN A  36      22.708 -27.195 -23.110  1.00 69.86           H  
ATOM    561  HB3 ASN A  36      22.467 -27.903 -24.724  1.00 69.86           H  
ATOM    562  O   ASN A  36      24.075 -25.203 -23.593  1.00 69.86           O  
ATOM    563  CG  ASN A  36      20.716 -27.737 -23.542  1.00 69.86           C  
ATOM    564  ND2 ASN A  36      20.666 -28.977 -23.120  1.00 69.86           N  
ATOM    565 HD21 ASN A  36      19.753 -29.304 -22.836  1.00 69.86           H  
ATOM    566 HD22 ASN A  36      21.492 -29.558 -23.109  1.00 69.86           H  
ATOM    567  OD1 ASN A  36      19.704 -27.065 -23.544  1.00 69.86           O  
ATOM    568  N   THR A  37      23.619 -24.199 -25.535  1.00 78.15           N  
ATOM    569  H   THR A  37      23.012 -24.125 -26.338  1.00 78.15           H  
ATOM    570  CA  THR A  37      24.807 -23.348 -25.482  1.00 78.15           C  
ATOM    571  HA  THR A  37      25.655 -23.987 -25.236  1.00 78.15           H  
ATOM    572  C   THR A  37      24.679 -22.295 -24.385  1.00 78.15           C  
ATOM    573  CB  THR A  37      25.090 -22.732 -26.850  1.00 78.15           C  
ATOM    574  HB  THR A  37      24.218 -22.179 -27.200  1.00 78.15           H  
ATOM    575  O   THR A  37      23.760 -21.480 -24.394  1.00 78.15           O  
ATOM    576  CG2 THR A  37      26.314 -21.831 -26.856  1.00 78.15           C  
ATOM    577 HG21 THR A  37      26.545 -21.528 -27.877  1.00 78.15           H  
ATOM    578 HG22 THR A  37      27.169 -22.352 -26.424  1.00 78.15           H  
ATOM    579 HG23 THR A  37      26.093 -20.936 -26.274  1.00 78.15           H  
ATOM    580  OG1 THR A  37      25.383 -23.776 -27.740  1.00 78.15           O  
ATOM    581  HG1 THR A  37      26.334 -23.908 -27.748  1.00 78.15           H  
ATOM    582  N   LYS A  38      25.622 -22.302 -23.440  1.00 86.44           N  
ATOM    583  H   LYS A  38      26.325 -23.025 -23.492  1.00 86.44           H  
ATOM    584  CA  LYS A  38      25.724 -21.315 -22.365  1.00 86.44           C  
ATOM    585  HA  LYS A  38      24.842 -20.675 -22.390  1.00 86.44           H  
ATOM    586  C   LYS A  38      26.915 -20.403 -22.594  1.00 86.44           C  
ATOM    587  CB  LYS A  38      25.795 -22.008 -20.993  1.00 86.44           C  
ATOM    588  HB2 LYS A  38      26.059 -21.268 -20.237  1.00 86.44           H  
ATOM    589  HB3 LYS A  38      26.586 -22.756 -21.016  1.00 86.44           H  
ATOM    590  O   LYS A  38      28.052 -20.860 -22.692  1.00 86.44           O  
ATOM    591  CG  LYS A  38      24.480 -22.687 -20.567  1.00 86.44           C  
ATOM    592  HG2 LYS A  38      24.189 -23.423 -21.317  1.00 86.44           H  
ATOM    593  HG3 LYS A  38      24.658 -23.213 -19.629  1.00 86.44           H  
ATOM    594  CD  LYS A  38      23.328 -21.687 -20.359  1.00 86.44           C  
ATOM    595  HD2 LYS A  38      23.085 -21.217 -21.312  1.00 86.44           H  
ATOM    596  HD3 LYS A  38      23.642 -20.915 -19.656  1.00 86.44           H  
ATOM    597  CE  LYS A  38      22.065 -22.381 -19.830  1.00 86.44           C  
ATOM    598  HE2 LYS A  38      22.281 -22.813 -18.853  1.00 86.44           H  
ATOM    599  HE3 LYS A  38      21.815 -23.196 -20.509  1.00 86.44           H  
ATOM    600  NZ  LYS A  38      20.912 -21.440 -19.737  1.00 86.44           N  
ATOM    601  HZ1 LYS A  38      20.078 -21.904 -19.407  1.00 86.44           H  
ATOM    602  HZ2 LYS A  38      20.685 -21.054 -20.642  1.00 86.44           H  
ATOM    603  HZ3 LYS A  38      21.096 -20.664 -19.117  1.00 86.44           H  
ATOM    604  N   VAL A  39      26.651 -19.104 -22.635  1.00 89.70           N  
ATOM    605  H   VAL A  39      25.688 -18.812 -22.546  1.00 89.70           H  
ATOM    606  CA  VAL A  39      27.682 -18.071 -22.659  1.00 89.70           C  
ATOM    607  HA  VAL A  39      28.461 -18.366 -23.362  1.00 89.70           H  
ATOM    608  C   VAL A  39      28.295 -17.955 -21.270  1.00 89.70           C  
ATOM    609  CB  VAL A  39      27.113 -16.729 -23.138  1.00 89.70           C  
ATOM    610  HB  VAL A  39      26.339 -16.385 -22.452  1.00 89.70           H  
ATOM    611  O   VAL A  39      27.590 -17.708 -20.293  1.00 89.70           O  
ATOM    612  CG1 VAL A  39      28.226 -15.684 -23.203  1.00 89.70           C  
ATOM    613 HG11 VAL A  39      27.838 -14.788 -23.687  1.00 89.70           H  
ATOM    614 HG12 VAL A  39      28.557 -15.418 -22.199  1.00 89.70           H  
ATOM    615 HG13 VAL A  39      29.074 -16.065 -23.772  1.00 89.70           H  
ATOM    616  CG2 VAL A  39      26.512 -16.867 -24.539  1.00 89.70           C  
ATOM    617 HG21 VAL A  39      27.253 -17.259 -25.235  1.00 89.70           H  
ATOM    618 HG22 VAL A  39      26.184 -15.886 -24.881  1.00 89.70           H  
ATOM    619 HG23 VAL A  39      25.642 -17.524 -24.516  1.00 89.70           H  
ATOM    620  N   GLN A  40      29.604 -18.161 -21.185  1.00 90.04           N  
ATOM    621  H   GLN A  40      30.105 -18.357 -22.040  1.00 90.04           H  
ATOM    622  CA  GLN A  40      30.375 -18.048 -19.944  1.00 90.04           C  
ATOM    623  HA  GLN A  40      29.749 -18.290 -19.085  1.00 90.04           H  
ATOM    624  C   GLN A  40      30.898 -16.624 -19.745  1.00 90.04           C  
ATOM    625  CB  GLN A  40      31.554 -19.035 -20.005  1.00 90.04           C  
ATOM    626  HB2 GLN A  40      32.189 -18.888 -19.132  1.00 90.04           H  
ATOM    627  HB3 GLN A  40      32.152 -18.819 -20.891  1.00 90.04           H  
ATOM    628  O   GLN A  40      30.968 -16.121 -18.624  1.00 90.04           O  
ATOM    629  CG  GLN A  40      31.114 -20.507 -20.060  1.00 90.04           C  
ATOM    630  HG2 GLN A  40      31.997 -21.129 -20.204  1.00 90.04           H  
ATOM    631  HG3 GLN A  40      30.460 -20.667 -20.917  1.00 90.04           H  
ATOM    632  CD  GLN A  40      30.415 -20.978 -18.789  1.00 90.04           C  
ATOM    633  NE2 GLN A  40      29.537 -21.951 -18.887  1.00 90.04           N  
ATOM    634 HE21 GLN A  40      29.144 -22.280 -18.017  1.00 90.04           H  
ATOM    635 HE22 GLN A  40      29.339 -22.359 -19.790  1.00 90.04           H  
ATOM    636  OE1 GLN A  40      30.646 -20.511 -17.688  1.00 90.04           O  
ATOM    637  N   LEU A  41      31.279 -15.985 -20.852  1.00 92.21           N  
ATOM    638  H   LEU A  41      31.155 -16.447 -21.741  1.00 92.21           H  
ATOM    639  CA  LEU A  41      31.957 -14.700 -20.861  1.00 92.21           C  
ATOM    640  HA  LEU A  41      31.563 -14.085 -20.051  1.00 92.21           H  
ATOM    641  C   LEU A  41      31.697 -13.977 -22.185  1.00 92.21           C  
ATOM    642  CB  LEU A  41      33.460 -14.968 -20.620  1.00 92.21           C  
ATOM    643  HB2 LEU A  41      33.594 -15.324 -19.599  1.00 92.21           H  
ATOM    644  HB3 LEU A  41      33.785 -15.766 -21.288  1.00 92.21           H  
ATOM    645  O   LEU A  41      31.781 -14.583 -23.255  1.00 92.21           O  
ATOM    646  CG  LEU A  41      34.389 -13.768 -20.853  1.00 92.21           C  
ATOM    647  HG  LEU A  41      34.231 -13.387 -21.862  1.00 92.21           H  
ATOM    648  CD1 LEU A  41      34.124 -12.644 -19.859  1.00 92.21           C  
ATOM    649 HD11 LEU A  41      33.248 -12.866 -19.249  1.00 92.21           H  
ATOM    650 HD12 LEU A  41      34.977 -12.483 -19.199  1.00 92.21           H  
ATOM    651 HD13 LEU A  41      33.909 -11.733 -20.418  1.00 92.21           H  
ATOM    652  CD2 LEU A  41      35.851 -14.200 -20.762  1.00 92.21           C  
ATOM    653 HD21 LEU A  41      36.060 -14.942 -21.532  1.00 92.21           H  
ATOM    654 HD22 LEU A  41      36.056 -14.623 -19.779  1.00 92.21           H  
ATOM    655 HD23 LEU A  41      36.497 -13.338 -20.927  1.00 92.21           H  
ATOM    656  N   MET A  42      31.451 -12.671 -22.105  1.00 94.74           N  
ATOM    657  H   MET A  42      31.383 -12.252 -21.188  1.00 94.74           H  
ATOM    658  CA  MET A  42      31.509 -11.762 -23.250  1.00 94.74           C  
ATOM    659  HA  MET A  42      31.947 -12.282 -24.102  1.00 94.74           H  
ATOM    660  C   MET A  42      32.403 -10.580 -22.916  1.00 94.74           C  
ATOM    661  CB  MET A  42      30.124 -11.248 -23.663  1.00 94.74           C  
ATOM    662  HB2 MET A  42      30.247 -10.564 -24.503  1.00 94.74           H  
ATOM    663  HB3 MET A  42      29.668 -10.702 -22.837  1.00 94.74           H  
ATOM    664  O   MET A  42      32.363 -10.058 -21.801  1.00 94.74           O  
ATOM    665  CG  MET A  42      29.183 -12.373 -24.079  1.00 94.74           C  
ATOM    666  HG2 MET A  42      29.649 -12.943 -24.883  1.00 94.74           H  
ATOM    667  HG3 MET A  42      29.076 -13.044 -23.226  1.00 94.74           H  
ATOM    668  SD  MET A  42      27.514 -11.864 -24.588  1.00 94.74           S  
ATOM    669  CE  MET A  42      27.825 -10.717 -25.959  1.00 94.74           C  
ATOM    670  HE1 MET A  42      26.873 -10.425 -26.402  1.00 94.74           H  
ATOM    671  HE2 MET A  42      28.436 -11.194 -26.726  1.00 94.74           H  
ATOM    672  HE3 MET A  42      28.330  -9.824 -25.590  1.00 94.74           H  
ATOM    673  N   TYR A  43      33.177 -10.122 -23.892  1.00 95.23           N  
ATOM    674  H   TYR A  43      33.203 -10.600 -24.781  1.00 95.23           H  
ATOM    675  CA  TYR A  43      33.930  -8.888 -23.742  1.00 95.23           C  
ATOM    676  HA  TYR A  43      33.383  -8.243 -23.054  1.00 95.23           H  
ATOM    677  C   TYR A  43      34.042  -8.124 -25.054  1.00 95.23           C  
ATOM    678  CB  TYR A  43      35.302  -9.162 -23.118  1.00 95.23           C  
ATOM    679  HB2 TYR A  43      35.807  -8.211 -22.949  1.00 95.23           H  
ATOM    680  HB3 TYR A  43      35.153  -9.616 -22.138  1.00 95.23           H  
ATOM    681  O   TYR A  43      34.042  -8.696 -26.145  1.00 95.23           O  
ATOM    682  CG  TYR A  43      36.210 -10.057 -23.935  1.00 95.23           C  
ATOM    683  CD1 TYR A  43      36.255 -11.439 -23.673  1.00 95.23           C  
ATOM    684  HD1 TYR A  43      35.621 -11.863 -22.909  1.00 95.23           H  
ATOM    685  CD2 TYR A  43      37.024  -9.501 -24.940  1.00 95.23           C  
ATOM    686  HD2 TYR A  43      36.979  -8.443 -25.148  1.00 95.23           H  
ATOM    687  CE1 TYR A  43      37.135 -12.265 -24.397  1.00 95.23           C  
ATOM    688  HE1 TYR A  43      37.182 -13.326 -24.203  1.00 95.23           H  
ATOM    689  CE2 TYR A  43      37.906 -10.323 -25.664  1.00 95.23           C  
ATOM    690  HE2 TYR A  43      38.534  -9.895 -26.431  1.00 95.23           H  
ATOM    691  OH  TYR A  43      38.829 -12.494 -26.080  1.00 95.23           O  
ATOM    692  HH  TYR A  43      39.349 -11.982 -26.704  1.00 95.23           H  
ATOM    693  CZ  TYR A  43      37.972 -11.705 -25.383  1.00 95.23           C  
ATOM    694  N   ILE A  44      34.165  -6.810 -24.919  1.00 96.02           N  
ATOM    695  H   ILE A  44      34.176  -6.448 -23.977  1.00 96.02           H  
ATOM    696  CA  ILE A  44      34.529  -5.892 -25.991  1.00 96.02           C  
ATOM    697  HA  ILE A  44      34.532  -6.422 -26.943  1.00 96.02           H  
ATOM    698  C   ILE A  44      35.947  -5.422 -25.699  1.00 96.02           C  
ATOM    699  CB  ILE A  44      33.516  -4.731 -26.096  1.00 96.02           C  
ATOM    700  HB  ILE A  44      33.442  -4.247 -25.122  1.00 96.02           H  
ATOM    701  O   ILE A  44      36.250  -4.995 -24.585  1.00 96.02           O  
ATOM    702  CG1 ILE A  44      32.122  -5.274 -26.493  1.00 96.02           C  
ATOM    703 HG12 ILE A  44      32.150  -5.626 -27.524  1.00 96.02           H  
ATOM    704 HG13 ILE A  44      31.865  -6.126 -25.864  1.00 96.02           H  
ATOM    705  CG2 ILE A  44      33.994  -3.690 -27.128  1.00 96.02           C  
ATOM    706 HG21 ILE A  44      33.275  -2.875 -27.208  1.00 96.02           H  
ATOM    707 HG22 ILE A  44      34.941  -3.253 -26.813  1.00 96.02           H  
ATOM    708 HG23 ILE A  44      34.118  -4.159 -28.105  1.00 96.02           H  
ATOM    709  CD1 ILE A  44      30.989  -4.252 -26.343  1.00 96.02           C  
ATOM    710 HD11 ILE A  44      30.967  -3.872 -25.322  1.00 96.02           H  
ATOM    711 HD12 ILE A  44      31.117  -3.423 -27.039  1.00 96.02           H  
ATOM    712 HD13 ILE A  44      30.037  -4.738 -26.557  1.00 96.02           H  
ATOM    713  N   MET A  45      36.817  -5.491 -26.697  1.00 94.26           N  
ATOM    714  H   MET A  45      36.511  -5.890 -27.573  1.00 94.26           H  
ATOM    715  CA  MET A  45      38.183  -4.989 -26.617  1.00 94.26           C  
ATOM    716  HA  MET A  45      38.295  -4.418 -25.695  1.00 94.26           H  
ATOM    717  C   MET A  45      38.483  -4.030 -27.763  1.00 94.26           C  
ATOM    718  CB  MET A  45      39.187  -6.149 -26.544  1.00 94.26           C  
ATOM    719  HB2 MET A  45      40.169  -5.727 -26.327  1.00 94.26           H  
ATOM    720  HB3 MET A  45      38.915  -6.810 -25.721  1.00 94.26           H  
ATOM    721  O   MET A  45      37.962  -4.179 -28.867  1.00 94.26           O  
ATOM    722  CG  MET A  45      39.271  -6.965 -27.840  1.00 94.26           C  
ATOM    723  HG2 MET A  45      39.548  -6.302 -28.661  1.00 94.26           H  
ATOM    724  HG3 MET A  45      38.285  -7.377 -28.052  1.00 94.26           H  
ATOM    725  SD  MET A  45      40.450  -8.343 -27.821  1.00 94.26           S  
ATOM    726  CE  MET A  45      41.994  -7.473 -27.432  1.00 94.26           C  
ATOM    727  HE1 MET A  45      42.141  -6.647 -28.128  1.00 94.26           H  
ATOM    728  HE2 MET A  45      41.959  -7.090 -26.412  1.00 94.26           H  
ATOM    729  HE3 MET A  45      42.830  -8.167 -27.517  1.00 94.26           H  
ATOM    730  N   HIS A  46      39.351  -3.066 -27.499  1.00 94.23           N  
ATOM    731  H   HIS A  46      39.749  -3.031 -26.572  1.00 94.23           H  
ATOM    732  CA  HIS A  46      39.902  -2.139 -28.470  1.00 94.23           C  
ATOM    733  HA  HIS A  46      39.275  -2.116 -29.362  1.00 94.23           H  
ATOM    734  C   HIS A  46      41.314  -2.580 -28.866  1.00 94.23           C  
ATOM    735  CB  HIS A  46      39.906  -0.749 -27.844  1.00 94.23           C  
ATOM    736  HB2 HIS A  46      40.565  -0.758 -26.976  1.00 94.23           H  
ATOM    737  HB3 HIS A  46      38.899  -0.507 -27.503  1.00 94.23           H  
ATOM    738  O   HIS A  46      42.118  -2.942 -28.004  1.00 94.23           O  
ATOM    739  CG  HIS A  46      40.336   0.305 -28.820  1.00 94.23           C  
ATOM    740  CD2 HIS A  46      39.553   0.805 -29.818  1.00 94.23           C  
ATOM    741  HD2 HIS A  46      38.540   0.500 -30.036  1.00 94.23           H  
ATOM    742  ND1 HIS A  46      41.575   0.895 -28.942  1.00 94.23           N  
ATOM    743  HD1 HIS A  46      42.332   0.865 -28.275  1.00 94.23           H  
ATOM    744  CE1 HIS A  46      41.516   1.753 -29.975  1.00 94.23           C  
ATOM    745  HE1 HIS A  46      42.300   2.430 -30.280  1.00 94.23           H  
ATOM    746  NE2 HIS A  46      40.310   1.713 -30.547  1.00 94.23           N  
ATOM    747  N   GLU A  47      41.642  -2.523 -30.157  1.00 92.31           N  
ATOM    748  H   GLU A  47      40.942  -2.211 -30.814  1.00 92.31           H  
ATOM    749  CA  GLU A  47      42.880  -3.096 -30.704  1.00 92.31           C  
ATOM    750  HA  GLU A  47      42.867  -4.168 -30.503  1.00 92.31           H  
ATOM    751  C   GLU A  47      44.172  -2.561 -30.059  1.00 92.31           C  
ATOM    752  CB  GLU A  47      42.900  -2.917 -32.233  1.00 92.31           C  
ATOM    753  HB2 GLU A  47      41.958  -3.287 -32.638  1.00 92.31           H  
ATOM    754  HB3 GLU A  47      43.701  -3.535 -32.639  1.00 92.31           H  
ATOM    755  O   GLU A  47      45.131  -3.314 -29.916  1.00 92.31           O  
ATOM    756  CG  GLU A  47      43.126  -1.462 -32.683  1.00 92.31           C  
ATOM    757  HG2 GLU A  47      42.430  -0.809 -32.156  1.00 92.31           H  
ATOM    758  HG3 GLU A  47      44.144  -1.186 -32.406  1.00 92.31           H  
ATOM    759  CD  GLU A  47      42.984  -1.247 -34.196  1.00 92.31           C  
ATOM    760  OE1 GLU A  47      42.541  -0.141 -34.585  1.00 92.31           O  
ATOM    761  OE2 GLU A  47      43.254  -2.193 -34.973  1.00 92.31           O  
ATOM    762  N   THR A  48      44.198  -1.290 -29.635  1.00 90.57           N  
ATOM    763  H   THR A  48      43.400  -0.708 -29.847  1.00 90.57           H  
ATOM    764  CA  THR A  48      45.383  -0.660 -29.016  1.00 90.57           C  
ATOM    765  HA  THR A  48      46.250  -1.305 -29.157  1.00 90.57           H  
ATOM    766  C   THR A  48      45.267  -0.427 -27.512  1.00 90.57           C  
ATOM    767  CB  THR A  48      45.711   0.691 -29.668  1.00 90.57           C  
ATOM    768  HB  THR A  48      46.590   1.110 -29.179  1.00 90.57           H  
ATOM    769  O   THR A  48      46.276  -0.155 -26.866  1.00 90.57           O  
ATOM    770  CG2 THR A  48      46.001   0.605 -31.164  1.00 90.57           C  
ATOM    771 HG21 THR A  48      46.553  -0.309 -31.386  1.00 90.57           H  
ATOM    772 HG22 THR A  48      46.605   1.461 -31.463  1.00 90.57           H  
ATOM    773 HG23 THR A  48      45.072   0.622 -31.734  1.00 90.57           H  
ATOM    774  OG1 THR A  48      44.629   1.580 -29.511  1.00 90.57           O  
ATOM    775  HG1 THR A  48      44.739   2.270 -30.170  1.00 90.57           H  
ATOM    776  N   LYS A  49      44.056  -0.493 -26.947  1.00 89.27           N  
ATOM    777  H   LYS A  49      43.300  -0.848 -27.514  1.00 89.27           H  
ATOM    778  CA  LYS A  49      43.783  -0.124 -25.542  1.00 89.27           C  
ATOM    779  HA  LYS A  49      44.691   0.258 -25.076  1.00 89.27           H  
ATOM    780  C   LYS A  49      43.381  -1.320 -24.673  1.00 89.27           C  
ATOM    781  CB  LYS A  49      42.722   0.984 -25.483  1.00 89.27           C  
ATOM    782  HB2 LYS A  49      42.504   1.214 -24.440  1.00 89.27           H  
ATOM    783  HB3 LYS A  49      41.812   0.580 -25.927  1.00 89.27           H  
ATOM    784  O   LYS A  49      43.266  -1.187 -23.460  1.00 89.27           O  
ATOM    785  CG  LYS A  49      43.049   2.297 -26.212  1.00 89.27           C  
ATOM    786  HG2 LYS A  49      43.312   2.097 -27.250  1.00 89.27           H  
ATOM    787  HG3 LYS A  49      42.150   2.914 -26.205  1.00 89.27           H  
ATOM    788  CD  LYS A  49      44.184   3.081 -25.551  1.00 89.27           C  
ATOM    789  HD2 LYS A  49      45.119   2.527 -25.639  1.00 89.27           H  
ATOM    790  HD3 LYS A  49      43.945   3.219 -24.496  1.00 89.27           H  
ATOM    791  CE  LYS A  49      44.310   4.446 -26.234  1.00 89.27           C  
ATOM    792  HE2 LYS A  49      44.664   4.305 -27.256  1.00 89.27           H  
ATOM    793  HE3 LYS A  49      43.317   4.893 -26.285  1.00 89.27           H  
ATOM    794  NZ  LYS A  49      45.213   5.342 -25.474  1.00 89.27           N  
ATOM    795  HZ1 LYS A  49      45.229   6.265 -25.884  1.00 89.27           H  
ATOM    796  HZ2 LYS A  49      44.861   5.450 -24.534  1.00 89.27           H  
ATOM    797  HZ3 LYS A  49      46.148   4.964 -25.420  1.00 89.27           H  
ATOM    798  N   GLY A  50      43.201  -2.496 -25.274  1.00 91.39           N  
ATOM    799  H   GLY A  50      43.222  -2.534 -26.283  1.00 91.39           H  
ATOM    800  CA  GLY A  50      42.864  -3.722 -24.557  1.00 91.39           C  
ATOM    801  HA2 GLY A  50      43.429  -3.760 -23.625  1.00 91.39           H  
ATOM    802  HA3 GLY A  50      43.148  -4.584 -25.162  1.00 91.39           H  
ATOM    803  C   GLY A  50      41.374  -3.833 -24.237  1.00 91.39           C  
ATOM    804  O   GLY A  50      40.530  -3.357 -24.995  1.00 91.39           O  
ATOM    805  N   PHE A  51      41.039  -4.521 -23.145  1.00 92.05           N  
ATOM    806  H   PHE A  51      41.770  -4.853 -22.532  1.00 92.05           H  
ATOM    807  CA  PHE A  51      39.649  -4.740 -22.738  1.00 92.05           C  
ATOM    808  HA  PHE A  51      39.119  -5.223 -23.559  1.00 92.05           H  
ATOM    809  C   PHE A  51      38.947  -3.410 -22.449  1.00 92.05           C  
ATOM    810  CB  PHE A  51      39.590  -5.677 -21.525  1.00 92.05           C  
ATOM    811  HB2 PHE A  51      40.187  -5.258 -20.715  1.00 92.05           H  
ATOM    812  HB3 PHE A  51      38.559  -5.730 -21.175  1.00 92.05           H  
ATOM    813  O   PHE A  51      39.517  -2.536 -21.804  1.00 92.05           O  
ATOM    814  CG  PHE A  51      40.060  -7.086 -21.830  1.00 92.05           C  
ATOM    815  CD1 PHE A  51      39.170  -8.010 -22.409  1.00 92.05           C  
ATOM    816  HD1 PHE A  51      38.147  -7.726 -22.608  1.00 92.05           H  
ATOM    817  CD2 PHE A  51      41.382  -7.478 -21.543  1.00 92.05           C  
ATOM    818  HD2 PHE A  51      42.065  -6.781 -21.081  1.00 92.05           H  
ATOM    819  CE1 PHE A  51      39.603  -9.315 -22.701  1.00 92.05           C  
ATOM    820  HE1 PHE A  51      38.912 -10.038 -23.110  1.00 92.05           H  
ATOM    821  CE2 PHE A  51      41.815  -8.781 -21.848  1.00 92.05           C  
ATOM    822  HE2 PHE A  51      42.828  -9.081 -21.621  1.00 92.05           H  
ATOM    823  CZ  PHE A  51      40.925  -9.699 -22.430  1.00 92.05           C  
ATOM    824  HZ  PHE A  51      41.249 -10.706 -22.650  1.00 92.05           H  
ATOM    825  N   VAL A  52      37.717  -3.270 -22.934  1.00 93.15           N  
ATOM    826  H   VAL A  52      37.332  -4.034 -23.471  1.00 93.15           H  
ATOM    827  CA  VAL A  52      36.853  -2.099 -22.727  1.00 93.15           C  
ATOM    828  HA  VAL A  52      37.439  -1.256 -22.362  1.00 93.15           H  
ATOM    829  C   VAL A  52      35.800  -2.424 -21.684  1.00 93.15           C  
ATOM    830  CB  VAL A  52      36.162  -1.689 -24.039  1.00 93.15           C  
ATOM    831  HB  VAL A  52      35.571  -2.520 -24.424  1.00 93.15           H  
ATOM    832  O   VAL A  52      35.650  -1.702 -20.703  1.00 93.15           O  
ATOM    833  CG1 VAL A  52      35.219  -0.504 -23.834  1.00 93.15           C  
ATOM    834 HG11 VAL A  52      34.830  -0.186 -24.801  1.00 93.15           H  
ATOM    835 HG12 VAL A  52      35.759   0.320 -23.367  1.00 93.15           H  
ATOM    836 HG13 VAL A  52      34.377  -0.783 -23.201  1.00 93.15           H  
ATOM    837  CG2 VAL A  52      37.193  -1.311 -25.100  1.00 93.15           C  
ATOM    838 HG21 VAL A  52      37.783  -0.473 -24.730  1.00 93.15           H  
ATOM    839 HG22 VAL A  52      36.693  -1.035 -26.029  1.00 93.15           H  
ATOM    840 HG23 VAL A  52      37.861  -2.149 -25.299  1.00 93.15           H  
ATOM    841  N   ALA A  53      35.092  -3.530 -21.904  1.00 94.50           N  
ATOM    842  H   ALA A  53      35.308  -4.093 -22.714  1.00 94.50           H  
ATOM    843  CA  ALA A  53      34.079  -4.036 -21.002  1.00 94.50           C  
ATOM    844  HA  ALA A  53      34.336  -3.725 -19.989  1.00 94.50           H  
ATOM    845  C   ALA A  53      34.027  -5.555 -21.056  1.00 94.50           C  
ATOM    846  CB  ALA A  53      32.723  -3.433 -21.357  1.00 94.50           C  
ATOM    847  HB1 ALA A  53      32.775  -2.357 -21.187  1.00 94.50           H  
ATOM    848  HB2 ALA A  53      32.476  -3.639 -22.398  1.00 94.50           H  
ATOM    849  HB3 ALA A  53      31.951  -3.849 -20.710  1.00 94.50           H  
ATOM    850  O   ALA A  53      34.157  -6.147 -22.130  1.00 94.50           O  
ATOM    851  N   THR A  54      33.783  -6.158 -19.902  1.00 93.80           N  
ATOM    852  H   THR A  54      33.756  -5.587 -19.070  1.00 93.80           H  
ATOM    853  CA  THR A  54      33.730  -7.605 -19.717  1.00 93.80           C  
ATOM    854  HA  THR A  54      33.609  -8.105 -20.678  1.00 93.80           H  
ATOM    855  C   THR A  54      32.542  -7.945 -18.826  1.00 93.80           C  
ATOM    856  CB  THR A  54      35.040  -8.087 -19.080  1.00 93.80           C  
ATOM    857  HB  THR A  54      35.153  -7.621 -18.101  1.00 93.80           H  
ATOM    858  O   THR A  54      32.339  -7.307 -17.794  1.00 93.80           O  
ATOM    859  CG2 THR A  54      35.133  -9.599 -18.924  1.00 93.80           C  
ATOM    860 HG21 THR A  54      34.276  -9.985 -18.373  1.00 93.80           H  
ATOM    861 HG22 THR A  54      35.188 -10.053 -19.913  1.00 93.80           H  
ATOM    862 HG23 THR A  54      36.039  -9.848 -18.372  1.00 93.80           H  
ATOM    863  OG1 THR A  54      36.142  -7.717 -19.880  1.00 93.80           O  
ATOM    864  HG1 THR A  54      36.884  -7.595 -19.283  1.00 93.80           H  
ATOM    865  N   ILE A  55      31.772  -8.960 -19.206  1.00 93.38           N  
ATOM    866  H   ILE A  55      31.991  -9.433 -20.072  1.00 93.38           H  
ATOM    867  CA  ILE A  55      30.676  -9.516 -18.409  1.00 93.38           C  
ATOM    868  HA  ILE A  55      30.738  -9.108 -17.401  1.00 93.38           H  
ATOM    869  C   ILE A  55      30.856 -11.030 -18.294  1.00 93.38           C  
ATOM    870  CB  ILE A  55      29.305  -9.093 -18.982  1.00 93.38           C  
ATOM    871  HB  ILE A  55      29.304  -8.004 -19.021  1.00 93.38           H  
ATOM    872  O   ILE A  55      31.071 -11.721 -19.293  1.00 93.38           O  
ATOM    873  CG1 ILE A  55      28.165  -9.524 -18.036  1.00 93.38           C  
ATOM    874 HG12 ILE A  55      28.114 -10.611 -17.988  1.00 93.38           H  
ATOM    875 HG13 ILE A  55      28.384  -9.154 -17.034  1.00 93.38           H  
ATOM    876  CG2 ILE A  55      29.076  -9.603 -20.414  1.00 93.38           C  
ATOM    877 HG21 ILE A  55      28.988 -10.689 -20.410  1.00 93.38           H  
ATOM    878 HG22 ILE A  55      28.169  -9.171 -20.835  1.00 93.38           H  
ATOM    879 HG23 ILE A  55      29.915  -9.313 -21.047  1.00 93.38           H  
ATOM    880  CD1 ILE A  55      26.785  -8.988 -18.442  1.00 93.38           C  
ATOM    881 HD11 ILE A  55      26.825  -7.905 -18.561  1.00 93.38           H  
ATOM    882 HD12 ILE A  55      26.453  -9.449 -19.373  1.00 93.38           H  
ATOM    883 HD13 ILE A  55      26.063  -9.231 -17.663  1.00 93.38           H  
ATOM    884  N   THR A  56      30.787 -11.541 -17.068  1.00 91.40           N  
ATOM    885  H   THR A  56      30.520 -10.933 -16.307  1.00 91.40           H  
ATOM    886  CA  THR A  56      30.838 -12.975 -16.745  1.00 91.40           C  
ATOM    887  HA  THR A  56      30.906 -13.563 -17.661  1.00 91.40           H  
ATOM    888  C   THR A  56      29.545 -13.376 -16.041  1.00 91.40           C  
ATOM    889  CB  THR A  56      32.045 -13.337 -15.862  1.00 91.40           C  
ATOM    890  HB  THR A  56      32.007 -14.406 -15.651  1.00 91.40           H  
ATOM    891  O   THR A  56      28.780 -12.516 -15.610  1.00 91.40           O  
ATOM    892  CG2 THR A  56      33.405 -13.039 -16.483  1.00 91.40           C  
ATOM    893 HG21 THR A  56      34.186 -13.162 -15.733  1.00 91.40           H  
ATOM    894 HG22 THR A  56      33.590 -13.760 -17.279  1.00 91.40           H  
ATOM    895 HG23 THR A  56      33.439 -12.022 -16.874  1.00 91.40           H  
ATOM    896  OG1 THR A  56      31.991 -12.663 -14.636  1.00 91.40           O  
ATOM    897  HG1 THR A  56      32.732 -12.054 -14.585  1.00 91.40           H  
ATOM    898  N   LYS A  57      29.280 -14.682 -15.928  1.00 78.83           N  
ATOM    899  H   LYS A  57      29.922 -15.340 -16.347  1.00 78.83           H  
ATOM    900  CA  LYS A  57      28.052 -15.201 -15.301  1.00 78.83           C  
ATOM    901  HA  LYS A  57      27.190 -14.881 -15.886  1.00 78.83           H  
ATOM    902  C   LYS A  57      27.818 -14.662 -13.881  1.00 78.83           C  
ATOM    903  CB  LYS A  57      28.130 -16.733 -15.303  1.00 78.83           C  
ATOM    904  HB2 LYS A  57      28.360 -17.080 -16.311  1.00 78.83           H  
ATOM    905  HB3 LYS A  57      28.931 -17.048 -14.635  1.00 78.83           H  
ATOM    906  O   LYS A  57      26.674 -14.421 -13.512  1.00 78.83           O  
ATOM    907  CG  LYS A  57      26.811 -17.370 -14.852  1.00 78.83           C  
ATOM    908  HG2 LYS A  57      26.020 -17.114 -15.557  1.00 78.83           H  
ATOM    909  HG3 LYS A  57      26.542 -16.999 -13.864  1.00 78.83           H  
ATOM    910  CD  LYS A  57      26.957 -18.888 -14.764  1.00 78.83           C  
ATOM    911  HD2 LYS A  57      27.791 -19.115 -14.099  1.00 78.83           H  
ATOM    912  HD3 LYS A  57      27.151 -19.303 -15.753  1.00 78.83           H  
ATOM    913  CE  LYS A  57      25.664 -19.452 -14.179  1.00 78.83           C  
ATOM    914  HE2 LYS A  57      25.429 -18.876 -13.284  1.00 78.83           H  
ATOM    915  HE3 LYS A  57      24.851 -19.306 -14.890  1.00 78.83           H  
ATOM    916  NZ  LYS A  57      25.824 -20.878 -13.822  1.00 78.83           N  
ATOM    917  HZ1 LYS A  57      26.565 -20.949 -13.139  1.00 78.83           H  
ATOM    918  HZ2 LYS A  57      24.976 -21.224 -13.397  1.00 78.83           H  
ATOM    919  HZ3 LYS A  57      26.067 -21.428 -14.633  1.00 78.83           H  
ATOM    920  N   ASP A  58      28.897 -14.457 -13.128  1.00 73.44           N  
ATOM    921  H   ASP A  58      29.798 -14.676 -13.528  1.00 73.44           H  
ATOM    922  CA  ASP A  58      28.846 -14.156 -11.695  1.00 73.44           C  
ATOM    923  HA  ASP A  58      27.819 -14.267 -11.347  1.00 73.44           H  
ATOM    924  C   ASP A  58      29.265 -12.710 -11.361  1.00 73.44           C  
ATOM    925  CB  ASP A  58      29.691 -15.196 -10.935  1.00 73.44           C  
ATOM    926  HB2 ASP A  58      30.741 -15.032 -11.177  1.00 73.44           H  
ATOM    927  HB3 ASP A  58      29.567 -15.041  -9.863  1.00 73.44           H  
ATOM    928  O   ASP A  58      29.426 -12.372 -10.189  1.00 73.44           O  
ATOM    929  CG  ASP A  58      29.322 -16.655 -11.256  1.00 73.44           C  
ATOM    930  OD1 ASP A  58      28.115 -16.979 -11.348  1.00 73.44           O  
ATOM    931  OD2 ASP A  58      30.263 -17.455 -11.453  1.00 73.44           O  
ATOM    932  N   GLN A  59      29.484 -11.842 -12.361  1.00 73.89           N  
ATOM    933  H   GLN A  59      29.280 -12.124 -13.309  1.00 73.89           H  
ATOM    934  CA  GLN A  59      29.951 -10.468 -12.132  1.00 73.89           C  
ATOM    935  HA  GLN A  59      29.770 -10.211 -11.089  1.00 73.89           H  
ATOM    936  C   GLN A  59      29.199  -9.433 -12.971  1.00 73.89           C  
ATOM    937  CB  GLN A  59      31.463 -10.332 -12.381  1.00 73.89           C  
ATOM    938  HB2 GLN A  59      31.670 -10.486 -13.440  1.00 73.89           H  
ATOM    939  HB3 GLN A  59      31.758  -9.310 -12.140  1.00 73.89           H  
ATOM    940  O   GLN A  59      28.883  -9.650 -14.140  1.00 73.89           O  
ATOM    941  CG  GLN A  59      32.313 -11.285 -11.525  1.00 73.89           C  
ATOM    942  HG2 GLN A  59      32.082 -12.320 -11.777  1.00 73.89           H  
ATOM    943  HG3 GLN A  59      32.065 -11.127 -10.476  1.00 73.89           H  
ATOM    944  CD  GLN A  59      33.809 -11.078 -11.725  1.00 73.89           C  
ATOM    945  NE2 GLN A  59      34.604 -11.225 -10.687  1.00 73.89           N  
ATOM    946 HE21 GLN A  59      35.590 -11.093 -10.862  1.00 73.89           H  
ATOM    947 HE22 GLN A  59      34.220 -11.486  -9.790  1.00 73.89           H  
ATOM    948  OE1 GLN A  59      34.301 -10.801 -12.808  1.00 73.89           O  
ATOM    949  N   ASN A  60      29.004  -8.254 -12.374  1.00 80.55           N  
ATOM    950  H   ASN A  60      29.266  -8.166 -11.402  1.00 80.55           H  
ATOM    951  CA  ASN A  60      28.583  -7.051 -13.088  1.00 80.55           C  
ATOM    952  HA  ASN A  60      27.632  -7.253 -13.580  1.00 80.55           H  
ATOM    953  C   ASN A  60      29.599  -6.678 -14.177  1.00 80.55           C  
ATOM    954  CB  ASN A  60      28.406  -5.894 -12.085  1.00 80.55           C  
ATOM    955  HB2 ASN A  60      29.308  -5.797 -11.481  1.00 80.55           H  
ATOM    956  HB3 ASN A  60      28.261  -4.959 -12.626  1.00 80.55           H  
ATOM    957  O   ASN A  60      30.758  -7.098 -14.140  1.00 80.55           O  
ATOM    958  CG  ASN A  60      27.205  -6.072 -11.175  1.00 80.55           C  
ATOM    959  ND2 ASN A  60      27.146  -5.351 -10.081  1.00 80.55           N  
ATOM    960 HD21 ASN A  60      27.873  -4.689  -9.849  1.00 80.55           H  
ATOM    961 HD22 ASN A  60      26.324  -5.498  -9.512  1.00 80.55           H  
ATOM    962  OD1 ASN A  60      26.298  -6.839 -11.433  1.00 80.55           O  
ATOM    963  N   ILE A  61      29.175  -5.842 -15.126  1.00 85.00           N  
ATOM    964  H   ILE A  61      28.220  -5.512 -15.097  1.00 85.00           H  
ATOM    965  CA  ILE A  61      30.062  -5.355 -16.183  1.00 85.00           C  
ATOM    966  HA  ILE A  61      30.416  -6.224 -16.737  1.00 85.00           H  
ATOM    967  C   ILE A  61      31.269  -4.656 -15.557  1.00 85.00           C  
ATOM    968  CB  ILE A  61      29.333  -4.430 -17.174  1.00 85.00           C  
ATOM    969  HB  ILE A  61      28.924  -3.573 -16.638  1.00 85.00           H  
ATOM    970  O   ILE A  61      31.133  -3.689 -14.809  1.00 85.00           O  
ATOM    971  CG1 ILE A  61      28.194  -5.209 -17.857  1.00 85.00           C  
ATOM    972 HG12 ILE A  61      28.633  -5.933 -18.544  1.00 85.00           H  
ATOM    973 HG13 ILE A  61      27.601  -5.765 -17.131  1.00 85.00           H  
ATOM    974  CG2 ILE A  61      30.329  -3.939 -18.248  1.00 85.00           C  
ATOM    975 HG21 ILE A  61      29.847  -3.277 -18.967  1.00 85.00           H  
ATOM    976 HG22 ILE A  61      31.144  -3.377 -17.792  1.00 85.00           H  
ATOM    977 HG23 ILE A  61      30.751  -4.793 -18.778  1.00 85.00           H  
ATOM    978  CD1 ILE A  61      27.228  -4.327 -18.636  1.00 85.00           C  
ATOM    979 HD11 ILE A  61      26.787  -4.954 -19.411  1.00 85.00           H  
ATOM    980 HD12 ILE A  61      27.729  -3.490 -19.123  1.00 85.00           H  
ATOM    981 HD13 ILE A  61      26.454  -3.951 -17.967  1.00 85.00           H  
ATOM    982  N   THR A  62      32.456  -5.141 -15.901  1.00 84.51           N  
ATOM    983  H   THR A  62      32.473  -5.921 -16.543  1.00 84.51           H  
ATOM    984  CA  THR A  62      33.734  -4.565 -15.488  1.00 84.51           C  
ATOM    985  HA  THR A  62      33.565  -3.869 -14.666  1.00 84.51           H  
ATOM    986  C   THR A  62      34.322  -3.780 -16.649  1.00 84.51           C  
ATOM    987  CB  THR A  62      34.708  -5.637 -14.978  1.00 84.51           C  
ATOM    988  HB  THR A  62      35.696  -5.192 -14.859  1.00 84.51           H  
ATOM    989  O   THR A  62      34.392  -4.284 -17.768  1.00 84.51           O  
ATOM    990  CG2 THR A  62      34.262  -6.205 -13.633  1.00 84.51           C  
ATOM    991 HG21 THR A  62      34.988  -6.943 -13.293  1.00 84.51           H  
ATOM    992 HG22 THR A  62      33.287  -6.684 -13.724  1.00 84.51           H  
ATOM    993 HG23 THR A  62      34.200  -5.404 -12.897  1.00 84.51           H  
ATOM    994  OG1 THR A  62      34.794  -6.724 -15.864  1.00 84.51           O  
ATOM    995  HG1 THR A  62      33.932  -7.147 -15.869  1.00 84.51           H  
ATOM    996  N   GLY A  63      34.694  -2.526 -16.394  1.00 83.10           N  
ATOM    997  H   GLY A  63      34.626  -2.187 -15.445  1.00 83.10           H  
ATOM    998  CA  GLY A  63      35.317  -1.639 -17.373  1.00 83.10           C  
ATOM    999  HA2 GLY A  63      34.827  -0.666 -17.353  1.00 83.10           H  
ATOM   1000  HA3 GLY A  63      35.200  -2.057 -18.373  1.00 83.10           H  
ATOM   1001  C   GLY A  63      36.806  -1.431 -17.112  1.00 83.10           C  
ATOM   1002  O   GLY A  63      37.290  -1.661 -16.005  1.00 83.10           O  
ATOM   1003  N   ASN A  64      37.526  -0.970 -18.132  1.00 79.07           N  
ATOM   1004  H   ASN A  64      37.056  -0.806 -19.010  1.00 79.07           H  
ATOM   1005  CA  ASN A  64      38.923  -0.548 -18.014  1.00 79.07           C  
ATOM   1006  HA  ASN A  64      39.398  -1.110 -17.210  1.00 79.07           H  
ATOM   1007  C   ASN A  64      39.019   0.946 -17.657  1.00 79.07           C  
ATOM   1008  CB  ASN A  64      39.627  -0.918 -19.324  1.00 79.07           C  
ATOM   1009  HB2 ASN A  64      39.127  -0.424 -20.157  1.00 79.07           H  
ATOM   1010  HB3 ASN A  64      39.531  -1.997 -19.442  1.00 79.07           H  
ATOM   1011  O   ASN A  64      38.273   1.765 -18.195  1.00 79.07           O  
ATOM   1012  CG  ASN A  64      41.108  -0.591 -19.399  1.00 79.07           C  
ATOM   1013  ND2 ASN A  64      41.734  -0.926 -20.498  1.00 79.07           N  
ATOM   1014 HD21 ASN A  64      41.218  -1.363 -21.248  1.00 79.07           H  
ATOM   1015 HD22 ASN A  64      42.698  -0.640 -20.595  1.00 79.07           H  
ATOM   1016  OD1 ASN A  64      41.707  -0.045 -18.490  1.00 79.07           O  
ATOM   1017  N   ALA A  65      39.964   1.303 -16.784  1.00 71.55           N  
ATOM   1018  H   ALA A  65      40.624   0.596 -16.492  1.00 71.55           H  
ATOM   1019  CA  ALA A  65      40.242   2.684 -16.393  1.00 71.55           C  
ATOM   1020  HA  ALA A  65      39.342   3.113 -15.954  1.00 71.55           H  
ATOM   1021  C   ALA A  65      40.639   3.572 -17.588  1.00 71.55           C  
ATOM   1022  CB  ALA A  65      41.345   2.662 -15.328  1.00 71.55           C  
ATOM   1023  HB1 ALA A  65      42.257   2.234 -15.745  1.00 71.55           H  
ATOM   1024  HB2 ALA A  65      41.554   3.681 -15.003  1.00 71.55           H  
ATOM   1025  HB3 ALA A  65      41.024   2.072 -14.469  1.00 71.55           H  
ATOM   1026  O   ALA A  65      40.223   4.728 -17.646  1.00 71.55           O  
ATOM   1027  N   ASP A  66      41.367   3.022 -18.567  1.00 72.79           N  
ATOM   1028  H   ASP A  66      41.709   2.080 -18.441  1.00 72.79           H  
ATOM   1029  CA  ASP A  66      41.821   3.764 -19.753  1.00 72.79           C  
ATOM   1030  HA  ASP A  66      42.201   4.737 -19.439  1.00 72.79           H  
ATOM   1031  C   ASP A  66      40.698   4.028 -20.774  1.00 72.79           C  
ATOM   1032  CB  ASP A  66      42.967   2.996 -20.434  1.00 72.79           C  
ATOM   1033  HB2 ASP A  66      42.634   1.980 -20.646  1.00 72.79           H  
ATOM   1034  HB3 ASP A  66      43.191   3.473 -21.388  1.00 72.79           H  
ATOM   1035  O   ASP A  66      40.858   4.848 -21.675  1.00 72.79           O  
ATOM   1036  CG  ASP A  66      44.271   2.952 -19.628  1.00 72.79           C  
ATOM   1037  OD1 ASP A  66      44.498   3.860 -18.800  1.00 72.79           O  
ATOM   1038  OD2 ASP A  66      45.061   2.020 -19.900  1.00 72.79           O  
ATOM   1039  N   MET A  67      39.562   3.329 -20.661  1.00 78.77           N  
ATOM   1040  H   MET A  67      39.469   2.726 -19.856  1.00 78.77           H  
ATOM   1041  CA  MET A  67      38.413   3.444 -21.569  1.00 78.77           C  
ATOM   1042  HA  MET A  67      38.462   4.407 -22.076  1.00 78.77           H  
ATOM   1043  C   MET A  67      37.095   3.446 -20.793  1.00 78.77           C  
ATOM   1044  CB  MET A  67      38.438   2.348 -22.645  1.00 78.77           C  
ATOM   1045  HB2 MET A  67      38.497   1.363 -22.181  1.00 78.77           H  
ATOM   1046  HB3 MET A  67      37.511   2.406 -23.216  1.00 78.77           H  
ATOM   1047  O   MET A  67      36.215   2.609 -21.010  1.00 78.77           O  
ATOM   1048  CG  MET A  67      39.602   2.529 -23.618  1.00 78.77           C  
ATOM   1049  HG2 MET A  67      39.677   3.580 -23.898  1.00 78.77           H  
ATOM   1050  HG3 MET A  67      40.524   2.248 -23.111  1.00 78.77           H  
ATOM   1051  SD  MET A  67      39.447   1.546 -25.127  1.00 78.77           S  
ATOM   1052  CE  MET A  67      38.192   2.480 -26.032  1.00 78.77           C  
ATOM   1053  HE1 MET A  67      37.243   2.469 -25.496  1.00 78.77           H  
ATOM   1054  HE2 MET A  67      38.529   3.508 -26.167  1.00 78.77           H  
ATOM   1055  HE3 MET A  67      38.064   2.020 -27.011  1.00 78.77           H  
ATOM   1056  N   THR A  68      36.951   4.404 -19.879  1.00 81.60           N  
ATOM   1057  H   THR A  68      37.700   5.070 -19.752  1.00 81.60           H  
ATOM   1058  CA  THR A  68      35.729   4.563 -19.085  1.00 81.60           C  
ATOM   1059  HA  THR A  68      35.522   3.608 -18.602  1.00 81.60           H  
ATOM   1060  C   THR A  68      34.532   4.890 -19.980  1.00 81.60           C  
ATOM   1061  CB  THR A  68      35.891   5.611 -17.971  1.00 81.60           C  
ATOM   1062  HB  THR A  68      34.904   5.915 -17.621  1.00 81.60           H  
ATOM   1063  O   THR A  68      34.495   5.902 -20.678  1.00 81.60           O  
ATOM   1064  CG2 THR A  68      36.670   5.038 -16.789  1.00 81.60           C  
ATOM   1065 HG21 THR A  68      36.811   5.809 -16.031  1.00 81.60           H  
ATOM   1066 HG22 THR A  68      37.640   4.668 -17.120  1.00 81.60           H  
ATOM   1067 HG23 THR A  68      36.110   4.212 -16.349  1.00 81.60           H  
ATOM   1068  OG1 THR A  68      36.602   6.750 -18.397  1.00 81.60           O  
ATOM   1069  HG1 THR A  68      37.528   6.610 -18.185  1.00 81.60           H  
ATOM   1070  N   PHE A  69      33.538   4.004 -19.981  1.00 86.45           N  
ATOM   1071  H   PHE A  69      33.636   3.166 -19.425  1.00 86.45           H  
ATOM   1072  CA  PHE A  69      32.233   4.249 -20.590  1.00 86.45           C  
ATOM   1073  HA  PHE A  69      32.345   4.969 -21.400  1.00 86.45           H  
ATOM   1074  C   PHE A  69      31.289   4.884 -19.565  1.00 86.45           C  
ATOM   1075  CB  PHE A  69      31.685   2.957 -21.212  1.00 86.45           C  
ATOM   1076  HB2 PHE A  69      32.315   2.688 -22.060  1.00 86.45           H  
ATOM   1077  HB3 PHE A  69      30.685   3.142 -21.604  1.00 86.45           H  
ATOM   1078  O   PHE A  69      31.421   4.674 -18.360  1.00 86.45           O  
ATOM   1079  CG  PHE A  69      31.628   1.778 -20.263  1.00 86.45           C  
ATOM   1080  CD1 PHE A  69      32.657   0.819 -20.262  1.00 86.45           C  
ATOM   1081  HD1 PHE A  69      33.488   0.909 -20.946  1.00 86.45           H  
ATOM   1082  CD2 PHE A  69      30.564   1.659 -19.351  1.00 86.45           C  
ATOM   1083  HD2 PHE A  69      29.793   2.414 -19.324  1.00 86.45           H  
ATOM   1084  CE1 PHE A  69      32.614  -0.254 -19.356  1.00 86.45           C  
ATOM   1085  HE1 PHE A  69      33.407  -0.987 -19.359  1.00 86.45           H  
ATOM   1086  CE2 PHE A  69      30.523   0.589 -18.443  1.00 86.45           C  
ATOM   1087  HE2 PHE A  69      29.719   0.518 -17.726  1.00 86.45           H  
ATOM   1088  CZ  PHE A  69      31.551  -0.368 -18.445  1.00 86.45           C  
ATOM   1089  HZ  PHE A  69      31.534  -1.176 -17.728  1.00 86.45           H  
ATOM   1090  N   SER A  70      30.325   5.672 -20.041  1.00 84.85           N  
ATOM   1091  H   SER A  70      30.215   5.739 -21.043  1.00 84.85           H  
ATOM   1092  CA  SER A  70      29.357   6.343 -19.164  1.00 84.85           C  
ATOM   1093  HA  SER A  70      29.886   6.717 -18.287  1.00 84.85           H  
ATOM   1094  C   SER A  70      28.278   5.401 -18.643  1.00 84.85           C  
ATOM   1095  CB  SER A  70      28.719   7.545 -19.862  1.00 84.85           C  
ATOM   1096  HB2 SER A  70      29.466   8.336 -19.937  1.00 84.85           H  
ATOM   1097  HB3 SER A  70      27.896   7.916 -19.251  1.00 84.85           H  
ATOM   1098  O   SER A  70      27.821   5.562 -17.516  1.00 84.85           O  
ATOM   1099  OG  SER A  70      28.244   7.257 -21.165  1.00 84.85           O  
ATOM   1100  HG  SER A  70      28.302   6.314 -21.336  1.00 84.85           H  
ATOM   1101  N   GLU A  71      27.861   4.435 -19.462  1.00 88.59           N  
ATOM   1102  H   GLU A  71      28.306   4.326 -20.362  1.00 88.59           H  
ATOM   1103  CA  GLU A  71      26.819   3.468 -19.125  1.00 88.59           C  
ATOM   1104  HA  GLU A  71      26.773   3.344 -18.043  1.00 88.59           H  
ATOM   1105  C   GLU A  71      27.168   2.115 -19.747  1.00 88.59           C  
ATOM   1106  CB  GLU A  71      25.443   3.960 -19.613  1.00 88.59           C  
ATOM   1107  HB2 GLU A  71      24.711   3.168 -19.450  1.00 88.59           H  
ATOM   1108  HB3 GLU A  71      25.498   4.170 -20.681  1.00 88.59           H  
ATOM   1109  O   GLU A  71      27.609   2.050 -20.897  1.00 88.59           O  
ATOM   1110  CG  GLU A  71      24.976   5.226 -18.868  1.00 88.59           C  
ATOM   1111  HG2 GLU A  71      24.878   4.995 -17.807  1.00 88.59           H  
ATOM   1112  HG3 GLU A  71      25.731   6.004 -18.982  1.00 88.59           H  
ATOM   1113  CD  GLU A  71      23.664   5.827 -19.380  1.00 88.59           C  
ATOM   1114  OE1 GLU A  71      23.393   6.991 -18.975  1.00 88.59           O  
ATOM   1115  OE2 GLU A  71      22.988   5.188 -20.212  1.00 88.59           O  
ATOM   1116  N   GLY A  72      26.992   1.042 -18.977  1.00 90.68           N  
ATOM   1117  H   GLY A  72      26.604   1.163 -18.053  1.00 90.68           H  
ATOM   1118  CA  GLY A  72      27.185  -0.332 -19.426  1.00 90.68           C  
ATOM   1119  HA2 GLY A  72      28.051  -0.773 -18.933  1.00 90.68           H  
ATOM   1120  HA3 GLY A  72      27.351  -0.359 -20.503  1.00 90.68           H  
ATOM   1121  C   GLY A  72      25.956  -1.157 -19.076  1.00 90.68           C  
ATOM   1122  O   GLY A  72      25.494  -1.122 -17.938  1.00 90.68           O  
ATOM   1123  N   GLN A  73      25.423  -1.885 -20.051  1.00 91.93           N  
ATOM   1124  H   GLN A  73      25.886  -1.892 -20.948  1.00 91.93           H  
ATOM   1125  CA  GLN A  73      24.288  -2.790 -19.876  1.00 91.93           C  
ATOM   1126  HA  GLN A  73      24.091  -2.940 -18.815  1.00 91.93           H  
ATOM   1127  C   GLN A  73      24.615  -4.141 -20.489  1.00 91.93           C  
ATOM   1128  CB  GLN A  73      23.025  -2.227 -20.532  1.00 91.93           C  
ATOM   1129  HB2 GLN A  73      23.225  -2.019 -21.583  1.00 91.93           H  
ATOM   1130  HB3 GLN A  73      22.240  -2.980 -20.473  1.00 91.93           H  
ATOM   1131  O   GLN A  73      25.262  -4.218 -21.529  1.00 91.93           O  
ATOM   1132  CG  GLN A  73      22.525  -0.950 -19.847  1.00 91.93           C  
ATOM   1133  HG2 GLN A  73      23.279  -0.166 -19.929  1.00 91.93           H  
ATOM   1134  HG3 GLN A  73      22.350  -1.151 -18.790  1.00 91.93           H  
ATOM   1135  CD  GLN A  73      21.231  -0.436 -20.465  1.00 91.93           C  
ATOM   1136  NE2 GLN A  73      20.683   0.641 -19.952  1.00 91.93           N  
ATOM   1137 HE21 GLN A  73      19.831   0.955 -20.394  1.00 91.93           H  
ATOM   1138 HE22 GLN A  73      21.125   1.141 -19.195  1.00 91.93           H  
ATOM   1139  OE1 GLN A  73      20.692  -0.972 -21.418  1.00 91.93           O  
ATOM   1140  N   GLY A  74      24.195  -5.222 -19.851  1.00 90.92           N  
ATOM   1141  H   GLY A  74      23.674  -5.150 -18.989  1.00 90.92           H  
ATOM   1142  CA  GLY A  74      24.488  -6.545 -20.365  1.00 90.92           C  
ATOM   1143  HA2 GLY A  74      25.561  -6.737 -20.350  1.00 90.92           H  
ATOM   1144  HA3 GLY A  74      24.142  -6.594 -21.397  1.00 90.92           H  
ATOM   1145  C   GLY A  74      23.786  -7.622 -19.576  1.00 90.92           C  
ATOM   1146  O   GLY A  74      23.427  -7.449 -18.412  1.00 90.92           O  
ATOM   1147  N   THR A  75      23.561  -8.739 -20.238  1.00 91.73           N  
ATOM   1148  H   THR A  75      23.897  -8.804 -21.188  1.00 91.73           H  
ATOM   1149  CA  THR A  75      22.907  -9.910 -19.665  1.00 91.73           C  
ATOM   1150  HA  THR A  75      23.147  -9.985 -18.605  1.00 91.73           H  
ATOM   1151  C   THR A  75      23.453 -11.131 -20.378  1.00 91.73           C  
ATOM   1152  CB  THR A  75      21.381  -9.815 -19.818  1.00 91.73           C  
ATOM   1153  HB  THR A  75      21.125  -9.759 -20.876  1.00 91.73           H  
ATOM   1154  O   THR A  75      23.620 -11.116 -21.598  1.00 91.73           O  
ATOM   1155  CG2 THR A  75      20.648 -11.000 -19.191  1.00 91.73           C  
ATOM   1156 HG21 THR A  75      20.877 -11.920 -19.728  1.00 91.73           H  
ATOM   1157 HG22 THR A  75      20.928 -11.107 -18.143  1.00 91.73           H  
ATOM   1158 HG23 THR A  75      19.573 -10.829 -19.252  1.00 91.73           H  
ATOM   1159  OG1 THR A  75      20.912  -8.654 -19.171  1.00 91.73           O  
ATOM   1160  HG1 THR A  75      21.651  -8.241 -18.719  1.00 91.73           H  
ATOM   1161  N   LEU A  76      23.749 -12.183 -19.620  1.00 90.10           N  
ATOM   1162  H   LEU A  76      23.537 -12.146 -18.633  1.00 90.10           H  
ATOM   1163  CA  LEU A  76      24.171 -13.470 -20.159  1.00 90.10           C  
ATOM   1164  HA  LEU A  76      24.360 -13.383 -21.229  1.00 90.10           H  
ATOM   1165  C   LEU A  76      23.057 -14.491 -19.975  1.00 90.10           C  
ATOM   1166  CB  LEU A  76      25.458 -13.947 -19.471  1.00 90.10           C  
ATOM   1167  HB2 LEU A  76      25.272 -14.039 -18.401  1.00 90.10           H  
ATOM   1168  HB3 LEU A  76      25.696 -14.939 -19.854  1.00 90.10           H  
ATOM   1169  O   LEU A  76      22.484 -14.586 -18.896  1.00 90.10           O  
ATOM   1170  CG  LEU A  76      26.682 -13.041 -19.679  1.00 90.10           C  
ATOM   1171  HG  LEU A  76      26.523 -12.084 -19.183  1.00 90.10           H  
ATOM   1172  CD1 LEU A  76      27.899 -13.721 -19.059  1.00 90.10           C  
ATOM   1173 HD11 LEU A  76      28.766 -13.065 -19.139  1.00 90.10           H  
ATOM   1174 HD12 LEU A  76      27.691 -13.905 -18.005  1.00 90.10           H  
ATOM   1175 HD13 LEU A  76      28.108 -14.666 -19.559  1.00 90.10           H  
ATOM   1176  CD2 LEU A  76      26.961 -12.797 -21.160  1.00 90.10           C  
ATOM   1177 HD21 LEU A  76      27.968 -12.404 -21.297  1.00 90.10           H  
ATOM   1178 HD22 LEU A  76      26.861 -13.728 -21.717  1.00 90.10           H  
ATOM   1179 HD23 LEU A  76      26.252 -12.067 -21.550  1.00 90.10           H  
ATOM   1180  N   ASN A  77      22.822 -15.302 -21.006  1.00 86.95           N  
ATOM   1181  H   ASN A  77      23.335 -15.131 -21.858  1.00 86.95           H  
ATOM   1182  CA  ASN A  77      21.857 -16.402 -21.007  1.00 86.95           C  
ATOM   1183  HA  ASN A  77      21.704 -16.700 -22.044  1.00 86.95           H  
ATOM   1184  C   ASN A  77      20.475 -15.993 -20.470  1.00 86.95           C  
ATOM   1185  CB  ASN A  77      22.437 -17.608 -20.244  1.00 86.95           C  
ATOM   1186  HB2 ASN A  77      21.783 -18.465 -20.400  1.00 86.95           H  
ATOM   1187  HB3 ASN A  77      22.443 -17.377 -19.179  1.00 86.95           H  
ATOM   1188  O   ASN A  77      19.965 -16.658 -19.568  1.00 86.95           O  
ATOM   1189  CG  ASN A  77      23.828 -17.985 -20.684  1.00 86.95           C  
ATOM   1190  ND2 ASN A  77      24.790 -17.870 -19.799  1.00 86.95           N  
ATOM   1191 HD21 ASN A  77      25.748 -17.948 -20.110  1.00 86.95           H  
ATOM   1192 HD22 ASN A  77      24.586 -17.395 -18.931  1.00 86.95           H  
ATOM   1193  OD1 ASN A  77      24.055 -18.414 -21.800  1.00 86.95           O  
ATOM   1194  N   ASN A  78      19.900 -14.910 -21.002  1.00 79.72           N  
ATOM   1195  H   ASN A  78      20.349 -14.443 -21.777  1.00 79.72           H  
ATOM   1196  CA  ASN A  78      18.578 -14.436 -20.603  1.00 79.72           C  
ATOM   1197  HA  ASN A  78      18.629 -14.063 -19.581  1.00 79.72           H  
ATOM   1198  C   ASN A  78      17.566 -15.592 -20.647  1.00 79.72           C  
ATOM   1199  CB  ASN A  78      18.175 -13.282 -21.534  1.00 79.72           C  
ATOM   1200  HB2 ASN A  78      18.173 -13.643 -22.562  1.00 79.72           H  
ATOM   1201  HB3 ASN A  78      18.913 -12.483 -21.463  1.00 79.72           H  
ATOM   1202  O   ASN A  78      17.427 -16.266 -21.667  1.00 79.72           O  
ATOM   1203  CG  ASN A  78      16.811 -12.684 -21.223  1.00 79.72           C  
ATOM   1204  ND2 ASN A  78      16.364 -11.749 -22.022  1.00 79.72           N  
ATOM   1205 HD21 ASN A  78      16.768 -11.680 -22.945  1.00 79.72           H  
ATOM   1206 HD22 ASN A  78      15.438 -11.392 -21.837  1.00 79.72           H  
ATOM   1207  OD1 ASN A  78      16.129 -13.039 -20.274  1.00 79.72           O  
ATOM   1208  N   GLU A  79      16.871 -15.829 -19.536  1.00 75.66           N  
ATOM   1209  H   GLU A  79      17.016 -15.232 -18.735  1.00 75.66           H  
ATOM   1210  CA  GLU A  79      15.978 -16.979 -19.374  1.00 75.66           C  
ATOM   1211  HA  GLU A  79      16.527 -17.892 -19.605  1.00 75.66           H  
ATOM   1212  C   GLU A  79      14.772 -16.934 -20.322  1.00 75.66           C  
ATOM   1213  CB  GLU A  79      15.500 -17.052 -17.915  1.00 75.66           C  
ATOM   1214  HB2 GLU A  79      14.824 -17.902 -17.820  1.00 75.66           H  
ATOM   1215  HB3 GLU A  79      14.955 -16.141 -17.669  1.00 75.66           H  
ATOM   1216  O   GLU A  79      14.200 -17.973 -20.646  1.00 75.66           O  
ATOM   1217  CG  GLU A  79      16.667 -17.238 -16.929  1.00 75.66           C  
ATOM   1218  HG2 GLU A  79      17.289 -16.344 -16.938  1.00 75.66           H  
ATOM   1219  HG3 GLU A  79      17.276 -18.074 -17.273  1.00 75.66           H  
ATOM   1220  CD  GLU A  79      16.210 -17.512 -15.488  1.00 75.66           C  
ATOM   1221  OE1 GLU A  79      17.069 -17.992 -14.713  1.00 75.66           O  
ATOM   1222  OE2 GLU A  79      15.023 -17.266 -15.179  1.00 75.66           O  
ATOM   1223  N   ILE A  80      14.403 -15.738 -20.793  1.00 75.45           N  
ATOM   1224  H   ILE A  80      14.935 -14.936 -20.487  1.00 75.45           H  
ATOM   1225  CA  ILE A  80      13.199 -15.515 -21.599  1.00 75.45           C  
ATOM   1226  HA  ILE A  80      12.410 -16.169 -21.228  1.00 75.45           H  
ATOM   1227  C   ILE A  80      13.425 -15.881 -23.072  1.00 75.45           C  
ATOM   1228  CB  ILE A  80      12.727 -14.051 -21.427  1.00 75.45           C  
ATOM   1229  HB  ILE A  80      13.524 -13.391 -21.768  1.00 75.45           H  
ATOM   1230  O   ILE A  80      12.564 -16.493 -23.704  1.00 75.45           O  
ATOM   1231  CG1 ILE A  80      12.442 -13.744 -19.934  1.00 75.45           C  
ATOM   1232 HG12 ILE A  80      11.635 -14.385 -19.580  1.00 75.45           H  
ATOM   1233 HG13 ILE A  80      13.328 -13.965 -19.339  1.00 75.45           H  
ATOM   1234  CG2 ILE A  80      11.476 -13.776 -22.286  1.00 75.45           C  
ATOM   1235 HG21 ILE A  80      11.689 -13.950 -23.340  1.00 75.45           H  
ATOM   1236 HG22 ILE A  80      11.169 -12.735 -22.191  1.00 75.45           H  
ATOM   1237 HG23 ILE A  80      10.659 -14.427 -21.973  1.00 75.45           H  
ATOM   1238  CD1 ILE A  80      12.080 -12.284 -19.643  1.00 75.45           C  
ATOM   1239 HD11 ILE A  80      12.038 -12.135 -18.564  1.00 75.45           H  
ATOM   1240 HD12 ILE A  80      12.839 -11.623 -20.061  1.00 75.45           H  
ATOM   1241 HD13 ILE A  80      11.104 -12.037 -20.061  1.00 75.45           H  
ATOM   1242  N   ASP A  81      14.570 -15.500 -23.639  1.00 77.91           N  
ATOM   1243  H   ASP A  81      15.242 -14.998 -23.076  1.00 77.91           H  
ATOM   1244  CA  ASP A  81      14.838 -15.596 -25.080  1.00 77.91           C  
ATOM   1245  HA  ASP A  81      14.075 -16.227 -25.534  1.00 77.91           H  
ATOM   1246  C   ASP A  81      16.173 -16.277 -25.429  1.00 77.91           C  
ATOM   1247  CB  ASP A  81      14.692 -14.201 -25.715  1.00 77.91           C  
ATOM   1248  HB2 ASP A  81      13.679 -13.842 -25.534  1.00 77.91           H  
ATOM   1249  HB3 ASP A  81      14.819 -14.289 -26.794  1.00 77.91           H  
ATOM   1250  O   ASP A  81      16.499 -16.409 -26.610  1.00 77.91           O  
ATOM   1251  CG  ASP A  81      15.682 -13.161 -25.184  1.00 77.91           C  
ATOM   1252  OD1 ASP A  81      16.633 -13.530 -24.456  1.00 77.91           O  
ATOM   1253  OD2 ASP A  81      15.529 -11.974 -25.526  1.00 77.91           O  
ATOM   1254  N   ASN A  82      16.926 -16.757 -24.431  1.00 79.57           N  
ATOM   1255  H   ASN A  82      16.602 -16.610 -23.485  1.00 79.57           H  
ATOM   1256  CA  ASN A  82      18.275 -17.316 -24.573  1.00 79.57           C  
ATOM   1257  HA  ASN A  82      18.679 -17.405 -23.565  1.00 79.57           H  
ATOM   1258  C   ASN A  82      19.264 -16.379 -25.291  1.00 79.57           C  
ATOM   1259  CB  ASN A  82      18.215 -18.736 -25.173  1.00 79.57           C  
ATOM   1260  HB2 ASN A  82      17.589 -18.729 -26.066  1.00 79.57           H  
ATOM   1261  HB3 ASN A  82      19.214 -19.050 -25.474  1.00 79.57           H  
ATOM   1262  O   ASN A  82      20.250 -16.838 -25.877  1.00 79.57           O  
ATOM   1263  CG  ASN A  82      17.724 -19.790 -24.202  1.00 79.57           C  
ATOM   1264  ND2 ASN A  82      17.074 -20.813 -24.704  1.00 79.57           N  
ATOM   1265 HD21 ASN A  82      16.746 -21.497 -24.037  1.00 79.57           H  
ATOM   1266 HD22 ASN A  82      16.872 -20.847 -25.693  1.00 79.57           H  
ATOM   1267  OD1 ASN A  82      17.986 -19.775 -23.010  1.00 79.57           O  
ATOM   1268  N   THR A  83      19.035 -15.066 -25.244  1.00 87.16           N  
ATOM   1269  H   THR A  83      18.199 -14.722 -24.793  1.00 87.16           H  
ATOM   1270  CA  THR A  83      19.974 -14.084 -25.789  1.00 87.16           C  
ATOM   1271  HA  THR A  83      20.502 -14.540 -26.626  1.00 87.16           H  
ATOM   1272  C   THR A  83      21.026 -13.695 -24.759  1.00 87.16           C  
ATOM   1273  CB  THR A  83      19.280 -12.843 -26.357  1.00 87.16           C  
ATOM   1274  HB  THR A  83      20.048 -12.214 -26.809  1.00 87.16           H  
ATOM   1275  O   THR A  83      20.848 -13.815 -23.544  1.00 87.16           O  
ATOM   1276  CG2 THR A  83      18.271 -13.187 -27.452  1.00 87.16           C  
ATOM   1277 HG21 THR A  83      17.819 -12.269 -27.827  1.00 87.16           H  
ATOM   1278 HG22 THR A  83      18.778 -13.699 -28.270  1.00 87.16           H  
ATOM   1279 HG23 THR A  83      17.483 -13.834 -27.065  1.00 87.16           H  
ATOM   1280  OG1 THR A  83      18.669 -12.091 -25.342  1.00 87.16           O  
ATOM   1281  HG1 THR A  83      17.847 -12.523 -25.101  1.00 87.16           H  
ATOM   1282  N   SER A  84      22.181 -13.260 -25.249  1.00 92.20           N  
ATOM   1283  H   SER A  84      22.305 -13.245 -26.251  1.00 92.20           H  
ATOM   1284  CA  SER A  84      23.204 -12.617 -24.428  1.00 92.20           C  
ATOM   1285  HA  SER A  84      22.777 -12.355 -23.460  1.00 92.20           H  
ATOM   1286  C   SER A  84      23.659 -11.340 -25.107  1.00 92.20           C  
ATOM   1287  CB  SER A  84      24.393 -13.548 -24.197  1.00 92.20           C  
ATOM   1288  HB2 SER A  84      24.873 -13.766 -25.151  1.00 92.20           H  
ATOM   1289  HB3 SER A  84      25.111 -13.067 -23.534  1.00 92.20           H  
ATOM   1290  O   SER A  84      23.859 -11.328 -26.322  1.00 92.20           O  
ATOM   1291  OG  SER A  84      23.942 -14.753 -23.615  1.00 92.20           O  
ATOM   1292  HG  SER A  84      23.121 -14.973 -24.061  1.00 92.20           H  
ATOM   1293  N   PHE A  85      23.839 -10.264 -24.351  1.00 94.48           N  
ATOM   1294  H   PHE A  85      23.702 -10.329 -23.352  1.00 94.48           H  
ATOM   1295  CA  PHE A  85      24.364  -9.024 -24.904  1.00 94.48           C  
ATOM   1296  HA  PHE A  85      24.999  -9.294 -25.748  1.00 94.48           H  
ATOM   1297  C   PHE A  85      25.261  -8.284 -23.921  1.00 94.48           C  
ATOM   1298  CB  PHE A  85      23.232  -8.135 -25.450  1.00 94.48           C  
ATOM   1299  HB2 PHE A  85      23.667  -7.410 -26.138  1.00 94.48           H  
ATOM   1300  HB3 PHE A  85      22.542  -8.745 -26.033  1.00 94.48           H  
ATOM   1301  O   PHE A  85      25.146  -8.415 -22.703  1.00 94.48           O  
ATOM   1302  CG  PHE A  85      22.456  -7.377 -24.393  1.00 94.48           C  
ATOM   1303  CD1 PHE A  85      21.395  -8.000 -23.710  1.00 94.48           C  
ATOM   1304  HD1 PHE A  85      21.118  -9.017 -23.944  1.00 94.48           H  
ATOM   1305  CD2 PHE A  85      22.805  -6.048 -24.084  1.00 94.48           C  
ATOM   1306  HD2 PHE A  85      23.617  -5.561 -24.604  1.00 94.48           H  
ATOM   1307  CE1 PHE A  85      20.691  -7.297 -22.717  1.00 94.48           C  
ATOM   1308  HE1 PHE A  85      19.881  -7.776 -22.187  1.00 94.48           H  
ATOM   1309  CE2 PHE A  85      22.096  -5.344 -23.095  1.00 94.48           C  
ATOM   1310  HE2 PHE A  85      22.357  -4.322 -22.866  1.00 94.48           H  
ATOM   1311  CZ  PHE A  85      21.041  -5.971 -22.410  1.00 94.48           C  
ATOM   1312  HZ  PHE A  85      20.494  -5.432 -21.650  1.00 94.48           H  
ATOM   1313  N   LEU A  86      26.152  -7.483 -24.490  1.00 95.53           N  
ATOM   1314  H   LEU A  86      26.171  -7.461 -25.499  1.00 95.53           H  
ATOM   1315  CA  LEU A  86      26.991  -6.521 -23.801  1.00 95.53           C  
ATOM   1316  HA  LEU A  86      26.582  -6.335 -22.808  1.00 95.53           H  
ATOM   1317  C   LEU A  86      26.956  -5.223 -24.603  1.00 95.53           C  
ATOM   1318  CB  LEU A  86      28.409  -7.099 -23.666  1.00 95.53           C  
ATOM   1319  HB2 LEU A  86      28.769  -7.370 -24.659  1.00 95.53           H  
ATOM   1320  HB3 LEU A  86      28.362  -8.006 -23.065  1.00 95.53           H  
ATOM   1321  O   LEU A  86      27.313  -5.196 -25.783  1.00 95.53           O  
ATOM   1322  CG  LEU A  86      29.420  -6.127 -23.033  1.00 95.53           C  
ATOM   1323  HG  LEU A  86      29.501  -5.233 -23.651  1.00 95.53           H  
ATOM   1324  CD1 LEU A  86      29.025  -5.712 -21.615  1.00 95.53           C  
ATOM   1325 HD11 LEU A  86      28.113  -5.115 -21.635  1.00 95.53           H  
ATOM   1326 HD12 LEU A  86      28.865  -6.595 -20.996  1.00 95.53           H  
ATOM   1327 HD13 LEU A  86      29.815  -5.102 -21.176  1.00 95.53           H  
ATOM   1328  CD2 LEU A  86      30.796  -6.788 -22.980  1.00 95.53           C  
ATOM   1329 HD21 LEU A  86      31.076  -7.149 -23.969  1.00 95.53           H  
ATOM   1330 HD22 LEU A  86      30.787  -7.628 -22.285  1.00 95.53           H  
ATOM   1331 HD23 LEU A  86      31.536  -6.060 -22.646  1.00 95.53           H  
ATOM   1332  N   GLN A  87      26.520  -4.156 -23.954  1.00 95.36           N  
ATOM   1333  H   GLN A  87      26.225  -4.266 -22.995  1.00 95.36           H  
ATOM   1334  CA  GLN A  87      26.388  -2.825 -24.512  1.00 95.36           C  
ATOM   1335  HA  GLN A  87      26.809  -2.828 -25.517  1.00 95.36           H  
ATOM   1336  C   GLN A  87      27.163  -1.827 -23.662  1.00 95.36           C  
ATOM   1337  CB  GLN A  87      24.907  -2.457 -24.623  1.00 95.36           C  
ATOM   1338  HB2 GLN A  87      24.453  -2.462 -23.632  1.00 95.36           H  
ATOM   1339  HB3 GLN A  87      24.409  -3.208 -25.235  1.00 95.36           H  
ATOM   1340  O   GLN A  87      27.042  -1.804 -22.438  1.00 95.36           O  
ATOM   1341  CG  GLN A  87      24.707  -1.077 -25.262  1.00 95.36           C  
ATOM   1342  HG2 GLN A  87      25.203  -1.038 -26.232  1.00 95.36           H  
ATOM   1343  HG3 GLN A  87      25.138  -0.305 -24.624  1.00 95.36           H  
ATOM   1344  CD  GLN A  87      23.229  -0.791 -25.461  1.00 95.36           C  
ATOM   1345  NE2 GLN A  87      22.707   0.262 -24.876  1.00 95.36           N  
ATOM   1346 HE21 GLN A  87      23.283   0.892 -24.336  1.00 95.36           H  
ATOM   1347 HE22 GLN A  87      21.714   0.397 -25.005  1.00 95.36           H  
ATOM   1348  OE1 GLN A  87      22.525  -1.525 -26.136  1.00 95.36           O  
ATOM   1349  N   VAL A  88      27.929  -0.975 -24.331  1.00 94.40           N  
ATOM   1350  H   VAL A  88      27.955  -1.046 -25.338  1.00 94.40           H  
ATOM   1351  CA  VAL A  88      28.657   0.133 -23.712  1.00 94.40           C  
ATOM   1352  HA  VAL A  88      28.317   0.258 -22.684  1.00 94.40           H  
ATOM   1353  C   VAL A  88      28.340   1.423 -24.443  1.00 94.40           C  
ATOM   1354  CB  VAL A  88      30.172  -0.114 -23.666  1.00 94.40           C  
ATOM   1355  HB  VAL A  88      30.660   0.803 -23.335  1.00 94.40           H  
ATOM   1356  O   VAL A  88      28.303   1.457 -25.675  1.00 94.40           O  
ATOM   1357  CG1 VAL A  88      30.507  -1.209 -22.659  1.00 94.40           C  
ATOM   1358 HG11 VAL A  88      30.118  -0.941 -21.677  1.00 94.40           H  
ATOM   1359 HG12 VAL A  88      31.594  -1.278 -22.600  1.00 94.40           H  
ATOM   1360 HG13 VAL A  88      30.088  -2.166 -22.970  1.00 94.40           H  
ATOM   1361  CG2 VAL A  88      30.775  -0.524 -25.015  1.00 94.40           C  
ATOM   1362 HG21 VAL A  88      30.326  -1.451 -25.370  1.00 94.40           H  
ATOM   1363 HG22 VAL A  88      30.593   0.266 -25.744  1.00 94.40           H  
ATOM   1364 HG23 VAL A  88      31.850  -0.665 -24.908  1.00 94.40           H  
ATOM   1365  N   THR A  89      28.119   2.480 -23.670  1.00 93.22           N  
ATOM   1366  H   THR A  89      28.101   2.345 -22.670  1.00 93.22           H  
ATOM   1367  CA  THR A  89      27.761   3.799 -24.183  1.00 93.22           C  
ATOM   1368  HA  THR A  89      27.852   3.793 -25.269  1.00 93.22           H  
ATOM   1369  C   THR A  89      28.699   4.854 -23.619  1.00 93.22           C  
ATOM   1370  CB  THR A  89      26.305   4.156 -23.851  1.00 93.22           C  
ATOM   1371  HB  THR A  89      26.198   4.258 -22.772  1.00 93.22           H  
ATOM   1372  O   THR A  89      28.873   4.963 -22.401  1.00 93.22           O  
ATOM   1373  CG2 THR A  89      25.862   5.456 -24.525  1.00 93.22           C  
ATOM   1374 HG21 THR A  89      24.803   5.627 -24.333  1.00 93.22           H  
ATOM   1375 HG22 THR A  89      26.422   6.300 -24.123  1.00 93.22           H  
ATOM   1376 HG23 THR A  89      26.027   5.391 -25.601  1.00 93.22           H  
ATOM   1377  OG1 THR A  89      25.418   3.157 -24.300  1.00 93.22           O  
ATOM   1378  HG1 THR A  89      24.550   3.390 -23.964  1.00 93.22           H  
ATOM   1379  N   TRP A  90      29.240   5.693 -24.498  1.00 91.69           N  
ATOM   1380  H   TRP A  90      29.056   5.525 -25.476  1.00 91.69           H  
ATOM   1381  CA  TRP A  90      29.950   6.924 -24.159  1.00 91.69           C  
ATOM   1382  HA  TRP A  90      30.164   6.957 -23.091  1.00 91.69           H  
ATOM   1383  C   TRP A  90      29.081   8.118 -24.527  1.00 91.69           C  
ATOM   1384  CB  TRP A  90      31.286   7.000 -24.904  1.00 91.69           C  
ATOM   1385  HB2 TRP A  90      31.102   6.951 -25.978  1.00 91.69           H  
ATOM   1386  HB3 TRP A  90      31.749   7.964 -24.698  1.00 91.69           H  
ATOM   1387  O   TRP A  90      28.799   8.324 -25.703  1.00 91.69           O  
ATOM   1388  CG  TRP A  90      32.258   5.928 -24.546  1.00 91.69           C  
ATOM   1389  CD1 TRP A  90      33.254   6.032 -23.639  1.00 91.69           C  
ATOM   1390  HD1 TRP A  90      33.482   6.907 -23.050  1.00 91.69           H  
ATOM   1391  CD2 TRP A  90      32.346   4.577 -25.084  1.00 91.69           C  
ATOM   1392  CE2 TRP A  90      33.433   3.910 -24.450  1.00 91.69           C  
ATOM   1393  CE3 TRP A  90      31.619   3.851 -26.049  1.00 91.69           C  
ATOM   1394  HE3 TRP A  90      30.788   4.325 -26.549  1.00 91.69           H  
ATOM   1395  NE1 TRP A  90      33.938   4.837 -23.566  1.00 91.69           N  
ATOM   1396  HE1 TRP A  90      34.693   4.682 -22.913  1.00 91.69           H  
ATOM   1397  CH2 TRP A  90      33.056   1.906 -25.747  1.00 91.69           C  
ATOM   1398  HH2 TRP A  90      33.325   0.897 -26.024  1.00 91.69           H  
ATOM   1399  CZ2 TRP A  90      33.791   2.596 -24.767  1.00 91.69           C  
ATOM   1400  HZ2 TRP A  90      34.633   2.140 -24.268  1.00 91.69           H  
ATOM   1401  CZ3 TRP A  90      31.968   2.532 -26.377  1.00 91.69           C  
ATOM   1402  HZ3 TRP A  90      31.395   2.000 -27.123  1.00 91.69           H  
ATOM   1403  N   LYS A  91      28.685   8.923 -23.536  1.00 86.79           N  
ATOM   1404  H   LYS A  91      28.826   8.605 -22.588  1.00 86.79           H  
ATOM   1405  CA  LYS A  91      27.924  10.165 -23.759  1.00 86.79           C  
ATOM   1406  HA  LYS A  91      27.027   9.932 -24.332  1.00 86.79           H  
ATOM   1407  C   LYS A  91      28.689  11.170 -24.623  1.00 86.79           C  
ATOM   1408  CB  LYS A  91      27.505  10.776 -22.409  1.00 86.79           C  
ATOM   1409  HB2 LYS A  91      28.337  10.729 -21.706  1.00 86.79           H  
ATOM   1410  HB3 LYS A  91      27.228  11.820 -22.554  1.00 86.79           H  
ATOM   1411  O   LYS A  91      28.090  11.765 -25.507  1.00 86.79           O  
ATOM   1412  CG  LYS A  91      26.289  10.024 -21.852  1.00 86.79           C  
ATOM   1413  HG2 LYS A  91      25.440  10.214 -22.509  1.00 86.79           H  
ATOM   1414  HG3 LYS A  91      26.487   8.952 -21.878  1.00 86.79           H  
ATOM   1415  CD  LYS A  91      25.900  10.416 -20.419  1.00 86.79           C  
ATOM   1416  HD2 LYS A  91      26.744  10.246 -19.752  1.00 86.79           H  
ATOM   1417  HD3 LYS A  91      25.591  11.461 -20.383  1.00 86.79           H  
ATOM   1418  CE  LYS A  91      24.734   9.489 -20.050  1.00 86.79           C  
ATOM   1419  HE2 LYS A  91      25.038   8.465 -20.264  1.00 86.79           H  
ATOM   1420  HE3 LYS A  91      23.886   9.697 -20.703  1.00 86.79           H  
ATOM   1421  NZ  LYS A  91      24.302   9.540 -18.637  1.00 86.79           N  
ATOM   1422  HZ1 LYS A  91      25.079   9.414 -18.005  1.00 86.79           H  
ATOM   1423  HZ2 LYS A  91      23.759  10.364 -18.421  1.00 86.79           H  
ATOM   1424  HZ3 LYS A  91      23.724   8.721 -18.513  1.00 86.79           H  
ATOM   1425  N   ASN A  92      30.002  11.287 -24.408  1.00 82.70           N  
ATOM   1426  H   ASN A  92      30.418  10.709 -23.691  1.00 82.70           H  
ATOM   1427  CA  ASN A  92      30.886  12.165 -25.172  1.00 82.70           C  
ATOM   1428  HA  ASN A  92      30.322  12.687 -25.946  1.00 82.70           H  
ATOM   1429  C   ASN A  92      31.974  11.327 -25.847  1.00 82.70           C  
ATOM   1430  CB  ASN A  92      31.502  13.218 -24.231  1.00 82.70           C  
ATOM   1431  HB2 ASN A  92      32.228  13.806 -24.792  1.00 82.70           H  
ATOM   1432  HB3 ASN A  92      32.032  12.715 -23.422  1.00 82.70           H  
ATOM   1433  O   ASN A  92      32.934  10.920 -25.193  1.00 82.70           O  
ATOM   1434  CG  ASN A  92      30.499  14.183 -23.629  1.00 82.70           C  
ATOM   1435  ND2 ASN A  92      30.906  14.940 -22.639  1.00 82.70           N  
ATOM   1436 HD21 ASN A  92      31.867  14.908 -22.331  1.00 82.70           H  
ATOM   1437 HD22 ASN A  92      30.227  15.601 -22.291  1.00 82.70           H  
ATOM   1438  OD1 ASN A  92      29.348  14.276 -24.003  1.00 82.70           O  
ATOM   1439  N   ALA A  93      31.832  11.059 -27.143  1.00 84.48           N  
ATOM   1440  H   ALA A  93      31.017  11.386 -27.641  1.00 84.48           H  
ATOM   1441  CA  ALA A  93      32.876  10.373 -27.893  1.00 84.48           C  
ATOM   1442  HA  ALA A  93      33.238   9.542 -27.287  1.00 84.48           H  
ATOM   1443  C   ALA A  93      34.056  11.321 -28.172  1.00 84.48           C  
ATOM   1444  CB  ALA A  93      32.267   9.798 -29.174  1.00 84.48           C  
ATOM   1445  HB1 ALA A  93      31.436   9.137 -28.928  1.00 84.48           H  
ATOM   1446  HB2 ALA A  93      31.902  10.612 -29.799  1.00 84.48           H  
ATOM   1447  HB3 ALA A  93      33.022   9.237 -29.724  1.00 84.48           H  
ATOM   1448  O   ALA A  93      33.844  12.431 -28.663  1.00 84.48           O  
ATOM   1449  N   SER A  94      35.282  10.876 -27.876  1.00 83.68           N  
ATOM   1450  H   SER A  94      35.378   9.959 -27.464  1.00 83.68           H  
ATOM   1451  CA  SER A  94      36.535  11.571 -28.203  1.00 83.68           C  
ATOM   1452  HA  SER A  94      36.309  12.577 -28.558  1.00 83.68           H  
ATOM   1453  C   SER A  94      37.292  10.835 -29.311  1.00 83.68           C  
ATOM   1454  CB  SER A  94      37.417  11.730 -26.957  1.00 83.68           C  
ATOM   1455  HB2 SER A  94      38.202  12.457 -27.166  1.00 83.68           H  
ATOM   1456  HB3 SER A  94      36.813  12.098 -26.128  1.00 83.68           H  
ATOM   1457  O   SER A  94      37.064   9.645 -29.546  1.00 83.68           O  
ATOM   1458  OG  SER A  94      38.016  10.494 -26.609  1.00 83.68           O  
ATOM   1459  HG  SER A  94      38.511  10.594 -25.793  1.00 83.68           H  
ATOM   1460  N   ASN A  95      38.239  11.507 -29.973  1.00 84.60           N  
ATOM   1461  H   ASN A  95      38.364  12.491 -29.781  1.00 84.60           H  
ATOM   1462  CA  ASN A  95      39.069  10.862 -30.999  1.00 84.60           C  
ATOM   1463  HA  ASN A  95      38.406  10.456 -31.763  1.00 84.60           H  
ATOM   1464  C   ASN A  95      39.895   9.671 -30.466  1.00 84.60           C  
ATOM   1465  CB  ASN A  95      39.957  11.917 -31.671  1.00 84.60           C  
ATOM   1466  HB2 ASN A  95      40.680  12.292 -30.946  1.00 84.60           H  
ATOM   1467  HB3 ASN A  95      39.342  12.749 -32.013  1.00 84.60           H  
ATOM   1468  O   ASN A  95      40.299   8.802 -31.235  1.00 84.60           O  
ATOM   1469  CG  ASN A  95      40.685  11.351 -32.882  1.00 84.60           C  
ATOM   1470  ND2 ASN A  95      41.924  11.734 -33.085  1.00 84.60           N  
ATOM   1471 HD21 ASN A  95      42.376  12.352 -32.426  1.00 84.60           H  
ATOM   1472 HD22 ASN A  95      42.392  11.303 -33.870  1.00 84.60           H  
ATOM   1473  OD1 ASN A  95      40.171  10.564 -33.663  1.00 84.60           O  
ATOM   1474  N   GLU A  96      40.119   9.587 -29.154  1.00 84.13           N  
ATOM   1475  H   GLU A  96      39.714  10.284 -28.545  1.00 84.13           H  
ATOM   1476  CA  GLU A  96      40.821   8.462 -28.523  1.00 84.13           C  
ATOM   1477  HA  GLU A  96      41.769   8.304 -29.036  1.00 84.13           H  
ATOM   1478  C   GLU A  96      40.044   7.141 -28.608  1.00 84.13           C  
ATOM   1479  CB  GLU A  96      41.115   8.785 -27.054  1.00 84.13           C  
ATOM   1480  HB2 GLU A  96      41.679   7.954 -26.629  1.00 84.13           H  
ATOM   1481  HB3 GLU A  96      40.172   8.875 -26.513  1.00 84.13           H  
ATOM   1482  O   GLU A  96      40.641   6.075 -28.464  1.00 84.13           O  
ATOM   1483  CG  GLU A  96      41.934  10.073 -26.882  1.00 84.13           C  
ATOM   1484  HG2 GLU A  96      41.349  10.924 -27.233  1.00 84.13           H  
ATOM   1485  HG3 GLU A  96      42.829   9.998 -27.499  1.00 84.13           H  
ATOM   1486  CD  GLU A  96      42.341  10.324 -25.425  1.00 84.13           C  
ATOM   1487  OE1 GLU A  96      43.260  11.150 -25.234  1.00 84.13           O  
ATOM   1488  OE2 GLU A  96      41.754   9.683 -24.527  1.00 84.13           O  
ATOM   1489  N   LEU A  97      38.733   7.205 -28.878  1.00 89.12           N  
ATOM   1490  H   LEU A  97      38.312   8.118 -28.969  1.00 89.12           H  
ATOM   1491  CA  LEU A  97      37.879   6.039 -29.105  1.00 89.12           C  
ATOM   1492  HA  LEU A  97      38.223   5.225 -28.466  1.00 89.12           H  
ATOM   1493  C   LEU A  97      37.948   5.514 -30.548  1.00 89.12           C  
ATOM   1494  CB  LEU A  97      36.423   6.380 -28.730  1.00 89.12           C  
ATOM   1495  HB2 LEU A  97      35.803   5.501 -28.905  1.00 89.12           H  
ATOM   1496  HB3 LEU A  97      36.073   7.163 -29.403  1.00 89.12           H  
ATOM   1497  O   LEU A  97      37.337   4.484 -30.834  1.00 89.12           O  
ATOM   1498  CG  LEU A  97      36.193   6.843 -27.281  1.00 89.12           C  
ATOM   1499  HG  LEU A  97      36.740   7.768 -27.101  1.00 89.12           H  
ATOM   1500  CD1 LEU A  97      34.704   7.122 -27.080  1.00 89.12           C  
ATOM   1501 HD11 LEU A  97      34.341   7.759 -27.886  1.00 89.12           H  
ATOM   1502 HD12 LEU A  97      34.551   7.616 -26.121  1.00 89.12           H  
ATOM   1503 HD13 LEU A  97      34.146   6.185 -27.087  1.00 89.12           H  
ATOM   1504  CD2 LEU A  97      36.622   5.795 -26.254  1.00 89.12           C  
ATOM   1505 HD21 LEU A  97      37.706   5.680 -26.282  1.00 89.12           H  
ATOM   1506 HD22 LEU A  97      36.341   6.125 -25.254  1.00 89.12           H  
ATOM   1507 HD23 LEU A  97      36.141   4.840 -26.467  1.00 89.12           H  
ATOM   1508  N   SER A  98      38.641   6.201 -31.464  1.00 90.58           N  
ATOM   1509  H   SER A  98      39.136   7.031 -31.169  1.00 90.58           H  
ATOM   1510  CA  SER A  98      38.833   5.737 -32.841  1.00 90.58           C  
ATOM   1511  HA  SER A  98      37.860   5.504 -33.273  1.00 90.58           H  
ATOM   1512  C   SER A  98      39.708   4.485 -32.890  1.00 90.58           C  
ATOM   1513  CB  SER A  98      39.504   6.812 -33.702  1.00 90.58           C  
ATOM   1514  HB2 SER A  98      39.802   6.371 -34.653  1.00 90.58           H  
ATOM   1515  HB3 SER A  98      40.400   7.176 -33.199  1.00 90.58           H  
ATOM   1516  O   SER A  98      40.809   4.461 -32.342  1.00 90.58           O  
ATOM   1517  OG  SER A  98      38.628   7.888 -33.970  1.00 90.58           O  
ATOM   1518  HG  SER A  98      39.096   8.708 -33.796  1.00 90.58           H  
ATOM   1519  N   GLY A  99      39.269   3.486 -33.652  1.00 92.72           N  
ATOM   1520  H   GLY A  99      38.353   3.566 -34.070  1.00 92.72           H  
ATOM   1521  CA  GLY A  99      40.023   2.257 -33.881  1.00 92.72           C  
ATOM   1522  HA2 GLY A  99      40.667   2.048 -33.027  1.00 92.72           H  
ATOM   1523  HA3 GLY A  99      40.670   2.382 -34.749  1.00 92.72           H  
ATOM   1524  C   GLY A  99      39.129   1.047 -34.111  1.00 92.72           C  
ATOM   1525  O   GLY A  99      37.912   1.151 -34.301  1.00 92.72           O  
ATOM   1526  N   LYS A 100      39.750  -0.129 -34.166  1.00 95.34           N  
ATOM   1527  H   LYS A 100      40.758  -0.129 -34.095  1.00 95.34           H  
ATOM   1528  CA  LYS A 100      39.053  -1.405 -34.317  1.00 95.34           C  
ATOM   1529  HA  LYS A 100      38.139  -1.236 -34.886  1.00 95.34           H  
ATOM   1530  C   LYS A 100      38.656  -1.961 -32.953  1.00 95.34           C  
ATOM   1531  CB  LYS A 100      39.932  -2.371 -35.112  1.00 95.34           C  
ATOM   1532  HB2 LYS A 100      40.308  -1.864 -36.001  1.00 95.34           H  
ATOM   1533  HB3 LYS A 100      40.779  -2.664 -34.492  1.00 95.34           H  
ATOM   1534  O   LYS A 100      39.503  -2.244 -32.106  1.00 95.34           O  
ATOM   1535  CG  LYS A 100      39.186  -3.638 -35.533  1.00 95.34           C  
ATOM   1536  HG2 LYS A 100      38.828  -4.165 -34.648  1.00 95.34           H  
ATOM   1537  HG3 LYS A 100      38.336  -3.373 -36.161  1.00 95.34           H  
ATOM   1538  CD  LYS A 100      40.145  -4.545 -36.310  1.00 95.34           C  
ATOM   1539  HD2 LYS A 100      40.481  -4.028 -37.208  1.00 95.34           H  
ATOM   1540  HD3 LYS A 100      41.009  -4.768 -35.685  1.00 95.34           H  
ATOM   1541  CE  LYS A 100      39.428  -5.842 -36.684  1.00 95.34           C  
ATOM   1542  HE2 LYS A 100      38.547  -5.602 -37.281  1.00 95.34           H  
ATOM   1543  HE3 LYS A 100      39.083  -6.319 -35.767  1.00 95.34           H  
ATOM   1544  NZ  LYS A 100      40.316  -6.763 -37.428  1.00 95.34           N  
ATOM   1545  HZ1 LYS A 100      41.115  -7.004 -36.859  1.00 95.34           H  
ATOM   1546  HZ2 LYS A 100      40.643  -6.327 -38.278  1.00 95.34           H  
ATOM   1547  HZ3 LYS A 100      39.813  -7.608 -37.661  1.00 95.34           H  
ATOM   1548  N   TYR A 101      37.362  -2.194 -32.789  1.00 95.62           N  
ATOM   1549  H   TYR A 101      36.740  -1.963 -33.550  1.00 95.62           H  
ATOM   1550  CA  TYR A 101      36.798  -2.930 -31.671  1.00 95.62           C  
ATOM   1551  HA  TYR A 101      37.521  -2.935 -30.855  1.00 95.62           H  
ATOM   1552  C   TYR A 101      36.532  -4.370 -32.083  1.00 95.62           C  
ATOM   1553  CB  TYR A 101      35.529  -2.257 -31.148  1.00 95.62           C  
ATOM   1554  HB2 TYR A 101      34.818  -2.134 -31.965  1.00 95.62           H  
ATOM   1555  HB3 TYR A 101      35.078  -2.911 -30.402  1.00 95.62           H  
ATOM   1556  O   TYR A 101      36.165  -4.660 -33.225  1.00 95.62           O  
ATOM   1557  CG  TYR A 101      35.785  -0.914 -30.509  1.00 95.62           C  
ATOM   1558  CD1 TYR A 101      35.851  -0.791 -29.107  1.00 95.62           C  
ATOM   1559  HD1 TYR A 101      35.716  -1.657 -28.476  1.00 95.62           H  
ATOM   1560  CD2 TYR A 101      35.974   0.213 -31.328  1.00 95.62           C  
ATOM   1561  HD2 TYR A 101      35.938   0.126 -32.404  1.00 95.62           H  
ATOM   1562  CE1 TYR A 101      36.083   0.472 -28.525  1.00 95.62           C  
ATOM   1563  HE1 TYR A 101      36.119   0.600 -27.453  1.00 95.62           H  
ATOM   1564  CE2 TYR A 101      36.233   1.463 -30.748  1.00 95.62           C  
ATOM   1565  HE2 TYR A 101      36.415   2.322 -31.377  1.00 95.62           H  
ATOM   1566  OH  TYR A 101      36.554   2.808 -28.806  1.00 95.62           O  
ATOM   1567  HH  TYR A 101      36.774   3.438 -29.496  1.00 95.62           H  
ATOM   1568  CZ  TYR A 101      36.280   1.599 -29.348  1.00 95.62           C  
ATOM   1569  N   ILE A 102      36.700  -5.279 -31.135  1.00 97.20           N  
ATOM   1570  H   ILE A 102      37.025  -4.967 -30.231  1.00 97.20           H  
ATOM   1571  CA  ILE A 102      36.444  -6.701 -31.304  1.00 97.20           C  
ATOM   1572  HA  ILE A 102      35.898  -6.870 -32.232  1.00 97.20           H  
ATOM   1573  C   ILE A 102      35.557  -7.125 -30.144  1.00 97.20           C  
ATOM   1574  CB  ILE A 102      37.764  -7.501 -31.370  1.00 97.20           C  
ATOM   1575  HB  ILE A 102      38.257  -7.437 -30.399  1.00 97.20           H  
ATOM   1576  O   ILE A 102      35.936  -6.972 -28.984  1.00 97.20           O  
ATOM   1577  CG1 ILE A 102      38.730  -6.926 -32.437  1.00 97.20           C  
ATOM   1578 HG12 ILE A 102      38.898  -5.866 -32.247  1.00 97.20           H  
ATOM   1579 HG13 ILE A 102      38.283  -7.026 -33.426  1.00 97.20           H  
ATOM   1580  CG2 ILE A 102      37.445  -8.980 -31.657  1.00 97.20           C  
ATOM   1581 HG21 ILE A 102      38.353  -9.582 -31.610  1.00 97.20           H  
ATOM   1582 HG22 ILE A 102      36.985  -9.087 -32.639  1.00 97.20           H  
ATOM   1583 HG23 ILE A 102      36.761  -9.374 -30.905  1.00 97.20           H  
ATOM   1584  CD1 ILE A 102      40.118  -7.574 -32.443  1.00 97.20           C  
ATOM   1585 HD11 ILE A 102      40.764  -7.033 -33.135  1.00 97.20           H  
ATOM   1586 HD12 ILE A 102      40.055  -8.613 -32.766  1.00 97.20           H  
ATOM   1587 HD13 ILE A 102      40.552  -7.526 -31.444  1.00 97.20           H  
ATOM   1588  N   CYS A 103      34.380  -7.651 -30.458  1.00 97.35           N  
ATOM   1589  H   CYS A 103      34.145  -7.766 -31.434  1.00 97.35           H  
ATOM   1590  CA  CYS A 103      33.592  -8.390 -29.493  1.00 97.35           C  
ATOM   1591  HA  CYS A 103      33.825  -8.041 -28.487  1.00 97.35           H  
ATOM   1592  C   CYS A 103      33.932  -9.872 -29.587  1.00 97.35           C  
ATOM   1593  CB  CYS A 103      32.102  -8.181 -29.714  1.00 97.35           C  
ATOM   1594  HB2 CYS A 103      31.823  -8.543 -30.704  1.00 97.35           H  
ATOM   1595  HB3 CYS A 103      31.862  -7.121 -29.634  1.00 97.35           H  
ATOM   1596  O   CYS A 103      34.000 -10.415 -30.693  1.00 97.35           O  
ATOM   1597  SG  CYS A 103      31.197  -9.110 -28.454  1.00 97.35           S  
ATOM   1598  N   VAL A 104      34.099 -10.520 -28.438  1.00 96.39           N  
ATOM   1599  H   VAL A 104      34.015 -10.000 -27.575  1.00 96.39           H  
ATOM   1600  CA  VAL A 104      34.323 -11.959 -28.336  1.00 96.39           C  
ATOM   1601  HA  VAL A 104      34.145 -12.409 -29.313  1.00 96.39           H  
ATOM   1602  C   VAL A 104      33.334 -12.570 -27.349  1.00 96.39           C  
ATOM   1603  CB  VAL A 104      35.772 -12.276 -27.941  1.00 96.39           C  
ATOM   1604  HB  VAL A 104      35.918 -11.942 -26.914  1.00 96.39           H  
ATOM   1605  O   VAL A 104      33.070 -12.013 -26.282  1.00 96.39           O  
ATOM   1606  CG1 VAL A 104      36.063 -13.779 -28.022  1.00 96.39           C  
ATOM   1607 HG11 VAL A 104      35.410 -14.326 -27.341  1.00 96.39           H  
ATOM   1608 HG12 VAL A 104      35.907 -14.142 -29.038  1.00 96.39           H  
ATOM   1609 HG13 VAL A 104      37.091 -13.976 -27.719  1.00 96.39           H  
ATOM   1610  CG2 VAL A 104      36.786 -11.564 -28.850  1.00 96.39           C  
ATOM   1611 HG21 VAL A 104      37.797 -11.900 -28.617  1.00 96.39           H  
ATOM   1612 HG22 VAL A 104      36.740 -10.488 -28.682  1.00 96.39           H  
ATOM   1613 HG23 VAL A 104      36.567 -11.783 -29.895  1.00 96.39           H  
ATOM   1614  N   VAL A 105      32.801 -13.733 -27.715  1.00 94.72           N  
ATOM   1615  H   VAL A 105      33.062 -14.104 -28.617  1.00 94.72           H  
ATOM   1616  CA  VAL A 105      31.874 -14.527 -26.908  1.00 94.72           C  
ATOM   1617  HA  VAL A 105      31.743 -14.056 -25.934  1.00 94.72           H  
ATOM   1618  C   VAL A 105      32.467 -15.905 -26.690  1.00 94.72           C  
ATOM   1619  CB  VAL A 105      30.494 -14.617 -27.578  1.00 94.72           C  
ATOM   1620  HB  VAL A 105      30.587 -15.096 -28.553  1.00 94.72           H  
ATOM   1621  O   VAL A 105      32.818 -16.593 -27.649  1.00 94.72           O  
ATOM   1622  CG1 VAL A 105      29.496 -15.422 -26.740  1.00 94.72           C  
ATOM   1623 HG11 VAL A 105      29.380 -14.963 -25.758  1.00 94.72           H  
ATOM   1624 HG12 VAL A 105      29.837 -16.450 -26.623  1.00 94.72           H  
ATOM   1625 HG13 VAL A 105      28.526 -15.443 -27.238  1.00 94.72           H  
ATOM   1626  CG2 VAL A 105      29.957 -13.199 -27.781  1.00 94.72           C  
ATOM   1627 HG21 VAL A 105      30.499 -12.726 -28.600  1.00 94.72           H  
ATOM   1628 HG22 VAL A 105      28.892 -13.223 -28.013  1.00 94.72           H  
ATOM   1629 HG23 VAL A 105      30.121 -12.600 -26.886  1.00 94.72           H  
ATOM   1630  N   HIS A 106      32.570 -16.295 -25.422  1.00 93.16           N  
ATOM   1631  H   HIS A 106      32.266 -15.658 -24.699  1.00 93.16           H  
ATOM   1632  CA  HIS A 106      32.951 -17.637 -25.007  1.00 93.16           C  
ATOM   1633  HA  HIS A 106      33.467 -18.157 -25.815  1.00 93.16           H  
ATOM   1634  C   HIS A 106      31.678 -18.393 -24.663  1.00 93.16           C  
ATOM   1635  CB  HIS A 106      33.876 -17.589 -23.787  1.00 93.16           C  
ATOM   1636  HB2 HIS A 106      33.389 -17.001 -23.008  1.00 93.16           H  
ATOM   1637  HB3 HIS A 106      33.991 -18.605 -23.410  1.00 93.16           H  
ATOM   1638  O   HIS A 106      31.017 -18.092 -23.663  1.00 93.16           O  
ATOM   1639  CG  HIS A 106      35.255 -17.033 -24.026  1.00 93.16           C  
ATOM   1640  CD2 HIS A 106      35.650 -16.137 -24.982  1.00 93.16           C  
ATOM   1641  HD2 HIS A 106      35.023 -15.691 -25.740  1.00 93.16           H  
ATOM   1642  ND1 HIS A 106      36.367 -17.328 -23.272  1.00 93.16           N  
ATOM   1643  HD1 HIS A 106      36.394 -17.942 -22.471  1.00 93.16           H  
ATOM   1644  CE1 HIS A 106      37.401 -16.623 -23.759  1.00 93.16           C  
ATOM   1645  HE1 HIS A 106      38.407 -16.637 -23.365  1.00 93.16           H  
ATOM   1646  NE2 HIS A 106      37.015 -15.896 -24.815  1.00 93.16           N  
ATOM   1647  N   ALA A 107      31.337 -19.371 -25.489  1.00 89.57           N  
ATOM   1648  H   ALA A 107      31.928 -19.582 -26.280  1.00 89.57           H  
ATOM   1649  CA  ALA A 107      30.136 -20.163 -25.317  1.00 89.57           C  
ATOM   1650  HA  ALA A 107      29.640 -19.883 -24.388  1.00 89.57           H  
ATOM   1651  C   ALA A 107      30.490 -21.646 -25.210  1.00 89.57           C  
ATOM   1652  CB  ALA A 107      29.185 -19.832 -26.467  1.00 89.57           C  
ATOM   1653  HB1 ALA A 107      28.195 -20.214 -26.220  1.00 89.57           H  
ATOM   1654  HB2 ALA A 107      29.106 -18.752 -26.592  1.00 89.57           H  
ATOM   1655  HB3 ALA A 107      29.544 -20.277 -27.395  1.00 89.57           H  
ATOM   1656  O   ALA A 107      31.354 -22.136 -25.928  1.00 89.57           O  
ATOM   1657  N   THR A 108      29.820 -22.371 -24.324  1.00 86.83           N  
ATOM   1658  H   THR A 108      29.146 -21.909 -23.730  1.00 86.83           H  
ATOM   1659  CA  THR A 108      30.012 -23.813 -24.145  1.00 86.83           C  
ATOM   1660  HA  THR A 108      30.810 -24.167 -24.798  1.00 86.83           H  
ATOM   1661  C   THR A 108      28.728 -24.524 -24.529  1.00 86.83           C  
ATOM   1662  CB  THR A 108      30.406 -24.155 -22.703  1.00 86.83           C  
ATOM   1663  HB  THR A 108      29.556 -23.994 -22.040  1.00 86.83           H  
ATOM   1664  O   THR A 108      27.662 -24.150 -24.045  1.00 86.83           O  
ATOM   1665  CG2 THR A 108      30.887 -25.596 -22.573  1.00 86.83           C  
ATOM   1666 HG21 THR A 108      31.733 -25.771 -23.237  1.00 86.83           H  
ATOM   1667 HG22 THR A 108      31.182 -25.800 -21.544  1.00 86.83           H  
ATOM   1668 HG23 THR A 108      30.078 -26.277 -22.837  1.00 86.83           H  
ATOM   1669  OG1 THR A 108      31.478 -23.350 -22.267  1.00 86.83           O  
ATOM   1670  HG1 THR A 108      32.040 -23.905 -21.721  1.00 86.83           H  
ATOM   1671  N   ASN A 109      28.804 -25.525 -25.402  1.00 82.12           N  
ATOM   1672  H   ASN A 109      29.712 -25.807 -25.741  1.00 82.12           H  
ATOM   1673  CA  ASN A 109      27.645 -26.336 -25.777  1.00 82.12           C  
ATOM   1674  HA  ASN A 109      26.763 -25.696 -25.788  1.00 82.12           H  
ATOM   1675  C   ASN A 109      27.347 -27.447 -24.740  1.00 82.12           C  
ATOM   1676  CB  ASN A 109      27.851 -26.826 -27.220  1.00 82.12           C  
ATOM   1677  HB2 ASN A 109      26.892 -27.161 -27.615  1.00 82.12           H  
ATOM   1678  HB3 ASN A 109      28.194 -26.002 -27.847  1.00 82.12           H  
ATOM   1679  O   ASN A 109      28.041 -27.567 -23.728  1.00 82.12           O  
ATOM   1680  CG  ASN A 109      28.827 -27.977 -27.355  1.00 82.12           C  
ATOM   1681  ND2 ASN A 109      28.919 -28.515 -28.543  1.00 82.12           N  
ATOM   1682 HD21 ASN A 109      28.834 -29.516 -28.440  1.00 82.12           H  
ATOM   1683 HD22 ASN A 109      28.316 -28.124 -29.252  1.00 82.12           H  
ATOM   1684  OD1 ASN A 109      29.442 -28.446 -26.411  1.00 82.12           O  
ATOM   1685  N   ALA A 110      26.320 -28.270 -24.988  1.00 76.19           N  
ATOM   1686  H   ALA A 110      25.827 -28.190 -25.866  1.00 76.19           H  
ATOM   1687  CA  ALA A 110      25.933 -29.364 -24.086  1.00 76.19           C  
ATOM   1688  HA  ALA A 110      25.689 -28.950 -23.108  1.00 76.19           H  
ATOM   1689  C   ALA A 110      27.035 -30.414 -23.882  1.00 76.19           C  
ATOM   1690  CB  ALA A 110      24.700 -30.070 -24.656  1.00 76.19           C  
ATOM   1691  HB1 ALA A 110      24.917 -30.459 -25.651  1.00 76.19           H  
ATOM   1692  HB2 ALA A 110      23.859 -29.379 -24.716  1.00 76.19           H  
ATOM   1693  HB3 ALA A 110      24.426 -30.903 -24.008  1.00 76.19           H  
ATOM   1694  O   ALA A 110      27.160 -30.962 -22.790  1.00 76.19           O  
ATOM   1695  N   GLU A 111      27.839 -30.690 -24.912  1.00 79.16           N  
ATOM   1696  H   GLU A 111      27.661 -30.257 -25.807  1.00 79.16           H  
ATOM   1697  CA  GLU A 111      28.940 -31.658 -24.848  1.00 79.16           C  
ATOM   1698  HA  GLU A 111      28.607 -32.515 -24.263  1.00 79.16           H  
ATOM   1699  C   GLU A 111      30.187 -31.109 -24.129  1.00 79.16           C  
ATOM   1700  CB  GLU A 111      29.304 -32.167 -26.256  1.00 79.16           C  
ATOM   1701  HB2 GLU A 111      29.719 -31.354 -26.851  1.00 79.16           H  
ATOM   1702  HB3 GLU A 111      30.094 -32.910 -26.145  1.00 79.16           H  
ATOM   1703  O   GLU A 111      31.207 -31.792 -24.052  1.00 79.16           O  
ATOM   1704  CG  GLU A 111      28.154 -32.859 -27.015  1.00 79.16           C  
ATOM   1705  HG2 GLU A 111      28.595 -33.448 -27.819  1.00 79.16           H  
ATOM   1706  HG3 GLU A 111      27.654 -33.551 -26.338  1.00 79.16           H  
ATOM   1707  CD  GLU A 111      27.131 -31.898 -27.639  1.00 79.16           C  
ATOM   1708  OE1 GLU A 111      26.005 -32.351 -27.928  1.00 79.16           O  
ATOM   1709  OE2 GLU A 111      27.484 -30.712 -27.840  1.00 79.16           O  
ATOM   1710  N   GLY A 112      30.141 -29.873 -23.617  1.00 78.75           N  
ATOM   1711  H   GLY A 112      29.284 -29.349 -23.717  1.00 78.75           H  
ATOM   1712  CA  GLY A 112      31.284 -29.216 -22.981  1.00 78.75           C  
ATOM   1713  HA2 GLY A 112      31.800 -29.933 -22.342  1.00 78.75           H  
ATOM   1714  HA3 GLY A 112      30.916 -28.403 -22.355  1.00 78.75           H  
ATOM   1715  C   GLY A 112      32.303 -28.644 -23.972  1.00 78.75           C  
ATOM   1716  O   GLY A 112      33.352 -28.147 -23.559  1.00 78.75           O  
ATOM   1717  N   LYS A 113      32.015 -28.676 -25.279  1.00 82.83           N  
ATOM   1718  H   LYS A 113      31.093 -28.988 -25.546  1.00 82.83           H  
ATOM   1719  CA  LYS A 113      32.857 -28.057 -26.304  1.00 82.83           C  
ATOM   1720  HA  LYS A 113      33.893 -28.321 -26.088  1.00 82.83           H  
ATOM   1721  C   LYS A 113      32.713 -26.540 -26.222  1.00 82.83           C  
ATOM   1722  CB  LYS A 113      32.491 -28.605 -27.689  1.00 82.83           C  
ATOM   1723  HB2 LYS A 113      31.483 -28.277 -27.942  1.00 82.83           H  
ATOM   1724  HB3 LYS A 113      32.506 -29.694 -27.659  1.00 82.83           H  
ATOM   1725  O   LYS A 113      31.609 -25.997 -26.285  1.00 82.83           O  
ATOM   1726  CG  LYS A 113      33.443 -28.116 -28.786  1.00 82.83           C  
ATOM   1727  HG2 LYS A 113      33.453 -27.026 -28.802  1.00 82.83           H  
ATOM   1728  HG3 LYS A 113      34.451 -28.479 -28.585  1.00 82.83           H  
ATOM   1729  CD  LYS A 113      32.971 -28.623 -30.152  1.00 82.83           C  
ATOM   1730  HD2 LYS A 113      31.945 -28.290 -30.312  1.00 82.83           H  
ATOM   1731  HD3 LYS A 113      33.000 -29.712 -30.168  1.00 82.83           H  
ATOM   1732  CE  LYS A 113      33.873 -28.053 -31.249  1.00 82.83           C  
ATOM   1733  HE2 LYS A 113      34.878 -28.457 -31.126  1.00 82.83           H  
ATOM   1734  HE3 LYS A 113      33.929 -26.973 -31.114  1.00 82.83           H  
ATOM   1735  NZ  LYS A 113      33.338 -28.361 -32.596  1.00 82.83           N  
ATOM   1736  HZ1 LYS A 113      33.933 -27.965 -33.311  1.00 82.83           H  
ATOM   1737  HZ2 LYS A 113      32.426 -27.939 -32.696  1.00 82.83           H  
ATOM   1738  HZ3 LYS A 113      33.253 -29.358 -32.731  1.00 82.83           H  
ATOM   1739  N   VAL A 114      33.851 -25.866 -26.102  1.00 84.59           N  
ATOM   1740  H   VAL A 114      34.711 -26.391 -26.031  1.00 84.59           H  
ATOM   1741  CA  VAL A 114      33.931 -24.404 -26.078  1.00 84.59           C  
ATOM   1742  HA  VAL A 114      33.014 -24.013 -25.637  1.00 84.59           H  
ATOM   1743  C   VAL A 114      34.034 -23.874 -27.506  1.00 84.59           C  
ATOM   1744  CB  VAL A 114      35.101 -23.920 -25.201  1.00 84.59           C  
ATOM   1745  HB  VAL A 114      36.043 -24.240 -25.644  1.00 84.59           H  
ATOM   1746  O   VAL A 114      34.850 -24.351 -28.297  1.00 84.59           O  
ATOM   1747  CG1 VAL A 114      35.106 -22.392 -25.074  1.00 84.59           C  
ATOM   1748 HG11 VAL A 114      34.156 -22.047 -24.665  1.00 84.59           H  
ATOM   1749 HG12 VAL A 114      35.916 -22.074 -24.419  1.00 84.59           H  
ATOM   1750 HG13 VAL A 114      35.255 -21.929 -26.050  1.00 84.59           H  
ATOM   1751  CG2 VAL A 114      35.009 -24.500 -23.780  1.00 84.59           C  
ATOM   1752 HG21 VAL A 114      34.057 -24.220 -23.328  1.00 84.59           H  
ATOM   1753 HG22 VAL A 114      35.823 -24.111 -23.169  1.00 84.59           H  
ATOM   1754 HG23 VAL A 114      35.087 -25.587 -23.801  1.00 84.59           H  
ATOM   1755  N   GLU A 115      33.218 -22.877 -27.823  1.00 82.96           N  
ATOM   1756  H   GLU A 115      32.569 -22.555 -27.118  1.00 82.96           H  
ATOM   1757  CA  GLU A 115      33.264 -22.097 -29.050  1.00 82.96           C  
ATOM   1758  HA  GLU A 115      34.077 -22.486 -29.663  1.00 82.96           H  
ATOM   1759  C   GLU A 115      33.595 -20.637 -28.747  1.00 82.96           C  
ATOM   1760  CB  GLU A 115      31.955 -22.215 -29.849  1.00 82.96           C  
ATOM   1761  HB2 GLU A 115      31.493 -21.232 -29.943  1.00 82.96           H  
ATOM   1762  HB3 GLU A 115      31.260 -22.871 -29.325  1.00 82.96           H  
ATOM   1763  O   GLU A 115      33.081 -20.032 -27.801  1.00 82.96           O  
ATOM   1764  CG  GLU A 115      32.258 -22.779 -31.247  1.00 82.96           C  
ATOM   1765  HG2 GLU A 115      32.678 -23.778 -31.130  1.00 82.96           H  
ATOM   1766  HG3 GLU A 115      33.023 -22.155 -31.709  1.00 82.96           H  
ATOM   1767  CD  GLU A 115      31.050 -22.838 -32.195  1.00 82.96           C  
ATOM   1768  OE1 GLU A 115      31.099 -23.718 -33.089  1.00 82.96           O  
ATOM   1769  OE2 GLU A 115      30.114 -22.024 -32.028  1.00 82.96           O  
ATOM   1770  N   PHE A 116      34.459 -20.083 -29.593  1.00 89.44           N  
ATOM   1771  H   PHE A 116      34.784 -20.631 -30.376  1.00 89.44           H  
ATOM   1772  CA  PHE A 116      34.877 -18.693 -29.547  1.00 89.44           C  
ATOM   1773  HA  PHE A 116      34.448 -18.200 -28.675  1.00 89.44           H  
ATOM   1774  C   PHE A 116      34.357 -18.023 -30.805  1.00 89.44           C  
ATOM   1775  CB  PHE A 116      36.402 -18.594 -29.445  1.00 89.44           C  
ATOM   1776  HB2 PHE A 116      36.853 -19.005 -30.349  1.00 89.44           H  
ATOM   1777  HB3 PHE A 116      36.680 -17.541 -29.392  1.00 89.44           H  
ATOM   1778  O   PHE A 116      34.803 -18.326 -31.913  1.00 89.44           O  
ATOM   1779  CG  PHE A 116      36.980 -19.316 -28.249  1.00 89.44           C  
ATOM   1780  CD1 PHE A 116      37.168 -18.637 -27.034  1.00 89.44           C  
ATOM   1781  HD1 PHE A 116      36.915 -17.590 -26.953  1.00 89.44           H  
ATOM   1782  CD2 PHE A 116      37.320 -20.679 -28.347  1.00 89.44           C  
ATOM   1783  HD2 PHE A 116      37.168 -21.208 -29.277  1.00 89.44           H  
ATOM   1784  CE1 PHE A 116      37.703 -19.319 -25.928  1.00 89.44           C  
ATOM   1785  HE1 PHE A 116      37.867 -18.799 -24.996  1.00 89.44           H  
ATOM   1786  CE2 PHE A 116      37.845 -21.360 -27.237  1.00 89.44           C  
ATOM   1787  HE2 PHE A 116      38.093 -22.409 -27.314  1.00 89.44           H  
ATOM   1788  CZ  PHE A 116      38.039 -20.678 -26.026  1.00 89.44           C  
ATOM   1789  HZ  PHE A 116      38.446 -21.197 -25.170  1.00 89.44           H  
ATOM   1790  N   LEU A 117      33.405 -17.116 -30.633  1.00 92.18           N  
ATOM   1791  H   LEU A 117      33.090 -16.919 -29.694  1.00 92.18           H  
ATOM   1792  CA  LEU A 117      32.895 -16.307 -31.727  1.00 92.18           C  
ATOM   1793  HA  LEU A 117      33.281 -16.677 -32.677  1.00 92.18           H  
ATOM   1794  C   LEU A 117      33.413 -14.894 -31.549  1.00 92.18           C  
ATOM   1795  CB  LEU A 117      31.367 -16.392 -31.773  1.00 92.18           C  
ATOM   1796  HB2 LEU A 117      30.985 -15.677 -32.503  1.00 92.18           H  
ATOM   1797  HB3 LEU A 117      30.979 -16.117 -30.792  1.00 92.18           H  
ATOM   1798  O   LEU A 117      33.353 -14.340 -30.454  1.00 92.18           O  
ATOM   1799  CG  LEU A 117      30.872 -17.801 -32.147  1.00 92.18           C  
ATOM   1800  HG  LEU A 117      31.393 -18.557 -31.559  1.00 92.18           H  
ATOM   1801  CD1 LEU A 117      29.394 -17.895 -31.823  1.00 92.18           C  
ATOM   1802 HD11 LEU A 117      29.039 -18.897 -32.065  1.00 92.18           H  
ATOM   1803 HD12 LEU A 117      29.267 -17.734 -30.752  1.00 92.18           H  
ATOM   1804 HD13 LEU A 117      28.835 -17.153 -32.393  1.00 92.18           H  
ATOM   1805  CD2 LEU A 117      31.053 -18.109 -33.634  1.00 92.18           C  
ATOM   1806 HD21 LEU A 117      30.534 -17.370 -34.245  1.00 92.18           H  
ATOM   1807 HD22 LEU A 117      32.114 -18.124 -33.885  1.00 92.18           H  
ATOM   1808 HD23 LEU A 117      30.648 -19.099 -33.843  1.00 92.18           H  
ATOM   1809  N   SER A 118      33.915 -14.312 -32.632  1.00 95.58           N  
ATOM   1810  H   SER A 118      33.952 -14.831 -33.497  1.00 95.58           H  
ATOM   1811  CA  SER A 118      34.387 -12.934 -32.632  1.00 95.58           C  
ATOM   1812  HA  SER A 118      34.034 -12.457 -31.717  1.00 95.58           H  
ATOM   1813  C   SER A 118      33.818 -12.161 -33.808  1.00 95.58           C  
ATOM   1814  CB  SER A 118      35.914 -12.865 -32.625  1.00 95.58           C  
ATOM   1815  HB2 SER A 118      36.303 -13.439 -31.784  1.00 95.58           H  
ATOM   1816  HB3 SER A 118      36.221 -11.825 -32.510  1.00 95.58           H  
ATOM   1817  O   SER A 118      33.801 -12.665 -34.931  1.00 95.58           O  
ATOM   1818  OG  SER A 118      36.440 -13.376 -33.836  1.00 95.58           O  
ATOM   1819  HG  SER A 118      35.763 -13.306 -34.513  1.00 95.58           H  
ATOM   1820  N   ALA A 119      33.416 -10.922 -33.560  1.00 96.56           N  
ATOM   1821  H   ALA A 119      33.496 -10.581 -32.613  1.00 96.56           H  
ATOM   1822  CA  ALA A 119      33.010  -9.969 -34.581  1.00 96.56           C  
ATOM   1823  HA  ALA A 119      33.285 -10.345 -35.566  1.00 96.56           H  
ATOM   1824  C   ALA A 119      33.763  -8.661 -34.344  1.00 96.56           C  
ATOM   1825  CB  ALA A 119      31.489  -9.797 -34.543  1.00 96.56           C  
ATOM   1826  HB1 ALA A 119      31.007 -10.745 -34.784  1.00 96.56           H  
ATOM   1827  HB2 ALA A 119      31.178  -9.048 -35.271  1.00 96.56           H  
ATOM   1828  HB3 ALA A 119      31.177  -9.486 -33.546  1.00 96.56           H  
ATOM   1829  O   ALA A 119      33.993  -8.269 -33.201  1.00 96.56           O  
ATOM   1830  N   SER A 120      34.167  -7.987 -35.417  1.00 96.12           N  
ATOM   1831  H   SER A 120      33.895  -8.308 -36.335  1.00 96.12           H  
ATOM   1832  CA  SER A 120      34.918  -6.738 -35.312  1.00 96.12           C  
ATOM   1833  HA  SER A 120      34.967  -6.444 -34.263  1.00 96.12           H  
ATOM   1834  C   SER A 120      34.236  -5.606 -36.049  1.00 96.12           C  
ATOM   1835  CB  SER A 120      36.358  -6.900 -35.792  1.00 96.12           C  
ATOM   1836  HB2 SER A 120      36.900  -5.986 -35.549  1.00 96.12           H  
ATOM   1837  HB3 SER A 120      36.824  -7.731 -35.262  1.00 96.12           H  
ATOM   1838  O   SER A 120      33.719  -5.812 -37.144  1.00 96.12           O  
ATOM   1839  OG  SER A 120      36.432  -7.125 -37.191  1.00 96.12           O  
ATOM   1840  HG  SER A 120      35.602  -6.837 -37.578  1.00 96.12           H  
ATOM   1841  N   LEU A 121      34.338  -4.413 -35.481  1.00 94.57           N  
ATOM   1842  H   LEU A 121      34.847  -4.342 -34.612  1.00 94.57           H  
ATOM   1843  CA  LEU A 121      33.828  -3.172 -36.037  1.00 94.57           C  
ATOM   1844  HA  LEU A 121      33.515  -3.325 -37.069  1.00 94.57           H  
ATOM   1845  C   LEU A 121      34.943  -2.127 -35.997  1.00 94.57           C  
ATOM   1846  CB  LEU A 121      32.617  -2.743 -35.199  1.00 94.57           C  
ATOM   1847  HB2 LEU A 121      31.868  -3.534 -35.204  1.00 94.57           H  
ATOM   1848  HB3 LEU A 121      32.950  -2.602 -34.171  1.00 94.57           H  
ATOM   1849  O   LEU A 121      35.714  -2.079 -35.041  1.00 94.57           O  
ATOM   1850  CG  LEU A 121      31.973  -1.439 -35.688  1.00 94.57           C  
ATOM   1851  HG  LEU A 121      32.735  -0.680 -35.868  1.00 94.57           H  
ATOM   1852  CD1 LEU A 121      31.159  -1.635 -36.966  1.00 94.57           C  
ATOM   1853 HD11 LEU A 121      30.367  -2.366 -36.800  1.00 94.57           H  
ATOM   1854 HD12 LEU A 121      30.708  -0.690 -37.268  1.00 94.57           H  
ATOM   1855 HD13 LEU A 121      31.797  -1.979 -37.781  1.00 94.57           H  
ATOM   1856  CD2 LEU A 121      31.064  -0.903 -34.606  1.00 94.57           C  
ATOM   1857 HD21 LEU A 121      30.304  -1.639 -34.345  1.00 94.57           H  
ATOM   1858 HD22 LEU A 121      30.592  -0.006 -35.009  1.00 94.57           H  
ATOM   1859 HD23 LEU A 121      31.646  -0.637 -33.724  1.00 94.57           H  
ATOM   1860  N   LYS A 122      35.033  -1.278 -37.019  1.00 94.15           N  
ATOM   1861  H   LYS A 122      34.316  -1.308 -37.731  1.00 94.15           H  
ATOM   1862  CA  LYS A 122      35.927  -0.120 -37.005  1.00 94.15           C  
ATOM   1863  HA  LYS A 122      36.651  -0.222 -36.196  1.00 94.15           H  
ATOM   1864  C   LYS A 122      35.111   1.132 -36.719  1.00 94.15           C  
ATOM   1865  CB  LYS A 122      36.699  -0.052 -38.325  1.00 94.15           C  
ATOM   1866  HB2 LYS A 122      36.015   0.183 -39.141  1.00 94.15           H  
ATOM   1867  HB3 LYS A 122      37.151  -1.025 -38.515  1.00 94.15           H  
ATOM   1868  O   LYS A 122      34.191   1.434 -37.469  1.00 94.15           O  
ATOM   1869  CG  LYS A 122      37.807   1.004 -38.252  1.00 94.15           C  
ATOM   1870  HG2 LYS A 122      37.366   1.995 -38.137  1.00 94.15           H  
ATOM   1871  HG3 LYS A 122      38.442   0.797 -37.391  1.00 94.15           H  
ATOM   1872  CD  LYS A 122      38.659   0.971 -39.523  1.00 94.15           C  
ATOM   1873  HD2 LYS A 122      39.068  -0.030 -39.655  1.00 94.15           H  
ATOM   1874  HD3 LYS A 122      38.038   1.229 -40.381  1.00 94.15           H  
ATOM   1875  CE  LYS A 122      39.801   1.980 -39.377  1.00 94.15           C  
ATOM   1876  HE2 LYS A 122      40.351   1.747 -38.465  1.00 94.15           H  
ATOM   1877  HE3 LYS A 122      39.371   2.974 -39.254  1.00 94.15           H  
ATOM   1878  NZ  LYS A 122      40.712   1.947 -40.545  1.00 94.15           N  
ATOM   1879  HZ1 LYS A 122      40.208   2.175 -41.390  1.00 94.15           H  
ATOM   1880  HZ2 LYS A 122      41.129   1.032 -40.636  1.00 94.15           H  
ATOM   1881  HZ3 LYS A 122      41.453   2.621 -40.416  1.00 94.15           H  
ATOM   1882  N   VAL A 123      35.467   1.847 -35.661  1.00 92.25           N  
ATOM   1883  H   VAL A 123      36.261   1.545 -35.114  1.00 92.25           H  
ATOM   1884  CA  VAL A 123      34.853   3.123 -35.293  1.00 92.25           C  
ATOM   1885  HA  VAL A 123      33.921   3.260 -35.841  1.00 92.25           H  
ATOM   1886  C   VAL A 123      35.809   4.240 -35.681  1.00 92.25           C  
ATOM   1887  CB  VAL A 123      34.525   3.167 -33.792  1.00 92.25           C  
ATOM   1888  HB  VAL A 123      35.448   3.019 -33.232  1.00 92.25           H  
ATOM   1889  O   VAL A 123      37.005   4.171 -35.387  1.00 92.25           O  
ATOM   1890  CG1 VAL A 123      33.917   4.512 -33.379  1.00 92.25           C  
ATOM   1891 HG11 VAL A 123      33.667   4.483 -32.319  1.00 92.25           H  
ATOM   1892 HG12 VAL A 123      33.013   4.714 -33.954  1.00 92.25           H  
ATOM   1893 HG13 VAL A 123      34.634   5.319 -33.525  1.00 92.25           H  
ATOM   1894  CG2 VAL A 123      33.533   2.062 -33.409  1.00 92.25           C  
ATOM   1895 HG21 VAL A 123      33.355   2.110 -32.335  1.00 92.25           H  
ATOM   1896 HG22 VAL A 123      33.941   1.078 -33.642  1.00 92.25           H  
ATOM   1897 HG23 VAL A 123      32.591   2.200 -33.939  1.00 92.25           H  
ATOM   1898  N   GLN A 124      35.287   5.269 -36.342  1.00 89.14           N  
ATOM   1899  H   GLN A 124      34.306   5.254 -36.579  1.00 89.14           H  
ATOM   1900  CA  GLN A 124      36.038   6.484 -36.631  1.00 89.14           C  
ATOM   1901  HA  GLN A 124      37.027   6.421 -36.177  1.00 89.14           H  
ATOM   1902  C   GLN A 124      35.324   7.679 -36.005  1.00 89.14           C  
ATOM   1903  CB  GLN A 124      36.229   6.618 -38.148  1.00 89.14           C  
ATOM   1904  HB2 GLN A 124      36.672   5.698 -38.529  1.00 89.14           H  
ATOM   1905  HB3 GLN A 124      35.263   6.765 -38.631  1.00 89.14           H  
ATOM   1906  O   GLN A 124      34.240   8.064 -36.446  1.00 89.14           O  
ATOM   1907  CG  GLN A 124      37.162   7.790 -38.484  1.00 89.14           C  
ATOM   1908  HG2 GLN A 124      36.710   8.723 -38.146  1.00 89.14           H  
ATOM   1909  HG3 GLN A 124      38.103   7.660 -37.951  1.00 89.14           H  
ATOM   1910  CD  GLN A 124      37.466   7.921 -39.973  1.00 89.14           C  
ATOM   1911  NE2 GLN A 124      38.322   8.850 -40.339  1.00 89.14           N  
ATOM   1912 HE21 GLN A 124      38.746   9.445 -39.642  1.00 89.14           H  
ATOM   1913 HE22 GLN A 124      38.533   8.921 -41.324  1.00 89.14           H  
ATOM   1914  OE1 GLN A 124      36.958   7.223 -40.839  1.00 89.14           O  
ATOM   1915  N   VAL A 125      35.956   8.280 -35.000  1.00 84.86           N  
ATOM   1916  H   VAL A 125      36.848   7.927 -34.685  1.00 84.86           H  
ATOM   1917  CA  VAL A 125      35.524   9.557 -34.440  1.00 84.86           C  
ATOM   1918  HA  VAL A 125      34.448   9.655 -34.587  1.00 84.86           H  
ATOM   1919  C   VAL A 125      36.227  10.668 -35.214  1.00 84.86           C  
ATOM   1920  CB  VAL A 125      35.771   9.639 -32.926  1.00 84.86           C  
ATOM   1921  HB  VAL A 125      36.844   9.594 -32.740  1.00 84.86           H  
ATOM   1922  O   VAL A 125      37.452  10.702 -35.315  1.00 84.86           O  
ATOM   1923  CG1 VAL A 125      35.207  10.948 -32.357  1.00 84.86           C  
ATOM   1924 HG11 VAL A 125      35.320  10.967 -31.273  1.00 84.86           H  
ATOM   1925 HG12 VAL A 125      34.148  11.039 -32.598  1.00 84.86           H  
ATOM   1926 HG13 VAL A 125      35.741  11.803 -32.771  1.00 84.86           H  
ATOM   1927  CG2 VAL A 125      35.113   8.462 -32.191  1.00 84.86           C  
ATOM   1928 HG21 VAL A 125      34.051   8.413 -32.431  1.00 84.86           H  
ATOM   1929 HG22 VAL A 125      35.228   8.593 -31.115  1.00 84.86           H  
ATOM   1930 HG23 VAL A 125      35.598   7.526 -32.470  1.00 84.86           H  
ATOM   1931  N   GLN A 126      35.447  11.543 -35.832  1.00 83.53           N  
ATOM   1932  H   GLN A 126      34.453  11.501 -35.655  1.00 83.53           H  
ATOM   1933  CA  GLN A 126      35.942  12.691 -36.575  1.00 83.53           C  
ATOM   1934  HA  GLN A 126      36.961  12.490 -36.906  1.00 83.53           H  
ATOM   1935  C   GLN A 126      35.988  13.904 -35.656  1.00 83.53           C  
ATOM   1936  CB  GLN A 126      35.086  12.939 -37.824  1.00 83.53           C  
ATOM   1937  HB2 GLN A 126      34.043  13.075 -37.540  1.00 83.53           H  
ATOM   1938  HB3 GLN A 126      35.435  13.849 -38.314  1.00 83.53           H  
ATOM   1939  O   GLN A 126      35.069  14.141 -34.868  1.00 83.53           O  
ATOM   1940  CG  GLN A 126      35.211  11.763 -38.805  1.00 83.53           C  
ATOM   1941  HG2 GLN A 126      34.772  10.870 -38.360  1.00 83.53           H  
ATOM   1942  HG3 GLN A 126      36.268  11.568 -38.989  1.00 83.53           H  
ATOM   1943  CD  GLN A 126      34.531  12.003 -40.147  1.00 83.53           C  
ATOM   1944  NE2 GLN A 126      34.797  11.178 -41.136  1.00 83.53           N  
ATOM   1945 HE21 GLN A 126      35.460  10.428 -41.007  1.00 83.53           H  
ATOM   1946 HE22 GLN A 126      34.409  11.489 -42.015  1.00 83.53           H  
ATOM   1947  OE1 GLN A 126      33.775  12.921 -40.383  1.00 83.53           O  
ATOM   1948  N   LYS A 127      37.071  14.674 -35.777  1.00 80.43           N  
ATOM   1949  H   LYS A 127      37.755  14.432 -36.480  1.00 80.43           H  
ATOM   1950  CA  LYS A 127      37.185  15.970 -35.118  1.00 80.43           C  
ATOM   1951  HA  LYS A 127      37.071  15.832 -34.043  1.00 80.43           H  
ATOM   1952  C   LYS A 127      36.055  16.868 -35.612  1.00 80.43           C  
ATOM   1953  CB  LYS A 127      38.557  16.582 -35.413  1.00 80.43           C  
ATOM   1954  HB2 LYS A 127      39.332  15.864 -35.145  1.00 80.43           H  
ATOM   1955  HB3 LYS A 127      38.633  16.810 -36.476  1.00 80.43           H  
ATOM   1956  O   LYS A 127      35.812  16.939 -36.813  1.00 80.43           O  
ATOM   1957  CG  LYS A 127      38.757  17.860 -34.594  1.00 80.43           C  
ATOM   1958  HG2 LYS A 127      38.691  17.622 -33.532  1.00 80.43           H  
ATOM   1959  HG3 LYS A 127      37.984  18.586 -34.844  1.00 80.43           H  
ATOM   1960  CD  LYS A 127      40.118  18.480 -34.895  1.00 80.43           C  
ATOM   1961  HD2 LYS A 127      40.162  18.738 -35.953  1.00 80.43           H  
ATOM   1962  HD3 LYS A 127      40.908  17.769 -34.653  1.00 80.43           H  
ATOM   1963  CE  LYS A 127      40.256  19.738 -34.042  1.00 80.43           C  
ATOM   1964  HE2 LYS A 127      39.387  20.369 -34.229  1.00 80.43           H  
ATOM   1965  HE3 LYS A 127      40.236  19.451 -32.991  1.00 80.43           H  
ATOM   1966  NZ  LYS A 127      41.500  20.467 -34.372  1.00 80.43           N  
ATOM   1967  HZ1 LYS A 127      42.304  19.879 -34.207  1.00 80.43           H  
ATOM   1968  HZ2 LYS A 127      41.565  21.303 -33.809  1.00 80.43           H  
ATOM   1969  HZ3 LYS A 127      41.472  20.736 -35.345  1.00 80.43           H  
ATOM   1970  N   LEU A 128      35.390  17.537 -34.681  1.00 78.69           N  
ATOM   1971  H   LEU A 128      35.647  17.407 -33.713  1.00 78.69           H  
ATOM   1972  CA  LEU A 128      34.268  18.405 -34.995  1.00 78.69           C  
ATOM   1973  HA  LEU A 128      33.614  17.861 -35.678  1.00 78.69           H  
ATOM   1974  C   LEU A 128      34.730  19.689 -35.702  1.00 78.69           C  
ATOM   1975  CB  LEU A 128      33.530  18.698 -33.680  1.00 78.69           C  
ATOM   1976  HB2 LEU A 128      33.369  17.767 -33.135  1.00 78.69           H  
ATOM   1977  HB3 LEU A 128      34.161  19.342 -33.067  1.00 78.69           H  
ATOM   1978  O   LEU A 128      35.628  20.376 -35.207  1.00 78.69           O  
ATOM   1979  CG  LEU A 128      32.175  19.374 -33.895  1.00 78.69           C  
ATOM   1980  HG  LEU A 128      32.281  20.215 -34.580  1.00 78.69           H  
ATOM   1981  CD1 LEU A 128      31.168  18.380 -34.462  1.00 78.69           C  
ATOM   1982 HD11 LEU A 128      31.540  17.933 -35.384  1.00 78.69           H  
ATOM   1983 HD12 LEU A 128      30.961  17.604 -33.726  1.00 78.69           H  
ATOM   1984 HD13 LEU A 128      30.262  18.928 -34.720  1.00 78.69           H  
ATOM   1985  CD2 LEU A 128      31.646  19.909 -32.565  1.00 78.69           C  
ATOM   1986 HD21 LEU A 128      32.347  20.638 -32.160  1.00 78.69           H  
ATOM   1987 HD22 LEU A 128      31.527  19.089 -31.857  1.00 78.69           H  
ATOM   1988 HD23 LEU A 128      30.684  20.396 -32.727  1.00 78.69           H  
ATOM   1989  N   GLU A 129      34.081  20.047 -36.810  1.00 83.69           N  
ATOM   1990  H   GLU A 129      33.387  19.430 -37.207  1.00 83.69           H  
ATOM   1991  CA  GLU A 129      34.287  21.333 -37.480  1.00 83.69           C  
ATOM   1992  HA  GLU A 129      35.278  21.710 -37.227  1.00 83.69           H  
ATOM   1993  C   GLU A 129      33.268  22.384 -37.000  1.00 83.69           C  
ATOM   1994  CB  GLU A 129      34.243  21.156 -39.009  1.00 83.69           C  
ATOM   1995  HB2 GLU A 129      34.288  22.136 -39.483  1.00 83.69           H  
ATOM   1996  HB3 GLU A 129      33.286  20.716 -39.289  1.00 83.69           H  
ATOM   1997  O   GLU A 129      32.164  22.069 -36.550  1.00 83.69           O  
ATOM   1998  CG  GLU A 129      35.383  20.278 -39.569  1.00 83.69           C  
ATOM   1999  HG2 GLU A 129      35.210  20.146 -40.637  1.00 83.69           H  
ATOM   2000  HG3 GLU A 129      35.341  19.292 -39.106  1.00 83.69           H  
ATOM   2001  CD  GLU A 129      36.786  20.884 -39.376  1.00 83.69           C  
ATOM   2002  OE1 GLU A 129      37.782  20.125 -39.445  1.00 83.69           O  
ATOM   2003  OE2 GLU A 129      36.874  22.121 -39.174  1.00 83.69           O  
ATOM   2004  N   ILE A 130      33.607  23.675 -37.128  1.00 85.46           N  
ATOM   2005  H   ILE A 130      34.522  23.882 -37.502  1.00 85.46           H  
ATOM   2006  CA  ILE A 130      32.722  24.784 -36.704  1.00 85.46           C  
ATOM   2007  HA  ILE A 130      32.518  24.669 -35.640  1.00 85.46           H  
ATOM   2008  C   ILE A 130      31.359  24.723 -37.419  1.00 85.46           C  
ATOM   2009  CB  ILE A 130      33.417  26.153 -36.924  1.00 85.46           C  
ATOM   2010  HB  ILE A 130      33.749  26.205 -37.961  1.00 85.46           H  
ATOM   2011  O   ILE A 130      30.334  25.056 -36.823  1.00 85.46           O  
ATOM   2012  CG1 ILE A 130      34.655  26.273 -36.004  1.00 85.46           C  
ATOM   2013 HG12 ILE A 130      35.310  25.419 -36.175  1.00 85.46           H  
ATOM   2014 HG13 ILE A 130      34.336  26.246 -34.962  1.00 85.46           H  
ATOM   2015  CG2 ILE A 130      32.454  27.334 -36.678  1.00 85.46           C  
ATOM   2016 HG21 ILE A 130      31.623  27.309 -37.383  1.00 85.46           H  
ATOM   2017 HG22 ILE A 130      32.059  27.288 -35.663  1.00 85.46           H  
ATOM   2018 HG23 ILE A 130      32.961  28.287 -36.826  1.00 85.46           H  
ATOM   2019  CD1 ILE A 130      35.497  27.537 -36.232  1.00 85.46           C  
ATOM   2020 HD11 ILE A 130      34.972  28.420 -35.869  1.00 85.46           H  
ATOM   2021 HD12 ILE A 130      35.722  27.649 -37.292  1.00 85.46           H  
ATOM   2022 HD13 ILE A 130      36.433  27.446 -35.680  1.00 85.46           H  
ATOM   2023  N   ALA A 131      31.333  24.280 -38.679  1.00 86.21           N  
ATOM   2024  H   ALA A 131      32.197  23.953 -39.088  1.00 86.21           H  
ATOM   2025  CA  ALA A 131      30.102  24.133 -39.454  1.00 86.21           C  
ATOM   2026  HA  ALA A 131      29.561  25.079 -39.436  1.00 86.21           H  
ATOM   2027  C   ALA A 131      29.162  23.060 -38.872  1.00 86.21           C  
ATOM   2028  CB  ALA A 131      30.483  23.820 -40.906  1.00 86.21           C  
ATOM   2029  HB1 ALA A 131      29.578  23.746 -41.509  1.00 86.21           H  
ATOM   2030  HB2 ALA A 131      31.113  24.613 -41.307  1.00 86.21           H  
ATOM   2031  HB3 ALA A 131      31.016  22.871 -40.957  1.00 86.21           H  
ATOM   2032  O   ALA A 131      27.954  23.288 -38.799  1.00 86.21           O  
ATOM   2033  N   ASP A 132      29.710  21.935 -38.400  1.00 82.21           N  
ATOM   2034  H   ASP A 132      30.711  21.810 -38.446  1.00 82.21           H  
ATOM   2035  CA  ASP A 132      28.933  20.867 -37.761  1.00 82.21           C  
ATOM   2036  HA  ASP A 132      28.122  20.560 -38.421  1.00 82.21           H  
ATOM   2037  C   ASP A 132      28.333  21.348 -36.439  1.00 82.21           C  
ATOM   2038  CB  ASP A 132      29.825  19.651 -37.480  1.00 82.21           C  
ATOM   2039  HB2 ASP A 132      30.626  19.950 -36.804  1.00 82.21           H  
ATOM   2040  HB3 ASP A 132      29.229  18.888 -36.980  1.00 82.21           H  
ATOM   2041  O   ASP A 132      27.158  21.106 -36.155  1.00 82.21           O  
ATOM   2042  CG  ASP A 132      30.434  19.037 -38.733  1.00 82.21           C  
ATOM   2043  OD1 ASP A 132      29.666  18.792 -39.690  1.00 82.21           O  
ATOM   2044  OD2 ASP A 132      31.660  18.803 -38.697  1.00 82.21           O  
ATOM   2045  N   LEU A 133      29.122  22.092 -35.653  1.00 83.68           N  
ATOM   2046  H   LEU A 133      30.083  22.223 -35.936  1.00 83.68           H  
ATOM   2047  CA  LEU A 133      28.649  22.690 -34.407  1.00 83.68           C  
ATOM   2048  HA  LEU A 133      28.233  21.887 -33.800  1.00 83.68           H  
ATOM   2049  C   LEU A 133      27.526  23.705 -34.666  1.00 83.68           C  
ATOM   2050  CB  LEU A 133      29.835  23.327 -33.662  1.00 83.68           C  
ATOM   2051  HB2 LEU A 133      30.631  22.588 -33.561  1.00 83.68           H  
ATOM   2052  HB3 LEU A 133      30.223  24.150 -34.261  1.00 83.68           H  
ATOM   2053  O   LEU A 133      26.516  23.691 -33.965  1.00 83.68           O  
ATOM   2054  CG  LEU A 133      29.467  23.862 -32.264  1.00 83.68           C  
ATOM   2055  HG  LEU A 133      28.676  24.607 -32.356  1.00 83.68           H  
ATOM   2056  CD1 LEU A 133      28.998  22.761 -31.309  1.00 83.68           C  
ATOM   2057 HD11 LEU A 133      28.811  23.185 -30.323  1.00 83.68           H  
ATOM   2058 HD12 LEU A 133      29.760  21.985 -31.225  1.00 83.68           H  
ATOM   2059 HD13 LEU A 133      28.068  22.321 -31.668  1.00 83.68           H  
ATOM   2060  CD2 LEU A 133      30.683  24.546 -31.640  1.00 83.68           C  
ATOM   2061 HD21 LEU A 133      31.489  23.824 -31.511  1.00 83.68           H  
ATOM   2062 HD22 LEU A 133      30.413  24.963 -30.670  1.00 83.68           H  
ATOM   2063 HD23 LEU A 133      31.023  25.353 -32.289  1.00 83.68           H  
ATOM   2064  N   ALA A 134      27.667  24.556 -35.688  1.00 89.13           N  
ATOM   2065  H   ALA A 134      28.524  24.527 -36.222  1.00 89.13           H  
ATOM   2066  CA  ALA A 134      26.636  25.518 -36.069  1.00 89.13           C  
ATOM   2067  HA  ALA A 134      26.408  26.143 -35.205  1.00 89.13           H  
ATOM   2068  C   ALA A 134      25.331  24.819 -36.486  1.00 89.13           C  
ATOM   2069  CB  ALA A 134      27.181  26.416 -37.187  1.00 89.13           C  
ATOM   2070  HB1 ALA A 134      28.087  26.918 -36.847  1.00 89.13           H  
ATOM   2071  HB2 ALA A 134      26.434  27.165 -37.450  1.00 89.13           H  
ATOM   2072  HB3 ALA A 134      27.414  25.819 -38.069  1.00 89.13           H  
ATOM   2073  O   ALA A 134      24.253  25.203 -36.030  1.00 89.13           O  
ATOM   2074  N   GLN A 135      25.420  23.757 -37.292  1.00 87.81           N  
ATOM   2075  H   GLN A 135      26.327  23.487 -37.645  1.00 87.81           H  
ATOM   2076  CA  GLN A 135      24.253  22.984 -37.714  1.00 87.81           C  
ATOM   2077  HA  GLN A 135      23.527  23.680 -38.135  1.00 87.81           H  
ATOM   2078  C   GLN A 135      23.579  22.267 -36.537  1.00 87.81           C  
ATOM   2079  CB  GLN A 135      24.682  21.992 -38.807  1.00 87.81           C  
ATOM   2080  HB2 GLN A 135      25.371  21.260 -38.386  1.00 87.81           H  
ATOM   2081  HB3 GLN A 135      25.206  22.536 -39.592  1.00 87.81           H  
ATOM   2082  O   GLN A 135      22.350  22.243 -36.453  1.00 87.81           O  
ATOM   2083  CG  GLN A 135      23.493  21.253 -39.438  1.00 87.81           C  
ATOM   2084  HG2 GLN A 135      23.014  20.622 -38.689  1.00 87.81           H  
ATOM   2085  HG3 GLN A 135      23.862  20.602 -40.231  1.00 87.81           H  
ATOM   2086  CD  GLN A 135      22.469  22.210 -40.042  1.00 87.81           C  
ATOM   2087  NE2 GLN A 135      21.237  22.192 -39.583  1.00 87.81           N  
ATOM   2088 HE21 GLN A 135      20.997  21.610 -38.793  1.00 87.81           H  
ATOM   2089 HE22 GLN A 135      20.595  22.854 -39.994  1.00 87.81           H  
ATOM   2090  OE1 GLN A 135      22.760  23.013 -40.912  1.00 87.81           O  
ATOM   2091  N   TYR A 136      24.365  21.729 -35.602  1.00 85.79           N  
ATOM   2092  H   TYR A 136      25.364  21.725 -35.750  1.00 85.79           H  
ATOM   2093  CA  TYR A 136      23.841  21.106 -34.390  1.00 85.79           C  
ATOM   2094  HA  TYR A 136      23.114  20.347 -34.679  1.00 85.79           H  
ATOM   2095  C   TYR A 136      23.115  22.109 -33.491  1.00 85.79           C  
ATOM   2096  CB  TYR A 136      24.985  20.420 -33.643  1.00 85.79           C  
ATOM   2097  HB2 TYR A 136      25.746  21.159 -33.392  1.00 85.79           H  
ATOM   2098  HB3 TYR A 136      25.436  19.692 -34.317  1.00 85.79           H  
ATOM   2099  O   TYR A 136      22.039  21.803 -32.987  1.00 85.79           O  
ATOM   2100  CG  TYR A 136      24.547  19.697 -32.384  1.00 85.79           C  
ATOM   2101  CD1 TYR A 136      25.046  20.089 -31.127  1.00 85.79           C  
ATOM   2102  HD1 TYR A 136      25.742  20.912 -31.056  1.00 85.79           H  
ATOM   2103  CD2 TYR A 136      23.647  18.617 -32.477  1.00 85.79           C  
ATOM   2104  HD2 TYR A 136      23.262  18.316 -33.440  1.00 85.79           H  
ATOM   2105  CE1 TYR A 136      24.669  19.383 -29.968  1.00 85.79           C  
ATOM   2106  HE1 TYR A 136      25.075  19.668 -29.009  1.00 85.79           H  
ATOM   2107  CE2 TYR A 136      23.239  17.935 -31.317  1.00 85.79           C  
ATOM   2108  HE2 TYR A 136      22.545  17.109 -31.376  1.00 85.79           H  
ATOM   2109  OH  TYR A 136      23.362  17.640 -28.947  1.00 85.79           O  
ATOM   2110  HH  TYR A 136      23.882  17.889 -28.179  1.00 85.79           H  
ATOM   2111  CZ  TYR A 136      23.753  18.312 -30.061  1.00 85.79           C  
ATOM   2112  N   VAL A 137      23.634  23.333 -33.342  1.00 89.84           N  
ATOM   2113  H   VAL A 137      24.538  23.522 -33.751  1.00 89.84           H  
ATOM   2114  CA  VAL A 137      22.946  24.408 -32.605  1.00 89.84           C  
ATOM   2115  HA  VAL A 137      22.707  24.041 -31.607  1.00 89.84           H  
ATOM   2116  C   VAL A 137      21.615  24.779 -33.267  1.00 89.84           C  
ATOM   2117  CB  VAL A 137      23.861  25.639 -32.449  1.00 89.84           C  
ATOM   2118  HB  VAL A 137      24.288  25.899 -33.418  1.00 89.84           H  
ATOM   2119  O   VAL A 137      20.624  24.983 -32.563  1.00 89.84           O  
ATOM   2120  CG1 VAL A 137      23.122  26.869 -31.901  1.00 89.84           C  
ATOM   2121 HG11 VAL A 137      23.833  27.673 -31.712  1.00 89.84           H  
ATOM   2122 HG12 VAL A 137      22.394  27.230 -32.627  1.00 89.84           H  
ATOM   2123 HG13 VAL A 137      22.610  26.617 -30.972  1.00 89.84           H  
ATOM   2124  CG2 VAL A 137      25.002  25.330 -31.471  1.00 89.84           C  
ATOM   2125 HG21 VAL A 137      25.543  24.436 -31.782  1.00 89.84           H  
ATOM   2126 HG22 VAL A 137      25.702  26.164 -31.445  1.00 89.84           H  
ATOM   2127 HG23 VAL A 137      24.601  25.161 -30.471  1.00 89.84           H  
ATOM   2128  N   VAL A 138      21.554  24.828 -34.602  1.00 92.83           N  
ATOM   2129  H   VAL A 138      22.403  24.674 -35.126  1.00 92.83           H  
ATOM   2130  CA  VAL A 138      20.300  25.075 -35.336  1.00 92.83           C  
ATOM   2131  HA  VAL A 138      19.849  25.989 -34.952  1.00 92.83           H  
ATOM   2132  C   VAL A 138      19.284  23.953 -35.092  1.00 92.83           C  
ATOM   2133  CB  VAL A 138      20.569  25.277 -36.842  1.00 92.83           C  
ATOM   2134  HB  VAL A 138      21.175  24.452 -37.218  1.00 92.83           H  
ATOM   2135  O   VAL A 138      18.133  24.244 -34.766  1.00 92.83           O  
ATOM   2136  CG1 VAL A 138      19.279  25.344 -37.672  1.00 92.83           C  
ATOM   2137 HG11 VAL A 138      19.519  25.573 -38.710  1.00 92.83           H  
ATOM   2138 HG12 VAL A 138      18.617  26.112 -37.274  1.00 92.83           H  
ATOM   2139 HG13 VAL A 138      18.767  24.382 -37.650  1.00 92.83           H  
ATOM   2140  CG2 VAL A 138      21.324  26.590 -37.088  1.00 92.83           C  
ATOM   2141 HG21 VAL A 138      20.704  27.439 -36.800  1.00 92.83           H  
ATOM   2142 HG22 VAL A 138      21.584  26.672 -38.143  1.00 92.83           H  
ATOM   2143 HG23 VAL A 138      22.244  26.616 -36.505  1.00 92.83           H  
ATOM   2144  N   ASP A 139      19.703  22.687 -35.186  1.00 90.82           N  
ATOM   2145  H   ASP A 139      20.660  22.510 -35.454  1.00 90.82           H  
ATOM   2146  CA  ASP A 139      18.825  21.531 -34.947  1.00 90.82           C  
ATOM   2147  HA  ASP A 139      17.941  21.637 -35.576  1.00 90.82           H  
ATOM   2148  C   ASP A 139      18.347  21.471 -33.487  1.00 90.82           C  
ATOM   2149  CB  ASP A 139      19.548  20.233 -35.351  1.00 90.82           C  
ATOM   2150  HB2 ASP A 139      20.315  19.994 -34.614  1.00 90.82           H  
ATOM   2151  HB3 ASP A 139      20.040  20.386 -36.312  1.00 90.82           H  
ATOM   2152  O   ASP A 139      17.160  21.288 -33.214  1.00 90.82           O  
ATOM   2153  CG  ASP A 139      18.569  19.061 -35.502  1.00 90.82           C  
ATOM   2154  OD1 ASP A 139      17.592  19.225 -36.257  1.00 90.82           O  
ATOM   2155  OD2 ASP A 139      18.774  17.996 -34.865  1.00 90.82           O  
ATOM   2156  N   LEU A 140      19.245  21.727 -32.530  1.00 90.22           N  
ATOM   2157  H   LEU A 140      20.210  21.848 -32.802  1.00 90.22           H  
ATOM   2158  CA  LEU A 140      18.897  21.845 -31.114  1.00 90.22           C  
ATOM   2159  HA  LEU A 140      18.423  20.919 -30.789  1.00 90.22           H  
ATOM   2160  C   LEU A 140      17.881  22.962 -30.869  1.00 90.22           C  
ATOM   2161  CB  LEU A 140      20.157  22.115 -30.277  1.00 90.22           C  
ATOM   2162  HB2 LEU A 140      19.841  22.548 -29.328  1.00 90.22           H  
ATOM   2163  HB3 LEU A 140      20.763  22.865 -30.785  1.00 90.22           H  
ATOM   2164  O   LEU A 140      16.911  22.751 -30.146  1.00 90.22           O  
ATOM   2165  CG  LEU A 140      21.029  20.891 -29.959  1.00 90.22           C  
ATOM   2166  HG  LEU A 140      21.366  20.406 -30.875  1.00 90.22           H  
ATOM   2167  CD1 LEU A 140      22.238  21.397 -29.171  1.00 90.22           C  
ATOM   2168 HD11 LEU A 140      22.763  20.560 -28.712  1.00 90.22           H  
ATOM   2169 HD12 LEU A 140      21.920  22.069 -28.373  1.00 90.22           H  
ATOM   2170 HD13 LEU A 140      22.912  21.924 -29.846  1.00 90.22           H  
ATOM   2171  CD2 LEU A 140      20.288  19.863 -29.097  1.00 90.22           C  
ATOM   2172 HD21 LEU A 140      20.971  19.060 -28.820  1.00 90.22           H  
ATOM   2173 HD22 LEU A 140      19.469  19.420 -29.664  1.00 90.22           H  
ATOM   2174 HD23 LEU A 140      19.901  20.336 -28.195  1.00 90.22           H  
ATOM   2175  N   THR A 141      18.063  24.129 -31.489  1.00 94.67           N  
ATOM   2176  H   THR A 141      18.878  24.231 -32.077  1.00 94.67           H  
ATOM   2177  CA  THR A 141      17.128  25.258 -31.357  1.00 94.67           C  
ATOM   2178  HA  THR A 141      17.023  25.505 -30.301  1.00 94.67           H  
ATOM   2179  C   THR A 141      15.738  24.885 -31.881  1.00 94.67           C  
ATOM   2180  CB  THR A 141      17.661  26.501 -32.085  1.00 94.67           C  
ATOM   2181  HB  THR A 141      17.748  26.298 -33.152  1.00 94.67           H  
ATOM   2182  O   THR A 141      14.732  25.217 -31.252  1.00 94.67           O  
ATOM   2183  CG2 THR A 141      16.770  27.727 -31.883  1.00 94.67           C  
ATOM   2184 HG21 THR A 141      17.233  28.593 -32.355  1.00 94.67           H  
ATOM   2185 HG22 THR A 141      15.793  27.562 -32.338  1.00 94.67           H  
ATOM   2186 HG23 THR A 141      16.648  27.922 -30.817  1.00 94.67           H  
ATOM   2187  OG1 THR A 141      18.927  26.852 -31.579  1.00 94.67           O  
ATOM   2188  HG1 THR A 141      19.550  26.178 -31.862  1.00 94.67           H  
ATOM   2189  N   ALA A 142      15.664  24.141 -32.991  1.00 95.73           N  
ATOM   2190  H   ALA A 142      16.518  23.888 -33.468  1.00 95.73           H  
ATOM   2191  CA  ALA A 142      14.401  23.639 -33.528  1.00 95.73           C  
ATOM   2192  HA  ALA A 142      13.718  24.481 -33.644  1.00 95.73           H  
ATOM   2193  C   ALA A 142      13.721  22.635 -32.577  1.00 95.73           C  
ATOM   2194  CB  ALA A 142      14.656  23.045 -34.918  1.00 95.73           C  
ATOM   2195  HB1 ALA A 142      15.320  22.184 -34.850  1.00 95.73           H  
ATOM   2196  HB2 ALA A 142      15.112  23.794 -35.565  1.00 95.73           H  
ATOM   2197  HB3 ALA A 142      13.710  22.723 -35.355  1.00 95.73           H  
ATOM   2198  O   ALA A 142      12.531  22.782 -32.289  1.00 95.73           O  
ATOM   2199  N   ARG A 143      14.472  21.673 -32.020  1.00 94.64           N  
ATOM   2200  H   ARG A 143      15.433  21.598 -32.322  1.00 94.64           H  
ATOM   2201  CA  ARG A 143      13.953  20.697 -31.039  1.00 94.64           C  
ATOM   2202  HA  ARG A 143      13.089  20.186 -31.462  1.00 94.64           H  
ATOM   2203  C   ARG A 143      13.468  21.361 -29.750  1.00 94.64           C  
ATOM   2204  CB  ARG A 143      15.034  19.664 -30.696  1.00 94.64           C  
ATOM   2205  HB2 ARG A 143      15.934  20.187 -30.371  1.00 94.64           H  
ATOM   2206  HB3 ARG A 143      14.680  19.050 -29.868  1.00 94.64           H  
ATOM   2207  O   ARG A 143      12.443  20.961 -29.203  1.00 94.64           O  
ATOM   2208  CG  ARG A 143      15.379  18.736 -31.868  1.00 94.64           C  
ATOM   2209  HG2 ARG A 143      15.708  19.321 -32.726  1.00 94.64           H  
ATOM   2210  HG3 ARG A 143      14.501  18.159 -32.156  1.00 94.64           H  
ATOM   2211  CD  ARG A 143      16.499  17.789 -31.430  1.00 94.64           C  
ATOM   2212  HD2 ARG A 143      16.082  17.067 -30.728  1.00 94.64           H  
ATOM   2213  HD3 ARG A 143      17.271  18.367 -30.924  1.00 94.64           H  
ATOM   2214  NE  ARG A 143      17.119  17.113 -32.579  1.00 94.64           N  
ATOM   2215  HE  ARG A 143      17.273  17.661 -33.413  1.00 94.64           H  
ATOM   2216  NH1 ARG A 143      17.680  15.115 -31.578  1.00 94.64           N  
ATOM   2217 HH11 ARG A 143      17.235  15.427 -30.727  1.00 94.64           H  
ATOM   2218 HH12 ARG A 143      18.139  14.217 -31.640  1.00 94.64           H  
ATOM   2219  NH2 ARG A 143      18.275  15.552 -33.696  1.00 94.64           N  
ATOM   2220 HH21 ARG A 143      18.758  14.670 -33.786  1.00 94.64           H  
ATOM   2221 HH22 ARG A 143      18.427  16.289 -34.370  1.00 94.64           H  
ATOM   2222  CZ  ARG A 143      17.678  15.923 -32.606  1.00 94.64           C  
ATOM   2223  N   VAL A 144      14.181  22.384 -29.269  1.00 96.07           N  
ATOM   2224  H   VAL A 144      15.042  22.623 -29.740  1.00 96.07           H  
ATOM   2225  CA  VAL A 144      13.780  23.160 -28.083  1.00 96.07           C  
ATOM   2226  HA  VAL A 144      13.622  22.475 -27.251  1.00 96.07           H  
ATOM   2227  C   VAL A 144      12.446  23.861 -28.329  1.00 96.07           C  
ATOM   2228  CB  VAL A 144      14.882  24.159 -27.677  1.00 96.07           C  
ATOM   2229  HB  VAL A 144      15.224  24.698 -28.560  1.00 96.07           H  
ATOM   2230  O   VAL A 144      11.563  23.790 -27.477  1.00 96.07           O  
ATOM   2231  CG1 VAL A 144      14.409  25.185 -26.638  1.00 96.07           C  
ATOM   2232 HG11 VAL A 144      15.248  25.800 -26.314  1.00 96.07           H  
ATOM   2233 HG12 VAL A 144      13.982  24.676 -25.774  1.00 96.07           H  
ATOM   2234 HG13 VAL A 144      13.657  25.845 -27.070  1.00 96.07           H  
ATOM   2235  CG2 VAL A 144      16.072  23.414 -27.055  1.00 96.07           C  
ATOM   2236 HG21 VAL A 144      15.780  22.970 -26.104  1.00 96.07           H  
ATOM   2237 HG22 VAL A 144      16.895  24.110 -26.890  1.00 96.07           H  
ATOM   2238 HG23 VAL A 144      16.418  22.619 -27.715  1.00 96.07           H  
ATOM   2239  N   LYS A 145      12.260  24.467 -29.506  1.00 96.94           N  
ATOM   2240  H   LYS A 145      13.025  24.486 -30.165  1.00 96.94           H  
ATOM   2241  CA  LYS A 145      10.991  25.104 -29.878  1.00 96.94           C  
ATOM   2242  HA  LYS A 145      10.720  25.819 -29.100  1.00 96.94           H  
ATOM   2243  C   LYS A 145       9.833  24.102 -29.945  1.00 96.94           C  
ATOM   2244  CB  LYS A 145      11.185  25.855 -31.198  1.00 96.94           C  
ATOM   2245  HB2 LYS A 145      11.407  25.146 -31.996  1.00 96.94           H  
ATOM   2246  HB3 LYS A 145      12.026  26.541 -31.097  1.00 96.94           H  
ATOM   2247  O   LYS A 145       8.777  24.361 -29.381  1.00 96.94           O  
ATOM   2248  CG  LYS A 145       9.928  26.651 -31.557  1.00 96.94           C  
ATOM   2249  HG2 LYS A 145       9.084  25.972 -31.676  1.00 96.94           H  
ATOM   2250  HG3 LYS A 145       9.704  27.355 -30.756  1.00 96.94           H  
ATOM   2251  CD  LYS A 145      10.128  27.412 -32.865  1.00 96.94           C  
ATOM   2252  HD2 LYS A 145      10.376  26.705 -33.657  1.00 96.94           H  
ATOM   2253  HD3 LYS A 145      10.935  28.136 -32.747  1.00 96.94           H  
ATOM   2254  CE  LYS A 145       8.814  28.122 -33.186  1.00 96.94           C  
ATOM   2255  HE2 LYS A 145       8.576  28.803 -32.369  1.00 96.94           H  
ATOM   2256  HE3 LYS A 145       8.021  27.374 -33.216  1.00 96.94           H  
ATOM   2257  NZ  LYS A 145       8.895  28.848 -34.473  1.00 96.94           N  
ATOM   2258  HZ1 LYS A 145       9.621  29.549 -34.431  1.00 96.94           H  
ATOM   2259  HZ2 LYS A 145       9.096  28.193 -35.214  1.00 96.94           H  
ATOM   2260  HZ3 LYS A 145       8.007  29.289 -34.661  1.00 96.94           H  
ATOM   2261  N   GLU A 146      10.041  22.943 -30.571  1.00 96.87           N  
ATOM   2262  H   GLU A 146      10.923  22.797 -31.041  1.00 96.87           H  
ATOM   2263  CA  GLU A 146       9.020  21.884 -30.633  1.00 96.87           C  
ATOM   2264  HA  GLU A 146       8.125  22.283 -31.111  1.00 96.87           H  
ATOM   2265  C   GLU A 146       8.623  21.388 -29.231  1.00 96.87           C  
ATOM   2266  CB  GLU A 146       9.563  20.712 -31.469  1.00 96.87           C  
ATOM   2267  HB2 GLU A 146       9.974  21.095 -32.403  1.00 96.87           H  
ATOM   2268  HB3 GLU A 146      10.365  20.226 -30.913  1.00 96.87           H  
ATOM   2269  O   GLU A 146       7.451  21.123 -28.951  1.00 96.87           O  
ATOM   2270  CG  GLU A 146       8.471  19.680 -31.801  1.00 96.87           C  
ATOM   2271  HG2 GLU A 146       7.790  20.110 -32.536  1.00 96.87           H  
ATOM   2272  HG3 GLU A 146       7.892  19.463 -30.903  1.00 96.87           H  
ATOM   2273  CD  GLU A 146       9.020  18.347 -32.327  1.00 96.87           C  
ATOM   2274  OE1 GLU A 146       8.299  17.332 -32.139  1.00 96.87           O  
ATOM   2275  OE2 GLU A 146      10.164  18.307 -32.824  1.00 96.87           O  
ATOM   2276  N   SER A 147       9.600  21.269 -28.329  1.00 96.75           N  
ATOM   2277  H   SER A 147      10.546  21.467 -28.622  1.00 96.75           H  
ATOM   2278  CA  SER A 147       9.357  20.896 -26.937  1.00 96.75           C  
ATOM   2279  HA  SER A 147       8.780  19.971 -26.922  1.00 96.75           H  
ATOM   2280  C   SER A 147       8.544  21.961 -26.192  1.00 96.75           C  
ATOM   2281  CB  SER A 147      10.691  20.631 -26.239  1.00 96.75           C  
ATOM   2282  HB2 SER A 147      11.231  21.567 -26.094  1.00 96.75           H  
ATOM   2283  HB3 SER A 147      11.294  19.975 -26.867  1.00 96.75           H  
ATOM   2284  O   SER A 147       7.633  21.603 -25.446  1.00 96.75           O  
ATOM   2285  OG  SER A 147      10.483  19.995 -24.993  1.00 96.75           O  
ATOM   2286  HG  SER A 147      10.278  20.670 -24.342  1.00 96.75           H  
ATOM   2287  N   ASP A 148       8.822  23.250 -26.410  1.00 96.96           N  
ATOM   2288  H   ASP A 148       9.581  23.493 -27.031  1.00 96.96           H  
ATOM   2289  CA  ASP A 148       8.053  24.352 -25.814  1.00 96.96           C  
ATOM   2290  HA  ASP A 148       8.051  24.225 -24.732  1.00 96.96           H  
ATOM   2291  C   ASP A 148       6.588  24.337 -26.280  1.00 96.96           C  
ATOM   2292  CB  ASP A 148       8.724  25.700 -26.124  1.00 96.96           C  
ATOM   2293  HB2 ASP A 148       9.790  25.626 -25.910  1.00 96.96           H  
ATOM   2294  HB3 ASP A 148       8.604  25.943 -27.180  1.00 96.96           H  
ATOM   2295  O   ASP A 148       5.671  24.377 -25.457  1.00 96.96           O  
ATOM   2296  CG  ASP A 148       8.129  26.812 -25.253  1.00 96.96           C  
ATOM   2297  OD1 ASP A 148       8.272  26.704 -24.017  1.00 96.96           O  
ATOM   2298  OD2 ASP A 148       7.518  27.758 -25.803  1.00 96.96           O  
ATOM   2299  N   ASP A 149       6.348  24.135 -27.580  1.00 97.16           N  
ATOM   2300  H   ASP A 149       7.133  24.162 -28.215  1.00 97.16           H  
ATOM   2301  CA  ASP A 149       4.996  24.017 -28.140  1.00 97.16           C  
ATOM   2302  HA  ASP A 149       4.449  24.936 -27.931  1.00 97.16           H  
ATOM   2303  C   ASP A 149       4.214  22.848 -27.502  1.00 97.16           C  
ATOM   2304  CB  ASP A 149       5.077  23.834 -29.670  1.00 97.16           C  
ATOM   2305  HB2 ASP A 149       4.086  23.560 -30.031  1.00 97.16           H  
ATOM   2306  HB3 ASP A 149       5.748  23.006 -29.897  1.00 97.16           H  
ATOM   2307  O   ASP A 149       3.030  22.982 -27.156  1.00 97.16           O  
ATOM   2308  CG  ASP A 149       5.523  25.082 -30.453  1.00 97.16           C  
ATOM   2309  OD1 ASP A 149       5.291  26.210 -29.966  1.00 97.16           O  
ATOM   2310  OD2 ASP A 149       6.016  24.909 -31.594  1.00 97.16           O  
ATOM   2311  N   LYS A 150       4.877  21.701 -27.277  1.00 97.82           N  
ATOM   2312  H   LYS A 150       5.839  21.662 -27.583  1.00 97.82           H  
ATOM   2313  CA  LYS A 150       4.290  20.548 -26.568  1.00 97.82           C  
ATOM   2314  HA  LYS A 150       3.337  20.301 -27.036  1.00 97.82           H  
ATOM   2315  C   LYS A 150       3.972  20.881 -25.112  1.00 97.82           C  
ATOM   2316  CB  LYS A 150       5.216  19.323 -26.645  1.00 97.82           C  
ATOM   2317  HB2 LYS A 150       6.232  19.619 -26.384  1.00 97.82           H  
ATOM   2318  HB3 LYS A 150       4.882  18.578 -25.922  1.00 97.82           H  
ATOM   2319  O   LYS A 150       2.879  20.556 -24.650  1.00 97.82           O  
ATOM   2320  CG  LYS A 150       5.208  18.678 -28.036  1.00 97.82           C  
ATOM   2321  HG2 LYS A 150       5.448  19.434 -28.783  1.00 97.82           H  
ATOM   2322  HG3 LYS A 150       4.211  18.290 -28.247  1.00 97.82           H  
ATOM   2323  CD  LYS A 150       6.230  17.536 -28.133  1.00 97.82           C  
ATOM   2324  HD2 LYS A 150       7.208  17.922 -27.842  1.00 97.82           H  
ATOM   2325  HD3 LYS A 150       5.947  16.717 -27.472  1.00 97.82           H  
ATOM   2326  CE  LYS A 150       6.287  17.062 -29.590  1.00 97.82           C  
ATOM   2327  HE2 LYS A 150       6.376  17.949 -30.216  1.00 97.82           H  
ATOM   2328  HE3 LYS A 150       5.355  16.565 -29.861  1.00 97.82           H  
ATOM   2329  NZ  LYS A 150       7.453  16.194 -29.875  1.00 97.82           N  
ATOM   2330  HZ1 LYS A 150       8.285  16.559 -29.434  1.00 97.82           H  
ATOM   2331  HZ2 LYS A 150       7.673  16.291 -30.856  1.00 97.82           H  
ATOM   2332  HZ3 LYS A 150       7.306  15.221 -29.647  1.00 97.82           H  
ATOM   2333  N   ILE A 151       4.884  21.539 -24.397  1.00 97.18           N  
ATOM   2334  H   ILE A 151       5.747  21.797 -24.853  1.00 97.18           H  
ATOM   2335  CA  ILE A 151       4.684  21.947 -22.997  1.00 97.18           C  
ATOM   2336  HA  ILE A 151       4.445  21.064 -22.404  1.00 97.18           H  
ATOM   2337  C   ILE A 151       3.487  22.895 -22.878  1.00 97.18           C  
ATOM   2338  CB  ILE A 151       5.980  22.572 -22.429  1.00 97.18           C  
ATOM   2339  HB  ILE A 151       6.362  23.298 -23.146  1.00 97.18           H  
ATOM   2340  O   ILE A 151       2.638  22.707 -22.002  1.00 97.18           O  
ATOM   2341  CG1 ILE A 151       7.039  21.465 -22.220  1.00 97.18           C  
ATOM   2342 HG12 ILE A 151       7.068  20.812 -23.092  1.00 97.18           H  
ATOM   2343 HG13 ILE A 151       6.759  20.850 -21.365  1.00 97.18           H  
ATOM   2344  CG2 ILE A 151       5.722  23.306 -21.098  1.00 97.18           C  
ATOM   2345 HG21 ILE A 151       5.276  22.630 -20.368  1.00 97.18           H  
ATOM   2346 HG22 ILE A 151       5.065  24.163 -21.252  1.00 97.18           H  
ATOM   2347 HG23 ILE A 151       6.655  23.702 -20.697  1.00 97.18           H  
ATOM   2348  CD1 ILE A 151       8.458  22.005 -22.003  1.00 97.18           C  
ATOM   2349 HD11 ILE A 151       8.732  22.670 -22.822  1.00 97.18           H  
ATOM   2350 HD12 ILE A 151       8.527  22.543 -21.058  1.00 97.18           H  
ATOM   2351 HD13 ILE A 151       9.159  21.170 -21.978  1.00 97.18           H  
ATOM   2352  N   GLN A 152       3.356  23.865 -23.783  1.00 96.99           N  
ATOM   2353  H   GLN A 152       4.100  24.007 -24.451  1.00 96.99           H  
ATOM   2354  CA  GLN A 152       2.206  24.768 -23.807  1.00 96.99           C  
ATOM   2355  HA  GLN A 152       2.120  25.261 -22.839  1.00 96.99           H  
ATOM   2356  C   GLN A 152       0.892  24.014 -24.065  1.00 96.99           C  
ATOM   2357  CB  GLN A 152       2.410  25.836 -24.882  1.00 96.99           C  
ATOM   2358  HB2 GLN A 152       2.612  25.354 -25.838  1.00 96.99           H  
ATOM   2359  HB3 GLN A 152       1.481  26.399 -24.971  1.00 96.99           H  
ATOM   2360  O   GLN A 152      -0.123  24.302 -23.426  1.00 96.99           O  
ATOM   2361  CG  GLN A 152       3.544  26.827 -24.566  1.00 96.99           C  
ATOM   2362  HG2 GLN A 152       4.494  26.304 -24.462  1.00 96.99           H  
ATOM   2363  HG3 GLN A 152       3.336  27.335 -23.624  1.00 96.99           H  
ATOM   2364  CD  GLN A 152       3.676  27.878 -25.662  1.00 96.99           C  
ATOM   2365  NE2 GLN A 152       4.776  28.588 -25.746  1.00 96.99           N  
ATOM   2366 HE21 GLN A 152       4.867  29.140 -26.586  1.00 96.99           H  
ATOM   2367 HE22 GLN A 152       5.641  28.240 -25.358  1.00 96.99           H  
ATOM   2368  OE1 GLN A 152       2.756  28.105 -26.441  1.00 96.99           O  
ATOM   2369  N   ASN A 153       0.899  23.020 -24.959  1.00 97.55           N  
ATOM   2370  H   ASN A 153       1.749  22.845 -25.475  1.00 97.55           H  
ATOM   2371  CA  ASN A 153      -0.272  22.185 -25.218  1.00 97.55           C  
ATOM   2372  HA  ASN A 153      -1.117  22.838 -25.434  1.00 97.55           H  
ATOM   2373  C   ASN A 153      -0.680  21.347 -23.997  1.00 97.55           C  
ATOM   2374  CB  ASN A 153       0.000  21.303 -26.445  1.00 97.55           C  
ATOM   2375  HB2 ASN A 153       0.380  21.912 -27.265  1.00 97.55           H  
ATOM   2376  HB3 ASN A 153       0.752  20.553 -26.201  1.00 97.55           H  
ATOM   2377  O   ASN A 153      -1.844  21.361 -23.597  1.00 97.55           O  
ATOM   2378  CG  ASN A 153      -1.270  20.622 -26.916  1.00 97.55           C  
ATOM   2379  ND2 ASN A 153      -1.211  19.361 -27.271  1.00 97.55           N  
ATOM   2380 HD21 ASN A 153      -0.345  18.846 -27.206  1.00 97.55           H  
ATOM   2381 HD22 ASN A 153      -2.072  18.956 -27.610  1.00 97.55           H  
ATOM   2382  OD1 ASN A 153      -2.321  21.234 -26.997  1.00 97.55           O  
ATOM   2383  N   TYR A 154       0.279  20.675 -23.355  1.00 98.03           N  
ATOM   2384  H   TYR A 154       1.220  20.689 -23.723  1.00 98.03           H  
ATOM   2385  CA  TYR A 154       0.016  19.918 -22.130  1.00 98.03           C  
ATOM   2386  HA  TYR A 154      -0.781  19.202 -22.331  1.00 98.03           H  
ATOM   2387  C   TYR A 154      -0.488  20.819 -21.001  1.00 98.03           C  
ATOM   2388  CB  TYR A 154       1.275  19.153 -21.699  1.00 98.03           C  
ATOM   2389  HB2 TYR A 154       2.111  19.849 -21.638  1.00 98.03           H  
ATOM   2390  HB3 TYR A 154       1.109  18.753 -20.699  1.00 98.03           H  
ATOM   2391  O   TYR A 154      -1.425  20.450 -20.299  1.00 98.03           O  
ATOM   2392  CG  TYR A 154       1.638  17.986 -22.599  1.00 98.03           C  
ATOM   2393  CD1 TYR A 154       0.686  16.979 -22.861  1.00 98.03           C  
ATOM   2394  HD1 TYR A 154      -0.295  17.028 -22.414  1.00 98.03           H  
ATOM   2395  CD2 TYR A 154       2.934  17.880 -23.142  1.00 98.03           C  
ATOM   2396  HD2 TYR A 154       3.670  18.641 -22.928  1.00 98.03           H  
ATOM   2397  CE1 TYR A 154       1.017  15.890 -23.688  1.00 98.03           C  
ATOM   2398  HE1 TYR A 154       0.298  15.110 -23.890  1.00 98.03           H  
ATOM   2399  CE2 TYR A 154       3.274  16.784 -23.957  1.00 98.03           C  
ATOM   2400  HE2 TYR A 154       4.273  16.703 -24.362  1.00 98.03           H  
ATOM   2401  OH  TYR A 154       2.629  14.725 -25.015  1.00 98.03           O  
ATOM   2402  HH  TYR A 154       3.560  14.715 -25.250  1.00 98.03           H  
ATOM   2403  CZ  TYR A 154       2.312  15.789 -24.234  1.00 98.03           C  
ATOM   2404  N   THR A 155       0.060  22.029 -20.874  1.00 97.63           N  
ATOM   2405  H   THR A 155       0.845  22.261 -21.466  1.00 97.63           H  
ATOM   2406  CA  THR A 155      -0.377  23.012 -19.872  1.00 97.63           C  
ATOM   2407  HA  THR A 155      -0.309  22.558 -18.884  1.00 97.63           H  
ATOM   2408  C   THR A 155      -1.837  23.422 -20.084  1.00 97.63           C  
ATOM   2409  CB  THR A 155       0.541  24.242 -19.886  1.00 97.63           C  
ATOM   2410  HB  THR A 155       0.493  24.736 -20.856  1.00 97.63           H  
ATOM   2411  O   THR A 155      -2.608  23.465 -19.122  1.00 97.63           O  
ATOM   2412  CG2 THR A 155       0.174  25.248 -18.795  1.00 97.63           C  
ATOM   2413 HG21 THR A 155       0.909  26.052 -18.783  1.00 97.63           H  
ATOM   2414 HG22 THR A 155      -0.808  25.678 -18.991  1.00 97.63           H  
ATOM   2415 HG23 THR A 155       0.167  24.755 -17.823  1.00 97.63           H  
ATOM   2416  OG1 THR A 155       1.869  23.846 -19.638  1.00 97.63           O  
ATOM   2417  HG1 THR A 155       2.222  23.449 -20.438  1.00 97.63           H  
ATOM   2418  N   ARG A 156      -2.258  23.656 -21.337  1.00 97.25           N  
ATOM   2419  H   ARG A 156      -1.587  23.593 -22.089  1.00 97.25           H  
ATOM   2420  CA  ARG A 156      -3.667  23.937 -21.666  1.00 97.25           C  
ATOM   2421  HA  ARG A 156      -4.021  24.765 -21.053  1.00 97.25           H  
ATOM   2422  C   ARG A 156      -4.575  22.759 -21.311  1.00 97.25           C  
ATOM   2423  CB  ARG A 156      -3.815  24.319 -23.147  1.00 97.25           C  
ATOM   2424  HB2 ARG A 156      -3.278  23.605 -23.772  1.00 97.25           H  
ATOM   2425  HB3 ARG A 156      -4.872  24.277 -23.412  1.00 97.25           H  
ATOM   2426  O   ARG A 156      -5.585  22.964 -20.643  1.00 97.25           O  
ATOM   2427  CG  ARG A 156      -3.306  25.740 -23.427  1.00 97.25           C  
ATOM   2428  HG2 ARG A 156      -3.829  26.439 -22.773  1.00 97.25           H  
ATOM   2429  HG3 ARG A 156      -2.242  25.801 -23.198  1.00 97.25           H  
ATOM   2430  CD  ARG A 156      -3.565  26.152 -24.886  1.00 97.25           C  
ATOM   2431  HD2 ARG A 156      -4.212  27.030 -24.884  1.00 97.25           H  
ATOM   2432  HD3 ARG A 156      -4.108  25.361 -25.403  1.00 97.25           H  
ATOM   2433  NE  ARG A 156      -2.314  26.492 -25.598  1.00 97.25           N  
ATOM   2434  HE  ARG A 156      -1.855  27.347 -25.317  1.00 97.25           H  
ATOM   2435  NH1 ARG A 156      -2.168  24.648 -26.971  1.00 97.25           N  
ATOM   2436 HH11 ARG A 156      -2.993  24.249 -26.547  1.00 97.25           H  
ATOM   2437 HH12 ARG A 156      -1.674  24.117 -27.674  1.00 97.25           H  
ATOM   2438  NH2 ARG A 156      -0.588  26.223 -27.061  1.00 97.25           N  
ATOM   2439 HH21 ARG A 156      -0.090  25.670 -27.744  1.00 97.25           H  
ATOM   2440 HH22 ARG A 156      -0.140  27.065 -26.731  1.00 97.25           H  
ATOM   2441  CZ  ARG A 156      -1.703  25.789 -26.537  1.00 97.25           C  
ATOM   2442  N   ASN A 157      -4.183  21.535 -21.669  1.00 97.60           N  
ATOM   2443  H   ASN A 157      -3.359  21.448 -22.247  1.00 97.60           H  
ATOM   2444  CA  ASN A 157      -4.962  20.332 -21.356  1.00 97.60           C  
ATOM   2445  HA  ASN A 157      -5.963  20.442 -21.773  1.00 97.60           H  
ATOM   2446  C   ASN A 157      -5.129  20.132 -19.843  1.00 97.60           C  
ATOM   2447  CB  ASN A 157      -4.295  19.102 -21.995  1.00 97.60           C  
ATOM   2448  HB2 ASN A 157      -3.243  19.059 -21.712  1.00 97.60           H  
ATOM   2449  HB3 ASN A 157      -4.787  18.204 -21.621  1.00 97.60           H  
ATOM   2450  O   ASN A 157      -6.238  19.903 -19.371  1.00 97.60           O  
ATOM   2451  CG  ASN A 157      -4.401  19.074 -23.508  1.00 97.60           C  
ATOM   2452  ND2 ASN A 157      -3.726  18.149 -24.147  1.00 97.60           N  
ATOM   2453 HD21 ASN A 157      -3.190  17.457 -23.645  1.00 97.60           H  
ATOM   2454 HD22 ASN A 157      -3.842  18.155 -25.151  1.00 97.60           H  
ATOM   2455  OD1 ASN A 157      -5.091  19.852 -24.139  1.00 97.60           O  
ATOM   2456  N   VAL A 158      -4.047  20.276 -19.071  1.00 97.27           N  
ATOM   2457  H   VAL A 158      -3.157  20.442 -19.519  1.00 97.27           H  
ATOM   2458  CA  VAL A 158      -4.083  20.181 -17.602  1.00 97.27           C  
ATOM   2459  HA  VAL A 158      -4.506  19.217 -17.319  1.00 97.27           H  
ATOM   2460  C   VAL A 158      -4.993  21.252 -16.999  1.00 97.27           C  
ATOM   2461  CB  VAL A 158      -2.654  20.276 -17.028  1.00 97.27           C  
ATOM   2462  HB  VAL A 158      -2.143  21.127 -17.478  1.00 97.27           H  
ATOM   2463  O   VAL A 158      -5.722  20.974 -16.048  1.00 97.27           O  
ATOM   2464  CG1 VAL A 158      -2.623  20.450 -15.503  1.00 97.27           C  
ATOM   2465 HG11 VAL A 158      -3.033  21.422 -15.226  1.00 97.27           H  
ATOM   2466 HG12 VAL A 158      -1.594  20.404 -15.148  1.00 97.27           H  
ATOM   2467 HG13 VAL A 158      -3.204  19.661 -15.026  1.00 97.27           H  
ATOM   2468  CG2 VAL A 158      -1.864  18.999 -17.346  1.00 97.27           C  
ATOM   2469 HG21 VAL A 158      -2.308  18.147 -16.833  1.00 97.27           H  
ATOM   2470 HG22 VAL A 158      -1.867  18.800 -18.418  1.00 97.27           H  
ATOM   2471 HG23 VAL A 158      -0.830  19.115 -17.021  1.00 97.27           H  
ATOM   2472  N   THR A 159      -4.990  22.464 -17.557  1.00 97.19           N  
ATOM   2473  H   THR A 159      -4.375  22.633 -18.341  1.00 97.19           H  
ATOM   2474  CA  THR A 159      -5.862  23.552 -17.093  1.00 97.19           C  
ATOM   2475  HA  THR A 159      -5.747  23.644 -16.013  1.00 97.19           H  
ATOM   2476  C   THR A 159      -7.339  23.236 -17.351  1.00 97.19           C  
ATOM   2477  CB  THR A 159      -5.450  24.894 -17.713  1.00 97.19           C  
ATOM   2478  HB  THR A 159      -5.631  24.881 -18.787  1.00 97.19           H  
ATOM   2479  O   THR A 159      -8.139  23.347 -16.426  1.00 97.19           O  
ATOM   2480  CG2 THR A 159      -6.188  26.071 -17.082  1.00 97.19           C  
ATOM   2481 HG21 THR A 159      -6.021  26.076 -16.004  1.00 97.19           H  
ATOM   2482 HG22 THR A 159      -7.259  26.010 -17.277  1.00 97.19           H  
ATOM   2483 HG23 THR A 159      -5.814  27.001 -17.510  1.00 97.19           H  
ATOM   2484  OG1 THR A 159      -4.075  25.124 -17.466  1.00 97.19           O  
ATOM   2485  HG1 THR A 159      -3.565  24.511 -18.000  1.00 97.19           H  
ATOM   2486  N   SER A 160      -7.681  22.732 -18.544  1.00 97.32           N  
ATOM   2487  H   SER A 160      -6.972  22.674 -19.261  1.00 97.32           H  
ATOM   2488  CA  SER A 160      -9.042  22.275 -18.882  1.00 97.32           C  
ATOM   2489  HA  SER A 160      -9.733  23.112 -18.787  1.00 97.32           H  
ATOM   2490  C   SER A 160      -9.522  21.153 -17.953  1.00 97.32           C  
ATOM   2491  CB  SER A 160      -9.071  21.779 -20.333  1.00 97.32           C  
ATOM   2492  HB2 SER A 160      -8.586  22.522 -20.967  1.00 97.32           H  
ATOM   2493  HB3 SER A 160      -8.519  20.843 -20.419  1.00 97.32           H  
ATOM   2494  O   SER A 160     -10.603  21.237 -17.378  1.00 97.32           O  
ATOM   2495  OG  SER A 160     -10.388  21.592 -20.809  1.00 97.32           O  
ATOM   2496  HG  SER A 160     -10.859  20.915 -20.318  1.00 97.32           H  
ATOM   2497  N   ILE A 161      -8.686  20.131 -17.726  1.00 97.43           N  
ATOM   2498  H   ILE A 161      -7.819  20.098 -18.243  1.00 97.43           H  
ATOM   2499  CA  ILE A 161      -9.010  19.012 -16.822  1.00 97.43           C  
ATOM   2500  HA  ILE A 161      -9.935  18.544 -17.159  1.00 97.43           H  
ATOM   2501  C   ILE A 161      -9.256  19.517 -15.394  1.00 97.43           C  
ATOM   2502  CB  ILE A 161      -7.878  17.956 -16.861  1.00 97.43           C  
ATOM   2503  HB  ILE A 161      -6.926  18.467 -16.716  1.00 97.43           H  
ATOM   2504  O   ILE A 161     -10.149  19.033 -14.699  1.00 97.43           O  
ATOM   2505  CG1 ILE A 161      -7.859  17.242 -18.233  1.00 97.43           C  
ATOM   2506 HG12 ILE A 161      -8.722  16.582 -18.308  1.00 97.43           H  
ATOM   2507 HG13 ILE A 161      -7.947  17.976 -19.034  1.00 97.43           H  
ATOM   2508  CG2 ILE A 161      -8.034  16.907 -15.740  1.00 97.43           C  
ATOM   2509 HG21 ILE A 161      -9.000  16.410 -15.833  1.00 97.43           H  
ATOM   2510 HG22 ILE A 161      -7.243  16.159 -15.794  1.00 97.43           H  
ATOM   2511 HG23 ILE A 161      -7.967  17.373 -14.756  1.00 97.43           H  
ATOM   2512  CD1 ILE A 161      -6.583  16.429 -18.495  1.00 97.43           C  
ATOM   2513 HD11 ILE A 161      -6.630  16.008 -19.499  1.00 97.43           H  
ATOM   2514 HD12 ILE A 161      -6.490  15.608 -17.785  1.00 97.43           H  
ATOM   2515 HD13 ILE A 161      -5.709  17.077 -18.424  1.00 97.43           H  
ATOM   2516  N   LYS A 162      -8.482  20.506 -14.934  1.00 96.90           N  
ATOM   2517  H   LYS A 162      -7.761  20.867 -15.542  1.00 96.90           H  
ATOM   2518  CA  LYS A 162      -8.654  21.093 -13.600  1.00 96.90           C  
ATOM   2519  HA  LYS A 162      -8.658  20.283 -12.870  1.00 96.90           H  
ATOM   2520  C   LYS A 162     -10.000  21.811 -13.453  1.00 96.90           C  
ATOM   2521  CB  LYS A 162      -7.467  22.020 -13.319  1.00 96.90           C  
ATOM   2522  HB2 LYS A 162      -7.487  22.858 -14.017  1.00 96.90           H  
ATOM   2523  HB3 LYS A 162      -6.544  21.461 -13.478  1.00 96.90           H  
ATOM   2524  O   LYS A 162     -10.609  21.732 -12.387  1.00 96.90           O  
ATOM   2525  CG  LYS A 162      -7.475  22.561 -11.885  1.00 96.90           C  
ATOM   2526  HG2 LYS A 162      -8.373  23.156 -11.717  1.00 96.90           H  
ATOM   2527  HG3 LYS A 162      -7.458  21.728 -11.182  1.00 96.90           H  
ATOM   2528  CD  LYS A 162      -6.247  23.446 -11.666  1.00 96.90           C  
ATOM   2529  HD2 LYS A 162      -6.273  24.269 -12.380  1.00 96.90           H  
ATOM   2530  HD3 LYS A 162      -5.346  22.856 -11.837  1.00 96.90           H  
ATOM   2531  CE  LYS A 162      -6.246  23.996 -10.239  1.00 96.90           C  
ATOM   2532  HE2 LYS A 162      -7.173  24.549 -10.082  1.00 96.90           H  
ATOM   2533  HE3 LYS A 162      -6.231  23.157  -9.543  1.00 96.90           H  
ATOM   2534  NZ  LYS A 162      -5.077  24.879 -10.016  1.00 96.90           N  
ATOM   2535  HZ1 LYS A 162      -5.098  25.650 -10.667  1.00 96.90           H  
ATOM   2536  HZ2 LYS A 162      -4.219  24.366 -10.166  1.00 96.90           H  
ATOM   2537  HZ3 LYS A 162      -5.078  25.247  -9.075  1.00 96.90           H  
ATOM   2538  N   GLU A 163     -10.465  22.501 -14.490  1.00 96.41           N  
ATOM   2539  H   GLU A 163      -9.921  22.527 -15.341  1.00 96.41           H  
ATOM   2540  CA  GLU A 163     -11.776  23.162 -14.496  1.00 96.41           C  
ATOM   2541  HA  GLU A 163     -11.876  23.777 -13.602  1.00 96.41           H  
ATOM   2542  C   GLU A 163     -12.923  22.145 -14.455  1.00 96.41           C  
ATOM   2543  CB  GLU A 163     -11.892  24.086 -15.718  1.00 96.41           C  
ATOM   2544  HB2 GLU A 163     -11.629  23.531 -16.618  1.00 96.41           H  
ATOM   2545  HB3 GLU A 163     -12.924  24.426 -15.804  1.00 96.41           H  
ATOM   2546  O   GLU A 163     -13.825  22.273 -13.623  1.00 96.41           O  
ATOM   2547  CG  GLU A 163     -10.981  25.316 -15.574  1.00 96.41           C  
ATOM   2548  HG2 GLU A 163      -9.961  24.990 -15.369  1.00 96.41           H  
ATOM   2549  HG3 GLU A 163     -11.316  25.889 -14.710  1.00 96.41           H  
ATOM   2550  CD  GLU A 163     -10.966  26.228 -16.811  1.00 96.41           C  
ATOM   2551  OE1 GLU A 163     -10.257  27.257 -16.731  1.00 96.41           O  
ATOM   2552  OE2 GLU A 163     -11.655  25.916 -17.806  1.00 96.41           O  
ATOM   2553  N   GLU A 164     -12.842  21.084 -15.261  1.00 96.01           N  
ATOM   2554  H   GLU A 164     -12.102  21.056 -15.947  1.00 96.01           H  
ATOM   2555  CA  GLU A 164     -13.808  19.977 -15.247  1.00 96.01           C  
ATOM   2556  HA  GLU A 164     -14.806  20.360 -15.459  1.00 96.01           H  
ATOM   2557  C   GLU A 164     -13.861  19.276 -13.884  1.00 96.01           C  
ATOM   2558  CB  GLU A 164     -13.434  18.950 -16.323  1.00 96.01           C  
ATOM   2559  HB2 GLU A 164     -14.040  18.056 -16.172  1.00 96.01           H  
ATOM   2560  HB3 GLU A 164     -12.385  18.680 -16.208  1.00 96.01           H  
ATOM   2561  O   GLU A 164     -14.942  19.005 -13.355  1.00 96.01           O  
ATOM   2562  CG  GLU A 164     -13.679  19.467 -17.747  1.00 96.01           C  
ATOM   2563  HG2 GLU A 164     -13.174  20.425 -17.874  1.00 96.01           H  
ATOM   2564  HG3 GLU A 164     -14.748  19.632 -17.878  1.00 96.01           H  
ATOM   2565  CD  GLU A 164     -13.178  18.490 -18.822  1.00 96.01           C  
ATOM   2566  OE1 GLU A 164     -13.062  18.934 -19.986  1.00 96.01           O  
ATOM   2567  OE2 GLU A 164     -12.905  17.314 -18.486  1.00 96.01           O  
ATOM   2568  N   LEU A 165     -12.700  19.040 -13.268  1.00 97.02           N  
ATOM   2569  H   LEU A 165     -11.849  19.230 -13.778  1.00 97.02           H  
ATOM   2570  CA  LEU A 165     -12.611  18.428 -11.945  1.00 97.02           C  
ATOM   2571  HA  LEU A 165     -13.154  17.484 -11.982  1.00 97.02           H  
ATOM   2572  C   LEU A 165     -13.264  19.300 -10.865  1.00 97.02           C  
ATOM   2573  CB  LEU A 165     -11.132  18.151 -11.629  1.00 97.02           C  
ATOM   2574  HB2 LEU A 165     -10.707  17.553 -12.434  1.00 97.02           H  
ATOM   2575  HB3 LEU A 165     -10.599  19.102 -11.599  1.00 97.02           H  
ATOM   2576  O   LEU A 165     -13.943  18.780  -9.978  1.00 97.02           O  
ATOM   2577  CG  LEU A 165     -10.911  17.415 -10.295  1.00 97.02           C  
ATOM   2578  HG  LEU A 165     -11.346  17.989  -9.478  1.00 97.02           H  
ATOM   2579  CD1 LEU A 165     -11.523  16.013 -10.301  1.00 97.02           C  
ATOM   2580 HD11 LEU A 165     -12.610  16.080 -10.355  1.00 97.02           H  
ATOM   2581 HD12 LEU A 165     -11.153  15.446 -11.154  1.00 97.02           H  
ATOM   2582 HD13 LEU A 165     -11.262  15.490  -9.381  1.00 97.02           H  
ATOM   2583  CD2 LEU A 165      -9.412  17.289 -10.024  1.00 97.02           C  
ATOM   2584 HD21 LEU A 165      -8.941  16.709 -10.818  1.00 97.02           H  
ATOM   2585 HD22 LEU A 165      -8.962  18.282  -9.988  1.00 97.02           H  
ATOM   2586 HD23 LEU A 165      -9.250  16.790  -9.069  1.00 97.02           H  
ATOM   2587  N   ASN A 166     -13.098  20.622 -10.939  1.00 96.28           N  
ATOM   2588  H   ASN A 166     -12.540  20.993 -11.695  1.00 96.28           H  
ATOM   2589  CA  ASN A 166     -13.754  21.543 -10.013  1.00 96.28           C  
ATOM   2590  HA  ASN A 166     -13.557  21.217  -8.991  1.00 96.28           H  
ATOM   2591  C   ASN A 166     -15.280  21.523 -10.190  1.00 96.28           C  
ATOM   2592  CB  ASN A 166     -13.181  22.954 -10.197  1.00 96.28           C  
ATOM   2593  HB2 ASN A 166     -13.215  23.222 -11.252  1.00 96.28           H  
ATOM   2594  HB3 ASN A 166     -13.801  23.664  -9.649  1.00 96.28           H  
ATOM   2595  O   ASN A 166     -16.002  21.466  -9.196  1.00 96.28           O  
ATOM   2596  CG  ASN A 166     -11.762  23.103  -9.680  1.00 96.28           C  
ATOM   2597  ND2 ASN A 166     -11.023  24.040 -10.225  1.00 96.28           N  
ATOM   2598 HD21 ASN A 166     -11.372  24.521 -11.042  1.00 96.28           H  
ATOM   2599 HD22 ASN A 166     -10.061  24.077  -9.922  1.00 96.28           H  
ATOM   2600  OD1 ASN A 166     -11.305  22.443  -8.757  1.00 96.28           O  
ATOM   2601  N   ALA A 167     -15.777  21.492 -11.431  1.00 95.67           N  
ATOM   2602  H   ALA A 167     -15.143  21.540 -12.215  1.00 95.67           H  
ATOM   2603  CA  ALA A 167     -17.209  21.357 -11.698  1.00 95.67           C  
ATOM   2604  HA  ALA A 167     -17.738  22.159 -11.183  1.00 95.67           H  
ATOM   2605  C   ALA A 167     -17.771  20.022 -11.169  1.00 95.67           C  
ATOM   2606  CB  ALA A 167     -17.438  21.518 -13.206  1.00 95.67           C  
ATOM   2607  HB1 ALA A 167     -18.506  21.474 -13.421  1.00 95.67           H  
ATOM   2608  HB2 ALA A 167     -16.932  20.723 -13.753  1.00 95.67           H  
ATOM   2609  HB3 ALA A 167     -17.048  22.480 -13.539  1.00 95.67           H  
ATOM   2610  O   ALA A 167     -18.832  19.991 -10.540  1.00 95.67           O  
ATOM   2611  N   LEU A 168     -17.036  18.919 -11.351  1.00 95.36           N  
ATOM   2612  H   LEU A 168     -16.202  18.990 -11.918  1.00 95.36           H  
ATOM   2613  CA  LEU A 168     -17.411  17.606 -10.821  1.00 95.36           C  
ATOM   2614  HA  LEU A 168     -18.419  17.382 -11.172  1.00 95.36           H  
ATOM   2615  C   LEU A 168     -17.442  17.592  -9.287  1.00 95.36           C  
ATOM   2616  CB  LEU A 168     -16.442  16.546 -11.374  1.00 95.36           C  
ATOM   2617  HB2 LEU A 168     -16.466  16.583 -12.463  1.00 95.36           H  
ATOM   2618  HB3 LEU A 168     -15.430  16.796 -11.055  1.00 95.36           H  
ATOM   2619  O   LEU A 168     -18.359  17.021  -8.695  1.00 95.36           O  
ATOM   2620  CG  LEU A 168     -16.759  15.109 -10.916  1.00 95.36           C  
ATOM   2621  HG  LEU A 168     -16.712  15.051  -9.828  1.00 95.36           H  
ATOM   2622  CD1 LEU A 168     -18.144  14.645 -11.376  1.00 95.36           C  
ATOM   2623 HD11 LEU A 168     -18.282  13.596 -11.116  1.00 95.36           H  
ATOM   2624 HD12 LEU A 168     -18.234  14.761 -12.456  1.00 95.36           H  
ATOM   2625 HD13 LEU A 168     -18.920  15.224 -10.875  1.00 95.36           H  
ATOM   2626  CD2 LEU A 168     -15.714  14.147 -11.477  1.00 95.36           C  
ATOM   2627 HD21 LEU A 168     -15.912  13.135 -11.126  1.00 95.36           H  
ATOM   2628 HD22 LEU A 168     -15.738  14.161 -12.567  1.00 95.36           H  
ATOM   2629 HD23 LEU A 168     -14.721  14.446 -11.141  1.00 95.36           H  
ATOM   2630  N   LYS A 169     -16.472  18.244  -8.638  1.00 94.98           N  
ATOM   2631  H   LYS A 169     -15.737  18.661  -9.191  1.00 94.98           H  
ATOM   2632  CA  LYS A 169     -16.410  18.365  -7.177  1.00 94.98           C  
ATOM   2633  HA  LYS A 169     -16.405  17.363  -6.747  1.00 94.98           H  
ATOM   2634  C   LYS A 169     -17.638  19.082  -6.612  1.00 94.98           C  
ATOM   2635  CB  LYS A 169     -15.106  19.078  -6.802  1.00 94.98           C  
ATOM   2636  HB2 LYS A 169     -14.270  18.546  -7.254  1.00 94.98           H  
ATOM   2637  HB3 LYS A 169     -15.123  20.094  -7.197  1.00 94.98           H  
ATOM   2638  O   LYS A 169     -18.202  18.615  -5.623  1.00 94.98           O  
ATOM   2639  CG  LYS A 169     -14.895  19.133  -5.285  1.00 94.98           C  
ATOM   2640  HG2 LYS A 169     -15.727  19.656  -4.813  1.00 94.98           H  
ATOM   2641  HG3 LYS A 169     -14.838  18.119  -4.889  1.00 94.98           H  
ATOM   2642  CD  LYS A 169     -13.601  19.885  -4.972  1.00 94.98           C  
ATOM   2643  HD2 LYS A 169     -12.759  19.357  -5.419  1.00 94.98           H  
ATOM   2644  HD3 LYS A 169     -13.665  20.886  -5.398  1.00 94.98           H  
ATOM   2645  CE  LYS A 169     -13.424  19.980  -3.457  1.00 94.98           C  
ATOM   2646  HE2 LYS A 169     -14.313  20.450  -3.038  1.00 94.98           H  
ATOM   2647  HE3 LYS A 169     -13.349  18.971  -3.049  1.00 94.98           H  
ATOM   2648  NZ  LYS A 169     -12.219  20.772  -3.119  1.00 94.98           N  
ATOM   2649  HZ1 LYS A 169     -12.315  21.703  -3.498  1.00 94.98           H  
ATOM   2650  HZ2 LYS A 169     -11.398  20.345  -3.523  1.00 94.98           H  
ATOM   2651  HZ3 LYS A 169     -12.105  20.835  -2.118  1.00 94.98           H  
ATOM   2652  N   GLU A 170     -18.082  20.163  -7.249  1.00 93.86           N  
ATOM   2653  H   GLU A 170     -17.551  20.519  -8.030  1.00 93.86           H  
ATOM   2654  CA  GLU A 170     -19.292  20.885  -6.831  1.00 93.86           C  
ATOM   2655  HA  GLU A 170     -19.227  21.101  -5.765  1.00 93.86           H  
ATOM   2656  C   GLU A 170     -20.562  20.038  -7.015  1.00 93.86           C  
ATOM   2657  CB  GLU A 170     -19.400  22.221  -7.587  1.00 93.86           C  
ATOM   2658  HB2 GLU A 170     -19.336  22.037  -8.660  1.00 93.86           H  
ATOM   2659  HB3 GLU A 170     -20.378  22.657  -7.384  1.00 93.86           H  
ATOM   2660  O   GLU A 170     -21.398  19.968  -6.108  1.00 93.86           O  
ATOM   2661  CG  GLU A 170     -18.320  23.241  -7.185  1.00 93.86           C  
ATOM   2662  HG2 GLU A 170     -18.511  24.175  -7.714  1.00 93.86           H  
ATOM   2663  HG3 GLU A 170     -17.346  22.874  -7.509  1.00 93.86           H  
ATOM   2664  CD  GLU A 170     -18.284  23.515  -5.672  1.00 93.86           C  
ATOM   2665  OE1 GLU A 170     -17.165  23.539  -5.106  1.00 93.86           O  
ATOM   2666  OE2 GLU A 170     -19.373  23.653  -5.065  1.00 93.86           O  
ATOM   2667  N   ASN A 171     -20.674  19.302  -8.127  1.00 93.35           N  
ATOM   2668  H   ASN A 171     -19.984  19.427  -8.854  1.00 93.35           H  
ATOM   2669  CA  ASN A 171     -21.775  18.356  -8.346  1.00 93.35           C  
ATOM   2670  HA  ASN A 171     -22.721  18.889  -8.257  1.00 93.35           H  
ATOM   2671  C   ASN A 171     -21.792  17.237  -7.289  1.00 93.35           C  
ATOM   2672  CB  ASN A 171     -21.663  17.767  -9.763  1.00 93.35           C  
ATOM   2673  HB2 ASN A 171     -22.336  16.914  -9.849  1.00 93.35           H  
ATOM   2674  HB3 ASN A 171     -20.646  17.417  -9.938  1.00 93.35           H  
ATOM   2675  O   ASN A 171     -22.849  16.893  -6.755  1.00 93.35           O  
ATOM   2676  CG  ASN A 171     -22.046  18.747 -10.857  1.00 93.35           C  
ATOM   2677  ND2 ASN A 171     -21.638  18.491 -12.077  1.00 93.35           N  
ATOM   2678 HD21 ASN A 171     -21.867  19.189 -12.770  1.00 93.35           H  
ATOM   2679 HD22 ASN A 171     -21.013  17.719 -12.261  1.00 93.35           H  
ATOM   2680  OD1 ASN A 171     -22.748  19.721 -10.650  1.00 93.35           O  
ATOM   2681  N   HIS A 172     -20.623  16.692  -6.944  1.00 93.28           N  
ATOM   2682  H   HIS A 172     -19.791  16.991  -7.433  1.00 93.28           H  
ATOM   2683  CA  HIS A 172     -20.496  15.670  -5.906  1.00 93.28           C  
ATOM   2684  HA  HIS A 172     -21.179  14.854  -6.143  1.00 93.28           H  
ATOM   2685  C   HIS A 172     -20.890  16.211  -4.524  1.00 93.28           C  
ATOM   2686  CB  HIS A 172     -19.066  15.118  -5.907  1.00 93.28           C  
ATOM   2687  HB2 HIS A 172     -18.806  14.799  -6.916  1.00 93.28           H  
ATOM   2688  HB3 HIS A 172     -18.369  15.902  -5.612  1.00 93.28           H  
ATOM   2689  O   HIS A 172     -21.618  15.551  -3.781  1.00 93.28           O  
ATOM   2690  CG  HIS A 172     -18.912  13.939  -4.983  1.00 93.28           C  
ATOM   2691  CD2 HIS A 172     -18.266  13.919  -3.777  1.00 93.28           C  
ATOM   2692  HD2 HIS A 172     -17.758  14.751  -3.313  1.00 93.28           H  
ATOM   2693  ND1 HIS A 172     -19.432  12.681  -5.185  1.00 93.28           N  
ATOM   2694  HD1 HIS A 172     -19.933  12.364  -6.003  1.00 93.28           H  
ATOM   2695  CE1 HIS A 172     -19.105  11.920  -4.128  1.00 93.28           C  
ATOM   2696  HE1 HIS A 172     -19.358  10.877  -4.006  1.00 93.28           H  
ATOM   2697  NE2 HIS A 172     -18.396  12.634  -3.242  1.00 93.28           N  
ATOM   2698  N   LEU A 173     -20.489  17.442  -4.194  1.00 93.04           N  
ATOM   2699  H   LEU A 173     -19.886  17.941  -4.833  1.00 93.04           H  
ATOM   2700  CA  LEU A 173     -20.866  18.092  -2.939  1.00 93.04           C  
ATOM   2701  HA  LEU A 173     -20.573  17.427  -2.126  1.00 93.04           H  
ATOM   2702  C   LEU A 173     -22.387  18.305  -2.838  1.00 93.04           C  
ATOM   2703  CB  LEU A 173     -20.085  19.412  -2.824  1.00 93.04           C  
ATOM   2704  HB2 LEU A 173     -19.031  19.219  -3.023  1.00 93.04           H  
ATOM   2705  HB3 LEU A 173     -20.444  20.098  -3.591  1.00 93.04           H  
ATOM   2706  O   LEU A 173     -22.969  18.111  -1.767  1.00 93.04           O  
ATOM   2707  CG  LEU A 173     -20.203  20.096  -1.451  1.00 93.04           C  
ATOM   2708  HG  LEU A 173     -21.252  20.261  -1.207  1.00 93.04           H  
ATOM   2709  CD1 LEU A 173     -19.557  19.268  -0.335  1.00 93.04           C  
ATOM   2710 HD11 LEU A 173     -20.111  18.342  -0.186  1.00 93.04           H  
ATOM   2711 HD12 LEU A 173     -18.525  19.032  -0.597  1.00 93.04           H  
ATOM   2712 HD13 LEU A 173     -19.568  19.827   0.601  1.00 93.04           H  
ATOM   2713  CD2 LEU A 173     -19.509  21.456  -1.496  1.00 93.04           C  
ATOM   2714 HD21 LEU A 173     -18.459  21.327  -1.758  1.00 93.04           H  
ATOM   2715 HD22 LEU A 173     -19.966  22.080  -2.264  1.00 93.04           H  
ATOM   2716 HD23 LEU A 173     -19.575  21.955  -0.529  1.00 93.04           H  
ATOM   2717  N   ALA A 174     -23.053  18.652  -3.943  1.00 91.77           N  
ATOM   2718  H   ALA A 174     -22.526  18.843  -4.783  1.00 91.77           H  
ATOM   2719  CA  ALA A 174     -24.513  18.748  -3.999  1.00 91.77           C  
ATOM   2720  HA  ALA A 174     -24.846  19.407  -3.197  1.00 91.77           H  
ATOM   2721  C   ALA A 174     -25.204  17.384  -3.782  1.00 91.77           C  
ATOM   2722  CB  ALA A 174     -24.906  19.390  -5.335  1.00 91.77           C  
ATOM   2723  HB1 ALA A 174     -24.412  20.355  -5.444  1.00 91.77           H  
ATOM   2724  HB2 ALA A 174     -24.607  18.749  -6.164  1.00 91.77           H  
ATOM   2725  HB3 ALA A 174     -25.986  19.533  -5.372  1.00 91.77           H  
ATOM   2726  O   ALA A 174     -26.196  17.297  -3.048  1.00 91.77           O  
ATOM   2727  N   ALA A 175     -24.654  16.304  -4.349  1.00 91.46           N  
ATOM   2728  H   ALA A 175     -23.868  16.433  -4.970  1.00 91.46           H  
ATOM   2729  CA  ALA A 175     -25.150  14.944  -4.131  1.00 91.46           C  
ATOM   2730  HA  ALA A 175     -26.215  14.924  -4.359  1.00 91.46           H  
ATOM   2731  C   ALA A 175     -24.984  14.489  -2.667  1.00 91.46           C  
ATOM   2732  CB  ALA A 175     -24.442  14.000  -5.109  1.00 91.46           C  
ATOM   2733  HB1 ALA A 175     -23.372  13.968  -4.901  1.00 91.46           H  
ATOM   2734  HB2 ALA A 175     -24.851  12.995  -5.007  1.00 91.46           H  
ATOM   2735  HB3 ALA A 175     -24.596  14.343  -6.132  1.00 91.46           H  
ATOM   2736  O   ALA A 175     -25.923  13.947  -2.080  1.00 91.46           O  
ATOM   2737  N   LEU A 176     -23.839  14.780  -2.036  1.00 89.77           N  
ATOM   2738  H   LEU A 176     -23.089  15.181  -2.581  1.00 89.77           H  
ATOM   2739  CA  LEU A 176     -23.589  14.469  -0.622  1.00 89.77           C  
ATOM   2740  HA  LEU A 176     -23.723  13.398  -0.467  1.00 89.77           H  
ATOM   2741  C   LEU A 176     -24.580  15.167   0.319  1.00 89.77           C  
ATOM   2742  CB  LEU A 176     -22.149  14.862  -0.250  1.00 89.77           C  
ATOM   2743  HB2 LEU A 176     -21.959  15.873  -0.611  1.00 89.77           H  
ATOM   2744  HB3 LEU A 176     -22.065  14.881   0.836  1.00 89.77           H  
ATOM   2745  O   LEU A 176     -25.083  14.545   1.255  1.00 89.77           O  
ATOM   2746  CG  LEU A 176     -21.055  13.923  -0.790  1.00 89.77           C  
ATOM   2747  HG  LEU A 176     -21.146  13.824  -1.872  1.00 89.77           H  
ATOM   2748  CD1 LEU A 176     -19.691  14.531  -0.460  1.00 89.77           C  
ATOM   2749 HD11 LEU A 176     -18.903  13.862  -0.805  1.00 89.77           H  
ATOM   2750 HD12 LEU A 176     -19.580  15.486  -0.975  1.00 89.77           H  
ATOM   2751 HD13 LEU A 176     -19.588  14.675   0.616  1.00 89.77           H  
ATOM   2752  CD2 LEU A 176     -21.128  12.531  -0.158  1.00 89.77           C  
ATOM   2753 HD21 LEU A 176     -22.045  12.024  -0.457  1.00 89.77           H  
ATOM   2754 HD22 LEU A 176     -21.080  12.604   0.929  1.00 89.77           H  
ATOM   2755 HD23 LEU A 176     -20.287  11.934  -0.511  1.00 89.77           H  
ATOM   2756  N   ARG A 177     -24.921  16.435   0.051  1.00 91.51           N  
ATOM   2757  H   ARG A 177     -24.452  16.896  -0.715  1.00 91.51           H  
ATOM   2758  CA  ARG A 177     -25.958  17.154   0.816  1.00 91.51           C  
ATOM   2759  HA  ARG A 177     -25.703  17.135   1.876  1.00 91.51           H  
ATOM   2760  C   ARG A 177     -27.323  16.470   0.708  1.00 91.51           C  
ATOM   2761  CB  ARG A 177     -26.062  18.609   0.339  1.00 91.51           C  
ATOM   2762  HB2 ARG A 177     -26.952  19.060   0.777  1.00 91.51           H  
ATOM   2763  HB3 ARG A 177     -26.176  18.620  -0.745  1.00 91.51           H  
ATOM   2764  O   ARG A 177     -28.044  16.387   1.698  1.00 91.51           O  
ATOM   2765  CG  ARG A 177     -24.849  19.459   0.740  1.00 91.51           C  
ATOM   2766  HG2 ARG A 177     -24.812  19.556   1.825  1.00 91.51           H  
ATOM   2767  HG3 ARG A 177     -23.929  18.984   0.399  1.00 91.51           H  
ATOM   2768  CD  ARG A 177     -24.973  20.845   0.099  1.00 91.51           C  
ATOM   2769  HD2 ARG A 177     -25.139  20.703  -0.969  1.00 91.51           H  
ATOM   2770  HD3 ARG A 177     -25.835  21.360   0.522  1.00 91.51           H  
ATOM   2771  NE  ARG A 177     -23.759  21.659   0.305  1.00 91.51           N  
ATOM   2772  HE  ARG A 177     -23.182  21.421   1.098  1.00 91.51           H  
ATOM   2773  NH1 ARG A 177     -23.962  22.985  -1.567  1.00 91.51           N  
ATOM   2774 HH11 ARG A 177     -24.825  22.520  -1.807  1.00 91.51           H  
ATOM   2775 HH12 ARG A 177     -23.550  23.647  -2.210  1.00 91.51           H  
ATOM   2776  NH2 ARG A 177     -22.181  23.208  -0.257  1.00 91.51           N  
ATOM   2777 HH21 ARG A 177     -21.803  23.855  -0.934  1.00 91.51           H  
ATOM   2778 HH22 ARG A 177     -21.612  22.929   0.530  1.00 91.51           H  
ATOM   2779  CZ  ARG A 177     -23.312  22.610  -0.501  1.00 91.51           C  
ATOM   2780  N   SER A 178     -27.658  15.949  -0.471  1.00 90.35           N  
ATOM   2781  H   SER A 178     -27.001  16.036  -1.233  1.00 90.35           H  
ATOM   2782  CA  SER A 178     -28.910  15.213  -0.692  1.00 90.35           C  
ATOM   2783  HA  SER A 178     -29.739  15.813  -0.316  1.00 90.35           H  
ATOM   2784  C   SER A 178     -28.931  13.878   0.070  1.00 90.35           C  
ATOM   2785  CB  SER A 178     -29.139  14.993  -2.191  1.00 90.35           C  
ATOM   2786  HB2 SER A 178     -30.117  14.532  -2.335  1.00 90.35           H  
ATOM   2787  HB3 SER A 178     -28.379  14.325  -2.595  1.00 90.35           H  
ATOM   2788  O   SER A 178     -29.946  13.528   0.670  1.00 90.35           O  
ATOM   2789  OG  SER A 178     -29.104  16.229  -2.887  1.00 90.35           O  
ATOM   2790  HG  SER A 178     -28.195  16.526  -2.972  1.00 90.35           H  
ATOM   2791  N   LEU A 179     -27.800  13.163   0.127  1.00 87.58           N  
ATOM   2792  H   LEU A 179     -27.004  13.490  -0.402  1.00 87.58           H  
ATOM   2793  CA  LEU A 179     -27.651  11.925   0.905  1.00 87.58           C  
ATOM   2794  HA  LEU A 179     -28.439  11.232   0.611  1.00 87.58           H  
ATOM   2795  C   LEU A 179     -27.809  12.140   2.417  1.00 87.58           C  
ATOM   2796  CB  LEU A 179     -26.277  11.293   0.608  1.00 87.58           C  
ATOM   2797  HB2 LEU A 179     -25.531  12.085   0.551  1.00 87.58           H  
ATOM   2798  HB3 LEU A 179     -25.993  10.644   1.436  1.00 87.58           H  
ATOM   2799  O   LEU A 179     -28.438  11.316   3.080  1.00 87.58           O  
ATOM   2800  CG  LEU A 179     -26.239  10.462  -0.684  1.00 87.58           C  
ATOM   2801  HG  LEU A 179     -26.731  11.009  -1.489  1.00 87.58           H  
ATOM   2802  CD1 LEU A 179     -24.787  10.204  -1.086  1.00 87.58           C  
ATOM   2803 HD11 LEU A 179     -24.759   9.597  -1.991  1.00 87.58           H  
ATOM   2804 HD12 LEU A 179     -24.291  11.152  -1.294  1.00 87.58           H  
ATOM   2805 HD13 LEU A 179     -24.258   9.682  -0.289  1.00 87.58           H  
ATOM   2806  CD2 LEU A 179     -26.930   9.109  -0.492  1.00 87.58           C  
ATOM   2807 HD21 LEU A 179     -26.878   8.539  -1.420  1.00 87.58           H  
ATOM   2808 HD22 LEU A 179     -26.439   8.540   0.297  1.00 87.58           H  
ATOM   2809 HD23 LEU A 179     -27.980   9.249  -0.238  1.00 87.58           H  
ATOM   2810  N   ASP A 180     -27.281  13.234   2.971  1.00 87.20           N  
ATOM   2811  H   ASP A 180     -26.721  13.847   2.395  1.00 87.20           H  
ATOM   2812  CA  ASP A 180     -27.431  13.551   4.401  1.00 87.20           C  
ATOM   2813  HA  ASP A 180     -27.049  12.715   4.986  1.00 87.20           H  
ATOM   2814  C   ASP A 180     -28.907  13.751   4.796  1.00 87.20           C  
ATOM   2815  CB  ASP A 180     -26.588  14.790   4.740  1.00 87.20           C  
ATOM   2816  HB2 ASP A 180     -26.989  15.656   4.213  1.00 87.20           H  
ATOM   2817  HB3 ASP A 180     -25.564  14.630   4.401  1.00 87.20           H  
ATOM   2818  O   ASP A 180     -29.355  13.286   5.847  1.00 87.20           O  
ATOM   2819  CG  ASP A 180     -26.566  15.061   6.248  1.00 87.20           C  
ATOM   2820  OD1 ASP A 180     -26.232  14.130   7.008  1.00 87.20           O  
ATOM   2821  OD2 ASP A 180     -26.932  16.191   6.660  1.00 87.20           O  
ATOM   2822  N   ILE A 181     -29.702  14.362   3.909  1.00 86.30           N  
ATOM   2823  H   ILE A 181     -29.282  14.713   3.060  1.00 86.30           H  
ATOM   2824  CA  ILE A 181     -31.155  14.496   4.091  1.00 86.30           C  
ATOM   2825  HA  ILE A 181     -31.339  14.941   5.069  1.00 86.30           H  
ATOM   2826  C   ILE A 181     -31.824  13.115   4.101  1.00 86.30           C  
ATOM   2827  CB  ILE A 181     -31.760  15.434   3.019  1.00 86.30           C  
ATOM   2828  HB  ILE A 181     -31.495  15.054   2.032  1.00 86.30           H  
ATOM   2829  O   ILE A 181     -32.615  12.831   5.001  1.00 86.30           O  
ATOM   2830  CG1 ILE A 181     -31.188  16.863   3.169  1.00 86.30           C  
ATOM   2831 HG12 ILE A 181     -31.556  17.307   4.094  1.00 86.30           H  
ATOM   2832 HG13 ILE A 181     -30.101  16.819   3.238  1.00 86.30           H  
ATOM   2833  CG2 ILE A 181     -33.298  15.466   3.122  1.00 86.30           C  
ATOM   2834 HG21 ILE A 181     -33.603  15.811   4.110  1.00 86.30           H  
ATOM   2835 HG22 ILE A 181     -33.717  14.475   2.946  1.00 86.30           H  
ATOM   2836 HG23 ILE A 181     -33.719  16.126   2.364  1.00 86.30           H  
ATOM   2837  CD1 ILE A 181     -31.525  17.797   1.999  1.00 86.30           C  
ATOM   2838 HD11 ILE A 181     -30.982  18.734   2.121  1.00 86.30           H  
ATOM   2839 HD12 ILE A 181     -32.592  18.017   1.976  1.00 86.30           H  
ATOM   2840 HD13 ILE A 181     -31.224  17.336   1.058  1.00 86.30           H  
ATOM   2841  N   ILE A 182     -31.477  12.230   3.158  1.00 84.17           N  
ATOM   2842  H   ILE A 182     -30.816  12.521   2.451  1.00 84.17           H  
ATOM   2843  CA  ILE A 182     -32.031  10.866   3.093  1.00 84.17           C  
ATOM   2844  HA  ILE A 182     -33.118  10.937   3.057  1.00 84.17           H  
ATOM   2845  C   ILE A 182     -31.684  10.073   4.360  1.00 84.17           C  
ATOM   2846  CB  ILE A 182     -31.559  10.137   1.811  1.00 84.17           C  
ATOM   2847  HB  ILE A 182     -30.471  10.182   1.765  1.00 84.17           H  
ATOM   2848  O   ILE A 182     -32.562   9.431   4.936  1.00 84.17           O  
ATOM   2849  CG1 ILE A 182     -32.139  10.833   0.558  1.00 84.17           C  
ATOM   2850 HG12 ILE A 182     -33.216  10.668   0.516  1.00 84.17           H  
ATOM   2851 HG13 ILE A 182     -31.977  11.909   0.625  1.00 84.17           H  
ATOM   2852  CG2 ILE A 182     -31.979   8.653   1.827  1.00 84.17           C  
ATOM   2853 HG21 ILE A 182     -33.062   8.568   1.916  1.00 84.17           H  
ATOM   2854 HG22 ILE A 182     -31.658   8.152   0.914  1.00 84.17           H  
ATOM   2855 HG23 ILE A 182     -31.510   8.124   2.657  1.00 84.17           H  
ATOM   2856  CD1 ILE A 182     -31.512  10.364  -0.762  1.00 84.17           C  
ATOM   2857 HD11 ILE A 182     -30.427  10.464  -0.715  1.00 84.17           H  
ATOM   2858 HD12 ILE A 182     -31.887  10.984  -1.576  1.00 84.17           H  
ATOM   2859 HD13 ILE A 182     -31.776   9.327  -0.970  1.00 84.17           H  
ATOM   2860  N   LYS A 183     -30.437  10.155   4.847  1.00 85.15           N  
ATOM   2861  H   LYS A 183     -29.762  10.693   4.323  1.00 85.15           H  
ATOM   2862  CA  LYS A 183     -30.011   9.493   6.093  1.00 85.15           C  
ATOM   2863  HA  LYS A 183     -30.199   8.422   6.010  1.00 85.15           H  
ATOM   2864  C   LYS A 183     -30.823   9.970   7.299  1.00 85.15           C  
ATOM   2865  CB  LYS A 183     -28.509   9.719   6.334  1.00 85.15           C  
ATOM   2866  HB2 LYS A 183     -28.280   9.444   7.363  1.00 85.15           H  
ATOM   2867  HB3 LYS A 183     -28.271  10.776   6.206  1.00 85.15           H  
ATOM   2868  O   LYS A 183     -31.277   9.147   8.094  1.00 85.15           O  
ATOM   2869  CG  LYS A 183     -27.622   8.872   5.407  1.00 85.15           C  
ATOM   2870  HG2 LYS A 183     -27.868   7.820   5.547  1.00 85.15           H  
ATOM   2871  HG3 LYS A 183     -27.808   9.137   4.367  1.00 85.15           H  
ATOM   2872  CD  LYS A 183     -26.134   9.085   5.732  1.00 85.15           C  
ATOM   2873  HD2 LYS A 183     -25.876  10.131   5.561  1.00 85.15           H  
ATOM   2874  HD3 LYS A 183     -25.964   8.847   6.782  1.00 85.15           H  
ATOM   2875  CE  LYS A 183     -25.252   8.183   4.856  1.00 85.15           C  
ATOM   2876  HE2 LYS A 183     -25.602   7.156   4.959  1.00 85.15           H  
ATOM   2877  HE3 LYS A 183     -25.382   8.473   3.813  1.00 85.15           H  
ATOM   2878  NZ  LYS A 183     -23.815   8.258   5.236  1.00 85.15           N  
ATOM   2879  HZ1 LYS A 183     -23.680   7.959   6.192  1.00 85.15           H  
ATOM   2880  HZ2 LYS A 183     -23.455   9.196   5.142  1.00 85.15           H  
ATOM   2881  HZ3 LYS A 183     -23.259   7.643   4.660  1.00 85.15           H  
ATOM   2882  N   LYS A 184     -31.056  11.281   7.418  1.00 82.55           N  
ATOM   2883  H   LYS A 184     -30.631  11.896   6.739  1.00 82.55           H  
ATOM   2884  CA  LYS A 184     -31.888  11.863   8.487  1.00 82.55           C  
ATOM   2885  HA  LYS A 184     -31.516  11.525   9.455  1.00 82.55           H  
ATOM   2886  C   LYS A 184     -33.338  11.383   8.416  1.00 82.55           C  
ATOM   2887  CB  LYS A 184     -31.808  13.395   8.426  1.00 82.55           C  
ATOM   2888  HB2 LYS A 184     -32.618  13.824   9.016  1.00 82.55           H  
ATOM   2889  HB3 LYS A 184     -31.924  13.724   7.394  1.00 82.55           H  
ATOM   2890  O   LYS A 184     -33.906  11.024   9.444  1.00 82.55           O  
ATOM   2891  CG  LYS A 184     -30.476  13.901   8.993  1.00 82.55           C  
ATOM   2892  HG2 LYS A 184     -29.651  13.331   8.565  1.00 82.55           H  
ATOM   2893  HG3 LYS A 184     -30.473  13.757  10.073  1.00 82.55           H  
ATOM   2894  CD  LYS A 184     -30.262  15.383   8.670  1.00 82.55           C  
ATOM   2895  HD2 LYS A 184     -31.099  15.976   9.038  1.00 82.55           H  
ATOM   2896  HD3 LYS A 184     -30.186  15.488   7.588  1.00 82.55           H  
ATOM   2897  CE  LYS A 184     -28.957  15.846   9.323  1.00 82.55           C  
ATOM   2898  HE2 LYS A 184     -29.120  15.979  10.393  1.00 82.55           H  
ATOM   2899  HE3 LYS A 184     -28.212  15.063   9.186  1.00 82.55           H  
ATOM   2900  NZ  LYS A 184     -28.438  17.084   8.705  1.00 82.55           N  
ATOM   2901  HZ1 LYS A 184     -27.634  17.431   9.209  1.00 82.55           H  
ATOM   2902  HZ2 LYS A 184     -28.052  16.836   7.805  1.00 82.55           H  
ATOM   2903  HZ3 LYS A 184     -29.142  17.796   8.583  1.00 82.55           H  
ATOM   2904  N   VAL A 185     -33.922  11.324   7.218  1.00 81.16           N  
ATOM   2905  H   VAL A 185     -33.402  11.650   6.416  1.00 81.16           H  
ATOM   2906  CA  VAL A 185     -35.287  10.809   7.019  1.00 81.16           C  
ATOM   2907  HA  VAL A 185     -35.957  11.323   7.709  1.00 81.16           H  
ATOM   2908  C   VAL A 185     -35.374   9.319   7.364  1.00 81.16           C  
ATOM   2909  CB  VAL A 185     -35.778  11.099   5.586  1.00 81.16           C  
ATOM   2910  HB  VAL A 185     -35.042  10.732   4.870  1.00 81.16           H  
ATOM   2911  O   VAL A 185     -36.292   8.919   8.076  1.00 81.16           O  
ATOM   2912  CG1 VAL A 185     -37.127  10.436   5.284  1.00 81.16           C  
ATOM   2913 HG11 VAL A 185     -37.486  10.751   4.304  1.00 81.16           H  
ATOM   2914 HG12 VAL A 185     -37.016   9.352   5.263  1.00 81.16           H  
ATOM   2915 HG13 VAL A 185     -37.862  10.708   6.041  1.00 81.16           H  
ATOM   2916  CG2 VAL A 185     -35.963  12.609   5.376  1.00 81.16           C  
ATOM   2917 HG21 VAL A 185     -36.232  12.804   4.338  1.00 81.16           H  
ATOM   2918 HG22 VAL A 185     -36.754  12.983   6.027  1.00 81.16           H  
ATOM   2919 HG23 VAL A 185     -35.041  13.147   5.597  1.00 81.16           H  
ATOM   2920  N   ASN A 186     -34.400   8.506   6.945  1.00 78.71           N  
ATOM   2921  H   ASN A 186     -33.682   8.878   6.339  1.00 78.71           H  
ATOM   2922  CA  ASN A 186     -34.383   7.073   7.242  1.00 78.71           C  
ATOM   2923  HA  ASN A 186     -35.335   6.648   6.922  1.00 78.71           H  
ATOM   2924  C   ASN A 186     -34.253   6.791   8.749  1.00 78.71           C  
ATOM   2925  CB  ASN A 186     -33.257   6.401   6.440  1.00 78.71           C  
ATOM   2926  HB2 ASN A 186     -32.290   6.668   6.866  1.00 78.71           H  
ATOM   2927  HB3 ASN A 186     -33.289   6.740   5.405  1.00 78.71           H  
ATOM   2928  O   ASN A 186     -34.967   5.948   9.286  1.00 78.71           O  
ATOM   2929  CG  ASN A 186     -33.411   4.888   6.424  1.00 78.71           C  
ATOM   2930  ND2 ASN A 186     -32.331   4.148   6.355  1.00 78.71           N  
ATOM   2931 HD21 ASN A 186     -32.483   3.149   6.372  1.00 78.71           H  
ATOM   2932 HD22 ASN A 186     -31.406   4.553   6.368  1.00 78.71           H  
ATOM   2933  OD1 ASN A 186     -34.504   4.353   6.445  1.00 78.71           O  
ATOM   2934  N   LYS A 187     -33.412   7.557   9.459  1.00 71.12           N  
ATOM   2935  H   LYS A 187     -32.825   8.211   8.963  1.00 71.12           H  
ATOM   2936  CA  LYS A 187     -33.293   7.462  10.923  1.00 71.12           C  
ATOM   2937  HA  LYS A 187     -33.025   6.436  11.177  1.00 71.12           H  
ATOM   2938  C   LYS A 187     -34.625   7.746  11.630  1.00 71.12           C  
ATOM   2939  CB  LYS A 187     -32.174   8.401  11.398  1.00 71.12           C  
ATOM   2940  HB2 LYS A 187     -31.272   8.187  10.825  1.00 71.12           H  
ATOM   2941  HB3 LYS A 187     -32.463   9.437  11.218  1.00 71.12           H  
ATOM   2942  O   LYS A 187     -34.959   7.066  12.595  1.00 71.12           O  
ATOM   2943  CG  LYS A 187     -31.870   8.203  12.890  1.00 71.12           C  
ATOM   2944  HG2 LYS A 187     -31.636   7.153  13.069  1.00 71.12           H  
ATOM   2945  HG3 LYS A 187     -32.746   8.473  13.480  1.00 71.12           H  
ATOM   2946  CD  LYS A 187     -30.687   9.065  13.343  1.00 71.12           C  
ATOM   2947  HD2 LYS A 187     -29.805   8.792  12.764  1.00 71.12           H  
ATOM   2948  HD3 LYS A 187     -30.922  10.116  13.178  1.00 71.12           H  
ATOM   2949  CE  LYS A 187     -30.432   8.810  14.833  1.00 71.12           C  
ATOM   2950  HE2 LYS A 187     -30.297   7.738  14.977  1.00 71.12           H  
ATOM   2951  HE3 LYS A 187     -31.320   9.104  15.393  1.00 71.12           H  
ATOM   2952  NZ  LYS A 187     -29.239   9.541  15.327  1.00 71.12           N  
ATOM   2953  HZ1 LYS A 187     -28.415   9.241  14.826  1.00 71.12           H  
ATOM   2954  HZ2 LYS A 187     -29.093   9.342  16.307  1.00 71.12           H  
ATOM   2955  HZ3 LYS A 187     -29.356  10.538  15.212  1.00 71.12           H  
ATOM   2956  N   ASN A 188     -35.404   8.707  11.131  1.00 68.59           N  
ATOM   2957  H   ASN A 188     -35.060   9.247  10.349  1.00 68.59           H  
ATOM   2958  CA  ASN A 188     -36.728   9.018  11.680  1.00 68.59           C  
ATOM   2959  HA  ASN A 188     -36.655   9.062  12.766  1.00 68.59           H  
ATOM   2960  C   ASN A 188     -37.773   7.931  11.364  1.00 68.59           C  
ATOM   2961  CB  ASN A 188     -37.176  10.397  11.168  1.00 68.59           C  
ATOM   2962  HB2 ASN A 188     -38.211  10.560  11.469  1.00 68.59           H  
ATOM   2963  HB3 ASN A 188     -37.133  10.413  10.079  1.00 68.59           H  
ATOM   2964  O   ASN A 188     -38.678   7.720  12.164  1.00 68.59           O  
ATOM   2965  CG  ASN A 188     -36.358  11.553  11.719  1.00 68.59           C  
ATOM   2966  ND2 ASN A 188     -36.503  12.722  11.140  1.00 68.59           N  
ATOM   2967 HD21 ASN A 188     -35.966  13.478  11.541  1.00 68.59           H  
ATOM   2968 HD22 ASN A 188     -37.137  12.827  10.361  1.00 68.59           H  
ATOM   2969  OD1 ASN A 188     -35.606  11.453  12.674  1.00 68.59           O  
ATOM   2970  N   LEU A 189     -37.645   7.223  10.235  1.00 64.38           N  
ATOM   2971  H   LEU A 189     -36.899   7.469   9.600  1.00 64.38           H  
ATOM   2972  CA  LEU A 189     -38.508   6.086   9.878  1.00 64.38           C  
ATOM   2973  HA  LEU A 189     -39.545   6.346  10.091  1.00 64.38           H  
ATOM   2974  C   LEU A 189     -38.196   4.831  10.714  1.00 64.38           C  
ATOM   2975  CB  LEU A 189     -38.362   5.806   8.369  1.00 64.38           C  
ATOM   2976  HB2 LEU A 189     -37.302   5.811   8.114  1.00 64.38           H  
ATOM   2977  HB3 LEU A 189     -38.736   4.806   8.151  1.00 64.38           H  
ATOM   2978  O   LEU A 189     -39.114   4.117  11.125  1.00 64.38           O  
ATOM   2979  CG  LEU A 189     -39.111   6.818   7.480  1.00 64.38           C  
ATOM   2980  HG  LEU A 189     -39.029   7.818   7.906  1.00 64.38           H  
ATOM   2981  CD1 LEU A 189     -38.512   6.851   6.075  1.00 64.38           C  
ATOM   2982 HD11 LEU A 189     -38.578   5.863   5.619  1.00 64.38           H  
ATOM   2983 HD12 LEU A 189     -37.464   7.146   6.133  1.00 64.38           H  
ATOM   2984 HD13 LEU A 189     -39.050   7.574   5.460  1.00 64.38           H  
ATOM   2985  CD2 LEU A 189     -40.591   6.447   7.350  1.00 64.38           C  
ATOM   2986 HD21 LEU A 189     -41.104   7.185   6.734  1.00 64.38           H  
ATOM   2987 HD22 LEU A 189     -40.693   5.463   6.893  1.00 64.38           H  
ATOM   2988 HD23 LEU A 189     -41.055   6.430   8.336  1.00 64.38           H  
ATOM   2989  N   GLN A 190     -36.916   4.584  11.018  1.00 57.43           N  
ATOM   2990  H   GLN A 190     -36.207   5.172  10.602  1.00 57.43           H  
ATOM   2991  CA  GLN A 190     -36.474   3.442  11.830  1.00 57.43           C  
ATOM   2992  HA  GLN A 190     -36.969   2.545  11.459  1.00 57.43           H  
ATOM   2993  C   GLN A 190     -36.855   3.541  13.314  1.00 57.43           C  
ATOM   2994  CB  GLN A 190     -34.957   3.248  11.688  1.00 57.43           C  
ATOM   2995  HB2 GLN A 190     -34.602   2.639  12.519  1.00 57.43           H  
ATOM   2996  HB3 GLN A 190     -34.453   4.213  11.737  1.00 57.43           H  
ATOM   2997  O   GLN A 190     -36.906   2.512  13.986  1.00 57.43           O  
ATOM   2998  CG  GLN A 190     -34.588   2.519  10.389  1.00 57.43           C  
ATOM   2999  HG2 GLN A 190     -34.833   3.142   9.528  1.00 57.43           H  
ATOM   3000  HG3 GLN A 190     -35.166   1.598  10.324  1.00 57.43           H  
ATOM   3001  CD  GLN A 190     -33.103   2.171  10.336  1.00 57.43           C  
ATOM   3002  NE2 GLN A 190     -32.735   1.052   9.752  1.00 57.43           N  
ATOM   3003 HE21 GLN A 190     -31.750   0.834   9.796  1.00 57.43           H  
ATOM   3004 HE22 GLN A 190     -33.419   0.406   9.384  1.00 57.43           H  
ATOM   3005  OE1 GLN A 190     -32.244   2.896  10.812  1.00 57.43           O  
ATOM   3006  N   LEU A 191     -37.199   4.729  13.825  1.00 53.23           N  
ATOM   3007  H   LEU A 191     -37.137   5.546  13.233  1.00 53.23           H  
ATOM   3008  CA  LEU A 191     -37.614   4.907  15.224  1.00 53.23           C  
ATOM   3009  HA  LEU A 191     -36.849   4.433  15.839  1.00 53.23           H  
ATOM   3010  C   LEU A 191     -38.940   4.199  15.584  1.00 53.23           C  
ATOM   3011  CB  LEU A 191     -37.670   6.411  15.574  1.00 53.23           C  
ATOM   3012  HB2 LEU A 191     -37.232   7.010  14.775  1.00 53.23           H  
ATOM   3013  HB3 LEU A 191     -38.716   6.708  15.652  1.00 53.23           H  
ATOM   3014  O   LEU A 191     -39.368   4.251  16.730  1.00 53.23           O  
ATOM   3015  CG  LEU A 191     -36.946   6.721  16.900  1.00 53.23           C  
ATOM   3016  HG  LEU A 191     -36.982   5.854  17.559  1.00 53.23           H  
ATOM   3017  CD1 LEU A 191     -35.483   7.088  16.628  1.00 53.23           C  
ATOM   3018 HD11 LEU A 191     -35.428   7.991  16.020  1.00 53.23           H  
ATOM   3019 HD12 LEU A 191     -35.000   6.266  16.099  1.00 53.23           H  
ATOM   3020 HD13 LEU A 191     -34.970   7.247  17.576  1.00 53.23           H  
ATOM   3021  CD2 LEU A 191     -37.601   7.892  17.632  1.00 53.23           C  
ATOM   3022 HD21 LEU A 191     -37.598   8.781  17.002  1.00 53.23           H  
ATOM   3023 HD22 LEU A 191     -37.064   8.089  18.559  1.00 53.23           H  
ATOM   3024 HD23 LEU A 191     -38.627   7.623  17.882  1.00 53.23           H  
ATOM   3025  N   SER A 192     -39.603   3.539  14.627  1.00 51.81           N  
ATOM   3026  H   SER A 192     -39.186   3.501  13.708  1.00 51.81           H  
ATOM   3027  CA  SER A 192     -40.856   2.804  14.848  1.00 51.81           C  
ATOM   3028  HA  SER A 192     -41.377   3.279  15.680  1.00 51.81           H  
ATOM   3029  C   SER A 192     -40.685   1.335  15.270  1.00 51.81           C  
ATOM   3030  CB  SER A 192     -41.779   2.945  13.632  1.00 51.81           C  
ATOM   3031  HB2 SER A 192     -42.717   2.428  13.835  1.00 51.81           H  
ATOM   3032  HB3 SER A 192     -41.998   4.000  13.468  1.00 51.81           H  
ATOM   3033  O   SER A 192     -41.689   0.656  15.473  1.00 51.81           O  
ATOM   3034  OG  SER A 192     -41.199   2.403  12.458  1.00 51.81           O  
ATOM   3035  HG  SER A 192     -40.588   3.033  12.070  1.00 51.81           H  
ATOM   3036  N   CYS A 193     -39.457   0.829  15.446  1.00 56.99           N  
ATOM   3037  H   CYS A 193     -38.658   1.423  15.275  1.00 56.99           H  
ATOM   3038  CA  CYS A 193     -39.218  -0.569  15.832  1.00 56.99           C  
ATOM   3039  HA  CYS A 193     -40.159  -1.009  16.161  1.00 56.99           H  
ATOM   3040  C   CYS A 193     -38.266  -0.701  17.037  1.00 56.99           C  
ATOM   3041  CB  CYS A 193     -38.772  -1.359  14.592  1.00 56.99           C  
ATOM   3042  HB2 CYS A 193     -37.721  -1.155  14.388  1.00 56.99           H  
ATOM   3043  HB3 CYS A 193     -39.371  -1.051  13.735  1.00 56.99           H  
ATOM   3044  O   CYS A 193     -37.165  -1.236  16.936  1.00 56.99           O  
ATOM   3045  SG  CYS A 193     -39.028  -3.137  14.876  1.00 56.99           S  
ATOM   3046  HG  CYS A 193     -38.473  -3.564  13.738  1.00 56.99           H  
ATOM   3047  N   GLU A 194     -38.678  -0.217  18.209  1.00 54.56           N  
ATOM   3048  H   GLU A 194     -39.555   0.282  18.255  1.00 54.56           H  
ATOM   3049  CA  GLU A 194     -38.018  -0.553  19.479  1.00 54.56           C  
ATOM   3050  HA  GLU A 194     -36.947  -0.682  19.322  1.00 54.56           H  
ATOM   3051  C   GLU A 194     -38.570  -1.878  20.025  1.00 54.56           C  
ATOM   3052  CB  GLU A 194     -38.204   0.571  20.515  1.00 54.56           C  
ATOM   3053  HB2 GLU A 194     -39.258   0.847  20.560  1.00 54.56           H  
ATOM   3054  HB3 GLU A 194     -37.901   0.187  21.489  1.00 54.56           H  
ATOM   3055  O   GLU A 194     -39.417  -1.861  20.911  1.00 54.56           O  
ATOM   3056  CG  GLU A 194     -37.358   1.817  20.240  1.00 54.56           C  
ATOM   3057  HG2 GLU A 194     -36.318   1.511  20.128  1.00 54.56           H  
ATOM   3058  HG3 GLU A 194     -37.681   2.266  19.301  1.00 54.56           H  
ATOM   3059  CD  GLU A 194     -37.465   2.861  21.368  1.00 54.56           C  
ATOM   3060  OE1 GLU A 194     -36.557   3.722  21.430  1.00 54.56           O  
ATOM   3061  OE2 GLU A 194     -38.435   2.802  22.159  1.00 54.56           O  
ATOM   3062  N   CYS A 195     -38.149  -3.038  19.502  1.00 58.51           N  
ATOM   3063  H   CYS A 195     -37.545  -3.008  18.694  1.00 58.51           H  
ATOM   3064  CA  CYS A 195     -38.534  -4.336  20.100  1.00 58.51           C  
ATOM   3065  HA  CYS A 195     -38.668  -4.191  21.172  1.00 58.51           H  
ATOM   3066  C   CYS A 195     -37.498  -5.472  20.007  1.00 58.51           C  
ATOM   3067  CB  CYS A 195     -39.892  -4.795  19.536  1.00 58.51           C  
ATOM   3068  HB2 CYS A 195     -39.971  -5.881  19.593  1.00 58.51           H  
ATOM   3069  HB3 CYS A 195     -39.968  -4.507  18.487  1.00 58.51           H  
ATOM   3070  O   CYS A 195     -37.796  -6.577  20.452  1.00 58.51           O  
ATOM   3071  SG  CYS A 195     -41.296  -4.103  20.463  1.00 58.51           S  
ATOM   3072  HG  CYS A 195     -40.831  -2.855  20.562  1.00 58.51           H  
ATOM   3073  N   LEU A 196     -36.286  -5.258  19.486  1.00 68.33           N  
ATOM   3074  H   LEU A 196     -36.023  -4.331  19.183  1.00 68.33           H  
ATOM   3075  CA  LEU A 196     -35.251  -6.299  19.518  1.00 68.33           C  
ATOM   3076  HA  LEU A 196     -35.654  -7.220  19.939  1.00 68.33           H  
ATOM   3077  C   LEU A 196     -34.134  -5.878  20.469  1.00 68.33           C  
ATOM   3078  CB  LEU A 196     -34.786  -6.646  18.094  1.00 68.33           C  
ATOM   3079  HB2 LEU A 196     -34.477  -5.729  17.594  1.00 68.33           H  
ATOM   3080  HB3 LEU A 196     -33.917  -7.301  18.157  1.00 68.33           H  
ATOM   3081  O   LEU A 196     -33.517  -4.828  20.291  1.00 68.33           O  
ATOM   3082  CG  LEU A 196     -35.876  -7.350  17.256  1.00 68.33           C  
ATOM   3083  HG  LEU A 196     -36.796  -6.766  17.285  1.00 68.33           H  
ATOM   3084  CD1 LEU A 196     -35.434  -7.443  15.797  1.00 68.33           C  
ATOM   3085 HD11 LEU A 196     -35.265  -6.441  15.403  1.00 68.33           H  
ATOM   3086 HD12 LEU A 196     -36.213  -7.920  15.203  1.00 68.33           H  
ATOM   3087 HD13 LEU A 196     -34.513  -8.021  15.717  1.00 68.33           H  
ATOM   3088  CD2 LEU A 196     -36.181  -8.766  17.757  1.00 68.33           C  
ATOM   3089 HD21 LEU A 196     -36.676  -8.724  18.728  1.00 68.33           H  
ATOM   3090 HD22 LEU A 196     -35.258  -9.339  17.842  1.00 68.33           H  
ATOM   3091 HD23 LEU A 196     -36.849  -9.271  17.060  1.00 68.33           H  
ATOM   3092  N   ALA A 197     -33.907  -6.688  21.506  1.00 83.14           N  
ATOM   3093  H   ALA A 197     -34.450  -7.536  21.587  1.00 83.14           H  
ATOM   3094  CA  ALA A 197     -32.755  -6.532  22.383  1.00 83.14           C  
ATOM   3095  HA  ALA A 197     -32.839  -5.581  22.909  1.00 83.14           H  
ATOM   3096  C   ALA A 197     -31.480  -6.520  21.526  1.00 83.14           C  
ATOM   3097  CB  ALA A 197     -32.746  -7.670  23.412  1.00 83.14           C  
ATOM   3098  HB1 ALA A 197     -31.886  -7.558  24.072  1.00 83.14           H  
ATOM   3099  HB2 ALA A 197     -32.672  -8.631  22.903  1.00 83.14           H  
ATOM   3100  HB3 ALA A 197     -33.659  -7.644  24.007  1.00 83.14           H  
ATOM   3101  O   ALA A 197     -31.293  -7.392  20.677  1.00 83.14           O  
ATOM   3102  N   LYS A 198     -30.624  -5.511  21.720  1.00 89.38           N  
ATOM   3103  H   LYS A 198     -30.825  -4.837  22.444  1.00 89.38           H  
ATOM   3104  CA  LYS A 198     -29.342  -5.436  21.011  1.00 89.38           C  
ATOM   3105  HA  LYS A 198     -29.546  -5.538  19.945  1.00 89.38           H  
ATOM   3106  C   LYS A 198     -28.447  -6.607  21.442  1.00 89.38           C  
ATOM   3107  CB  LYS A 198     -28.644  -4.097  21.268  1.00 89.38           C  
ATOM   3108  HB2 LYS A 198     -28.562  -3.935  22.343  1.00 89.38           H  
ATOM   3109  HB3 LYS A 198     -27.638  -4.144  20.852  1.00 89.38           H  
ATOM   3110  O   LYS A 198     -28.455  -6.941  22.629  1.00 89.38           O  
ATOM   3111  CG  LYS A 198     -29.390  -2.924  20.621  1.00 89.38           C  
ATOM   3112  HG2 LYS A 198     -29.494  -3.108  19.551  1.00 89.38           H  
ATOM   3113  HG3 LYS A 198     -30.380  -2.824  21.065  1.00 89.38           H  
ATOM   3114  CD  LYS A 198     -28.600  -1.631  20.837  1.00 89.38           C  
ATOM   3115  HD2 LYS A 198     -28.481  -1.454  21.906  1.00 89.38           H  
ATOM   3116  HD3 LYS A 198     -27.614  -1.740  20.387  1.00 89.38           H  
ATOM   3117  CE  LYS A 198     -29.334  -0.454  20.193  1.00 89.38           C  
ATOM   3118  HE2 LYS A 198     -30.307  -0.342  20.670  1.00 89.38           H  
ATOM   3119  HE3 LYS A 198     -29.498  -0.684  19.140  1.00 89.38           H  
ATOM   3120  NZ  LYS A 198     -28.538   0.789  20.327  1.00 89.38           N  
ATOM   3121  HZ1 LYS A 198     -27.643   0.668  19.874  1.00 89.38           H  
ATOM   3122  HZ2 LYS A 198     -29.017   1.567  19.898  1.00 89.38           H  
ATOM   3123  HZ3 LYS A 198     -28.369   0.991  21.302  1.00 89.38           H  
ATOM   3124  N   PRO A 199     -27.667  -7.199  20.522  1.00 93.40           N  
ATOM   3125  CA  PRO A 199     -26.755  -8.291  20.849  1.00 93.40           C  
ATOM   3126  HA  PRO A 199     -27.307  -9.133  21.267  1.00 93.40           H  
ATOM   3127  C   PRO A 199     -25.702  -7.832  21.864  1.00 93.40           C  
ATOM   3128  CB  PRO A 199     -26.134  -8.706  19.512  1.00 93.40           C  
ATOM   3129  HB2 PRO A 199     -26.751  -9.474  19.046  1.00 93.40           H  
ATOM   3130  HB3 PRO A 199     -25.108  -9.059  19.625  1.00 93.40           H  
ATOM   3131  O   PRO A 199     -25.268  -6.676  21.838  1.00 93.40           O  
ATOM   3132  CG  PRO A 199     -26.196  -7.429  18.676  1.00 93.40           C  
ATOM   3133  HG2 PRO A 199     -25.363  -6.776  18.936  1.00 93.40           H  
ATOM   3134  HG3 PRO A 199     -26.202  -7.635  17.606  1.00 93.40           H  
ATOM   3135  CD  PRO A 199     -27.503  -6.795  19.132  1.00 93.40           C  
ATOM   3136  HD2 PRO A 199     -27.441  -5.712  19.026  1.00 93.40           H  
ATOM   3137  HD3 PRO A 199     -28.330  -7.189  18.541  1.00 93.40           H  
ATOM   3138  N   THR A 200     -25.274  -8.723  22.760  1.00 92.98           N  
ATOM   3139  H   THR A 200     -25.580  -9.683  22.698  1.00 92.98           H  
ATOM   3140  CA  THR A 200     -24.219  -8.384  23.733  1.00 92.98           C  
ATOM   3141  HA  THR A 200     -24.340  -7.348  24.050  1.00 92.98           H  
ATOM   3142  C   THR A 200     -22.842  -8.508  23.091  1.00 92.98           C  
ATOM   3143  CB  THR A 200     -24.305  -9.263  24.986  1.00 92.98           C  
ATOM   3144  HB  THR A 200     -24.061 -10.295  24.734  1.00 92.98           H  
ATOM   3145  O   THR A 200     -21.955  -7.700  23.363  1.00 92.98           O  
ATOM   3146  CG2 THR A 200     -23.372  -8.776  26.096  1.00 92.98           C  
ATOM   3147 HG21 THR A 200     -23.547  -9.363  26.997  1.00 92.98           H  
ATOM   3148 HG22 THR A 200     -23.559  -7.723  26.309  1.00 92.98           H  
ATOM   3149 HG23 THR A 200     -22.333  -8.909  25.792  1.00 92.98           H  
ATOM   3150  OG1 THR A 200     -25.612  -9.219  25.510  1.00 92.98           O  
ATOM   3151  HG1 THR A 200     -26.130  -9.812  24.961  1.00 92.98           H  
ATOM   3152  N   SER A 201     -22.685  -9.479  22.193  1.00 94.45           N  
ATOM   3153  H   SER A 201     -23.445 -10.128  22.047  1.00 94.45           H  
ATOM   3154  CA  SER A 201     -21.491  -9.682  21.378  1.00 94.45           C  
ATOM   3155  HA  SER A 201     -20.976  -8.729  21.254  1.00 94.45           H  
ATOM   3156  C   SER A 201     -21.867 -10.187  19.983  1.00 94.45           C  
ATOM   3157  CB  SER A 201     -20.534 -10.644  22.100  1.00 94.45           C  
ATOM   3158  HB2 SER A 201     -19.571 -10.650  21.589  1.00 94.45           H  
ATOM   3159  HB3 SER A 201     -20.374 -10.289  23.117  1.00 94.45           H  
ATOM   3160  O   SER A 201     -23.020 -10.539  19.722  1.00 94.45           O  
ATOM   3161  OG  SER A 201     -21.033 -11.964  22.144  1.00 94.45           O  
ATOM   3162  HG  SER A 201     -20.748 -12.335  22.982  1.00 94.45           H  
ATOM   3163  N   CYS A 202     -20.891 -10.261  19.074  1.00 96.31           N  
ATOM   3164  H   CYS A 202     -19.964  -9.933  19.304  1.00 96.31           H  
ATOM   3165  CA  CYS A 202     -21.103 -10.834  17.743  1.00 96.31           C  
ATOM   3166  HA  CYS A 202     -21.899 -10.275  17.251  1.00 96.31           H  
ATOM   3167  C   CYS A 202     -21.556 -12.304  17.774  1.00 96.31           C  
ATOM   3168  CB  CYS A 202     -19.826 -10.666  16.914  1.00 96.31           C  
ATOM   3169  HB2 CYS A 202     -18.968 -11.017  17.487  1.00 96.31           H  
ATOM   3170  HB3 CYS A 202     -19.901 -11.288  16.021  1.00 96.31           H  
ATOM   3171  O   CYS A 202     -22.066 -12.791  16.770  1.00 96.31           O  
ATOM   3172  SG  CYS A 202     -19.523  -8.968  16.369  1.00 96.31           S  
ATOM   3173  N   ARG A 203     -21.423 -13.006  18.909  1.00 93.99           N  
ATOM   3174  H   ARG A 203     -21.045 -12.535  19.719  1.00 93.99           H  
ATOM   3175  CA  ARG A 203     -21.895 -14.387  19.090  1.00 93.99           C  
ATOM   3176  HA  ARG A 203     -21.536 -14.995  18.259  1.00 93.99           H  
ATOM   3177  C   ARG A 203     -23.421 -14.513  19.053  1.00 93.99           C  
ATOM   3178  CB  ARG A 203     -21.295 -14.926  20.397  1.00 93.99           C  
ATOM   3179  HB2 ARG A 203     -20.243 -14.645  20.431  1.00 93.99           H  
ATOM   3180  HB3 ARG A 203     -21.800 -14.472  21.250  1.00 93.99           H  
ATOM   3181  O   ARG A 203     -23.925 -15.549  18.635  1.00 93.99           O  
ATOM   3182  CG  ARG A 203     -21.385 -16.454  20.506  1.00 93.99           C  
ATOM   3183  HG2 ARG A 203     -22.417 -16.748  20.697  1.00 93.99           H  
ATOM   3184  HG3 ARG A 203     -21.049 -16.906  19.573  1.00 93.99           H  
ATOM   3185  CD  ARG A 203     -20.484 -16.942  21.647  1.00 93.99           C  
ATOM   3186  HD2 ARG A 203     -20.812 -16.475  22.576  1.00 93.99           H  
ATOM   3187  HD3 ARG A 203     -19.458 -16.635  21.450  1.00 93.99           H  
ATOM   3188  NE  ARG A 203     -20.529 -18.409  21.797  1.00 93.99           N  
ATOM   3189  HE  ARG A 203     -21.122 -18.922  21.160  1.00 93.99           H  
ATOM   3190  NH1 ARG A 203     -19.240 -18.526  23.696  1.00 93.99           N  
ATOM   3191 HH11 ARG A 203     -19.306 -18.864  24.646  1.00 93.99           H  
ATOM   3192 HH12 ARG A 203     -18.754 -17.667  23.485  1.00 93.99           H  
ATOM   3193  NH2 ARG A 203     -20.388 -20.305  23.054  1.00 93.99           N  
ATOM   3194 HH21 ARG A 203     -21.083 -20.769  22.487  1.00 93.99           H  
ATOM   3195 HH22 ARG A 203     -20.162 -20.700  23.956  1.00 93.99           H  
ATOM   3196  CZ  ARG A 203     -20.043 -19.070  22.835  1.00 93.99           C  
ATOM   3197  N   ASP A 204     -24.134 -13.449  19.418  1.00 93.05           N  
ATOM   3198  H   ASP A 204     -23.639 -12.639  19.763  1.00 93.05           H  
ATOM   3199  CA  ASP A 204     -25.601 -13.386  19.376  1.00 93.05           C  
ATOM   3200  HA  ASP A 204     -26.008 -14.373  19.595  1.00 93.05           H  
ATOM   3201  C   ASP A 204     -26.138 -12.948  17.997  1.00 93.05           C  
ATOM   3202  CB  ASP A 204     -26.104 -12.411  20.454  1.00 93.05           C  
ATOM   3203  HB2 ASP A 204     -25.750 -11.412  20.198  1.00 93.05           H  
ATOM   3204  HB3 ASP A 204     -27.194 -12.390  20.433  1.00 93.05           H  
ATOM   3205  O   ASP A 204     -27.350 -12.850  17.794  1.00 93.05           O  
ATOM   3206  CG  ASP A 204     -25.668 -12.733  21.884  1.00 93.05           C  
ATOM   3207  OD1 ASP A 204     -25.615 -13.932  22.233  1.00 93.05           O  
ATOM   3208  OD2 ASP A 204     -25.431 -11.741  22.625  1.00 93.05           O  
ATOM   3209  N   VAL A 205     -25.253 -12.622  17.048  1.00 93.99           N  
ATOM   3210  H   VAL A 205     -24.273 -12.796  17.223  1.00 93.99           H  
ATOM   3211  CA  VAL A 205     -25.628 -12.046  15.753  1.00 93.99           C  
ATOM   3212  HA  VAL A 205     -26.564 -11.503  15.878  1.00 93.99           H  
ATOM   3213  C   VAL A 205     -25.859 -13.150  14.732  1.00 93.99           C  
ATOM   3214  CB  VAL A 205     -24.585 -11.030  15.260  1.00 93.99           C  
ATOM   3215  HB  VAL A 205     -23.610 -11.509  15.164  1.00 93.99           H  
ATOM   3216  O   VAL A 205     -24.945 -13.881  14.361  1.00 93.99           O  
ATOM   3217  CG1 VAL A 205     -24.964 -10.431  13.898  1.00 93.99           C  
ATOM   3218 HG11 VAL A 205     -25.960  -9.990  13.939  1.00 93.99           H  
ATOM   3219 HG12 VAL A 205     -24.939 -11.204  13.129  1.00 93.99           H  
ATOM   3220 HG13 VAL A 205     -24.239  -9.664  13.627  1.00 93.99           H  
ATOM   3221  CG2 VAL A 205     -24.474  -9.868  16.252  1.00 93.99           C  
ATOM   3222 HG21 VAL A 205     -25.424  -9.336  16.302  1.00 93.99           H  
ATOM   3223 HG22 VAL A 205     -24.216 -10.234  17.246  1.00 93.99           H  
ATOM   3224 HG23 VAL A 205     -23.688  -9.191  15.919  1.00 93.99           H  
ATOM   3225  N   ILE A 206     -27.087 -13.217  14.221  1.00 91.00           N  
ATOM   3226  H   ILE A 206     -27.787 -12.589  14.587  1.00 91.00           H  
ATOM   3227  CA  ILE A 206     -27.477 -14.114  13.132  1.00 91.00           C  
ATOM   3228  HA  ILE A 206     -26.671 -14.822  12.939  1.00 91.00           H  
ATOM   3229  C   ILE A 206     -27.682 -13.267  11.875  1.00 91.00           C  
ATOM   3230  CB  ILE A 206     -28.731 -14.930  13.519  1.00 91.00           C  
ATOM   3231  HB  ILE A 206     -29.554 -14.235  13.687  1.00 91.00           H  
ATOM   3232  O   ILE A 206     -28.538 -12.383  11.855  1.00 91.00           O  
ATOM   3233  CG1 ILE A 206     -28.494 -15.733  14.824  1.00 91.00           C  
ATOM   3234 HG12 ILE A 206     -27.709 -16.471  14.659  1.00 91.00           H  
ATOM   3235 HG13 ILE A 206     -28.157 -15.062  15.614  1.00 91.00           H  
ATOM   3236  CG2 ILE A 206     -29.118 -15.873  12.362  1.00 91.00           C  
ATOM   3237 HG21 ILE A 206     -29.303 -15.304  11.451  1.00 91.00           H  
ATOM   3238 HG22 ILE A 206     -28.318 -16.591  12.181  1.00 91.00           H  
ATOM   3239 HG23 ILE A 206     -30.036 -16.411  12.599  1.00 91.00           H  
ATOM   3240  CD1 ILE A 206     -29.743 -16.439  15.364  1.00 91.00           C  
ATOM   3241 HD11 ILE A 206     -30.555 -15.720  15.474  1.00 91.00           H  
ATOM   3242 HD12 ILE A 206     -29.515 -16.868  16.339  1.00 91.00           H  
ATOM   3243 HD13 ILE A 206     -30.049 -17.244  14.696  1.00 91.00           H  
ATOM   3244  N   SER A 207     -26.907 -13.538  10.826  1.00 92.57           N  
ATOM   3245  H   SER A 207     -26.239 -14.293  10.894  1.00 92.57           H  
ATOM   3246  CA  SER A 207     -27.008 -12.863   9.527  1.00 92.57           C  
ATOM   3247  HA  SER A 207     -28.002 -12.429   9.422  1.00 92.57           H  
ATOM   3248  C   SER A 207     -26.795 -13.855   8.387  1.00 92.57           C  
ATOM   3249  CB  SER A 207     -25.980 -11.732   9.421  1.00 92.57           C  
ATOM   3250  HB2 SER A 207     -26.067 -11.079  10.289  1.00 92.57           H  
ATOM   3251  HB3 SER A 207     -24.979 -12.159   9.377  1.00 92.57           H  
ATOM   3252  O   SER A 207     -26.131 -14.874   8.559  1.00 92.57           O  
ATOM   3253  OG  SER A 207     -26.210 -10.984   8.242  1.00 92.57           O  
ATOM   3254  HG  SER A 207     -25.526 -10.316   8.153  1.00 92.57           H  
ATOM   3255  N   THR A 208     -27.351 -13.545   7.216  1.00 91.14           N  
ATOM   3256  H   THR A 208     -27.870 -12.681   7.150  1.00 91.14           H  
ATOM   3257  CA  THR A 208     -27.046 -14.238   5.953  1.00 91.14           C  
ATOM   3258  HA  THR A 208     -26.832 -15.287   6.156  1.00 91.14           H  
ATOM   3259  C   THR A 208     -25.816 -13.668   5.248  1.00 91.14           C  
ATOM   3260  CB  THR A 208     -28.238 -14.160   4.989  1.00 91.14           C  
ATOM   3261  HB  THR A 208     -27.955 -14.585   4.026  1.00 91.14           H  
ATOM   3262  O   THR A 208     -25.347 -14.257   4.281  1.00 91.14           O  
ATOM   3263  CG2 THR A 208     -29.450 -14.928   5.517  1.00 91.14           C  
ATOM   3264 HG21 THR A 208     -29.176 -15.969   5.689  1.00 91.14           H  
ATOM   3265 HG22 THR A 208     -29.800 -14.486   6.450  1.00 91.14           H  
ATOM   3266 HG23 THR A 208     -30.251 -14.886   4.779  1.00 91.14           H  
ATOM   3267  OG1 THR A 208     -28.649 -12.821   4.804  1.00 91.14           O  
ATOM   3268  HG1 THR A 208     -27.930 -12.336   4.392  1.00 91.14           H  
ATOM   3269  N   GLU A 209     -25.334 -12.502   5.679  1.00 93.10           N  
ATOM   3270  H   GLU A 209     -25.741 -12.091   6.507  1.00 93.10           H  
ATOM   3271  CA  GLU A 209     -24.128 -11.858   5.155  1.00 93.10           C  
ATOM   3272  HA  GLU A 209     -24.006 -12.099   4.099  1.00 93.10           H  
ATOM   3273  C   GLU A 209     -22.897 -12.350   5.915  1.00 93.10           C  
ATOM   3274  CB  GLU A 209     -24.226 -10.331   5.312  1.00 93.10           C  
ATOM   3275  HB2 GLU A 209     -24.327 -10.092   6.371  1.00 93.10           H  
ATOM   3276  HB3 GLU A 209     -23.301  -9.887   4.945  1.00 93.10           H  
ATOM   3277  O   GLU A 209     -22.949 -12.415   7.143  1.00 93.10           O  
ATOM   3278  CG  GLU A 209     -25.406  -9.715   4.543  1.00 93.10           C  
ATOM   3279  HG2 GLU A 209     -26.331 -10.194   4.863  1.00 93.10           H  
ATOM   3280  HG3 GLU A 209     -25.273  -9.924   3.482  1.00 93.10           H  
ATOM   3281  CD  GLU A 209     -25.550  -8.197   4.750  1.00 93.10           C  
ATOM   3282  OE1 GLU A 209     -26.515  -7.643   4.177  1.00 93.10           O  
ATOM   3283  OE2 GLU A 209     -24.732  -7.600   5.485  1.00 93.10           O  
ATOM   3284  N   ASP A 210     -21.788 -12.608   5.209  1.00 95.41           N  
ATOM   3285  H   ASP A 210     -21.870 -12.697   4.206  1.00 95.41           H  
ATOM   3286  CA  ASP A 210     -20.512 -13.044   5.803  1.00 95.41           C  
ATOM   3287  HA  ASP A 210     -20.643 -14.023   6.262  1.00 95.41           H  
ATOM   3288  C   ASP A 210     -19.995 -12.076   6.873  1.00 95.41           C  
ATOM   3289  CB  ASP A 210     -19.418 -13.134   4.721  1.00 95.41           C  
ATOM   3290  HB2 ASP A 210     -19.325 -12.162   4.236  1.00 95.41           H  
ATOM   3291  HB3 ASP A 210     -18.468 -13.343   5.212  1.00 95.41           H  
ATOM   3292  O   ASP A 210     -19.366 -12.487   7.851  1.00 95.41           O  
ATOM   3293  CG  ASP A 210     -19.621 -14.201   3.643  1.00 95.41           C  
ATOM   3294  OD1 ASP A 210     -20.558 -15.017   3.764  1.00 95.41           O  
ATOM   3295  OD2 ASP A 210     -18.829 -14.157   2.673  1.00 95.41           O  
ATOM   3296  N   ARG A 211     -20.232 -10.775   6.657  1.00 95.86           N  
ATOM   3297  H   ARG A 211     -20.822 -10.542   5.871  1.00 95.86           H  
ATOM   3298  CA  ARG A 211     -19.860  -9.694   7.566  1.00 95.86           C  
ATOM   3299  HA  ARG A 211     -19.691 -10.143   8.545  1.00 95.86           H  
ATOM   3300  C   ARG A 211     -20.992  -8.693   7.685  1.00 95.86           C  
ATOM   3301  CB  ARG A 211     -18.576  -8.988   7.114  1.00 95.86           C  
ATOM   3302  HB2 ARG A 211     -18.717  -8.592   6.109  1.00 95.86           H  
ATOM   3303  HB3 ARG A 211     -18.378  -8.157   7.791  1.00 95.86           H  
ATOM   3304  O   ARG A 211     -21.493  -8.235   6.666  1.00 95.86           O  
ATOM   3305  CG  ARG A 211     -17.372  -9.932   7.131  1.00 95.86           C  
ATOM   3306  HG2 ARG A 211     -17.231 -10.328   8.137  1.00 95.86           H  
ATOM   3307  HG3 ARG A 211     -17.544 -10.761   6.445  1.00 95.86           H  
ATOM   3308  CD  ARG A 211     -16.115  -9.181   6.700  1.00 95.86           C  
ATOM   3309  HD2 ARG A 211     -16.290  -8.683   5.746  1.00 95.86           H  
ATOM   3310  HD3 ARG A 211     -15.892  -8.418   7.445  1.00 95.86           H  
ATOM   3311  NE  ARG A 211     -14.966 -10.093   6.597  1.00 95.86           N  
ATOM   3312  HE  ARG A 211     -14.306 -10.060   7.361  1.00 95.86           H  
ATOM   3313  NH1 ARG A 211     -15.363 -10.911   4.485  1.00 95.86           N  
ATOM   3314 HH11 ARG A 211     -15.170 -11.625   3.796  1.00 95.86           H  
ATOM   3315 HH12 ARG A 211     -16.299 -10.536   4.545  1.00 95.86           H  
ATOM   3316  NH2 ARG A 211     -13.488 -11.461   5.566  1.00 95.86           N  
ATOM   3317 HH21 ARG A 211     -13.251 -12.156   4.873  1.00 95.86           H  
ATOM   3318 HH22 ARG A 211     -12.938 -11.421   6.412  1.00 95.86           H  
ATOM   3319  CZ  ARG A 211     -14.627 -10.833   5.560  1.00 95.86           C  
ATOM   3320  N   VAL A 212     -21.340  -8.313   8.910  1.00 95.68           N  
ATOM   3321  H   VAL A 212     -20.847  -8.727   9.688  1.00 95.68           H  
ATOM   3322  CA  VAL A 212     -22.415  -7.350   9.191  1.00 95.68           C  
ATOM   3323  HA  VAL A 212     -22.612  -6.780   8.283  1.00 95.68           H  
ATOM   3324  C   VAL A 212     -21.982  -6.362  10.270  1.00 95.68           C  
ATOM   3325  CB  VAL A 212     -23.722  -8.088   9.546  1.00 95.68           C  
ATOM   3326  HB  VAL A 212     -23.941  -8.786   8.738  1.00 95.68           H  
ATOM   3327  O   VAL A 212     -21.321  -6.741  11.235  1.00 95.68           O  
ATOM   3328  CG1 VAL A 212     -23.627  -8.905  10.841  1.00 95.68           C  
ATOM   3329 HG11 VAL A 212     -23.422  -8.255  11.692  1.00 95.68           H  
ATOM   3330 HG12 VAL A 212     -24.568  -9.427  11.016  1.00 95.68           H  
ATOM   3331 HG13 VAL A 212     -22.829  -9.642  10.756  1.00 95.68           H  
ATOM   3332  CG2 VAL A 212     -24.911  -7.128   9.645  1.00 95.68           C  
ATOM   3333 HG21 VAL A 212     -25.828  -7.699   9.793  1.00 95.68           H  
ATOM   3334 HG22 VAL A 212     -24.788  -6.436  10.479  1.00 95.68           H  
ATOM   3335 HG23 VAL A 212     -25.006  -6.571   8.713  1.00 95.68           H  
ATOM   3336  N   VAL A 213     -22.347  -5.090  10.118  1.00 96.02           N  
ATOM   3337  H   VAL A 213     -22.923  -4.846   9.325  1.00 96.02           H  
ATOM   3338  CA  VAL A 213     -22.103  -4.059  11.137  1.00 96.02           C  
ATOM   3339  HA  VAL A 213     -21.240  -4.352  11.734  1.00 96.02           H  
ATOM   3340  C   VAL A 213     -23.313  -3.969  12.060  1.00 96.02           C  
ATOM   3341  CB  VAL A 213     -21.773  -2.694  10.514  1.00 96.02           C  
ATOM   3342  HB  VAL A 213     -22.621  -2.358   9.916  1.00 96.02           H  
ATOM   3343  O   VAL A 213     -24.440  -3.797  11.594  1.00 96.02           O  
ATOM   3344  CG1 VAL A 213     -21.475  -1.641  11.587  1.00 96.02           C  
ATOM   3345 HG11 VAL A 213     -20.647  -1.969  12.215  1.00 96.02           H  
ATOM   3346 HG12 VAL A 213     -21.208  -0.695  11.118  1.00 96.02           H  
ATOM   3347 HG13 VAL A 213     -22.354  -1.468  12.208  1.00 96.02           H  
ATOM   3348  CG2 VAL A 213     -20.544  -2.784   9.604  1.00 96.02           C  
ATOM   3349 HG21 VAL A 213     -20.697  -3.522   8.817  1.00 96.02           H  
ATOM   3350 HG22 VAL A 213     -20.398  -1.813   9.131  1.00 96.02           H  
ATOM   3351 HG23 VAL A 213     -19.661  -3.047  10.187  1.00 96.02           H  
ATOM   3352  N   VAL A 214     -23.091  -4.073  13.369  1.00 94.85           N  
ATOM   3353  H   VAL A 214     -22.136  -4.180  13.681  1.00 94.85           H  
ATOM   3354  CA  VAL A 214     -24.148  -4.003  14.387  1.00 94.85           C  
ATOM   3355  HA  VAL A 214     -25.043  -3.581  13.929  1.00 94.85           H  
ATOM   3356  C   VAL A 214     -23.754  -3.076  15.530  1.00 94.85           C  
ATOM   3357  CB  VAL A 214     -24.530  -5.394  14.937  1.00 94.85           C  
ATOM   3358  HB  VAL A 214     -25.372  -5.263  15.616  1.00 94.85           H  
ATOM   3359  O   VAL A 214     -22.577  -2.887  15.826  1.00 94.85           O  
ATOM   3360  CG1 VAL A 214     -24.981  -6.352  13.829  1.00 94.85           C  
ATOM   3361 HG11 VAL A 214     -25.357  -7.276  14.269  1.00 94.85           H  
ATOM   3362 HG12 VAL A 214     -24.141  -6.589  13.175  1.00 94.85           H  
ATOM   3363 HG13 VAL A 214     -25.771  -5.891  13.237  1.00 94.85           H  
ATOM   3364  CG2 VAL A 214     -23.392  -6.044  15.730  1.00 94.85           C  
ATOM   3365 HG21 VAL A 214     -23.111  -5.425  16.582  1.00 94.85           H  
ATOM   3366 HG22 VAL A 214     -23.717  -7.011  16.114  1.00 94.85           H  
ATOM   3367 HG23 VAL A 214     -22.522  -6.176  15.088  1.00 94.85           H  
ATOM   3368  N   THR A 215     -24.751  -2.534  16.228  1.00 94.61           N  
ATOM   3369  H   THR A 215     -25.700  -2.707  15.926  1.00 94.61           H  
ATOM   3370  CA  THR A 215     -24.546  -1.843  17.505  1.00 94.61           C  
ATOM   3371  HA  THR A 215     -23.512  -1.504  17.578  1.00 94.61           H  
ATOM   3372  C   THR A 215     -24.820  -2.805  18.656  1.00 94.61           C  
ATOM   3373  CB  THR A 215     -25.450  -0.613  17.636  1.00 94.61           C  
ATOM   3374  HB  THR A 215     -26.481  -0.940  17.765  1.00 94.61           H  
ATOM   3375  O   THR A 215     -25.954  -3.262  18.820  1.00 94.61           O  
ATOM   3376  CG2 THR A 215     -25.067   0.257  18.830  1.00 94.61           C  
ATOM   3377 HG21 THR A 215     -25.232  -0.288  19.760  1.00 94.61           H  
ATOM   3378 HG22 THR A 215     -24.013   0.527  18.760  1.00 94.61           H  
ATOM   3379 HG23 THR A 215     -25.661   1.171  18.829  1.00 94.61           H  
ATOM   3380  OG1 THR A 215     -25.409   0.213  16.498  1.00 94.61           O  
ATOM   3381  HG1 THR A 215     -24.508   0.268  16.171  1.00 94.61           H  
ATOM   3382  N   LEU A 216     -23.805  -3.074  19.475  1.00 94.26           N  
ATOM   3383  H   LEU A 216     -22.908  -2.649  19.288  1.00 94.26           H  
ATOM   3384  CA  LEU A 216     -23.931  -3.912  20.666  1.00 94.26           C  
ATOM   3385  HA  LEU A 216     -24.453  -4.828  20.389  1.00 94.26           H  
ATOM   3386  C   LEU A 216     -24.772  -3.225  21.754  1.00 94.26           C  
ATOM   3387  CB  LEU A 216     -22.530  -4.285  21.195  1.00 94.26           C  
ATOM   3388  HB2 LEU A 216     -22.649  -4.908  22.081  1.00 94.26           H  
ATOM   3389  HB3 LEU A 216     -22.020  -3.369  21.494  1.00 94.26           H  
ATOM   3390  O   LEU A 216     -25.007  -2.013  21.726  1.00 94.26           O  
ATOM   3391  CG  LEU A 216     -21.626  -5.039  20.201  1.00 94.26           C  
ATOM   3392  HG  LEU A 216     -21.411  -4.390  19.352  1.00 94.26           H  
ATOM   3393  CD1 LEU A 216     -20.302  -5.389  20.881  1.00 94.26           C  
ATOM   3394 HD11 LEU A 216     -19.811  -4.475  21.215  1.00 94.26           H  
ATOM   3395 HD12 LEU A 216     -20.479  -6.041  21.735  1.00 94.26           H  
ATOM   3396 HD13 LEU A 216     -19.646  -5.895  20.172  1.00 94.26           H  
ATOM   3397  CD2 LEU A 216     -22.268  -6.329  19.686  1.00 94.26           C  
ATOM   3398 HD21 LEU A 216     -21.550  -6.892  19.089  1.00 94.26           H  
ATOM   3399 HD22 LEU A 216     -23.118  -6.088  19.047  1.00 94.26           H  
ATOM   3400 HD23 LEU A 216     -22.605  -6.940  20.523  1.00 94.26           H  
ATOM   3401  N   ALA A 217     -25.193  -3.990  22.762  1.00 92.67           N  
ATOM   3402  H   ALA A 217     -25.056  -4.987  22.680  1.00 92.67           H  
ATOM   3403  CA  ALA A 217     -25.896  -3.476  23.939  1.00 92.67           C  
ATOM   3404  HA  ALA A 217     -26.834  -3.025  23.614  1.00 92.67           H  
ATOM   3405  C   ALA A 217     -25.105  -2.386  24.692  1.00 92.67           C  
ATOM   3406  CB  ALA A 217     -26.223  -4.664  24.851  1.00 92.67           C  
ATOM   3407  HB1 ALA A 217     -26.818  -5.398  24.308  1.00 92.67           H  
ATOM   3408  HB2 ALA A 217     -26.791  -4.320  25.715  1.00 92.67           H  
ATOM   3409  HB3 ALA A 217     -25.304  -5.139  25.194  1.00 92.67           H  
ATOM   3410  O   ALA A 217     -25.707  -1.493  25.284  1.00 92.67           O  
ATOM   3411  N   SER A 218     -23.769  -2.406  24.609  1.00 92.54           N  
ATOM   3412  H   SER A 218     -23.334  -3.149  24.081  1.00 92.54           H  
ATOM   3413  CA  SER A 218     -22.881  -1.359  25.140  1.00 92.54           C  
ATOM   3414  HA  SER A 218     -23.158  -1.154  26.175  1.00 92.54           H  
ATOM   3415  C   SER A 218     -22.951  -0.029  24.377  1.00 92.54           C  
ATOM   3416  CB  SER A 218     -21.435  -1.864  25.116  1.00 92.54           C  
ATOM   3417  HB2 SER A 218     -21.357  -2.765  25.724  1.00 92.54           H  
ATOM   3418  HB3 SER A 218     -20.775  -1.101  25.530  1.00 92.54           H  
ATOM   3419  O   SER A 218     -22.412   0.972  24.841  1.00 92.54           O  
ATOM   3420  OG  SER A 218     -21.047  -2.157  23.785  1.00 92.54           O  
ATOM   3421  HG  SER A 218     -20.146  -2.488  23.797  1.00 92.54           H  
ATOM   3422  N   GLY A 219     -23.583  -0.004  23.201  1.00 93.35           N  
ATOM   3423  H   GLY A 219     -24.015  -0.858  22.879  1.00 93.35           H  
ATOM   3424  CA  GLY A 219     -23.570   1.130  22.278  1.00 93.35           C  
ATOM   3425  HA2 GLY A 219     -23.552   2.060  22.845  1.00 93.35           H  
ATOM   3426  HA3 GLY A 219     -24.481   1.106  21.680  1.00 93.35           H  
ATOM   3427  C   GLY A 219     -22.377   1.144  21.318  1.00 93.35           C  
ATOM   3428  O   GLY A 219     -22.361   1.978  20.417  1.00 93.35           O  
ATOM   3429  N   LEU A 220     -21.417   0.223  21.467  1.00 95.22           N  
ATOM   3430  H   LEU A 220     -21.497  -0.443  22.221  1.00 95.22           H  
ATOM   3431  CA  LEU A 220     -20.284   0.088  20.552  1.00 95.22           C  
ATOM   3432  HA  LEU A 220     -19.870   1.082  20.383  1.00 95.22           H  
ATOM   3433  C   LEU A 220     -20.745  -0.482  19.205  1.00 95.22           C  
ATOM   3434  CB  LEU A 220     -19.202  -0.792  21.206  1.00 95.22           C  
ATOM   3435  HB2 LEU A 220     -19.629  -1.780  21.380  1.00 95.22           H  
ATOM   3436  HB3 LEU A 220     -18.932  -0.362  22.170  1.00 95.22           H  
ATOM   3437  O   LEU A 220     -21.436  -1.501  19.158  1.00 95.22           O  
ATOM   3438  CG  LEU A 220     -17.921  -0.963  20.364  1.00 95.22           C  
ATOM   3439  HG  LEU A 220     -18.180  -1.367  19.386  1.00 95.22           H  
ATOM   3440  CD1 LEU A 220     -17.175   0.355  20.162  1.00 95.22           C  
ATOM   3441 HD11 LEU A 220     -16.252   0.172  19.612  1.00 95.22           H  
ATOM   3442 HD12 LEU A 220     -17.775   1.049  19.574  1.00 95.22           H  
ATOM   3443 HD13 LEU A 220     -16.931   0.806  21.124  1.00 95.22           H  
ATOM   3444  CD2 LEU A 220     -16.984  -1.952  21.057  1.00 95.22           C  
ATOM   3445 HD21 LEU A 220     -16.662  -1.558  22.021  1.00 95.22           H  
ATOM   3446 HD22 LEU A 220     -17.494  -2.905  21.200  1.00 95.22           H  
ATOM   3447 HD23 LEU A 220     -16.111  -2.122  20.428  1.00 95.22           H  
ATOM   3448  N   GLU A 221     -20.345   0.166  18.116  1.00 96.29           N  
ATOM   3449  H   GLU A 221     -19.753   0.978  18.218  1.00 96.29           H  
ATOM   3450  CA  GLU A 221     -20.550  -0.340  16.761  1.00 96.29           C  
ATOM   3451  HA  GLU A 221     -21.462  -0.936  16.744  1.00 96.29           H  
ATOM   3452  C   GLU A 221     -19.383  -1.243  16.356  1.00 96.29           C  
ATOM   3453  CB  GLU A 221     -20.751   0.833  15.795  1.00 96.29           C  
ATOM   3454  HB2 GLU A 221     -19.810   1.369  15.664  1.00 96.29           H  
ATOM   3455  HB3 GLU A 221     -21.483   1.518  16.223  1.00 96.29           H  
ATOM   3456  O   GLU A 221     -18.221  -0.845  16.459  1.00 96.29           O  
ATOM   3457  CG  GLU A 221     -21.274   0.357  14.438  1.00 96.29           C  
ATOM   3458  HG2 GLU A 221     -22.199  -0.199  14.591  1.00 96.29           H  
ATOM   3459  HG3 GLU A 221     -20.548  -0.319  13.987  1.00 96.29           H  
ATOM   3460  CD  GLU A 221     -21.537   1.549  13.512  1.00 96.29           C  
ATOM   3461  OE1 GLU A 221     -20.603   1.943  12.780  1.00 96.29           O  
ATOM   3462  OE2 GLU A 221     -22.673   2.076  13.565  1.00 96.29           O  
ATOM   3463  N   VAL A 222     -19.690  -2.458  15.904  1.00 97.36           N  
ATOM   3464  H   VAL A 222     -20.664  -2.702  15.800  1.00 97.36           H  
ATOM   3465  CA  VAL A 222     -18.703  -3.486  15.552  1.00 97.36           C  
ATOM   3466  HA  VAL A 222     -17.724  -3.021  15.436  1.00 97.36           H  
ATOM   3467  C   VAL A 222     -19.044  -4.152  14.227  1.00 97.36           C  
ATOM   3468  CB  VAL A 222     -18.547  -4.549  16.652  1.00 97.36           C  
ATOM   3469  HB  VAL A 222     -17.778  -5.242  16.311  1.00 97.36           H  
ATOM   3470  O   VAL A 222     -20.218  -4.293  13.882  1.00 97.36           O  
ATOM   3471  CG1 VAL A 222     -18.072  -3.942  17.977  1.00 97.36           C  
ATOM   3472 HG11 VAL A 222     -17.805  -4.738  18.672  1.00 97.36           H  
ATOM   3473 HG12 VAL A 222     -17.195  -3.318  17.801  1.00 97.36           H  
ATOM   3474 HG13 VAL A 222     -18.867  -3.338  18.413  1.00 97.36           H  
ATOM   3475  CG2 VAL A 222     -19.824  -5.353  16.915  1.00 97.36           C  
ATOM   3476 HG21 VAL A 222     -19.646  -6.081  17.706  1.00 97.36           H  
ATOM   3477 HG22 VAL A 222     -20.638  -4.687  17.201  1.00 97.36           H  
ATOM   3478 HG23 VAL A 222     -20.115  -5.895  16.015  1.00 97.36           H  
ATOM   3479  N   MET A 223     -18.020  -4.619  13.514  1.00 98.03           N  
ATOM   3480  H   MET A 223     -17.082  -4.461  13.852  1.00 98.03           H  
ATOM   3481  CA  MET A 223     -18.190  -5.532  12.386  1.00 98.03           C  
ATOM   3482  HA  MET A 223     -19.184  -5.392  11.960  1.00 98.03           H  
ATOM   3483  C   MET A 223     -18.076  -6.977  12.873  1.00 98.03           C  
ATOM   3484  CB  MET A 223     -17.176  -5.199  11.287  1.00 98.03           C  
ATOM   3485  HB2 MET A 223     -17.279  -4.144  11.031  1.00 98.03           H  
ATOM   3486  HB3 MET A 223     -16.165  -5.372  11.657  1.00 98.03           H  
ATOM   3487  O   MET A 223     -17.048  -7.378  13.423  1.00 98.03           O  
ATOM   3488  CG  MET A 223     -17.404  -6.033  10.022  1.00 98.03           C  
ATOM   3489  HG2 MET A 223     -18.427  -5.886   9.676  1.00 98.03           H  
ATOM   3490  HG3 MET A 223     -17.288  -7.088  10.271  1.00 98.03           H  
ATOM   3491  SD  MET A 223     -16.265  -5.644   8.663  1.00 98.03           S  
ATOM   3492  CE  MET A 223     -17.043  -4.131   8.034  1.00 98.03           C  
ATOM   3493  HE1 MET A 223     -16.412  -3.680   7.268  1.00 98.03           H  
ATOM   3494  HE2 MET A 223     -18.014  -4.372   7.601  1.00 98.03           H  
ATOM   3495  HE3 MET A 223     -17.189  -3.421   8.848  1.00 98.03           H  
ATOM   3496  N   CYS A 224     -19.130  -7.755  12.655  1.00 98.01           N  
ATOM   3497  H   CYS A 224     -19.942  -7.355  12.208  1.00 98.01           H  
ATOM   3498  CA  CYS A 224     -19.186  -9.168  12.991  1.00 98.01           C  
ATOM   3499  HA  CYS A 224     -18.439  -9.370  13.759  1.00 98.01           H  
ATOM   3500  C   CYS A 224     -18.892 -10.027  11.765  1.00 98.01           C  
ATOM   3501  CB  CYS A 224     -20.563  -9.516  13.561  1.00 98.01           C  
ATOM   3502  HB2 CYS A 224     -20.582 -10.582  13.787  1.00 98.01           H  
ATOM   3503  HB3 CYS A 224     -21.315  -9.325  12.795  1.00 98.01           H  
ATOM   3504  O   CYS A 224     -19.522  -9.820  10.733  1.00 98.01           O  
ATOM   3505  SG  CYS A 224     -21.031  -8.611  15.055  1.00 98.01           S  
ATOM   3506  N   ASP A 225     -18.011 -11.016  11.896  1.00 98.08           N  
ATOM   3507  H   ASP A 225     -17.563 -11.119  12.795  1.00 98.08           H  
ATOM   3508  CA  ASP A 225     -17.928 -12.153  10.977  1.00 98.08           C  
ATOM   3509  HA  ASP A 225     -18.345 -11.858  10.014  1.00 98.08           H  
ATOM   3510  C   ASP A 225     -18.794 -13.300  11.514  1.00 98.08           C  
ATOM   3511  CB  ASP A 225     -16.466 -12.522  10.704  1.00 98.08           C  
ATOM   3512  HB2 ASP A 225     -15.895 -12.506  11.632  1.00 98.08           H  
ATOM   3513  HB3 ASP A 225     -16.051 -11.737  10.072  1.00 98.08           H  
ATOM   3514  O   ASP A 225     -18.602 -13.816  12.623  1.00 98.08           O  
ATOM   3515  CG  ASP A 225     -16.223 -13.855   9.989  1.00 98.08           C  
ATOM   3516  OD1 ASP A 225     -17.140 -14.668   9.744  1.00 98.08           O  
ATOM   3517  OD2 ASP A 225     -15.036 -14.110   9.705  1.00 98.08           O  
ATOM   3518  N   THR A 226     -19.787 -13.661  10.708  1.00 97.24           N  
ATOM   3519  H   THR A 226     -19.835 -13.231   9.795  1.00 97.24           H  
ATOM   3520  CA  THR A 226     -20.885 -14.574  11.043  1.00 97.24           C  
ATOM   3521  HA  THR A 226     -20.961 -14.680  12.126  1.00 97.24           H  
ATOM   3522  C   THR A 226     -20.691 -15.974  10.459  1.00 97.24           C  
ATOM   3523  CB  THR A 226     -22.204 -13.987  10.525  1.00 97.24           C  
ATOM   3524  HB  THR A 226     -23.028 -14.670  10.731  1.00 97.24           H  
ATOM   3525  O   THR A 226     -21.524 -16.847  10.693  1.00 97.24           O  
ATOM   3526  CG2 THR A 226     -22.501 -12.626  11.163  1.00 97.24           C  
ATOM   3527 HG21 THR A 226     -22.434 -12.707  12.247  1.00 97.24           H  
ATOM   3528 HG22 THR A 226     -23.513 -12.312  10.906  1.00 97.24           H  
ATOM   3529 HG23 THR A 226     -21.791 -11.879  10.810  1.00 97.24           H  
ATOM   3530  OG1 THR A 226     -22.018 -13.852   9.140  1.00 97.24           O  
ATOM   3531  HG1 THR A 226     -22.660 -13.278   8.715  1.00 97.24           H  
ATOM   3532  N   THR A 227     -19.600 -16.219   9.725  1.00 96.65           N  
ATOM   3533  H   THR A 227     -18.904 -15.491   9.647  1.00 96.65           H  
ATOM   3534  CA  THR A 227     -19.424 -17.447   8.930  1.00 96.65           C  
ATOM   3535  HA  THR A 227     -20.255 -18.125   9.120  1.00 96.65           H  
ATOM   3536  C   THR A 227     -18.165 -18.226   9.283  1.00 96.65           C  
ATOM   3537  CB  THR A 227     -19.438 -17.140   7.425  1.00 96.65           C  
ATOM   3538  HB  THR A 227     -19.200 -18.055   6.883  1.00 96.65           H  
ATOM   3539  O   THR A 227     -18.215 -19.457   9.366  1.00 96.65           O  
ATOM   3540  CG2 THR A 227     -20.811 -16.663   6.960  1.00 96.65           C  
ATOM   3541 HG21 THR A 227     -20.782 -16.456   5.890  1.00 96.65           H  
ATOM   3542 HG22 THR A 227     -21.108 -15.761   7.496  1.00 96.65           H  
ATOM   3543 HG23 THR A 227     -21.552 -17.440   7.146  1.00 96.65           H  
ATOM   3544  OG1 THR A 227     -18.475 -16.165   7.097  1.00 96.65           O  
ATOM   3545  HG1 THR A 227     -18.741 -15.335   7.499  1.00 96.65           H  
ATOM   3546  N   THR A 228     -17.039 -17.556   9.543  1.00 96.87           N  
ATOM   3547  H   THR A 228     -17.049 -16.548   9.472  1.00 96.87           H  
ATOM   3548  CA  THR A 228     -15.767 -18.244   9.802  1.00 96.87           C  
ATOM   3549  HA  THR A 228     -15.570 -18.916   8.967  1.00 96.87           H  
ATOM   3550  C   THR A 228     -15.843 -19.067  11.085  1.00 96.87           C  
ATOM   3551  CB  THR A 228     -14.594 -17.267   9.899  1.00 96.87           C  
ATOM   3552  HB  THR A 228     -14.746 -16.595  10.745  1.00 96.87           H  
ATOM   3553  O   THR A 228     -16.163 -18.536  12.145  1.00 96.87           O  
ATOM   3554  CG2 THR A 228     -13.261 -18.004  10.074  1.00 96.87           C  
ATOM   3555 HG21 THR A 228     -13.162 -18.360  11.099  1.00 96.87           H  
ATOM   3556 HG22 THR A 228     -13.218 -18.857   9.397  1.00 96.87           H  
ATOM   3557 HG23 THR A 228     -12.419 -17.353   9.840  1.00 96.87           H  
ATOM   3558  OG1 THR A 228     -14.469 -16.506   8.726  1.00 96.87           O  
ATOM   3559  HG1 THR A 228     -14.910 -15.668   8.886  1.00 96.87           H  
ATOM   3560  N   ASP A 229     -15.525 -20.362  11.014  1.00 94.80           N  
ATOM   3561  H   ASP A 229     -15.179 -20.725  10.137  1.00 94.80           H  
ATOM   3562  CA  ASP A 229     -15.554 -21.300  12.149  1.00 94.80           C  
ATOM   3563  HA  ASP A 229     -15.501 -22.305  11.732  1.00 94.80           H  
ATOM   3564  C   ASP A 229     -16.859 -21.259  12.969  1.00 94.80           C  
ATOM   3565  CB  ASP A 229     -14.312 -21.126  13.035  1.00 94.80           C  
ATOM   3566  HB2 ASP A 229     -14.290 -20.109  13.429  1.00 94.80           H  
ATOM   3567  HB3 ASP A 229     -14.383 -21.809  13.881  1.00 94.80           H  
ATOM   3568  O   ASP A 229     -16.838 -21.341  14.199  1.00 94.80           O  
ATOM   3569  CG  ASP A 229     -12.992 -21.425  12.340  1.00 94.80           C  
ATOM   3570  OD1 ASP A 229     -12.978 -21.993  11.224  1.00 94.80           O  
ATOM   3571  OD2 ASP A 229     -11.972 -21.064  12.963  1.00 94.80           O  
ATOM   3572  N   GLY A 230     -18.001 -21.102  12.293  1.00 93.94           N  
ATOM   3573  H   GLY A 230     -17.946 -20.953  11.295  1.00 93.94           H  
ATOM   3574  CA  GLY A 230     -19.315 -20.989  12.936  1.00 93.94           C  
ATOM   3575  HA2 GLY A 230     -19.349 -21.625  13.821  1.00 93.94           H  
ATOM   3576  HA3 GLY A 230     -20.076 -21.335  12.237  1.00 93.94           H  
ATOM   3577  C   GLY A 230     -19.697 -19.568  13.362  1.00 93.94           C  
ATOM   3578  O   GLY A 230     -20.710 -19.396  14.033  1.00 93.94           O  
ATOM   3579  N   GLY A 231     -18.911 -18.562  12.974  1.00 96.22           N  
ATOM   3580  H   GLY A 231     -18.046 -18.782  12.500  1.00 96.22           H  
ATOM   3581  CA  GLY A 231     -19.196 -17.155  13.226  1.00 96.22           C  
ATOM   3582  HA2 GLY A 231     -20.242 -16.967  12.988  1.00 96.22           H  
ATOM   3583  HA3 GLY A 231     -18.580 -16.537  12.574  1.00 96.22           H  
ATOM   3584  C   GLY A 231     -18.957 -16.728  14.672  1.00 96.22           C  
ATOM   3585  O   GLY A 231     -18.240 -17.379  15.441  1.00 96.22           O  
ATOM   3586  N   GLY A 232     -19.562 -15.595  15.029  1.00 96.97           N  
ATOM   3587  H   GLY A 232     -20.103 -15.106  14.330  1.00 96.97           H  
ATOM   3588  CA  GLY A 232     -19.471 -15.001  16.361  1.00 96.97           C  
ATOM   3589  HA2 GLY A 232     -19.464 -15.788  17.114  1.00 96.97           H  
ATOM   3590  HA3 GLY A 232     -20.359 -14.387  16.510  1.00 96.97           H  
ATOM   3591  C   GLY A 232     -18.245 -14.116  16.579  1.00 96.97           C  
ATOM   3592  O   GLY A 232     -17.956 -13.742  17.715  1.00 96.97           O  
ATOM   3593  N   TRP A 233     -17.512 -13.789  15.516  1.00 98.43           N  
ATOM   3594  H   TRP A 233     -17.841 -14.055  14.598  1.00 98.43           H  
ATOM   3595  CA  TRP A 233     -16.264 -13.042  15.600  1.00 98.43           C  
ATOM   3596  HA  TRP A 233     -15.767 -13.267  16.544  1.00 98.43           H  
ATOM   3597  C   TRP A 233     -16.508 -11.541  15.524  1.00 98.43           C  
ATOM   3598  CB  TRP A 233     -15.345 -13.470  14.463  1.00 98.43           C  
ATOM   3599  HB2 TRP A 233     -14.466 -12.825  14.470  1.00 98.43           H  
ATOM   3600  HB3 TRP A 233     -15.880 -13.318  13.525  1.00 98.43           H  
ATOM   3601  O   TRP A 233     -17.122 -11.059  14.580  1.00 98.43           O  
ATOM   3602  CG  TRP A 233     -14.884 -14.884  14.506  1.00 98.43           C  
ATOM   3603  CD1 TRP A 233     -15.421 -15.905  13.807  1.00 98.43           C  
ATOM   3604  HD1 TRP A 233     -16.252 -15.822  13.121  1.00 98.43           H  
ATOM   3605  CD2 TRP A 233     -13.810 -15.460  15.302  1.00 98.43           C  
ATOM   3606  CE2 TRP A 233     -13.774 -16.864  15.061  1.00 98.43           C  
ATOM   3607  CE3 TRP A 233     -12.870 -14.930  16.210  1.00 98.43           C  
ATOM   3608  HE3 TRP A 233     -12.879 -13.870  16.414  1.00 98.43           H  
ATOM   3609  NE1 TRP A 233     -14.772 -17.076  14.134  1.00 98.43           N  
ATOM   3610  HE1 TRP A 233     -15.054 -17.965  13.745  1.00 98.43           H  
ATOM   3611  CH2 TRP A 233     -11.952 -17.150  16.626  1.00 98.43           C  
ATOM   3612  HH2 TRP A 233     -11.264 -17.792  17.156  1.00 98.43           H  
ATOM   3613  CZ2 TRP A 233     -12.859 -17.706  15.707  1.00 98.43           C  
ATOM   3614  HZ2 TRP A 233     -12.866 -18.769  15.516  1.00 98.43           H  
ATOM   3615  CZ3 TRP A 233     -11.950 -15.765  16.868  1.00 98.43           C  
ATOM   3616  HZ3 TRP A 233     -11.250 -15.345  17.576  1.00 98.43           H  
ATOM   3617  N   THR A 234     -15.951 -10.793  16.465  1.00 98.20           N  
ATOM   3618  H   THR A 234     -15.489 -11.261  17.232  1.00 98.20           H  
ATOM   3619  CA  THR A 234     -15.834  -9.337  16.403  1.00 98.20           C  
ATOM   3620  HA  THR A 234     -16.661  -8.918  15.830  1.00 98.20           H  
ATOM   3621  C   THR A 234     -14.521  -8.979  15.721  1.00 98.20           C  
ATOM   3622  CB  THR A 234     -15.866  -8.738  17.815  1.00 98.20           C  
ATOM   3623  HB  THR A 234     -15.003  -9.092  18.379  1.00 98.20           H  
ATOM   3624  O   THR A 234     -13.448  -9.224  16.275  1.00 98.20           O  
ATOM   3625  CG2 THR A 234     -15.852  -7.214  17.786  1.00 98.20           C  
ATOM   3626 HG21 THR A 234     -14.916  -6.850  17.361  1.00 98.20           H  
ATOM   3627 HG22 THR A 234     -15.952  -6.819  18.797  1.00 98.20           H  
ATOM   3628 HG23 THR A 234     -16.685  -6.867  17.175  1.00 98.20           H  
ATOM   3629  OG1 THR A 234     -17.034  -9.121  18.508  1.00 98.20           O  
ATOM   3630  HG1 THR A 234     -16.926  -8.826  19.415  1.00 98.20           H  
ATOM   3631  N   ILE A 235     -14.581  -8.399  14.526  1.00 98.57           N  
ATOM   3632  H   ILE A 235     -15.486  -8.178  14.136  1.00 98.57           H  
ATOM   3633  CA  ILE A 235     -13.395  -7.933  13.804  1.00 98.57           C  
ATOM   3634  HA  ILE A 235     -12.587  -8.654  13.928  1.00 98.57           H  
ATOM   3635  C   ILE A 235     -12.950  -6.607  14.414  1.00 98.57           C  
ATOM   3636  CB  ILE A 235     -13.691  -7.804  12.299  1.00 98.57           C  
ATOM   3637  HB  ILE A 235     -14.498  -7.082  12.176  1.00 98.57           H  
ATOM   3638  O   ILE A 235     -13.742  -5.670  14.504  1.00 98.57           O  
ATOM   3639  CG1 ILE A 235     -14.125  -9.151  11.673  1.00 98.57           C  
ATOM   3640 HG12 ILE A 235     -14.661  -9.773  12.390  1.00 98.57           H  
ATOM   3641 HG13 ILE A 235     -13.245  -9.709  11.354  1.00 98.57           H  
ATOM   3642  CG2 ILE A 235     -12.441  -7.293  11.557  1.00 98.57           C  
ATOM   3643 HG21 ILE A 235     -12.151  -6.300  11.901  1.00 98.57           H  
ATOM   3644 HG22 ILE A 235     -11.604  -7.970  11.722  1.00 98.57           H  
ATOM   3645 HG23 ILE A 235     -12.643  -7.235  10.487  1.00 98.57           H  
ATOM   3646  CD1 ILE A 235     -15.054  -8.940  10.474  1.00 98.57           C  
ATOM   3647 HD11 ILE A 235     -15.026  -9.819   9.829  1.00 98.57           H  
ATOM   3648 HD12 ILE A 235     -14.754  -8.067   9.895  1.00 98.57           H  
ATOM   3649 HD13 ILE A 235     -16.072  -8.798  10.834  1.00 98.57           H  
ATOM   3650  N   PHE A 236     -11.683  -6.519  14.824  1.00 98.19           N  
ATOM   3651  H   PHE A 236     -11.078  -7.318  14.707  1.00 98.19           H  
ATOM   3652  CA  PHE A 236     -11.119  -5.286  15.370  1.00 98.19           C  
ATOM   3653  HA  PHE A 236     -11.925  -4.555  15.434  1.00 98.19           H  
ATOM   3654  C   PHE A 236     -10.061  -4.640  14.477  1.00 98.19           C  
ATOM   3655  CB  PHE A 236     -10.626  -5.503  16.802  1.00 98.19           C  
ATOM   3656  HB2 PHE A 236     -11.415  -5.992  17.374  1.00 98.19           H  
ATOM   3657  HB3 PHE A 236     -10.466  -4.527  17.259  1.00 98.19           H  
ATOM   3658  O   PHE A 236      -9.738  -3.473  14.680  1.00 98.19           O  
ATOM   3659  CG  PHE A 236      -9.332  -6.273  16.955  1.00 98.19           C  
ATOM   3660  CD1 PHE A 236      -9.347  -7.541  17.557  1.00 98.19           C  
ATOM   3661  HD1 PHE A 236     -10.283  -7.995  17.848  1.00 98.19           H  
ATOM   3662  CD2 PHE A 236      -8.101  -5.683  16.597  1.00 98.19           C  
ATOM   3663  HD2 PHE A 236      -8.067  -4.686  16.183  1.00 98.19           H  
ATOM   3664  CE1 PHE A 236      -8.134  -8.193  17.830  1.00 98.19           C  
ATOM   3665  HE1 PHE A 236      -8.124  -9.145  18.340  1.00 98.19           H  
ATOM   3666  CE2 PHE A 236      -6.895  -6.357  16.833  1.00 98.19           C  
ATOM   3667  HE2 PHE A 236      -5.955  -5.891  16.576  1.00 98.19           H  
ATOM   3668  CZ  PHE A 236      -6.913  -7.600  17.480  1.00 98.19           C  
ATOM   3669  HZ  PHE A 236      -5.985  -8.096  17.725  1.00 98.19           H  
ATOM   3670  N   GLN A 237      -9.523  -5.363  13.499  1.00 98.60           N  
ATOM   3671  H   GLN A 237      -9.788  -6.333  13.406  1.00 98.60           H  
ATOM   3672  CA  GLN A 237      -8.649  -4.809  12.473  1.00 98.60           C  
ATOM   3673  HA  GLN A 237      -8.840  -3.740  12.390  1.00 98.60           H  
ATOM   3674  C   GLN A 237      -8.972  -5.465  11.140  1.00 98.60           C  
ATOM   3675  CB  GLN A 237      -7.181  -5.010  12.872  1.00 98.60           C  
ATOM   3676  HB2 GLN A 237      -7.042  -4.573  13.862  1.00 98.60           H  
ATOM   3677  HB3 GLN A 237      -6.974  -6.077  12.946  1.00 98.60           H  
ATOM   3678  O   GLN A 237      -9.170  -6.679  11.084  1.00 98.60           O  
ATOM   3679  CG  GLN A 237      -6.166  -4.351  11.922  1.00 98.60           C  
ATOM   3680  HG2 GLN A 237      -5.322  -4.018  12.526  1.00 98.60           H  
ATOM   3681  HG3 GLN A 237      -6.612  -3.468  11.463  1.00 98.60           H  
ATOM   3682  CD  GLN A 237      -5.604  -5.248  10.818  1.00 98.60           C  
ATOM   3683  NE2 GLN A 237      -4.429  -4.928  10.327  1.00 98.60           N  
ATOM   3684 HE21 GLN A 237      -4.015  -5.566   9.662  1.00 98.60           H  
ATOM   3685 HE22 GLN A 237      -3.885  -4.187  10.746  1.00 98.60           H  
ATOM   3686  OE1 GLN A 237      -6.174  -6.233  10.378  1.00 98.60           O  
ATOM   3687  N   ARG A 238      -9.012  -4.666  10.073  1.00 98.53           N  
ATOM   3688  H   ARG A 238      -8.911  -3.671  10.217  1.00 98.53           H  
ATOM   3689  CA  ARG A 238      -9.207  -5.162   8.711  1.00 98.53           C  
ATOM   3690  HA  ARG A 238      -8.838  -6.187   8.658  1.00 98.53           H  
ATOM   3691  C   ARG A 238      -8.414  -4.328   7.713  1.00 98.53           C  
ATOM   3692  CB  ARG A 238     -10.711  -5.166   8.414  1.00 98.53           C  
ATOM   3693  HB2 ARG A 238     -11.083  -4.142   8.422  1.00 98.53           H  
ATOM   3694  HB3 ARG A 238     -11.223  -5.723   9.199  1.00 98.53           H  
ATOM   3695  O   ARG A 238      -8.506  -3.101   7.734  1.00 98.53           O  
ATOM   3696  CG  ARG A 238     -11.041  -5.814   7.068  1.00 98.53           C  
ATOM   3697  HG2 ARG A 238     -10.639  -6.827   7.036  1.00 98.53           H  
ATOM   3698  HG3 ARG A 238     -10.597  -5.227   6.263  1.00 98.53           H  
ATOM   3699  CD  ARG A 238     -12.562  -5.857   6.889  1.00 98.53           C  
ATOM   3700  HD2 ARG A 238     -12.982  -4.880   7.128  1.00 98.53           H  
ATOM   3701  HD3 ARG A 238     -12.993  -6.569   7.593  1.00 98.53           H  
ATOM   3702  NE  ARG A 238     -12.917  -6.197   5.501  1.00 98.53           N  
ATOM   3703  HE  ARG A 238     -13.027  -5.415   4.872  1.00 98.53           H  
ATOM   3704  NH1 ARG A 238     -12.795  -8.447   5.772  1.00 98.53           N  
ATOM   3705 HH11 ARG A 238     -12.747  -8.343   6.775  1.00 98.53           H  
ATOM   3706 HH12 ARG A 238     -12.720  -9.388   5.414  1.00 98.53           H  
ATOM   3707  NH2 ARG A 238     -13.211  -7.645   3.755  1.00 98.53           N  
ATOM   3708 HH21 ARG A 238     -13.314  -6.862   3.125  1.00 98.53           H  
ATOM   3709 HH22 ARG A 238     -13.213  -8.594   3.410  1.00 98.53           H  
ATOM   3710  CZ  ARG A 238     -12.982  -7.419   5.016  1.00 98.53           C  
ATOM   3711  N   ARG A 239      -7.661  -4.997   6.838  1.00 97.53           N  
ATOM   3712  H   ARG A 239      -7.620  -6.000   6.947  1.00 97.53           H  
ATOM   3713  CA  ARG A 239      -6.859  -4.420   5.749  1.00 97.53           C  
ATOM   3714  HA  ARG A 239      -7.218  -3.419   5.506  1.00 97.53           H  
ATOM   3715  C   ARG A 239      -6.951  -5.292   4.503  1.00 97.53           C  
ATOM   3716  CB  ARG A 239      -5.380  -4.344   6.128  1.00 97.53           C  
ATOM   3717  HB2 ARG A 239      -4.859  -3.832   5.319  1.00 97.53           H  
ATOM   3718  HB3 ARG A 239      -5.000  -5.363   6.194  1.00 97.53           H  
ATOM   3719  O   ARG A 239      -6.850  -6.514   4.596  1.00 97.53           O  
ATOM   3720  CG  ARG A 239      -5.035  -3.656   7.439  1.00 97.53           C  
ATOM   3721  HG2 ARG A 239      -3.982  -3.837   7.655  1.00 97.53           H  
ATOM   3722  HG3 ARG A 239      -5.628  -4.102   8.237  1.00 97.53           H  
ATOM   3723  CD  ARG A 239      -5.294  -2.158   7.439  1.00 97.53           C  
ATOM   3724  HD2 ARG A 239      -6.364  -1.971   7.350  1.00 97.53           H  
ATOM   3725  HD3 ARG A 239      -4.953  -1.801   8.411  1.00 97.53           H  
ATOM   3726  NE  ARG A 239      -4.585  -1.402   6.394  1.00 97.53           N  
ATOM   3727  HE  ARG A 239      -5.153  -1.009   5.656  1.00 97.53           H  
ATOM   3728  NH1 ARG A 239      -2.437  -1.542   7.250  1.00 97.53           N  
ATOM   3729 HH11 ARG A 239      -1.468  -1.258   7.211  1.00 97.53           H  
ATOM   3730 HH12 ARG A 239      -2.701  -2.324   7.831  1.00 97.53           H  
ATOM   3731  NH2 ARG A 239      -2.913  -0.067   5.657  1.00 97.53           N  
ATOM   3732 HH21 ARG A 239      -3.607   0.521   5.218  1.00 97.53           H  
ATOM   3733 HH22 ARG A 239      -1.959   0.253   5.736  1.00 97.53           H  
ATOM   3734  CZ  ARG A 239      -3.321  -1.022   6.437  1.00 97.53           C  
ATOM   3735  N   PHE A 240      -7.117  -4.675   3.341  1.00 96.34           N  
ATOM   3736  H   PHE A 240      -7.117  -3.665   3.343  1.00 96.34           H  
ATOM   3737  CA  PHE A 240      -7.214  -5.396   2.070  1.00 96.34           C  
ATOM   3738  HA  PHE A 240      -6.556  -6.265   2.106  1.00 96.34           H  
ATOM   3739  C   PHE A 240      -6.789  -4.580   0.842  1.00 96.34           C  
ATOM   3740  CB  PHE A 240      -8.647  -5.921   1.900  1.00 96.34           C  
ATOM   3741  HB2 PHE A 240      -8.940  -6.464   2.799  1.00 96.34           H  
ATOM   3742  HB3 PHE A 240      -8.647  -6.640   1.081  1.00 96.34           H  
ATOM   3743  O   PHE A 240      -6.522  -5.165  -0.204  1.00 96.34           O  
ATOM   3744  CG  PHE A 240      -9.694  -4.864   1.617  1.00 96.34           C  
ATOM   3745  CD1 PHE A 240     -10.235  -4.097   2.665  1.00 96.34           C  
ATOM   3746  HD1 PHE A 240      -9.896  -4.240   3.680  1.00 96.34           H  
ATOM   3747  CD2 PHE A 240     -10.136  -4.656   0.298  1.00 96.34           C  
ATOM   3748  HD2 PHE A 240      -9.718  -5.242  -0.507  1.00 96.34           H  
ATOM   3749  CE1 PHE A 240     -11.202  -3.118   2.385  1.00 96.34           C  
ATOM   3750  HE1 PHE A 240     -11.584  -2.488   3.174  1.00 96.34           H  
ATOM   3751  CE2 PHE A 240     -11.131  -3.701   0.028  1.00 96.34           C  
ATOM   3752  HE2 PHE A 240     -11.486  -3.560  -0.982  1.00 96.34           H  
ATOM   3753  CZ  PHE A 240     -11.660  -2.925   1.074  1.00 96.34           C  
ATOM   3754  HZ  PHE A 240     -12.409  -2.173   0.875  1.00 96.34           H  
ATOM   3755  N   ASN A 241      -6.729  -3.247   0.919  1.00 93.69           N  
ATOM   3756  H   ASN A 241      -6.941  -2.790   1.794  1.00 93.69           H  
ATOM   3757  CA  ASN A 241      -6.402  -2.415  -0.244  1.00 93.69           C  
ATOM   3758  HA  ASN A 241      -5.791  -3.004  -0.928  1.00 93.69           H  
ATOM   3759  C   ASN A 241      -5.546  -1.175   0.063  1.00 93.69           C  
ATOM   3760  CB  ASN A 241      -7.704  -2.068  -0.989  1.00 93.69           C  
ATOM   3761  HB2 ASN A 241      -8.237  -2.991  -1.220  1.00 93.69           H  
ATOM   3762  HB3 ASN A 241      -7.451  -1.582  -1.931  1.00 93.69           H  
ATOM   3763  O   ASN A 241      -5.108  -0.511  -0.874  1.00 93.69           O  
ATOM   3764  CG  ASN A 241      -8.635  -1.143  -0.228  1.00 93.69           C  
ATOM   3765  ND2 ASN A 241      -9.850  -0.982  -0.685  1.00 93.69           N  
ATOM   3766 HD21 ASN A 241     -10.461  -0.399  -0.132  1.00 93.69           H  
ATOM   3767 HD22 ASN A 241     -10.176  -1.535  -1.465  1.00 93.69           H  
ATOM   3768  OD1 ASN A 241      -8.287  -0.486   0.737  1.00 93.69           O  
ATOM   3769  N   GLY A 242      -5.282  -0.867   1.335  1.00 93.65           N  
ATOM   3770  H   GLY A 242      -5.744  -1.381   2.071  1.00 93.65           H  
ATOM   3771  CA  GLY A 242      -4.444   0.265   1.729  1.00 93.65           C  
ATOM   3772  HA2 GLY A 242      -4.198   0.156   2.785  1.00 93.65           H  
ATOM   3773  HA3 GLY A 242      -3.522   0.255   1.147  1.00 93.65           H  
ATOM   3774  C   GLY A 242      -5.106   1.631   1.545  1.00 93.65           C  
ATOM   3775  O   GLY A 242      -4.401   2.636   1.470  1.00 93.65           O  
ATOM   3776  N   SER A 243      -6.440   1.689   1.468  1.00 92.95           N  
ATOM   3777  H   SER A 243      -6.951   0.830   1.612  1.00 92.95           H  
ATOM   3778  CA  SER A 243      -7.193   2.950   1.383  1.00 92.95           C  
ATOM   3779  HA  SER A 243      -6.794   3.550   0.565  1.00 92.95           H  
ATOM   3780  C   SER A 243      -7.092   3.780   2.661  1.00 92.95           C  
ATOM   3781  CB  SER A 243      -8.677   2.691   1.118  1.00 92.95           C  
ATOM   3782  HB2 SER A 243      -9.206   3.643   1.082  1.00 92.95           H  
ATOM   3783  HB3 SER A 243      -9.093   2.086   1.924  1.00 92.95           H  
ATOM   3784  O   SER A 243      -7.261   4.999   2.616  1.00 92.95           O  
ATOM   3785  OG  SER A 243      -8.849   2.024  -0.110  1.00 92.95           O  
ATOM   3786  HG  SER A 243      -8.549   1.125   0.047  1.00 92.95           H  
ATOM   3787  N   ILE A 244      -6.830   3.134   3.800  1.00 95.54           N  
ATOM   3788  H   ILE A 244      -6.756   2.127   3.772  1.00 95.54           H  
ATOM   3789  CA  ILE A 244      -6.640   3.790   5.090  1.00 95.54           C  
ATOM   3790  HA  ILE A 244      -6.825   4.858   4.974  1.00 95.54           H  
ATOM   3791  C   ILE A 244      -5.186   3.640   5.538  1.00 95.54           C  
ATOM   3792  CB  ILE A 244      -7.664   3.260   6.116  1.00 95.54           C  
ATOM   3793  HB  ILE A 244      -7.510   2.186   6.213  1.00 95.54           H  
ATOM   3794  O   ILE A 244      -4.617   2.544   5.565  1.00 95.54           O  
ATOM   3795  CG1 ILE A 244      -9.127   3.473   5.655  1.00 95.54           C  
ATOM   3796 HG12 ILE A 244      -9.790   3.026   6.396  1.00 95.54           H  
ATOM   3797 HG13 ILE A 244      -9.293   2.936   4.721  1.00 95.54           H  
ATOM   3798  CG2 ILE A 244      -7.454   3.891   7.506  1.00 95.54           C  
ATOM   3799 HG21 ILE A 244      -6.493   3.582   7.916  1.00 95.54           H  
ATOM   3800 HG22 ILE A 244      -7.480   4.979   7.447  1.00 95.54           H  
ATOM   3801 HG23 ILE A 244      -8.233   3.545   8.185  1.00 95.54           H  
ATOM   3802  CD1 ILE A 244      -9.567   4.930   5.452  1.00 95.54           C  
ATOM   3803 HD11 ILE A 244      -9.482   5.488   6.385  1.00 95.54           H  
ATOM   3804 HD12 ILE A 244      -8.967   5.412   4.679  1.00 95.54           H  
ATOM   3805 HD13 ILE A 244     -10.610   4.944   5.138  1.00 95.54           H  
ATOM   3806  N   ASP A 245      -4.594   4.773   5.916  1.00 95.56           N  
ATOM   3807  H   ASP A 245      -5.101   5.638   5.791  1.00 95.56           H  
ATOM   3808  CA  ASP A 245      -3.271   4.834   6.532  1.00 95.56           C  
ATOM   3809  HA  ASP A 245      -2.605   4.163   5.990  1.00 95.56           H  
ATOM   3810  C   ASP A 245      -3.335   4.380   7.997  1.00 95.56           C  
ATOM   3811  CB  ASP A 245      -2.701   6.254   6.408  1.00 95.56           C  
ATOM   3812  HB2 ASP A 245      -2.678   6.536   5.355  1.00 95.56           H  
ATOM   3813  HB3 ASP A 245      -3.354   6.950   6.934  1.00 95.56           H  
ATOM   3814  O   ASP A 245      -4.095   4.943   8.792  1.00 95.56           O  
ATOM   3815  CG  ASP A 245      -1.281   6.367   6.974  1.00 95.56           C  
ATOM   3816  OD1 ASP A 245      -0.661   5.305   7.214  1.00 95.56           O  
ATOM   3817  OD2 ASP A 245      -0.848   7.519   7.176  1.00 95.56           O  
ATOM   3818  N   PHE A 246      -2.524   3.377   8.334  1.00 98.01           N  
ATOM   3819  H   PHE A 246      -1.851   3.090   7.639  1.00 98.01           H  
ATOM   3820  CA  PHE A 246      -2.401   2.793   9.671  1.00 98.01           C  
ATOM   3821  HA  PHE A 246      -3.262   3.097  10.268  1.00 98.01           H  
ATOM   3822  C   PHE A 246      -1.174   3.317  10.435  1.00 98.01           C  
ATOM   3823  CB  PHE A 246      -2.435   1.257   9.573  1.00 98.01           C  
ATOM   3824  HB2 PHE A 246      -1.921   0.934   8.668  1.00 98.01           H  
ATOM   3825  HB3 PHE A 246      -1.883   0.838  10.415  1.00 98.01           H  
ATOM   3826  O   PHE A 246      -0.991   2.979  11.607  1.00 98.01           O  
ATOM   3827  CG  PHE A 246      -3.837   0.673   9.600  1.00 98.01           C  
ATOM   3828  CD1 PHE A 246      -4.216  -0.205  10.633  1.00 98.01           C  
ATOM   3829  HD1 PHE A 246      -3.509  -0.478  11.401  1.00 98.01           H  
ATOM   3830  CD2 PHE A 246      -4.783   1.040   8.625  1.00 98.01           C  
ATOM   3831  HD2 PHE A 246      -4.505   1.714   7.829  1.00 98.01           H  
ATOM   3832  CE1 PHE A 246      -5.528  -0.706  10.687  1.00 98.01           C  
ATOM   3833  HE1 PHE A 246      -5.816  -1.370  11.488  1.00 98.01           H  
ATOM   3834  CE2 PHE A 246      -6.098   0.550   8.685  1.00 98.01           C  
ATOM   3835  HE2 PHE A 246      -6.819   0.832   7.931  1.00 98.01           H  
ATOM   3836  CZ  PHE A 246      -6.469  -0.327   9.715  1.00 98.01           C  
ATOM   3837  HZ  PHE A 246      -7.471  -0.730   9.737  1.00 98.01           H  
ATOM   3838  N   TYR A 247      -0.364   4.201   9.848  1.00 98.18           N  
ATOM   3839  H   TYR A 247      -0.528   4.480   8.891  1.00 98.18           H  
ATOM   3840  CA  TYR A 247       0.715   4.883  10.558  1.00 98.18           C  
ATOM   3841  HA  TYR A 247       1.167   4.161  11.239  1.00 98.18           H  
ATOM   3842  C   TYR A 247       0.165   6.036  11.418  1.00 98.18           C  
ATOM   3843  CB  TYR A 247       1.801   5.307   9.566  1.00 98.18           C  
ATOM   3844  HB2 TYR A 247       2.088   4.443   8.966  1.00 98.18           H  
ATOM   3845  HB3 TYR A 247       1.392   6.056   8.889  1.00 98.18           H  
ATOM   3846  O   TYR A 247       0.291   7.217  11.099  1.00 98.18           O  
ATOM   3847  CG  TYR A 247       3.047   5.845  10.242  1.00 98.18           C  
ATOM   3848  CD1 TYR A 247       3.514   7.137   9.938  1.00 98.18           C  
ATOM   3849  HD1 TYR A 247       2.958   7.743   9.238  1.00 98.18           H  
ATOM   3850  CD2 TYR A 247       3.723   5.064  11.198  1.00 98.18           C  
ATOM   3851  HD2 TYR A 247       3.351   4.083  11.452  1.00 98.18           H  
ATOM   3852  CE1 TYR A 247       4.657   7.647  10.582  1.00 98.18           C  
ATOM   3853  HE1 TYR A 247       4.981   8.655  10.374  1.00 98.18           H  
ATOM   3854  CE2 TYR A 247       4.881   5.556  11.823  1.00 98.18           C  
ATOM   3855  HE2 TYR A 247       5.406   4.958  12.554  1.00 98.18           H  
ATOM   3856  OH  TYR A 247       6.459   7.329  12.133  1.00 98.18           O  
ATOM   3857  HH  TYR A 247       6.508   8.286  12.079  1.00 98.18           H  
ATOM   3858  CZ  TYR A 247       5.345   6.850  11.522  1.00 98.18           C  
ATOM   3859  N   ARG A 248      -0.502   5.671  12.520  1.00 98.37           N  
ATOM   3860  H   ARG A 248      -0.579   4.677  12.681  1.00 98.37           H  
ATOM   3861  CA  ARG A 248      -1.271   6.570  13.399  1.00 98.37           C  
ATOM   3862  HA  ARG A 248      -1.230   7.581  12.994  1.00 98.37           H  
ATOM   3863  C   ARG A 248      -0.702   6.674  14.813  1.00 98.37           C  
ATOM   3864  CB  ARG A 248      -2.747   6.138  13.428  1.00 98.37           C  
ATOM   3865  HB2 ARG A 248      -2.832   5.147  13.874  1.00 98.37           H  
ATOM   3866  HB3 ARG A 248      -3.300   6.828  14.065  1.00 98.37           H  
ATOM   3867  O   ARG A 248       0.055   5.808  15.257  1.00 98.37           O  
ATOM   3868  CG  ARG A 248      -3.439   6.104  12.063  1.00 98.37           C  
ATOM   3869  HG2 ARG A 248      -2.980   5.346  11.429  1.00 98.37           H  
ATOM   3870  HG3 ARG A 248      -4.483   5.831  12.219  1.00 98.37           H  
ATOM   3871  CD  ARG A 248      -3.381   7.460  11.363  1.00 98.37           C  
ATOM   3872  HD2 ARG A 248      -3.711   8.231  12.059  1.00 98.37           H  
ATOM   3873  HD3 ARG A 248      -2.353   7.677  11.075  1.00 98.37           H  
ATOM   3874  NE  ARG A 248      -4.213   7.444  10.158  1.00 98.37           N  
ATOM   3875  HE  ARG A 248      -4.173   6.596   9.612  1.00 98.37           H  
ATOM   3876  NH1 ARG A 248      -5.129   9.545  10.359  1.00 98.37           N  
ATOM   3877 HH11 ARG A 248      -4.952   9.521  11.353  1.00 98.37           H  
ATOM   3878 HH12 ARG A 248      -5.744  10.269  10.017  1.00 98.37           H  
ATOM   3879  NH2 ARG A 248      -5.467   8.320   8.512  1.00 98.37           N  
ATOM   3880 HH21 ARG A 248      -5.994   9.081   8.108  1.00 98.37           H  
ATOM   3881 HH22 ARG A 248      -5.262   7.473   8.003  1.00 98.37           H  
ATOM   3882  CZ  ARG A 248      -4.926   8.443   9.690  1.00 98.37           C  
ATOM   3883  N   GLY A 249      -1.063   7.759  15.499  1.00 98.53           N  
ATOM   3884  H   GLY A 249      -1.742   8.378  15.079  1.00 98.53           H  
ATOM   3885  CA  GLY A 249      -0.587   8.057  16.852  1.00 98.53           C  
ATOM   3886  HA2 GLY A 249      -0.662   9.128  17.038  1.00 98.53           H  
ATOM   3887  HA3 GLY A 249       0.466   7.784  16.930  1.00 98.53           H  
ATOM   3888  C   GLY A 249      -1.359   7.319  17.950  1.00 98.53           C  
ATOM   3889  O   GLY A 249      -2.381   6.674  17.698  1.00 98.53           O  
ATOM   3890  N   TRP A 250      -0.902   7.457  19.197  1.00 98.78           N  
ATOM   3891  H   TRP A 250      -0.055   7.995  19.316  1.00 98.78           H  
ATOM   3892  CA  TRP A 250      -1.463   6.775  20.372  1.00 98.78           C  
ATOM   3893  HA  TRP A 250      -1.316   5.699  20.287  1.00 98.78           H  
ATOM   3894  C   TRP A 250      -2.961   7.002  20.528  1.00 98.78           C  
ATOM   3895  CB  TRP A 250      -0.752   7.254  21.641  1.00 98.78           C  
ATOM   3896  HB2 TRP A 250       0.315   7.056  21.538  1.00 98.78           H  
ATOM   3897  HB3 TRP A 250      -0.875   8.332  21.746  1.00 98.78           H  
ATOM   3898  O   TRP A 250      -3.720   6.059  20.737  1.00 98.78           O  
ATOM   3899  CG  TRP A 250      -1.239   6.578  22.889  1.00 98.78           C  
ATOM   3900  CD1 TRP A 250      -2.157   7.047  23.766  1.00 98.78           C  
ATOM   3901  HD1 TRP A 250      -2.676   7.989  23.673  1.00 98.78           H  
ATOM   3902  CD2 TRP A 250      -0.874   5.256  23.371  1.00 98.78           C  
ATOM   3903  CE2 TRP A 250      -1.562   5.010  24.598  1.00 98.78           C  
ATOM   3904  CE3 TRP A 250       0.003   4.256  22.902  1.00 98.78           C  
ATOM   3905  HE3 TRP A 250       0.529   4.404  21.971  1.00 98.78           H  
ATOM   3906  NE1 TRP A 250      -2.359   6.123  24.776  1.00 98.78           N  
ATOM   3907  HE1 TRP A 250      -3.068   6.233  25.487  1.00 98.78           H  
ATOM   3908  CH2 TRP A 250      -0.439   2.885  24.875  1.00 98.78           C  
ATOM   3909  HH2 TRP A 250      -0.270   1.965  25.415  1.00 98.78           H  
ATOM   3910  CZ2 TRP A 250      -1.340   3.850  25.357  1.00 98.78           C  
ATOM   3911  HZ2 TRP A 250      -1.880   3.676  26.276  1.00 98.78           H  
ATOM   3912  CZ3 TRP A 250       0.217   3.087  23.650  1.00 98.78           C  
ATOM   3913  HZ3 TRP A 250       0.888   2.331  23.270  1.00 98.78           H  
ATOM   3914  N   LYS A 251      -3.394   8.261  20.409  1.00 98.69           N  
ATOM   3915  H   LYS A 251      -2.705   8.967  20.193  1.00 98.69           H  
ATOM   3916  CA  LYS A 251      -4.798   8.635  20.593  1.00 98.69           C  
ATOM   3917  HA  LYS A 251      -5.131   8.274  21.566  1.00 98.69           H  
ATOM   3918  C   LYS A 251      -5.709   7.963  19.561  1.00 98.69           C  
ATOM   3919  CB  LYS A 251      -4.922  10.161  20.560  1.00 98.69           C  
ATOM   3920  HB2 LYS A 251      -4.639  10.528  19.573  1.00 98.69           H  
ATOM   3921  HB3 LYS A 251      -4.256  10.595  21.305  1.00 98.69           H  
ATOM   3922  O   LYS A 251      -6.766   7.468  19.924  1.00 98.69           O  
ATOM   3923  CG  LYS A 251      -6.363  10.576  20.870  1.00 98.69           C  
ATOM   3924  HG2 LYS A 251      -7.037  10.125  20.141  1.00 98.69           H  
ATOM   3925  HG3 LYS A 251      -6.636  10.225  21.865  1.00 98.69           H  
ATOM   3926  CD  LYS A 251      -6.542  12.089  20.794  1.00 98.69           C  
ATOM   3927  HD2 LYS A 251      -5.940  12.575  21.562  1.00 98.69           H  
ATOM   3928  HD3 LYS A 251      -6.241  12.434  19.805  1.00 98.69           H  
ATOM   3929  CE  LYS A 251      -8.029  12.359  21.018  1.00 98.69           C  
ATOM   3930  HE2 LYS A 251      -8.600  11.710  20.354  1.00 98.69           H  
ATOM   3931  HE3 LYS A 251      -8.292  12.060  22.033  1.00 98.69           H  
ATOM   3932  NZ  LYS A 251      -8.363  13.778  20.771  1.00 98.69           N  
ATOM   3933  HZ1 LYS A 251      -8.138  14.010  19.815  1.00 98.69           H  
ATOM   3934  HZ2 LYS A 251      -9.355  13.907  20.909  1.00 98.69           H  
ATOM   3935  HZ3 LYS A 251      -7.847  14.375  21.403  1.00 98.69           H  
ATOM   3936  N   GLU A 252      -5.294   7.916  18.299  1.00 98.76           N  
ATOM   3937  H   GLU A 252      -4.367   8.247  18.074  1.00 98.76           H  
ATOM   3938  CA  GLU A 252      -6.079   7.283  17.233  1.00 98.76           C  
ATOM   3939  HA  GLU A 252      -7.103   7.658  17.250  1.00 98.76           H  
ATOM   3940  C   GLU A 252      -6.160   5.765  17.436  1.00 98.76           C  
ATOM   3941  CB  GLU A 252      -5.457   7.615  15.869  1.00 98.76           C  
ATOM   3942  HB2 GLU A 252      -4.401   7.350  15.908  1.00 98.76           H  
ATOM   3943  HB3 GLU A 252      -5.937   7.009  15.100  1.00 98.76           H  
ATOM   3944  O   GLU A 252      -7.237   5.193  17.326  1.00 98.76           O  
ATOM   3945  CG  GLU A 252      -5.596   9.095  15.480  1.00 98.76           C  
ATOM   3946  HG2 GLU A 252      -6.651   9.332  15.345  1.00 98.76           H  
ATOM   3947  HG3 GLU A 252      -5.211   9.722  16.284  1.00 98.76           H  
ATOM   3948  CD  GLU A 252      -4.811   9.398  14.195  1.00 98.76           C  
ATOM   3949  OE1 GLU A 252      -5.437   9.595  13.124  1.00 98.76           O  
ATOM   3950  OE2 GLU A 252      -3.561   9.426  14.278  1.00 98.76           O  
ATOM   3951  N   TYR A 253      -5.060   5.107  17.815  1.00 98.78           N  
ATOM   3952  H   TYR A 253      -4.183   5.607  17.869  1.00 98.78           H  
ATOM   3953  CA  TYR A 253      -5.081   3.675  18.139  1.00 98.78           C  
ATOM   3954  HA  TYR A 253      -5.595   3.147  17.336  1.00 98.78           H  
ATOM   3955  C   TYR A 253      -5.849   3.343  19.420  1.00 98.78           C  
ATOM   3956  CB  TYR A 253      -3.652   3.139  18.233  1.00 98.78           C  
ATOM   3957  HB2 TYR A 253      -2.984   3.906  18.625  1.00 98.78           H  
ATOM   3958  HB3 TYR A 253      -3.628   2.302  18.931  1.00 98.78           H  
ATOM   3959  O   TYR A 253      -6.391   2.247  19.535  1.00 98.78           O  
ATOM   3960  CG  TYR A 253      -3.151   2.629  16.904  1.00 98.78           C  
ATOM   3961  CD1 TYR A 253      -3.606   1.382  16.439  1.00 98.78           C  
ATOM   3962  HD1 TYR A 253      -4.290   0.799  17.038  1.00 98.78           H  
ATOM   3963  CD2 TYR A 253      -2.264   3.394  16.127  1.00 98.78           C  
ATOM   3964  HD2 TYR A 253      -1.914   4.352  16.483  1.00 98.78           H  
ATOM   3965  CE1 TYR A 253      -3.172   0.889  15.198  1.00 98.78           C  
ATOM   3966  HE1 TYR A 253      -3.519  -0.067  14.834  1.00 98.78           H  
ATOM   3967  CE2 TYR A 253      -1.835   2.907  14.878  1.00 98.78           C  
ATOM   3968  HE2 TYR A 253      -1.137   3.481  14.285  1.00 98.78           H  
ATOM   3969  OH  TYR A 253      -1.866   1.153  13.230  1.00 98.78           O  
ATOM   3970  HH  TYR A 253      -1.439   1.822  12.690  1.00 98.78           H  
ATOM   3971  CZ  TYR A 253      -2.288   1.653  14.415  1.00 98.78           C  
ATOM   3972  N   ARG A 254      -5.908   4.264  20.383  1.00 98.75           N  
ATOM   3973  H   ARG A 254      -5.360   5.104  20.256  1.00 98.75           H  
ATOM   3974  CA  ARG A 254      -6.743   4.157  21.583  1.00 98.75           C  
ATOM   3975  HA  ARG A 254      -6.589   3.189  22.061  1.00 98.75           H  
ATOM   3976  C   ARG A 254      -8.227   4.227  21.231  1.00 98.75           C  
ATOM   3977  CB  ARG A 254      -6.321   5.262  22.559  1.00 98.75           C  
ATOM   3978  HB2 ARG A 254      -6.239   6.205  22.018  1.00 98.75           H  
ATOM   3979  HB3 ARG A 254      -5.336   5.017  22.957  1.00 98.75           H  
ATOM   3980  O   ARG A 254      -8.972   3.329  21.617  1.00 98.75           O  
ATOM   3981  CG  ARG A 254      -7.299   5.474  23.716  1.00 98.75           C  
ATOM   3982  HG2 ARG A 254      -7.394   4.562  24.306  1.00 98.75           H  
ATOM   3983  HG3 ARG A 254      -8.292   5.730  23.345  1.00 98.75           H  
ATOM   3984  CD  ARG A 254      -6.784   6.627  24.570  1.00 98.75           C  
ATOM   3985  HD2 ARG A 254      -6.765   7.536  23.970  1.00 98.75           H  
ATOM   3986  HD3 ARG A 254      -5.763   6.407  24.880  1.00 98.75           H  
ATOM   3987  NE  ARG A 254      -7.606   6.818  25.765  1.00 98.75           N  
ATOM   3988  HE  ARG A 254      -7.272   6.357  26.599  1.00 98.75           H  
ATOM   3989  NH1 ARG A 254      -9.034   8.420  24.939  1.00 98.75           N  
ATOM   3990 HH11 ARG A 254      -9.902   8.924  25.052  1.00 98.75           H  
ATOM   3991 HH12 ARG A 254      -8.872   8.103  23.994  1.00 98.75           H  
ATOM   3992  NH2 ARG A 254      -9.234   7.700  27.043  1.00 98.75           N  
ATOM   3993 HH21 ARG A 254     -10.093   8.219  27.152  1.00 98.75           H  
ATOM   3994 HH22 ARG A 254      -8.922   7.041  27.742  1.00 98.75           H  
ATOM   3995  CZ  ARG A 254      -8.615   7.648  25.902  1.00 98.75           C  
ATOM   3996  N   ASP A 255      -8.620   5.275  20.510  1.00 98.46           N  
ATOM   3997  H   ASP A 255      -7.922   5.959  20.255  1.00 98.46           H  
ATOM   3998  CA  ASP A 255     -10.022   5.627  20.264  1.00 98.46           C  
ATOM   3999  HA  ASP A 255     -10.607   5.382  21.151  1.00 98.46           H  
ATOM   4000  C   ASP A 255     -10.635   4.830  19.088  1.00 98.46           C  
ATOM   4001  CB  ASP A 255     -10.133   7.154  20.032  1.00 98.46           C  
ATOM   4002  HB2 ASP A 255      -9.536   7.414  19.158  1.00 98.46           H  
ATOM   4003  HB3 ASP A 255     -11.172   7.383  19.796  1.00 98.46           H  
ATOM   4004  O   ASP A 255     -11.841   4.587  19.073  1.00 98.46           O  
ATOM   4005  CG  ASP A 255      -9.711   8.073  21.206  1.00 98.46           C  
ATOM   4006  OD1 ASP A 255      -9.558   7.607  22.361  1.00 98.46           O  
ATOM   4007  OD2 ASP A 255      -9.559   9.302  20.982  1.00 98.46           O  
ATOM   4008  N   GLY A 256      -9.810   4.389  18.132  1.00 98.32           N  
ATOM   4009  H   GLY A 256      -8.847   4.690  18.180  1.00 98.32           H  
ATOM   4010  CA  GLY A 256     -10.218   3.727  16.891  1.00 98.32           C  
ATOM   4011  HA2 GLY A 256     -11.209   3.286  17.001  1.00 98.32           H  
ATOM   4012  HA3 GLY A 256      -9.511   2.923  16.685  1.00 98.32           H  
ATOM   4013  C   GLY A 256     -10.235   4.674  15.685  1.00 98.32           C  
ATOM   4014  O   GLY A 256     -10.362   5.892  15.820  1.00 98.32           O  
ATOM   4015  N   PHE A 257     -10.080   4.116  14.484  1.00 98.27           N  
ATOM   4016  H   PHE A 257     -10.043   3.108  14.430  1.00 98.27           H  
ATOM   4017  CA  PHE A 257     -10.084   4.865  13.222  1.00 98.27           C  
ATOM   4018  HA  PHE A 257     -10.825   5.661  13.300  1.00 98.27           H  
ATOM   4019  C   PHE A 257     -10.482   3.987  12.027  1.00 98.27           C  
ATOM   4020  CB  PHE A 257      -8.706   5.514  12.984  1.00 98.27           C  
ATOM   4021  HB2 PHE A 257      -8.756   6.136  12.090  1.00 98.27           H  
ATOM   4022  HB3 PHE A 257      -8.488   6.186  13.814  1.00 98.27           H  
ATOM   4023  O   PHE A 257     -10.515   2.761  12.115  1.00 98.27           O  
ATOM   4024  CG  PHE A 257      -7.551   4.541  12.833  1.00 98.27           C  
ATOM   4025  CD1 PHE A 257      -6.795   4.177  13.961  1.00 98.27           C  
ATOM   4026  HD1 PHE A 257      -7.052   4.578  14.930  1.00 98.27           H  
ATOM   4027  CD2 PHE A 257      -7.224   4.004  11.573  1.00 98.27           C  
ATOM   4028  HD2 PHE A 257      -7.797   4.273  10.699  1.00 98.27           H  
ATOM   4029  CE1 PHE A 257      -5.715   3.287  13.835  1.00 98.27           C  
ATOM   4030  HE1 PHE A 257      -5.139   3.010  14.706  1.00 98.27           H  
ATOM   4031  CE2 PHE A 257      -6.148   3.108  11.449  1.00 98.27           C  
ATOM   4032  HE2 PHE A 257      -5.900   2.696  10.482  1.00 98.27           H  
ATOM   4033  CZ  PHE A 257      -5.393   2.748  12.579  1.00 98.27           C  
ATOM   4034  HZ  PHE A 257      -4.570   2.055  12.482  1.00 98.27           H  
ATOM   4035  N   GLY A 258     -10.741   4.627  10.885  1.00 96.24           N  
ATOM   4036  H   GLY A 258     -10.764   5.636  10.910  1.00 96.24           H  
ATOM   4037  CA  GLY A 258     -11.245   3.979   9.671  1.00 96.24           C  
ATOM   4038  HA2 GLY A 258     -10.821   4.465   8.792  1.00 96.24           H  
ATOM   4039  HA3 GLY A 258     -10.945   2.932   9.647  1.00 96.24           H  
ATOM   4040  C   GLY A 258     -12.768   4.046   9.567  1.00 96.24           C  
ATOM   4041  O   GLY A 258     -13.408   4.820  10.277  1.00 96.24           O  
ATOM   4042  N   ASP A 259     -13.338   3.278   8.642  1.00 90.55           N  
ATOM   4043  H   ASP A 259     -12.762   2.631   8.122  1.00 90.55           H  
ATOM   4044  CA  ASP A 259     -14.780   3.275   8.371  1.00 90.55           C  
ATOM   4045  HA  ASP A 259     -15.320   3.480   9.296  1.00 90.55           H  
ATOM   4046  C   ASP A 259     -15.209   1.899   7.848  1.00 90.55           C  
ATOM   4047  CB  ASP A 259     -15.115   4.391   7.359  1.00 90.55           C  
ATOM   4048  HB2 ASP A 259     -14.678   4.129   6.396  1.00 90.55           H  
ATOM   4049  HB3 ASP A 259     -14.650   5.318   7.692  1.00 90.55           H  
ATOM   4050  O   ASP A 259     -14.620   1.372   6.899  1.00 90.55           O  
ATOM   4051  CG  ASP A 259     -16.618   4.649   7.160  1.00 90.55           C  
ATOM   4052  OD1 ASP A 259     -17.382   3.675   6.982  1.00 90.55           O  
ATOM   4053  OD2 ASP A 259     -17.025   5.827   7.113  1.00 90.55           O  
ATOM   4054  N   TYR A 260     -16.259   1.322   8.433  1.00 93.39           N  
ATOM   4055  H   TYR A 260     -16.721   1.799   9.194  1.00 93.39           H  
ATOM   4056  CA  TYR A 260     -16.785   0.024   8.012  1.00 93.39           C  
ATOM   4057  HA  TYR A 260     -15.983  -0.711   8.085  1.00 93.39           H  
ATOM   4058  C   TYR A 260     -17.273   0.002   6.553  1.00 93.39           C  
ATOM   4059  CB  TYR A 260     -17.921  -0.394   8.952  1.00 93.39           C  
ATOM   4060  HB2 TYR A 260     -18.310  -1.342   8.580  1.00 93.39           H  
ATOM   4061  HB3 TYR A 260     -18.723   0.342   8.890  1.00 93.39           H  
ATOM   4062  O   TYR A 260     -17.180  -1.037   5.906  1.00 93.39           O  
ATOM   4063  CG  TYR A 260     -17.531  -0.598  10.405  1.00 93.39           C  
ATOM   4064  CD1 TYR A 260     -16.490  -1.485  10.732  1.00 93.39           C  
ATOM   4065  HD1 TYR A 260     -15.943  -2.003   9.959  1.00 93.39           H  
ATOM   4066  CD2 TYR A 260     -18.224   0.066  11.438  1.00 93.39           C  
ATOM   4067  HD2 TYR A 260     -19.029   0.749  11.210  1.00 93.39           H  
ATOM   4068  CE1 TYR A 260     -16.157  -1.710  12.078  1.00 93.39           C  
ATOM   4069  HE1 TYR A 260     -15.380  -2.408  12.350  1.00 93.39           H  
ATOM   4070  CE2 TYR A 260     -17.871  -0.145  12.787  1.00 93.39           C  
ATOM   4071  HE2 TYR A 260     -18.391   0.391  13.567  1.00 93.39           H  
ATOM   4072  OH  TYR A 260     -16.457  -1.272  14.392  1.00 93.39           O  
ATOM   4073  HH  TYR A 260     -17.030  -0.850  15.037  1.00 93.39           H  
ATOM   4074  CZ  TYR A 260     -16.830  -1.036  13.109  1.00 93.39           C  
ATOM   4075  N   ASN A 261     -17.736   1.135   6.010  1.00 88.86           N  
ATOM   4076  H   ASN A 261     -17.717   1.971   6.576  1.00 88.86           H  
ATOM   4077  CA  ASN A 261     -18.164   1.270   4.612  1.00 88.86           C  
ATOM   4078  HA  ASN A 261     -18.785   0.413   4.349  1.00 88.86           H  
ATOM   4079  C   ASN A 261     -16.981   1.302   3.635  1.00 88.86           C  
ATOM   4080  CB  ASN A 261     -18.987   2.556   4.426  1.00 88.86           C  
ATOM   4081  HB2 ASN A 261     -18.345   3.423   4.582  1.00 88.86           H  
ATOM   4082  HB3 ASN A 261     -19.352   2.593   3.399  1.00 88.86           H  
ATOM   4083  O   ASN A 261     -17.124   0.885   2.488  1.00 88.86           O  
ATOM   4084  CG  ASN A 261     -20.187   2.650   5.341  1.00 88.86           C  
ATOM   4085  ND2 ASN A 261     -20.148   3.537   6.304  1.00 88.86           N  
ATOM   4086 HD21 ASN A 261     -20.845   3.419   7.024  1.00 88.86           H  
ATOM   4087 HD22 ASN A 261     -19.236   3.899   6.543  1.00 88.86           H  
ATOM   4088  OD1 ASN A 261     -21.172   1.951   5.195  1.00 88.86           O  
ATOM   4089  N   ILE A 262     -15.822   1.812   4.072  1.00 86.52           N  
ATOM   4090  H   ILE A 262     -15.781   2.127   5.031  1.00 86.52           H  
ATOM   4091  CA  ILE A 262     -14.562   1.731   3.309  1.00 86.52           C  
ATOM   4092  HA  ILE A 262     -14.777   1.893   2.253  1.00 86.52           H  
ATOM   4093  C   ILE A 262     -13.980   0.315   3.435  1.00 86.52           C  
ATOM   4094  CB  ILE A 262     -13.569   2.826   3.775  1.00 86.52           C  
ATOM   4095  HB  ILE A 262     -13.388   2.701   4.843  1.00 86.52           H  
ATOM   4096  O   ILE A 262     -13.349  -0.192   2.508  1.00 86.52           O  
ATOM   4097  CG1 ILE A 262     -14.180   4.230   3.537  1.00 86.52           C  
ATOM   4098 HG12 ILE A 262     -15.148   4.292   4.033  1.00 86.52           H  
ATOM   4099 HG13 ILE A 262     -14.346   4.374   2.469  1.00 86.52           H  
ATOM   4100  CG2 ILE A 262     -12.217   2.696   3.044  1.00 86.52           C  
ATOM   4101 HG21 ILE A 262     -12.361   2.770   1.967  1.00 86.52           H  
ATOM   4102 HG22 ILE A 262     -11.524   3.472   3.371  1.00 86.52           H  
ATOM   4103 HG23 ILE A 262     -11.746   1.740   3.275  1.00 86.52           H  
ATOM   4104  CD1 ILE A 262     -13.334   5.396   4.066  1.00 86.52           C  
ATOM   4105 HD11 ILE A 262     -13.920   6.314   4.015  1.00 86.52           H  
ATOM   4106 HD12 ILE A 262     -12.439   5.525   3.457  1.00 86.52           H  
ATOM   4107 HD13 ILE A 262     -13.050   5.216   5.102  1.00 86.52           H  
ATOM   4108  N   GLY A 263     -14.238  -0.337   4.571  1.00 90.85           N  
ATOM   4109  H   GLY A 263     -14.721   0.171   5.298  1.00 90.85           H  
ATOM   4110  CA  GLY A 263     -13.885  -1.724   4.849  1.00 90.85           C  
ATOM   4111  HA2 GLY A 263     -14.627  -2.139   5.530  1.00 90.85           H  
ATOM   4112  HA3 GLY A 263     -13.914  -2.296   3.922  1.00 90.85           H  
ATOM   4113  C   GLY A 263     -12.506  -1.906   5.485  1.00 90.85           C  
ATOM   4114  O   GLY A 263     -12.134  -3.043   5.757  1.00 90.85           O  
ATOM   4115  N   GLU A 264     -11.754  -0.828   5.726  1.00 97.79           N  
ATOM   4116  H   GLU A 264     -12.145   0.078   5.512  1.00 97.79           H  
ATOM   4117  CA  GLU A 264     -10.506  -0.850   6.497  1.00 97.79           C  
ATOM   4118  HA  GLU A 264     -10.302  -1.876   6.806  1.00 97.79           H  
ATOM   4119  C   GLU A 264     -10.659  -0.006   7.760  1.00 97.79           C  
ATOM   4120  CB  GLU A 264      -9.294  -0.360   5.690  1.00 97.79           C  
ATOM   4121  HB2 GLU A 264      -8.429  -0.368   6.353  1.00 97.79           H  
ATOM   4122  HB3 GLU A 264      -9.471   0.665   5.366  1.00 97.79           H  
ATOM   4123  O   GLU A 264     -11.080   1.153   7.703  1.00 97.79           O  
ATOM   4124  CG  GLU A 264      -8.969  -1.216   4.462  1.00 97.79           C  
ATOM   4125  HG2 GLU A 264      -9.039  -2.267   4.743  1.00 97.79           H  
ATOM   4126  HG3 GLU A 264      -9.707  -1.018   3.685  1.00 97.79           H  
ATOM   4127  CD  GLU A 264      -7.563  -0.931   3.913  1.00 97.79           C  
ATOM   4128  OE1 GLU A 264      -6.894  -1.901   3.481  1.00 97.79           O  
ATOM   4129  OE2 GLU A 264      -7.107   0.235   3.943  1.00 97.79           O  
ATOM   4130  N   PHE A 265     -10.329  -0.590   8.908  1.00 98.31           N  
ATOM   4131  H   PHE A 265      -9.962  -1.531   8.899  1.00 98.31           H  
ATOM   4132  CA  PHE A 265     -10.489   0.066  10.201  1.00 98.31           C  
ATOM   4133  HA  PHE A 265     -10.132   1.093  10.117  1.00 98.31           H  
ATOM   4134  C   PHE A 265      -9.659  -0.609  11.290  1.00 98.31           C  
ATOM   4135  CB  PHE A 265     -11.980   0.090  10.597  1.00 98.31           C  
ATOM   4136  HB2 PHE A 265     -12.566   0.552   9.803  1.00 98.31           H  
ATOM   4137  HB3 PHE A 265     -12.103   0.718  11.479  1.00 98.31           H  
ATOM   4138  O   PHE A 265      -9.218  -1.755  11.150  1.00 98.31           O  
ATOM   4139  CG  PHE A 265     -12.552  -1.278  10.899  1.00 98.31           C  
ATOM   4140  CD1 PHE A 265     -13.064  -2.078   9.861  1.00 98.31           C  
ATOM   4141  HD1 PHE A 265     -13.084  -1.703   8.848  1.00 98.31           H  
ATOM   4142  CD2 PHE A 265     -12.526  -1.769  12.218  1.00 98.31           C  
ATOM   4143  HD2 PHE A 265     -12.148  -1.153  13.021  1.00 98.31           H  
ATOM   4144  CE1 PHE A 265     -13.543  -3.370  10.142  1.00 98.31           C  
ATOM   4145  HE1 PHE A 265     -13.940  -3.987   9.349  1.00 98.31           H  
ATOM   4146  CE2 PHE A 265     -12.986  -3.065  12.495  1.00 98.31           C  
ATOM   4147  HE2 PHE A 265     -12.976  -3.437  13.509  1.00 98.31           H  
ATOM   4148  CZ  PHE A 265     -13.503  -3.861  11.457  1.00 98.31           C  
ATOM   4149  HZ  PHE A 265     -13.889  -4.844  11.679  1.00 98.31           H  
ATOM   4150  N   TYR A 266      -9.487   0.120  12.387  1.00 98.65           N  
ATOM   4151  H   TYR A 266      -9.872   1.053  12.391  1.00 98.65           H  
ATOM   4152  CA  TYR A 266      -9.000  -0.377  13.661  1.00 98.65           C  
ATOM   4153  HA  TYR A 266      -8.943  -1.465  13.623  1.00 98.65           H  
ATOM   4154  C   TYR A 266      -9.989   0.041  14.754  1.00 98.65           C  
ATOM   4155  CB  TYR A 266      -7.594   0.168  13.921  1.00 98.65           C  
ATOM   4156  HB2 TYR A 266      -7.655   1.231  14.158  1.00 98.65           H  
ATOM   4157  HB3 TYR A 266      -6.998   0.072  13.014  1.00 98.65           H  
ATOM   4158  O   TYR A 266     -10.273   1.228  14.908  1.00 98.65           O  
ATOM   4159  CG  TYR A 266      -6.887  -0.565  15.038  1.00 98.65           C  
ATOM   4160  CD1 TYR A 266      -6.977  -0.101  16.363  1.00 98.65           C  
ATOM   4161  HD1 TYR A 266      -7.512   0.813  16.577  1.00 98.65           H  
ATOM   4162  CD2 TYR A 266      -6.164  -1.737  14.748  1.00 98.65           C  
ATOM   4163  HD2 TYR A 266      -6.109  -2.093  13.729  1.00 98.65           H  
ATOM   4164  CE1 TYR A 266      -6.352  -0.817  17.401  1.00 98.65           C  
ATOM   4165  HE1 TYR A 266      -6.415  -0.459  18.418  1.00 98.65           H  
ATOM   4166  CE2 TYR A 266      -5.523  -2.446  15.780  1.00 98.65           C  
ATOM   4167  HE2 TYR A 266      -4.969  -3.349  15.570  1.00 98.65           H  
ATOM   4168  OH  TYR A 266      -4.978  -2.672  18.092  1.00 98.65           O  
ATOM   4169  HH  TYR A 266      -5.103  -2.263  18.951  1.00 98.65           H  
ATOM   4170  CZ  TYR A 266      -5.615  -1.987  17.109  1.00 98.65           C  
ATOM   4171  N   LEU A 267     -10.522  -0.917  15.513  1.00 98.38           N  
ATOM   4172  H   LEU A 267     -10.242  -1.868  15.321  1.00 98.38           H  
ATOM   4173  CA  LEU A 267     -11.626  -0.701  16.459  1.00 98.38           C  
ATOM   4174  HA  LEU A 267     -12.452  -0.235  15.922  1.00 98.38           H  
ATOM   4175  C   LEU A 267     -11.259   0.225  17.624  1.00 98.38           C  
ATOM   4176  CB  LEU A 267     -12.072  -2.076  16.978  1.00 98.38           C  
ATOM   4177  HB2 LEU A 267     -11.223  -2.521  17.498  1.00 98.38           H  
ATOM   4178  HB3 LEU A 267     -12.326  -2.682  16.108  1.00 98.38           H  
ATOM   4179  O   LEU A 267     -12.137   0.854  18.204  1.00 98.38           O  
ATOM   4180  CG  LEU A 267     -13.281  -2.102  17.931  1.00 98.38           C  
ATOM   4181  HG  LEU A 267     -13.082  -1.479  18.802  1.00 98.38           H  
ATOM   4182  CD1 LEU A 267     -14.555  -1.617  17.245  1.00 98.38           C  
ATOM   4183 HD11 LEU A 267     -14.767  -2.225  16.365  1.00 98.38           H  
ATOM   4184 HD12 LEU A 267     -14.447  -0.575  16.944  1.00 98.38           H  
ATOM   4185 HD13 LEU A 267     -15.398  -1.679  17.934  1.00 98.38           H  
ATOM   4186  CD2 LEU A 267     -13.516  -3.530  18.428  1.00 98.38           C  
ATOM   4187 HD21 LEU A 267     -14.371  -3.547  19.104  1.00 98.38           H  
ATOM   4188 HD22 LEU A 267     -13.714  -4.191  17.584  1.00 98.38           H  
ATOM   4189 HD23 LEU A 267     -12.636  -3.882  18.967  1.00 98.38           H  
ATOM   4190  N   GLY A 268      -9.975   0.306  17.968  1.00 98.55           N  
ATOM   4191  H   GLY A 268      -9.318  -0.246  17.436  1.00 98.55           H  
ATOM   4192  CA  GLY A 268      -9.477   1.079  19.102  1.00 98.55           C  
ATOM   4193  HA2 GLY A 268     -10.207   1.825  19.414  1.00 98.55           H  
ATOM   4194  HA3 GLY A 268      -8.580   1.613  18.789  1.00 98.55           H  
ATOM   4195  C   GLY A 268      -9.163   0.194  20.306  1.00 98.55           C  
ATOM   4196  O   GLY A 268      -9.972  -0.636  20.720  1.00 98.55           O  
ATOM   4197  N   ASN A 269      -7.975   0.366  20.880  1.00 98.79           N  
ATOM   4198  H   ASN A 269      -7.367   1.074  20.494  1.00 98.79           H  
ATOM   4199  CA  ASN A 269      -7.480  -0.456  21.983  1.00 98.79           C  
ATOM   4200  HA  ASN A 269      -7.515  -1.505  21.688  1.00 98.79           H  
ATOM   4201  C   ASN A 269      -8.341  -0.331  23.244  1.00 98.79           C  
ATOM   4202  CB  ASN A 269      -6.023  -0.080  22.283  1.00 98.79           C  
ATOM   4203  HB2 ASN A 269      -5.941   0.995  22.446  1.00 98.79           H  
ATOM   4204  HB3 ASN A 269      -5.731  -0.588  23.202  1.00 98.79           H  
ATOM   4205  O   ASN A 269      -8.511  -1.322  23.948  1.00 98.79           O  
ATOM   4206  CG  ASN A 269      -5.036  -0.518  21.221  1.00 98.79           C  
ATOM   4207  ND2 ASN A 269      -3.869   0.079  21.190  1.00 98.79           N  
ATOM   4208 HD21 ASN A 269      -3.656   0.804  21.859  1.00 98.79           H  
ATOM   4209 HD22 ASN A 269      -3.198  -0.251  20.511  1.00 98.79           H  
ATOM   4210  OD1 ASN A 269      -5.278  -1.416  20.431  1.00 98.79           O  
ATOM   4211  N   GLU A 270      -8.930   0.840  23.501  1.00 98.54           N  
ATOM   4212  H   GLU A 270      -8.787   1.617  22.873  1.00 98.54           H  
ATOM   4213  CA  GLU A 270      -9.836   1.032  24.638  1.00 98.54           C  
ATOM   4214  HA  GLU A 270      -9.345   0.683  25.546  1.00 98.54           H  
ATOM   4215  C   GLU A 270     -11.128   0.217  24.454  1.00 98.54           C  
ATOM   4216  CB  GLU A 270     -10.121   2.535  24.782  1.00 98.54           C  
ATOM   4217  HB2 GLU A 270     -10.670   2.877  23.904  1.00 98.54           H  
ATOM   4218  HB3 GLU A 270      -9.174   3.074  24.807  1.00 98.54           H  
ATOM   4219  O   GLU A 270     -11.618  -0.419  25.385  1.00 98.54           O  
ATOM   4220  CG  GLU A 270     -10.927   2.906  26.034  1.00 98.54           C  
ATOM   4221  HG2 GLU A 270     -11.919   2.463  25.951  1.00 98.54           H  
ATOM   4222  HG3 GLU A 270     -11.056   3.989  26.046  1.00 98.54           H  
ATOM   4223  CD  GLU A 270     -10.264   2.473  27.350  1.00 98.54           C  
ATOM   4224  OE1 GLU A 270     -11.031   2.122  28.274  1.00 98.54           O  
ATOM   4225  OE2 GLU A 270      -9.017   2.509  27.431  1.00 98.54           O  
ATOM   4226  N   ASN A 271     -11.651   0.147  23.227  1.00 97.96           N  
ATOM   4227  H   ASN A 271     -11.187   0.643  22.479  1.00 97.96           H  
ATOM   4228  CA  ASN A 271     -12.819  -0.676  22.907  1.00 97.96           C  
ATOM   4229  HA  ASN A 271     -13.609  -0.461  23.625  1.00 97.96           H  
ATOM   4230  C   ASN A 271     -12.496  -2.174  23.032  1.00 97.96           C  
ATOM   4231  CB  ASN A 271     -13.323  -0.302  21.502  1.00 97.96           C  
ATOM   4232  HB2 ASN A 271     -12.512  -0.405  20.782  1.00 97.96           H  
ATOM   4233  HB3 ASN A 271     -14.126  -0.979  21.209  1.00 97.96           H  
ATOM   4234  O   ASN A 271     -13.278  -2.928  23.611  1.00 97.96           O  
ATOM   4235  CG  ASN A 271     -13.871   1.113  21.438  1.00 97.96           C  
ATOM   4236  ND2 ASN A 271     -13.638   1.822  20.361  1.00 97.96           N  
ATOM   4237 HD21 ASN A 271     -13.911   2.794  20.363  1.00 97.96           H  
ATOM   4238 HD22 ASN A 271     -13.095   1.453  19.594  1.00 97.96           H  
ATOM   4239  OD1 ASN A 271     -14.513   1.595  22.357  1.00 97.96           O  
ATOM   4240  N   ILE A 272     -11.323  -2.604  22.554  1.00 98.28           N  
ATOM   4241  H   ILE A 272     -10.734  -1.933  22.081  1.00 98.28           H  
ATOM   4242  CA  ILE A 272     -10.860  -3.998  22.666  1.00 98.28           C  
ATOM   4243  HA  ILE A 272     -11.639  -4.653  22.275  1.00 98.28           H  
ATOM   4244  C   ILE A 272     -10.635  -4.390  24.138  1.00 98.28           C  
ATOM   4245  CB  ILE A 272      -9.584  -4.211  21.818  1.00 98.28           C  
ATOM   4246  HB  ILE A 272      -8.821  -3.523  22.182  1.00 98.28           H  
ATOM   4247  O   ILE A 272     -11.055  -5.470  24.560  1.00 98.28           O  
ATOM   4248  CG1 ILE A 272      -9.821  -3.933  20.314  1.00 98.28           C  
ATOM   4249 HG12 ILE A 272     -10.372  -4.764  19.872  1.00 98.28           H  
ATOM   4250 HG13 ILE A 272     -10.434  -3.041  20.184  1.00 98.28           H  
ATOM   4251  CG2 ILE A 272      -9.074  -5.655  21.979  1.00 98.28           C  
ATOM   4252 HG21 ILE A 272      -8.788  -5.855  23.011  1.00 98.28           H  
ATOM   4253 HG22 ILE A 272      -9.853  -6.358  21.681  1.00 98.28           H  
ATOM   4254 HG23 ILE A 272      -8.194  -5.817  21.356  1.00 98.28           H  
ATOM   4255  CD1 ILE A 272      -8.521  -3.714  19.525  1.00 98.28           C  
ATOM   4256 HD11 ILE A 272      -8.762  -3.397  18.510  1.00 98.28           H  
ATOM   4257 HD12 ILE A 272      -7.939  -4.634  19.474  1.00 98.28           H  
ATOM   4258 HD13 ILE A 272      -7.923  -2.933  19.995  1.00 98.28           H  
ATOM   4259  N   PHE A 273     -10.022  -3.516  24.943  1.00 98.26           N  
ATOM   4260  H   PHE A 273      -9.673  -2.654  24.547  1.00 98.26           H  
ATOM   4261  CA  PHE A 273      -9.872  -3.704  26.389  1.00 98.26           C  
ATOM   4262  HA  PHE A 273      -9.299  -4.611  26.583  1.00 98.26           H  
ATOM   4263  C   PHE A 273     -11.236  -3.873  27.067  1.00 98.26           C  
ATOM   4264  CB  PHE A 273      -9.112  -2.511  26.994  1.00 98.26           C  
ATOM   4265  HB2 PHE A 273      -9.496  -1.585  26.564  1.00 98.26           H  
ATOM   4266  HB3 PHE A 273      -8.059  -2.586  26.724  1.00 98.26           H  
ATOM   4267  O   PHE A 273     -11.460  -4.857  27.771  1.00 98.26           O  
ATOM   4268  CG  PHE A 273      -9.235  -2.421  28.505  1.00 98.26           C  
ATOM   4269  CD1 PHE A 273      -9.999  -1.404  29.106  1.00 98.26           C  
ATOM   4270  HD1 PHE A 273     -10.464  -0.636  28.505  1.00 98.26           H  
ATOM   4271  CD2 PHE A 273      -8.647  -3.406  29.313  1.00 98.26           C  
ATOM   4272  HD2 PHE A 273      -8.078  -4.194  28.843  1.00 98.26           H  
ATOM   4273  CE1 PHE A 273     -10.167  -1.384  30.501  1.00 98.26           C  
ATOM   4274  HE1 PHE A 273     -10.761  -0.600  30.947  1.00 98.26           H  
ATOM   4275  CE2 PHE A 273      -8.806  -3.389  30.708  1.00 98.26           C  
ATOM   4276  HE2 PHE A 273      -8.348  -4.157  31.313  1.00 98.26           H  
ATOM   4277  CZ  PHE A 273      -9.573  -2.375  31.304  1.00 98.26           C  
ATOM   4278  HZ  PHE A 273      -9.707  -2.351  32.375  1.00 98.26           H  
ATOM   4279  N   ASN A 274     -12.181  -2.968  26.805  1.00 96.68           N  
ATOM   4280  H   ASN A 274     -11.937  -2.162  26.247  1.00 96.68           H  
ATOM   4281  CA  ASN A 274     -13.508  -3.025  27.414  1.00 96.68           C  
ATOM   4282  HA  ASN A 274     -13.384  -3.031  28.497  1.00 96.68           H  
ATOM   4283  C   ASN A 274     -14.249  -4.326  27.066  1.00 96.68           C  
ATOM   4284  CB  ASN A 274     -14.290  -1.759  27.026  1.00 96.68           C  
ATOM   4285  HB2 ASN A 274     -14.174  -1.553  25.962  1.00 96.68           H  
ATOM   4286  HB3 ASN A 274     -15.350  -1.907  27.237  1.00 96.68           H  
ATOM   4287  O   ASN A 274     -14.833  -4.943  27.959  1.00 96.68           O  
ATOM   4288  CG  ASN A 274     -13.832  -0.567  27.852  1.00 96.68           C  
ATOM   4289  ND2 ASN A 274     -13.541   0.558  27.252  1.00 96.68           N  
ATOM   4290 HD21 ASN A 274     -13.345   0.521  26.262  1.00 96.68           H  
ATOM   4291 HD22 ASN A 274     -12.987   1.189  27.813  1.00 96.68           H  
ATOM   4292  OD1 ASN A 274     -13.726  -0.646  29.061  1.00 96.68           O  
ATOM   4293  N   LEU A 275     -14.153  -4.800  25.818  1.00 95.77           N  
ATOM   4294  H   LEU A 275     -13.668  -4.241  25.130  1.00 95.77           H  
ATOM   4295  CA  LEU A 275     -14.710  -6.094  25.410  1.00 95.77           C  
ATOM   4296  HA  LEU A 275     -15.769  -6.115  25.664  1.00 95.77           H  
ATOM   4297  C   LEU A 275     -14.067  -7.267  26.168  1.00 95.77           C  
ATOM   4298  CB  LEU A 275     -14.547  -6.271  23.887  1.00 95.77           C  
ATOM   4299  HB2 LEU A 275     -13.509  -6.073  23.622  1.00 95.77           H  
ATOM   4300  HB3 LEU A 275     -14.755  -7.311  23.634  1.00 95.77           H  
ATOM   4301  O   LEU A 275     -14.784  -8.126  26.676  1.00 95.77           O  
ATOM   4302  CG  LEU A 275     -15.462  -5.374  23.031  1.00 95.77           C  
ATOM   4303  HG  LEU A 275     -15.360  -4.331  23.332  1.00 95.77           H  
ATOM   4304  CD1 LEU A 275     -15.064  -5.498  21.558  1.00 95.77           C  
ATOM   4305 HD11 LEU A 275     -14.048  -5.127  21.426  1.00 95.77           H  
ATOM   4306 HD12 LEU A 275     -15.113  -6.541  21.245  1.00 95.77           H  
ATOM   4307 HD13 LEU A 275     -15.735  -4.902  20.939  1.00 95.77           H  
ATOM   4308  CD2 LEU A 275     -16.937  -5.762  23.160  1.00 95.77           C  
ATOM   4309 HD21 LEU A 275     -17.538  -5.154  22.483  1.00 95.77           H  
ATOM   4310 HD22 LEU A 275     -17.070  -6.815  22.911  1.00 95.77           H  
ATOM   4311 HD23 LEU A 275     -17.284  -5.586  24.178  1.00 95.77           H  
ATOM   4312  N   THR A 276     -12.738  -7.285  26.283  1.00 96.03           N  
ATOM   4313  H   THR A 276     -12.225  -6.512  25.884  1.00 96.03           H  
ATOM   4314  CA  THR A 276     -11.963  -8.426  26.819  1.00 96.03           C  
ATOM   4315  HA  THR A 276     -12.526  -9.339  26.627  1.00 96.03           H  
ATOM   4316  C   THR A 276     -11.739  -8.400  28.335  1.00 96.03           C  
ATOM   4317  CB  THR A 276     -10.619  -8.574  26.092  1.00 96.03           C  
ATOM   4318  HB  THR A 276     -10.071  -9.408  26.530  1.00 96.03           H  
ATOM   4319  O   THR A 276     -11.225  -9.358  28.904  1.00 96.03           O  
ATOM   4320  CG2 THR A 276     -10.801  -8.853  24.603  1.00 96.03           C  
ATOM   4321 HG21 THR A 276     -11.346  -8.048  24.111  1.00 96.03           H  
ATOM   4322 HG22 THR A 276     -11.343  -9.789  24.470  1.00 96.03           H  
ATOM   4323 HG23 THR A 276      -9.812  -8.953  24.155  1.00 96.03           H  
ATOM   4324  OG1 THR A 276      -9.829  -7.406  26.187  1.00 96.03           O  
ATOM   4325  HG1 THR A 276     -10.247  -6.737  25.641  1.00 96.03           H  
ATOM   4326  N   SER A 277     -12.132  -7.325  29.022  1.00 94.09           N  
ATOM   4327  H   SER A 277     -12.403  -6.515  28.484  1.00 94.09           H  
ATOM   4328  CA  SER A 277     -11.918  -7.154  30.469  1.00 94.09           C  
ATOM   4329  HA  SER A 277     -10.893  -7.440  30.705  1.00 94.09           H  
ATOM   4330  C   SER A 277     -12.839  -8.002  31.352  1.00 94.09           C  
ATOM   4331  CB  SER A 277     -12.097  -5.679  30.846  1.00 94.09           C  
ATOM   4332  HB2 SER A 277     -11.389  -5.063  30.293  1.00 94.09           H  
ATOM   4333  HB3 SER A 277     -11.892  -5.562  31.911  1.00 94.09           H  
ATOM   4334  O   SER A 277     -12.461  -8.372  32.463  1.00 94.09           O  
ATOM   4335  OG  SER A 277     -13.424  -5.254  30.584  1.00 94.09           O  
ATOM   4336  HG  SER A 277     -13.511  -5.036  29.653  1.00 94.09           H  
ATOM   4337  N   SER A 278     -14.054  -8.293  30.881  1.00 87.84           N  
ATOM   4338  H   SER A 278     -14.282  -7.950  29.959  1.00 87.84           H  
ATOM   4339  CA  SER A 278     -15.115  -8.920  31.686  1.00 87.84           C  
ATOM   4340  HA  SER A 278     -14.820  -8.914  32.735  1.00 87.84           H  
ATOM   4341  C   SER A 278     -15.390 -10.378  31.325  1.00 87.84           C  
ATOM   4342  CB  SER A 278     -16.402  -8.096  31.575  1.00 87.84           C  
ATOM   4343  HB2 SER A 278     -16.219  -7.091  31.954  1.00 87.84           H  
ATOM   4344  HB3 SER A 278     -17.174  -8.561  32.187  1.00 87.84           H  
ATOM   4345  O   SER A 278     -16.079 -11.080  32.066  1.00 87.84           O  
ATOM   4346  OG  SER A 278     -16.859  -8.015  30.236  1.00 87.84           O  
ATOM   4347  HG  SER A 278     -16.398  -7.301  29.789  1.00 87.84           H  
ATOM   4348  N   ARG A 279     -14.882 -10.834  30.180  1.00 91.91           N  
ATOM   4349  H   ARG A 279     -14.241 -10.237  29.677  1.00 91.91           H  
ATOM   4350  CA  ARG A 279     -15.172 -12.141  29.587  1.00 91.91           C  
ATOM   4351  HA  ARG A 279     -15.448 -12.849  30.368  1.00 91.91           H  
ATOM   4352  C   ARG A 279     -13.928 -12.672  28.893  1.00 91.91           C  
ATOM   4353  CB  ARG A 279     -16.333 -12.013  28.590  1.00 91.91           C  
ATOM   4354  HB2 ARG A 279     -16.073 -11.266  27.841  1.00 91.91           H  
ATOM   4355  HB3 ARG A 279     -16.480 -12.969  28.087  1.00 91.91           H  
ATOM   4356  O   ARG A 279     -13.021 -11.910  28.569  1.00 91.91           O  
ATOM   4357  CG  ARG A 279     -17.654 -11.595  29.246  1.00 91.91           C  
ATOM   4358  HG2 ARG A 279     -17.545 -10.648  29.775  1.00 91.91           H  
ATOM   4359  HG3 ARG A 279     -17.971 -12.369  29.944  1.00 91.91           H  
ATOM   4360  CD  ARG A 279     -18.709 -11.411  28.163  1.00 91.91           C  
ATOM   4361  HD2 ARG A 279     -18.739 -12.345  27.601  1.00 91.91           H  
ATOM   4362  HD3 ARG A 279     -18.412 -10.606  27.492  1.00 91.91           H  
ATOM   4363  NE  ARG A 279     -20.031 -11.122  28.736  1.00 91.91           N  
ATOM   4364  HE  ARG A 279     -20.038 -10.673  29.641  1.00 91.91           H  
ATOM   4365  NH1 ARG A 279     -21.377 -12.011  27.058  1.00 91.91           N  
ATOM   4366 HH11 ARG A 279     -20.711 -11.782  26.334  1.00 91.91           H  
ATOM   4367 HH12 ARG A 279     -21.191 -13.003  27.041  1.00 91.91           H  
ATOM   4368  NH2 ARG A 279     -22.302 -11.224  28.852  1.00 91.91           N  
ATOM   4369 HH21 ARG A 279     -23.135 -11.501  28.352  1.00 91.91           H  
ATOM   4370 HH22 ARG A 279     -22.314 -10.803  29.770  1.00 91.91           H  
ATOM   4371  CZ  ARG A 279     -21.198 -11.458  28.215  1.00 91.91           C  
ATOM   4372  N   LYS A 280     -13.887 -13.979  28.666  1.00 95.84           N  
ATOM   4373  H   LYS A 280     -14.718 -14.528  28.835  1.00 95.84           H  
ATOM   4374  CA  LYS A 280     -12.764 -14.623  27.989  1.00 95.84           C  
ATOM   4375  HA  LYS A 280     -11.841 -14.094  28.228  1.00 95.84           H  
ATOM   4376  C   LYS A 280     -12.954 -14.559  26.481  1.00 95.84           C  
ATOM   4377  CB  LYS A 280     -12.640 -16.065  28.463  1.00 95.84           C  
ATOM   4378  HB2 LYS A 280     -11.887 -16.563  27.853  1.00 95.84           H  
ATOM   4379  HB3 LYS A 280     -13.601 -16.562  28.328  1.00 95.84           H  
ATOM   4380  O   LYS A 280     -14.058 -14.773  25.985  1.00 95.84           O  
ATOM   4381  CG  LYS A 280     -12.225 -16.171  29.931  1.00 95.84           C  
ATOM   4382  HG2 LYS A 280     -11.264 -15.679  30.082  1.00 95.84           H  
ATOM   4383  HG3 LYS A 280     -12.979 -15.712  30.571  1.00 95.84           H  
ATOM   4384  CD  LYS A 280     -12.107 -17.655  30.260  1.00 95.84           C  
ATOM   4385  HD2 LYS A 280     -13.063 -18.138  30.055  1.00 95.84           H  
ATOM   4386  HD3 LYS A 280     -11.345 -18.103  29.623  1.00 95.84           H  
ATOM   4387  CE  LYS A 280     -11.738 -17.863  31.723  1.00 95.84           C  
ATOM   4388  HE2 LYS A 280     -12.489 -17.374  32.343  1.00 95.84           H  
ATOM   4389  HE3 LYS A 280     -10.768 -17.402  31.912  1.00 95.84           H  
ATOM   4390  NZ  LYS A 280     -11.699 -19.315  31.997  1.00 95.84           N  
ATOM   4391  HZ1 LYS A 280     -11.007 -19.749  31.404  1.00 95.84           H  
ATOM   4392  HZ2 LYS A 280     -11.495 -19.505  32.967  1.00 95.84           H  
ATOM   4393  HZ3 LYS A 280     -12.593 -19.717  31.751  1.00 95.84           H  
ATOM   4394  N   TYR A 281     -11.869 -14.294  25.766  1.00 98.08           N  
ATOM   4395  H   TYR A 281     -10.987 -14.138  26.233  1.00 98.08           H  
ATOM   4396  CA  TYR A 281     -11.866 -14.247  24.311  1.00 98.08           C  
ATOM   4397  HA  TYR A 281     -12.804 -14.662  23.942  1.00 98.08           H  
ATOM   4398  C   TYR A 281     -10.750 -15.109  23.741  1.00 98.08           C  
ATOM   4399  CB  TYR A 281     -11.767 -12.798  23.814  1.00 98.08           C  
ATOM   4400  HB2 TYR A 281     -10.984 -12.278  24.366  1.00 98.08           H  
ATOM   4401  HB3 TYR A 281     -11.468 -12.810  22.766  1.00 98.08           H  
ATOM   4402  O   TYR A 281      -9.696 -15.286  24.346  1.00 98.08           O  
ATOM   4403  CG  TYR A 281     -13.068 -12.028  23.927  1.00 98.08           C  
ATOM   4404  CD1 TYR A 281     -13.872 -11.819  22.791  1.00 98.08           C  
ATOM   4405  HD1 TYR A 281     -13.562 -12.215  21.835  1.00 98.08           H  
ATOM   4406  CD2 TYR A 281     -13.482 -11.529  25.173  1.00 98.08           C  
ATOM   4407  HD2 TYR A 281     -12.863 -11.675  26.046  1.00 98.08           H  
ATOM   4408  CE1 TYR A 281     -15.083 -11.110  22.893  1.00 98.08           C  
ATOM   4409  HE1 TYR A 281     -15.704 -10.946  22.024  1.00 98.08           H  
ATOM   4410  CE2 TYR A 281     -14.698 -10.837  25.282  1.00 98.08           C  
ATOM   4411  HE2 TYR A 281     -15.002 -10.449  26.243  1.00 98.08           H  
ATOM   4412  OH  TYR A 281     -16.650  -9.903  24.249  1.00 98.08           O  
ATOM   4413  HH  TYR A 281     -16.779  -9.601  25.151  1.00 98.08           H  
ATOM   4414  CZ  TYR A 281     -15.499 -10.616  24.144  1.00 98.08           C  
ATOM   4415  N   GLU A 282     -10.981 -15.616  22.542  1.00 98.10           N  
ATOM   4416  H   GLU A 282     -11.896 -15.474  22.139  1.00 98.10           H  
ATOM   4417  CA  GLU A 282      -9.941 -16.138  21.663  1.00 98.10           C  
ATOM   4418  HA  GLU A 282      -9.015 -16.262  22.224  1.00 98.10           H  
ATOM   4419  C   GLU A 282      -9.650 -15.135  20.543  1.00 98.10           C  
ATOM   4420  CB  GLU A 282     -10.334 -17.525  21.147  1.00 98.10           C  
ATOM   4421  HB2 GLU A 282     -10.450 -18.187  22.005  1.00 98.10           H  
ATOM   4422  HB3 GLU A 282      -9.523 -17.907  20.526  1.00 98.10           H  
ATOM   4423  O   GLU A 282     -10.506 -14.319  20.193  1.00 98.10           O  
ATOM   4424  CG  GLU A 282     -11.635 -17.523  20.330  1.00 98.10           C  
ATOM   4425  HG2 GLU A 282     -12.439 -17.090  20.926  1.00 98.10           H  
ATOM   4426  HG3 GLU A 282     -11.495 -16.900  19.447  1.00 98.10           H  
ATOM   4427  CD  GLU A 282     -12.073 -18.923  19.895  1.00 98.10           C  
ATOM   4428  OE1 GLU A 282     -13.150 -19.031  19.272  1.00 98.10           O  
ATOM   4429  OE2 GLU A 282     -11.332 -19.902  20.125  1.00 98.10           O  
ATOM   4430  N   LEU A 283      -8.439 -15.192  19.991  1.00 98.61           N  
ATOM   4431  H   LEU A 283      -7.819 -15.927  20.299  1.00 98.61           H  
ATOM   4432  CA  LEU A 283      -7.949 -14.313  18.933  1.00 98.61           C  
ATOM   4433  HA  LEU A 283      -8.697 -13.551  18.710  1.00 98.61           H  
ATOM   4434  C   LEU A 283      -7.690 -15.117  17.666  1.00 98.61           C  
ATOM   4435  CB  LEU A 283      -6.674 -13.617  19.430  1.00 98.61           C  
ATOM   4436  HB2 LEU A 283      -5.994 -14.380  19.810  1.00 98.61           H  
ATOM   4437  HB3 LEU A 283      -6.960 -12.970  20.259  1.00 98.61           H  
ATOM   4438  O   LEU A 283      -7.073 -16.181  17.710  1.00 98.61           O  
ATOM   4439  CG  LEU A 283      -5.923 -12.745  18.413  1.00 98.61           C  
ATOM   4440  HG  LEU A 283      -5.750 -13.288  17.484  1.00 98.61           H  
ATOM   4441  CD1 LEU A 283      -6.710 -11.473  18.132  1.00 98.61           C  
ATOM   4442 HD11 LEU A 283      -7.615 -11.707  17.571  1.00 98.61           H  
ATOM   4443 HD12 LEU A 283      -6.974 -10.986  19.071  1.00 98.61           H  
ATOM   4444 HD13 LEU A 283      -6.088 -10.795  17.549  1.00 98.61           H  
ATOM   4445  CD2 LEU A 283      -4.568 -12.339  18.990  1.00 98.61           C  
ATOM   4446 HD21 LEU A 283      -4.704 -11.836  19.947  1.00 98.61           H  
ATOM   4447 HD22 LEU A 283      -4.065 -11.650  18.310  1.00 98.61           H  
ATOM   4448 HD23 LEU A 283      -3.952 -13.227  19.129  1.00 98.61           H  
ATOM   4449  N   ARG A 284      -8.100 -14.570  16.526  1.00 98.68           N  
ATOM   4450  H   ARG A 284      -8.632 -13.713  16.568  1.00 98.68           H  
ATOM   4451  CA  ARG A 284      -7.834 -15.140  15.211  1.00 98.68           C  
ATOM   4452  HA  ARG A 284      -7.049 -15.889  15.314  1.00 98.68           H  
ATOM   4453  C   ARG A 284      -7.322 -14.072  14.251  1.00 98.68           C  
ATOM   4454  CB  ARG A 284      -9.097 -15.859  14.722  1.00 98.68           C  
ATOM   4455  HB2 ARG A 284      -9.358 -16.629  15.449  1.00 98.68           H  
ATOM   4456  HB3 ARG A 284      -9.921 -15.148  14.659  1.00 98.68           H  
ATOM   4457  O   ARG A 284      -7.888 -12.986  14.158  1.00 98.68           O  
ATOM   4458  CG  ARG A 284      -8.894 -16.522  13.358  1.00 98.68           C  
ATOM   4459  HG2 ARG A 284      -8.005 -17.151  13.380  1.00 98.68           H  
ATOM   4460  HG3 ARG A 284      -8.761 -15.749  12.600  1.00 98.68           H  
ATOM   4461  CD  ARG A 284     -10.104 -17.380  12.986  1.00 98.68           C  
ATOM   4462  HD2 ARG A 284     -10.151 -18.243  13.651  1.00 98.68           H  
ATOM   4463  HD3 ARG A 284     -11.020 -16.803  13.117  1.00 98.68           H  
ATOM   4464  NE  ARG A 284      -9.991 -17.796  11.583  1.00 98.68           N  
ATOM   4465  HE  ARG A 284      -9.818 -17.077  10.896  1.00 98.68           H  
ATOM   4466  NH1 ARG A 284      -9.850 -20.094  11.827  1.00 98.68           N  
ATOM   4467 HH11 ARG A 284     -10.502 -20.123  12.598  1.00 98.68           H  
ATOM   4468 HH12 ARG A 284      -9.797 -20.992  11.367  1.00 98.68           H  
ATOM   4469  NH2 ARG A 284      -9.526 -19.141   9.860  1.00 98.68           N  
ATOM   4470 HH21 ARG A 284      -9.306 -20.046   9.470  1.00 98.68           H  
ATOM   4471 HH22 ARG A 284      -9.312 -18.278   9.380  1.00 98.68           H  
ATOM   4472  CZ  ARG A 284      -9.805 -19.013  11.116  1.00 98.68           C  
ATOM   4473  N   PHE A 285      -6.273 -14.423  13.522  1.00 98.77           N  
ATOM   4474  H   PHE A 285      -5.876 -15.335  13.697  1.00 98.77           H  
ATOM   4475  CA  PHE A 285      -5.767 -13.704  12.362  1.00 98.77           C  
ATOM   4476  HA  PHE A 285      -6.200 -12.705  12.315  1.00 98.77           H  
ATOM   4477  C   PHE A 285      -6.151 -14.491  11.116  1.00 98.77           C  
ATOM   4478  CB  PHE A 285      -4.241 -13.580  12.433  1.00 98.77           C  
ATOM   4479  HB2 PHE A 285      -3.802 -14.577  12.416  1.00 98.77           H  
ATOM   4480  HB3 PHE A 285      -3.896 -13.068  11.535  1.00 98.77           H  
ATOM   4481  O   PHE A 285      -5.835 -15.678  11.049  1.00 98.77           O  
ATOM   4482  CG  PHE A 285      -3.723 -12.842  13.646  1.00 98.77           C  
ATOM   4483  CD1 PHE A 285      -3.364 -11.491  13.528  1.00 98.77           C  
ATOM   4484  HD1 PHE A 285      -3.459 -10.995  12.574  1.00 98.77           H  
ATOM   4485  CD2 PHE A 285      -3.580 -13.499  14.882  1.00 98.77           C  
ATOM   4486  HD2 PHE A 285      -3.846 -14.542  14.975  1.00 98.77           H  
ATOM   4487  CE1 PHE A 285      -2.878 -10.793  14.644  1.00 98.77           C  
ATOM   4488  HE1 PHE A 285      -2.598  -9.755  14.548  1.00 98.77           H  
ATOM   4489  CE2 PHE A 285      -3.082 -12.802  15.995  1.00 98.77           C  
ATOM   4490  HE2 PHE A 285      -2.952 -13.315  16.936  1.00 98.77           H  
ATOM   4491  CZ  PHE A 285      -2.740 -11.444  15.879  1.00 98.77           C  
ATOM   4492  HZ  PHE A 285      -2.354 -10.904  16.732  1.00 98.77           H  
ATOM   4493  N   ASP A 286      -6.776 -13.842  10.141  1.00 98.63           N  
ATOM   4494  H   ASP A 286      -7.009 -12.870  10.285  1.00 98.63           H  
ATOM   4495  CA  ASP A 286      -6.934 -14.372   8.788  1.00 98.63           C  
ATOM   4496  HA  ASP A 286      -6.587 -15.404   8.751  1.00 98.63           H  
ATOM   4497  C   ASP A 286      -6.074 -13.556   7.826  1.00 98.63           C  
ATOM   4498  CB  ASP A 286      -8.399 -14.365   8.348  1.00 98.63           C  
ATOM   4499  HB2 ASP A 286      -8.812 -13.365   8.482  1.00 98.63           H  
ATOM   4500  HB3 ASP A 286      -8.447 -14.609   7.287  1.00 98.63           H  
ATOM   4501  O   ASP A 286      -6.134 -12.325   7.809  1.00 98.63           O  
ATOM   4502  CG  ASP A 286      -9.252 -15.382   9.102  1.00 98.63           C  
ATOM   4503  OD1 ASP A 286      -8.827 -16.538   9.330  1.00 98.63           O  
ATOM   4504  OD2 ASP A 286     -10.398 -15.046   9.450  1.00 98.63           O  
ATOM   4505  N   LEU A 287      -5.259 -14.253   7.038  1.00 98.55           N  
ATOM   4506  H   LEU A 287      -5.299 -15.261   7.079  1.00 98.55           H  
ATOM   4507  CA  LEU A 287      -4.259 -13.665   6.154  1.00 98.55           C  
ATOM   4508  HA  LEU A 287      -4.429 -12.591   6.080  1.00 98.55           H  
ATOM   4509  C   LEU A 287      -4.383 -14.266   4.755  1.00 98.55           C  
ATOM   4510  CB  LEU A 287      -2.845 -13.906   6.722  1.00 98.55           C  
ATOM   4511  HB2 LEU A 287      -2.119 -13.412   6.076  1.00 98.55           H  
ATOM   4512  HB3 LEU A 287      -2.650 -14.977   6.682  1.00 98.55           H  
ATOM   4513  O   LEU A 287      -4.646 -15.462   4.611  1.00 98.55           O  
ATOM   4514  CG  LEU A 287      -2.620 -13.435   8.172  1.00 98.55           C  
ATOM   4515  HG  LEU A 287      -3.379 -13.866   8.825  1.00 98.55           H  
ATOM   4516  CD1 LEU A 287      -1.263 -13.922   8.672  1.00 98.55           C  
ATOM   4517 HD11 LEU A 287      -0.458 -13.447   8.112  1.00 98.55           H  
ATOM   4518 HD12 LEU A 287      -1.189 -15.004   8.567  1.00 98.55           H  
ATOM   4519 HD13 LEU A 287      -1.162 -13.671   9.728  1.00 98.55           H  
ATOM   4520  CD2 LEU A 287      -2.656 -11.915   8.303  1.00 98.55           C  
ATOM   4521 HD21 LEU A 287      -2.515 -11.635   9.347  1.00 98.55           H  
ATOM   4522 HD22 LEU A 287      -3.626 -11.541   7.977  1.00 98.55           H  
ATOM   4523 HD23 LEU A 287      -1.875 -11.462   7.692  1.00 98.55           H  
ATOM   4524  N   GLU A 288      -4.119 -13.466   3.725  1.00 97.99           N  
ATOM   4525  H   GLU A 288      -3.926 -12.492   3.908  1.00 97.99           H  
ATOM   4526  CA  GLU A 288      -3.933 -13.978   2.362  1.00 97.99           C  
ATOM   4527  HA  GLU A 288      -3.941 -15.067   2.401  1.00 97.99           H  
ATOM   4528  C   GLU A 288      -2.571 -13.569   1.811  1.00 97.99           C  
ATOM   4529  CB  GLU A 288      -5.063 -13.578   1.398  1.00 97.99           C  
ATOM   4530  HB2 GLU A 288      -4.852 -14.051   0.439  1.00 97.99           H  
ATOM   4531  HB3 GLU A 288      -5.063 -12.499   1.242  1.00 97.99           H  
ATOM   4532  O   GLU A 288      -2.216 -12.390   1.828  1.00 97.99           O  
ATOM   4533  CG  GLU A 288      -6.437 -14.064   1.888  1.00 97.99           C  
ATOM   4534  HG2 GLU A 288      -6.336 -15.130   2.093  1.00 97.99           H  
ATOM   4535  HG3 GLU A 288      -6.691 -13.577   2.830  1.00 97.99           H  
ATOM   4536  CD  GLU A 288      -7.589 -13.854   0.889  1.00 97.99           C  
ATOM   4537  OE1 GLU A 288      -8.739 -14.211   1.251  1.00 97.99           O  
ATOM   4538  OE2 GLU A 288      -7.334 -13.432  -0.258  1.00 97.99           O  
ATOM   4539  N   TYR A 289      -1.819 -14.532   1.284  1.00 96.48           N  
ATOM   4540  H   TYR A 289      -2.183 -15.474   1.283  1.00 96.48           H  
ATOM   4541  CA  TYR A 289      -0.530 -14.316   0.624  1.00 96.48           C  
ATOM   4542  HA  TYR A 289      -0.471 -13.286   0.273  1.00 96.48           H  
ATOM   4543  C   TYR A 289      -0.426 -15.235  -0.598  1.00 96.48           C  
ATOM   4544  CB  TYR A 289       0.611 -14.548   1.624  1.00 96.48           C  
ATOM   4545  HB2 TYR A 289       0.533 -13.814   2.426  1.00 96.48           H  
ATOM   4546  HB3 TYR A 289       0.503 -15.537   2.069  1.00 96.48           H  
ATOM   4547  O   TYR A 289      -0.769 -16.413  -0.508  1.00 96.48           O  
ATOM   4548  CG  TYR A 289       1.987 -14.430   1.001  1.00 96.48           C  
ATOM   4549  CD1 TYR A 289       2.843 -15.547   0.947  1.00 96.48           C  
ATOM   4550  HD1 TYR A 289       2.550 -16.488   1.389  1.00 96.48           H  
ATOM   4551  CD2 TYR A 289       2.397 -13.207   0.437  1.00 96.48           C  
ATOM   4552  HD2 TYR A 289       1.758 -12.338   0.478  1.00 96.48           H  
ATOM   4553  CE1 TYR A 289       4.108 -15.438   0.336  1.00 96.48           C  
ATOM   4554  HE1 TYR A 289       4.776 -16.286   0.294  1.00 96.48           H  
ATOM   4555  CE2 TYR A 289       3.647 -13.109  -0.201  1.00 96.48           C  
ATOM   4556  HE2 TYR A 289       3.948 -12.184  -0.671  1.00 96.48           H  
ATOM   4557  OH  TYR A 289       5.721 -14.127  -0.855  1.00 96.48           O  
ATOM   4558  HH  TYR A 289       5.746 -13.393  -1.473  1.00 96.48           H  
ATOM   4559  CZ  TYR A 289       4.511 -14.222  -0.251  1.00 96.48           C  
ATOM   4560  N   GLU A 290      -0.024 -14.691  -1.751  1.00 92.63           N  
ATOM   4561  H   GLU A 290       0.380 -13.765  -1.720  1.00 92.63           H  
ATOM   4562  CA  GLU A 290      -0.006 -15.397  -3.047  1.00 92.63           C  
ATOM   4563  HA  GLU A 290       0.103 -14.644  -3.828  1.00 92.63           H  
ATOM   4564  C   GLU A 290      -1.314 -16.159  -3.369  1.00 92.63           C  
ATOM   4565  CB  GLU A 290       1.211 -16.324  -3.158  1.00 92.63           C  
ATOM   4566  HB2 GLU A 290       1.163 -16.825  -4.125  1.00 92.63           H  
ATOM   4567  HB3 GLU A 290       1.147 -17.081  -2.377  1.00 92.63           H  
ATOM   4568  O   GLU A 290      -1.295 -17.300  -3.837  1.00 92.63           O  
ATOM   4569  CG  GLU A 290       2.573 -15.631  -3.086  1.00 92.63           C  
ATOM   4570  HG2 GLU A 290       2.716 -15.228  -2.083  1.00 92.63           H  
ATOM   4571  HG3 GLU A 290       2.585 -14.808  -3.800  1.00 92.63           H  
ATOM   4572  CD  GLU A 290       3.682 -16.644  -3.422  1.00 92.63           C  
ATOM   4573  OE1 GLU A 290       4.638 -16.254  -4.123  1.00 92.63           O  
ATOM   4574  OE2 GLU A 290       3.517 -17.844  -3.069  1.00 92.63           O  
ATOM   4575  N   ASN A 291      -2.477 -15.553  -3.099  1.00 93.18           N  
ATOM   4576  H   ASN A 291      -2.440 -14.618  -2.718  1.00 93.18           H  
ATOM   4577  CA  ASN A 291      -3.808 -16.172  -3.253  1.00 93.18           C  
ATOM   4578  HA  ASN A 291      -4.533 -15.430  -2.918  1.00 93.18           H  
ATOM   4579  C   ASN A 291      -4.060 -17.416  -2.372  1.00 93.18           C  
ATOM   4580  CB  ASN A 291      -4.117 -16.459  -4.737  1.00 93.18           C  
ATOM   4581  HB2 ASN A 291      -3.525 -17.308  -5.078  1.00 93.18           H  
ATOM   4582  HB3 ASN A 291      -5.168 -16.733  -4.832  1.00 93.18           H  
ATOM   4583  O   ASN A 291      -5.024 -18.153  -2.597  1.00 93.18           O  
ATOM   4584  CG  ASN A 291      -3.877 -15.275  -5.644  1.00 93.18           C  
ATOM   4585  ND2 ASN A 291      -2.909 -15.354  -6.527  1.00 93.18           N  
ATOM   4586 HD21 ASN A 291      -2.735 -14.518  -7.065  1.00 93.18           H  
ATOM   4587 HD22 ASN A 291      -2.276 -16.141  -6.501  1.00 93.18           H  
ATOM   4588  OD1 ASN A 291      -4.551 -14.266  -5.576  1.00 93.18           O  
ATOM   4589  N   LYS A 292      -3.217 -17.676  -1.367  1.00 97.59           N  
ATOM   4590  H   LYS A 292      -2.413 -17.076  -1.252  1.00 97.59           H  
ATOM   4591  CA  LYS A 292      -3.427 -18.724  -0.362  1.00 97.59           C  
ATOM   4592  HA  LYS A 292      -4.199 -19.408  -0.715  1.00 97.59           H  
ATOM   4593  C   LYS A 292      -3.911 -18.103   0.940  1.00 97.59           C  
ATOM   4594  CB  LYS A 292      -2.145 -19.529  -0.135  1.00 97.59           C  
ATOM   4595  HB2 LYS A 292      -2.307 -20.239   0.676  1.00 97.59           H  
ATOM   4596  HB3 LYS A 292      -1.351 -18.845   0.166  1.00 97.59           H  
ATOM   4597  O   LYS A 292      -3.384 -17.087   1.386  1.00 97.59           O  
ATOM   4598  CG  LYS A 292      -1.705 -20.295  -1.387  1.00 97.59           C  
ATOM   4599  HG2 LYS A 292      -1.583 -19.599  -2.217  1.00 97.59           H  
ATOM   4600  HG3 LYS A 292      -2.454 -21.041  -1.652  1.00 97.59           H  
ATOM   4601  CD  LYS A 292      -0.362 -20.974  -1.114  1.00 97.59           C  
ATOM   4602  HD2 LYS A 292       0.325 -20.220  -0.728  1.00 97.59           H  
ATOM   4603  HD3 LYS A 292      -0.485 -21.760  -0.370  1.00 97.59           H  
ATOM   4604  CE  LYS A 292       0.218 -21.546  -2.406  1.00 97.59           C  
ATOM   4605  HE2 LYS A 292       0.077 -20.806  -3.194  1.00 97.59           H  
ATOM   4606  HE3 LYS A 292      -0.327 -22.449  -2.681  1.00 97.59           H  
ATOM   4607  NZ  LYS A 292       1.668 -21.807  -2.249  1.00 97.59           N  
ATOM   4608  HZ1 LYS A 292       1.862 -22.349  -1.420  1.00 97.59           H  
ATOM   4609  HZ2 LYS A 292       2.055 -22.254  -3.068  1.00 97.59           H  
ATOM   4610  HZ3 LYS A 292       2.151 -20.924  -2.157  1.00 97.59           H  
ATOM   4611  N   LYS A 293      -4.897 -18.755   1.556  1.00 98.10           N  
ATOM   4612  H   LYS A 293      -5.229 -19.608   1.129  1.00 98.10           H  
ATOM   4613  CA  LYS A 293      -5.477 -18.361   2.842  1.00 98.10           C  
ATOM   4614  HA  LYS A 293      -5.364 -17.285   2.972  1.00 98.10           H  
ATOM   4615  C   LYS A 293      -4.735 -19.039   3.986  1.00 98.10           C  
ATOM   4616  CB  LYS A 293      -6.977 -18.692   2.877  1.00 98.10           C  
ATOM   4617  HB2 LYS A 293      -7.126 -19.749   2.657  1.00 98.10           H  
ATOM   4618  HB3 LYS A 293      -7.357 -18.489   3.878  1.00 98.10           H  
ATOM   4619  O   LYS A 293      -4.590 -20.263   3.992  1.00 98.10           O  
ATOM   4620  CG  LYS A 293      -7.757 -17.838   1.873  1.00 98.10           C  
ATOM   4621  HG2 LYS A 293      -7.382 -18.003   0.864  1.00 98.10           H  
ATOM   4622  HG3 LYS A 293      -7.614 -16.791   2.140  1.00 98.10           H  
ATOM   4623  CD  LYS A 293      -9.260 -18.119   1.903  1.00 98.10           C  
ATOM   4624  HD2 LYS A 293      -9.460 -19.139   1.573  1.00 98.10           H  
ATOM   4625  HD3 LYS A 293      -9.629 -17.974   2.918  1.00 98.10           H  
ATOM   4626  CE  LYS A 293      -9.911 -17.108   0.958  1.00 98.10           C  
ATOM   4627  HE2 LYS A 293      -9.604 -17.310  -0.068  1.00 98.10           H  
ATOM   4628  HE3 LYS A 293      -9.517 -16.124   1.216  1.00 98.10           H  
ATOM   4629  NZ  LYS A 293     -11.383 -17.067   1.085  1.00 98.10           N  
ATOM   4630  HZ1 LYS A 293     -11.730 -16.312   0.511  1.00 98.10           H  
ATOM   4631  HZ2 LYS A 293     -11.629 -16.850   2.040  1.00 98.10           H  
ATOM   4632  HZ3 LYS A 293     -11.806 -17.940   0.804  1.00 98.10           H  
ATOM   4633  N   TYR A 294      -4.333 -18.251   4.969  1.00 98.53           N  
ATOM   4634  H   TYR A 294      -4.524 -17.262   4.894  1.00 98.53           H  
ATOM   4635  CA  TYR A 294      -3.701 -18.705   6.199  1.00 98.53           C  
ATOM   4636  HA  TYR A 294      -3.723 -19.794   6.237  1.00 98.53           H  
ATOM   4637  C   TYR A 294      -4.466 -18.168   7.399  1.00 98.53           C  
ATOM   4638  CB  TYR A 294      -2.238 -18.255   6.252  1.00 98.53           C  
ATOM   4639  HB2 TYR A 294      -1.791 -18.639   7.170  1.00 98.53           H  
ATOM   4640  HB3 TYR A 294      -2.198 -17.167   6.296  1.00 98.53           H  
ATOM   4641  O   TYR A 294      -5.118 -17.128   7.316  1.00 98.53           O  
ATOM   4642  CG  TYR A 294      -1.399 -18.730   5.089  1.00 98.53           C  
ATOM   4643  CD1 TYR A 294      -0.723 -19.963   5.165  1.00 98.53           C  
ATOM   4644  HD1 TYR A 294      -0.790 -20.567   6.058  1.00 98.53           H  
ATOM   4645  CD2 TYR A 294      -1.289 -17.931   3.936  1.00 98.53           C  
ATOM   4646  HD2 TYR A 294      -1.813 -16.988   3.877  1.00 98.53           H  
ATOM   4647  CE1 TYR A 294       0.068 -20.395   4.084  1.00 98.53           C  
ATOM   4648  HE1 TYR A 294       0.614 -21.326   4.141  1.00 98.53           H  
ATOM   4649  CE2 TYR A 294      -0.487 -18.352   2.862  1.00 98.53           C  
ATOM   4650  HE2 TYR A 294      -0.395 -17.727   1.986  1.00 98.53           H  
ATOM   4651  OH  TYR A 294       0.970 -19.987   1.895  1.00 98.53           O  
ATOM   4652  HH  TYR A 294       1.134 -19.243   1.311  1.00 98.53           H  
ATOM   4653  CZ  TYR A 294       0.191 -19.587   2.935  1.00 98.53           C  
ATOM   4654  N   PHE A 295      -4.364 -18.865   8.526  1.00 98.62           N  
ATOM   4655  H   PHE A 295      -3.833 -19.724   8.544  1.00 98.62           H  
ATOM   4656  CA  PHE A 295      -4.869 -18.337   9.783  1.00 98.62           C  
ATOM   4657  HA  PHE A 295      -4.881 -17.251   9.691  1.00 98.62           H  
ATOM   4658  C   PHE A 295      -3.949 -18.665  10.953  1.00 98.62           C  
ATOM   4659  CB  PHE A 295      -6.309 -18.803  10.027  1.00 98.62           C  
ATOM   4660  HB2 PHE A 295      -6.744 -18.182  10.810  1.00 98.62           H  
ATOM   4661  HB3 PHE A 295      -6.892 -18.623   9.123  1.00 98.62           H  
ATOM   4662  O   PHE A 295      -3.244 -19.678  10.948  1.00 98.62           O  
ATOM   4663  CG  PHE A 295      -6.448 -20.256  10.435  1.00 98.62           C  
ATOM   4664  CD1 PHE A 295      -6.472 -21.269   9.459  1.00 98.62           C  
ATOM   4665  HD1 PHE A 295      -6.380 -21.011   8.414  1.00 98.62           H  
ATOM   4666  CD2 PHE A 295      -6.561 -20.594  11.797  1.00 98.62           C  
ATOM   4667  HD2 PHE A 295      -6.549 -19.820  12.551  1.00 98.62           H  
ATOM   4668  CE1 PHE A 295      -6.614 -22.614   9.843  1.00 98.62           C  
ATOM   4669  HE1 PHE A 295      -6.638 -23.391   9.093  1.00 98.62           H  
ATOM   4670  CE2 PHE A 295      -6.708 -21.937  12.181  1.00 98.62           C  
ATOM   4671  HE2 PHE A 295      -6.808 -22.189  13.227  1.00 98.62           H  
ATOM   4672  CZ  PHE A 295      -6.735 -22.948  11.204  1.00 98.62           C  
ATOM   4673  HZ  PHE A 295      -6.858 -23.979  11.501  1.00 98.62           H  
ATOM   4674  N   ALA A 296      -3.983 -17.809  11.965  1.00 98.66           N  
ATOM   4675  H   ALA A 296      -4.584 -17.003  11.871  1.00 98.66           H  
ATOM   4676  CA  ALA A 296      -3.369 -18.040  13.264  1.00 98.66           C  
ATOM   4677  HA  ALA A 296      -3.004 -19.065  13.328  1.00 98.66           H  
ATOM   4678  C   ALA A 296      -4.426 -17.846  14.345  1.00 98.66           C  
ATOM   4679  CB  ALA A 296      -2.184 -17.091  13.460  1.00 98.66           C  
ATOM   4680  HB1 ALA A 296      -1.796 -17.195  14.474  1.00 98.66           H  
ATOM   4681  HB2 ALA A 296      -1.387 -17.326  12.754  1.00 98.66           H  
ATOM   4682  HB3 ALA A 296      -2.491 -16.055  13.318  1.00 98.66           H  
ATOM   4683  O   ALA A 296      -5.115 -16.831  14.369  1.00 98.66           O  
ATOM   4684  N   HIS A 297      -4.551 -18.816  15.235  1.00 98.57           N  
ATOM   4685  H   HIS A 297      -3.929 -19.610  15.179  1.00 98.57           H  
ATOM   4686  CA  HIS A 297      -5.487 -18.817  16.347  1.00 98.57           C  
ATOM   4687  HA  HIS A 297      -6.083 -17.904  16.336  1.00 98.57           H  
ATOM   4688  C   HIS A 297      -4.717 -18.851  17.665  1.00 98.57           C  
ATOM   4689  CB  HIS A 297      -6.444 -19.999  16.187  1.00 98.57           C  
ATOM   4690  HB2 HIS A 297      -5.866 -20.906  16.009  1.00 98.57           H  
ATOM   4691  HB3 HIS A 297      -7.079 -19.830  15.317  1.00 98.57           H  
ATOM   4692  O   HIS A 297      -3.708 -19.550  17.784  1.00 98.57           O  
ATOM   4693  CG  HIS A 297      -7.314 -20.216  17.392  1.00 98.57           C  
ATOM   4694  CD2 HIS A 297      -8.561 -19.701  17.575  1.00 98.57           C  
ATOM   4695  HD2 HIS A 297      -9.117 -19.085  16.884  1.00 98.57           H  
ATOM   4696  ND1 HIS A 297      -6.941 -20.948  18.522  1.00 98.57           N  
ATOM   4697  CE1 HIS A 297      -7.983 -20.858  19.362  1.00 98.57           C  
ATOM   4698  HE1 HIS A 297      -8.037 -21.327  20.334  1.00 98.57           H  
ATOM   4699  NE2 HIS A 297      -8.966 -20.131  18.816  1.00 98.57           N  
ATOM   4700  HE2 HIS A 297      -9.868 -19.989  19.247  1.00 98.57           H  
ATOM   4701  N   TYR A 298      -5.195 -18.080  18.638  1.00 98.59           N  
ATOM   4702  H   TYR A 298      -6.033 -17.545  18.458  1.00 98.59           H  
ATOM   4703  CA  TYR A 298      -4.629 -17.993  19.974  1.00 98.59           C  
ATOM   4704  HA  TYR A 298      -3.970 -18.848  20.121  1.00 98.59           H  
ATOM   4705  C   TYR A 298      -5.729 -18.041  21.039  1.00 98.59           C  
ATOM   4706  CB  TYR A 298      -3.783 -16.724  20.113  1.00 98.59           C  
ATOM   4707  HB2 TYR A 298      -4.408 -15.852  19.917  1.00 98.59           H  
ATOM   4708  HB3 TYR A 298      -3.449 -16.660  21.149  1.00 98.59           H  
ATOM   4709  O   TYR A 298      -6.723 -17.318  20.945  1.00 98.59           O  
ATOM   4710  CG  TYR A 298      -2.568 -16.670  19.209  1.00 98.59           C  
ATOM   4711  CD1 TYR A 298      -1.347 -17.194  19.666  1.00 98.59           C  
ATOM   4712  HD1 TYR A 298      -1.285 -17.629  20.652  1.00 98.59           H  
ATOM   4713  CD2 TYR A 298      -2.653 -16.096  17.923  1.00 98.59           C  
ATOM   4714  HD2 TYR A 298      -3.598 -15.706  17.574  1.00 98.59           H  
ATOM   4715  CE1 TYR A 298      -0.211 -17.145  18.841  1.00 98.59           C  
ATOM   4716  HE1 TYR A 298       0.726 -17.535  19.210  1.00 98.59           H  
ATOM   4717  CE2 TYR A 298      -1.517 -16.057  17.090  1.00 98.59           C  
ATOM   4718  HE2 TYR A 298      -1.575 -15.623  16.102  1.00 98.59           H  
ATOM   4719  OH  TYR A 298       0.796 -16.638  16.732  1.00 98.59           O  
ATOM   4720  HH  TYR A 298       1.508 -17.109  17.171  1.00 98.59           H  
ATOM   4721  CZ  TYR A 298      -0.297 -16.602  17.541  1.00 98.59           C  
ATOM   4722  N   SER A 299      -5.533 -18.856  22.079  1.00 97.68           N  
ATOM   4723  H   SER A 299      -4.702 -19.431  22.086  1.00 97.68           H  
ATOM   4724  CA  SER A 299      -6.412 -18.867  23.259  1.00 97.68           C  
ATOM   4725  HA  SER A 299      -7.443 -18.824  22.906  1.00 97.68           H  
ATOM   4726  C   SER A 299      -6.192 -17.634  24.150  1.00 97.68           C  
ATOM   4727  CB  SER A 299      -6.259 -20.183  24.041  1.00 97.68           C  
ATOM   4728  HB2 SER A 299      -7.082 -20.266  24.752  1.00 97.68           H  
ATOM   4729  HB3 SER A 299      -6.337 -21.016  23.342  1.00 97.68           H  
ATOM   4730  O   SER A 299      -5.195 -16.934  23.999  1.00 97.68           O  
ATOM   4731  OG  SER A 299      -5.037 -20.289  24.759  1.00 97.68           O  
ATOM   4732  HG  SER A 299      -5.237 -20.018  25.658  1.00 97.68           H  
ATOM   4733  N   ASP A 300      -7.099 -17.385  25.100  1.00 96.29           N  
ATOM   4734  H   ASP A 300      -7.917 -17.976  25.144  1.00 96.29           H  
ATOM   4735  CA  ASP A 300      -6.908 -16.456  26.233  1.00 96.29           C  
ATOM   4736  HA  ASP A 300      -7.887 -16.330  26.695  1.00 96.29           H  
ATOM   4737  C   ASP A 300      -6.450 -15.035  25.844  1.00 96.29           C  
ATOM   4738  CB  ASP A 300      -6.001 -17.099  27.298  1.00 96.29           C  
ATOM   4739  HB2 ASP A 300      -6.023 -16.490  28.202  1.00 96.29           H  
ATOM   4740  HB3 ASP A 300      -4.976 -17.121  26.930  1.00 96.29           H  
ATOM   4741  O   ASP A 300      -5.539 -14.467  26.450  1.00 96.29           O  
ATOM   4742  CG  ASP A 300      -6.440 -18.519  27.649  1.00 96.29           C  
ATOM   4743  OD1 ASP A 300      -7.522 -18.663  28.264  1.00 96.29           O  
ATOM   4744  OD2 ASP A 300      -5.704 -19.459  27.255  1.00 96.29           O  
ATOM   4745  N   PHE A 301      -7.067 -14.464  24.808  1.00 98.20           N  
ATOM   4746  H   PHE A 301      -7.865 -14.940  24.412  1.00 98.20           H  
ATOM   4747  CA  PHE A 301      -6.780 -13.110  24.358  1.00 98.20           C  
ATOM   4748  HA  PHE A 301      -5.697 -12.999  24.305  1.00 98.20           H  
ATOM   4749  C   PHE A 301      -7.323 -12.062  25.323  1.00 98.20           C  
ATOM   4750  CB  PHE A 301      -7.335 -12.868  22.958  1.00 98.20           C  
ATOM   4751  HB2 PHE A 301      -6.801 -13.540  22.286  1.00 98.20           H  
ATOM   4752  HB3 PHE A 301      -8.390 -13.140  22.938  1.00 98.20           H  
ATOM   4753  O   PHE A 301      -8.512 -12.043  25.650  1.00 98.20           O  
ATOM   4754  CG  PHE A 301      -7.185 -11.423  22.488  1.00 98.20           C  
ATOM   4755  CD1 PHE A 301      -8.294 -10.560  22.475  1.00 98.20           C  
ATOM   4756  HD1 PHE A 301      -9.261 -10.925  22.789  1.00 98.20           H  
ATOM   4757  CD2 PHE A 301      -5.927 -10.915  22.118  1.00 98.20           C  
ATOM   4758  HD2 PHE A 301      -5.055 -11.549  22.173  1.00 98.20           H  
ATOM   4759  CE1 PHE A 301      -8.145  -9.220  22.068  1.00 98.20           C  
ATOM   4760  HE1 PHE A 301      -9.001  -8.561  22.062  1.00 98.20           H  
ATOM   4761  CE2 PHE A 301      -5.786  -9.589  21.673  1.00 98.20           C  
ATOM   4762  HE2 PHE A 301      -4.822  -9.216  21.361  1.00 98.20           H  
ATOM   4763  CZ  PHE A 301      -6.899  -8.739  21.642  1.00 98.20           C  
ATOM   4764  HZ  PHE A 301      -6.791  -7.719  21.305  1.00 98.20           H  
ATOM   4765  N   GLN A 302      -6.451 -11.136  25.703  1.00 97.68           N  
ATOM   4766  H   GLN A 302      -5.483 -11.255  25.438  1.00 97.68           H  
ATOM   4767  CA  GLN A 302      -6.808  -9.958  26.472  1.00 97.68           C  
ATOM   4768  HA  GLN A 302      -7.806  -9.633  26.176  1.00 97.68           H  
ATOM   4769  C   GLN A 302      -5.824  -8.821  26.182  1.00 97.68           C  
ATOM   4770  CB  GLN A 302      -6.838 -10.350  27.959  1.00 97.68           C  
ATOM   4771  HB2 GLN A 302      -7.526 -11.185  28.091  1.00 97.68           H  
ATOM   4772  HB3 GLN A 302      -5.846 -10.674  28.274  1.00 97.68           H  
ATOM   4773  O   GLN A 302      -4.613  -9.036  26.081  1.00 97.68           O  
ATOM   4774  CG  GLN A 302      -7.299  -9.209  28.865  1.00 97.68           C  
ATOM   4775  HG2 GLN A 302      -8.273  -8.853  28.528  1.00 97.68           H  
ATOM   4776  HG3 GLN A 302      -6.581  -8.391  28.803  1.00 97.68           H  
ATOM   4777  CD  GLN A 302      -7.392  -9.608  30.332  1.00 97.68           C  
ATOM   4778  NE2 GLN A 302      -8.133  -8.859  31.116  1.00 97.68           N  
ATOM   4779 HE21 GLN A 302      -8.697  -8.133  30.698  1.00 97.68           H  
ATOM   4780 HE22 GLN A 302      -8.265  -9.193  32.060  1.00 97.68           H  
ATOM   4781  OE1 GLN A 302      -6.784 -10.551  30.816  1.00 97.68           O  
ATOM   4782  N   LEU A 303      -6.339  -7.594  26.107  1.00 98.24           N  
ATOM   4783  H   LEU A 303      -7.337  -7.486  26.219  1.00 98.24           H  
ATOM   4784  CA  LEU A 303      -5.516  -6.399  26.286  1.00 98.24           C  
ATOM   4785  HA  LEU A 303      -4.463  -6.648  26.152  1.00 98.24           H  
ATOM   4786  C   LEU A 303      -5.673  -5.909  27.718  1.00 98.24           C  
ATOM   4787  CB  LEU A 303      -5.878  -5.307  25.268  1.00 98.24           C  
ATOM   4788  HB2 LEU A 303      -5.247  -4.442  25.467  1.00 98.24           H  
ATOM   4789  HB3 LEU A 303      -6.914  -5.006  25.424  1.00 98.24           H  
ATOM   4790  O   LEU A 303      -6.771  -5.956  28.265  1.00 98.24           O  
ATOM   4791  CG  LEU A 303      -5.699  -5.719  23.797  1.00 98.24           C  
ATOM   4792  HG  LEU A 303      -6.471  -6.443  23.536  1.00 98.24           H  
ATOM   4793  CD1 LEU A 303      -5.868  -4.484  22.912  1.00 98.24           C  
ATOM   4794 HD11 LEU A 303      -5.042  -3.790  23.070  1.00 98.24           H  
ATOM   4795 HD12 LEU A 303      -6.800  -3.977  23.164  1.00 98.24           H  
ATOM   4796 HD13 LEU A 303      -5.897  -4.779  21.863  1.00 98.24           H  
ATOM   4797  CD2 LEU A 303      -4.330  -6.339  23.504  1.00 98.24           C  
ATOM   4798 HD21 LEU A 303      -4.250  -6.553  22.438  1.00 98.24           H  
ATOM   4799 HD22 LEU A 303      -3.532  -5.662  23.810  1.00 98.24           H  
ATOM   4800 HD23 LEU A 303      -4.232  -7.287  24.031  1.00 98.24           H  
ATOM   4801  N   LEU A 304      -4.588  -5.447  28.334  1.00 98.31           N  
ATOM   4802  H   LEU A 304      -3.703  -5.497  27.850  1.00 98.31           H  
ATOM   4803  CA  LEU A 304      -4.691  -4.716  29.599  1.00 98.31           C  
ATOM   4804  HA  LEU A 304      -5.501  -5.149  30.187  1.00 98.31           H  
ATOM   4805  C   LEU A 304      -5.108  -3.258  29.356  1.00 98.31           C  
ATOM   4806  CB  LEU A 304      -3.398  -4.865  30.416  1.00 98.31           C  
ATOM   4807  HB2 LEU A 304      -2.584  -4.378  29.878  1.00 98.31           H  
ATOM   4808  HB3 LEU A 304      -3.542  -4.343  31.362  1.00 98.31           H  
ATOM   4809  O   LEU A 304      -5.191  -2.809  28.216  1.00 98.31           O  
ATOM   4810  CG  LEU A 304      -2.999  -6.320  30.730  1.00 98.31           C  
ATOM   4811  HG  LEU A 304      -2.641  -6.802  29.820  1.00 98.31           H  
ATOM   4812  CD1 LEU A 304      -1.860  -6.314  31.755  1.00 98.31           C  
ATOM   4813 HD11 LEU A 304      -1.508  -7.334  31.910  1.00 98.31           H  
ATOM   4814 HD12 LEU A 304      -2.219  -5.910  32.702  1.00 98.31           H  
ATOM   4815 HD13 LEU A 304      -1.040  -5.693  31.396  1.00 98.31           H  
ATOM   4816  CD2 LEU A 304      -4.139  -7.159  31.313  1.00 98.31           C  
ATOM   4817 HD21 LEU A 304      -4.919  -7.300  30.564  1.00 98.31           H  
ATOM   4818 HD22 LEU A 304      -3.773  -8.147  31.591  1.00 98.31           H  
ATOM   4819 HD23 LEU A 304      -4.565  -6.668  32.188  1.00 98.31           H  
ATOM   4820  N   ASP A 305      -5.382  -2.524  30.430  1.00 98.02           N  
ATOM   4821  H   ASP A 305      -5.252  -2.921  31.349  1.00 98.02           H  
ATOM   4822  CA  ASP A 305      -5.824  -1.130  30.356  1.00 98.02           C  
ATOM   4823  HA  ASP A 305      -6.658  -1.087  29.655  1.00 98.02           H  
ATOM   4824  C   ASP A 305      -4.736  -0.173  29.818  1.00 98.02           C  
ATOM   4825  CB  ASP A 305      -6.369  -0.687  31.733  1.00 98.02           C  
ATOM   4826  HB2 ASP A 305      -6.943   0.229  31.594  1.00 98.02           H  
ATOM   4827  HB3 ASP A 305      -7.054  -1.448  32.108  1.00 98.02           H  
ATOM   4828  O   ASP A 305      -3.564  -0.526  29.619  1.00 98.02           O  
ATOM   4829  CG  ASP A 305      -5.300  -0.427  32.802  1.00 98.02           C  
ATOM   4830  OD1 ASP A 305      -4.127  -0.807  32.595  1.00 98.02           O  
ATOM   4831  OD2 ASP A 305      -5.614   0.187  33.844  1.00 98.02           O  
ATOM   4832  N   GLU A 306      -5.119   1.089  29.611  1.00 98.42           N  
ATOM   4833  H   GLU A 306      -6.101   1.313  29.692  1.00 98.42           H  
ATOM   4834  CA  GLU A 306      -4.218   2.128  29.108  1.00 98.42           C  
ATOM   4835  HA  GLU A 306      -3.833   1.793  28.146  1.00 98.42           H  
ATOM   4836  C   GLU A 306      -3.012   2.384  30.035  1.00 98.42           C  
ATOM   4837  CB  GLU A 306      -5.023   3.422  28.887  1.00 98.42           C  
ATOM   4838  HB2 GLU A 306      -5.301   3.857  29.847  1.00 98.42           H  
ATOM   4839  HB3 GLU A 306      -5.932   3.187  28.333  1.00 98.42           H  
ATOM   4840  O   GLU A 306      -1.905   2.655  29.557  1.00 98.42           O  
ATOM   4841  CG  GLU A 306      -4.183   4.422  28.084  1.00 98.42           C  
ATOM   4842  HG2 GLU A 306      -3.328   4.738  28.682  1.00 98.42           H  
ATOM   4843  HG3 GLU A 306      -3.803   3.901  27.206  1.00 98.42           H  
ATOM   4844  CD  GLU A 306      -4.910   5.677  27.591  1.00 98.42           C  
ATOM   4845  OE1 GLU A 306      -4.242   6.404  26.814  1.00 98.42           O  
ATOM   4846  OE2 GLU A 306      -6.094   5.919  27.917  1.00 98.42           O  
ATOM   4847  N   ASN A 307      -3.186   2.249  31.357  1.00 98.33           N  
ATOM   4848  H   ASN A 307      -4.093   1.949  31.683  1.00 98.33           H  
ATOM   4849  CA  ASN A 307      -2.102   2.405  32.337  1.00 98.33           C  
ATOM   4850  HA  ASN A 307      -1.607   3.362  32.172  1.00 98.33           H  
ATOM   4851  C   ASN A 307      -1.042   1.304  32.192  1.00 98.33           C  
ATOM   4852  CB  ASN A 307      -2.689   2.385  33.753  1.00 98.33           C  
ATOM   4853  HB2 ASN A 307      -3.253   1.463  33.898  1.00 98.33           H  
ATOM   4854  HB3 ASN A 307      -1.879   2.399  34.482  1.00 98.33           H  
ATOM   4855  O   ASN A 307       0.158   1.554  32.349  1.00 98.33           O  
ATOM   4856  CG  ASN A 307      -3.575   3.577  34.041  1.00 98.33           C  
ATOM   4857  ND2 ASN A 307      -4.712   3.344  34.649  1.00 98.33           N  
ATOM   4858 HD21 ASN A 307      -5.341   4.128  34.749  1.00 98.33           H  
ATOM   4859 HD22 ASN A 307      -5.034   2.389  34.723  1.00 98.33           H  
ATOM   4860  OD1 ASN A 307      -3.252   4.714  33.737  1.00 98.33           O  
ATOM   4861  N   ASN A 308      -1.477   0.100  31.822  1.00 98.46           N  
ATOM   4862  H   ASN A 308      -2.474  -0.049  31.772  1.00 98.46           H  
ATOM   4863  CA  ASN A 308      -0.624  -1.018  31.433  1.00 98.46           C  
ATOM   4864  HA  ASN A 308       0.328  -0.924  31.956  1.00 98.46           H  
ATOM   4865  C   ASN A 308      -0.282  -1.011  29.935  1.00 98.46           C  
ATOM   4866  CB  ASN A 308      -1.276  -2.322  31.900  1.00 98.46           C  
ATOM   4867  HB2 ASN A 308      -2.303  -2.363  31.537  1.00 98.46           H  
ATOM   4868  HB3 ASN A 308      -0.732  -3.176  31.495  1.00 98.46           H  
ATOM   4869  O   ASN A 308       0.174  -2.025  29.403  1.00 98.46           O  
ATOM   4870  CG  ASN A 308      -1.249  -2.443  33.408  1.00 98.46           C  
ATOM   4871  ND2 ASN A 308      -2.342  -2.189  34.078  1.00 98.46           N  
ATOM   4872 HD21 ASN A 308      -2.305  -2.213  35.088  1.00 98.46           H  
ATOM   4873 HD22 ASN A 308      -3.118  -1.769  33.589  1.00 98.46           H  
ATOM   4874  OD1 ASN A 308      -0.229  -2.756  34.000  1.00 98.46           O  
ATOM   4875  N   LYS A 309      -0.458   0.135  29.261  1.00 98.62           N  
ATOM   4876  H   LYS A 309      -0.931   0.885  29.744  1.00 98.62           H  
ATOM   4877  CA  LYS A 309      -0.046   0.387  27.874  1.00 98.62           C  
ATOM   4878  HA  LYS A 309      -0.481   1.343  27.580  1.00 98.62           H  
ATOM   4879  C   LYS A 309      -0.599  -0.650  26.890  1.00 98.62           C  
ATOM   4880  CB  LYS A 309       1.485   0.501  27.786  1.00 98.62           C  
ATOM   4881  HB2 LYS A 309       1.896  -0.494  27.959  1.00 98.62           H  
ATOM   4882  HB3 LYS A 309       1.759   0.805  26.776  1.00 98.62           H  
ATOM   4883  O   LYS A 309       0.107  -1.061  25.968  1.00 98.62           O  
ATOM   4884  CG  LYS A 309       2.130   1.476  28.780  1.00 98.62           C  
ATOM   4885  HG2 LYS A 309       1.792   1.276  29.797  1.00 98.62           H  
ATOM   4886  HG3 LYS A 309       1.879   2.501  28.506  1.00 98.62           H  
ATOM   4887  CD  LYS A 309       3.643   1.262  28.715  1.00 98.62           C  
ATOM   4888  HD2 LYS A 309       3.881   0.228  28.966  1.00 98.62           H  
ATOM   4889  HD3 LYS A 309       3.961   1.421  27.685  1.00 98.62           H  
ATOM   4890  CE  LYS A 309       4.427   2.200  29.628  1.00 98.62           C  
ATOM   4891  HE2 LYS A 309       5.453   2.238  29.263  1.00 98.62           H  
ATOM   4892  HE3 LYS A 309       4.012   3.205  29.547  1.00 98.62           H  
ATOM   4893  NZ  LYS A 309       4.394   1.701  31.022  1.00 98.62           N  
ATOM   4894  HZ1 LYS A 309       4.941   2.299  31.624  1.00 98.62           H  
ATOM   4895  HZ2 LYS A 309       3.441   1.668  31.353  1.00 98.62           H  
ATOM   4896  HZ3 LYS A 309       4.772   0.764  31.049  1.00 98.62           H  
ATOM   4897  N   TYR A 310      -1.833  -1.106  27.117  1.00 98.74           N  
ATOM   4898  H   TYR A 310      -2.350  -0.740  27.904  1.00 98.74           H  
ATOM   4899  CA  TYR A 310      -2.494  -2.125  26.298  1.00 98.74           C  
ATOM   4900  HA  TYR A 310      -3.375  -2.452  26.851  1.00 98.74           H  
ATOM   4901  C   TYR A 310      -1.658  -3.390  26.094  1.00 98.74           C  
ATOM   4902  CB  TYR A 310      -3.001  -1.522  24.983  1.00 98.74           C  
ATOM   4903  HB2 TYR A 310      -3.570  -2.278  24.443  1.00 98.74           H  
ATOM   4904  HB3 TYR A 310      -2.149  -1.244  24.362  1.00 98.74           H  
ATOM   4905  O   TYR A 310      -1.586  -3.920  24.986  1.00 98.74           O  
ATOM   4906  CG  TYR A 310      -3.895  -0.322  25.178  1.00 98.74           C  
ATOM   4907  CD1 TYR A 310      -5.154  -0.488  25.784  1.00 98.74           C  
ATOM   4908  HD1 TYR A 310      -5.486  -1.462  26.111  1.00 98.74           H  
ATOM   4909  CD2 TYR A 310      -3.470   0.949  24.746  1.00 98.74           C  
ATOM   4910  HD2 TYR A 310      -2.505   1.067  24.275  1.00 98.74           H  
ATOM   4911  CE1 TYR A 310      -5.996   0.622  25.959  1.00 98.74           C  
ATOM   4912  HE1 TYR A 310      -6.964   0.522  26.429  1.00 98.74           H  
ATOM   4913  CE2 TYR A 310      -4.309   2.063  24.927  1.00 98.74           C  
ATOM   4914  HE2 TYR A 310      -3.996   3.043  24.599  1.00 98.74           H  
ATOM   4915  OH  TYR A 310      -6.371   2.956  25.739  1.00 98.74           O  
ATOM   4916  HH  TYR A 310      -5.960   3.805  25.562  1.00 98.74           H  
ATOM   4917  CZ  TYR A 310      -5.569   1.892  25.536  1.00 98.74           C  
ATOM   4918  N   LYS A 311      -0.986  -3.863  27.152  1.00 98.66           N  
ATOM   4919  H   LYS A 311      -1.023  -3.328  28.008  1.00 98.66           H  
ATOM   4920  CA  LYS A 311      -0.166  -5.080  27.111  1.00 98.66           C  
ATOM   4921  HA  LYS A 311       0.702  -4.876  26.483  1.00 98.66           H  
ATOM   4922  C   LYS A 311      -0.940  -6.254  26.500  1.00 98.66           C  
ATOM   4923  CB  LYS A 311       0.298  -5.423  28.530  1.00 98.66           C  
ATOM   4924  HB2 LYS A 311      -0.574  -5.699  29.123  1.00 98.66           H  
ATOM   4925  HB3 LYS A 311       0.755  -4.545  28.986  1.00 98.66           H  
ATOM   4926  O   LYS A 311      -2.040  -6.554  26.961  1.00 98.66           O  
ATOM   4927  CG  LYS A 311       1.306  -6.577  28.550  1.00 98.66           C  
ATOM   4928  HG2 LYS A 311       2.184  -6.301  27.966  1.00 98.66           H  
ATOM   4929  HG3 LYS A 311       0.854  -7.470  28.119  1.00 98.66           H  
ATOM   4930  CD  LYS A 311       1.725  -6.882  29.991  1.00 98.66           C  
ATOM   4931  HD2 LYS A 311       0.840  -7.123  30.579  1.00 98.66           H  
ATOM   4932  HD3 LYS A 311       2.223  -6.012  30.419  1.00 98.66           H  
ATOM   4933  CE  LYS A 311       2.674  -8.074  29.983  1.00 98.66           C  
ATOM   4934  HE2 LYS A 311       3.541  -7.817  29.375  1.00 98.66           H  
ATOM   4935  HE3 LYS A 311       2.158  -8.913  29.515  1.00 98.66           H  
ATOM   4936  NZ  LYS A 311       3.113  -8.452  31.340  1.00 98.66           N  
ATOM   4937  HZ1 LYS A 311       3.663  -7.711  31.750  1.00 98.66           H  
ATOM   4938  HZ2 LYS A 311       2.303  -8.639  31.915  1.00 98.66           H
[truncated: 111,870 more chars]
