# Supplementary material for: Nuclear genome of Bulinus truncatus, an intermediate host of the carcinogenic human blood fluke Schistosoma haematobium
Source: Nat Commun. 2022 Feb 21;13:977. doi: 10.1038/s41467-022-28634-9 (PMC8861042; doi:10.1038/s41467-022-28634-9)
Supplement: Supplementary file 6 — Supplementary Data 3 [file 41467_2022_28634_MOESM6_ESM.zip › Supplementary_Data_3/btru_048110-t1.mature.pep.pdb]

ATOM      1  N   MET A   1      63.512 -34.585 -81.277  1.00 32.08           N  
ATOM      2  H   MET A   1      63.427 -33.579 -81.280  1.00 32.08           H  
ATOM      3  H2  MET A   1      64.493 -34.822 -81.246  1.00 32.08           H  
ATOM      4  H3  MET A   1      63.115 -34.959 -82.127  1.00 32.08           H  
ATOM      5  CA  MET A   1      62.840 -35.164 -80.093  1.00 32.08           C  
ATOM      6  HA  MET A   1      61.786 -34.886 -80.082  1.00 32.08           H  
ATOM      7  C   MET A   1      63.502 -34.585 -78.853  1.00 32.08           C  
ATOM      8  CB  MET A   1      62.946 -36.700 -80.097  1.00 32.08           C  
ATOM      9  HB2 MET A   1      62.655 -37.076 -79.116  1.00 32.08           H  
ATOM     10  HB3 MET A   1      63.979 -36.995 -80.281  1.00 32.08           H  
ATOM     11  O   MET A   1      64.595 -35.010 -78.517  1.00 32.08           O  
ATOM     12  CG  MET A   1      62.042 -37.362 -81.141  1.00 32.08           C  
ATOM     13  HG2 MET A   1      62.259 -36.954 -82.128  1.00 32.08           H  
ATOM     14  HG3 MET A   1      61.001 -37.150 -80.895  1.00 32.08           H  
ATOM     15  SD  MET A   1      62.271 -39.155 -81.207  1.00 32.08           S  
ATOM     16  CE  MET A   1      60.965 -39.626 -82.374  1.00 32.08           C  
ATOM     17  HE1 MET A   1      60.984 -40.706 -82.520  1.00 32.08           H  
ATOM     18  HE2 MET A   1      59.991 -39.338 -81.978  1.00 32.08           H  
ATOM     19  HE3 MET A   1      61.130 -39.135 -83.333  1.00 32.08           H  
ATOM     20  N   SER A   2      62.908 -33.559 -78.242  1.00 31.81           N  
ATOM     21  H   SER A   2      61.983 -33.267 -78.521  1.00 31.81           H  
ATOM     22  CA  SER A   2      63.381 -32.989 -76.973  1.00 31.81           C  
ATOM     23  HA  SER A   2      64.298 -33.488 -76.661  1.00 31.81           H  
ATOM     24  C   SER A   2      62.311 -33.252 -75.921  1.00 31.81           C  
ATOM     25  CB  SER A   2      63.708 -31.501 -77.096  1.00 31.81           C  
ATOM     26  HB2 SER A   2      64.486 -31.357 -77.847  1.00 31.81           H  
ATOM     27  HB3 SER A   2      62.815 -30.949 -77.386  1.00 31.81           H  
ATOM     28  O   SER A   2      61.127 -33.013 -76.150  1.00 31.81           O  
ATOM     29  OG  SER A   2      64.167 -31.038 -75.846  1.00 31.81           O  
ATOM     30  HG  SER A   2      64.330 -30.093 -75.892  1.00 31.81           H  
ATOM     31  N   SER A   3      62.744 -33.888 -74.844  1.00 32.73           N  
ATOM     32  H   SER A   3      63.744 -33.957 -74.724  1.00 32.73           H  
ATOM     33  CA  SER A   3      61.959 -34.645 -73.881  1.00 32.73           C  
ATOM     34  HA  SER A   3      61.113 -35.102 -74.393  1.00 32.73           H  
ATOM     35  C   SER A   3      61.444 -33.802 -72.718  1.00 32.73           C  
ATOM     36  CB  SER A   3      62.855 -35.760 -73.330  1.00 32.73           C  
ATOM     37  HB2 SER A   3      63.029 -36.504 -74.107  1.00 32.73           H  
ATOM     38  HB3 SER A   3      62.370 -36.242 -72.481  1.00 32.73           H  
ATOM     39  O   SER A   3      62.199 -33.072 -72.080  1.00 32.73           O  
ATOM     40  OG  SER A   3      64.099 -35.209 -72.931  1.00 32.73           O  
ATOM     41  HG  SER A   3      63.921 -34.436 -72.391  1.00 32.73           H  
ATOM     42  N   ASN A   4      60.177 -34.045 -72.380  1.00 28.92           N  
ATOM     43  H   ASN A   4      59.640 -34.595 -73.035  1.00 28.92           H  
ATOM     44  CA  ASN A   4      59.548 -33.795 -71.086  1.00 28.92           C  
ATOM     45  HA  ASN A   4      59.350 -32.729 -70.968  1.00 28.92           H  
ATOM     46  C   ASN A   4      60.393 -34.290 -69.899  1.00 28.92           C  
ATOM     47  CB  ASN A   4      58.227 -34.603 -71.064  1.00 28.92           C  
ATOM     48  HB2 ASN A   4      58.377 -35.577 -71.530  1.00 28.92           H  
ATOM     49  HB3 ASN A   4      57.938 -34.787 -70.029  1.00 28.92           H  
ATOM     50  O   ASN A   4      60.769 -35.462 -69.866  1.00 28.92           O  
ATOM     51  CG  ASN A   4      57.049 -33.897 -71.696  1.00 28.92           C  
ATOM     52  ND2 ASN A   4      56.159 -34.614 -72.340  1.00 28.92           N  
ATOM     53 HD21 ASN A   4      56.265 -35.612 -72.457  1.00 28.92           H  
ATOM     54 HD22 ASN A   4      55.402 -34.096 -72.762  1.00 28.92           H  
ATOM     55  OD1 ASN A   4      56.886 -32.702 -71.563  1.00 28.92           O  
ATOM     56  N   LYS A   5      60.513 -33.469 -68.848  1.00 35.52           N  
ATOM     57  H   LYS A   5      60.299 -32.492 -68.985  1.00 35.52           H  
ATOM     58  CA  LYS A   5      60.573 -33.956 -67.460  1.00 35.52           C  
ATOM     59  HA  LYS A   5      60.158 -34.964 -67.449  1.00 35.52           H  
ATOM     60  C   LYS A   5      59.676 -33.111 -66.557  1.00 35.52           C  
ATOM     61  CB  LYS A   5      62.013 -34.067 -66.924  1.00 35.52           C  
ATOM     62  HB2 LYS A   5      61.990 -33.965 -65.839  1.00 35.52           H  
ATOM     63  HB3 LYS A   5      62.632 -33.268 -67.331  1.00 35.52           H  
ATOM     64  O   LYS A   5      59.914 -31.934 -66.315  1.00 35.52           O  
ATOM     65  CG  LYS A   5      62.617 -35.443 -67.260  1.00 35.52           C  
ATOM     66  HG2 LYS A   5      62.768 -35.516 -68.337  1.00 35.52           H  
ATOM     67  HG3 LYS A   5      61.927 -36.226 -66.945  1.00 35.52           H  
ATOM     68  CD  LYS A   5      63.964 -35.678 -66.570  1.00 35.52           C  
ATOM     69  HD2 LYS A   5      64.676 -34.930 -66.919  1.00 35.52           H  
ATOM     70  HD3 LYS A   5      63.840 -35.582 -65.491  1.00 35.52           H  
ATOM     71  CE  LYS A   5      64.467 -37.087 -66.913  1.00 35.52           C  
ATOM     72  HE2 LYS A   5      64.508 -37.184 -67.998  1.00 35.52           H  
ATOM     73  HE3 LYS A   5      63.746 -37.814 -66.541  1.00 35.52           H  
ATOM     74  NZ  LYS A   5      65.808 -37.350 -66.330  1.00 35.52           N  
ATOM     75  HZ1 LYS A   5      66.486 -36.693 -66.688  1.00 35.52           H  
ATOM     76  HZ2 LYS A   5      66.119 -38.282 -66.564  1.00 35.52           H  
ATOM     77  HZ3 LYS A   5      65.782 -37.268 -65.324  1.00 35.52           H  
ATOM     78  N   ARG A   6      58.621 -33.777 -66.087  1.00 27.20           N  
ATOM     79  H   ARG A   6      58.581 -34.750 -66.355  1.00 27.20           H  
ATOM     80  CA  ARG A   6      57.667 -33.378 -65.052  1.00 27.20           C  
ATOM     81  HA  ARG A   6      57.602 -32.290 -65.014  1.00 27.20           H  
ATOM     82  C   ARG A   6      58.152 -33.901 -63.692  1.00 27.20           C  
ATOM     83  CB  ARG A   6      56.287 -34.007 -65.393  1.00 27.20           C  
ATOM     84  HB2 ARG A   6      55.931 -34.575 -64.533  1.00 27.20           H  
ATOM     85  HB3 ARG A   6      56.406 -34.731 -66.199  1.00 27.20           H  
ATOM     86  O   ARG A   6      58.627 -35.029 -63.609  1.00 27.20           O  
ATOM     87  CG  ARG A   6      55.172 -33.025 -65.789  1.00 27.20           C  
ATOM     88  HG2 ARG A   6      54.977 -32.346 -64.959  1.00 27.20           H  
ATOM     89  HG3 ARG A   6      55.487 -32.450 -66.659  1.00 27.20           H  
ATOM     90  CD  ARG A   6      53.891 -33.814 -66.126  1.00 27.20           C  
ATOM     91  HD2 ARG A   6      53.623 -34.429 -65.268  1.00 27.20           H  
ATOM     92  HD3 ARG A   6      54.102 -34.471 -66.970  1.00 27.20           H  
ATOM     93  NE  ARG A   6      52.749 -32.937 -66.465  1.00 27.20           N  
ATOM     94  HE  ARG A   6      52.905 -31.941 -66.418  1.00 27.20           H  
ATOM     95  NH1 ARG A   6      51.220 -34.592 -66.951  1.00 27.20           N  
ATOM     96 HH11 ARG A   6      51.914 -35.300 -66.758  1.00 27.20           H  
ATOM     97 HH12 ARG A   6      50.287 -34.861 -67.229  1.00 27.20           H  
ATOM     98  NH2 ARG A   6      50.605 -32.456 -67.084  1.00 27.20           N  
ATOM     99 HH21 ARG A   6      50.792 -31.466 -67.021  1.00 27.20           H  
ATOM    100 HH22 ARG A   6      49.679 -32.759 -67.349  1.00 27.20           H  
ATOM    101  CZ  ARG A   6      51.537 -33.332 -66.830  1.00 27.20           C  
ATOM    102  N   SER A   7      57.797 -33.146 -62.653  1.00 26.62           N  
ATOM    103  H   SER A   7      57.605 -32.180 -62.875  1.00 26.62           H  
ATOM    104  CA  SER A   7      57.285 -33.600 -61.346  1.00 26.62           C  
ATOM    105  HA  SER A   7      56.676 -32.752 -61.035  1.00 26.62           H  
ATOM    106  C   SER A   7      58.220 -33.848 -60.145  1.00 26.62           C  
ATOM    107  CB  SER A   7      56.256 -34.733 -61.499  1.00 26.62           C  
ATOM    108  HB2 SER A   7      55.682 -34.826 -60.578  1.00 26.62           H  
ATOM    109  HB3 SER A   7      55.557 -34.479 -62.296  1.00 26.62           H  
ATOM    110  O   SER A   7      59.258 -34.489 -60.238  1.00 26.62           O  
ATOM    111  OG  SER A   7      56.853 -35.979 -61.788  1.00 26.62           O  
ATOM    112  HG  SER A   7      57.672 -35.840 -62.269  1.00 26.62           H  
ATOM    113  N   GLN A   8      57.657 -33.405 -59.006  1.00 28.81           N  
ATOM    114  H   GLN A   8      56.846 -32.822 -59.152  1.00 28.81           H  
ATOM    115  CA  GLN A   8      57.832 -33.803 -57.599  1.00 28.81           C  
ATOM    116  HA  GLN A   8      56.852 -33.584 -57.174  1.00 28.81           H  
ATOM    117  C   GLN A   8      58.749 -32.974 -56.679  1.00 28.81           C  
ATOM    118  CB  GLN A   8      57.906 -35.322 -57.398  1.00 28.81           C  
ATOM    119  HB2 GLN A   8      57.976 -35.507 -56.326  1.00 28.81           H  
ATOM    120  HB3 GLN A   8      58.797 -35.732 -57.874  1.00 28.81           H  
ATOM    121  O   GLN A   8      59.918 -33.258 -56.462  1.00 28.81           O  
ATOM    122  CG  GLN A   8      56.640 -36.017 -57.941  1.00 28.81           C  
ATOM    123  HG2 GLN A   8      55.758 -35.419 -57.710  1.00 28.81           H  
ATOM    124  HG3 GLN A   8      56.724 -36.114 -59.023  1.00 28.81           H  
ATOM    125  CD  GLN A   8      56.410 -37.409 -57.367  1.00 28.81           C  
ATOM    126  NE2 GLN A   8      55.289 -38.027 -57.662  1.00 28.81           N  
ATOM    127 HE21 GLN A   8      55.200 -38.956 -57.275  1.00 28.81           H  
ATOM    128 HE22 GLN A   8      54.617 -37.631 -58.304  1.00 28.81           H  
ATOM    129  OE1 GLN A   8      57.205 -37.964 -56.635  1.00 28.81           O  
ATOM    130  N   VAL A   9      58.119 -31.946 -56.090  1.00 26.44           N  
ATOM    131  H   VAL A   9      57.360 -31.575 -56.643  1.00 26.44           H  
ATOM    132  CA  VAL A   9      57.867 -31.757 -54.643  1.00 26.44           C  
ATOM    133  HA  VAL A   9      57.950 -30.688 -54.446  1.00 26.44           H  
ATOM    134  C   VAL A   9      58.832 -32.465 -53.683  1.00 26.44           C  
ATOM    135  CB  VAL A   9      56.407 -32.160 -54.299  1.00 26.44           C  
ATOM    136  HB  VAL A   9      56.280 -33.231 -54.460  1.00 26.44           H  
ATOM    137  O   VAL A   9      58.698 -33.656 -53.418  1.00 26.44           O  
ATOM    138  CG1 VAL A   9      56.033 -31.836 -52.843  1.00 26.44           C  
ATOM    139 HG11 VAL A   9      56.648 -32.415 -52.154  1.00 26.44           H  
ATOM    140 HG12 VAL A   9      54.990 -32.099 -52.662  1.00 26.44           H  
ATOM    141 HG13 VAL A   9      56.172 -30.773 -52.647  1.00 26.44           H  
ATOM    142  CG2 VAL A   9      55.393 -31.428 -55.194  1.00 26.44           C  
ATOM    143 HG21 VAL A   9      54.379 -31.675 -54.880  1.00 26.44           H  
ATOM    144 HG22 VAL A   9      55.498 -31.735 -56.235  1.00 26.44           H  
ATOM    145 HG23 VAL A   9      55.531 -30.350 -55.113  1.00 26.44           H  
ATOM    146  N   ASN A  10      59.686 -31.671 -53.032  1.00 28.49           N  
ATOM    147  H   ASN A  10      59.741 -30.702 -53.311  1.00 28.49           H  
ATOM    148  CA  ASN A  10      60.372 -32.041 -51.798  1.00 28.49           C  
ATOM    149  HA  ASN A  10      60.229 -33.108 -51.629  1.00 28.49           H  
ATOM    150  C   ASN A  10      59.734 -31.320 -50.603  1.00 28.49           C  
ATOM    151  CB  ASN A  10      61.886 -31.772 -51.929  1.00 28.49           C  
ATOM    152  HB2 ASN A  10      62.271 -31.384 -50.986  1.00 28.49           H  
ATOM    153  HB3 ASN A  10      62.071 -31.021 -52.698  1.00 28.49           H  
ATOM    154  O   ASN A  10      59.778 -30.096 -50.491  1.00 28.49           O  
ATOM    155  CG  ASN A  10      62.677 -33.033 -52.237  1.00 28.49           C  
ATOM    156  ND2 ASN A  10      63.778 -32.924 -52.939  1.00 28.49           N  
ATOM    157 HD21 ASN A  10      64.246 -33.794 -53.146  1.00 28.49           H  
ATOM    158 HD22 ASN A  10      64.051 -32.044 -53.353  1.00 28.49           H  
ATOM    159  OD1 ASN A  10      62.347 -34.122 -51.806  1.00 28.49           O  
ATOM    160  N   ARG A  11      59.149 -32.115 -49.701  1.00 25.65           N  
ATOM    161  H   ARG A  11      59.195 -33.104 -49.898  1.00 25.65           H  
ATOM    162  CA  ARG A  11      58.703 -31.722 -48.360  1.00 25.65           C  
ATOM    163  HA  ARG A  11      58.113 -30.807 -48.413  1.00 25.65           H  
ATOM    164  C   ARG A  11      59.926 -31.473 -47.472  1.00 25.65           C  
ATOM    165  CB  ARG A  11      57.873 -32.870 -47.747  1.00 25.65           C  
ATOM    166  HB2 ARG A  11      57.807 -32.707 -46.671  1.00 25.65           H  
ATOM    167  HB3 ARG A  11      58.402 -33.810 -47.903  1.00 25.65           H  
ATOM    168  O   ARG A  11      60.706 -32.395 -47.250  1.00 25.65           O  
ATOM    169  CG  ARG A  11      56.438 -33.004 -48.279  1.00 25.65           C  
ATOM    170  HG2 ARG A  11      55.865 -32.128 -47.975  1.00 25.65           H  
ATOM    171  HG3 ARG A  11      56.446 -33.066 -49.367  1.00 25.65           H  
ATOM    172  CD  ARG A  11      55.793 -34.277 -47.702  1.00 25.65           C  
ATOM    173  HD2 ARG A  11      55.986 -34.314 -46.630  1.00 25.65           H  
ATOM    174  HD3 ARG A  11      56.265 -35.141 -48.170  1.00 25.65           H  
ATOM    175  NE  ARG A  11      54.331 -34.318 -47.916  1.00 25.65           N  
ATOM    176  HE  ARG A  11      53.884 -33.446 -48.162  1.00 25.65           H  
ATOM    177  NH1 ARG A  11      54.001 -36.559 -47.501  1.00 25.65           N  
ATOM    178 HH11 ARG A  11      53.373 -37.348 -47.442  1.00 25.65           H  
ATOM    179 HH12 ARG A  11      55.000 -36.702 -47.460  1.00 25.65           H  
ATOM    180  NH2 ARG A  11      52.248 -35.245 -47.909  1.00 25.65           N  
ATOM    181 HH21 ARG A  11      51.834 -34.347 -48.113  1.00 25.65           H  
ATOM    182 HH22 ARG A  11      51.640 -36.045 -47.807  1.00 25.65           H  
ATOM    183  CZ  ARG A  11      53.539 -35.370 -47.776  1.00 25.65           C  
ATOM    184  N   LYS A  12      60.035 -30.287 -46.872  1.00 29.99           N  
ATOM    185  H   LYS A  12      59.399 -29.553 -47.148  1.00 29.99           H  
ATOM    186  CA  LYS A  12      60.808 -30.080 -45.638  1.00 29.99           C  
ATOM    187  HA  LYS A  12      61.314 -31.006 -45.367  1.00 29.99           H  
ATOM    188  C   LYS A  12      59.843 -29.760 -44.496  1.00 29.99           C  
ATOM    189  CB  LYS A  12      61.900 -29.009 -45.818  1.00 29.99           C  
ATOM    190  HB2 LYS A  12      61.537 -28.205 -46.459  1.00 29.99           H  
ATOM    191  HB3 LYS A  12      62.130 -28.585 -44.841  1.00 29.99           H  
ATOM    192  O   LYS A  12      59.132 -28.764 -44.537  1.00 29.99           O  
ATOM    193  CG  LYS A  12      63.196 -29.610 -46.394  1.00 29.99           C  
ATOM    194  HG2 LYS A  12      63.514 -30.435 -45.757  1.00 29.99           H  
ATOM    195  HG3 LYS A  12      63.008 -29.994 -47.397  1.00 29.99           H  
ATOM    196  CD  LYS A  12      64.322 -28.566 -46.444  1.00 29.99           C  
ATOM    197  HD2 LYS A  12      64.048 -27.786 -47.154  1.00 29.99           H  
ATOM    198  HD3 LYS A  12      64.433 -28.117 -45.457  1.00 29.99           H  
ATOM    199  CE  LYS A  12      65.651 -29.209 -46.861  1.00 29.99           C  
ATOM    200  HE2 LYS A  12      65.527 -29.661 -47.846  1.00 29.99           H  
ATOM    201  HE3 LYS A  12      65.886 -30.006 -46.155  1.00 29.99           H  
ATOM    202  NZ  LYS A  12      66.756 -28.214 -46.886  1.00 29.99           N  
ATOM    203  HZ1 LYS A  12      66.899 -27.821 -45.966  1.00 29.99           H  
ATOM    204  HZ2 LYS A  12      67.621 -28.643 -47.180  1.00 29.99           H  
ATOM    205  HZ3 LYS A  12      66.542 -27.456 -47.519  1.00 29.99           H  
ATOM    206  N   LYS A  13      59.815 -30.660 -43.511  1.00 25.23           N  
ATOM    207  H   LYS A  13      60.466 -31.426 -43.610  1.00 25.23           H  
ATOM    208  CA  LYS A  13      59.303 -30.452 -42.150  1.00 25.23           C  
ATOM    209  HA  LYS A  13      58.408 -29.830 -42.154  1.00 25.23           H  
ATOM    210  C   LYS A  13      60.397 -29.766 -41.324  1.00 25.23           C  
ATOM    211  CB  LYS A  13      59.032 -31.821 -41.484  1.00 25.23           C  
ATOM    212  HB2 LYS A  13      59.893 -32.468 -41.654  1.00 25.23           H  
ATOM    213  HB3 LYS A  13      58.965 -31.657 -40.409  1.00 25.23           H  
ATOM    214  O   LYS A  13      61.535 -30.215 -41.423  1.00 25.23           O  
ATOM    215  CG  LYS A  13      57.757 -32.564 -41.908  1.00 25.23           C  
ATOM    216  HG2 LYS A  13      57.762 -32.728 -42.986  1.00 25.23           H  
ATOM    217  HG3 LYS A  13      56.890 -31.959 -41.641  1.00 25.23           H  
ATOM    218  CD  LYS A  13      57.691 -33.919 -41.177  1.00 25.23           C  
ATOM    219  HD2 LYS A  13      57.860 -33.753 -40.113  1.00 25.23           H  
ATOM    220  HD3 LYS A  13      58.484 -34.564 -41.557  1.00 25.23           H  
ATOM    221  CE  LYS A  13      56.332 -34.608 -41.354  1.00 25.23           C  
ATOM    222  HE2 LYS A  13      55.559 -33.941 -40.973  1.00 25.23           H  
ATOM    223  HE3 LYS A  13      56.148 -34.759 -42.418  1.00 25.23           H  
ATOM    224  NZ  LYS A  13      56.277 -35.908 -40.630  1.00 25.23           N  
ATOM    225  HZ1 LYS A  13      55.366 -36.335 -40.721  1.00 25.23           H  
ATOM    226  HZ2 LYS A  13      56.976 -36.551 -40.974  1.00 25.23           H  
ATOM    227  HZ3 LYS A  13      56.444 -35.765 -39.644  1.00 25.23           H  
ATOM    228  N   ALA A  14      60.037 -28.784 -40.493  1.00 29.27           N  
ATOM    229  H   ALA A  14      59.208 -28.269 -40.751  1.00 29.27           H  
ATOM    230  CA  ALA A  14      60.344 -28.724 -39.051  1.00 29.27           C  
ATOM    231  HA  ALA A  14      59.652 -29.389 -38.533  1.00 29.27           H  
ATOM    232  C   ALA A  14      60.141 -27.302 -38.482  1.00 29.27           C  
ATOM    233  CB  ALA A  14      61.765 -29.204 -38.709  1.00 29.27           C  
ATOM    234  HB1 ALA A  14      61.962 -29.031 -37.651  1.00 29.27           H  
ATOM    235  HB2 ALA A  14      61.872 -30.270 -38.905  1.00 29.27           H  
ATOM    236  HB3 ALA A  14      62.497 -28.645 -39.292  1.00 29.27           H  
ATOM    237  O   ALA A  14      60.831 -26.376 -38.888  1.00 29.27           O  
ATOM    238  N   ASN A  15      59.193 -27.214 -37.542  1.00 25.08           N  
ATOM    239  H   ASN A  15      58.596 -28.026 -37.471  1.00 25.08           H  
ATOM    240  CA  ASN A  15      59.141 -26.440 -36.293  1.00 25.08           C  
ATOM    241  HA  ASN A  15      58.082 -26.334 -36.055  1.00 25.08           H  
ATOM    242  C   ASN A  15      59.720 -25.015 -36.217  1.00 25.08           C  
ATOM    243  CB  ASN A  15      59.746 -27.315 -35.179  1.00 25.08           C  
ATOM    244  HB2 ASN A  15      60.778 -27.560 -35.429  1.00 25.08           H  
ATOM    245  HB3 ASN A  15      59.759 -26.742 -34.252  1.00 25.08           H  
ATOM    246  O   ASN A  15      60.922 -24.810 -36.339  1.00 25.08           O  
ATOM    247  CG  ASN A  15      58.972 -28.594 -34.915  1.00 25.08           C  
ATOM    248  ND2 ASN A  15      59.434 -29.408 -33.999  1.00 25.08           N  
ATOM    249 HD21 ASN A  15      60.217 -29.124 -33.428  1.00 25.08           H  
ATOM    250 HD22 ASN A  15      58.854 -30.200 -33.764  1.00 25.08           H  
ATOM    251  OD1 ASN A  15      57.968 -28.898 -35.541  1.00 25.08           O  
ATOM    252  N   GLY A  16      58.856 -24.080 -35.808  1.00 29.33           N  
ATOM    253  H   GLY A  16      57.876 -24.316 -35.746  1.00 29.33           H  
ATOM    254  CA  GLY A  16      59.227 -22.763 -35.294  1.00 29.33           C  
ATOM    255  HA2 GLY A  16      59.730 -22.193 -36.075  1.00 29.33           H  
ATOM    256  HA3 GLY A  16      59.911 -22.868 -34.452  1.00 29.33           H  
ATOM    257  C   GLY A  16      57.994 -21.979 -34.846  1.00 29.33           C  
ATOM    258  O   GLY A  16      57.392 -21.288 -35.654  1.00 29.33           O  
ATOM    259  N   ASP A  17      57.615 -22.199 -33.590  1.00 28.44           N  
ATOM    260  H   ASP A  17      58.174 -22.873 -33.087  1.00 28.44           H  
ATOM    261  CA  ASP A  17      56.856 -21.361 -32.656  1.00 28.44           C  
ATOM    262  HA  ASP A  17      56.388 -22.090 -31.995  1.00 28.44           H  
ATOM    263  C   ASP A  17      55.683 -20.474 -33.113  1.00 28.44           C  
ATOM    264  CB  ASP A  17      57.841 -20.604 -31.752  1.00 28.44           C  
ATOM    265  HB2 ASP A  17      57.278 -19.971 -31.065  1.00 28.44           H  
ATOM    266  HB3 ASP A  17      58.478 -19.966 -32.364  1.00 28.44           H  
ATOM    267  O   ASP A  17      55.771 -19.538 -33.904  1.00 28.44           O  
ATOM    268  CG  ASP A  17      58.697 -21.572 -30.923  1.00 28.44           C  
ATOM    269  OD1 ASP A  17      58.203 -22.689 -30.636  1.00 28.44           O  
ATOM    270  OD2 ASP A  17      59.864 -21.228 -30.642  1.00 28.44           O  
ATOM    271  N   SER A  18      54.576 -20.752 -32.427  1.00 29.61           N  
ATOM    272  H   SER A  18      54.675 -21.519 -31.778  1.00 29.61           H  
ATOM    273  CA  SER A  18      53.449 -19.890 -32.099  1.00 29.61           C  
ATOM    274  HA  SER A  18      52.688 -19.972 -32.875  1.00 29.61           H  
ATOM    275  C   SER A  18      53.813 -18.412 -31.907  1.00 29.61           C  
ATOM    276  CB  SER A  18      52.877 -20.428 -30.777  1.00 29.61           C  
ATOM    277  HB2 SER A  18      52.134 -19.736 -30.382  1.00 29.61           H  
ATOM    278  HB3 SER A  18      52.398 -21.390 -30.958  1.00 29.61           H  
ATOM    279  O   SER A  18      54.222 -17.990 -30.829  1.00 29.61           O  
ATOM    280  OG  SER A  18      53.921 -20.609 -29.833  1.00 29.61           O  
ATOM    281  HG  SER A  18      54.338 -19.752 -29.717  1.00 29.61           H  
ATOM    282  N   ASN A  19      53.553 -17.620 -32.938  1.00 26.88           N  
ATOM    283  H   ASN A  19      53.500 -18.052 -33.850  1.00 26.88           H  
ATOM    284  CA  ASN A  19      53.033 -16.264 -32.809  1.00 26.88           C  
ATOM    285  HA  ASN A  19      52.363 -16.238 -31.949  1.00 26.88           H  
ATOM    286  C   ASN A  19      52.153 -16.007 -34.033  1.00 26.88           C  
ATOM    287  CB  ASN A  19      54.168 -15.238 -32.588  1.00 26.88           C  
ATOM    288  HB2 ASN A  19      55.132 -15.699 -32.804  1.00 26.88           H  
ATOM    289  HB3 ASN A  19      54.044 -14.390 -33.261  1.00 26.88           H  
ATOM    290  O   ASN A  19      52.548 -15.375 -35.011  1.00 26.88           O  
ATOM    291  CG  ASN A  19      54.196 -14.669 -31.174  1.00 26.88           C  
ATOM    292  ND2 ASN A  19      55.266 -14.005 -30.809  1.00 26.88           N  
ATOM    293 HD21 ASN A  19      55.233 -13.614 -29.878  1.00 26.88           H  
ATOM    294 HD22 ASN A  19      56.047 -13.903 -31.441  1.00 26.88           H  
ATOM    295  OD1 ASN A  19      53.269 -14.769 -30.390  1.00 26.88           O  
ATOM    296  N   ILE A  20      50.949 -16.581 -33.990  1.00 26.33           N  
ATOM    297  H   ILE A  20      50.708 -17.084 -33.148  1.00 26.33           H  
ATOM    298  CA  ILE A  20      49.835 -16.194 -34.856  1.00 26.33           C  
ATOM    299  HA  ILE A  20      50.202 -16.018 -35.867  1.00 26.33           H  
ATOM    300  C   ILE A  20      49.341 -14.852 -34.309  1.00 26.33           C  
ATOM    301  CB  ILE A  20      48.773 -17.323 -34.919  1.00 26.33           C  
ATOM    302  HB  ILE A  20      48.479 -17.580 -33.901  1.00 26.33           H  
ATOM    303  O   ILE A  20      48.313 -14.752 -33.651  1.00 26.33           O  
ATOM    304  CG1 ILE A  20      49.382 -18.574 -35.593  1.00 26.33           C  
ATOM    305 HG12 ILE A  20      49.675 -18.333 -36.615  1.00 26.33           H  
ATOM    306 HG13 ILE A  20      50.279 -18.869 -35.050  1.00 26.33           H  
ATOM    307  CG2 ILE A  20      47.512 -16.918 -35.691  1.00 26.33           C  
ATOM    308 HG21 ILE A  20      47.773 -16.650 -36.715  1.00 26.33           H  
ATOM    309 HG22 ILE A  20      46.783 -17.729 -35.705  1.00 26.33           H  
ATOM    310 HG23 ILE A  20      47.015 -16.094 -35.180  1.00 26.33           H  
ATOM    311  CD1 ILE A  20      48.452 -19.796 -35.620  1.00 26.33           C  
ATOM    312 HD11 ILE A  20      48.034 -19.969 -34.628  1.00 26.33           H  
ATOM    313 HD12 ILE A  20      47.648 -19.655 -36.342  1.00 26.33           H  
ATOM    314 HD13 ILE A  20      49.025 -20.673 -35.919  1.00 26.33           H  
ATOM    315  N   ASP A  21      50.151 -13.822 -34.516  1.00 26.23           N  
ATOM    316  H   ASP A  21      51.036 -13.993 -34.971  1.00 26.23           H  
ATOM    317  CA  ASP A  21      49.717 -12.442 -34.400  1.00 26.23           C  
ATOM    318  HA  ASP A  21      48.954 -12.376 -33.625  1.00 26.23           H  
ATOM    319  C   ASP A  21      49.073 -12.138 -35.757  1.00 26.23           C  
ATOM    320  CB  ASP A  21      50.918 -11.558 -33.994  1.00 26.23           C  
ATOM    321  HB2 ASP A  21      51.424 -11.176 -34.881  1.00 26.23           H  
ATOM    322  HB3 ASP A  21      51.639 -12.176 -33.461  1.00 26.23           H  
ATOM    323  O   ASP A  21      49.731 -11.699 -36.707  1.00 26.23           O  
ATOM    324  CG  ASP A  21      50.569 -10.393 -33.059  1.00 26.23           C  
ATOM    325  OD1 ASP A  21      49.406 -10.306 -32.610  1.00 26.23           O  
ATOM    326  OD2 ASP A  21      51.498  -9.595 -32.800  1.00 26.23           O  
ATOM    327  N   ILE A  22      47.800 -12.532 -35.904  1.00 30.70           N  
ATOM    328  H   ILE A  22      47.347 -12.941 -35.099  1.00 30.70           H  
ATOM    329  CA  ILE A  22      46.974 -12.176 -37.064  1.00 30.70           C  
ATOM    330  HA  ILE A  22      47.524 -12.412 -37.975  1.00 30.70           H  
ATOM    331  C   ILE A  22      46.804 -10.665 -36.990  1.00 30.70           C  
ATOM    332  CB  ILE A  22      45.623 -12.937 -37.117  1.00 30.70           C  
ATOM    333  HB  ILE A  22      45.100 -12.791 -36.172  1.00 30.70           H  
ATOM    334  O   ILE A  22      45.862 -10.134 -36.406  1.00 30.70           O  
ATOM    335  CG1 ILE A  22      45.869 -14.439 -37.343  1.00 30.70           C  
ATOM    336 HG12 ILE A  22      46.754 -14.714 -36.770  1.00 30.70           H  
ATOM    337 HG13 ILE A  22      46.098 -14.626 -38.391  1.00 30.70           H  
ATOM    338  CG2 ILE A  22      44.729 -12.441 -38.273  1.00 30.70           C  
ATOM    339 HG21 ILE A  22      45.235 -12.563 -39.231  1.00 30.70           H  
ATOM    340 HG22 ILE A  22      43.788 -12.990 -38.294  1.00 30.70           H  
ATOM    341 HG23 ILE A  22      44.478 -11.388 -38.144  1.00 30.70           H  
ATOM    342  CD1 ILE A  22      44.697 -15.335 -36.914  1.00 30.70           C  
ATOM    343 HD11 ILE A  22      44.486 -15.186 -35.855  1.00 30.70           H  
ATOM    344 HD12 ILE A  22      44.959 -16.380 -37.081  1.00 30.70           H  
ATOM    345 HD13 ILE A  22      43.804 -15.106 -37.497  1.00 30.70           H  
ATOM    346  N   LYS A  23      47.773  -9.960 -37.569  1.00 32.06           N  
ATOM    347  H   LYS A  23      48.608 -10.470 -37.820  1.00 32.06           H  
ATOM    348  CA  LYS A  23      47.649  -8.564 -37.950  1.00 32.06           C  
ATOM    349  HA  LYS A  23      47.417  -7.960 -37.073  1.00 32.06           H  
ATOM    350  C   LYS A  23      46.478  -8.470 -38.924  1.00 32.06           C  
ATOM    351  CB  LYS A  23      48.958  -8.080 -38.600  1.00 32.06           C  
ATOM    352  HB2 LYS A  23      48.732  -7.225 -39.237  1.00 32.06           H  
ATOM    353  HB3 LYS A  23      49.365  -8.868 -39.234  1.00 32.06           H  
ATOM    354  O   LYS A  23      46.668  -8.593 -40.128  1.00 32.06           O  
ATOM    355  CG  LYS A  23      50.012  -7.628 -37.584  1.00 32.06           C  
ATOM    356  HG2 LYS A  23      50.255  -8.452 -36.912  1.00 32.06           H  
ATOM    357  HG3 LYS A  23      49.612  -6.798 -37.002  1.00 32.06           H  
ATOM    358  CD  LYS A  23      51.276  -7.176 -38.326  1.00 32.06           C  
ATOM    359  HD2 LYS A  23      51.725  -8.042 -38.812  1.00 32.06           H  
ATOM    360  HD3 LYS A  23      51.006  -6.440 -39.084  1.00 32.06           H  
ATOM    361  CE  LYS A  23      52.270  -6.554 -37.344  1.00 32.06           C  
ATOM    362  HE2 LYS A  23      51.800  -5.691 -36.872  1.00 32.06           H  
ATOM    363  HE3 LYS A  23      52.479  -7.281 -36.559  1.00 32.06           H  
ATOM    364  NZ  LYS A  23      53.524  -6.156 -38.030  1.00 32.06           N  
ATOM    365  HZ1 LYS A  23      54.161  -5.738 -37.367  1.00 32.06           H  
ATOM    366  HZ2 LYS A  23      53.964  -6.971 -38.432  1.00 32.06           H  
ATOM    367  HZ3 LYS A  23      53.326  -5.492 -38.765  1.00 32.06           H  
ATOM    368  N   TYR A  24      45.295  -8.153 -38.411  1.00 36.01           N  
ATOM    369  H   TYR A  24      45.182  -8.244 -37.411  1.00 36.01           H  
ATOM    370  CA  TYR A  24      44.164  -7.630 -39.185  1.00 36.01           C  
ATOM    371  HA  TYR A  24      43.992  -8.296 -40.031  1.00 36.01           H  
ATOM    372  C   TYR A  24      44.452  -6.235 -39.800  1.00 36.01           C  
ATOM    373  CB  TYR A  24      42.897  -7.659 -38.307  1.00 36.01           C  
ATOM    374  HB2 TYR A  24      43.139  -7.324 -37.298  1.00 36.01           H  
ATOM    375  HB3 TYR A  24      42.168  -6.953 -38.702  1.00 36.01           H  
ATOM    376  O   TYR A  24      43.549  -5.554 -40.265  1.00 36.01           O  
ATOM    377  CG  TYR A  24      42.208  -9.013 -38.251  1.00 36.01           C  
ATOM    378  CD1 TYR A  24      41.373  -9.397 -39.319  1.00 36.01           C  
ATOM    379  HD1 TYR A  24      41.235  -8.736 -40.161  1.00 36.01           H  
ATOM    380  CD2 TYR A  24      42.362  -9.867 -37.140  1.00 36.01           C  
ATOM    381  HD2 TYR A  24      42.996  -9.574 -36.317  1.00 36.01           H  
ATOM    382  CE1 TYR A  24      40.698 -10.631 -39.283  1.00 36.01           C  
ATOM    383  HE1 TYR A  24      40.046 -10.926 -40.092  1.00 36.01           H  
ATOM    384  CE2 TYR A  24      41.674 -11.098 -37.094  1.00 36.01           C  
ATOM    385  HE2 TYR A  24      41.780 -11.743 -36.234  1.00 36.01           H  
ATOM    386  OH  TYR A  24      40.169 -12.661 -38.139  1.00 36.01           O  
ATOM    387  HH  TYR A  24      40.203 -13.078 -37.275  1.00 36.01           H  
ATOM    388  CZ  TYR A  24      40.840 -11.481 -38.168  1.00 36.01           C  
ATOM    389  N   ASN A  25      45.719  -5.805 -39.872  1.00 32.91           N  
ATOM    390  H   ASN A  25      46.442  -6.461 -39.612  1.00 32.91           H  
ATOM    391  CA  ASN A  25      46.146  -4.500 -40.382  1.00 32.91           C  
ATOM    392  HA  ASN A  25      45.337  -3.790 -40.212  1.00 32.91           H  
ATOM    393  C   ASN A  25      46.365  -4.486 -41.905  1.00 32.91           C  
ATOM    394  CB  ASN A  25      47.379  -4.005 -39.591  1.00 32.91           C  
ATOM    395  HB2 ASN A  25      48.093  -4.819 -39.465  1.00 32.91           H  
ATOM    396  HB3 ASN A  25      47.871  -3.204 -40.143  1.00 32.91           H  
ATOM    397  O   ASN A  25      47.374  -3.968 -42.378  1.00 32.91           O  
ATOM    398  CG  ASN A  25      47.037  -3.402 -38.245  1.00 32.91           C  
ATOM    399  ND2 ASN A  25      48.028  -3.102 -37.442  1.00 32.91           N  
ATOM    400 HD21 ASN A  25      47.740  -2.659 -36.581  1.00 32.91           H  
ATOM    401 HD22 ASN A  25      48.987  -3.167 -37.752  1.00 32.91           H  
ATOM    402  OD1 ASN A  25      45.903  -3.164 -37.894  1.00 32.91           O  
ATOM    403  N   PHE A  26      45.421  -5.013 -42.683  1.00 43.64           N  
ATOM    404  H   PHE A  26      44.610  -5.408 -42.227  1.00 43.64           H  
ATOM    405  CA  PHE A  26      45.241  -4.534 -44.056  1.00 43.64           C  
ATOM    406  HA  PHE A  26      46.132  -4.005 -44.393  1.00 43.64           H  
ATOM    407  C   PHE A  26      44.119  -3.498 -44.028  1.00 43.64           C  
ATOM    408  CB  PHE A  26      45.024  -5.687 -45.047  1.00 43.64           C  
ATOM    409  HB2 PHE A  26      44.512  -6.513 -44.554  1.00 43.64           H  
ATOM    410  HB3 PHE A  26      44.375  -5.341 -45.852  1.00 43.64           H  
ATOM    411  O   PHE A  26      42.951  -3.813 -44.226  1.00 43.64           O  
ATOM    412  CG  PHE A  26      46.314  -6.169 -45.687  1.00 43.64           C  
ATOM    413  CD1 PHE A  26      46.879  -5.443 -46.754  1.00 43.64           C  
ATOM    414  HD1 PHE A  26      46.400  -4.543 -47.111  1.00 43.64           H  
ATOM    415  CD2 PHE A  26      46.962  -7.325 -45.214  1.00 43.64           C  
ATOM    416  HD2 PHE A  26      46.538  -7.877 -44.388  1.00 43.64           H  
ATOM    417  CE1 PHE A  26      48.078  -5.873 -47.350  1.00 43.64           C  
ATOM    418  HE1 PHE A  26      48.510  -5.300 -48.157  1.00 43.64           H  
ATOM    419  CE2 PHE A  26      48.159  -7.759 -45.812  1.00 43.64           C  
ATOM    420  HE2 PHE A  26      48.651  -8.648 -45.445  1.00 43.64           H  
ATOM    421  CZ  PHE A  26      48.717  -7.034 -46.881  1.00 43.64           C  
ATOM    422  HZ  PHE A  26      49.640  -7.361 -47.336  1.00 43.64           H  
ATOM    423  N   MET A  27      44.478  -2.251 -43.720  1.00 48.45           N  
ATOM    424  H   MET A  27      45.458  -2.058 -43.569  1.00 48.45           H  
ATOM    425  CA  MET A  27      43.556  -1.122 -43.836  1.00 48.45           C  
ATOM    426  HA  MET A  27      42.689  -1.294 -43.198  1.00 48.45           H  
ATOM    427  C   MET A  27      43.092  -1.016 -45.297  1.00 48.45           C  
ATOM    428  CB  MET A  27      44.255   0.177 -43.404  1.00 48.45           C  
ATOM    429  HB2 MET A  27      43.581   1.013 -43.595  1.00 48.45           H  
ATOM    430  HB3 MET A  27      45.147   0.318 -44.014  1.00 48.45           H  
ATOM    431  O   MET A  27      43.922  -0.894 -46.200  1.00 48.45           O  
ATOM    432  CG  MET A  27      44.640   0.208 -41.919  1.00 48.45           C  
ATOM    433  HG2 MET A  27      45.279  -0.644 -41.686  1.00 48.45           H  
ATOM    434  HG3 MET A  27      43.730   0.123 -41.326  1.00 48.45           H  
ATOM    435  SD  MET A  27      45.499   1.731 -41.428  1.00 48.45           S  
ATOM    436  CE  MET A  27      47.150   1.440 -42.126  1.00 48.45           C  
ATOM    437  HE1 MET A  27      47.705   2.378 -42.145  1.00 48.45           H  
ATOM    438  HE2 MET A  27      47.685   0.719 -41.508  1.00 48.45           H  
ATOM    439  HE3 MET A  27      47.075   1.056 -43.144  1.00 48.45           H  
ATOM    440  N   CYS A  28      41.779  -1.019 -45.544  1.00 60.72           N  
ATOM    441  H   CYS A  28      41.145  -1.183 -44.775  1.00 60.72           H  
ATOM    442  CA  CYS A  28      41.208  -0.994 -46.900  1.00 60.72           C  
ATOM    443  HA  CYS A  28      41.564  -1.870 -47.443  1.00 60.72           H  
ATOM    444  C   CYS A  28      41.614   0.238 -47.728  1.00 60.72           C  
ATOM    445  CB  CYS A  28      39.686  -1.088 -46.784  1.00 60.72           C  
ATOM    446  HB2 CYS A  28      39.235  -0.842 -47.746  1.00 60.72           H  
ATOM    447  HB3 CYS A  28      39.337  -0.358 -46.054  1.00 60.72           H  
ATOM    448  O   CYS A  28      41.542   0.216 -48.957  1.00 60.72           O  
ATOM    449  SG  CYS A  28      39.103  -2.734 -46.312  1.00 60.72           S  
ATOM    450  N   ARG A  29      42.101   1.299 -47.073  1.00 53.94           N  
ATOM    451  H   ARG A  29      42.147   1.238 -46.066  1.00 53.94           H  
ATOM    452  CA  ARG A  29      42.544   2.531 -47.730  1.00 53.94           C  
ATOM    453  HA  ARG A  29      41.717   2.889 -48.345  1.00 53.94           H  
ATOM    454  C   ARG A  29      43.720   2.321 -48.693  1.00 53.94           C  
ATOM    455  CB  ARG A  29      42.846   3.583 -46.651  1.00 53.94           C  
ATOM    456  HB2 ARG A  29      42.072   3.533 -45.885  1.00 53.94           H  
ATOM    457  HB3 ARG A  29      43.808   3.368 -46.185  1.00 53.94           H  
ATOM    458  O   ARG A  29      43.775   3.010 -49.708  1.00 53.94           O  
ATOM    459  CG  ARG A  29      42.848   5.005 -47.228  1.00 53.94           C  
ATOM    460  HG2 ARG A  29      43.654   5.112 -47.954  1.00 53.94           H  
ATOM    461  HG3 ARG A  29      41.895   5.189 -47.724  1.00 53.94           H  
ATOM    462  CD  ARG A  29      43.035   6.035 -46.109  1.00 53.94           C  
ATOM    463  HD2 ARG A  29      42.284   5.854 -45.340  1.00 53.94           H  
ATOM    464  HD3 ARG A  29      44.024   5.908 -45.670  1.00 53.94           H  
ATOM    465  NE  ARG A  29      42.882   7.412 -46.614  1.00 53.94           N  
ATOM    466  HE  ARG A  29      42.628   7.519 -47.586  1.00 53.94           H  
ATOM    467  NH1 ARG A  29      43.147   8.483 -44.596  1.00 53.94           N  
ATOM    468 HH11 ARG A  29      43.222   7.593 -44.126  1.00 53.94           H  
ATOM    469 HH12 ARG A  29      42.983   9.293 -44.015  1.00 53.94           H  
ATOM    470  NH2 ARG A  29      42.608   9.661 -46.418  1.00 53.94           N  
ATOM    471 HH21 ARG A  29      42.473  10.459 -45.813  1.00 53.94           H  
ATOM    472 HH22 ARG A  29      42.177   9.697 -47.331  1.00 53.94           H  
ATOM    473  CZ  ARG A  29      42.891   8.509 -45.877  1.00 53.94           C  
ATOM    474  N   GLU A  30      44.628   1.373 -48.435  1.00 46.21           N  
ATOM    475  H   GLU A  30      44.519   0.787 -47.620  1.00 46.21           H  
ATOM    476  CA  GLU A  30      45.810   1.177 -49.298  1.00 46.21           C  
ATOM    477  HA  GLU A  30      46.241   2.155 -49.510  1.00 46.21           H  
ATOM    478  C   GLU A  30      45.475   0.588 -50.683  1.00 46.21           C  
ATOM    479  CB  GLU A  30      46.905   0.356 -48.589  1.00 46.21           C  
ATOM    480  HB2 GLU A  30      47.674   0.124 -49.326  1.00 46.21           H  
ATOM    481  HB3 GLU A  30      46.485  -0.580 -48.219  1.00 46.21           H  
ATOM    482  O   GLU A  30      46.232   0.792 -51.632  1.00 46.21           O  
ATOM    483  CG  GLU A  30      47.564   1.135 -47.435  1.00 46.21           C  
ATOM    484  HG2 GLU A  30      47.725   2.162 -47.761  1.00 46.21           H  
ATOM    485  HG3 GLU A  30      46.876   1.161 -46.590  1.00 46.21           H  
ATOM    486  CD  GLU A  30      48.917   0.549 -46.984  1.00 46.21           C  
ATOM    487  OE1 GLU A  30      49.677   1.308 -46.338  1.00 46.21           O  
ATOM    488  OE2 GLU A  30      49.192  -0.636 -47.276  1.00 46.21           O  
ATOM    489  N   ASN A  31      44.309  -0.048 -50.855  1.00 42.26           N  
ATOM    490  H   ASN A  31      43.688  -0.141 -50.064  1.00 42.26           H  
ATOM    491  CA  ASN A  31      43.883  -0.588 -52.153  1.00 42.26           C  
ATOM    492  HA  ASN A  31      44.776  -0.860 -52.716  1.00 42.26           H  
ATOM    493  C   ASN A  31      43.159   0.432 -53.057  1.00 42.26           C  
ATOM    494  CB  ASN A  31      43.078  -1.881 -51.927  1.00 42.26           C  
ATOM    495  HB2 ASN A  31      42.533  -2.131 -52.838  1.00 42.26           H  
ATOM    496  HB3 ASN A  31      42.349  -1.724 -51.132  1.00 42.26           H  
ATOM    497  O   ASN A  31      42.852   0.112 -54.203  1.00 42.26           O  
ATOM    498  CG  ASN A  31      43.958  -3.078 -51.599  1.00 42.26           C  
ATOM    499  ND2 ASN A  31      43.415  -4.071 -50.937  1.00 42.26           N  
ATOM    500 HD21 ASN A  31      44.036  -4.830 -50.694  1.00 42.26           H  
ATOM    501 HD22 ASN A  31      42.461  -4.008 -50.612  1.00 42.26           H  
ATOM    502  OD1 ASN A  31      45.120  -3.168 -51.953  1.00 42.26           O  
ATOM    503  N   LEU A  32      42.933   1.671 -52.602  1.00 41.39           N  
ATOM    504  H   LEU A  32      43.230   1.887 -51.662  1.00 41.39           H  
ATOM    505  CA  LEU A  32      42.277   2.741 -53.374  1.00 41.39           C  
ATOM    506  HA  LEU A  32      41.715   2.283 -54.188  1.00 41.39           H  
ATOM    507  C   LEU A  32      43.294   3.672 -54.065  1.00 41.39           C  
ATOM    508  CB  LEU A  32      41.263   3.475 -52.473  1.00 41.39           C  
ATOM    509  HB2 LEU A  32      41.751   3.698 -51.524  1.00 41.39           H  
ATOM    510  HB3 LEU A  32      40.979   4.426 -52.923  1.00 41.39           H  
ATOM    511  O   LEU A  32      43.142   4.894 -54.083  1.00 41.39           O  
ATOM    512  CG  LEU A  32      39.974   2.670 -52.217  1.00 41.39           C  
ATOM    513  HG  LEU A  32      40.215   1.616 -52.076  1.00 41.39           H  
ATOM    514  CD1 LEU A  32      39.289   3.174 -50.948  1.00 41.39           C  
ATOM    515 HD11 LEU A  32      39.951   3.030 -50.094  1.00 41.39           H  
ATOM    516 HD12 LEU A  32      38.380   2.600 -50.772  1.00 41.39           H  
ATOM    517 HD13 LEU A  32      39.038   4.231 -51.042  1.00 41.39           H  
ATOM    518  CD2 LEU A  32      38.986   2.810 -53.380  1.00 41.39           C  
ATOM    519 HD21 LEU A  32      38.084   2.239 -53.159  1.00 41.39           H  
ATOM    520 HD22 LEU A  32      38.719   3.857 -53.527  1.00 41.39           H  
ATOM    521 HD23 LEU A  32      39.427   2.413 -54.295  1.00 41.39           H  
ATOM    522  N   SER A  33      44.352   3.110 -54.657  1.00 36.22           N  
ATOM    523  H   SER A  33      44.394   2.101 -54.667  1.00 36.22           H  
ATOM    524  CA  SER A  33      45.194   3.857 -55.597  1.00 36.22           C  
ATOM    525  HA  SER A  33      45.152   4.912 -55.328  1.00 36.22           H  
ATOM    526  C   SER A  33      44.622   3.727 -57.017  1.00 36.22           C  
ATOM    527  CB  SER A  33      46.679   3.480 -55.470  1.00 36.22           C  
ATOM    528  HB2 SER A  33      47.011   3.682 -54.452  1.00 36.22           H  
ATOM    529  HB3 SER A  33      47.257   4.109 -56.147  1.00 36.22           H  
ATOM    530  O   SER A  33      44.420   2.630 -57.521  1.00 36.22           O  
ATOM    531  OG  SER A  33      46.943   2.129 -55.776  1.00 36.22           O  
ATOM    532  HG  SER A  33      46.639   1.580 -55.049  1.00 36.22           H  
ATOM    533  N   HIS A  34      44.374   4.869 -57.670  1.00 35.31           N  
ATOM    534  H   HIS A  34      44.511   5.715 -57.136  1.00 35.31           H  
ATOM    535  CA  HIS A  34      43.976   5.021 -59.083  1.00 35.31           C  
ATOM    536  HA  HIS A  34      44.140   6.079 -59.286  1.00 35.31           H  
ATOM    537  C   HIS A  34      42.497   4.840 -59.493  1.00 35.31           C  
ATOM    538  CB  HIS A  34      44.949   4.292 -60.035  1.00 35.31           C  
ATOM    539  HB2 HIS A  34      44.587   4.384 -61.059  1.00 35.31           H  
ATOM    540  HB3 HIS A  34      44.988   3.225 -59.818  1.00 35.31           H  
ATOM    541  O   HIS A  34      42.215   4.229 -60.520  1.00 35.31           O  
ATOM    542  CG  HIS A  34      46.333   4.865 -60.035  1.00 35.31           C  
ATOM    543  CD2 HIS A  34      47.428   4.393 -59.364  1.00 35.31           C  
ATOM    544  HD2 HIS A  34      47.454   3.534 -58.710  1.00 35.31           H  
ATOM    545  ND1 HIS A  34      46.732   5.954 -60.771  1.00 35.31           N  
ATOM    546  HD1 HIS A  34      46.134   6.516 -61.360  1.00 35.31           H  
ATOM    547  CE1 HIS A  34      48.041   6.141 -60.553  1.00 35.31           C  
ATOM    548  HE1 HIS A  34      48.646   6.926 -60.984  1.00 35.31           H  
ATOM    549  NE2 HIS A  34      48.508   5.219 -59.704  1.00 35.31           N  
ATOM    550  N   GLU A  35      41.562   5.565 -58.873  1.00 32.27           N  
ATOM    551  H   GLU A  35      41.749   5.958 -57.962  1.00 32.27           H  
ATOM    552  CA  GLU A  35      40.423   6.108 -59.640  1.00 32.27           C  
ATOM    553  HA  GLU A  35      40.414   5.662 -60.635  1.00 32.27           H  
ATOM    554  C   GLU A  35      40.635   7.606 -59.884  1.00 32.27           C  
ATOM    555  CB  GLU A  35      39.056   5.741 -59.047  1.00 32.27           C  
ATOM    556  HB2 GLU A  35      39.098   5.776 -57.959  1.00 32.27           H  
ATOM    557  HB3 GLU A  35      38.321   6.464 -59.400  1.00 32.27           H  
ATOM    558  O   GLU A  35      40.499   8.458 -59.008  1.00 32.27           O  
ATOM    559  CG  GLU A  35      38.633   4.342 -59.537  1.00 32.27           C  
ATOM    560  HG2 GLU A  35      39.327   3.604 -59.136  1.00 32.27           H  
ATOM    561  HG3 GLU A  35      38.710   4.320 -60.624  1.00 32.27           H  
ATOM    562  CD  GLU A  35      37.199   3.960 -59.143  1.00 32.27           C  
ATOM    563  OE1 GLU A  35      36.635   3.101 -59.857  1.00 32.27           O  
ATOM    564  OE2 GLU A  35      36.664   4.554 -58.175  1.00 32.27           O  
ATOM    565  N   LYS A  36      41.067   7.928 -61.109  1.00 29.02           N  
ATOM    566  H   LYS A  36      41.144   7.169 -61.771  1.00 29.02           H  
ATOM    567  CA  LYS A  36      41.280   9.299 -61.583  1.00 29.02           C  
ATOM    568  HA  LYS A  36      42.053   9.774 -60.980  1.00 29.02           H  
ATOM    569  C   LYS A  36      39.984  10.100 -61.424  1.00 29.02           C  
ATOM    570  CB  LYS A  36      41.703   9.278 -63.065  1.00 29.02           C  
ATOM    571  HB2 LYS A  36      41.568  10.278 -63.477  1.00 29.02           H  
ATOM    572  HB3 LYS A  36      41.048   8.601 -63.613  1.00 29.02           H  
ATOM    573  O   LYS A  36      38.995   9.797 -62.088  1.00 29.02           O  
ATOM    574  CG  LYS A  36      43.168   8.871 -63.285  1.00 29.02           C  
ATOM    575  HG2 LYS A  36      43.817   9.623 -62.836  1.00 29.02           H  
ATOM    576  HG3 LYS A  36      43.358   7.910 -62.809  1.00 29.02           H  
ATOM    577  CD  LYS A  36      43.473   8.758 -64.788  1.00 29.02           C  
ATOM    578  HD2 LYS A  36      43.194   9.689 -65.282  1.00 29.02           H  
ATOM    579  HD3 LYS A  36      42.878   7.945 -65.203  1.00 29.02           H  
ATOM    580  CE  LYS A  36      44.963   8.482 -65.024  1.00 29.02           C  
ATOM    581  HE2 LYS A  36      45.247   7.601 -64.447  1.00 29.02           H  
ATOM    582  HE3 LYS A  36      45.538   9.327 -64.646  1.00 29.02           H  
ATOM    583  NZ  LYS A  36      45.261   8.259 -66.463  1.00 29.02           N  
ATOM    584  HZ1 LYS A  36      44.990   9.061 -67.014  1.00 29.02           H  
ATOM    585  HZ2 LYS A  36      46.249   8.096 -66.598  1.00 29.02           H  
ATOM    586  HZ3 LYS A  36      44.762   7.450 -66.803  1.00 29.02           H  
ATOM    587  N   LYS A  37      40.035  11.170 -60.620  1.00 31.19           N  
ATOM    588  H   LYS A  37      40.841  11.247 -60.017  1.00 31.19           H  
ATOM    589  CA  LYS A  37      39.040  12.254 -60.601  1.00 31.19           C  
ATOM    590  HA  LYS A  37      38.127  11.900 -60.123  1.00 31.19           H  
ATOM    591  C   LYS A  37      38.712  12.648 -62.048  1.00 31.19           C  
ATOM    592  CB  LYS A  37      39.594  13.466 -59.817  1.00 31.19           C  
ATOM    593  HB2 LYS A  37      38.929  14.314 -59.978  1.00 31.19           H  
ATOM    594  HB3 LYS A  37      40.578  13.732 -60.205  1.00 31.19           H  
ATOM    595  O   LYS A  37      39.557  13.222 -62.736  1.00 31.19           O  
ATOM    596  CG  LYS A  37      39.691  13.213 -58.302  1.00 31.19           C  
ATOM    597  HG2 LYS A  37      38.696  12.969 -57.928  1.00 31.19           H  
ATOM    598  HG3 LYS A  37      40.346  12.361 -58.119  1.00 31.19           H  
ATOM    599  CD  LYS A  37      40.232  14.430 -57.529  1.00 31.19           C  
ATOM    600  HD2 LYS A  37      41.253  14.638 -57.849  1.00 31.19           H  
ATOM    601  HD3 LYS A  37      39.602  15.295 -57.737  1.00 31.19           H  
ATOM    602  CE  LYS A  37      40.205  14.125 -56.022  1.00 31.19           C  
ATOM    603  HE2 LYS A  37      39.180  13.883 -55.738  1.00 31.19           H  
ATOM    604  HE3 LYS A  37      40.803  13.233 -55.833  1.00 31.19           H  
ATOM    605  NZ  LYS A  37      40.698  15.250 -55.185  1.00 31.19           N  
ATOM    606  HZ1 LYS A  37      40.126  16.072 -55.319  1.00 31.19           H  
ATOM    607  HZ2 LYS A  37      40.629  14.993 -54.210  1.00 31.19           H  
ATOM    608  HZ3 LYS A  37      41.664  15.463 -55.387  1.00 31.19           H  
ATOM    609  N   ARG A  38      37.513  12.305 -62.532  1.00 27.50           N  
ATOM    610  H   ARG A  38      36.904  11.763 -61.936  1.00 27.50           H  
ATOM    611  CA  ARG A  38      37.007  12.768 -63.830  1.00 27.50           C  
ATOM    612  HA  ARG A  38      37.730  12.535 -64.612  1.00 27.50           H  
ATOM    613  C   ARG A  38      36.867  14.290 -63.763  1.00 27.50           C  
ATOM    614  CB  ARG A  38      35.658  12.100 -64.170  1.00 27.50           C  
ATOM    615  HB2 ARG A  38      35.138  12.734 -64.888  1.00 27.50           H  
ATOM    616  HB3 ARG A  38      35.042  12.044 -63.273  1.00 27.50           H  
ATOM    617  O   ARG A  38      35.948  14.799 -63.135  1.00 27.50           O  
ATOM    618  CG  ARG A  38      35.788  10.703 -64.801  1.00 27.50           C  
ATOM    619  HG2 ARG A  38      36.298  10.030 -64.111  1.00 27.50           H  
ATOM    620  HG3 ARG A  38      36.369  10.781 -65.720  1.00 27.50           H  
ATOM    621  CD  ARG A  38      34.392  10.147 -65.127  1.00 27.50           C  
ATOM    622  HD2 ARG A  38      33.873   9.940 -64.191  1.00 27.50           H  
ATOM    623  HD3 ARG A  38      33.833  10.910 -65.670  1.00 27.50           H  
ATOM    624  NE  ARG A  38      34.446   8.921 -65.950  1.00 27.50           N  
ATOM    625  HE  ARG A  38      35.361   8.538 -66.141  1.00 27.50           H  
ATOM    626  NH1 ARG A  38      32.176   8.628 -66.183  1.00 27.50           N  
ATOM    627 HH11 ARG A  38      32.015   9.413 -65.568  1.00 27.50           H  
ATOM    628 HH12 ARG A  38      31.391   8.095 -66.529  1.00 27.50           H  
ATOM    629  NH2 ARG A  38      33.574   7.209 -67.182  1.00 27.50           N  
ATOM    630 HH21 ARG A  38      32.770   6.694 -67.513  1.00 27.50           H  
ATOM    631 HH22 ARG A  38      34.502   6.854 -67.362  1.00 27.50           H  
ATOM    632  CZ  ARG A  38      33.403   8.262 -66.433  1.00 27.50           C  
ATOM    633  N   GLN A  39      37.785  15.011 -64.402  1.00 26.71           N  
ATOM    634  H   GLN A  39      38.565  14.530 -64.826  1.00 26.71           H  
ATOM    635  CA  GLN A  39      37.568  16.409 -64.761  1.00 26.71           C  
ATOM    636  HA  GLN A  39      37.125  16.945 -63.921  1.00 26.71           H  
ATOM    637  C   GLN A  39      36.577  16.438 -65.927  1.00 26.71           C  
ATOM    638  CB  GLN A  39      38.892  17.096 -65.138  1.00 26.71           C  
ATOM    639  HB2 GLN A  39      39.470  16.454 -65.803  1.00 26.71           H  
ATOM    640  HB3 GLN A  39      38.652  18.014 -65.675  1.00 26.71           H  
ATOM    641  O   GLN A  39      36.884  15.967 -67.022  1.00 26.71           O  
ATOM    642  CG  GLN A  39      39.738  17.482 -63.915  1.00 26.71           C  
ATOM    643  HG2 GLN A  39      40.090  16.586 -63.405  1.00 26.71           H  
ATOM    644  HG3 GLN A  39      39.115  18.049 -63.223  1.00 26.71           H  
ATOM    645  CD  GLN A  39      40.943  18.343 -64.295  1.00 26.71           C  
ATOM    646  NE2 GLN A  39      41.539  19.038 -63.352  1.00 26.71           N  
ATOM    647 HE21 GLN A  39      41.169  19.063 -62.412  1.00 26.71           H  
ATOM    648 HE22 GLN A  39      42.301  19.623 -63.663  1.00 26.71           H  
ATOM    649  OE1 GLN A  39      41.379  18.405 -65.431  1.00 26.71           O  
ATOM    650  N   VAL A  40      35.371  16.941 -65.676  1.00 30.80           N  
ATOM    651  H   VAL A  40      35.164  17.266 -64.743  1.00 30.80           H  
ATOM    652  CA  VAL A  40      34.374  17.197 -66.718  1.00 30.80           C  
ATOM    653  HA  VAL A  40      34.365  16.368 -67.425  1.00 30.80           H  
ATOM    654  C   VAL A  40      34.801  18.463 -67.461  1.00 30.80           C  
ATOM    655  CB  VAL A  40      32.959  17.309 -66.110  1.00 30.80           C  
ATOM    656  HB  VAL A  40      32.939  18.114 -65.376  1.00 30.80           H  
ATOM    657  O   VAL A  40      34.666  19.567 -66.946  1.00 30.80           O  
ATOM    658  CG1 VAL A  40      31.902  17.593 -67.184  1.00 30.80           C  
ATOM    659 HG11 VAL A  40      30.912  17.628 -66.730  1.00 30.80           H  
ATOM    660 HG12 VAL A  40      32.088  18.561 -67.651  1.00 30.80           H  
ATOM    661 HG13 VAL A  40      31.914  16.816 -67.949  1.00 30.80           H  
ATOM    662  CG2 VAL A  40      32.571  15.999 -65.405  1.00 30.80           C  
ATOM    663 HG21 VAL A  40      31.564  16.087 -64.997  1.00 30.80           H  
ATOM    664 HG22 VAL A  40      32.599  15.169 -66.111  1.00 30.80           H  
ATOM    665 HG23 VAL A  40      33.252  15.795 -64.578  1.00 30.80           H  
ATOM    666  N   ASN A  41      35.353  18.283 -68.662  1.00 27.53           N  
ATOM    667  H   ASN A  41      35.484  17.334 -68.980  1.00 27.53           H  
ATOM    668  CA  ASN A  41      35.626  19.349 -69.622  1.00 27.53           C  
ATOM    669  HA  ASN A  41      35.581  20.321 -69.130  1.00 27.53           H  
ATOM    670  C   ASN A  41      34.550  19.307 -70.712  1.00 27.53           C  
ATOM    671  CB  ASN A  41      37.033  19.164 -70.227  1.00 27.53           C  
ATOM    672  HB2 ASN A  41      37.120  19.782 -71.121  1.00 27.53           H  
ATOM    673  HB3 ASN A  41      37.164  18.124 -70.527  1.00 27.53           H  
ATOM    674  O   ASN A  41      34.510  18.362 -71.497  1.00 27.53           O  
ATOM    675  CG  ASN A  41      38.160  19.572 -69.297  1.00 27.53           C  
ATOM    676  ND2 ASN A  41      39.329  18.997 -69.456  1.00 27.53           N  
ATOM    677 HD21 ASN A  41      39.463  18.283 -70.158  1.00 27.53           H  
ATOM    678 HD22 ASN A  41      40.044  19.275 -68.799  1.00 27.53           H  
ATOM    679  OD1 ASN A  41      38.028  20.427 -68.443  1.00 27.53           O  
ATOM    680  N   GLY A  42      33.703  20.331 -70.774  1.00 31.34           N  
ATOM    681  H   GLY A  42      33.715  21.018 -70.034  1.00 31.34           H  
ATOM    682  CA  GLY A  42      32.744  20.515 -71.861  1.00 31.34           C  
ATOM    683  HA2 GLY A  42      32.077  19.654 -71.896  1.00 31.34           H  
ATOM    684  HA3 GLY A  42      33.268  20.560 -72.816  1.00 31.34           H  
ATOM    685  C   GLY A  42      31.880  21.760 -71.646  1.00 31.34           C  
ATOM    686  O   GLY A  42      31.088  21.771 -70.707  1.00 31.34           O  
ATOM    687  N   PRO A  43      32.025  22.818 -72.463  1.00 37.42           N  
ATOM    688  CA  PRO A  43      31.122  23.957 -72.452  1.00 37.42           C  
ATOM    689  HA  PRO A  43      30.760  24.152 -71.442  1.00 37.42           H  
ATOM    690  C   PRO A  43      29.928  23.678 -73.379  1.00 37.42           C  
ATOM    691  CB  PRO A  43      31.983  25.134 -72.915  1.00 37.42           C  
ATOM    692  HB2 PRO A  43      32.522  25.543 -72.060  1.00 37.42           H  
ATOM    693  HB3 PRO A  43      31.389  25.911 -73.397  1.00 37.42           H  
ATOM    694  O   PRO A  43      30.121  23.212 -74.498  1.00 37.42           O  
ATOM    695  CG  PRO A  43      32.979  24.494 -73.886  1.00 37.42           C  
ATOM    696  HG2 PRO A  43      32.590  24.553 -74.903  1.00 37.42           H  
ATOM    697  HG3 PRO A  43      33.953  24.981 -73.828  1.00 37.42           H  
ATOM    698  CD  PRO A  43      33.066  23.023 -73.461  1.00 37.42           C  
ATOM    699  HD2 PRO A  43      34.045  22.824 -73.025  1.00 37.42           H  
ATOM    700  HD3 PRO A  43      32.899  22.377 -74.323  1.00 37.42           H  
ATOM    701  N   ASN A  44      28.728  24.037 -72.914  1.00 29.43           N  
ATOM    702  H   ASN A  44      28.727  24.437 -71.987  1.00 29.43           H  
ATOM    703  CA  ASN A  44      27.404  23.865 -73.535  1.00 29.43           C  
ATOM    704  HA  ASN A  44      26.761  24.617 -73.076  1.00 29.43           H  
ATOM    705  C   ASN A  44      26.714  22.524 -73.254  1.00 29.43           C  
ATOM    706  CB  ASN A  44      27.387  24.193 -75.043  1.00 29.43           C  
ATOM    707  HB2 ASN A  44      26.362  24.110 -75.405  1.00 29.43           H  
ATOM    708  HB3 ASN A  44      27.966  23.452 -75.594  1.00 29.43           H  
ATOM    709  O   ASN A  44      26.816  21.597 -74.041  1.00 29.43           O  
ATOM    710  CG  ASN A  44      27.873  25.581 -75.386  1.00 29.43           C  
ATOM    711  ND2 ASN A  44      28.275  25.792 -76.616  1.00 29.43           N  
ATOM    712 HD21 ASN A  44      28.304  25.016 -77.262  1.00 29.43           H  
ATOM    713 HD22 ASN A  44      28.596  26.723 -76.841  1.00 29.43           H  
ATOM    714  OD1 ASN A  44      27.863  26.499 -74.581  1.00 29.43           O  
ATOM    715  N   GLU A  45      25.942  22.467 -72.167  1.00 28.89           N  
ATOM    716  H   GLU A  45      26.242  23.008 -71.368  1.00 28.89           H  
ATOM    717  CA  GLU A  45      24.494  22.204 -72.209  1.00 28.89           C  
ATOM    718  HA  GLU A  45      24.021  23.042 -72.720  1.00 28.89           H  
ATOM    719  C   GLU A  45      23.927  22.158 -70.784  1.00 28.89           C  
ATOM    720  CB  GLU A  45      24.105  20.924 -72.982  1.00 28.89           C  
ATOM    721  HB2 GLU A  45      23.249  20.454 -72.498  1.00 28.89           H  
ATOM    722  HB3 GLU A  45      24.930  20.211 -72.979  1.00 28.89           H  
ATOM    723  O   GLU A  45      24.351  21.359 -69.964  1.00 28.89           O  
ATOM    724  CG  GLU A  45      23.686  21.299 -74.418  1.00 28.89           C  
ATOM    725  HG2 GLU A  45      22.760  21.871 -74.355  1.00 28.89           H  
ATOM    726  HG3 GLU A  45      24.431  21.960 -74.861  1.00 28.89           H  
ATOM    727  CD  GLU A  45      23.465  20.099 -75.350  1.00 28.89           C  
ATOM    728  OE1 GLU A  45      23.217  20.366 -76.549  1.00 28.89           O  
ATOM    729  OE2 GLU A  45      23.486  18.946 -74.865  1.00 28.89           O  
ATOM    730  N   ILE A  46      22.950  23.042 -70.538  1.00 27.49           N  
ATOM    731  H   ILE A  46      22.725  23.644 -71.317  1.00 27.49           H  
ATOM    732  CA  ILE A  46      21.971  23.046 -69.440  1.00 27.49           C  
ATOM    733  HA  ILE A  46      21.406  23.970 -69.571  1.00 27.49           H  
ATOM    734  C   ILE A  46      22.562  23.114 -68.021  1.00 27.49           C  
ATOM    735  CB  ILE A  46      20.935  21.911 -69.638  1.00 27.49           C  
ATOM    736  HB  ILE A  46      21.445  20.954 -69.526  1.00 27.49           H  
ATOM    737  O   ILE A  46      23.316  22.263 -67.572  1.00 27.49           O  
ATOM    738  CG1 ILE A  46      20.325  21.989 -71.065  1.00 27.49           C  
ATOM    739 HG12 ILE A  46      21.115  21.977 -71.816  1.00 27.49           H  
ATOM    740 HG13 ILE A  46      19.772  22.922 -71.174  1.00 27.49           H  
ATOM    741  CG2 ILE A  46      19.820  22.002 -68.577  1.00 27.49           C  
ATOM    742 HG21 ILE A  46      19.124  21.172 -68.695  1.00 27.49           H  
ATOM    743 HG22 ILE A  46      20.240  21.917 -67.574  1.00 27.49           H  
ATOM    744 HG23 ILE A  46      19.274  22.941 -68.671  1.00 27.49           H  
ATOM    745  CD1 ILE A  46      19.402  20.824 -71.431  1.00 27.49           C  
ATOM    746 HD11 ILE A  46      19.128  20.899 -72.483  1.00 27.49           H  
ATOM    747 HD12 ILE A  46      19.919  19.878 -71.269  1.00 27.49           H  
ATOM    748 HD13 ILE A  46      18.491  20.852 -70.834  1.00 27.49           H  
ATOM    749  N   ARG A  47      22.141  24.148 -67.279  1.00 27.45           N  
ATOM    750  H   ARG A  47      21.481  24.768 -67.727  1.00 27.45           H  
ATOM    751  CA  ARG A  47      22.406  24.377 -65.850  1.00 27.45           C  
ATOM    752  HA  ARG A  47      23.480  24.455 -65.685  1.00 27.45           H  
ATOM    753  C   ARG A  47      21.917  23.193 -64.995  1.00 27.45           C  
ATOM    754  CB  ARG A  47      21.709  25.681 -65.402  1.00 27.45           C  
ATOM    755  HB2 ARG A  47      20.645  25.600 -65.624  1.00 27.45           H  
ATOM    756  HB3 ARG A  47      21.816  25.766 -64.320  1.00 27.45           H  
ATOM    757  O   ARG A  47      20.895  23.291 -64.323  1.00 27.45           O  
ATOM    758  CG  ARG A  47      22.247  26.979 -66.023  1.00 27.45           C  
ATOM    759  HG2 ARG A  47      22.186  26.927 -67.110  1.00 27.45           H  
ATOM    760  HG3 ARG A  47      23.286  27.118 -65.725  1.00 27.45           H  
ATOM    761  CD  ARG A  47      21.395  28.155 -65.519  1.00 27.45           C  
ATOM    762  HD2 ARG A  47      21.407  28.148 -64.429  1.00 27.45           H  
ATOM    763  HD3 ARG A  47      20.369  28.010 -65.856  1.00 27.45           H  
ATOM    764  NE  ARG A  47      21.894  29.460 -65.999  1.00 27.45           N  
ATOM    765  HE  ARG A  47      22.752  29.449 -66.532  1.00 27.45           H  
ATOM    766  NH1 ARG A  47      20.245  30.761 -65.064  1.00 27.45           N  
ATOM    767 HH11 ARG A  47      19.844  31.669 -64.878  1.00 27.45           H  
ATOM    768 HH12 ARG A  47      19.808  29.928 -64.697  1.00 27.45           H  
ATOM    769  NH2 ARG A  47      21.902  31.731 -66.198  1.00 27.45           N  
ATOM    770 HH21 ARG A  47      21.486  32.629 -66.000  1.00 27.45           H  
ATOM    771 HH22 ARG A  47      22.757  31.684 -66.734  1.00 27.45           H  
ATOM    772  CZ  ARG A  47      21.347  30.639 -65.753  1.00 27.45           C  
ATOM    773  N   GLN A  48      22.631  22.075 -65.006  1.00 25.88           N  
ATOM    774  H   GLN A  48      23.360  21.985 -65.699  1.00 25.88           H  
ATOM    775  CA  GLN A  48      22.623  21.142 -63.894  1.00 25.88           C  
ATOM    776  HA  GLN A  48      21.597  20.879 -63.637  1.00 25.88           H  
ATOM    777  C   GLN A  48      23.240  21.899 -62.733  1.00 25.88           C  
ATOM    778  CB  GLN A  48      23.408  19.864 -64.228  1.00 25.88           C  
ATOM    779  HB2 GLN A  48      23.829  19.451 -63.311  1.00 25.88           H  
ATOM    780  HB3 GLN A  48      24.227  20.096 -64.908  1.00 25.88           H  
ATOM    781  O   GLN A  48      24.368  22.381 -62.829  1.00 25.88           O  
ATOM    782  CG  GLN A  48      22.481  18.805 -64.843  1.00 25.88           C  
ATOM    783  HG2 GLN A  48      21.998  19.220 -65.728  1.00 25.88           H  
ATOM    784  HG3 GLN A  48      21.708  18.547 -64.119  1.00 25.88           H  
ATOM    785  CD  GLN A  48      23.207  17.528 -65.256  1.00 25.88           C  
ATOM    786  NE2 GLN A  48      22.493  16.446 -65.478  1.00 25.88           N  
ATOM    787 HE21 GLN A  48      21.486  16.457 -65.405  1.00 25.88           H  
ATOM    788 HE22 GLN A  48      23.020  15.637 -65.775  1.00 25.88           H  
ATOM    789  OE1 GLN A  48      24.415  17.465 -65.392  1.00 25.88           O  
ATOM    790  N   TRP A  49      22.459  22.068 -61.670  1.00 27.39           N  
ATOM    791  H   TRP A  49      21.511  21.721 -61.709  1.00 27.39           H  
ATOM    792  CA  TRP A  49      22.958  22.490 -60.376  1.00 27.39           C  
ATOM    793  HA  TRP A  49      23.199  23.553 -60.389  1.00 27.39           H  
ATOM    794  C   TRP A  49      24.220  21.682 -60.091  1.00 27.39           C  
ATOM    795  CB  TRP A  49      21.872  22.221 -59.328  1.00 27.39           C  
ATOM    796  HB2 TRP A  49      22.294  22.407 -58.341  1.00 27.39           H  
ATOM    797  HB3 TRP A  49      21.582  21.171 -59.363  1.00 27.39           H  
ATOM    798  O   TRP A  49      24.150  20.480 -59.841  1.00 27.39           O  
ATOM    799  CG  TRP A  49      20.644  23.064 -59.477  1.00 27.39           C  
ATOM    800  CD1 TRP A  49      19.587  22.810 -60.283  1.00 27.39           C  
ATOM    801  HD1 TRP A  49      19.486  21.943 -60.921  1.00 27.39           H  
ATOM    802  CD2 TRP A  49      20.325  24.304 -58.780  1.00 27.39           C  
ATOM    803  CE2 TRP A  49      19.047  24.756 -59.225  1.00 27.39           C  
ATOM    804  CE3 TRP A  49      20.982  25.081 -57.802  1.00 27.39           C  
ATOM    805  HE3 TRP A  49      21.941  24.758 -57.427  1.00 27.39           H  
ATOM    806  NE1 TRP A  49      18.646  23.811 -60.145  1.00 27.39           N  
ATOM    807  HE1 TRP A  49      17.753  23.803 -60.616  1.00 27.39           H  
ATOM    808  CH2 TRP A  49      19.125  26.669 -57.747  1.00 27.39           C  
ATOM    809  HH2 TRP A  49      18.671  27.557 -57.332  1.00 27.39           H  
ATOM    810  CZ2 TRP A  49      18.448  25.921 -58.725  1.00 27.39           C  
ATOM    811  HZ2 TRP A  49      17.469  26.223 -59.068  1.00 27.39           H  
ATOM    812  CZ3 TRP A  49      20.388  26.250 -57.289  1.00 27.39           C  
ATOM    813  HZ3 TRP A  49      20.897  26.819 -56.525  1.00 27.39           H  
ATOM    814  N   SER A  50      25.380  22.322 -60.208  1.00 33.91           N  
ATOM    815  H   SER A  50      25.392  23.271 -60.553  1.00 33.91           H  
ATOM    816  CA  SER A  50      26.628  21.771 -59.717  1.00 33.91           C  
ATOM    817  HA  SER A  50      26.806  20.789 -60.155  1.00 33.91           H  
ATOM    818  C   SER A  50      26.428  21.635 -58.213  1.00 33.91           C  
ATOM    819  CB  SER A  50      27.789  22.706 -60.082  1.00 33.91           C  
ATOM    820  HB2 SER A  50      27.943  22.683 -61.161  1.00 33.91           H  
ATOM    821  HB3 SER A  50      28.699  22.362 -59.590  1.00 33.91           H  
ATOM    822  O   SER A  50      26.507  22.634 -57.497  1.00 33.91           O  
ATOM    823  OG  SER A  50      27.502  24.035 -59.684  1.00 33.91           O  
ATOM    824  HG  SER A  50      27.252  23.988 -58.758  1.00 33.91           H  
ATOM    825  N   MET A  51      26.035  20.442 -57.760  1.00 38.71           N  
ATOM    826  H   MET A  51      25.834  19.714 -58.431  1.00 38.71           H  
ATOM    827  CA  MET A  51      25.844  20.149 -56.346  1.00 38.71           C  
ATOM    828  HA  MET A  51      25.139  20.866 -55.924  1.00 38.71           H  
ATOM    829  C   MET A  51      27.193  20.359 -55.667  1.00 38.71           C  
ATOM    830  CB  MET A  51      25.275  18.736 -56.131  1.00 38.71           C  
ATOM    831  HB2 MET A  51      25.498  18.420 -55.112  1.00 38.71           H  
ATOM    832  HB3 MET A  51      25.740  18.030 -56.819  1.00 38.71           H  
ATOM    833  O   MET A  51      28.149  19.616 -55.879  1.00 38.71           O  
ATOM    834  CG  MET A  51      23.750  18.726 -56.302  1.00 38.71           C  
ATOM    835  HG2 MET A  51      23.330  19.472 -55.628  1.00 38.71           H  
ATOM    836  HG3 MET A  51      23.498  19.016 -57.322  1.00 38.71           H  
ATOM    837  SD  MET A  51      22.945  17.144 -55.922  1.00 38.71           S  
ATOM    838  CE  MET A  51      23.261  16.231 -57.453  1.00 38.71           C  
ATOM    839  HE1 MET A  51      22.825  16.767 -58.297  1.00 38.71           H  
ATOM    840  HE2 MET A  51      24.336  16.125 -57.601  1.00 38.71           H  
ATOM    841  HE3 MET A  51      22.810  15.242 -57.379  1.00 38.71           H  
ATOM    842  N   VAL A  52      27.279  21.474 -54.945  1.00 42.41           N  
ATOM    843  H   VAL A  52      26.456  22.058 -54.900  1.00 42.41           H  
ATOM    844  CA  VAL A  52      28.418  21.862 -54.123  1.00 42.41           C  
ATOM    845  HA  VAL A  52      29.299  21.959 -54.757  1.00 42.41           H  
ATOM    846  C   VAL A  52      28.658  20.748 -53.108  1.00 42.41           C  
ATOM    847  CB  VAL A  52      28.122  23.218 -53.444  1.00 42.41           C  
ATOM    848  HB  VAL A  52      27.200  23.134 -52.869  1.00 42.41           H  
ATOM    849  O   VAL A  52      27.710  20.122 -52.646  1.00 42.41           O  
ATOM    850  CG1 VAL A  52      29.234  23.686 -52.500  1.00 42.41           C  
ATOM    851 HG11 VAL A  52      28.989  24.670 -52.100  1.00 42.41           H  
ATOM    852 HG12 VAL A  52      30.187  23.738 -53.027  1.00 42.41           H  
ATOM    853 HG13 VAL A  52      29.318  23.005 -51.653  1.00 42.41           H  
ATOM    854  CG2 VAL A  52      27.933  24.316 -54.505  1.00 42.41           C  
ATOM    855 HG21 VAL A  52      28.829  24.401 -55.120  1.00 42.41           H  
ATOM    856 HG22 VAL A  52      27.739  25.270 -54.016  1.00 42.41           H  
ATOM    857 HG23 VAL A  52      27.080  24.088 -55.145  1.00 42.41           H  
ATOM    858  N   LYS A  53      29.929  20.512 -52.776  1.00 49.17           N  
ATOM    859  H   LYS A  53      30.633  21.062 -53.248  1.00 49.17           H  
ATOM    860  CA  LYS A  53      30.370  19.700 -51.641  1.00 49.17           C  
ATOM    861  HA  LYS A  53      30.229  18.643 -51.864  1.00 49.17           H  
ATOM    862  C   LYS A  53      29.532  20.068 -50.406  1.00 49.17           C  
ATOM    863  CB  LYS A  53      31.867  20.014 -51.455  1.00 49.17           C  
ATOM    864  HB2 LYS A  53      31.996  21.048 -51.134  1.00 49.17           H  
ATOM    865  HB3 LYS A  53      32.374  19.887 -52.412  1.00 49.17           H  
ATOM    866  O   LYS A  53      29.744  21.131 -49.832  1.00 49.17           O  
ATOM    867  CG  LYS A  53      32.529  19.085 -50.447  1.00 49.17           C  
ATOM    868  HG2 LYS A  53      32.374  18.062 -50.788  1.00 49.17           H  
ATOM    869  HG3 LYS A  53      32.044  19.205 -49.478  1.00 49.17           H  
ATOM    870  CD  LYS A  53      34.037  19.357 -50.297  1.00 49.17           C  
ATOM    871  HD2 LYS A  53      34.539  19.267 -51.260  1.00 49.17           H  
ATOM    872  HD3 LYS A  53      34.215  20.330 -49.839  1.00 49.17           H  
ATOM    873  CE  LYS A  53      34.445  18.230 -49.366  1.00 49.17           C  
ATOM    874  HE2 LYS A  53      33.950  18.348 -48.402  1.00 49.17           H  
ATOM    875  HE3 LYS A  53      34.024  17.319 -49.789  1.00 49.17           H  
ATOM    876  NZ  LYS A  53      35.881  17.959 -49.154  1.00 49.17           N  
ATOM    877  HZ1 LYS A  53      35.869  17.059 -48.697  1.00 49.17           H  
ATOM    878  HZ2 LYS A  53      36.317  18.624 -48.531  1.00 49.17           H  
ATOM    879  HZ3 LYS A  53      36.371  17.790 -50.020  1.00 49.17           H  
ATOM    880  N   TYR A  54      28.535  19.255 -50.071  1.00 58.51           N  
ATOM    881  H   TYR A  54      28.354  18.446 -50.648  1.00 58.51           H  
ATOM    882  CA  TYR A  54      27.527  19.601 -49.073  1.00 58.51           C  
ATOM    883  HA  TYR A  54      27.877  20.437 -48.467  1.00 58.51           H  
ATOM    884  C   TYR A  54      27.327  18.410 -48.151  1.00 58.51           C  
ATOM    885  CB  TYR A  54      26.219  20.031 -49.772  1.00 58.51           C  
ATOM    886  HB2 TYR A  54      25.763  19.175 -50.269  1.00 58.51           H  
ATOM    887  HB3 TYR A  54      26.463  20.763 -50.541  1.00 58.51           H  
ATOM    888  O   TYR A  54      26.678  17.439 -48.533  1.00 58.51           O  
ATOM    889  CG  TYR A  54      25.215  20.695 -48.852  1.00 58.51           C  
ATOM    890  CD1 TYR A  54      23.969  20.107 -48.552  1.00 58.51           C  
ATOM    891  HD1 TYR A  54      23.711  19.148 -48.976  1.00 58.51           H  
ATOM    892  CD2 TYR A  54      25.546  21.946 -48.311  1.00 58.51           C  
ATOM    893  HD2 TYR A  54      26.498  22.404 -48.538  1.00 58.51           H  
ATOM    894  CE1 TYR A  54      23.061  20.780 -47.703  1.00 58.51           C  
ATOM    895  HE1 TYR A  54      22.101  20.348 -47.460  1.00 58.51           H  
ATOM    896  CE2 TYR A  54      24.663  22.594 -47.441  1.00 58.51           C  
ATOM    897  HE2 TYR A  54      24.960  23.542 -47.015  1.00 58.51           H  
ATOM    898  OH  TYR A  54      22.600  22.649 -46.241  1.00 58.51           O  
ATOM    899  HH  TYR A  54      23.036  23.443 -45.923  1.00 58.51           H  
ATOM    900  CZ  TYR A  54      23.424  22.011 -47.111  1.00 58.51           C  
ATOM    901  N   ASN A  55      27.888  18.470 -46.940  1.00 67.12           N  
ATOM    902  H   ASN A  55      28.426  19.286 -46.684  1.00 67.12           H  
ATOM    903  CA  ASN A  55      27.343  17.667 -45.856  1.00 67.12           C  
ATOM    904  HA  ASN A  55      27.164  16.653 -46.214  1.00 67.12           H  
ATOM    905  C   ASN A  55      26.022  18.336 -45.448  1.00 67.12           C  
ATOM    906  CB  ASN A  55      28.342  17.547 -44.698  1.00 67.12           C  
ATOM    907  HB2 ASN A  55      28.682  18.539 -44.401  1.00 67.12           H  
ATOM    908  HB3 ASN A  55      29.214  16.989 -45.040  1.00 67.12           H  
ATOM    909  O   ASN A  55      26.049  19.445 -44.912  1.00 67.12           O  
ATOM    910  CG  ASN A  55      27.757  16.832 -43.485  1.00 67.12           C  
ATOM    911  ND2 ASN A  55      28.556  16.632 -42.468  1.00 67.12           N  
ATOM    912 HD21 ASN A  55      29.525  16.911 -42.522  1.00 67.12           H  
ATOM    913 HD22 ASN A  55      28.194  16.120 -41.676  1.00 67.12           H  
ATOM    914  OD1 ASN A  55      26.600  16.436 -43.435  1.00 67.12           O  
ATOM    915  N   PRO A  56      24.865  17.693 -45.658  1.00 66.45           N  
ATOM    916  CA  PRO A  56      23.585  18.325 -45.374  1.00 66.45           C  
ATOM    917  HA  PRO A  56      23.525  19.252 -45.945  1.00 66.45           H  
ATOM    918  C   PRO A  56      23.372  18.681 -43.899  1.00 66.45           C  
ATOM    919  CB  PRO A  56      22.551  17.327 -45.872  1.00 66.45           C  
ATOM    920  HB2 PRO A  56      22.283  16.689 -45.030  1.00 66.45           H  
ATOM    921  HB3 PRO A  56      21.683  17.823 -46.307  1.00 66.45           H  
ATOM    922  O   PRO A  56      22.548  19.533 -43.579  1.00 66.45           O  
ATOM    923  CG  PRO A  56      23.284  16.461 -46.887  1.00 66.45           C  
ATOM    924  HG2 PRO A  56      22.834  15.473 -46.986  1.00 66.45           H  
ATOM    925  HG3 PRO A  56      23.341  16.969 -47.849  1.00 66.45           H  
ATOM    926  CD  PRO A  56      24.661  16.383 -46.257  1.00 66.45           C  
ATOM    927  HD2 PRO A  56      24.656  15.632 -45.467  1.00 66.45           H  
ATOM    928  HD3 PRO A  56      25.391  16.120 -47.022  1.00 66.45           H  
ATOM    929  N   CYS A  57      24.125  18.051 -42.995  1.00 75.86           N  
ATOM    930  H   CYS A  57      24.798  17.371 -43.318  1.00 75.86           H  
ATOM    931  CA  CYS A  57      24.088  18.332 -41.564  1.00 75.86           C  
ATOM    932  HA  CYS A  57      23.082  18.655 -41.299  1.00 75.86           H  
ATOM    933  C   CYS A  57      25.045  19.459 -41.133  1.00 75.86           C  
ATOM    934  CB  CYS A  57      24.380  17.031 -40.808  1.00 75.86           C  
ATOM    935  HB2 CYS A  57      25.397  16.715 -41.041  1.00 75.86           H  
ATOM    936  HB3 CYS A  57      24.327  17.233 -39.738  1.00 75.86           H  
ATOM    937  O   CYS A  57      25.078  19.794 -39.949  1.00 75.86           O  
ATOM    938  SG  CYS A  57      23.271  15.646 -41.168  1.00 75.86           S  
ATOM    939  N   GLU A  58      25.832  20.039 -42.046  1.00 70.50           N  
ATOM    940  H   GLU A  58      25.765  19.747 -43.011  1.00 70.50           H  
ATOM    941  CA  GLU A  58      26.833  21.066 -41.724  1.00 70.50           C  
ATOM    942  HA  GLU A  58      27.383  20.735 -40.843  1.00 70.50           H  
ATOM    943  C   GLU A  58      26.206  22.422 -41.360  1.00 70.50           C  
ATOM    944  CB  GLU A  58      27.840  21.159 -42.881  1.00 70.50           C  
ATOM    945  HB2 GLU A  58      28.184  20.142 -43.067  1.00 70.50           H  
ATOM    946  HB3 GLU A  58      27.349  21.543 -43.776  1.00 70.50           H  
ATOM    947  O   GLU A  58      26.692  23.097 -40.451  1.00 70.50           O  
ATOM    948  CG  GLU A  58      29.070  22.019 -42.558  1.00 70.50           C  
ATOM    949  HG2 GLU A  58      28.802  23.072 -42.639  1.00 70.50           H  
ATOM    950  HG3 GLU A  58      29.358  21.830 -41.524  1.00 70.50           H  
ATOM    951  CD  GLU A  58      30.284  21.721 -43.459  1.00 70.50           C  
ATOM    952  OE1 GLU A  58      31.398  22.103 -43.024  1.00 70.50           O  
ATOM    953  OE2 GLU A  58      30.120  21.077 -44.521  1.00 70.50           O  
ATOM    954  N   ASP A  59      25.078  22.773 -41.987  1.00 62.82           N  
ATOM    955  H   ASP A  59      24.762  22.178 -42.739  1.00 62.82           H  
ATOM    956  CA  ASP A  59      24.382  24.055 -41.787  1.00 62.82           C  
ATOM    957  HA  ASP A  59      25.127  24.826 -41.591  1.00 62.82           H  
ATOM    958  C   ASP A  59      23.408  24.074 -40.595  1.00 62.82           C  
ATOM    959  CB  ASP A  59      23.629  24.436 -43.067  1.00 62.82           C  
ATOM    960  HB2 ASP A  59      22.948  25.260 -42.851  1.00 62.82           H  
ATOM    961  HB3 ASP A  59      23.024  23.588 -43.388  1.00 62.82           H  
ATOM    962  O   ASP A  59      22.808  25.113 -40.287  1.00 62.82           O  
ATOM    963  CG  ASP A  59      24.524  24.896 -44.213  1.00 62.82           C  
ATOM    964  OD1 ASP A  59      25.636  25.405 -43.951  1.00 62.82           O  
ATOM    965  OD2 ASP A  59      24.015  24.806 -45.351  1.00 62.82           O  
ATOM    966  N   ILE A  60      23.225  22.951 -39.891  1.00 60.64           N  
ATOM    967  H   ILE A  60      23.774  22.139 -40.136  1.00 60.64           H  
ATOM    968  CA  ILE A  60      22.324  22.899 -38.735  1.00 60.64           C  
ATOM    969  HA  ILE A  60      21.421  23.450 -38.994  1.00 60.64           H  
ATOM    970  C   ILE A  60      22.983  23.617 -37.557  1.00 60.64           C  
ATOM    971  CB  ILE A  60      21.873  21.466 -38.385  1.00 60.64           C  
ATOM    972  HB  ILE A  60      22.749  20.882 -38.103  1.00 60.64           H  
ATOM    973  O   ILE A  60      23.747  23.048 -36.777  1.00 60.64           O  
ATOM    974  CG1 ILE A  60      21.209  20.804 -39.612  1.00 60.64           C  
ATOM    975 HG12 ILE A  60      21.941  20.710 -40.414  1.00 60.64           H  
ATOM    976 HG13 ILE A  60      20.380  21.414 -39.969  1.00 60.64           H  
ATOM    977  CG2 ILE A  60      20.892  21.499 -37.187  1.00 60.64           C  
ATOM    978 HG21 ILE A  60      20.680  20.486 -36.844  1.00 60.64           H  
ATOM    979 HG22 ILE A  60      21.327  22.025 -36.337  1.00 60.64           H  
ATOM    980 HG23 ILE A  60      19.960  21.984 -37.476  1.00 60.64           H  
ATOM    981  CD1 ILE A  60      20.697  19.407 -39.282  1.00 60.64           C  
ATOM    982 HD11 ILE A  60      19.798  19.464 -38.667  1.00 60.64           H  
ATOM    983 HD12 ILE A  60      20.442  18.875 -40.199  1.00 60.64           H  
ATOM    984 HD13 ILE A  60      21.478  18.864 -38.750  1.00 60.64           H  
ATOM    985  N   LYS A  61      22.637  24.895 -37.384  1.00 53.31           N  
ATOM    986  H   LYS A  61      22.136  25.329 -38.146  1.00 53.31           H  
ATOM    987  CA  LYS A  61      22.904  25.637 -36.146  1.00 53.31           C  
ATOM    988  HA  LYS A  61      23.980  25.645 -35.969  1.00 53.31           H  
ATOM    989  C   LYS A  61      22.227  24.903 -34.992  1.00 53.31           C  
ATOM    990  CB  LYS A  61      22.384  27.078 -36.250  1.00 53.31           C  
ATOM    991  HB2 LYS A  61      21.331  27.067 -36.530  1.00 53.31           H  
ATOM    992  HB3 LYS A  61      22.478  27.551 -35.273  1.00 53.31           H  
ATOM    993  O   LYS A  61      21.002  24.828 -34.985  1.00 53.31           O  
ATOM    994  CG  LYS A  61      23.179  27.895 -37.274  1.00 53.31           C  
ATOM    995  HG2 LYS A  61      23.049  27.461 -38.265  1.00 53.31           H  
ATOM    996  HG3 LYS A  61      24.237  27.864 -37.013  1.00 53.31           H  
ATOM    997  CD  LYS A  61      22.707  29.352 -37.296  1.00 53.31           C  
ATOM    998  HD2 LYS A  61      22.858  29.798 -36.314  1.00 53.31           H  
ATOM    999  HD3 LYS A  61      21.649  29.381 -37.554  1.00 53.31           H  
ATOM   1000  CE  LYS A  61      23.524  30.106 -38.349  1.00 53.31           C  
ATOM   1001  HE2 LYS A  61      23.397  29.599 -39.306  1.00 53.31           H  
ATOM   1002  HE3 LYS A  61      24.580  30.039 -38.086  1.00 53.31           H  
ATOM   1003  NZ  LYS A  61      23.107  31.525 -38.465  1.00 53.31           N  
ATOM   1004  HZ1 LYS A  61      23.246  32.009 -37.589  1.00 53.31           H  
ATOM   1005  HZ2 LYS A  61      23.654  31.979 -39.182  1.00 53.31           H  
ATOM   1006  HZ3 LYS A  61      22.135  31.577 -38.732  1.00 53.31           H  
ATOM   1007  N   SER A  62      23.031  24.388 -34.056  1.00 49.38           N  
ATOM   1008  H   SER A  62      24.020  24.439 -34.254  1.00 49.38           H  
ATOM   1009  CA  SER A  62      22.652  23.652 -32.838  1.00 49.38           C  
ATOM   1010  HA  SER A  62      22.789  22.587 -33.030  1.00 49.38           H  
ATOM   1011  C   SER A  62      21.192  23.873 -32.416  1.00 49.38           C  
ATOM   1012  CB  SER A  62      23.600  24.044 -31.690  1.00 49.38           C  
ATOM   1013  HB2 SER A  62      24.634  23.869 -31.988  1.00 49.38           H  
ATOM   1014  HB3 SER A  62      23.382  23.421 -30.823  1.00 49.38           H  
ATOM   1015  O   SER A  62      20.874  24.808 -31.670  1.00 49.38           O  
ATOM   1016  OG  SER A  62      23.430  25.406 -31.336  1.00 49.38           O  
ATOM   1017  HG  SER A  62      22.480  25.536 -31.285  1.00 49.38           H  
ATOM   1018  N   GLN A  63      20.278  23.037 -32.902  1.00 46.80           N  
ATOM   1019  H   GLN A  63      20.566  22.296 -33.524  1.00 46.80           H  
ATOM   1020  CA  GLN A  63      18.941  22.990 -32.327  1.00 46.80           C  
ATOM   1021  HA  GLN A  63      18.638  24.003 -32.060  1.00 46.80           H  
ATOM   1022  C   GLN A  63      19.019  22.191 -31.023  1.00 46.80           C  
ATOM   1023  CB  GLN A  63      17.905  22.473 -33.335  1.00 46.80           C  
ATOM   1024  HB2 GLN A  63      18.220  21.511 -33.741  1.00 46.80           H  
ATOM   1025  HB3 GLN A  63      16.961  22.332 -32.808  1.00 46.80           H  
ATOM   1026  O   GLN A  63      19.908  21.368 -30.826  1.00 46.80           O  
ATOM   1027  CG  GLN A  63      17.688  23.486 -34.478  1.00 46.80           C  
ATOM   1028  HG2 GLN A  63      18.567  23.496 -35.121  1.00 46.80           H  
ATOM   1029  HG3 GLN A  63      17.562  24.484 -34.058  1.00 46.80           H  
ATOM   1030  CD  GLN A  63      16.461  23.179 -35.335  1.00 46.80           C  
ATOM   1031  NE2 GLN A  63      16.139  24.012 -36.300  1.00 46.80           N  
ATOM   1032 HE21 GLN A  63      15.365  23.711 -36.875  1.00 46.80           H  
ATOM   1033 HE22 GLN A  63      16.758  24.766 -36.561  1.00 46.80           H  
ATOM   1034  OE1 GLN A  63      15.747  22.215 -35.142  1.00 46.80           O  
ATOM   1035  N   LYS A  64      18.108  22.460 -30.082  1.00 51.11           N  
ATOM   1036  H   LYS A  64      17.375  23.112 -30.323  1.00 51.11           H  
ATOM   1037  CA  LYS A  64      18.107  21.851 -28.737  1.00 51.11           C  
ATOM   1038  HA  LYS A  64      19.117  21.925 -28.334  1.00 51.11           H  
ATOM   1039  C   LYS A  64      17.798  20.335 -28.730  1.00 51.11           C  
ATOM   1040  CB  LYS A  64      17.145  22.627 -27.814  1.00 51.11           C  
ATOM   1041  HB2 LYS A  64      16.154  22.639 -28.267  1.00 51.11           H  
ATOM   1042  HB3 LYS A  64      17.071  22.100 -26.863  1.00 51.11           H  
ATOM   1043  O   LYS A  64      17.603  19.779 -27.651  1.00 51.11           O  
ATOM   1044  CG  LYS A  64      17.591  24.067 -27.509  1.00 51.11           C  
ATOM   1045  HG2 LYS A  64      17.641  24.641 -28.434  1.00 51.11           H  
ATOM   1046  HG3 LYS A  64      18.579  24.047 -27.049  1.00 51.11           H  
ATOM   1047  CD  LYS A  64      16.591  24.732 -26.551  1.00 51.11           C  
ATOM   1048  HD2 LYS A  64      15.615  24.769 -27.034  1.00 51.11           H  
ATOM   1049  HD3 LYS A  64      16.516  24.134 -25.643  1.00 51.11           H  
ATOM   1050  CE  LYS A  64      17.045  26.152 -26.192  1.00 51.11           C  
ATOM   1051  HE2 LYS A  64      18.014  26.093 -25.697  1.00 51.11           H  
ATOM   1052  HE3 LYS A  64      17.181  26.712 -27.117  1.00 51.11           H  
ATOM   1053  NZ  LYS A  64      16.056  26.836 -25.320  1.00 51.11           N  
ATOM   1054  HZ1 LYS A  64      16.362  27.776 -25.117  1.00 51.11           H  
ATOM   1055  HZ2 LYS A  64      15.947  26.334 -24.450  1.00 51.11           H  
ATOM   1056  HZ3 LYS A  64      15.159  26.886 -25.783  1.00 51.11           H  
ATOM   1057  N   SER A  65      17.717  19.675 -29.888  1.00 50.38           N  
ATOM   1058  H   SER A  65      18.010  20.151 -30.729  1.00 50.38           H  
ATOM   1059  CA  SER A  65      17.420  18.246 -30.054  1.00 50.38           C  
ATOM   1060  HA  SER A  65      17.220  17.810 -29.075  1.00 50.38           H  
ATOM   1061  C   SER A  65      18.610  17.492 -30.658  1.00 50.38           C  
ATOM   1062  CB  SER A  65      16.155  18.047 -30.905  1.00 50.38           C  
ATOM   1063  HB2 SER A  65      15.969  16.982 -31.039  1.00 50.38           H  
ATOM   1064  HB3 SER A  65      15.302  18.484 -30.385  1.00 50.38           H  
ATOM   1065  O   SER A  65      19.347  18.035 -31.475  1.00 50.38           O  
ATOM   1066  OG  SER A  65      16.277  18.660 -32.172  1.00 50.38           O  
ATOM   1067  HG  SER A  65      16.153  18.004 -32.861  1.00 50.38           H  
ATOM   1068  N   LYS A  66      18.792  16.221 -30.258  1.00 50.49           N  
ATOM   1069  H   LYS A  66      18.163  15.845 -29.564  1.00 50.49           H  
ATOM   1070  CA  LYS A  66      19.852  15.334 -30.784  1.00 50.49           C  
ATOM   1071  HA  LYS A  66      20.790  15.889 -30.802  1.00 50.49           H  
ATOM   1072  C   LYS A  66      19.622  14.944 -32.250  1.00 50.49           C  
ATOM   1073  CB  LYS A  66      20.032  14.097 -29.863  1.00 50.49           C  
ATOM   1074  HB2 LYS A  66      20.162  14.442 -28.838  1.00 50.49           H  
ATOM   1075  HB3 LYS A  66      19.137  13.475 -29.909  1.00 50.49           H  
ATOM   1076  O   LYS A  66      20.575  14.602 -32.923  1.00 50.49           O  
ATOM   1077  CG  LYS A  66      21.262  13.242 -30.245  1.00 50.49           C  
ATOM   1078  HG2 LYS A  66      22.121  13.908 -30.323  1.00 50.49           H  
ATOM   1079  HG3 LYS A  66      21.086  12.809 -31.230  1.00 50.49           H  
ATOM   1080  CD  LYS A  66      21.642  12.077 -29.301  1.00 50.49           C  
ATOM   1081  HD2 LYS A  66      21.894  12.467 -28.315  1.00 50.49           H  
ATOM   1082  HD3 LYS A  66      20.823  11.361 -29.235  1.00 50.49           H  
ATOM   1083  CE  LYS A  66      22.881  11.420 -29.947  1.00 50.49           C  
ATOM   1084  HE2 LYS A  66      22.614  11.061 -30.940  1.00 50.49           H  
ATOM   1085  HE3 LYS A  66      23.612  12.208 -30.129  1.00 50.49           H  
ATOM   1086  NZ  LYS A  66      23.572  10.327 -29.206  1.00 50.49           N  
ATOM   1087  HZ1 LYS A  66      22.994   9.524 -29.004  1.00 50.49           H  
ATOM   1088  HZ2 LYS A  66      24.307   9.972 -29.801  1.00 50.49           H  
ATOM   1089  HZ3 LYS A  66      24.099  10.659 -28.411  1.00 50.49           H  
ATOM   1090  N   ALA A  67      18.384  14.995 -32.737  1.00 54.80           N  
ATOM   1091  H   ALA A  67      17.641  15.348 -32.151  1.00 54.80           H  
ATOM   1092  CA  ALA A  67      18.043  14.689 -34.120  1.00 54.80           C  
ATOM   1093  HA  ALA A  67      18.956  14.646 -34.714  1.00 54.80           H  
ATOM   1094  C   ALA A  67      17.146  15.792 -34.698  1.00 54.80           C  
ATOM   1095  CB  ALA A  67      17.403  13.297 -34.182  1.00 54.80           C  
ATOM   1096  HB1 ALA A  67      17.208  13.037 -35.223  1.00 54.80           H  
ATOM   1097  HB2 ALA A  67      18.084  12.558 -33.761  1.00 54.80           H  
ATOM   1098  HB3 ALA A  67      16.462  13.290 -33.632  1.00 54.80           H  
ATOM   1099  O   ALA A  67      16.214  16.241 -34.023  1.00 54.80           O  
ATOM   1100  N   ALA A  68      17.430  16.226 -35.925  1.00 53.70           N  
ATOM   1101  H   ALA A  68      18.267  15.878 -36.373  1.00 53.70           H  
ATOM   1102  CA  ALA A  68      16.536  17.057 -36.727  1.00 53.70           C  
ATOM   1103  HA  ALA A  68      15.598  17.188 -36.187  1.00 53.70           H  
ATOM   1104  C   ALA A  68      16.266  16.349 -38.066  1.00 53.70           C  
ATOM   1105  CB  ALA A  68      17.151  18.449 -36.918  1.00 53.70           C  
ATOM   1106  HB1 ALA A  68      16.483  19.066 -37.520  1.00 53.70           H  
ATOM   1107  HB2 ALA A  68      17.299  18.925 -35.949  1.00 53.70           H  
ATOM   1108  HB3 ALA A  68      18.111  18.361 -37.427  1.00 53.70           H  
ATOM   1109  O   ALA A  68      17.231  15.947 -38.725  1.00 53.70           O  
ATOM   1110  N   PRO A  69      14.994  16.165 -38.469  1.00 54.76           N  
ATOM   1111  CA  PRO A  69      14.672  15.623 -39.779  1.00 54.76           C  
ATOM   1112  HA  PRO A  69      15.250  14.719 -39.966  1.00 54.76           H  
ATOM   1113  C   PRO A  69      15.006  16.648 -40.866  1.00 54.76           C  
ATOM   1114  CB  PRO A  69      13.184  15.262 -39.722  1.00 54.76           C  
ATOM   1115  HB2 PRO A  69      12.696  15.367 -40.692  1.00 54.76           H  
ATOM   1116  HB3 PRO A  69      13.076  14.242 -39.354  1.00 54.76           H  
ATOM   1117  O   PRO A  69      14.554  17.793 -40.823  1.00 54.76           O  
ATOM   1118  CG  PRO A  69      12.615  16.233 -38.689  1.00 54.76           C  
ATOM   1119  HG2 PRO A  69      12.364  17.177 -39.174  1.00 54.76           H  
ATOM   1120  HG3 PRO A  69      11.742  15.819 -38.183  1.00 54.76           H  
ATOM   1121  CD  PRO A  69      13.776  16.451 -37.720  1.00 54.76           C  
ATOM   1122  HD2 PRO A  69      13.692  15.753 -36.887  1.00 54.76           H  
ATOM   1123  HD3 PRO A  69      13.764  17.478 -37.356  1.00 54.76           H  
ATOM   1124  N   LEU A  70      15.784  16.221 -41.854  1.00 58.84           N  
ATOM   1125  H   LEU A  70      16.146  15.279 -41.797  1.00 58.84           H  
ATOM   1126  CA  LEU A  70      16.043  16.939 -43.098  1.00 58.84           C  
ATOM   1127  HA  LEU A  70      15.478  17.871 -43.117  1.00 58.84           H  
ATOM   1128  C   LEU A  70      15.565  16.102 -44.286  1.00 58.84           C  
ATOM   1129  CB  LEU A  70      17.542  17.243 -43.223  1.00 58.84           C  
ATOM   1130  HB2 LEU A  70      17.736  17.518 -44.260  1.00 58.84           H  
ATOM   1131  HB3 LEU A  70      18.086  16.323 -43.007  1.00 58.84           H  
ATOM   1132  O   LEU A  70      15.446  14.884 -44.185  1.00 58.84           O  
ATOM   1133  CG  LEU A  70      18.117  18.355 -42.333  1.00 58.84           C  
ATOM   1134  HG  LEU A  70      18.108  18.046 -41.288  1.00 58.84           H  
ATOM   1135  CD1 LEU A  70      19.553  18.613 -42.784  1.00 58.84           C  
ATOM   1136 HD11 LEU A  70      20.152  17.710 -42.677  1.00 58.84           H  
ATOM   1137 HD12 LEU A  70      19.572  18.912 -43.833  1.00 58.84           H  
ATOM   1138 HD13 LEU A  70      20.005  19.424 -42.214  1.00 58.84           H  
ATOM   1139  CD2 LEU A  70      17.374  19.684 -42.482  1.00 58.84           C  
ATOM   1140 HD21 LEU A  70      17.318  19.969 -43.532  1.00 58.84           H  
ATOM   1141 HD22 LEU A  70      16.370  19.592 -42.067  1.00 58.84           H  
ATOM   1142 HD23 LEU A  70      17.900  20.460 -41.926  1.00 58.84           H  
ATOM   1143  N   VAL A  71      15.310  16.751 -45.422  1.00 54.63           N  
ATOM   1144  H   VAL A  71      15.473  17.747 -45.451  1.00 54.63           H  
ATOM   1145  CA  VAL A  71      14.981  16.086 -46.690  1.00 54.63           C  
ATOM   1146  HA  VAL A  71      14.820  15.022 -46.514  1.00 54.63           H  
ATOM   1147  C   VAL A  71      16.163  16.225 -47.639  1.00 54.63           C  
ATOM   1148  CB  VAL A  71      13.688  16.643 -47.316  1.00 54.63           C  
ATOM   1149  HB  VAL A  71      13.802  17.713 -47.491  1.00 54.63           H  
ATOM   1150  O   VAL A  71      16.628  17.332 -47.906  1.00 54.63           O  
ATOM   1151  CG1 VAL A  71      13.371  15.957 -48.651  1.00 54.63           C  
ATOM   1152 HG11 VAL A  71      12.417  16.322 -49.033  1.00 54.63           H  
ATOM   1153 HG12 VAL A  71      13.309  14.877 -48.516  1.00 54.63           H  
ATOM   1154 HG13 VAL A  71      14.134  16.191 -49.394  1.00 54.63           H  
ATOM   1155  CG2 VAL A  71      12.494  16.425 -46.377  1.00 54.63           C  
ATOM   1156 HG21 VAL A  71      12.376  15.363 -46.163  1.00 54.63           H  
ATOM   1157 HG22 VAL A  71      12.641  16.968 -45.443  1.00 54.63           H  
ATOM   1158 HG23 VAL A  71      11.584  16.795 -46.850  1.00 54.63           H  
ATOM   1159  N   MET A  72      16.656  15.097 -48.140  1.00 54.97           N  
ATOM   1160  H   MET A  72      16.237  14.225 -47.851  1.00 54.97           H  
ATOM   1161  CA  MET A  72      17.656  15.029 -49.199  1.00 54.97           C  
ATOM   1162  HA  MET A  72      18.171  15.986 -49.280  1.00 54.97           H  
ATOM   1163  C   MET A  72      16.943  14.760 -50.518  1.00 54.97           C  
ATOM   1164  CB  MET A  72      18.690  13.936 -48.889  1.00 54.97           C  
ATOM   1165  HB2 MET A  72      18.851  13.328 -49.779  1.00 54.97           H  
ATOM   1166  HB3 MET A  72      18.302  13.278 -48.111  1.00 54.97           H  
ATOM   1167  O   MET A  72      16.123  13.845 -50.622  1.00 54.97           O  
ATOM   1168  CG  MET A  72      20.049  14.500 -48.454  1.00 54.97           C  
ATOM   1169  HG2 MET A  72      19.908  15.409 -47.869  1.00 54.97           H  
ATOM   1170  HG3 MET A  72      20.596  14.786 -49.353  1.00 54.97           H  
ATOM   1171  SD  MET A  72      21.085  13.360 -47.498  1.00 54.97           S  
ATOM   1172  CE  MET A  72      20.894  11.862 -48.473  1.00 54.97           C  
ATOM   1173  HE1 MET A  72      21.280  12.038 -49.477  1.00 54.97           H  
ATOM   1174  HE2 MET A  72      21.453  11.048 -48.011  1.00 54.97           H  
ATOM   1175  HE3 MET A  72      19.841  11.583 -48.519  1.00 54.97           H  
ATOM   1176  N   TYR A  73      17.282  15.543 -51.536  1.00 49.57           N  
ATOM   1177  H   TYR A  73      17.962  16.275 -51.386  1.00 49.57           H  
ATOM   1178  CA  TYR A  73      16.808  15.329 -52.897  1.00 49.57           C  
ATOM   1179  HA  TYR A  73      15.830  14.848 -52.872  1.00 49.57           H  
ATOM   1180  C   TYR A  73      17.789  14.402 -53.604  1.00 49.57           C  
ATOM   1181  CB  TYR A  73      16.639  16.671 -53.614  1.00 49.57           C  
ATOM   1182  HB2 TYR A  73      16.322  16.481 -54.640  1.00 49.57           H  
ATOM   1183  HB3 TYR A  73      17.600  17.184 -53.658  1.00 49.57           H  
ATOM   1184  O   TYR A  73      18.924  14.778 -53.889  1.00 49.57           O  
ATOM   1185  CG  TYR A  73      15.621  17.574 -52.948  1.00 49.57           C  
ATOM   1186  CD1 TYR A  73      14.256  17.463 -53.274  1.00 49.57           C  
ATOM   1187  HD1 TYR A  73      13.923  16.744 -54.007  1.00 49.57           H  
ATOM   1188  CD2 TYR A  73      16.038  18.501 -51.972  1.00 49.57           C  
ATOM   1189  HD2 TYR A  73      17.083  18.582 -51.712  1.00 49.57           H  
ATOM   1190  CE1 TYR A  73      13.311  18.291 -52.637  1.00 49.57           C  
ATOM   1191  HE1 TYR A  73      12.259  18.215 -52.872  1.00 49.57           H  
ATOM   1192  CE2 TYR A  73      15.093  19.315 -51.321  1.00 49.57           C  
ATOM   1193  HE2 TYR A  73      15.415  20.013 -50.562  1.00 49.57           H  
ATOM   1194  OH  TYR A  73      12.818  20.009 -51.038  1.00 49.57           O  
ATOM   1195  HH  TYR A  73      13.215  20.531 -50.336  1.00 49.57           H  
ATOM   1196  CZ  TYR A  73      13.727  19.213 -51.656  1.00 49.57           C  
ATOM   1197  N   THR A  74      17.355  13.172 -53.851  1.00 52.36           N  
ATOM   1198  H   THR A  74      16.410  12.932 -53.588  1.00 52.36           H  
ATOM   1199  CA  THR A  74      18.140  12.165 -54.573  1.00 52.36           C  
ATOM   1200  HA  THR A  74      19.178  12.490 -54.645  1.00 52.36           H  
ATOM   1201  C   THR A  74      17.601  12.011 -55.992  1.00 52.36           C  
ATOM   1202  CB  THR A  74      18.139  10.819 -53.832  1.00 52.36           C  
ATOM   1203  HB  THR A  74      18.880  10.168 -54.296  1.00 52.36           H  
ATOM   1204  O   THR A  74      16.488  12.449 -56.293  1.00 52.36           O  
ATOM   1205  CG2 THR A  74      18.469  10.945 -52.347  1.00 52.36           C  
ATOM   1206 HG21 THR A  74      19.472  11.357 -52.233  1.00 52.36           H  
ATOM   1207 HG22 THR A  74      18.422   9.954 -51.896  1.00 52.36           H  
ATOM   1208 HG23 THR A  74      17.750  11.584 -51.836  1.00 52.36           H  
ATOM   1209  OG1 THR A  74      16.881  10.193 -53.939  1.00 52.36           O  
ATOM   1210  HG1 THR A  74      16.221  10.756 -53.527  1.00 52.36           H  
ATOM   1211  N   SER A  75      18.333  11.316 -56.867  1.00 49.27           N  
ATOM   1212  H   SER A  75      19.216  10.921 -56.575  1.00 49.27           H  
ATOM   1213  CA  SER A  75      17.805  10.898 -58.177  1.00 49.27           C  
ATOM   1214  HA  SER A  75      17.517  11.786 -58.739  1.00 49.27           H  
ATOM   1215  C   SER A  75      16.557  10.004 -58.072  1.00 49.27           C  
ATOM   1216  CB  SER A  75      18.899  10.164 -58.960  1.00 49.27           C  
ATOM   1217  HB2 SER A  75      18.493   9.795 -59.902  1.00 49.27           H  
ATOM   1218  HB3 SER A  75      19.712  10.858 -59.173  1.00 49.27           H  
ATOM   1219  O   SER A  75      15.824   9.866 -59.048  1.00 49.27           O  
ATOM   1220  OG  SER A  75      19.397   9.082 -58.192  1.00 49.27           O  
ATOM   1221  HG  SER A  75      20.159   8.698 -58.632  1.00 49.27           H  
ATOM   1222  N   GLN A  76      16.293   9.426 -56.893  1.00 52.50           N  
ATOM   1223  H   GLN A  76      16.928   9.608 -56.129  1.00 52.50           H  
ATOM   1224  CA  GLN A  76      15.157   8.549 -56.598  1.00 52.50           C  
ATOM   1225  HA  GLN A  76      14.761   8.160 -57.536  1.00 52.50           H  
ATOM   1226  C   GLN A  76      13.984   9.267 -55.900  1.00 52.50           C  
ATOM   1227  CB  GLN A  76      15.649   7.355 -55.763  1.00 52.50           C  
ATOM   1228  HB2 GLN A  76      14.801   6.703 -55.552  1.00 52.50           H  
ATOM   1229  HB3 GLN A  76      16.045   7.716 -54.814  1.00 52.50           H  
ATOM   1230  O   GLN A  76      12.997   8.617 -55.554  1.00 52.50           O  
ATOM   1231  CG  GLN A  76      16.725   6.525 -56.480  1.00 52.50           C  
ATOM   1232  HG2 GLN A  76      16.342   6.207 -57.449  1.00 52.50           H  
ATOM   1233  HG3 GLN A  76      17.616   7.131 -56.644  1.00 52.50           H  
ATOM   1234  CD  GLN A  76      17.136   5.286 -55.690  1.00 52.50           C  
ATOM   1235  NE2 GLN A  76      17.915   4.416 -56.288  1.00 52.50           N  
ATOM   1236 HE21 GLN A  76      18.282   4.582 -57.215  1.00 52.50           H  
ATOM   1237 HE22 GLN A  76      18.224   3.630 -55.735  1.00 52.50           H  
ATOM   1238  OE1 GLN A  76      16.768   5.073 -54.545  1.00 52.50           O  
ATOM   1239  N   GLY A  77      14.069  10.587 -55.695  1.00 54.31           N  
ATOM   1240  H   GLY A  77      14.914  11.058 -55.988  1.00 54.31           H  
ATOM   1241  CA  GLY A  77      13.053  11.397 -55.016  1.00 54.31           C  
ATOM   1242  HA2 GLY A  77      12.805  12.249 -55.649  1.00 54.31           H  
ATOM   1243  HA3 GLY A  77      12.142  10.816 -54.874  1.00 54.31           H  
ATOM   1244  C   GLY A  77      13.489  11.937 -53.649  1.00 54.31           C  
ATOM   1245  O   GLY A  77      14.652  11.814 -53.247  1.00 54.31           O  
ATOM   1246  N   GLU A  78      12.541  12.574 -52.956  1.00 58.44           N  
ATOM   1247  H   GLU A  78      11.610  12.627 -53.346  1.00 58.44           H  
ATOM   1248  CA  GLU A  78      12.715  13.130 -51.610  1.00 58.44           C  
ATOM   1249  HA  GLU A  78      13.605  13.758 -51.586  1.00 58.44           H  
ATOM   1250  C   GLU A  78      12.879  12.018 -50.578  1.00 58.44           C  
ATOM   1251  CB  GLU A  78      11.499  13.984 -51.217  1.00 58.44           C  
ATOM   1252  HB2 GLU A  78      10.584  13.432 -51.434  1.00 58.44           H  
ATOM   1253  HB3 GLU A  78      11.543  14.173 -50.145  1.00 58.44           H  
ATOM   1254  O   GLU A  78      12.033  11.128 -50.459  1.00 58.44           O  
ATOM   1255  CG  GLU A  78      11.475  15.330 -51.950  1.00 58.44           C  
ATOM   1256  HG2 GLU A  78      11.472  15.146 -53.024  1.00 58.44           H  
ATOM   1257  HG3 GLU A  78      12.392  15.863 -51.699  1.00 58.44           H  
ATOM   1258  CD  GLU A  78      10.264  16.201 -51.577  1.00 58.44           C  
ATOM   1259  OE1 GLU A  78      10.017  17.170 -52.329  1.00 58.44           O  
ATOM   1260  OE2 GLU A  78       9.592  15.897 -50.565  1.00 58.44           O  
ATOM   1261  N   LYS A  79      13.958  12.081 -49.796  1.00 62.59           N  
ATOM   1262  H   LYS A  79      14.654  12.788 -49.982  1.00 62.59           H  
ATOM   1263  CA  LYS A  79      14.199  11.125 -48.721  1.00 62.59           C  
ATOM   1264  HA  LYS A  79      13.267  10.595 -48.524  1.00 62.59           H  
ATOM   1265  C   LYS A  79      14.591  11.836 -47.440  1.00 62.59           C  
ATOM   1266  CB  LYS A  79      15.217  10.097 -49.210  1.00 62.59           C  
ATOM   1267  HB2 LYS A  79      14.924   9.796 -50.216  1.00 62.59           H  
ATOM   1268  HB3 LYS A  79      16.210  10.542 -49.265  1.00 62.59           H  
ATOM   1269  O   LYS A  79      15.564  12.586 -47.404  1.00 62.59           O  
ATOM   1270  CG  LYS A  79      15.244   8.857 -48.311  1.00 62.59           C  
ATOM   1271  HG2 LYS A  79      15.927   9.035 -47.480  1.00 62.59           H  
ATOM   1272  HG3 LYS A  79      14.250   8.638 -47.920  1.00 62.59           H  
ATOM   1273  CD  LYS A  79      15.712   7.671 -49.152  1.00 62.59           C  
ATOM   1274  HD2 LYS A  79      16.561   7.977 -49.763  1.00 62.59           H  
ATOM   1275  HD3 LYS A  79      14.909   7.356 -49.818  1.00 62.59           H  
ATOM   1276  CE  LYS A  79      16.118   6.518 -48.253  1.00 62.59           C  
ATOM   1277  HE2 LYS A  79      15.240   6.044 -47.814  1.00 62.59           H  
ATOM   1278  HE3 LYS A  79      16.734   6.910 -47.444  1.00 62.59           H  
ATOM   1279  NZ  LYS A  79      16.912   5.549 -49.029  1.00 62.59           N  
ATOM   1280  HZ1 LYS A  79      16.320   4.901 -49.528  1.00 62.59           H  
ATOM   1281  HZ2 LYS A  79      17.558   6.000 -49.661  1.00 62.59           H  
ATOM   1282  HZ3 LYS A  79      17.447   4.993 -48.378  1.00 62.59           H  
ATOM   1283  N   GLY A  80      13.808  11.599 -46.393  1.00 66.83           N  
ATOM   1284  H   GLY A  80      13.021  10.976 -46.510  1.00 66.83           H  
ATOM   1285  CA  GLY A  80      14.106  12.092 -45.057  1.00 66.83           C  
ATOM   1286  HA2 GLY A  80      14.243  13.172 -45.110  1.00 66.83           H  
ATOM   1287  HA3 GLY A  80      13.270  11.887 -44.387  1.00 66.83           H  
ATOM   1288  C   GLY A  80      15.356  11.418 -44.488  1.00 66.83           C  
ATOM   1289  O   GLY A  80      15.510  10.204 -44.613  1.00 66.83           O  
ATOM   1290  N   PHE A  81      16.230  12.185 -43.849  1.00 72.52           N  
ATOM   1291  H   PHE A  81      16.055  13.178 -43.809  1.00 72.52           H  
ATOM   1292  CA  PHE A  81      17.355  11.686 -43.059  1.00 72.52           C  
ATOM   1293  HA  PHE A  81      17.164  10.645 -42.797  1.00 72.52           H  
ATOM   1294  C   PHE A  81      17.449  12.473 -41.749  1.00 72.52           C  
ATOM   1295  CB  PHE A  81      18.661  11.726 -43.869  1.00 72.52           C  
ATOM   1296  HB2 PHE A  81      19.443  11.226 -43.298  1.00 72.52           H  
ATOM   1297  HB3 PHE A  81      18.522  11.158 -44.789  1.00 72.52           H  
ATOM   1298  O   PHE A  81      16.922  13.580 -41.632  1.00 72.52           O  
ATOM   1299  CG  PHE A  81      19.128  13.120 -44.228  1.00 72.52           C  
ATOM   1300  CD1 PHE A  81      18.498  13.813 -45.276  1.00 72.52           C  
ATOM   1301  HD1 PHE A  81      17.697  13.347 -45.832  1.00 72.52           H  
ATOM   1302  CD2 PHE A  81      20.157  13.740 -43.496  1.00 72.52           C  
ATOM   1303  HD2 PHE A  81      20.642  13.222 -42.682  1.00 72.52           H  
ATOM   1304  CE1 PHE A  81      18.865  15.135 -45.558  1.00 72.52           C  
ATOM   1305  HE1 PHE A  81      18.350  15.706 -46.317  1.00 72.52           H  
ATOM   1306  CE2 PHE A  81      20.556  15.044 -43.826  1.00 72.52           C  
ATOM   1307  HE2 PHE A  81      21.367  15.514 -43.289  1.00 72.52           H  
ATOM   1308  CZ  PHE A  81      19.892  15.747 -44.840  1.00 72.52           C  
ATOM   1309  HZ  PHE A  81      20.124  16.783 -45.040  1.00 72.52           H  
ATOM   1310  N   LEU A  82      18.091  11.882 -40.742  1.00 78.86           N  
ATOM   1311  H   LEU A  82      18.558  11.002 -40.911  1.00 78.86           H  
ATOM   1312  CA  LEU A  82      18.302  12.524 -39.448  1.00 78.86           C  
ATOM   1313  HA  LEU A  82      17.643  13.388 -39.351  1.00 78.86           H  
ATOM   1314  C   LEU A  82      19.734  13.037 -39.351  1.00 78.86           C  
ATOM   1315  CB  LEU A  82      17.987  11.550 -38.301  1.00 78.86           C  
ATOM   1316  HB2 LEU A  82      18.603  10.660 -38.436  1.00 78.86           H  
ATOM   1317  HB3 LEU A  82      18.278  12.018 -37.361  1.00 78.86           H  
ATOM   1318  O   LEU A  82      20.676  12.327 -39.703  1.00 78.86           O  
ATOM   1319  CG  LEU A  82      16.524  11.094 -38.190  1.00 78.86           C  
ATOM   1320  HG  LEU A  82      16.235  10.576 -39.104  1.00 78.86           H  
ATOM   1321  CD1 LEU A  82      16.402  10.122 -37.019  1.00 78.86           C  
ATOM   1322 HD11 LEU A  82      16.462  10.659 -36.073  1.00 78.86           H  
ATOM   1323 HD12 LEU A  82      17.217   9.399 -37.063  1.00 78.86           H  
ATOM   1324 HD13 LEU A  82      15.448   9.598 -37.080  1.00 78.86           H  
ATOM   1325  CD2 LEU A  82      15.562  12.253 -37.936  1.00 78.86           C  
ATOM   1326 HD21 LEU A  82      15.878  12.845 -37.078  1.00 78.86           H  
ATOM   1327 HD22 LEU A  82      14.559  11.867 -37.753  1.00 78.86           H  
ATOM   1328 HD23 LEU A  82      15.521  12.888 -38.821  1.00 78.86           H  
ATOM   1329  N   CYS A  83      19.885  14.243 -38.815  1.00 82.79           N  
ATOM   1330  H   CYS A  83      19.063  14.804 -38.642  1.00 82.79           H  
ATOM   1331  CA  CYS A  83      21.185  14.791 -38.453  1.00 82.79           C  
ATOM   1332  HA  CYS A  83      21.976  14.200 -38.916  1.00 82.79           H  
ATOM   1333  C   CYS A  83      21.387  14.795 -36.947  1.00 82.79           C  
ATOM   1334  CB  CYS A  83      21.295  16.214 -38.967  1.00 82.79           C  
ATOM   1335  HB2 CYS A  83      20.418  16.768 -38.632  1.00 82.79           H  
ATOM   1336  HB3 CYS A  83      22.185  16.673 -38.536  1.00 82.79           H  
ATOM   1337  O   CYS A  83      20.526  15.303 -36.228  1.00 82.79           O  
ATOM   1338  SG  CYS A  83      21.415  16.337 -40.751  1.00 82.79           S  
ATOM   1339  N   ASP A  84      22.548  14.327 -36.493  1.00 81.61           N  
ATOM   1340  H   ASP A  84      23.215  13.970 -37.162  1.00 81.61           H  
ATOM   1341  CA  ASP A  84      23.021  14.573 -35.134  1.00 81.61           C  
ATOM   1342  HA  ASP A  84      22.160  14.846 -34.524  1.00 81.61           H  
ATOM   1343  C   ASP A  84      23.954  15.787 -35.117  1.00 81.61           C  
ATOM   1344  CB  ASP A  84      23.587  13.299 -34.496  1.00 81.61           C  
ATOM   1345  HB2 ASP A  84      22.823  12.524 -34.551  1.00 81.61           H  
ATOM   1346  HB3 ASP A  84      24.455  12.944 -35.051  1.00 81.61           H  
ATOM   1347  O   ASP A  84      25.089  15.762 -35.599  1.00 81.61           O  
ATOM   1348  CG  ASP A  84      23.987  13.473 -33.028  1.00 81.61           C  
ATOM   1349  OD1 ASP A  84      24.140  14.616 -32.534  1.00 81.61           O  
ATOM   1350  OD2 ASP A  84      24.135  12.437 -32.346  1.00 81.61           O  
ATOM   1351  N   SER A  85      23.429  16.891 -34.584  1.00 78.66           N  
ATOM   1352  H   SER A  85      22.476  16.839 -34.252  1.00 78.66           H  
ATOM   1353  CA  SER A  85      24.130  18.170 -34.453  1.00 78.66           C  
ATOM   1354  HA  SER A  85      24.908  18.213 -35.215  1.00 78.66           H  
ATOM   1355  C   SER A  85      24.834  18.354 -33.103  1.00 78.66           C  
ATOM   1356  CB  SER A  85      23.168  19.331 -34.737  1.00 78.66           C  
ATOM   1357  HB2 SER A  85      23.710  20.276 -34.677  1.00 78.66           H  
ATOM   1358  HB3 SER A  85      22.781  19.231 -35.751  1.00 78.66           H  
ATOM   1359  O   SER A  85      25.338  19.444 -32.843  1.00 78.66           O  
ATOM   1360  OG  SER A  85      22.077  19.353 -33.831  1.00 78.66           O  
ATOM   1361  HG  SER A  85      22.404  19.253 -32.934  1.00 78.66           H  
ATOM   1362  N   LEU A  86      24.829  17.350 -32.219  1.00 74.64           N  
ATOM   1363  H   LEU A  86      24.464  16.453 -32.506  1.00 74.64           H  
ATOM   1364  CA  LEU A  86      25.343  17.466 -30.849  1.00 74.64           C  
ATOM   1365  HA  LEU A  86      25.679  18.486 -30.664  1.00 74.64           H  
ATOM   1366  C   LEU A  86      26.565  16.579 -30.592  1.00 74.64           C  
ATOM   1367  CB  LEU A  86      24.219  17.132 -29.848  1.00 74.64           C  
ATOM   1368  HB2 LEU A  86      24.645  17.155 -28.845  1.00 74.64           H  
ATOM   1369  HB3 LEU A  86      23.883  16.113 -30.041  1.00 74.64           H  
ATOM   1370  O   LEU A  86      27.510  17.023 -29.938  1.00 74.64           O  
ATOM   1371  CG  LEU A  86      22.995  18.065 -29.877  1.00 74.64           C  
ATOM   1372  HG  LEU A  86      22.512  18.006 -30.852  1.00 74.64           H  
ATOM   1373  CD1 LEU A  86      21.992  17.620 -28.808  1.00 74.64           C  
ATOM   1374 HD11 LEU A  86      21.072  18.194 -28.916  1.00 74.64           H  
ATOM   1375 HD12 LEU A  86      22.412  17.778 -27.815  1.00 74.64           H  
ATOM   1376 HD13 LEU A  86      21.772  16.559 -28.933  1.00 74.64           H  
ATOM   1377  CD2 LEU A  86      23.352  19.526 -29.583  1.00 74.64           C  
ATOM   1378 HD21 LEU A  86      23.886  19.601 -28.636  1.00 74.64           H  
ATOM   1379 HD22 LEU A  86      23.981  19.917 -30.383  1.00 74.64           H  
ATOM   1380 HD23 LEU A  86      22.441  20.123 -29.546  1.00 74.64           H  
ATOM   1381  N   THR A  87      26.549  15.337 -31.066  1.00 81.79           N  
ATOM   1382  H   THR A  87      25.743  15.025 -31.588  1.00 81.79           H  
ATOM   1383  CA  THR A  87      27.591  14.345 -30.759  1.00 81.79           C  
ATOM   1384  HA  THR A  87      27.783  14.365 -29.686  1.00 81.79           H  
ATOM   1385  C   THR A  87      28.897  14.664 -31.488  1.00 81.79           C  
ATOM   1386  CB  THR A  87      27.102  12.937 -31.115  1.00 81.79           C  
ATOM   1387  HB  THR A  87      26.951  12.865 -32.192  1.00 81.79           H  
ATOM   1388  O   THR A  87      28.872  14.969 -32.673  1.00 81.79           O  
ATOM   1389  CG2 THR A  87      28.071  11.850 -30.666  1.00 81.79           C  
ATOM   1390 HG21 THR A  87      29.050  11.997 -31.121  1.00 81.79           H  
ATOM   1391 HG22 THR A  87      27.684  10.885 -30.994  1.00 81.79           H  
ATOM   1392 HG23 THR A  87      28.160  11.842 -29.579  1.00 81.79           H  
ATOM   1393  OG1 THR A  87      25.879  12.700 -30.453  1.00 81.79           O  
ATOM   1394  HG1 THR A  87      25.251  12.554 -31.164  1.00 81.79           H  
ATOM   1395  N   ASP A  88      30.041  14.600 -30.796  1.00 81.30           N  
ATOM   1396  H   ASP A  88      29.993  14.293 -29.836  1.00 81.30           H  
ATOM   1397  CA  ASP A  88      31.389  14.840 -31.360  1.00 81.30           C  
ATOM   1398  HA  ASP A  88      32.051  14.995 -30.508  1.00 81.30           H  
ATOM   1399  C   ASP A  88      31.509  16.135 -32.200  1.00 81.30           C  
ATOM   1400  CB  ASP A  88      31.907  13.577 -32.086  1.00 81.30           C  
ATOM   1401  HB2 ASP A  88      31.674  12.703 -31.477  1.00 81.30           H  
ATOM   1402  HB3 ASP A  88      31.386  13.468 -33.037  1.00 81.30           H  
ATOM   1403  O   ASP A  88      32.119  16.162 -33.262  1.00 81.30           O  
ATOM   1404  CG  ASP A  88      33.428  13.586 -32.330  1.00 81.30           C  
ATOM   1405  OD1 ASP A  88      34.145  14.090 -31.434  1.00 81.30           O  
ATOM   1406  OD2 ASP A  88      33.885  13.009 -33.351  1.00 81.30           O  
ATOM   1407  N   GLY A  89      30.871  17.225 -31.754  1.00 79.07           N  
ATOM   1408  H   GLY A  89      30.307  17.135 -30.921  1.00 79.07           H  
ATOM   1409  CA  GLY A  89      30.844  18.496 -32.497  1.00 79.07           C  
ATOM   1410  HA2 GLY A  89      30.703  19.313 -31.790  1.00 79.07           H  
ATOM   1411  HA3 GLY A  89      31.801  18.638 -32.999  1.00 79.07           H  
ATOM   1412  C   GLY A  89      29.740  18.601 -33.562  1.00 79.07           C  
ATOM   1413  O   GLY A  89      29.636  19.632 -34.228  1.00 79.07           O  
ATOM   1414  N   GLY A  90      28.885  17.583 -33.676  1.00 79.48           N  
ATOM   1415  H   GLY A  90      29.115  16.728 -33.189  1.00 79.48           H  
ATOM   1416  CA  GLY A  90      27.743  17.517 -34.583  1.00 79.48           C  
ATOM   1417  HA2 GLY A  90      27.248  18.488 -34.593  1.00 79.48           H  
ATOM   1418  HA3 GLY A  90      27.042  16.769 -34.211  1.00 79.48           H  
ATOM   1419  C   GLY A  90      28.115  17.143 -36.019  1.00 79.48           C  
ATOM   1420  O   GLY A  90      29.184  16.604 -36.280  1.00 79.48           O  
ATOM   1421  N   ARG A  91      27.223  17.488 -36.961  1.00 83.28           N  
ATOM   1422  H   ARG A  91      26.347  17.867 -36.632  1.00 83.28           H  
ATOM   1423  CA  ARG A  91      27.364  17.279 -38.420  1.00 83.28           C  
ATOM   1424  HA  ARG A  91      26.509  17.760 -38.896  1.00 83.28           H  
ATOM   1425  C   ARG A  91      27.302  15.819 -38.874  1.00 83.28           C  
ATOM   1426  CB  ARG A  91      28.623  17.970 -38.971  1.00 83.28           C  
ATOM   1427  HB2 ARG A  91      29.501  17.387 -38.694  1.00 83.28           H  
ATOM   1428  HB3 ARG A  91      28.563  17.983 -40.059  1.00 83.28           H  
ATOM   1429  O   ARG A  91      27.687  15.513 -40.002  1.00 83.28           O  
ATOM   1430  CG  ARG A  91      28.806  19.409 -38.490  1.00 83.28           C  
ATOM   1431  HG2 ARG A  91      27.968  20.020 -38.827  1.00 83.28           H  
ATOM   1432  HG3 ARG A  91      28.866  19.451 -37.402  1.00 83.28           H  
ATOM   1433  CD  ARG A  91      30.116  19.938 -39.058  1.00 83.28           C  
ATOM   1434  HD2 ARG A  91      30.931  19.329 -38.666  1.00 83.28           H  
ATOM   1435  HD3 ARG A  91      30.099  19.853 -40.145  1.00 83.28           H  
ATOM   1436  NE  ARG A  91      30.310  21.345 -38.684  1.00 83.28           N  
ATOM   1437  HE  ARG A  91      29.480  21.854 -38.415  1.00 83.28           H  
ATOM   1438  NH1 ARG A  91      32.545  21.445 -39.178  1.00 83.28           N  
ATOM   1439 HH11 ARG A  91      33.359  21.995 -39.411  1.00 83.28           H  
ATOM   1440 HH12 ARG A  91      32.485  20.490 -39.499  1.00 83.28           H  
ATOM   1441  NH2 ARG A  91      31.471  23.279 -38.488  1.00 83.28           N  
ATOM   1442 HH21 ARG A  91      30.596  23.750 -38.305  1.00 83.28           H  
ATOM   1443 HH22 ARG A  91      32.321  23.800 -38.655  1.00 83.28           H  
ATOM   1444  CZ  ARG A  91      31.441  22.011 -38.779  1.00 83.28           C  
ATOM   1445  N   TRP A  92      26.779  14.928 -38.041  1.00 89.37           N  
ATOM   1446  H   TRP A  92      26.465  15.228 -37.129  1.00 89.37           H  
ATOM   1447  CA  TRP A  92      26.633  13.521 -38.398  1.00 89.37           C  
ATOM   1448  HA  TRP A  92      27.470  13.225 -39.030  1.00 89.37           H  
ATOM   1449  C   TRP A  92      25.339  13.277 -39.158  1.00 89.37           C  
ATOM   1450  CB  TRP A  92      26.686  12.662 -37.142  1.00 89.37           C  
ATOM   1451  HB2 TRP A  92      25.902  13.003 -36.466  1.00 89.37           H  
ATOM   1452  HB3 TRP A  92      26.487  11.624 -37.407  1.00 89.37           H  
ATOM   1453  O   TRP A  92      24.263  13.666 -38.704  1.00 89.37           O  
ATOM   1454  CG  TRP A  92      27.990  12.724 -36.432  1.00 89.37           C  
ATOM   1455  CD1 TRP A  92      28.261  13.463 -35.335  1.00 89.37           C  
ATOM   1456  HD1 TRP A  92      27.555  14.095 -34.816  1.00 89.37           H  
ATOM   1457  CD2 TRP A  92      29.242  12.085 -36.811  1.00 89.37           C  
ATOM   1458  CE2 TRP A  92      30.252  12.498 -35.894  1.00 89.37           C  
ATOM   1459  CE3 TRP A  92      29.625  11.219 -37.858  1.00 89.37           C  
ATOM   1460  HE3 TRP A  92      28.887  10.890 -38.575  1.00 89.37           H  
ATOM   1461  NE1 TRP A  92      29.596  13.337 -35.019  1.00 89.37           N  
ATOM   1462  HE1 TRP A  92      30.033  13.882 -34.289  1.00 89.37           H  
ATOM   1463  CH2 TRP A  92      31.938  11.232 -37.078  1.00 89.37           C  
ATOM   1464  HH2 TRP A  92      32.966  10.931 -37.217  1.00 89.37           H  
ATOM   1465  CZ2 TRP A  92      31.584  12.079 -36.013  1.00 89.37           C  
ATOM   1466  HZ2 TRP A  92      32.325  12.434 -35.313  1.00 89.37           H  
ATOM   1467  CZ3 TRP A  92      30.961  10.799 -37.991  1.00 89.37           C  
ATOM   1468  HZ3 TRP A  92      31.245  10.160 -38.815  1.00 89.37           H  
ATOM   1469  N   ILE A  93      25.440  12.564 -40.277  1.00 88.82           N  
ATOM   1470  H   ILE A  93      26.360  12.277 -40.578  1.00 88.82           H  
ATOM   1471  CA  ILE A  93      24.291  11.965 -40.957  1.00 88.82           C  
ATOM   1472  HA  ILE A  93      23.417  12.604 -40.832  1.00 88.82           H  
ATOM   1473  C   ILE A  93      24.025  10.618 -40.287  1.00 88.82           C  
ATOM   1474  CB  ILE A  93      24.565  11.802 -42.469  1.00 88.82           C  
ATOM   1475  HB  ILE A  93      25.412  11.126 -42.589  1.00 88.82           H  
ATOM   1476  O   ILE A  93      24.880   9.732 -40.298  1.00 88.82           O  
ATOM   1477  CG1 ILE A  93      24.925  13.149 -43.141  1.00 88.82           C  
ATOM   1478 HG12 ILE A  93      25.694  13.660 -42.562  1.00 88.82           H  
ATOM   1479 HG13 ILE A  93      24.044  13.790 -43.179  1.00 88.82           H  
ATOM   1480  CG2 ILE A  93      23.339  11.167 -43.156  1.00 88.82           C  
ATOM   1481 HG21 ILE A  93      22.468  11.811 -43.037  1.00 88.82           H  
ATOM   1482 HG22 ILE A  93      23.123  10.187 -42.730  1.00 88.82           H  
ATOM   1483 HG23 ILE A  93      23.532  11.025 -44.219  1.00 88.82           H  
ATOM   1484  CD1 ILE A  93      25.476  12.988 -44.563  1.00 88.82           C  
ATOM   1485 HD11 ILE A  93      24.675  12.722 -45.252  1.00 88.82           H  
ATOM   1486 HD12 ILE A  93      26.246  12.217 -44.581  1.00 88.82           H  
ATOM   1487 HD13 ILE A  93      25.923  13.927 -44.887  1.00 88.82           H  
ATOM   1488  N   VAL A  94      22.840  10.436 -39.709  1.00 90.01           N  
ATOM   1489  H   VAL A  94      22.162  11.185 -39.729  1.00 90.01           H  
ATOM   1490  CA  VAL A  94      22.471   9.165 -39.079  1.00 90.01           C  
ATOM   1491  HA  VAL A  94      23.350   8.757 -38.580  1.00 90.01           H  
ATOM   1492  C   VAL A  94      22.032   8.188 -40.169  1.00 90.01           C  
ATOM   1493  CB  VAL A  94      21.389   9.354 -38.004  1.00 90.01           C  
ATOM   1494  HB  VAL A  94      20.463   9.658 -38.493  1.00 90.01           H  
ATOM   1495  O   VAL A  94      20.942   8.313 -40.727  1.00 90.01           O  
ATOM   1496  CG1 VAL A  94      21.138   8.044 -37.245  1.00 90.01           C  
ATOM   1497 HG11 VAL A  94      20.849   7.249 -37.931  1.00 90.01           H  
ATOM   1498 HG12 VAL A  94      20.336   8.184 -36.520  1.00 90.01           H  
ATOM   1499 HG13 VAL A  94      22.042   7.737 -36.720  1.00 90.01           H  
ATOM   1500  CG2 VAL A  94      21.763  10.426 -36.970  1.00 90.01           C  
ATOM   1501 HG21 VAL A  94      21.869  11.399 -37.450  1.00 90.01           H  
ATOM   1502 HG22 VAL A  94      20.982  10.505 -36.214  1.00 90.01           H  
ATOM   1503 HG23 VAL A  94      22.706  10.169 -36.488  1.00 90.01           H  
ATOM   1504  N   ILE A  95      22.886   7.210 -40.480  1.00 92.72           N  
ATOM   1505  H   ILE A  95      23.814   7.258 -40.086  1.00 92.72           H  
ATOM   1506  CA  ILE A  95      22.611   6.195 -41.515  1.00 92.72           C  
ATOM   1507  HA  ILE A  95      21.962   6.654 -42.261  1.00 92.72           H  
ATOM   1508  C   ILE A  95      21.861   4.967 -40.981  1.00 92.72           C  
ATOM   1509  CB  ILE A  95      23.903   5.783 -42.250  1.00 92.72           C  
ATOM   1510  HB  ILE A  95      23.610   5.106 -43.052  1.00 92.72           H  
ATOM   1511  O   ILE A  95      21.236   4.228 -41.743  1.00 92.72           O  
ATOM   1512  CG1 ILE A  95      24.890   5.028 -41.329  1.00 92.72           C  
ATOM   1513 HG12 ILE A  95      25.226   5.687 -40.528  1.00 92.72           H  
ATOM   1514 HG13 ILE A  95      24.385   4.174 -40.878  1.00 92.72           H  
ATOM   1515  CG2 ILE A  95      24.560   7.014 -42.901  1.00 92.72           C  
ATOM   1516 HG21 ILE A  95      25.325   6.701 -43.612  1.00 92.72           H  
ATOM   1517 HG22 ILE A  95      25.026   7.645 -42.144  1.00 92.72           H  
ATOM   1518 HG23 ILE A  95      23.818   7.605 -43.439  1.00 92.72           H  
ATOM   1519  CD1 ILE A  95      26.120   4.483 -42.063  1.00 92.72           C  
ATOM   1520 HD11 ILE A  95      26.747   5.302 -42.415  1.00 92.72           H  
ATOM   1521 HD12 ILE A  95      26.707   3.872 -41.378  1.00 92.72           H  
ATOM   1522 HD13 ILE A  95      25.811   3.869 -42.909  1.00 92.72           H  
ATOM   1523  N   GLN A  96      21.928   4.740 -39.671  1.00 93.48           N  
ATOM   1524  H   GLN A  96      22.443   5.390 -39.095  1.00 93.48           H  
ATOM   1525  CA  GLN A  96      21.302   3.620 -38.986  1.00 93.48           C  
ATOM   1526  HA  GLN A  96      20.374   3.366 -39.500  1.00 93.48           H  
ATOM   1527  C   GLN A  96      20.981   4.022 -37.553  1.00 93.48           C  
ATOM   1528  CB  GLN A  96      22.251   2.413 -39.024  1.00 93.48           C  
ATOM   1529  HB2 GLN A  96      23.164   2.631 -38.470  1.00 93.48           H  
ATOM   1530  HB3 GLN A  96      22.531   2.248 -40.064  1.00 93.48           H  
ATOM   1531  O   GLN A  96      21.752   4.741 -36.917  1.00 93.48           O  
ATOM   1532  CG  GLN A  96      21.609   1.118 -38.506  1.00 93.48           C  
ATOM   1533  HG2 GLN A  96      22.029   0.295 -39.084  1.00 93.48           H  
ATOM   1534  HG3 GLN A  96      20.533   1.124 -38.683  1.00 93.48           H  
ATOM   1535  CD  GLN A  96      21.881   0.757 -37.057  1.00 93.48           C  
ATOM   1536  NE2 GLN A  96      21.705  -0.504 -36.754  1.00 93.48           N  
ATOM   1537 HE21 GLN A  96      21.538  -1.164 -37.500  1.00 93.48           H  
ATOM   1538 HE22 GLN A  96      21.971  -0.814 -35.830  1.00 93.48           H  
ATOM   1539  OE1 GLN A  96      22.252   1.540 -36.202  1.00 93.48           O  
ATOM   1540  N   LYS A  97      19.845   3.550 -37.044  1.00 88.86           N  
ATOM   1541  H   LYS A  97      19.226   3.025 -37.646  1.00 88.86           H  
ATOM   1542  CA  LYS A  97      19.491   3.692 -35.634  1.00 88.86           C  
ATOM   1543  HA  LYS A  97      20.414   3.736 -35.055  1.00 88.86           H  
ATOM   1544  C   LYS A  97      18.689   2.482 -35.180  1.00 88.86           C  
ATOM   1545  CB  LYS A  97      18.716   5.004 -35.460  1.00 88.86           C  
ATOM   1546  HB2 LYS A  97      17.701   4.870 -35.833  1.00 88.86           H  
ATOM   1547  HB3 LYS A  97      19.198   5.785 -36.048  1.00 88.86           H  
ATOM   1548  O   LYS A  97      17.843   2.009 -35.935  1.00 88.86           O  
ATOM   1549  CG  LYS A  97      18.684   5.465 -34.001  1.00 88.86           C  
ATOM   1550  HG2 LYS A  97      18.240   4.690 -33.377  1.00 88.86           H  
ATOM   1551  HG3 LYS A  97      19.699   5.656 -33.653  1.00 88.86           H  
ATOM   1552  CD  LYS A  97      17.860   6.749 -33.900  1.00 88.86           C  
ATOM   1553  HD2 LYS A  97      18.387   7.572 -34.383  1.00 88.86           H  
ATOM   1554  HD3 LYS A  97      16.912   6.580 -34.411  1.00 88.86           H  
ATOM   1555  CE  LYS A  97      17.593   7.069 -32.432  1.00 88.86           C  
ATOM   1556  HE2 LYS A  97      17.181   6.170 -31.972  1.00 88.86           H  
ATOM   1557  HE3 LYS A  97      18.529   7.308 -31.927  1.00 88.86           H  
ATOM   1558  NZ  LYS A  97      16.610   8.166 -32.283  1.00 88.86           N  
ATOM   1559  HZ1 LYS A  97      17.014   9.073 -32.467  1.00 88.86           H  
ATOM   1560  HZ2 LYS A  97      15.864   8.036 -32.951  1.00 88.86           H  
ATOM   1561  HZ3 LYS A  97      16.187   8.114 -31.367  1.00 88.86           H  
ATOM   1562  N   ARG A  98      18.959   1.988 -33.966  1.00 87.12           N  
ATOM   1563  H   ARG A  98      19.721   2.419 -33.461  1.00 87.12           H  
ATOM   1564  CA  ARG A  98      18.214   0.916 -33.280  1.00 87.12           C  
ATOM   1565  HA  ARG A  98      17.228   0.798 -33.730  1.00 87.12           H  
ATOM   1566  C   ARG A  98      18.014   1.299 -31.824  1.00 87.12           C  
ATOM   1567  CB  ARG A  98      18.979  -0.416 -33.338  1.00 87.12           C  
ATOM   1568  HB2 ARG A  98      18.415  -1.173 -32.794  1.00 87.12           H  
ATOM   1569  HB3 ARG A  98      19.944  -0.300 -32.844  1.00 87.12           H  
ATOM   1570  O   ARG A  98      18.970   1.290 -31.051  1.00 87.12           O  
ATOM   1571  CG  ARG A  98      19.242  -0.911 -34.752  1.00 87.12           C  
ATOM   1572  HG2 ARG A  98      19.809  -0.134 -35.264  1.00 87.12           H  
ATOM   1573  HG3 ARG A  98      19.855  -1.812 -34.699  1.00 87.12           H  
ATOM   1574  CD  ARG A  98      17.993  -1.185 -35.585  1.00 87.12           C  
ATOM   1575  HD2 ARG A  98      18.342  -1.534 -36.557  1.00 87.12           H  
ATOM   1576  HD3 ARG A  98      17.429  -0.266 -35.743  1.00 87.12           H  
ATOM   1577  NE  ARG A  98      17.081  -2.184 -35.005  1.00 87.12           N  
ATOM   1578  HE  ARG A  98      16.204  -1.842 -34.640  1.00 87.12           H  
ATOM   1579  NH1 ARG A  98      18.366  -3.998 -35.534  1.00 87.12           N  
ATOM   1580 HH11 ARG A  98      18.546  -4.990 -35.482  1.00 87.12           H  
ATOM   1581 HH12 ARG A  98      19.134  -3.373 -35.734  1.00 87.12           H  
ATOM   1582  NH2 ARG A  98      16.263  -4.298 -34.848  1.00 87.12           N  
ATOM   1583 HH21 ARG A  98      16.372  -5.262 -35.129  1.00 87.12           H  
ATOM   1584 HH22 ARG A  98      15.337  -3.909 -34.742  1.00 87.12           H  
ATOM   1585  CZ  ARG A  98      17.240  -3.486 -35.127  1.00 87.12           C  
ATOM   1586  N   GLN A  99      16.792   1.643 -31.446  1.00 76.90           N  
ATOM   1587  H   GLN A  99      16.057   1.659 -32.138  1.00 76.90           H  
ATOM   1588  CA  GLN A  99      16.479   2.122 -30.104  1.00 76.90           C  
ATOM   1589  HA  GLN A  99      17.354   2.004 -29.464  1.00 76.90           H  
ATOM   1590  C   GLN A  99      15.354   1.322 -29.440  1.00 76.90           C  
ATOM   1591  CB  GLN A  99      16.169   3.623 -30.199  1.00 76.90           C  
ATOM   1592  HB2 GLN A  99      15.245   3.772 -30.759  1.00 76.90           H  
ATOM   1593  HB3 GLN A  99      16.981   4.112 -30.738  1.00 76.90           H  
ATOM   1594  O   GLN A  99      15.482   0.990 -28.261  1.00 76.90           O  
ATOM   1595  CG  GLN A  99      16.040   4.269 -28.814  1.00 76.90           C  
ATOM   1596  HG2 GLN A  99      16.938   4.059 -28.234  1.00 76.90           H  
ATOM   1597  HG3 GLN A  99      15.189   3.830 -28.293  1.00 76.90           H  
ATOM   1598  CD  GLN A  99      15.848   5.783 -28.859  1.00 76.90           C  
ATOM   1599  NE2 GLN A  99      15.389   6.371 -27.776  1.00 76.90           N  
ATOM   1600 HE21 GLN A  99      15.155   7.347 -27.889  1.00 76.90           H  
ATOM   1601 HE22 GLN A  99      15.008   5.808 -27.029  1.00 76.90           H  
ATOM   1602  OE1 GLN A  99      16.126   6.481 -29.824  1.00 76.90           O  
ATOM   1603  N   LEU A 100      14.274   1.017 -30.166  1.00 67.71           N  
ATOM   1604  H   LEU A 100      14.258   1.288 -31.139  1.00 67.71           H  
ATOM   1605  CA  LEU A 100      13.084   0.350 -29.623  1.00 67.71           C  
ATOM   1606  HA  LEU A 100      13.120   0.373 -28.534  1.00 67.71           H  
ATOM   1607  C   LEU A 100      12.999  -1.133 -29.991  1.00 67.71           C  
ATOM   1608  CB  LEU A 100      11.817   1.100 -30.076  1.00 67.71           C  
ATOM   1609  HB2 LEU A 100      10.954   0.576 -29.664  1.00 67.71           H  
ATOM   1610  HB3 LEU A 100      11.745   1.056 -31.162  1.00 67.71           H  
ATOM   1611  O   LEU A 100      12.385  -1.907 -29.256  1.00 67.71           O  
ATOM   1612  CG  LEU A 100      11.745   2.572 -29.635  1.00 67.71           C  
ATOM   1613  HG  LEU A 100      12.466   3.151 -30.214  1.00 67.71           H  
ATOM   1614  CD1 LEU A 100      10.353   3.129 -29.929  1.00 67.71           C  
ATOM   1615 HD11 LEU A 100       9.616   2.594 -29.330  1.00 67.71           H  
ATOM   1616 HD12 LEU A 100      10.116   2.991 -30.984  1.00 67.71           H  
ATOM   1617 HD13 LEU A 100      10.312   4.187 -29.669  1.00 67.71           H  
ATOM   1618  CD2 LEU A 100      12.093   2.760 -28.158  1.00 67.71           C  
ATOM   1619 HD21 LEU A 100      11.726   3.722 -27.800  1.00 67.71           H  
ATOM   1620 HD22 LEU A 100      11.636   1.959 -27.578  1.00 67.71           H  
ATOM   1621 HD23 LEU A 100      13.174   2.708 -28.021  1.00 67.71           H  
ATOM   1622  N   GLY A 101      13.626  -1.543 -31.096  1.00 73.24           N  
ATOM   1623  H   GLY A 101      14.029  -0.851 -31.712  1.00 73.24           H  
ATOM   1624  CA  GLY A 101      13.510  -2.901 -31.622  1.00 73.24           C  
ATOM   1625  HA2 GLY A 101      14.266  -3.038 -32.396  1.00 73.24           H  
ATOM   1626  HA3 GLY A 101      13.683  -3.618 -30.820  1.00 73.24           H  
ATOM   1627  C   GLY A 101      12.142  -3.197 -32.244  1.00 73.24           C  
ATOM   1628  O   GLY A 101      11.790  -4.366 -32.378  1.00 73.24           O  
ATOM   1629  N   ASP A 102      11.367  -2.165 -32.593  1.00 73.16           N  
ATOM   1630  H   ASP A 102      11.761  -1.236 -32.544  1.00 73.16           H  
ATOM   1631  CA  ASP A 102      10.016  -2.264 -33.167  1.00 73.16           C  
ATOM   1632  HA  ASP A 102       9.519  -3.131 -32.733  1.00 73.16           H  
ATOM   1633  C   ASP A 102      10.021  -2.471 -34.690  1.00 73.16           C  
ATOM   1634  CB  ASP A 102       9.204  -1.012 -32.777  1.00 73.16           C  
ATOM   1635  HB2 ASP A 102       8.175  -1.157 -33.107  1.00 73.16           H  
ATOM   1636  HB3 ASP A 102       9.190  -0.932 -31.690  1.00 73.16           H  
ATOM   1637  O   ASP A 102       9.056  -2.982 -35.261  1.00 73.16           O  
ATOM   1638  CG  ASP A 102       9.720   0.318 -33.359  1.00 73.16           C  
ATOM   1639  OD1 ASP A 102      10.844   0.346 -33.913  1.00 73.16           O  
ATOM   1640  OD2 ASP A 102       8.997   1.329 -33.230  1.00 73.16           O  
ATOM   1641  N   THR A 103      11.120  -2.110 -35.349  1.00 84.75           N  
ATOM   1642  H   THR A 103      11.819  -1.606 -34.824  1.00 84.75           H  
ATOM   1643  CA  THR A 103      11.312  -2.313 -36.783  1.00 84.75           C  
ATOM   1644  HA  THR A 103      10.334  -2.397 -37.256  1.00 84.75           H  
ATOM   1645  C   THR A 103      12.082  -3.601 -37.031  1.00 84.75           C  
ATOM   1646  CB  THR A 103      12.006  -1.108 -37.418  1.00 84.75           C  
ATOM   1647  HB  THR A 103      12.989  -0.985 -36.964  1.00 84.75           H  
ATOM   1648  O   THR A 103      13.169  -3.819 -36.487  1.00 84.75           O  
ATOM   1649  CG2 THR A 103      12.177  -1.233 -38.933  1.00 84.75           C  
ATOM   1650 HG21 THR A 103      12.829  -2.073 -39.172  1.00 84.75           H  
ATOM   1651 HG22 THR A 103      11.205  -1.369 -39.408  1.00 84.75           H  
ATOM   1652 HG23 THR A 103      12.640  -0.321 -39.309  1.00 84.75           H  
ATOM   1653  OG1 THR A 103      11.216   0.037 -37.189  1.00 84.75           O  
ATOM   1654  HG1 THR A 103      11.168   0.182 -36.242  1.00 84.75           H  
ATOM   1655  N   ASP A 104      11.527  -4.448 -37.897  1.00 88.13           N  
ATOM   1656  H   ASP A 104      10.592  -4.254 -38.228  1.00 88.13           H  
ATOM   1657  CA  ASP A 104      12.183  -5.671 -38.346  1.00 88.13           C  
ATOM   1658  HA  ASP A 104      12.642  -6.142 -37.476  1.00 88.13           H  
ATOM   1659  C   ASP A 104      13.286  -5.374 -39.373  1.00 88.13           C  
ATOM   1660  CB  ASP A 104      11.148  -6.657 -38.905  1.00 88.13           C  
ATOM   1661  HB2 ASP A 104      10.690  -6.231 -39.797  1.00 88.13           H  
ATOM   1662  HB3 ASP A 104      10.369  -6.815 -38.160  1.00 88.13           H  
ATOM   1663  O   ASP A 104      13.030  -4.734 -40.398  1.00 88.13           O  
ATOM   1664  CG  ASP A 104      11.779  -8.011 -39.246  1.00 88.13           C  
ATOM   1665  OD1 ASP A 104      12.890  -8.290 -38.734  1.00 88.13           O  
ATOM   1666  OD2 ASP A 104      11.153  -8.754 -40.027  1.00 88.13           O  
ATOM   1667  N   PHE A 105      14.492  -5.871 -39.089  1.00 93.48           N  
ATOM   1668  H   PHE A 105      14.540  -6.485 -38.289  1.00 93.48           H  
ATOM   1669  CA  PHE A 105      15.688  -5.777 -39.935  1.00 93.48           C  
ATOM   1670  HA  PHE A 105      15.529  -5.005 -40.688  1.00 93.48           H  
ATOM   1671  C   PHE A 105      15.944  -7.071 -40.730  1.00 93.48           C  
ATOM   1672  CB  PHE A 105      16.898  -5.347 -39.081  1.00 93.48           C  
ATOM   1673  HB2 PHE A 105      17.810  -5.706 -39.559  1.00 93.48           H  
ATOM   1674  HB3 PHE A 105      16.848  -5.828 -38.104  1.00 93.48           H  
ATOM   1675  O   PHE A 105      16.871  -7.132 -41.535  1.00 93.48           O  
ATOM   1676  CG  PHE A 105      17.025  -3.843 -38.895  1.00 93.48           C  
ATOM   1677  CD1 PHE A 105      18.133  -3.153 -39.423  1.00 93.48           C  
ATOM   1678  HD1 PHE A 105      18.912  -3.695 -39.937  1.00 93.48           H  
ATOM   1679  CD2 PHE A 105      16.018  -3.116 -38.234  1.00 93.48           C  
ATOM   1680  HD2 PHE A 105      15.162  -3.631 -37.826  1.00 93.48           H  
ATOM   1681  CE1 PHE A 105      18.226  -1.756 -39.307  1.00 93.48           C  
ATOM   1682  HE1 PHE A 105      19.080  -1.234 -39.713  1.00 93.48           H  
ATOM   1683  CE2 PHE A 105      16.096  -1.716 -38.134  1.00 93.48           C  
ATOM   1684  HE2 PHE A 105      15.309  -1.162 -37.643  1.00 93.48           H  
ATOM   1685  CZ  PHE A 105      17.197  -1.034 -38.678  1.00 93.48           C  
ATOM   1686  HZ  PHE A 105      17.266   0.039 -38.586  1.00 93.48           H  
ATOM   1687  N   ASN A 106      15.105  -8.098 -40.580  1.00 94.70           N  
ATOM   1688  H   ASN A 106      14.351  -8.033 -39.911  1.00 94.70           H  
ATOM   1689  CA  ASN A 106      15.138  -9.299 -41.410  1.00 94.70           C  
ATOM   1690  HA  ASN A 106      16.178  -9.578 -41.579  1.00 94.70           H  
ATOM   1691  C   ASN A 106      14.492  -9.038 -42.784  1.00 94.70           C  
ATOM   1692  CB  ASN A 106      14.455 -10.430 -40.636  1.00 94.70           C  
ATOM   1693  HB2 ASN A 106      13.388 -10.220 -40.565  1.00 94.70           H  
ATOM   1694  HB3 ASN A 106      14.852 -10.480 -39.622  1.00 94.70           H  
ATOM   1695  O   ASN A 106      13.387  -9.494 -43.075  1.00 94.70           O  
ATOM   1696  CG  ASN A 106      14.659 -11.771 -41.304  1.00 94.70           C  
ATOM   1697  ND2 ASN A 106      13.738 -12.683 -41.125  1.00 94.70           N  
ATOM   1698 HD21 ASN A 106      12.863 -12.385 -40.717  1.00 94.70           H  
ATOM   1699 HD22 ASN A 106      13.838 -13.527 -41.670  1.00 94.70           H  
ATOM   1700  OD1 ASN A 106      15.660 -12.050 -41.939  1.00 94.70           O  
ATOM   1701  N   ARG A 107      15.165  -8.234 -43.610  1.00 96.33           N  
ATOM   1702  H   ARG A 107      16.061  -7.898 -43.287  1.00 96.33           H  
ATOM   1703  CA  ARG A 107      14.612  -7.639 -44.837  1.00 96.33           C  
ATOM   1704  HA  ARG A 107      13.583  -7.974 -44.972  1.00 96.33           H  
ATOM   1705  C   ARG A 107      15.354  -8.063 -46.097  1.00 96.33           C  
ATOM   1706  CB  ARG A 107      14.628  -6.113 -44.701  1.00 96.33           C  
ATOM   1707  HB2 ARG A 107      14.267  -5.675 -45.631  1.00 96.33           H  
ATOM   1708  HB3 ARG A 107      15.653  -5.775 -44.548  1.00 96.33           H  
ATOM   1709  O   ARG A 107      16.491  -8.516 -46.024  1.00 96.33           O  
ATOM   1710  CG  ARG A 107      13.759  -5.562 -43.573  1.00 96.33           C  
ATOM   1711  HG2 ARG A 107      14.053  -5.995 -42.617  1.00 96.33           H  
ATOM   1712  HG3 ARG A 107      13.920  -4.485 -43.523  1.00 96.33           H  
ATOM   1713  CD  ARG A 107      12.276  -5.825 -43.826  1.00 96.33           C  
ATOM   1714  HD2 ARG A 107      12.040  -5.525 -44.847  1.00 96.33           H  
ATOM   1715  HD3 ARG A 107      12.072  -6.889 -43.713  1.00 96.33           H  
ATOM   1716  NE  ARG A 107      11.475  -5.068 -42.852  1.00 96.33           N  
ATOM   1717  HE  ARG A 107      11.875  -5.008 -41.927  1.00 96.33           H  
ATOM   1718  NH1 ARG A 107       9.808  -4.364 -44.268  1.00 96.33           N  
ATOM   1719 HH11 ARG A 107      10.283  -4.824 -45.031  1.00 96.33           H  
ATOM   1720 HH12 ARG A 107       8.960  -3.843 -44.440  1.00 96.33           H  
ATOM   1721  NH2 ARG A 107       9.776  -3.788 -42.102  1.00 96.33           N  
ATOM   1722 HH21 ARG A 107      10.218  -3.827 -41.194  1.00 96.33           H  
ATOM   1723 HH22 ARG A 107       8.904  -3.298 -42.244  1.00 96.33           H  
ATOM   1724  CZ  ARG A 107      10.356  -4.416 -43.083  1.00 96.33           C  
ATOM   1725  N   THR A 108      14.706  -7.887 -47.246  1.00 97.76           N  
ATOM   1726  H   THR A 108      13.825  -7.393 -47.232  1.00 97.76           H  
ATOM   1727  CA  THR A 108      15.251  -8.287 -48.552  1.00 97.76           C  
ATOM   1728  HA  THR A 108      15.680  -9.284 -48.447  1.00 97.76           H  
ATOM   1729  C   THR A 108      16.368  -7.362 -49.041  1.00 97.76           C  
ATOM   1730  CB  THR A 108      14.147  -8.368 -49.617  1.00 97.76           C  
ATOM   1731  HB  THR A 108      14.590  -8.712 -50.552  1.00 97.76           H  
ATOM   1732  O   THR A 108      16.551  -6.255 -48.525  1.00 97.76           O  
ATOM   1733  CG2 THR A 108      13.036  -9.346 -49.237  1.00 97.76           C  
ATOM   1734 HG21 THR A 108      13.471 -10.318 -49.007  1.00 97.76           H  
ATOM   1735 HG22 THR A 108      12.356  -9.455 -50.082  1.00 97.76           H  
ATOM   1736 HG23 THR A 108      12.479  -8.978 -48.375  1.00 97.76           H  
ATOM   1737  OG1 THR A 108      13.581  -7.096 -49.857  1.00 97.76           O  
ATOM   1738  HG1 THR A 108      13.067  -6.827 -49.093  1.00 97.76           H  
ATOM   1739  N   TRP A 109      17.088  -7.775 -50.087  1.00 98.19           N  
ATOM   1740  H   TRP A 109      16.941  -8.715 -50.425  1.00 98.19           H  
ATOM   1741  CA  TRP A 109      18.079  -6.945 -50.774  1.00 98.19           C  
ATOM   1742  HA  TRP A 109      18.901  -6.709 -50.098  1.00 98.19           H  
ATOM   1743  C   TRP A 109      17.476  -5.625 -51.256  1.00 98.19           C  
ATOM   1744  CB  TRP A 109      18.640  -7.709 -51.976  1.00 98.19           C  
ATOM   1745  HB2 TRP A 109      19.105  -8.631 -51.626  1.00 98.19           H  
ATOM   1746  HB3 TRP A 109      17.826  -7.986 -52.646  1.00 98.19           H  
ATOM   1747  O   TRP A 109      18.057  -4.559 -51.057  1.00 98.19           O  
ATOM   1748  CG  TRP A 109      19.656  -6.922 -52.740  1.00 98.19           C  
ATOM   1749  CD1 TRP A 109      19.427  -6.143 -53.821  1.00 98.19           C  
ATOM   1750  HD1 TRP A 109      18.466  -5.988 -54.289  1.00 98.19           H  
ATOM   1751  CD2 TRP A 109      21.066  -6.759 -52.428  1.00 98.19           C  
ATOM   1752  CE2 TRP A 109      21.659  -5.903 -53.404  1.00 98.19           C  
ATOM   1753  CE3 TRP A 109      21.902  -7.289 -51.428  1.00 98.19           C  
ATOM   1754  HE3 TRP A 109      21.484  -7.935 -50.669  1.00 98.19           H  
ATOM   1755  NE1 TRP A 109      20.600  -5.522 -54.205  1.00 98.19           N  
ATOM   1756  HE1 TRP A 109      20.633  -4.853 -54.961  1.00 98.19           H  
ATOM   1757  CH2 TRP A 109      23.847  -6.197 -52.420  1.00 98.19           C  
ATOM   1758  HH2 TRP A 109      24.907  -5.996 -52.386  1.00 98.19           H  
ATOM   1759  CZ2 TRP A 109      23.036  -5.636 -53.420  1.00 98.19           C  
ATOM   1760  HZ2 TRP A 109      23.469  -5.003 -54.180  1.00 98.19           H  
ATOM   1761  CZ3 TRP A 109      23.274  -7.008 -51.428  1.00 98.19           C  
ATOM   1762  HZ3 TRP A 109      23.895  -7.429 -50.651  1.00 98.19           H  
ATOM   1763  N   ALA A 110      16.285  -5.695 -51.855  1.00 97.78           N  
ATOM   1764  H   ALA A 110      15.846  -6.601 -51.931  1.00 97.78           H  
ATOM   1765  CA  ALA A 110      15.574  -4.529 -52.365  1.00 97.78           C  
ATOM   1766  HA  ALA A 110      16.215  -4.006 -53.074  1.00 97.78           H  
ATOM   1767  C   ALA A 110      15.221  -3.540 -51.241  1.00 97.78           C  
ATOM   1768  CB  ALA A 110      14.325  -5.023 -53.104  1.00 97.78           C  
ATOM   1769  HB1 ALA A 110      13.790  -4.171 -53.525  1.00 97.78           H  
ATOM   1770  HB2 ALA A 110      13.666  -5.551 -52.415  1.00 97.78           H  
ATOM   1771  HB3 ALA A 110      14.614  -5.695 -53.912  1.00 97.78           H  
ATOM   1772  O   ALA A 110      15.393  -2.331 -51.407  1.00 97.78           O  
ATOM   1773  N   ASP A 111      14.795  -4.047 -50.080  1.00 97.03           N  
ATOM   1774  H   ASP A 111      14.669  -5.046 -50.005  1.00 97.03           H  
ATOM   1775  CA  ASP A 111      14.519  -3.218 -48.904  1.00 97.03           C  
ATOM   1776  HA  ASP A 111      13.801  -2.441 -49.166  1.00 97.03           H  
ATOM   1777  C   ASP A 111      15.795  -2.544 -48.387  1.00 97.03           C  
ATOM   1778  CB  ASP A 111      13.934  -4.067 -47.772  1.00 97.03           C  
ATOM   1779  HB2 ASP A 111      14.653  -4.854 -47.547  1.00 97.03           H  
ATOM   1780  HB3 ASP A 111      13.826  -3.443 -46.885  1.00 97.03           H  
ATOM   1781  O   ASP A 111      15.801  -1.340 -48.147  1.00 97.03           O  
ATOM   1782  CG  ASP A 111      12.577  -4.699 -48.067  1.00 97.03           C  
ATOM   1783  OD1 ASP A 111      11.692  -3.992 -48.593  1.00 97.03           O  
ATOM   1784  OD2 ASP A 111      12.423  -5.892 -47.702  1.00 97.03           O  
ATOM   1785  N   TYR A 112      16.894  -3.289 -48.237  1.00 97.74           N  
ATOM   1786  H   TYR A 112      16.836  -4.276 -48.443  1.00 97.74           H  
ATOM   1787  CA  TYR A 112      18.171  -2.740 -47.769  1.00 97.74           C  
ATOM   1788  HA  TYR A 112      17.994  -2.187 -46.846  1.00 97.74           H  
ATOM   1789  C   TYR A 112      18.791  -1.746 -48.752  1.00 97.74           C  
ATOM   1790  CB  TYR A 112      19.153  -3.878 -47.472  1.00 97.74           C  
ATOM   1791  HB2 TYR A 112      18.958  -4.725 -48.130  1.00 97.74           H  
ATOM   1792  HB3 TYR A 112      20.167  -3.540 -47.684  1.00 97.74           H  
ATOM   1793  O   TYR A 112      19.379  -0.757 -48.317  1.00 97.74           O  
ATOM   1794  CG  TYR A 112      19.117  -4.315 -46.027  1.00 97.74           C  
ATOM   1795  CD1 TYR A 112      19.762  -3.519 -45.065  1.00 97.74           C  
ATOM   1796  HD1 TYR A 112      20.283  -2.624 -45.372  1.00 97.74           H  
ATOM   1797  CD2 TYR A 112      18.442  -5.486 -45.635  1.00 97.74           C  
ATOM   1798  HD2 TYR A 112      17.931  -6.092 -46.369  1.00 97.74           H  
ATOM   1799  CE1 TYR A 112      19.744  -3.887 -43.712  1.00 97.74           C  
ATOM   1800  HE1 TYR A 112      20.235  -3.259 -42.983  1.00 97.74           H  
ATOM   1801  CE2 TYR A 112      18.447  -5.878 -44.282  1.00 97.74           C  
ATOM   1802  HE2 TYR A 112      17.953  -6.788 -43.976  1.00 97.74           H  
ATOM   1803  OH  TYR A 112      19.170  -5.451 -42.023  1.00 97.74           O  
ATOM   1804  HH  TYR A 112      19.691  -4.816 -41.526  1.00 97.74           H  
ATOM   1805  CZ  TYR A 112      19.106  -5.079 -43.323  1.00 97.74           C  
ATOM   1806  N   SER A 113      18.638  -1.970 -50.058  1.00 96.53           N  
ATOM   1807  H   SER A 113      18.200  -2.835 -50.342  1.00 96.53           H  
ATOM   1808  CA  SER A 113      19.051  -1.031 -51.105  1.00 96.53           C  
ATOM   1809  HA  SER A 113      20.110  -0.801 -50.988  1.00 96.53           H  
ATOM   1810  C   SER A 113      18.272   0.283 -50.994  1.00 96.53           C  
ATOM   1811  CB  SER A 113      18.863  -1.677 -52.482  1.00 96.53           C  
ATOM   1812  HB2 SER A 113      19.534  -2.529 -52.589  1.00 96.53           H  
ATOM   1813  HB3 SER A 113      17.835  -2.024 -52.583  1.00 96.53           H  
ATOM   1814  O   SER A 113      18.872   1.356 -50.865  1.00 96.53           O  
ATOM   1815  OG  SER A 113      19.123  -0.730 -53.495  1.00 96.53           O  
ATOM   1816  HG  SER A 113      20.036  -0.794 -53.785  1.00 96.53           H  
ATOM   1817  N   LYS A 114      16.936   0.199 -50.933  1.00 93.42           N  
ATOM   1818  H   LYS A 114      16.517  -0.716 -51.024  1.00 93.42           H  
ATOM   1819  CA  LYS A 114      16.046   1.365 -50.861  1.00 93.42           C  
ATOM   1820  HA  LYS A 114      16.407   2.104 -51.576  1.00 93.42           H  
ATOM   1821  C   LYS A 114      16.035   2.044 -49.492  1.00 93.42           C  
ATOM   1822  CB  LYS A 114      14.635   0.929 -51.279  1.00 93.42           C  
ATOM   1823  HB2 LYS A 114      14.241   0.226 -50.545  1.00 93.42           H  
ATOM   1824  HB3 LYS A 114      14.696   0.424 -52.243  1.00 93.42           H  
ATOM   1825  O   LYS A 114      15.756   3.237 -49.429  1.00 93.42           O  
ATOM   1826  CG  LYS A 114      13.685   2.129 -51.404  1.00 93.42           C  
ATOM   1827  HG2 LYS A 114      13.548   2.593 -50.428  1.00 93.42           H  
ATOM   1828  HG3 LYS A 114      14.114   2.859 -52.091  1.00 93.42           H  
ATOM   1829  CD  LYS A 114      12.311   1.702 -51.912  1.00 93.42           C  
ATOM   1830  HD2 LYS A 114      12.412   1.265 -52.906  1.00 93.42           H  
ATOM   1831  HD3 LYS A 114      11.894   0.961 -51.230  1.00 93.42           H  
ATOM   1832  CE  LYS A 114      11.409   2.938 -51.963  1.00 93.42           C  
ATOM   1833  HE2 LYS A 114      11.854   3.664 -52.643  1.00 93.42           H  
ATOM   1834  HE3 LYS A 114      11.382   3.385 -50.969  1.00 93.42           H  
ATOM   1835  NZ  LYS A 114      10.040   2.585 -52.405  1.00 93.42           N  
ATOM   1836  HZ1 LYS A 114       9.636   1.914 -51.768  1.00 93.42           H  
ATOM   1837  HZ2 LYS A 114      10.071   2.177 -53.329  1.00 93.42           H  
ATOM   1838  HZ3 LYS A 114       9.458   3.410 -52.431  1.00 93.42           H  
ATOM   1839  N   GLY A 115      16.350   1.339 -48.413  1.00 92.82           N  
ATOM   1840  H   GLY A 115      16.471   0.345 -48.547  1.00 92.82           H  
ATOM   1841  CA  GLY A 115      16.152   1.795 -47.038  1.00 92.82           C  
ATOM   1842  HA2 GLY A 115      16.335   2.866 -46.952  1.00 92.82           H  
ATOM   1843  HA3 GLY A 115      16.865   1.278 -46.395  1.00 92.82           H  
ATOM   1844  C   GLY A 115      14.744   1.501 -46.523  1.00 92.82           C  
ATOM   1845  O   GLY A 115      13.775   1.432 -47.282  1.00 92.82           O  
ATOM   1846  N   PHE A 116      14.640   1.323 -45.212  1.00 92.50           N  
ATOM   1847  H   PHE A 116      15.451   1.507 -44.638  1.00 92.50           H  
ATOM   1848  CA  PHE A 116      13.403   0.974 -44.519  1.00 92.50           C  
ATOM   1849  HA  PHE A 116      12.567   1.456 -45.025  1.00 92.50           H  
ATOM   1850  C   PHE A 116      13.425   1.491 -43.078  1.00 92.50           C  
ATOM   1851  CB  PHE A 116      13.185  -0.549 -44.562  1.00 92.50           C  
ATOM   1852  HB2 PHE A 116      12.242  -0.795 -44.074  1.00 92.50           H  
ATOM   1853  HB3 PHE A 116      13.086  -0.855 -45.604  1.00 92.50           H  
ATOM   1854  O   PHE A 116      14.440   1.975 -42.578  1.00 92.50           O  
ATOM   1855  CG  PHE A 116      14.294  -1.356 -43.917  1.00 92.50           C  
ATOM   1856  CD1 PHE A 116      15.312  -1.895 -44.721  1.00 92.50           C  
ATOM   1857  HD1 PHE A 116      15.292  -1.738 -45.789  1.00 92.50           H  
ATOM   1858  CD2 PHE A 116      14.327  -1.556 -42.524  1.00 92.50           C  
ATOM   1859  HD2 PHE A 116      13.554  -1.146 -41.891  1.00 92.50           H  
ATOM   1860  CE1 PHE A 116      16.353  -2.633 -44.142  1.00 92.50           C  
ATOM   1861  HE1 PHE A 116      17.123  -3.058 -44.769  1.00 92.50           H  
ATOM   1862  CE2 PHE A 116      15.379  -2.283 -41.943  1.00 92.50           C  
ATOM   1863  HE2 PHE A 116      15.406  -2.429 -40.873  1.00 92.50           H  
ATOM   1864  CZ  PHE A 116      16.391  -2.825 -42.752  1.00 92.50           C  
ATOM   1865  HZ  PHE A 116      17.193  -3.391 -42.301  1.00 92.50           H  
ATOM   1866  N   GLY A 117      12.284   1.369 -42.406  1.00 82.29           N  
ATOM   1867  H   GLY A 117      11.491   0.996 -42.907  1.00 82.29           H  
ATOM   1868  CA  GLY A 117      11.992   2.110 -41.183  1.00 82.29           C  
ATOM   1869  HA2 GLY A 117      11.449   1.474 -40.484  1.00 82.29           H  
ATOM   1870  HA3 GLY A 117      12.909   2.439 -40.694  1.00 82.29           H  
ATOM   1871  C   GLY A 117      11.137   3.336 -41.498  1.00 82.29           C  
ATOM   1872  O   GLY A 117      10.698   3.529 -42.632  1.00 82.29           O  
ATOM   1873  N   GLY A 118      10.846   4.135 -40.479  1.00 65.78           N  
ATOM   1874  H   GLY A 118      11.313   3.966 -39.599  1.00 65.78           H  
ATOM   1875  CA  GLY A 118       9.945   5.287 -40.610  1.00 65.78           C  
ATOM   1876  HA2 GLY A 118       8.998   4.952 -41.033  1.00 65.78           H  
ATOM   1877  HA3 GLY A 118      10.391   6.008 -41.295  1.00 65.78           H  
ATOM   1878  C   GLY A 118       9.643   6.009 -39.299  1.00 65.78           C  
ATOM   1879  O   GLY A 118       9.102   7.110 -39.323  1.00 65.78           O  
ATOM   1880  N   SER A 119      10.011   5.422 -38.157  1.00 59.14           N  
ATOM   1881  H   SER A 119      10.462   4.518 -38.185  1.00 59.14           H  
ATOM   1882  CA  SER A 119      10.097   6.135 -36.885  1.00 59.14           C  
ATOM   1883  HA  SER A 119       9.325   6.903 -36.857  1.00 59.14           H  
ATOM   1884  C   SER A 119      11.459   6.832 -36.771  1.00 59.14           C  
ATOM   1885  CB  SER A 119       9.829   5.161 -35.724  1.00 59.14           C  
ATOM   1886  HB2 SER A 119       9.760   5.723 -34.793  1.00 59.14           H  
ATOM   1887  HB3 SER A 119       8.879   4.657 -35.895  1.00 59.14           H  
ATOM   1888  O   SER A 119      12.449   6.377 -37.342  1.00 59.14           O  
ATOM   1889  OG  SER A 119      10.857   4.192 -35.600  1.00 59.14           O  
ATOM   1890  HG  SER A 119      10.502   3.394 -35.202  1.00 59.14           H  
ATOM   1891  N   GLU A 120      11.558   7.902 -35.976  1.00 69.31           N  
ATOM   1892  H   GLU A 120      10.720   8.305 -35.579  1.00 69.31           H  
ATOM   1893  CA  GLU A 120      12.851   8.522 -35.624  1.00 69.31           C  
ATOM   1894  HA  GLU A 120      13.375   8.786 -36.542  1.00 69.31           H  
ATOM   1895  C   GLU A 120      13.777   7.579 -34.821  1.00 69.31           C  
ATOM   1896  CB  GLU A 120      12.627   9.802 -34.796  1.00 69.31           C  
ATOM   1897  HB2 GLU A 120      12.069   9.539 -33.897  1.00 69.31           H  
ATOM   1898  HB3 GLU A 120      13.599  10.189 -34.493  1.00 69.31           H  
ATOM   1899  O   GLU A 120      14.874   7.977 -34.421  1.00 69.31           O  
ATOM   1900  CG  GLU A 120      11.897  10.933 -35.535  1.00 69.31           C  
ATOM   1901  HG2 GLU A 120      10.886  10.604 -35.776  1.00 69.31           H  
ATOM   1902  HG3 GLU A 120      12.424  11.130 -36.469  1.00 69.31           H  
ATOM   1903  CD  GLU A 120      11.827  12.227 -34.700  1.00 69.31           C  
ATOM   1904  OE1 GLU A 120      11.561  13.288 -35.306  1.00 69.31           O  
ATOM   1905  OE2 GLU A 120      12.033  12.156 -33.465  1.00 69.31           O  
ATOM   1906  N   ASN A 121      13.338   6.352 -34.520  1.00 76.84           N  
ATOM   1907  H   ASN A 121      12.501   6.031 -34.983  1.00 76.84           H  
ATOM   1908  CA  ASN A 121      13.948   5.465 -33.534  1.00 76.84           C  
ATOM   1909  HA  ASN A 121      14.696   6.010 -32.959  1.00 76.84           H  
ATOM   1910  C   ASN A 121      14.676   4.277 -34.163  1.00 76.84           C  
ATOM   1911  CB  ASN A 121      12.858   5.007 -32.560  1.00 76.84           C  
ATOM   1912  HB2 ASN A 121      13.295   4.294 -31.862  1.00 76.84           H  
ATOM   1913  HB3 ASN A 121      12.069   4.491 -33.108  1.00 76.84           H  
ATOM   1914  O   ASN A 121      15.813   4.014 -33.771  1.00 76.84           O  
ATOM   1915  CG  ASN A 121      12.269   6.160 -31.769  1.00 76.84           C  
ATOM   1916  ND2 ASN A 121      10.981   6.138 -31.526  1.00 76.84           N  
ATOM   1917 HD21 ASN A 121      10.601   6.928 -31.024  1.00 76.84           H  
ATOM   1918 HD22 ASN A 121      10.431   5.338 -31.802  1.00 76.84           H  
ATOM   1919  OD1 ASN A 121      12.950   7.089 -31.360  1.00 76.84           O  
ATOM   1920  N   ASP A 122      14.056   3.609 -35.139  1.00 84.59           N  
ATOM   1921  H   ASP A 122      13.129   3.893 -35.423  1.00 84.59           H  
ATOM   1922  CA  ASP A 122      14.595   2.403 -35.762  1.00 84.59           C  
ATOM   1923  HA  ASP A 122      15.643   2.296 -35.484  1.00 84.59           H  
ATOM   1924  C   ASP A 122      14.500   2.499 -37.292  1.00 84.59           C  
ATOM   1925  CB  ASP A 122      13.869   1.151 -35.250  1.00 84.59           C  
ATOM   1926  HB2 ASP A 122      14.163   0.335 -35.911  1.00 84.59           H  
ATOM   1927  HB3 ASP A 122      12.793   1.300 -35.334  1.00 84.59           H  
ATOM   1928  O   ASP A 122      13.412   2.456 -37.870  1.00 84.59           O  
ATOM   1929  CG  ASP A 122      14.220   0.710 -33.825  1.00 84.59           C  
ATOM   1930  OD1 ASP A 122      14.450   1.545 -32.922  1.00 84.59           O  
ATOM   1931  OD2 ASP A 122      14.363  -0.517 -33.615  1.00 84.59           O  
ATOM   1932  N   PHE A 123      15.642   2.635 -37.968  1.00 89.75           N  
ATOM   1933  H   PHE A 123      16.517   2.643 -37.464  1.00 89.75           H  
ATOM   1934  CA  PHE A 123      15.676   2.722 -39.430  1.00 89.75           C  
ATOM   1935  HA  PHE A 123      14.960   2.003 -39.827  1.00 89.75           H  
ATOM   1936  C   PHE A 123      17.042   2.363 -40.019  1.00 89.75           C  
ATOM   1937  CB  PHE A 123      15.244   4.125 -39.899  1.00 89.75           C  
ATOM   1938  HB2 PHE A 123      15.057   4.092 -40.973  1.00 89.75           H  
ATOM   1939  HB3 PHE A 123      14.298   4.395 -39.429  1.00 89.75           H  
ATOM   1940  O   PHE A 123      18.075   2.394 -39.341  1.00 89.75           O  
ATOM   1941  CG  PHE A 123      16.255   5.216 -39.625  1.00 89.75           C  
ATOM   1942  CD1 PHE A 123      16.282   5.845 -38.369  1.00 89.75           C  
ATOM   1943  HD1 PHE A 123      15.570   5.561 -37.608  1.00 89.75           H  
ATOM   1944  CD2 PHE A 123      17.185   5.585 -40.617  1.00 89.75           C  
ATOM   1945  HD2 PHE A 123      17.165   5.107 -41.585  1.00 89.75           H  
ATOM   1946  CE1 PHE A 123      17.243   6.832 -38.102  1.00 89.75           C  
ATOM   1947  HE1 PHE A 123      17.278   7.281 -37.121  1.00 89.75           H  
ATOM   1948  CE2 PHE A 123      18.134   6.585 -40.355  1.00 89.75           C  
ATOM   1949  HE2 PHE A 123      18.841   6.876 -41.117  1.00 89.75           H  
ATOM   1950  CZ  PHE A 123      18.156   7.215 -39.100  1.00 89.75           C  
ATOM   1951  HZ  PHE A 123      18.878   7.995 -38.910  1.00 89.75           H  
ATOM   1952  N   TRP A 124      17.021   2.053 -41.313  1.00 94.23           N  
ATOM   1953  H   TRP A 124      16.122   2.052 -41.774  1.00 94.23           H  
ATOM   1954  CA  TRP A 124      18.182   1.910 -42.179  1.00 94.23           C  
ATOM   1955  HA  TRP A 124      19.092   2.150 -41.628  1.00 94.23           H  
ATOM   1956  C   TRP A 124      18.048   2.882 -43.351  1.00 94.23           C  
ATOM   1957  CB  TRP A 124      18.275   0.467 -42.683  1.00 94.23           C  
ATOM   1958  HB2 TRP A 124      18.308  -0.206 -41.826  1.00 94.23           H  
ATOM   1959  HB3 TRP A 124      17.381   0.223 -43.258  1.00 94.23           H  
ATOM   1960  O   TRP A 124      17.076   2.810 -44.108  1.00 94.23           O  
ATOM   1961  CG  TRP A 124      19.485   0.216 -43.523  1.00 94.23           C  
ATOM   1962  CD1 TRP A 124      19.521   0.081 -44.869  1.00 94.23           C  
ATOM   1963  HD1 TRP A 124      18.658   0.102 -45.518  1.00 94.23           H  
ATOM   1964  CD2 TRP A 124      20.865   0.080 -43.074  1.00 94.23           C  
ATOM   1965  CE2 TRP A 124      21.700  -0.109 -44.209  1.00 94.23           C  
ATOM   1966  CE3 TRP A 124      21.488   0.074 -41.813  1.00 94.23           C  
ATOM   1967  HE3 TRP A 124      20.867   0.202 -40.939  1.00 94.23           H  
ATOM   1968  NE1 TRP A 124      20.833  -0.085 -45.276  1.00 94.23           N  
ATOM   1969  HE1 TRP A 124      21.133  -0.257 -46.225  1.00 94.23           H  
ATOM   1970  CH2 TRP A 124      23.679  -0.284 -42.830  1.00 94.23           C  
ATOM   1971  HH2 TRP A 124      24.745  -0.422 -42.728  1.00 94.23           H  
ATOM   1972  CZ2 TRP A 124      23.085  -0.291 -44.099  1.00 94.23           C  
ATOM   1973  HZ2 TRP A 124      23.694  -0.437 -44.980  1.00 94.23           H  
ATOM   1974  CZ3 TRP A 124      22.881  -0.104 -41.690  1.00 94.23           C  
ATOM   1975  HZ3 TRP A 124      23.357  -0.103 -40.721  1.00 94.23           H  
ATOM   1976  N   LEU A 125      19.022   3.779 -43.524  1.00 92.12           N  
ATOM   1977  H   LEU A 125      19.793   3.795 -42.872  1.00 92.12           H  
ATOM   1978  CA  LEU A 125      18.959   4.841 -44.534  1.00 92.12           C  
ATOM   1979  HA  LEU A 125      18.055   5.421 -44.346  1.00 92.12           H  
ATOM   1980  C   LEU A 125      18.861   4.292 -45.962  1.00 92.12           C  
ATOM   1981  CB  LEU A 125      20.184   5.758 -44.362  1.00 92.12           C  
ATOM   1982  HB2 LEU A 125      21.087   5.172 -44.532  1.00 92.12           H  
ATOM   1983  HB3 LEU A 125      20.191   6.113 -43.331  1.00 92.12           H  
ATOM   1984  O   LEU A 125      18.266   4.938 -46.818  1.00 92.12           O  
ATOM   1985  CG  LEU A 125      20.207   6.991 -45.285  1.00 92.12           C  
ATOM   1986  HG  LEU A 125      20.140   6.670 -46.324  1.00 92.12           H  
ATOM   1987  CD1 LEU A 125      19.059   7.951 -44.963  1.00 92.12           C  
ATOM   1988 HD11 LEU A 125      18.098   7.489 -45.193  1.00 92.12           H  
ATOM   1989 HD12 LEU A 125      19.084   8.223 -43.908  1.00 92.12           H  
ATOM   1990 HD13 LEU A 125      19.154   8.859 -45.558  1.00 92.12           H  
ATOM   1991  CD2 LEU A 125      21.516   7.758 -45.130  1.00 92.12           C  
ATOM   1992 HD21 LEU A 125      21.534   8.599 -45.823  1.00 92.12           H  
ATOM   1993 HD22 LEU A 125      22.359   7.105 -45.356  1.00 92.12           H  
ATOM   1994 HD23 LEU A 125      21.607   8.138 -44.112  1.00 92.12           H  
ATOM   1995  N   GLY A 126      19.384   3.095 -46.220  1.00 94.19           N  
ATOM   1996  H   GLY A 126      19.845   2.615 -45.461  1.00 94.19           H  
ATOM   1997  CA  GLY A 126      19.370   2.449 -47.530  1.00 94.19           C  
ATOM   1998  HA2 GLY A 126      18.637   2.911 -48.191  1.00 94.19           H  
ATOM   1999  HA3 GLY A 126      19.084   1.406 -47.395  1.00 94.19           H  
ATOM   2000  C   GLY A 126      20.724   2.519 -48.218  1.00 94.19           C  
ATOM   2001  O   GLY A 126      21.302   3.597 -48.351  1.00 94.19           O  
ATOM   2002  N   ASN A 127      21.218   1.370 -48.669  1.00 96.65           N  
ATOM   2003  H   ASN A 127      20.654   0.538 -48.571  1.00 96.65           H  
ATOM   2004  CA  ASN A 127      22.572   1.225 -49.198  1.00 96.65           C  
ATOM   2005  HA  ASN A 127      23.286   1.545 -48.438  1.00 96.65           H  
ATOM   2006  C   ASN A 127      22.804   2.096 -50.430  1.00 96.65           C  
ATOM   2007  CB  ASN A 127      22.847  -0.248 -49.535  1.00 96.65           C  
ATOM   2008  HB2 ASN A 127      23.849  -0.314 -49.958  1.00 96.65           H  
ATOM   2009  HB3 ASN A 127      22.138  -0.599 -50.285  1.00 96.65           H  
ATOM   2010  O   ASN A 127      23.879   2.659 -50.578  1.00 96.65           O  
ATOM   2011  CG  ASN A 127      22.814  -1.174 -48.341  1.00 96.65           C  
ATOM   2012  ND2 ASN A 127      22.816  -2.466 -48.558  1.00 96.65           N  
ATOM   2013 HD21 ASN A 127      22.898  -2.816 -49.501  1.00 96.65           H  
ATOM   2014 HD22 ASN A 127      22.899  -3.066 -47.750  1.00 96.65           H  
ATOM   2015  OD1 ASN A 127      22.775  -0.753 -47.202  1.00 96.65           O  
ATOM   2016  N   GLU A 128      21.798   2.281 -51.281  1.00 94.35           N  
ATOM   2017  H   GLU A 128      20.915   1.815 -51.133  1.00 94.35           H  
ATOM   2018  CA  GLU A 128      21.959   3.129 -52.460  1.00 94.35           C  
ATOM   2019  HA  GLU A 128      22.833   2.783 -53.011  1.00 94.35           H  
ATOM   2020  C   GLU A 128      22.219   4.592 -52.081  1.00 94.35           C  
ATOM   2021  CB  GLU A 128      20.704   2.971 -53.328  1.00 94.35           C  
ATOM   2022  HB2 GLU A 128      19.842   3.376 -52.798  1.00 94.35           H  
ATOM   2023  HB3 GLU A 128      20.522   1.909 -53.491  1.00 94.35           H  
ATOM   2024  O   GLU A 128      23.075   5.259 -52.657  1.00 94.35           O  
ATOM   2025  CG  GLU A 128      20.811   3.655 -54.692  1.00 94.35           C  
ATOM   2026  HG2 GLU A 128      19.963   3.320 -55.290  1.00 94.35           H  
ATOM   2027  HG3 GLU A 128      20.727   4.732 -54.550  1.00 94.35           H  
ATOM   2028  CD  GLU A 128      22.096   3.311 -55.452  1.00 94.35           C  
ATOM   2029  OE1 GLU A 128      22.597   4.235 -56.138  1.00 94.35           O  
ATOM   2030  OE2 GLU A 128      22.559   2.149 -55.319  1.00 94.35           O  
ATOM   2031  N   LEU A 129      21.545   5.074 -51.036  1.00 89.03           N  
ATOM   2032  H   LEU A 129      20.961   4.437 -50.514  1.00 89.03           H  
ATOM   2033  CA  LEU A 129      21.747   6.430 -50.545  1.00 89.03           C  
ATOM   2034  HA  LEU A 129      21.798   7.085 -51.416  1.00 89.03           H  
ATOM   2035  C   LEU A 129      23.077   6.581 -49.798  1.00 89.03           C  
ATOM   2036  CB  LEU A 129      20.540   6.821 -49.680  1.00 89.03           C  
ATOM   2037  HB2 LEU A 129      19.633   6.648 -50.260  1.00 89.03           H  
ATOM   2038  HB3 LEU A 129      20.512   6.186 -48.794  1.00 89.03           H  
ATOM   2039  O   LEU A 129      23.770   7.579 -49.974  1.00 89.03           O  
ATOM   2040  CG  LEU A 129      20.569   8.293 -49.241  1.00 89.03           C  
ATOM   2041  HG  LEU A 129      21.394   8.455 -48.547  1.00 89.03           H  
ATOM   2042  CD1 LEU A 129      20.728   9.207 -50.459  1.00 89.03           C  
ATOM   2043 HD11 LEU A 129      20.245   8.768 -51.333  1.00 89.03           H  
ATOM   2044 HD12 LEU A 129      21.786   9.339 -50.683  1.00 89.03           H  
ATOM   2045 HD13 LEU A 129      20.281  10.185 -50.281  1.00 89.03           H  
ATOM   2046  CD2 LEU A 129      19.261   8.632 -48.526  1.00 89.03           C  
ATOM   2047 HD21 LEU A 129      18.947   7.806 -47.887  1.00 89.03           H  
ATOM   2048 HD22 LEU A 129      18.487   8.853 -49.261  1.00 89.03           H  
ATOM   2049 HD23 LEU A 129      19.408   9.512 -47.900  1.00 89.03           H  
ATOM   2050  N   ILE A 130      23.454   5.584 -48.994  1.00 93.56           N  
ATOM   2051  H   ILE A 130      22.837   4.791 -48.896  1.00 93.56           H  
ATOM   2052  CA  ILE A 130      24.746   5.568 -48.293  1.00 93.56           C  
ATOM   2053  HA  ILE A 130      24.848   6.494 -47.727  1.00 93.56           H  
ATOM   2054  C   ILE A 130      25.902   5.527 -49.307  1.00 93.56           C  
ATOM   2055  CB  ILE A 130      24.806   4.385 -47.300  1.00 93.56           C  
ATOM   2056  HB  ILE A 130      24.657   3.467 -47.868  1.00 93.56           H  
ATOM   2057  O   ILE A 130      26.892   6.237 -49.134  1.00 93.56           O  
ATOM   2058  CG1 ILE A 130      23.702   4.465 -46.220  1.00 93.56           C  
ATOM   2059 HG12 ILE A 130      23.938   5.260 -45.513  1.00 93.56           H  
ATOM   2060 HG13 ILE A 130      22.747   4.724 -46.678  1.00 93.56           H  
ATOM   2061  CG2 ILE A 130      26.174   4.325 -46.597  1.00 93.56           C  
ATOM   2062 HG21 ILE A 130      26.202   3.499 -45.887  1.00 93.56           H  
ATOM   2063 HG22 ILE A 130      26.359   5.259 -46.067  1.00 93.56           H  
ATOM   2064 HG23 ILE A 130      26.978   4.169 -47.316  1.00 93.56           H  
ATOM   2065  CD1 ILE A 130      23.506   3.147 -45.453  1.00 93.56           C  
ATOM   2066 HD11 ILE A 130      22.446   3.001 -45.246  1.00 93.56           H  
ATOM   2067 HD12 ILE A 130      24.048   3.180 -44.508  1.00 93.56           H  
ATOM   2068 HD13 ILE A 130      23.863   2.299 -46.038  1.00 93.56           H  
ATOM   2069  N   HIS A 131      25.768   4.757 -50.392  1.00 93.98           N  
ATOM   2070  H   HIS A 131      24.952   4.169 -50.475  1.00 93.98           H  
ATOM   2071  CA  HIS A 131      26.733   4.727 -51.491  1.00 93.98           C  
ATOM   2072  HA  HIS A 131      27.713   4.448 -51.103  1.00 93.98           H  
ATOM   2073  C   HIS A 131      26.876   6.106 -52.137  1.00 93.98           C  
ATOM   2074  CB  HIS A 131      26.308   3.688 -52.540  1.00 93.98           C  
ATOM   2075  HB2 HIS A 131      25.270   3.858 -52.826  1.00 93.98           H  
ATOM   2076  HB3 HIS A 131      26.379   2.686 -52.117  1.00 93.98           H  
ATOM   2077  O   HIS A 131      27.986   6.622 -52.239  1.00 93.98           O  
ATOM   2078  CG  HIS A 131      27.161   3.760 -53.779  1.00 93.98           C  
ATOM   2079  CD2 HIS A 131      26.742   4.007 -55.059  1.00 93.98           C  
ATOM   2080  HD2 HIS A 131      25.718   4.139 -55.375  1.00 93.98           H  
ATOM   2081  ND1 HIS A 131      28.534   3.705 -53.803  1.00 93.98           N  
ATOM   2082  HD1 HIS A 131      29.126   3.532 -53.004  1.00 93.98           H  
ATOM   2083  CE1 HIS A 131      28.936   3.910 -55.065  1.00 93.98           C  
ATOM   2084  HE1 HIS A 131      29.967   3.931 -55.388  1.00 93.98           H  
ATOM   2085  NE2 HIS A 131      27.880   4.076 -55.877  1.00 93.98           N  
ATOM   2086  N   GLN A 132      25.760   6.734 -52.518  1.00 90.19           N  
ATOM   2087  H   GLN A 132      24.877   6.252 -52.430  1.00 90.19           H  
ATOM   2088  CA  GLN A 132      25.775   8.065 -53.130  1.00 90.19           C  
ATOM   2089  HA  GLN A 132      26.352   8.019 -54.053  1.00 90.19           H  
ATOM   2090  C   GLN A 132      26.461   9.091 -52.224  1.00 90.19           C  
ATOM   2091  CB  GLN A 132      24.343   8.496 -53.467  1.00 90.19           C  
ATOM   2092  HB2 GLN A 132      24.334   9.558 -53.712  1.00 90.19           H  
ATOM   2093  HB3 GLN A 132      23.698   8.333 -52.604  1.00 90.19           H  
ATOM   2094  O   GLN A 132      27.381   9.767 -52.681  1.00 90.19           O  
ATOM   2095  CG  GLN A 132      23.807   7.713 -54.674  1.00 90.19           C  
ATOM   2096  HG2 GLN A 132      24.354   8.014 -55.567  1.00 90.19           H  
ATOM   2097  HG3 GLN A 132      23.979   6.645 -54.535  1.00 90.19           H  
ATOM   2098  CD  GLN A 132      22.320   7.931 -54.927  1.00 90.19           C  
ATOM   2099  NE2 GLN A 132      21.698   7.056 -55.685  1.00 90.19           N  
ATOM   2100 HE21 GLN A 132      20.697   7.162 -55.773  1.00 90.19           H  
ATOM   2101 HE22 GLN A 132      22.154   6.185 -55.916  1.00 90.19           H  
ATOM   2102  OE1 GLN A 132      21.696   8.889 -54.486  1.00 90.19           O  
ATOM   2103  N   LEU A 133      26.094   9.132 -50.939  1.00 87.91           N  
ATOM   2104  H   LEU A 133      25.344   8.526 -50.638  1.00 87.91           H  
ATOM   2105  CA  LEU A 133      26.716  10.013 -49.948  1.00 87.91           C  
ATOM   2106  HA  LEU A 133      26.584  11.050 -50.258  1.00 87.91           H  
ATOM   2107  C   LEU A 133      28.228   9.780 -49.856  1.00 87.91           C  
ATOM   2108  CB  LEU A 133      26.058   9.784 -48.575  1.00 87.91           C  
ATOM   2109  HB2 LEU A 133      26.695  10.229 -47.811  1.00 87.91           H  
ATOM   2110  HB3 LEU A 133      26.019   8.712 -48.381  1.00 87.91           H  
ATOM   2111  O   LEU A 133      29.013  10.697 -50.071  1.00 87.91           O  
ATOM   2112  CG  LEU A 133      24.644  10.371 -48.419  1.00 87.91           C  
ATOM   2113  HG  LEU A 133      23.992  10.023 -49.220  1.00 87.91           H  
ATOM   2114  CD1 LEU A 133      24.077   9.899 -47.077  1.00 87.91           C  
ATOM   2115 HD11 LEU A 133      23.116  10.373 -46.879  1.00 87.91           H  
ATOM   2116 HD12 LEU A 133      23.944   8.817 -47.102  1.00 87.91           H  
ATOM   2117 HD13 LEU A 133      24.766  10.158 -46.273  1.00 87.91           H  
ATOM   2118  CD2 LEU A 133      24.671  11.900 -48.443  1.00 87.91           C  
ATOM   2119 HD21 LEU A 133      23.685  12.298 -48.203  1.00 87.91           H  
ATOM   2120 HD22 LEU A 133      24.950  12.254 -49.436  1.00 87.91           H  
ATOM   2121 HD23 LEU A 133      25.392  12.274 -47.716  1.00 87.91           H  
ATOM   2122  N   THR A 134      28.643   8.542 -49.596  1.00 92.24           N  
ATOM   2123  H   THR A 134      27.947   7.817 -49.489  1.00 92.24           H  
ATOM   2124  CA  THR A 134      30.056   8.208 -49.349  1.00 92.24           C  
ATOM   2125  HA  THR A 134      30.485   8.997 -48.730  1.00 92.24           H  
ATOM   2126  C   THR A 134      30.925   8.159 -50.609  1.00 92.24           C  
ATOM   2127  CB  THR A 134      30.199   6.904 -48.565  1.00 92.24           C  
ATOM   2128  HB  THR A 134      31.267   6.736 -48.422  1.00 92.24           H  
ATOM   2129  O   THR A 134      32.144   8.048 -50.519  1.00 92.24           O  
ATOM   2130  CG2 THR A 134      29.538   6.956 -47.188  1.00 92.24           C  
ATOM   2131 HG21 THR A 134      29.678   5.995 -46.694  1.00 92.24           H  
ATOM   2132 HG22 THR A 134      30.020   7.729 -46.589  1.00 92.24           H  
ATOM   2133 HG23 THR A 134      28.473   7.173 -47.267  1.00 92.24           H  
ATOM   2134  OG1 THR A 134      29.638   5.804 -49.256  1.00 92.24           O  
ATOM   2135  HG1 THR A 134      28.688   5.944 -49.267  1.00 92.24           H  
ATOM   2136  N   SER A 135      30.325   8.256 -51.800  1.00 88.86           N  
ATOM   2137  H   SER A 135      29.316   8.215 -51.821  1.00 88.86           H  
ATOM   2138  CA  SER A 135      31.050   8.387 -53.069  1.00 88.86           C  
ATOM   2139  HA  SER A 135      31.943   7.763 -53.019  1.00 88.86           H  
ATOM   2140  C   SER A 135      31.519   9.817 -53.359  1.00 88.86           C  
ATOM   2141  CB  SER A 135      30.188   7.870 -54.227  1.00 88.86           C  
ATOM   2142  HB2 SER A 135      30.825   7.748 -55.103  1.00 88.86           H  
ATOM   2143  HB3 SER A 135      29.779   6.893 -53.973  1.00 88.86           H  
ATOM   2144  O   SER A 135      32.402  10.013 -54.196  1.00 88.86           O  
ATOM   2145  OG  SER A 135      29.137   8.759 -54.569  1.00 88.86           O  
ATOM   2146  HG  SER A 135      28.626   8.992 -53.790  1.00 88.86           H  
ATOM   2147  N   TRP A 136      30.920  10.815 -52.701  1.00 80.42           N  
ATOM   2148  H   TRP A 136      30.205  10.590 -52.024  1.00 80.42           H  
ATOM   2149  CA  TRP A 136      31.152  12.230 -52.999  1.00 80.42           C  
ATOM   2150  HA  TRP A 136      31.356  12.345 -54.064  1.00 80.42           H  
ATOM   2151  C   TRP A 136      32.360  12.832 -52.286  1.00 80.42           C  
ATOM   2152  CB  TRP A 136      29.887  13.026 -52.661  1.00 80.42           C  
ATOM   2153  HB2 TRP A 136      30.130  14.088 -52.711  1.00 80.42           H  
ATOM   2154  HB3 TRP A 136      29.597  12.814 -51.632  1.00 80.42           H  
ATOM   2155  O   TRP A 136      33.002  13.726 -52.839  1.00 80.42           O  
ATOM   2156  CG  TRP A 136      28.700  12.812 -53.551  1.00 80.42           C  
ATOM   2157  CD1 TRP A 136      28.709  12.252 -54.784  1.00 80.42           C  
ATOM   2158  HD1 TRP A 136      29.579  11.837 -55.269  1.00 80.42           H  
ATOM   2159  CD2 TRP A 136      27.307  13.157 -53.284  1.00 80.42           C  
ATOM   2160  CE2 TRP A 136      26.530  12.816 -54.431  1.00 80.42           C  
ATOM   2161  CE3 TRP A 136      26.621  13.720 -52.186  1.00 80.42           C  
ATOM   2162  HE3 TRP A 136      27.177  13.970 -51.295  1.00 80.42           H  
ATOM   2163  NE1 TRP A 136      27.432  12.255 -55.306  1.00 80.42           N  
ATOM   2164  HE1 TRP A 136      27.192  11.803 -56.177  1.00 80.42           H  
ATOM   2165  CH2 TRP A 136      24.498  13.622 -53.397  1.00 80.42           C  
ATOM   2166  HH2 TRP A 136      23.434  13.806 -53.428  1.00 80.42           H  
ATOM   2167  CZ2 TRP A 136      25.148  13.045 -54.500  1.00 80.42           C  
ATOM   2168  HZ2 TRP A 136      24.591  12.768 -55.383  1.00 80.42           H  
ATOM   2169  CZ3 TRP A 136      25.232  13.951 -52.242  1.00 80.42           C  
ATOM   2170  HZ3 TRP A 136      24.730  14.387 -51.391  1.00 80.42           H  
ATOM   2171  N   ASP A 137      32.668  12.370 -51.078  1.00 84.43           N  
ATOM   2172  H   ASP A 137      32.159  11.582 -50.704  1.00 84.43           H  
ATOM   2173  CA  ASP A 137      33.781  12.868 -50.270  1.00 84.43           C  
ATOM   2174  HA  ASP A 137      34.609  13.125 -50.931  1.00 84.43           H  
ATOM   2175  C   ASP A 137      34.273  11.786 -49.303  1.00 84.43           C  
ATOM   2176  CB  ASP A 137      33.335  14.130 -49.509  1.00 84.43           C  
ATOM   2177  HB2 ASP A 137      32.716  14.744 -50.164  1.00 84.43           H  
ATOM   2178  HB3 ASP A 137      32.725  13.839 -48.654  1.00 84.43           H  
ATOM   2179  O   ASP A 137      33.667  10.720 -49.191  1.00 84.43           O  
ATOM   2180  CG  ASP A 137      34.500  15.009 -49.038  1.00 84.43           C  
ATOM   2181  OD1 ASP A 137      35.593  15.020 -49.652  1.00 84.43           O  
ATOM   2182  OD2 ASP A 137      34.288  15.855 -48.149  1.00 84.43           O  
ATOM   2183  N   ASP A 138      35.366  12.062 -48.598  1.00 87.37           N  
ATOM   2184  H   ASP A 138      35.816  12.958 -48.724  1.00 87.37           H  
ATOM   2185  CA  ASP A 138      35.853  11.189 -47.533  1.00 87.37           C  
ATOM   2186  HA  ASP A 138      35.727  10.150 -47.839  1.00 87.37           H  
ATOM   2187  C   ASP A 138      35.022  11.416 -46.255  1.00 87.37           C  
ATOM   2188  CB  ASP A 138      37.358  11.426 -47.300  1.00 87.37           C  
ATOM   2189  HB2 ASP A 138      37.523  12.484 -47.094  1.00 87.37           H  
ATOM   2190  HB3 ASP A 138      37.657  10.865 -46.415  1.00 87.37           H  
ATOM   2191  O   ASP A 138      35.090  12.481 -45.641  1.00 87.37           O  
ATOM   2192  CG  ASP A 138      38.273  10.992 -48.460  1.00 87.37           C  
ATOM   2193  OD1 ASP A 138      37.860  10.154 -49.295  1.00 87.37           O  
ATOM   2194  OD2 ASP A 138      39.440  11.457 -48.485  1.00 87.37           O  
ATOM   2195  N   TYR A 139      34.237  10.412 -45.852  1.00 92.01           N  
ATOM   2196  H   TYR A 139      34.207   9.571 -46.412  1.00 92.01           H  
ATOM   2197  CA  TYR A 139      33.429  10.441 -44.628  1.00 92.01           C  
ATOM   2198  HA  TYR A 139      33.343  11.471 -44.281  1.00 92.01           H  
ATOM   2199  C   TYR A 139      34.085   9.637 -43.505  1.00 92.01           C  
ATOM   2200  CB  TYR A 139      32.006   9.927 -44.900  1.00 92.01           C  
ATOM   2201  HB2 TYR A 139      32.060   8.993 -45.459  1.00 92.01           H  
ATOM   2202  HB3 TYR A 139      31.527   9.701 -43.947  1.00 92.01           H  
ATOM   2203  O   TYR A 139      34.677   8.591 -43.750  1.00 92.01           O  
ATOM   2204  CG  TYR A 139      31.130  10.914 -45.647  1.00 92.01           C  
ATOM   2205  CD1 TYR A 139      30.232  11.744 -44.947  1.00 92.01           C  
ATOM   2206  HD1 TYR A 139      30.155  11.663 -43.873  1.00 92.01           H  
ATOM   2207  CD2 TYR A 139      31.242  11.027 -47.042  1.00 92.01           C  
ATOM   2208  HD2 TYR A 139      31.940  10.397 -47.572  1.00 92.01           H  
ATOM   2209  CE1 TYR A 139      29.444  12.683 -45.645  1.00 92.01           C  
ATOM   2210  HE1 TYR A 139      28.757  13.318 -45.105  1.00 92.01           H  
ATOM   2211  CE2 TYR A 139      30.479  11.980 -47.739  1.00 92.01           C  
ATOM   2212  HE2 TYR A 139      30.593  12.094 -48.807  1.00 92.01           H  
ATOM   2213  OH  TYR A 139      28.820  13.708 -47.729  1.00 92.01           O  
ATOM   2214  HH  TYR A 139      28.254  14.218 -47.144  1.00 92.01           H  
ATOM   2215  CZ  TYR A 139      29.570  12.802 -47.047  1.00 92.01           C  
ATOM   2216  N   GLU A 140      33.916  10.093 -42.267  1.00 93.73           N  
ATOM   2217  H   GLU A 140      33.420  10.964 -42.145  1.00 93.73           H  
ATOM   2218  CA  GLU A 140      34.189   9.312 -41.056  1.00 93.73           C  
ATOM   2219  HA  GLU A 140      34.997   8.605 -41.246  1.00 93.73           H  
ATOM   2220  C   GLU A 140      32.937   8.515 -40.643  1.00 93.73           C  
ATOM   2221  CB  GLU A 140      34.626  10.246 -39.913  1.00 93.73           C  
ATOM   2222  HB2 GLU A 140      34.788   9.650 -39.015  1.00 93.73           H  
ATOM   2223  HB3 GLU A 140      33.815  10.944 -39.707  1.00 93.73           H  
ATOM   2224  O   GLU A 140      31.813   8.868 -41.012  1.00 93.73           O  
ATOM   2225  CG  GLU A 140      35.908  11.045 -40.204  1.00 93.73           C  
ATOM   2226  HG2 GLU A 140      36.689  10.352 -40.515  1.00 93.73           H  
ATOM   2227  HG3 GLU A 140      35.723  11.743 -41.021  1.00 93.73           H  
ATOM   2228  CD  GLU A 140      36.372  11.833 -38.964  1.00 93.73           C  
ATOM   2229  OE1 GLU A 140      37.558  11.721 -38.584  1.00 93.73           O  
ATOM   2230  OE2 GLU A 140      35.537  12.506 -38.309  1.00 93.73           O  
ATOM   2231  N   LEU A 141      33.107   7.473 -39.825  1.00 95.80           N  
ATOM   2232  H   LEU A 141      34.047   7.260 -39.522  1.00 95.80           H  
ATOM   2233  CA  LEU A 141      31.996   6.730 -39.218  1.00 95.80           C  
ATOM   2234  HA  LEU A 141      31.055   7.199 -39.505  1.00 95.80           H  
ATOM   2235  C   LEU A 141      32.090   6.775 -37.698  1.00 95.80           C  
ATOM   2236  CB  LEU A 141      31.976   5.287 -39.747  1.00 95.80           C  
ATOM   2237  HB2 LEU A 141      32.960   4.845 -39.590  1.00 95.80           H  
ATOM   2238  HB3 LEU A 141      31.777   5.331 -40.818  1.00 95.80           H  
ATOM   2239  O   LEU A 141      33.101   6.376 -37.125  1.00 95.80           O  
ATOM   2240  CG  LEU A 141      30.911   4.370 -39.118  1.00 95.80           C  
ATOM   2241  HG  LEU A 141      30.964   4.423 -38.031  1.00 95.80           H  
ATOM   2242  CD1 LEU A 141      29.500   4.751 -39.572  1.00 95.80           C  
ATOM   2243 HD11 LEU A 141      29.262   5.763 -39.246  1.00 95.80           H  
ATOM   2244 HD12 LEU A 141      29.430   4.697 -40.659  1.00 95.80           H  
ATOM   2245 HD13 LEU A 141      28.776   4.068 -39.129  1.00 95.80           H  
ATOM   2246  CD2 LEU A 141      31.169   2.923 -39.524  1.00 95.80           C  
ATOM   2247 HD21 LEU A 141      30.423   2.270 -39.070  1.00 95.80           H  
ATOM   2248 HD22 LEU A 141      32.157   2.616 -39.181  1.00 95.80           H  
ATOM   2249 HD23 LEU A 141      31.115   2.827 -40.609  1.00 95.80           H  
ATOM   2250  N   LEU A 142      31.000   7.177 -37.048  1.00 95.71           N  
ATOM   2251  H   LEU A 142      30.213   7.507 -37.587  1.00 95.71           H  
ATOM   2252  CA  LEU A 142      30.821   7.073 -35.605  1.00 95.71           C  
ATOM   2253  HA  LEU A 142      31.744   6.711 -35.153  1.00 95.71           H  
ATOM   2254  C   LEU A 142      29.711   6.065 -35.297  1.00 95.71           C  
ATOM   2255  CB  LEU A 142      30.528   8.473 -35.041  1.00 95.71           C  
ATOM   2256  HB2 LEU A 142      29.642   8.870 -35.536  1.00 95.71           H  
ATOM   2257  HB3 LEU A 142      31.366   9.128 -35.277  1.00 95.71           H  
ATOM   2258  O   LEU A 142      28.576   6.218 -35.743  1.00 95.71           O  
ATOM   2259  CG  LEU A 142      30.292   8.500 -33.521  1.00 95.71           C  
ATOM   2260  HG  LEU A 142      29.473   7.829 -33.263  1.00 95.71           H  
ATOM   2261  CD1 LEU A 142      31.536   8.086 -32.731  1.00 95.71           C  
ATOM   2262 HD11 LEU A 142      32.374   8.728 -33.002  1.00 95.71           H  
ATOM   2263 HD12 LEU A 142      31.338   8.185 -31.663  1.00 95.71           H  
ATOM   2264 HD13 LEU A 142      31.789   7.047 -32.939  1.00 95.71           H  
ATOM   2265  CD2 LEU A 142      29.904   9.911 -33.087  1.00 95.71           C  
ATOM   2266 HD21 LEU A 142      28.996  10.219 -33.605  1.00 95.71           H  
ATOM   2267 HD22 LEU A 142      29.719   9.917 -32.013  1.00 95.71           H  
ATOM   2268 HD23 LEU A 142      30.703  10.613 -33.326  1.00 95.71           H  
ATOM   2269  N   ILE A 143      30.040   5.046 -34.507  1.00 95.81           N  
ATOM   2270  H   ILE A 143      31.003   4.964 -34.214  1.00 95.81           H  
ATOM   2271  CA  ILE A 143      29.082   4.092 -33.948  1.00 95.81           C  
ATOM   2272  HA  ILE A 143      28.123   4.191 -34.456  1.00 95.81           H  
ATOM   2273  C   ILE A 143      28.886   4.444 -32.478  1.00 95.81           C  
ATOM   2274  CB  ILE A 143      29.581   2.641 -34.149  1.00 95.81           C  
ATOM   2275  HB  ILE A 143      30.583   2.565 -33.727  1.00 95.81           H  
ATOM   2276  O   ILE A 143      29.858   4.489 -31.727  1.00 95.81           O  
ATOM   2277  CG1 ILE A 143      29.652   2.296 -35.657  1.00 95.81           C  
ATOM   2278 HG12 ILE A 143      30.142   3.107 -36.197  1.00 95.81           H  
ATOM   2279 HG13 ILE A 143      28.642   2.200 -36.055  1.00 95.81           H  
ATOM   2280  CG2 ILE A 143      28.668   1.642 -33.411  1.00 95.81           C  
ATOM   2281 HG21 ILE A 143      29.040   0.625 -33.538  1.00 95.81           H  
ATOM   2282 HG22 ILE A 143      27.649   1.708 -33.792  1.00 95.81           H  
ATOM   2283 HG23 ILE A 143      28.664   1.845 -32.340  1.00 95.81           H  
ATOM   2284  CD1 ILE A 143      30.442   1.019 -35.972  1.00 95.81           C  
ATOM   2285 HD11 ILE A 143      30.483   0.873 -37.051  1.00 95.81           H  
ATOM   2286 HD12 ILE A 143      31.458   1.113 -35.588  1.00 95.81           H  
ATOM   2287 HD13 ILE A 143      29.984   0.140 -35.518  1.00 95.81           H  
ATOM   2288  N   GLU A 144      27.638   4.646 -32.059  1.00 91.71           N  
ATOM   2289  H   GLU A 144      26.892   4.606 -32.739  1.00 91.71           H  
ATOM   2290  CA  GLU A 144      27.245   4.781 -30.654  1.00 91.71           C  
ATOM   2291  HA  GLU A 144      28.128   4.741 -30.015  1.00 91.71           H  
ATOM   2292  C   GLU A 144      26.311   3.632 -30.265  1.00 91.71           C  
ATOM   2293  CB  GLU A 144      26.525   6.110 -30.384  1.00 91.71           C  
ATOM   2294  HB2 GLU A 144      25.642   6.168 -31.021  1.00 91.71           H  
ATOM   2295  HB3 GLU A 144      26.184   6.090 -29.349  1.00 91.71           H  
ATOM   2296  O   GLU A 144      25.376   3.298 -30.994  1.00 91.71           O  
ATOM   2297  CG  GLU A 144      27.358   7.382 -30.577  1.00 91.71           C  
ATOM   2298  HG2 GLU A 144      28.299   7.282 -30.037  1.00 91.71           H  
ATOM   2299  HG3 GLU A 144      27.576   7.524 -31.636  1.00 91.71           H  
ATOM   2300  CD  GLU A 144      26.559   8.582 -30.035  1.00 91.71           C  
ATOM   2301  OE1 GLU A 144      26.884   9.074 -28.933  1.00 91.71           O  
ATOM   2302  OE2 GLU A 144      25.510   8.947 -30.618  1.00 91.71           O  
ATOM   2303  N   MET A 145      26.514   3.044 -29.089  1.00 88.86           N  
ATOM   2304  H   MET A 145      27.302   3.340 -28.531  1.00 88.86           H  
ATOM   2305  CA  MET A 145      25.633   2.004 -28.564  1.00 88.86           C  
ATOM   2306  HA  MET A 145      24.639   2.164 -28.981  1.00 88.86           H  
ATOM   2307  C   MET A 145      25.489   2.096 -27.046  1.00 88.86           C  
ATOM   2308  CB  MET A 145      26.102   0.620 -29.045  1.00 88.86           C  
ATOM   2309  HB2 MET A 145      25.367  -0.126 -28.741  1.00 88.86           H  
ATOM   2310  HB3 MET A 145      26.145   0.619 -30.134  1.00 88.86           H  
ATOM   2311  O   MET A 145      26.372   2.576 -26.340  1.00 88.86           O  
ATOM   2312  CG  MET A 145      27.468   0.206 -28.501  1.00 88.86           C  
ATOM   2313  HG2 MET A 145      27.376   0.157 -27.416  1.00 88.86           H  
ATOM   2314  HG3 MET A 145      28.214   0.954 -28.770  1.00 88.86           H  
ATOM   2315  SD  MET A 145      28.028  -1.416 -29.078  1.00 88.86           S  
ATOM   2316  CE  MET A 145      29.270  -1.783 -27.811  1.00 88.86           C  
ATOM   2317  HE1 MET A 145      28.808  -1.782 -26.824  1.00 88.86           H  
ATOM   2318  HE2 MET A 145      29.708  -2.761 -28.008  1.00 88.86           H  
ATOM   2319  HE3 MET A 145      30.056  -1.029 -27.850  1.00 88.86           H  
ATOM   2320  N   VAL A 146      24.363   1.611 -26.524  1.00 80.02           N  
ATOM   2321  H   VAL A 146      23.678   1.209 -27.149  1.00 80.02           H  
ATOM   2322  CA  VAL A 146      24.134   1.497 -25.081  1.00 80.02           C  
ATOM   2323  HA  VAL A 146      25.006   1.884 -24.554  1.00 80.02           H  
ATOM   2324  C   VAL A 146      23.990   0.027 -24.729  1.00 80.02           C  
ATOM   2325  CB  VAL A 146      22.926   2.325 -24.606  1.00 80.02           C  
ATOM   2326  HB  VAL A 146      22.015   1.953 -25.075  1.00 80.02           H  
ATOM   2327  O   VAL A 146      23.054  -0.632 -25.175  1.00 80.02           O  
ATOM   2328  CG1 VAL A 146      22.762   2.245 -23.079  1.00 80.02           C  
ATOM   2329 HG11 VAL A 146      21.914   2.855 -22.768  1.00 80.02           H  
ATOM   2330 HG12 VAL A 146      22.566   1.215 -22.780  1.00 80.02           H  
ATOM   2331 HG13 VAL A 146      23.669   2.598 -22.589  1.00 80.02           H  
ATOM   2332  CG2 VAL A 146      23.098   3.802 -24.981  1.00 80.02           C  
ATOM   2333 HG21 VAL A 146      23.060   3.915 -26.065  1.00 80.02           H  
ATOM   2334 HG22 VAL A 146      24.068   4.160 -24.635  1.00 80.02           H  
ATOM   2335 HG23 VAL A 146      22.300   4.405 -24.548  1.00 80.02           H  
ATOM   2336  N   TYR A 147      24.898  -0.481 -23.902  1.00 77.24           N  
ATOM   2337  H   TYR A 147      25.616   0.132 -23.542  1.00 77.24           H  
ATOM   2338  CA  TYR A 147      24.858  -1.850 -23.403  1.00 77.24           C  
ATOM   2339  HA  TYR A 147      23.937  -2.329 -23.735  1.00 77.24           H  
ATOM   2340  C   TYR A 147      24.848  -1.833 -21.876  1.00 77.24           C  
ATOM   2341  CB  TYR A 147      26.019  -2.662 -23.989  1.00 77.24           C  
ATOM   2342  HB2 TYR A 147      26.969  -2.235 -23.667  1.00 77.24           H  
ATOM   2343  HB3 TYR A 147      25.982  -2.601 -25.077  1.00 77.24           H  
ATOM   2344  O   TYR A 147      25.701  -1.205 -21.253  1.00 77.24           O  
ATOM   2345  CG  TYR A 147      25.956  -4.116 -23.581  1.00 77.24           C  
ATOM   2346  CD1 TYR A 147      26.709  -4.580 -22.486  1.00 77.24           C  
ATOM   2347  HD1 TYR A 147      27.375  -3.911 -21.961  1.00 77.24           H  
ATOM   2348  CD2 TYR A 147      25.082  -4.988 -24.258  1.00 77.24           C  
ATOM   2349  HD2 TYR A 147      24.534  -4.630 -25.117  1.00 77.24           H  
ATOM   2350  CE1 TYR A 147      26.545  -5.902 -22.031  1.00 77.24           C  
ATOM   2351  HE1 TYR A 147      27.072  -6.243 -21.152  1.00 77.24           H  
ATOM   2352  CE2 TYR A 147      24.933  -6.315 -23.819  1.00 77.24           C  
ATOM   2353  HE2 TYR A 147      24.271  -6.987 -24.344  1.00 77.24           H  
ATOM   2354  OH  TYR A 147      25.328  -7.978 -22.151  1.00 77.24           O  
ATOM   2355  HH  TYR A 147      25.537  -7.964 -21.214  1.00 77.24           H  
ATOM   2356  CZ  TYR A 147      25.632  -6.763 -22.679  1.00 77.24           C  
ATOM   2357  N   GLU A 148      23.841  -2.472 -21.270  1.00 69.85           N  
ATOM   2358  H   GLU A 148      23.224  -3.026 -21.847  1.00 69.85           H  
ATOM   2359  CA  GLU A 148      23.657  -2.525 -19.807  1.00 69.85           C  
ATOM   2360  HA  GLU A 148      22.645  -2.879 -19.613  1.00 69.85           H  
ATOM   2361  C   GLU A 148      23.724  -1.137 -19.131  1.00 69.85           C  
ATOM   2362  CB  GLU A 148      24.607  -3.564 -19.186  1.00 69.85           C  
ATOM   2363  HB2 GLU A 148      25.631  -3.352 -19.493  1.00 69.85           H  
ATOM   2364  HB3 GLU A 148      24.546  -3.503 -18.099  1.00 69.85           H  
ATOM   2365  O   GLU A 148      24.312  -0.952 -18.068  1.00 69.85           O  
ATOM   2366  CG  GLU A 148      24.216  -4.991 -19.598  1.00 69.85           C  
ATOM   2367  HG2 GLU A 148      23.215  -5.198 -19.220  1.00 69.85           H  
ATOM   2368  HG3 GLU A 148      24.172  -5.055 -20.685  1.00 69.85           H  
ATOM   2369  CD  GLU A 148      25.183  -6.064 -19.073  1.00 69.85           C  
ATOM   2370  OE1 GLU A 148      24.978  -7.237 -19.470  1.00 69.85           O  
ATOM   2371  OE2 GLU A 148      26.136  -5.719 -18.339  1.00 69.85           O  
ATOM   2372  N   GLY A 149      23.137  -0.123 -19.778  1.00 65.63           N  
ATOM   2373  H   GLY A 149      22.709  -0.317 -20.671  1.00 65.63           H  
ATOM   2374  CA  GLY A 149      23.120   1.255 -19.271  1.00 65.63           C  
ATOM   2375  HA2 GLY A 149      22.819   1.245 -18.224  1.00 65.63           H  
ATOM   2376  HA3 GLY A 149      22.383   1.827 -19.834  1.00 65.63           H  
ATOM   2377  C   GLY A 149      24.461   1.996 -19.362  1.00 65.63           C  
ATOM   2378  O   GLY A 149      24.555   3.130 -18.898  1.00 65.63           O  
ATOM   2379  N   LYS A 150      25.494   1.406 -19.970  1.00 75.96           N  
ATOM   2380  H   LYS A 150      25.381   0.460 -20.306  1.00 75.96           H  
ATOM   2381  CA  LYS A 150      26.750   2.088 -20.302  1.00 75.96           C  
ATOM   2382  HA  LYS A 150      26.832   3.009 -19.724  1.00 75.96           H  
ATOM   2383  C   LYS A 150      26.769   2.470 -21.773  1.00 75.96           C  
ATOM   2384  CB  LYS A 150      27.947   1.201 -19.964  1.00 75.96           C  
ATOM   2385  HB2 LYS A 150      28.853   1.670 -20.349  1.00 75.96           H  
ATOM   2386  HB3 LYS A 150      27.826   0.234 -20.452  1.00 75.96           H  
ATOM   2387  O   LYS A 150      26.327   1.696 -22.619  1.00 75.96           O  
ATOM   2388  CG  LYS A 150      28.094   0.991 -18.455  1.00 75.96           C  
ATOM   2389  HG2 LYS A 150      28.217   1.953 -17.958  1.00 75.96           H  
ATOM   2390  HG3 LYS A 150      27.210   0.489 -18.063  1.00 75.96           H  
ATOM   2391  CD  LYS A 150      29.324   0.119 -18.205  1.00 75.96           C  
ATOM   2392  HD2 LYS A 150      30.212   0.631 -18.575  1.00 75.96           H  
ATOM   2393  HD3 LYS A 150      29.203  -0.817 -18.751  1.00 75.96           H  
ATOM   2394  CE  LYS A 150      29.470  -0.176 -16.715  1.00 75.96           C  
ATOM   2395  HE2 LYS A 150      28.538  -0.617 -16.363  1.00 75.96           H  
ATOM   2396  HE3 LYS A 150      29.633   0.762 -16.183  1.00 75.96           H  
ATOM   2397  NZ  LYS A 150      30.596  -1.115 -16.494  1.00 75.96           N  
ATOM   2398  HZ1 LYS A 150      31.458  -0.720 -16.841  1.00 75.96           H  
ATOM   2399  HZ2 LYS A 150      30.420  -1.967 -17.009  1.00 75.96           H  
ATOM   2400  HZ3 LYS A 150      30.694  -1.349 -15.517  1.00 75.96           H  
ATOM   2401  N   GLN A 151      27.272   3.665 -22.057  1.00 83.62           N  
ATOM   2402  H   GLN A 151      27.655   4.230 -21.312  1.00 83.62           H  
ATOM   2403  CA  GLN A 151      27.467   4.139 -23.421  1.00 83.62           C  
ATOM   2404  HA  GLN A 151      26.693   3.719 -24.063  1.00 83.62           H  
ATOM   2405  C   GLN A 151      28.821   3.672 -23.940  1.00 83.62           C  
ATOM   2406  CB  GLN A 151      27.358   5.664 -23.503  1.00 83.62           C  
ATOM   2407  HB2 GLN A 151      28.159   6.123 -22.924  1.00 83.62           H  
ATOM   2408  HB3 GLN A 151      27.473   5.957 -24.546  1.00 83.62           H  
ATOM   2409  O   GLN A 151      29.834   3.754 -23.238  1.00 83.62           O  
ATOM   2410  CG  GLN A 151      26.006   6.170 -22.984  1.00 83.62           C  
ATOM   2411  HG2 GLN A 151      25.197   5.650 -23.496  1.00 83.62           H  
ATOM   2412  HG3 GLN A 151      25.928   5.964 -21.916  1.00 83.62           H  
ATOM   2413  CD  GLN A 151      25.807   7.663 -23.201  1.00 83.62           C  
ATOM   2414  NE2 GLN A 151      24.868   8.262 -22.519  1.00 83.62           N  
ATOM   2415 HE21 GLN A 151      24.933   9.266 -22.602  1.00 83.62           H  
ATOM   2416 HE22 GLN A 151      24.754   7.941 -21.568  1.00 83.62           H  
ATOM   2417  OE1 GLN A 151      26.474   8.320 -23.974  1.00 83.62           O  
ATOM   2418  N   TYR A 152      28.813   3.202 -25.174  1.00 90.89           N  
ATOM   2419  H   TYR A 152      27.943   3.190 -25.687  1.00 90.89           H  
ATOM   2420  CA  TYR A 152      29.989   2.800 -25.908  1.00 90.89           C  
ATOM   2421  HA  TYR A 152      30.867   3.073 -25.324  1.00 90.89           H  
ATOM   2422  C   TYR A 152      30.028   3.524 -27.246  1.00 90.89           C  
ATOM   2423  CB  TYR A 152      30.013   1.290 -26.097  1.00 90.89           C  
ATOM   2424  HB2 TYR A 152      30.855   1.051 -26.747  1.00 90.89           H  
ATOM   2425  HB3 TYR A 152      29.099   0.992 -26.612  1.00 90.89           H  
ATOM   2426  O   TYR A 152      28.984   3.739 -27.863  1.00 90.89           O  
ATOM   2427  CG  TYR A 152      30.137   0.491 -24.821  1.00 90.89           C  
ATOM   2428  CD1 TYR A 152      31.412   0.130 -24.348  1.00 90.89           C  
ATOM   2429  HD1 TYR A 152      32.293   0.427 -24.897  1.00 90.89           H  
ATOM   2430  CD2 TYR A 152      28.983   0.113 -24.108  1.00 90.89           C  
ATOM   2431  HD2 TYR A 152      28.009   0.402 -24.475  1.00 90.89           H  
ATOM   2432  CE1 TYR A 152      31.536  -0.621 -23.166  1.00 90.89           C  
ATOM   2433  HE1 TYR A 152      32.520  -0.901 -22.820  1.00 90.89           H  
ATOM   2434  CE2 TYR A 152      29.104  -0.620 -22.912  1.00 90.89           C  
ATOM   2435  HE2 TYR A 152      28.225  -0.909 -22.356  1.00 90.89           H  
ATOM   2436  OH  TYR A 152      30.510  -1.712 -21.299  1.00 90.89           O  
ATOM   2437  HH  TYR A 152      31.411  -2.039 -21.234  1.00 90.89           H  
ATOM   2438  CZ  TYR A 152      30.381  -0.992 -22.445  1.00 90.89           C  
ATOM   2439  N   SER A 153      31.226   3.863 -27.698  1.00 94.35           N  
ATOM   2440  H   SER A 153      32.034   3.714 -27.111  1.00 94.35           H  
ATOM   2441  CA  SER A 153      31.462   4.429 -29.015  1.00 94.35           C  
ATOM   2442  HA  SER A 153      30.600   4.170 -29.630  1.00 94.35           H  
ATOM   2443  C   SER A 153      32.692   3.826 -29.678  1.00 94.35           C  
ATOM   2444  CB  SER A 153      31.557   5.957 -28.955  1.00 94.35           C  
ATOM   2445  HB2 SER A 153      30.630   6.355 -28.543  1.00 94.35           H  
ATOM   2446  HB3 SER A 153      31.675   6.344 -29.967  1.00 94.35           H  
ATOM   2447  O   SER A 153      33.625   3.405 -28.992  1.00 94.35           O  
ATOM   2448  OG  SER A 153      32.649   6.386 -28.158  1.00 94.35           O  
ATOM   2449  HG  SER A 153      32.687   7.343 -28.220  1.00 94.35           H  
ATOM   2450  N   SER A 154      32.680   3.816 -31.008  1.00 95.96           N  
ATOM   2451  H   SER A 154      31.837   4.128 -31.469  1.00 95.96           H  
ATOM   2452  CA  SER A 154      33.819   3.490 -31.871  1.00 95.96           C  
ATOM   2453  HA  SER A 154      34.756   3.646 -31.336  1.00 95.96           H  
ATOM   2454  C   SER A 154      33.786   4.409 -33.087  1.00 95.96           C  
ATOM   2455  CB  SER A 154      33.765   2.033 -32.338  1.00 95.96           C  
ATOM   2456  HB2 SER A 154      34.508   1.879 -33.120  1.00 95.96           H  
ATOM   2457  HB3 SER A 154      32.778   1.819 -32.748  1.00 95.96           H  
ATOM   2458  O   SER A 154      32.766   4.482 -33.776  1.00 95.96           O  
ATOM   2459  OG  SER A 154      34.035   1.146 -31.274  1.00 95.96           O  
ATOM   2460  HG  SER A 154      34.966   1.222 -31.051  1.00 95.96           H  
ATOM   2461  N   LYS A 155      34.886   5.117 -33.341  1.00 95.84           N  
ATOM   2462  H   LYS A 155      35.682   4.987 -32.734  1.00 95.84           H  
ATOM   2463  CA  LYS A 155      35.043   6.064 -34.449  1.00 95.84           C  
ATOM   2464  HA  LYS A 155      34.097   6.133 -34.986  1.00 95.84           H  
ATOM   2465  C   LYS A 155      36.103   5.568 -35.425  1.00 95.84           C  
ATOM   2466  CB  LYS A 155      35.383   7.461 -33.907  1.00 95.84           C  
ATOM   2467  HB2 LYS A 155      36.375   7.419 -33.457  1.00 95.84           H  
ATOM   2468  HB3 LYS A 155      34.656   7.741 -33.144  1.00 95.84           H  
ATOM   2469  O   LYS A 155      37.189   5.171 -35.004  1.00 95.84           O  
ATOM   2470  CG  LYS A 155      35.382   8.522 -35.021  1.00 95.84           C  
ATOM   2471  HG2 LYS A 155      36.160   8.279 -35.745  1.00 95.84           H  
ATOM   2472  HG3 LYS A 155      34.418   8.492 -35.530  1.00 95.84           H  
ATOM   2473  CD  LYS A 155      35.625   9.951 -34.513  1.00 95.84           C  
ATOM   2474  HD2 LYS A 155      36.575  10.008 -33.982  1.00 95.84           H  
ATOM   2475  HD3 LYS A 155      34.810  10.248 -33.853  1.00 95.84           H  
ATOM   2476  CE  LYS A 155      35.659  10.862 -35.746  1.00 95.84           C  
ATOM   2477  HE2 LYS A 155      36.544  10.646 -36.344  1.00 95.84           H  
ATOM   2478  HE3 LYS A 155      34.801  10.622 -36.373  1.00 95.84           H  
ATOM   2479  NZ  LYS A 155      35.612  12.312 -35.444  1.00 95.84           N  
ATOM   2480  HZ1 LYS A 155      35.483  12.777 -36.331  1.00 95.84           H  
ATOM   2481  HZ2 LYS A 155      36.477  12.641 -35.040  1.00 95.84           H  
ATOM   2482  HZ3 LYS A 155      34.852  12.551 -34.822  1.00 95.84           H  
ATOM   2483  N   TYR A 156      35.799   5.661 -36.714  1.00 95.97           N  
ATOM   2484  H   TYR A 156      34.891   6.032 -36.956  1.00 95.97           H  
ATOM   2485  CA  TYR A 156      36.674   5.295 -37.824  1.00 95.97           C  
ATOM   2486  HA  TYR A 156      37.631   4.970 -37.416  1.00 95.97           H  
ATOM   2487  C   TYR A 156      36.922   6.514 -38.716  1.00 95.97           C  
ATOM   2488  CB  TYR A 156      36.082   4.122 -38.622  1.00 95.97           C  
ATOM   2489  HB2 TYR A 156      35.165   4.451 -39.110  1.00 95.97           H  
ATOM   2490  HB3 TYR A 156      36.790   3.852 -39.406  1.00 95.97           H  
ATOM   2491  O   TYR A 156      35.989   7.269 -38.995  1.00 95.97           O  
ATOM   2492  CG  TYR A 156      35.778   2.892 -37.785  1.00 95.97           C  
ATOM   2493  CD1 TYR A 156      36.686   1.815 -37.739  1.00 95.97           C  
ATOM   2494  HD1 TYR A 156      37.583   1.827 -38.340  1.00 95.97           H  
ATOM   2495  CD2 TYR A 156      34.601   2.847 -37.010  1.00 95.97           C  
ATOM   2496  HD2 TYR A 156      33.903   3.670 -37.048  1.00 95.97           H  
ATOM   2497  CE1 TYR A 156      36.432   0.716 -36.893  1.00 95.97           C  
ATOM   2498  HE1 TYR A 156      37.126  -0.109 -36.841  1.00 95.97           H  
ATOM   2499  CE2 TYR A 156      34.366   1.768 -36.142  1.00 95.97           C  
ATOM   2500  HE2 TYR A 156      33.496   1.779 -35.503  1.00 95.97           H  
ATOM   2501  OH  TYR A 156      35.074  -0.307 -35.189  1.00 95.97           O  
ATOM   2502  HH  TYR A 156      34.279  -0.166 -34.669  1.00 95.97           H  
ATOM   2503  CZ  TYR A 156      35.287   0.703 -36.074  1.00 95.97           C  
ATOM   2504  N   ASP A 157      38.161   6.700 -39.171  1.00 94.19           N  
ATOM   2505  H   ASP A 157      38.868   6.011 -38.958  1.00 94.19           H  
ATOM   2506  CA  ASP A 157      38.589   7.875 -39.955  1.00 94.19           C  
ATOM   2507  HA  ASP A 157      38.102   8.755 -39.535  1.00 94.19           H  
ATOM   2508  C   ASP A 157      38.199   7.833 -41.443  1.00 94.19           C  
ATOM   2509  CB  ASP A 157      40.105   8.084 -39.799  1.00 94.19           C  
ATOM   2510  HB2 ASP A 157      40.339   8.108 -38.735  1.00 94.19           H  
ATOM   2511  HB3 ASP A 157      40.358   9.064 -40.205  1.00 94.19           H  
ATOM   2512  O   ASP A 157      38.435   8.791 -42.179  1.00 94.19           O  
ATOM   2513  CG  ASP A 157      40.989   7.033 -40.492  1.00 94.19           C  
ATOM   2514  OD1 ASP A 157      40.485   5.947 -40.854  1.00 94.19           O  
ATOM   2515  OD2 ASP A 157      42.198   7.303 -40.667  1.00 94.19           O  
ATOM   2516  N   TYR A 158      37.620   6.721 -41.898  1.00 94.93           N  
ATOM   2517  H   TYR A 158      37.502   5.957 -41.248  1.00 94.93           H  
ATOM   2518  CA  TYR A 158      37.154   6.547 -43.267  1.00 94.93           C  
ATOM   2519  HA  TYR A 158      36.821   7.514 -43.644  1.00 94.93           H  
ATOM   2520  C   TYR A 158      35.985   5.566 -43.324  1.00 94.93           C  
ATOM   2521  CB  TYR A 158      38.313   6.064 -44.148  1.00 94.93           C  
ATOM   2522  HB2 TYR A 158      38.642   5.081 -43.811  1.00 94.93           H  
ATOM   2523  HB3 TYR A 158      39.153   6.749 -44.034  1.00 94.93           H  
ATOM   2524  O   TYR A 158      36.013   4.525 -42.667  1.00 94.93           O  
ATOM   2525  CG  TYR A 158      37.973   5.976 -45.618  1.00 94.93           C  
ATOM   2526  CD1 TYR A 158      37.872   4.728 -46.268  1.00 94.93           C  
ATOM   2527  HD1 TYR A 158      38.021   3.815 -45.711  1.00 94.93           H  
ATOM   2528  CD2 TYR A 158      37.749   7.166 -46.331  1.00 94.93           C  
ATOM   2529  HD2 TYR A 158      37.807   8.119 -45.826  1.00 94.93           H  
ATOM   2530  CE1 TYR A 158      37.564   4.677 -47.643  1.00 94.93           C  
ATOM   2531  HE1 TYR A 158      37.485   3.732 -48.160  1.00 94.93           H  
ATOM   2532  CE2 TYR A 158      37.433   7.116 -47.697  1.00 94.93           C  
ATOM   2533  HE2 TYR A 158      37.252   8.033 -48.238  1.00 94.93           H  
ATOM   2534  OH  TYR A 158      37.055   5.866 -49.682  1.00 94.93           O  
ATOM   2535  HH  TYR A 158      36.951   6.778 -49.962  1.00 94.93           H  
ATOM   2536  CZ  TYR A 158      37.345   5.875 -48.356  1.00 94.93           C  
ATOM   2537  N   PHE A 159      34.979   5.876 -44.133  1.00 95.70           N  
ATOM   2538  H   PHE A 159      34.963   6.810 -44.519  1.00 95.70           H  
ATOM   2539  CA  PHE A 159      33.823   5.033 -44.389  1.00 95.70           C  
ATOM   2540  HA  PHE A 159      34.120   3.987 -44.307  1.00 95.70           H  
ATOM   2541  C   PHE A 159      33.277   5.277 -45.791  1.00 95.70           C  
ATOM   2542  CB  PHE A 159      32.754   5.304 -43.334  1.00 95.70           C  
ATOM   2543  HB2 PHE A 159      32.552   6.374 -43.290  1.00 95.70           H  
ATOM   2544  HB3 PHE A 159      33.176   5.001 -42.376  1.00 95.70           H  
ATOM   2545  O   PHE A 159      32.900   6.392 -46.155  1.00 95.70           O  
ATOM   2546  CG  PHE A 159      31.453   4.555 -43.563  1.00 95.70           C  
ATOM   2547  CD1 PHE A 159      30.316   5.239 -44.032  1.00 95.70           C  
ATOM   2548  HD1 PHE A 159      30.372   6.300 -44.224  1.00 95.70           H  
ATOM   2549  CD2 PHE A 159      31.381   3.171 -43.323  1.00 95.70           C  
ATOM   2550  HD2 PHE A 159      32.254   2.640 -42.973  1.00 95.70           H  
ATOM   2551  CE1 PHE A 159      29.114   4.544 -44.257  1.00 95.70           C  
ATOM   2552  HE1 PHE A 159      28.248   5.079 -44.618  1.00 95.70           H  
ATOM   2553  CE2 PHE A 159      30.175   2.478 -43.536  1.00 95.70           C  
ATOM   2554  HE2 PHE A 159      30.119   1.417 -43.344  1.00 95.70           H  
ATOM   2555  CZ  PHE A 159      29.043   3.163 -44.009  1.00 95.70           C  
ATOM   2556  HZ  PHE A 159      28.121   2.627 -44.181  1.00 95.70           H  
ATOM   2557  N   ARG A 160      33.200   4.201 -46.569  1.00 95.95           N  
ATOM   2558  H   ARG A 160      33.573   3.333 -46.213  1.00 95.95           H  
ATOM   2559  CA  ARG A 160      32.596   4.184 -47.894  1.00 95.95           C  
ATOM   2560  HA  ARG A 160      31.772   4.898 -47.901  1.00 95.95           H  
ATOM   2561  C   ARG A 160      31.989   2.830 -48.180  1.00 95.95           C  
ATOM   2562  CB  ARG A 160      33.648   4.609 -48.933  1.00 95.95           C  
ATOM   2563  HB2 ARG A 160      34.543   3.998 -48.812  1.00 95.95           H  
ATOM   2564  HB3 ARG A 160      33.923   5.646 -48.738  1.00 95.95           H  
ATOM   2565  O   ARG A 160      32.485   1.806 -47.717  1.00 95.95           O  
ATOM   2566  CG  ARG A 160      33.165   4.493 -50.385  1.00 95.95           C  
ATOM   2567  HG2 ARG A 160      33.007   3.443 -50.631  1.00 95.95           H  
ATOM   2568  HG3 ARG A 160      32.233   5.044 -50.513  1.00 95.95           H  
ATOM   2569  CD  ARG A 160      34.217   5.054 -51.339  1.00 95.95           C  
ATOM   2570  HD2 ARG A 160      34.270   6.133 -51.199  1.00 95.95           H  
ATOM   2571  HD3 ARG A 160      35.182   4.612 -51.091  1.00 95.95           H  
ATOM   2572  NE  ARG A 160      33.891   4.732 -52.740  1.00 95.95           N  
ATOM   2573  HE  ARG A 160      33.148   4.064 -52.885  1.00 95.95           H  
ATOM   2574  NH1 ARG A 160      35.606   5.910 -53.700  1.00 95.95           N  
ATOM   2575 HH11 ARG A 160      35.851   6.253 -52.782  1.00 95.95           H  
ATOM   2576 HH12 ARG A 160      36.140   6.153 -54.522  1.00 95.95           H  
ATOM   2577  NH2 ARG A 160      34.272   4.674 -54.986  1.00 95.95           N  
ATOM   2578 HH21 ARG A 160      34.883   4.856 -55.770  1.00 95.95           H  
ATOM   2579 HH22 ARG A 160      33.621   3.906 -55.055  1.00 95.95           H  
ATOM   2580  CZ  ARG A 160      34.581   5.113 -53.799  1.00 95.95           C  
ATOM   2581  N   ILE A 161      30.942   2.827 -48.993  1.00 96.90           N  
ATOM   2582  H   ILE A 161      30.578   3.709 -49.323  1.00 96.90           H  
ATOM   2583  CA  ILE A 161      30.443   1.598 -49.598  1.00 96.90           C  
ATOM   2584  HA  ILE A 161      31.160   0.808 -49.375  1.00 96.90           H  
ATOM   2585  C   ILE A 161      30.423   1.730 -51.119  1.00 96.90           C  
ATOM   2586  CB  ILE A 161      29.112   1.147 -48.969  1.00 96.90           C  
ATOM   2587  HB  ILE A 161      28.892   0.148 -49.344  1.00 96.90           H  
ATOM   2588  O   ILE A 161      30.166   2.810 -51.660  1.00 96.90           O  
ATOM   2589  CG1 ILE A 161      27.952   2.073 -49.372  1.00 96.90           C  
ATOM   2590 HG12 ILE A 161      28.132   3.080 -48.998  1.00 96.90           H  
ATOM   2591 HG13 ILE A 161      27.896   2.112 -50.460  1.00 96.90           H  
ATOM   2592  CG2 ILE A 161      29.266   1.062 -47.437  1.00 96.90           C  
ATOM   2593 HG21 ILE A 161      28.361   0.666 -46.977  1.00 96.90           H  
ATOM   2594 HG22 ILE A 161      29.449   2.046 -47.006  1.00 96.90           H  
ATOM   2595 HG23 ILE A 161      30.095   0.402 -47.184  1.00 96.90           H  
ATOM   2596  CD1 ILE A 161      26.598   1.572 -48.874  1.00 96.90           C  
ATOM   2597 HD11 ILE A 161      25.824   2.219 -49.288  1.00 96.90           H  
ATOM   2598 HD12 ILE A 161      26.425   0.551 -49.213  1.00 96.90           H  
ATOM   2599 HD13 ILE A 161      26.536   1.616 -47.786  1.00 96.90           H  
ATOM   2600  N   ASP A 162      30.728   0.643 -51.819  1.00 97.10           N  
ATOM   2601  H   ASP A 162      31.019  -0.182 -51.314  1.00 97.10           H  
ATOM   2602  CA  ASP A 162      30.692   0.615 -53.283  1.00 97.10           C  
ATOM   2603  HA  ASP A 162      31.136   1.538 -53.655  1.00 97.10           H  
ATOM   2604  C   ASP A 162      29.257   0.575 -53.826  1.00 97.10           C  
ATOM   2605  CB  ASP A 162      31.532  -0.554 -53.820  1.00 97.10           C  
ATOM   2606  HB2 ASP A 162      31.361  -0.643 -54.893  1.00 97.10           H  
ATOM   2607  HB3 ASP A 162      31.213  -1.481 -53.343  1.00 97.10           H  
ATOM   2608  O   ASP A 162      28.284   0.515 -53.080  1.00 97.10           O  
ATOM   2609  CG  ASP A 162      33.036  -0.355 -53.654  1.00 97.10           C  
ATOM   2610  OD1 ASP A 162      33.474   0.816 -53.620  1.00 97.10           O  
ATOM   2611  OD2 ASP A 162      33.752  -1.383 -53.641  1.00 97.10           O  
ATOM   2612  N   SER A 163      29.124   0.618 -55.152  1.00 96.11           N  
ATOM   2613  H   SER A 163      29.963   0.691 -55.711  1.00 96.11           H  
ATOM   2614  CA  SER A 163      27.826   0.537 -55.825  1.00 96.11           C  
ATOM   2615  HA  SER A 163      27.173   1.297 -55.395  1.00 96.11           H  
ATOM   2616  C   SER A 163      27.141  -0.821 -55.631  1.00 96.11           C  
ATOM   2617  CB  SER A 163      27.985   0.841 -57.318  1.00 96.11           C  
ATOM   2618  HB2 SER A 163      28.563   1.756 -57.449  1.00 96.11           H  
ATOM   2619  HB3 SER A 163      26.999   0.998 -57.754  1.00 96.11           H  
ATOM   2620  O   SER A 163      27.774  -1.821 -55.272  1.00 96.11           O  
ATOM   2621  OG  SER A 163      28.620  -0.237 -57.994  1.00 96.11           O  
ATOM   2622  HG  SER A 163      29.542  -0.269 -57.727  1.00 96.11           H  
ATOM   2623  N   GLU A 164      25.855  -0.890 -55.981  1.00 96.75           N  
ATOM   2624  H   GLU A 164      25.356  -0.037 -56.188  1.00 96.75           H  
ATOM   2625  CA  GLU A 164      25.091  -2.142 -55.996  1.00 96.75           C  
ATOM   2626  HA  GLU A 164      25.004  -2.507 -54.973  1.00 96.75           H  
ATOM   2627  C   GLU A 164      25.761  -3.237 -56.846  1.00 96.75           C  
ATOM   2628  CB  GLU A 164      23.685  -1.862 -56.549  1.00 96.75           C  
ATOM   2629  HB2 GLU A 164      23.283  -0.961 -56.086  1.00 96.75           H  
ATOM   2630  HB3 GLU A 164      23.740  -1.701 -57.626  1.00 96.75           H  
ATOM   2631  O   GLU A 164      25.752  -4.412 -56.475  1.00 96.75           O  
ATOM   2632  CG  GLU A 164      22.768  -3.052 -56.242  1.00 96.75           C  
ATOM   2633  HG2 GLU A 164      22.760  -3.201 -55.162  1.00 96.75           H  
ATOM   2634  HG3 GLU A 164      23.177  -3.953 -56.701  1.00 96.75           H  
ATOM   2635  CD  GLU A 164      21.321  -2.905 -56.708  1.00 96.75           C  
ATOM   2636  OE1 GLU A 164      20.584  -3.887 -56.444  1.00 96.75           O  
ATOM   2637  OE2 GLU A 164      20.975  -1.886 -57.337  1.00 96.75           O  
ATOM   2638  N   SER A 165      26.397  -2.858 -57.962  1.00 95.79           N  
ATOM   2639  H   SER A 165      26.394  -1.874 -58.190  1.00 95.79           H  
ATOM   2640  CA  SER A 165      27.088  -3.797 -58.860  1.00 95.79           C  
ATOM   2641  HA  SER A 165      26.386  -4.590 -59.117  1.00 95.79           H  
ATOM   2642  C   SER A 165      28.302  -4.478 -58.215  1.00 95.79           C  
ATOM   2643  CB  SER A 165      27.484  -3.097 -60.163  1.00 95.79           C  
ATOM   2644  HB2 SER A 165      26.611  -2.595 -60.581  1.00 95.79           H  
ATOM   2645  HB3 SER A 165      27.816  -3.851 -60.876  1.00 95.79           H  
ATOM   2646  O   SER A 165      28.632  -5.609 -58.567  1.00 95.79           O  
ATOM   2647  OG  SER A 165      28.529  -2.156 -59.993  1.00 95.79           O  
ATOM   2648  HG  SER A 165      28.317  -1.508 -59.318  1.00 95.79           H  
ATOM   2649  N   SER A 166      28.903  -3.832 -57.213  1.00 95.75           N  
ATOM   2650  H   SER A 166      28.549  -2.920 -56.963  1.00 95.75           H  
ATOM   2651  CA  SER A 166      29.969  -4.385 -56.368  1.00 95.75           C  
ATOM   2652  HA  SER A 166      30.478  -5.180 -56.913  1.00 95.75           H  
ATOM   2653  C   SER A 166      29.427  -4.997 -55.067  1.00 95.75           C  
ATOM   2654  CB  SER A 166      31.001  -3.301 -56.052  1.00 95.75           C  
ATOM   2655  HB2 SER A 166      30.499  -2.505 -55.502  1.00 95.75           H  
ATOM   2656  HB3 SER A 166      31.791  -3.718 -55.429  1.00 95.75           H  
ATOM   2657  O   SER A 166      30.188  -5.279 -54.139  1.00 95.75           O  
ATOM   2658  OG  SER A 166      31.576  -2.772 -57.233  1.00 95.75           O  
ATOM   2659  HG  SER A 166      32.318  -2.218 -56.980  1.00 95.75           H  
ATOM   2660  N   GLY A 167      28.106  -5.175 -54.963  1.00 95.93           N  
ATOM   2661  H   GLY A 167      27.521  -4.910 -55.742  1.00 95.93           H  
ATOM   2662  CA  GLY A 167      27.441  -5.728 -53.787  1.00 95.93           C  
ATOM   2663  HA2 GLY A 167      26.392  -5.888 -54.036  1.00 95.93           H  
ATOM   2664  HA3 GLY A 167      27.887  -6.689 -53.532  1.00 95.93           H  
ATOM   2665  C   GLY A 167      27.507  -4.818 -52.559  1.00 95.93           C  
ATOM   2666  O   GLY A 167      27.566  -5.331 -51.445  1.00 95.93           O  
ATOM   2667  N   TYR A 168      27.553  -3.492 -52.739  1.00 97.94           N  
ATOM   2668  H   TYR A 168      27.508  -3.125 -53.679  1.00 97.94           H  
ATOM   2669  CA  TYR A 168      27.685  -2.520 -51.644  1.00 97.94           C  
ATOM   2670  HA  TYR A 168      27.904  -1.556 -52.103  1.00 97.94           H  
ATOM   2671  C   TYR A 168      28.872  -2.800 -50.711  1.00 97.94           C  
ATOM   2672  CB  TYR A 168      26.355  -2.363 -50.887  1.00 97.94           C  
ATOM   2673  HB2 TYR A 168      26.493  -1.639 -50.084  1.00 97.94           H  
ATOM   2674  HB3 TYR A 168      26.095  -3.314 -50.420  1.00 97.94           H  
ATOM   2675  O   TYR A 168      28.747  -2.706 -49.493  1.00 97.94           O  
ATOM   2676  CG  TYR A 168      25.194  -1.879 -51.728  1.00 97.94           C  
ATOM   2677  CD1 TYR A 168      25.238  -0.595 -52.304  1.00 97.94           C  
ATOM   2678  HD1 TYR A 168      26.101   0.037 -52.155  1.00 97.94           H  
ATOM   2679  CD2 TYR A 168      24.047  -2.680 -51.889  1.00 97.94           C  
ATOM   2680  HD2 TYR A 168      24.011  -3.666 -51.450  1.00 97.94           H  
ATOM   2681  CE1 TYR A 168      24.152  -0.114 -53.056  1.00 97.94           C  
ATOM   2682  HE1 TYR A 168      24.191   0.868 -53.504  1.00 97.94           H  
ATOM   2683  CE2 TYR A 168      22.946  -2.191 -52.620  1.00 97.94           C  
ATOM   2684  HE2 TYR A 168      22.064  -2.798 -52.757  1.00 97.94           H  
ATOM   2685  OH  TYR A 168      21.942  -0.433 -53.923  1.00 97.94           O  
ATOM   2686  HH  TYR A 168      22.156   0.375 -54.394  1.00 97.94           H  
ATOM   2687  CZ  TYR A 168      22.999  -0.908 -53.211  1.00 97.94           C  
ATOM   2688  N   ARG A 169      30.020  -3.197 -51.272  1.00 97.13           N  
ATOM   2689  H   ARG A 169      30.048  -3.272 -52.278  1.00 97.13           H  
ATOM   2690  CA  ARG A 169      31.224  -3.573 -50.516  1.00 97.13           C  
ATOM   2691  HA  ARG A 169      30.993  -4.448 -49.907  1.00 97.13           H  
ATOM   2692  C   ARG A 169      31.677  -2.483 -49.544  1.00 97.13           C  
ATOM   2693  CB  ARG A 169      32.327  -3.942 -51.512  1.00 97.13           C  
ATOM   2694  HB2 ARG A 169      31.986  -4.790 -52.105  1.00 97.13           H  
ATOM   2695  HB3 ARG A 169      32.503  -3.099 -52.180  1.00 97.13           H  
ATOM   2696  O   ARG A 169      31.766  -1.326 -49.943  1.00 97.13           O  
ATOM   2697  CG  ARG A 169      33.648  -4.303 -50.821  1.00 97.13           C  
ATOM   2698  HG2 ARG A 169      34.033  -3.436 -50.285  1.00 97.13           H  
ATOM   2699  HG3 ARG A 169      33.482  -5.113 -50.110  1.00 97.13           H  
ATOM   2700  CD  ARG A 169      34.698  -4.720 -51.846  1.00 97.13           C  
ATOM   2701  HD2 ARG A 169      35.658  -4.787 -51.334  1.00 97.13           H  
ATOM   2702  HD3 ARG A 169      34.772  -3.935 -52.599  1.00 97.13           H  
ATOM   2703  NE  ARG A 169      34.379  -6.033 -52.438  1.00 97.13           N  
ATOM   2704  HE  ARG A 169      34.152  -6.757 -51.772  1.00 97.13           H  
ATOM   2705  NH1 ARG A 169      34.867  -5.526 -54.619  1.00 97.13           N  
ATOM   2706 HH11 ARG A 169      35.138  -4.606 -54.305  1.00 97.13           H  
ATOM   2707 HH12 ARG A 169      34.870  -5.766 -55.600  1.00 97.13           H  
ATOM   2708  NH2 ARG A 169      34.019  -7.532 -54.101  1.00 97.13           N  
ATOM   2709 HH21 ARG A 169      34.011  -7.782 -55.080  1.00 97.13           H  
ATOM   2710 HH22 ARG A 169      33.581  -8.132 -53.416  1.00 97.13           H  
ATOM   2711  CZ  ARG A 169      34.428  -6.358 -53.714  1.00 97.13           C  
ATOM   2712  N   LEU A 170      31.984  -2.870 -48.303  1.00 97.06           N  
ATOM   2713  H   LEU A 170      31.905  -3.851 -48.078  1.00 97.06           H  
ATOM   2714  CA  LEU A 170      32.431  -1.967 -47.239  1.00 97.06           C  
ATOM   2715  HA  LEU A 170      31.849  -1.048 -47.304  1.00 97.06           H  
ATOM   2716  C   LEU A 170      33.910  -1.604 -47.377  1.00 97.06           C  
ATOM   2717  CB  LEU A 170      32.165  -2.622 -45.870  1.00 97.06           C  
ATOM   2718  HB2 LEU A 170      31.090  -2.778 -45.774  1.00 97.06           H  
ATOM   2719  HB3 LEU A 170      32.654  -3.595 -45.849  1.00 97.06           H  
ATOM   2720  O   LEU A 170      34.765  -2.479 -47.489  1.00 97.06           O  
ATOM   2721  CG  LEU A 170      32.619  -1.820 -44.635  1.00 97.06           C  
ATOM   2722  HG  LEU A 170      33.688  -1.617 -44.696  1.00 97.06           H  
ATOM   2723  CD1 LEU A 170      31.862  -0.497 -44.504  1.00 97.06           C  
ATOM   2724 HD11 LEU A 170      30.789  -0.685 -44.479  1.00 97.06           H  
ATOM   2725 HD12 LEU A 170      32.168   0.002 -43.585  1.00 97.06           H  
ATOM   2726 HD13 LEU A 170      32.096   0.161 -45.340  1.00 97.06           H  
ATOM   2727  CD2 LEU A 170      32.364  -2.629 -43.367  1.00 97.06           C  
ATOM   2728 HD21 LEU A 170      32.869  -3.592 -43.438  1.00 97.06           H  
ATOM   2729 HD22 LEU A 170      31.296  -2.802 -43.234  1.00 97.06           H  
ATOM   2730 HD23 LEU A 170      32.761  -2.100 -42.500  1.00 97.06           H  
ATOM   2731  N   HIS A 171      34.211  -0.319 -47.237  1.00 96.58           N  
ATOM   2732  H   HIS A 171      33.454   0.348 -47.211  1.00 96.58           H  
ATOM   2733  CA  HIS A 171      35.549   0.216 -47.021  1.00 96.58           C  
ATOM   2734  HA  HIS A 171      36.264  -0.600 -46.917  1.00 96.58           H  
ATOM   2735  C   HIS A 171      35.531   1.043 -45.739  1.00 96.58           C  
ATOM   2736  CB  HIS A 171      35.976   1.060 -48.224  1.00 96.58           C  
ATOM   2737  HB2 HIS A 171      35.307   1.915 -48.322  1.00 96.58           H  
ATOM   2738  HB3 HIS A 171      36.985   1.433 -48.048  1.00 96.58           H  
ATOM   2739  O   HIS A 171      34.814   2.036 -45.648  1.00 96.58           O  
ATOM   2740  CG  HIS A 171      35.974   0.296 -49.519  1.00 96.58           C  
ATOM   2741  CD2 HIS A 171      34.945   0.246 -50.412  1.00 96.58           C  
ATOM   2742  HD2 HIS A 171      33.986   0.735 -50.321  1.00 96.58           H  
ATOM   2743  ND1 HIS A 171      37.029  -0.485 -49.989  1.00 96.58           N  
ATOM   2744  CE1 HIS A 171      36.609  -0.989 -51.160  1.00 96.58           C  
ATOM   2745  HE1 HIS A 171      37.198  -1.635 -51.794  1.00 96.58           H  
ATOM   2746  NE2 HIS A 171      35.367  -0.561 -51.444  1.00 96.58           N  
ATOM   2747  HE2 HIS A 171      34.849  -0.762 -52.287  1.00 96.58           H  
ATOM   2748  N   VAL A 172      36.315   0.639 -44.743  1.00 95.33           N  
ATOM   2749  H   VAL A 172      36.892  -0.180 -44.871  1.00 95.33           H  
ATOM   2750  CA  VAL A 172      36.465   1.357 -43.476  1.00 95.33           C  
ATOM   2751  HA  VAL A 172      36.021   2.344 -43.604  1.00 95.33           H  
ATOM   2752  C   VAL A 172      37.946   1.580 -43.175  1.00 95.33           C  
ATOM   2753  CB  VAL A 172      35.678   0.678 -42.336  1.00 95.33           C  
ATOM   2754  HB  VAL A 172      34.666   0.494 -42.697  1.00 95.33           H  
ATOM   2755  O   VAL A 172      38.804   0.775 -43.552  1.00 95.33           O  
ATOM   2756  CG1 VAL A 172      36.260  -0.665 -41.897  1.00 95.33           C  
ATOM   2757 HG11 VAL A 172      36.268  -1.348 -42.747  1.00 95.33           H  
ATOM   2758 HG12 VAL A 172      35.630  -1.096 -41.118  1.00 95.33           H  
ATOM   2759 HG13 VAL A 172      37.270  -0.539 -41.507  1.00 95.33           H  
ATOM   2760  CG2 VAL A 172      35.554   1.582 -41.110  1.00 95.33           C  
ATOM   2761 HG21 VAL A 172      34.957   1.087 -40.344  1.00 95.33           H  
ATOM   2762 HG22 VAL A 172      35.062   2.516 -41.381  1.00 95.33           H  
ATOM   2763 HG23 VAL A 172      36.539   1.788 -40.692  1.00 95.33           H  
ATOM   2764  N   GLY A 173      38.243   2.732 -42.583  1.00 93.89           N  
ATOM   2765  H   GLY A 173      37.475   3.345 -42.348  1.00 93.89           H  
ATOM   2766  CA  GLY A 173      39.581   3.133 -42.168  1.00 93.89           C  
ATOM   2767  HA2 GLY A 173      39.622   4.222 -42.141  1.00 93.89           H  
ATOM   2768  HA3 GLY A 173      40.320   2.785 -42.889  1.00 93.89           H  
ATOM   2769  C   GLY A 173      39.968   2.606 -40.791  1.00 93.89           C  
ATOM   2770  O   GLY A 173      39.430   1.611 -40.311  1.00 93.89           O  
ATOM   2771  N   ALA A 174      40.923   3.276 -40.154  1.00 93.96           N  
ATOM   2772  H   ALA A 174      41.143   4.202 -40.490  1.00 93.96           H  
ATOM   2773  CA  ALA A 174      41.418   2.890 -38.841  1.00 93.96           C  
ATOM   2774  HA  ALA A 174      41.554   1.809 -38.826  1.00 93.96           H  
ATOM   2775  C   ALA A 174      40.416   3.260 -37.739  1.00 93.96           C  
ATOM   2776  CB  ALA A 174      42.783   3.551 -38.613  1.00 93.96           C  
ATOM   2777  HB1 ALA A 174      43.480   3.236 -39.390  1.00 93.96           H  
ATOM   2778  HB2 ALA A 174      43.176   3.260 -37.639  1.00 93.96           H  
ATOM   2779  HB3 ALA A 174      42.676   4.635 -38.648  1.00 93.96           H  
ATOM   2780  O   ALA A 174      39.822   4.339 -37.764  1.00 93.96           O  
ATOM   2781  N   HIS A 175      40.282   2.400 -36.727  1.00 93.64           N  
ATOM   2782  H   HIS A 175      40.732   1.498 -36.786  1.00 93.64           H  
ATOM   2783  CA  HIS A 175      39.609   2.749 -35.478  1.00 93.64           C  
ATOM   2784  HA  HIS A 175      38.635   3.181 -35.708  1.00 93.64           H  
ATOM   2785  C   HIS A 175      40.445   3.787 -34.710  1.00 93.64           C  
ATOM   2786  CB  HIS A 175      39.380   1.479 -34.651  1.00 93.64           C  
ATOM   2787  HB2 HIS A 175      38.763   0.788 -35.226  1.00 93.64           H  
ATOM   2788  HB3 HIS A 175      40.334   0.989 -34.457  1.00 93.64           H  
ATOM   2789  O   HIS A 175      41.479   3.460 -34.122  1.00 93.64           O  
ATOM   2790  CG  HIS A 175      38.700   1.759 -33.336  1.00 93.64           C  
ATOM   2791  CD2 HIS A 175      37.372   1.607 -33.058  1.00 93.64           C  
ATOM   2792  HD2 HIS A 175      36.627   1.244 -33.751  1.00 93.64           H  
ATOM   2793  ND1 HIS A 175      39.300   2.244 -32.198  1.00 93.64           N  
ATOM   2794  HD1 HIS A 175      40.274   2.501 -32.123  1.00 93.64           H  
ATOM   2795  CE1 HIS A 175      38.351   2.375 -31.253  1.00 93.64           C  
ATOM   2796  HE1 HIS A 175      38.514   2.745 -30.252  1.00 93.64           H  
ATOM   2797  NE2 HIS A 175      37.152   2.001 -31.733  1.00 93.64           N  
ATOM   2798  N   VAL A 176      40.008   5.047 -34.709  1.00 94.34           N  
ATOM   2799  H   VAL A 176      39.134   5.232 -35.178  1.00 94.34           H  
ATOM   2800  CA  VAL A 176      40.787   6.186 -34.192  1.00 94.34           C  
ATOM   2801  HA  VAL A 176      41.838   5.898 -34.156  1.00 94.34           H  
ATOM   2802  C   VAL A 176      40.431   6.589 -32.766  1.00 94.34           C  
ATOM   2803  CB  VAL A 176      40.691   7.410 -35.120  1.00 94.34           C  
ATOM   2804  HB  VAL A 176      41.161   8.251 -34.611  1.00 94.34           H  
ATOM   2805  O   VAL A 176      41.284   7.112 -32.048  1.00 94.34           O  
ATOM   2806  CG1 VAL A 176      41.482   7.170 -36.405  1.00 94.34           C  
ATOM   2807 HG11 VAL A 176      42.476   6.788 -36.172  1.00 94.34           H  
ATOM   2808 HG12 VAL A 176      41.599   8.113 -36.938  1.00 94.34           H  
ATOM   2809 HG13 VAL A 176      40.969   6.453 -37.046  1.00 94.34           H  
ATOM   2810  CG2 VAL A 176      39.251   7.819 -35.467  1.00 94.34           C  
ATOM   2811 HG21 VAL A 176      38.670   7.987 -34.560  1.00 94.34           H  
ATOM   2812 HG22 VAL A 176      38.774   7.049 -36.072  1.00 94.34           H  
ATOM   2813 HG23 VAL A 176      39.268   8.741 -36.049  1.00 94.34           H  
ATOM   2814  N   SER A 177      39.191   6.369 -32.328  1.00 93.23           N  
ATOM   2815  H   SER A 177      38.527   5.917 -32.941  1.00 93.23           H  
ATOM   2816  CA  SER A 177      38.751   6.723 -30.974  1.00 93.23           C  
ATOM   2817  HA  SER A 177      39.546   6.450 -30.280  1.00 93.23           H  
ATOM   2818  C   SER A 177      37.500   5.951 -30.556  1.00 93.23           C  
ATOM   2819  CB  SER A 177      38.529   8.241 -30.859  1.00 93.23           C  
ATOM   2820  HB2 SER A 177      38.402   8.501 -29.808  1.00 93.23           H  
ATOM   2821  HB3 SER A 177      39.408   8.765 -31.233  1.00 93.23           H  
ATOM   2822  O   SER A 177      36.857   5.302 -31.375  1.00 93.23           O  
ATOM   2823  OG  SER A 177      37.391   8.677 -31.571  1.00 93.23           O  
ATOM   2824  HG  SER A 177      37.365   9.636 -31.572  1.00 93.23           H  
ATOM   2825  N   GLY A 178      37.161   6.010 -29.267  1.00 91.96           N  
ATOM   2826  H   GLY A 178      37.777   6.498 -28.632  1.00 91.96           H  
ATOM   2827  CA  GLY A 178      36.036   5.276 -28.691  1.00 91.96           C  
ATOM   2828  HA2 GLY A 178      35.287   5.983 -28.335  1.00 91.96           H  
ATOM   2829  HA3 GLY A 178      35.576   4.651 -29.456  1.00 91.96           H  
ATOM   2830  C   GLY A 178      36.454   4.365 -27.540  1.00 91.96           C  
ATOM   2831  O   GLY A 178      37.629   4.048 -27.368  1.00 91.96           O  
ATOM   2832  N   ASN A 179      35.491   3.987 -26.704  1.00 93.08           N  
ATOM   2833  H   ASN A 179      34.543   4.238 -26.945  1.00 93.08           H  
ATOM   2834  CA  ASN A 179      35.683   3.078 -25.568  1.00 93.08           C  
ATOM   2835  HA  ASN A 179      36.751   2.984 -25.373  1.00 93.08           H  
ATOM   2836  C   ASN A 179      35.184   1.646 -25.848  1.00 93.08           C  
ATOM   2837  CB  ASN A 179      35.025   3.683 -24.310  1.00 93.08           C  
ATOM   2838  HB2 ASN A 179      35.425   4.682 -24.134  1.00 93.08           H  
ATOM   2839  HB3 ASN A 179      35.269   3.055 -23.453  1.00 93.08           H  
ATOM   2840  O   ASN A 179      35.345   0.780 -24.986  1.00 93.08           O  
ATOM   2841  CG  ASN A 179      33.516   3.780 -24.431  1.00 93.08           C  
ATOM   2842  ND2 ASN A 179      32.796   3.894 -23.339  1.00 93.08           N  
ATOM   2843 HD21 ASN A 179      31.793   3.930 -23.451  1.00 93.08           H  
ATOM   2844 HD22 ASN A 179      33.242   3.942 -22.434  1.00 93.08           H  
ATOM   2845  OD1 ASN A 179      32.967   3.756 -25.512  1.00 93.08           O  
ATOM   2846  N   ALA A 180      34.567   1.389 -27.006  1.00 92.59           N  
ATOM   2847  H   ALA A 180      34.470   2.133 -27.683  1.00 92.59           H  
ATOM   2848  CA  ALA A 180      34.306   0.035 -27.485  1.00 92.59           C  
ATOM   2849  HA  ALA A 180      34.121  -0.597 -26.617  1.00 92.59           H  
ATOM   2850  C   ALA A 180      35.531  -0.535 -28.228  1.00 92.59           C  
ATOM   2851  CB  ALA A 180      33.040   0.000 -28.351  1.00 92.59           C  
ATOM   2852  HB1 ALA A 180      32.857   0.965 -28.824  1.00 92.59           H  
ATOM   2853  HB2 ALA A 180      32.189  -0.281 -27.731  1.00 92.59           H  
ATOM   2854  HB3 ALA A 180      33.145  -0.747 -29.137  1.00 92.59           H  
ATOM   2855  O   ALA A 180      36.292   0.222 -28.830  1.00 92.59           O  
ATOM   2856  N   PRO A 181      35.736  -1.864 -28.183  1.00 90.98           N  
ATOM   2857  CA  PRO A 181      36.768  -2.522 -28.978  1.00 90.98           C  
ATOM   2858  HA  PRO A 181      37.736  -2.054 -28.798  1.00 90.98           H  
ATOM   2859  C   PRO A 181      36.448  -2.440 -30.478  1.00 90.98           C  
ATOM   2860  CB  PRO A 181      36.789  -3.970 -28.477  1.00 90.98           C  
ATOM   2861  HB2 PRO A 181      37.089  -4.672 -29.255  1.00 90.98           H  
ATOM   2862  HB3 PRO A 181      37.458  -4.046 -27.620  1.00 90.98           H  
ATOM   2863  O   PRO A 181      35.279  -2.452 -30.867  1.00 90.98           O  
ATOM   2864  CG  PRO A 181      35.349  -4.209 -28.021  1.00 90.98           C  
ATOM   2865  HG2 PRO A 181      34.732  -4.466 -28.882  1.00 90.98           H  
ATOM   2866  HG3 PRO A 181      35.288  -4.987 -27.261  1.00 90.98           H  
ATOM   2867  CD  PRO A 181      34.925  -2.847 -27.476  1.00 90.98           C  
ATOM   2868  HD2 PRO A 181      33.861  -2.694 -27.659  1.00 90.98           H  
ATOM   2869  HD3 PRO A 181      35.141  -2.793 -26.409  1.00 90.98           H  
ATOM   2870  N   ASP A 182      37.481  -2.432 -31.324  1.00 93.30           N  
ATOM   2871  H   ASP A 182      38.427  -2.421 -30.969  1.00 93.30           H  
ATOM   2872  CA  ASP A 182      37.301  -2.523 -32.775  1.00 93.30           C  
ATOM   2873  HA  ASP A 182      36.570  -1.775 -33.082  1.00 93.30           H  
ATOM   2874  C   ASP A 182      36.762  -3.910 -33.151  1.00 93.30           C  
ATOM   2875  CB  ASP A 182      38.604  -2.208 -33.520  1.00 93.30           C  
ATOM   2876  HB2 ASP A 182      38.958  -1.226 -33.206  1.00 93.30           H  
ATOM   2877  HB3 ASP A 182      39.363  -2.943 -33.253  1.00 93.30           H  
ATOM   2878  O   ASP A 182      37.457  -4.919 -33.056  1.00 93.30           O  
ATOM   2879  CG  ASP A 182      38.418  -2.201 -35.046  1.00 93.30           C  
ATOM   2880  OD1 ASP A 182      37.292  -2.454 -35.543  1.00 93.30           O  
ATOM   2881  OD2 ASP A 182      39.414  -1.912 -35.742  1.00 93.30           O  
ATOM   2882  N   SER A 183      35.486  -3.954 -33.526  1.00 92.52           N  
ATOM   2883  H   SER A 183      34.985  -3.077 -33.512  1.00 92.52           H  
ATOM   2884  CA  SER A 183      34.788  -5.155 -34.007  1.00 92.52           C  
ATOM   2885  HA  SER A 183      35.507  -5.964 -34.134  1.00 92.52           H  
ATOM   2886  C   SER A 183      34.137  -4.927 -35.376  1.00 92.52           C  
ATOM   2887  CB  SER A 183      33.740  -5.605 -32.979  1.00 92.52           C  
ATOM   2888  HB2 SER A 183      33.326  -6.571 -33.271  1.00 92.52           H  
ATOM   2889  HB3 SER A 183      32.936  -4.870 -32.944  1.00 92.52           H  
ATOM   2890  O   SER A 183      33.330  -5.750 -35.817  1.00 92.52           O  
ATOM   2891  OG  SER A 183      34.315  -5.713 -31.693  1.00 92.52           O  
ATOM   2892  HG  SER A 183      35.092  -5.149 -31.699  1.00 92.52           H  
ATOM   2893  N   PHE A 184      34.412  -3.788 -36.027  1.00 94.98           N  
ATOM   2894  H   PHE A 184      35.157  -3.206 -35.671  1.00 94.98           H  
ATOM   2895  CA  PHE A 184      33.821  -3.423 -37.320  1.00 94.98           C  
ATOM   2896  HA  PHE A 184      33.023  -4.125 -37.562  1.00 94.98           H  
ATOM   2897  C   PHE A 184      34.840  -3.516 -38.460  1.00 94.98           C  
ATOM   2898  CB  PHE A 184      33.182  -2.033 -37.239  1.00 94.98           C  
ATOM   2899  HB2 PHE A 184      32.547  -1.977 -36.354  1.00 94.98           H  
ATOM   2900  HB3 PHE A 184      33.990  -1.309 -37.140  1.00 94.98           H  
ATOM   2901  O   PHE A 184      34.461  -3.906 -39.562  1.00 94.98           O  
ATOM   2902  CG  PHE A 184      32.357  -1.635 -38.448  1.00 94.98           C  
ATOM   2903  CD1 PHE A 184      32.734  -0.518 -39.217  1.00 94.98           C  
ATOM   2904  HD1 PHE A 184      33.600   0.061 -38.933  1.00 94.98           H  
ATOM   2905  CD2 PHE A 184      31.229  -2.388 -38.823  1.00 94.98           C  
ATOM   2906  HD2 PHE A 184      30.952  -3.263 -38.253  1.00 94.98           H  
ATOM   2907  CE1 PHE A 184      31.999  -0.165 -40.362  1.00 94.98           C  
ATOM   2908  HE1 PHE A 184      32.310   0.676 -40.963  1.00 94.98           H  
ATOM   2909  CE2 PHE A 184      30.493  -2.031 -39.967  1.00 94.98           C  
ATOM   2910  HE2 PHE A 184      29.659  -2.635 -40.294  1.00 94.98           H  
ATOM   2911  CZ  PHE A 184      30.871  -0.915 -40.731  1.00 94.98           C  
ATOM   2912  HZ  PHE A 184      30.317  -0.657 -41.622  1.00 94.98           H  
ATOM   2913  N   SER A 185      36.132  -3.266 -38.206  1.00 94.18           N  
ATOM   2914  H   SER A 185      36.415  -2.917 -37.302  1.00 94.18           H  
ATOM   2915  CA  SER A 185      37.176  -3.356 -39.241  1.00 94.18           C  
ATOM   2916  HA  SER A 185      36.949  -2.646 -40.036  1.00 94.18           H  
ATOM   2917  C   SER A 185      37.293  -4.745 -39.875  1.00 94.18           C  
ATOM   2918  CB  SER A 185      38.540  -2.987 -38.658  1.00 94.18           C  
ATOM   2919  HB2 SER A 185      38.774  -3.650 -37.825  1.00 94.18           H  
ATOM   2920  HB3 SER A 185      39.305  -3.101 -39.426  1.00 94.18           H  
ATOM   2921  O   SER A 185      37.628  -4.853 -41.052  1.00 94.18           O  
ATOM   2922  OG  SER A 185      38.544  -1.653 -38.211  1.00 94.18           O  
ATOM   2923  HG  SER A 185      38.853  -1.679 -37.303  1.00 94.18           H  
ATOM   2924  N   SER A 186      36.970  -5.816 -39.143  1.00 93.05           N  
ATOM   2925  H   SER A 186      36.663  -5.687 -38.190  1.00 93.05           H  
ATOM   2926  CA  SER A 186      36.999  -7.191 -39.668  1.00 93.05           C  
ATOM   2927  HA  SER A 186      37.979  -7.367 -40.112  1.00 93.05           H  
ATOM   2928  C   SER A 186      35.965  -7.468 -40.766  1.00 93.05           C  
ATOM   2929  CB  SER A 186      36.820  -8.191 -38.529  1.00 93.05           C  
ATOM   2930  HB2 SER A 186      37.647  -8.088 -37.827  1.00 93.05           H  
ATOM   2931  HB3 SER A 186      36.835  -9.204 -38.930  1.00 93.05           H  
ATOM   2932  O   SER A 186      36.100  -8.448 -41.498  1.00 93.05           O  
ATOM   2933  OG  SER A 186      35.607  -7.979 -37.840  1.00 93.05           O  
ATOM   2934  HG  SER A 186      35.608  -8.676 -37.180  1.00 93.05           H  
ATOM   2935  N   HIS A 187      34.970  -6.590 -40.921  1.00 94.33           N  
ATOM   2936  H   HIS A 187      34.934  -5.805 -40.286  1.00 94.33           H  
ATOM   2937  CA  HIS A 187      33.951  -6.643 -41.976  1.00 94.33           C  
ATOM   2938  HA  HIS A 187      33.781  -7.680 -42.265  1.00 94.33           H  
ATOM   2939  C   HIS A 187      34.386  -5.891 -43.244  1.00 94.33           C  
ATOM   2940  CB  HIS A 187      32.631  -6.090 -41.420  1.00 94.33           C  
ATOM   2941  HB2 HIS A 187      31.872  -6.138 -42.201  1.00 94.33           H  
ATOM   2942  HB3 HIS A 187      32.759  -5.038 -41.166  1.00 94.33           H  
ATOM   2943  O   HIS A 187      33.667  -5.882 -44.244  1.00 94.33           O  
ATOM   2944  CG  HIS A 187      32.119  -6.824 -40.203  1.00 94.33           C  
ATOM   2945  CD2 HIS A 187      32.575  -6.651 -38.932  1.00 94.33           C  
ATOM   2946  HD2 HIS A 187      33.391  -6.010 -38.632  1.00 94.33           H  
ATOM   2947  ND1 HIS A 187      31.123  -7.800 -40.175  1.00 94.33           N  
ATOM   2948  CE1 HIS A 187      31.025  -8.203 -38.907  1.00 94.33           C  
ATOM   2949  HE1 HIS A 187      30.299  -8.924 -38.561  1.00 94.33           H  
ATOM   2950  NE2 HIS A 187      31.885  -7.524 -38.132  1.00 94.33           N  
ATOM   2951  HE2 HIS A 187      32.051  -7.633 -37.142  1.00 94.33           H  
ATOM   2952  N   CYS A 188      35.554  -5.241 -43.231  1.00 95.03           N  
ATOM   2953  H   CYS A 188      36.139  -5.302 -42.410  1.00 95.03           H  
ATOM   2954  CA  CYS A 188      36.043  -4.476 -44.372  1.00 95.03           C  
ATOM   2955  HA  CYS A 188      35.267  -3.758 -44.636  1.00 95.03           H  
ATOM   2956  C   CYS A 188      36.311  -5.359 -45.599  1.00 95.03           C  
ATOM   2957  CB  CYS A 188      37.301  -3.695 -43.989  1.00 95.03           C  
ATOM   2958  HB2 CYS A 188      38.171  -4.352 -43.998  1.00 95.03           H  
ATOM   2959  HB3 CYS A 188      37.184  -3.312 -42.975  1.00 95.03           H  
ATOM   2960  O   CYS A 188      36.734  -6.505 -45.474  1.00 95.03           O  
ATOM   2961  SG  CYS A 188      37.560  -2.288 -45.093  1.00 95.03           S  
ATOM   2962  N   ASN A 189      36.116  -4.798 -46.794  1.00 94.82           N  
ATOM   2963  H   ASN A 189      35.775  -3.848 -46.808  1.00 94.82           H  
ATOM   2964  CA  ASN A 189      36.274  -5.434 -48.106  1.00 94.82           C  
ATOM   2965  HA  ASN A 189      36.083  -4.647 -48.835  1.00 94.82           H  
ATOM   2966  C   ASN A 189      35.250  -6.543 -48.428  1.00 94.82           C  
ATOM   2967  CB  ASN A 189      37.743  -5.859 -48.277  1.00 94.82           C  
ATOM   2968  HB2 ASN A 189      37.922  -6.760 -47.691  1.00 94.82           H  
ATOM   2969  HB3 ASN A 189      38.398  -5.074 -47.898  1.00 94.82           H  
ATOM   2970  O   ASN A 189      35.262  -7.088 -49.537  1.00 94.82           O  
ATOM   2971  CG  ASN A 189      38.143  -6.112 -49.714  1.00 94.82           C  
ATOM   2972  ND2 ASN A 189      38.888  -7.163 -49.958  1.00 94.82           N  
ATOM   2973 HD21 ASN A 189      39.121  -7.334 -50.926  1.00 94.82           H  
ATOM   2974 HD22 ASN A 189      39.088  -7.809 -49.209  1.00 94.82           H  
ATOM   2975  OD1 ASN A 189      37.845  -5.363 -50.628  1.00 94.82           O  
ATOM   2976  N   TYR A 190      34.317  -6.831 -47.519  1.00 94.98           N  
ATOM   2977  H   TYR A 190      34.365  -6.393 -46.610  1.00 94.98           H  
ATOM   2978  CA  TYR A 190      33.213  -7.755 -47.764  1.00 94.98           C  
ATOM   2979  HA  TYR A 190      33.541  -8.481 -48.508  1.00 94.98           H  
ATOM   2980  C   TYR A 190      32.001  -7.043 -48.360  1.00 94.98           C  
ATOM   2981  CB  TYR A 190      32.891  -8.564 -46.501  1.00 94.98           C  
ATOM   2982  HB2 TYR A 190      32.013  -9.184 -46.681  1.00 94.98           H  
ATOM   2983  HB3 TYR A 190      32.660  -7.892 -45.675  1.00 94.98           H  
ATOM   2984  O   TYR A 190      31.750  -5.859 -48.113  1.00 94.98           O  
ATOM   2985  CG  TYR A 190      34.053  -9.465 -46.140  1.00 94.98           C  
ATOM   2986  CD1 TYR A 190      34.279 -10.638 -46.885  1.00 94.98           C  
ATOM   2987  HD1 TYR A 190      33.559 -10.955 -47.625  1.00 94.98           H  
ATOM   2988  CD2 TYR A 190      34.976  -9.072 -45.156  1.00 94.98           C  
ATOM   2989  HD2 TYR A 190      34.807  -8.171 -44.584  1.00 94.98           H  
ATOM   2990  CE1 TYR A 190      35.465 -11.369 -46.694  1.00 94.98           C  
ATOM   2991  HE1 TYR A 190      35.673 -12.249 -47.285  1.00 94.98           H  
ATOM   2992  CE2 TYR A 190      36.145  -9.820 -44.933  1.00 94.98           C  
ATOM   2993  HE2 TYR A 190      36.850  -9.499 -44.182  1.00 94.98           H  
ATOM   2994  OH  TYR A 190      37.550 -11.660 -45.576  1.00 94.98           O  
ATOM   2995  HH  TYR A 190      37.936 -11.503 -44.711  1.00 94.98           H  
ATOM   2996  CZ  TYR A 190      36.405 -10.951 -45.733  1.00 94.98           C  
ATOM   2997  N   SER A 191      31.268  -7.770 -49.200  1.00 96.28           N  
ATOM   2998  H   SER A 191      31.487  -8.752 -49.291  1.00 96.28           H  
ATOM   2999  CA  SER A 191      30.015  -7.310 -49.794  1.00 96.28           C  
ATOM   3000  HA  SER A 191      30.084  -6.245 -50.015  1.00 96.28           H  
ATOM   3001  C   SER A 191      28.868  -7.482 -48.796  1.00 96.28           C  
ATOM   3002  CB  SER A 191      29.771  -8.026 -51.124  1.00 96.28           C  
ATOM   3003  HB2 SER A 191      28.754  -7.840 -51.469  1.00 96.28           H  
ATOM   3004  HB3 SER A 191      29.909  -9.097 -50.969  1.00 96.28           H  
ATOM   3005  O   SER A 191      28.894  -8.346 -47.920  1.00 96.28           O  
ATOM   3006  OG  SER A 191      30.703  -7.579 -52.106  1.00 96.28           O  
ATOM   3007  HG  SER A 191      30.365  -6.776 -52.511  1.00 96.28           H  
ATOM   3008  N   PHE A 192      27.862  -6.618 -48.893  1.00 97.90           N  
ATOM   3009  H   PHE A 192      27.839  -5.979 -49.675  1.00 97.90           H  
ATOM   3010  CA  PHE A 192      26.683  -6.696 -48.039  1.00 97.90           C  
ATOM   3011  HA  PHE A 192      27.000  -6.744 -46.998  1.00 97.90           H  
ATOM   3012  C   PHE A 192      25.892  -7.959 -48.382  1.00 97.90           C  
ATOM   3013  CB  PHE A 192      25.839  -5.436 -48.252  1.00 97.90           C  
ATOM   3014  HB2 PHE A 192      25.324  -5.500 -49.211  1.00 97.90           H  
ATOM   3015  HB3 PHE A 192      26.504  -4.574 -48.302  1.00 97.90           H  
ATOM   3016  O   PHE A 192      25.741  -8.262 -49.557  1.00 97.90           O  
ATOM   3017  CG  PHE A 192      24.838  -5.175 -47.150  1.00 97.90           C  
ATOM   3018  CD1 PHE A 192      23.494  -5.571 -47.275  1.00 97.90           C  
ATOM   3019  HD1 PHE A 192      23.166  -6.107 -48.153  1.00 97.90           H  
ATOM   3020  CD2 PHE A 192      25.261  -4.509 -45.989  1.00 97.90           C  
ATOM   3021  HD2 PHE A 192      26.301  -4.238 -45.881  1.00 97.90           H  
ATOM   3022  CE1 PHE A 192      22.582  -5.270 -46.247  1.00 97.90           C  
ATOM   3023  HE1 PHE A 192      21.551  -5.576 -46.338  1.00 97.90           H  
ATOM   3024  CE2 PHE A 192      24.351  -4.188 -44.973  1.00 97.90           C  
ATOM   3025  HE2 PHE A 192      24.688  -3.649 -44.100  1.00 97.90           H  
ATOM   3026  CZ  PHE A 192      23.008  -4.568 -45.105  1.00 97.90           C  
ATOM   3027  HZ  PHE A 192      22.307  -4.330 -44.319  1.00 97.90           H  
ATOM   3028  N   SER A 193      25.350  -8.669 -47.399  1.00 97.53           N  
ATOM   3029  H   SER A 193      25.521  -8.385 -46.445  1.00 97.53           H  
ATOM   3030  CA  SER A 193      24.460  -9.816 -47.627  1.00 97.53           C  
ATOM   3031  HA  SER A 193      24.293  -9.959 -48.695  1.00 97.53           H  
ATOM   3032  C   SER A 193      23.111  -9.582 -46.970  1.00 97.53           C  
ATOM   3033  CB  SER A 193      25.061 -11.111 -47.090  1.00 97.53           C  
ATOM   3034  HB2 SER A 193      24.417 -11.948 -47.360  1.00 97.53           H  
ATOM   3035  HB3 SER A 193      25.125 -11.059 -46.004  1.00 97.53           H  
ATOM   3036  O   SER A 193      23.030  -8.924 -45.934  1.00 97.53           O  
ATOM   3037  OG  SER A 193      26.336 -11.326 -47.636  1.00 97.53           O  
ATOM   3038  HG  SER A 193      26.941 -10.628 -47.374  1.00 97.53           H  
ATOM   3039  N   THR A 194      22.058 -10.158 -47.537  1.00 97.67           N  
ATOM   3040  H   THR A 194      22.210 -10.698 -48.377  1.00 97.67           H  
ATOM   3041  CA  THR A 194      20.691 -10.177 -46.995  1.00 97.67           C  
ATOM   3042  HA  THR A 194      20.720  -9.832 -45.961  1.00 97.67           H  
ATOM   3043  C   THR A 194      20.146 -11.610 -47.002  1.00 97.67           C  
ATOM   3044  CB  THR A 194      19.759  -9.238 -47.778  1.00 97.67           C  
ATOM   3045  HB  THR A 194      18.741  -9.341 -47.401  1.00 97.67           H  
ATOM   3046  O   THR A 194      20.686 -12.460 -47.704  1.00 97.67           O  
ATOM   3047  CG2 THR A 194      20.171  -7.780 -47.607  1.00 97.67           C  
ATOM   3048 HG21 THR A 194      19.408  -7.134 -48.040  1.00 97.67           H  
ATOM   3049 HG22 THR A 194      20.249  -7.557 -46.543  1.00 97.67           H  
ATOM   3050 HG23 THR A 194      21.130  -7.590 -48.090  1.00 97.67           H  
ATOM   3051  OG1 THR A 194      19.760  -9.549 -49.148  1.00 97.67           O  
ATOM   3052  HG1 THR A 194      18.886  -9.889 -49.353  1.00 97.67           H  
ATOM   3053  N   PRO A 195      19.087 -11.938 -46.240  1.00 96.03           N  
ATOM   3054  CA  PRO A 195      18.502 -13.286 -46.208  1.00 96.03           C  
ATOM   3055  HA  PRO A 195      19.217 -13.956 -45.730  1.00 96.03           H  
ATOM   3056  C   PRO A 195      18.115 -13.879 -47.578  1.00 96.03           C  
ATOM   3057  CB  PRO A 195      17.254 -13.146 -45.329  1.00 96.03           C  
ATOM   3058  HB2 PRO A 195      16.393 -12.884 -45.944  1.00 96.03           H  
ATOM   3059  HB3 PRO A 195      17.051 -14.055 -44.764  1.00 96.03           H  
ATOM   3060  O   PRO A 195      17.985 -15.097 -47.719  1.00 96.03           O  
ATOM   3061  CG  PRO A 195      17.575 -11.972 -44.409  1.00 96.03           C  
ATOM   3062  HG2 PRO A 195      18.149 -12.315 -43.548  1.00 96.03           H  
ATOM   3063  HG3 PRO A 195      16.669 -11.448 -44.103  1.00 96.03           H  
ATOM   3064  CD  PRO A 195      18.429 -11.069 -45.281  1.00 96.03           C  
ATOM   3065  HD2 PRO A 195      19.135 -10.511 -44.666  1.00 96.03           H  
ATOM   3066  HD3 PRO A 195      17.775 -10.395 -45.835  1.00 96.03           H  
ATOM   3067  N   ASP A 196      17.882 -13.037 -48.580  1.00 97.04           N  
ATOM   3068  H   ASP A 196      17.949 -12.044 -48.407  1.00 97.04           H  
ATOM   3069  CA  ASP A 196      17.560 -13.398 -49.962  1.00 97.04           C  
ATOM   3070  HA  ASP A 196      17.220 -14.434 -49.985  1.00 97.04           H  
ATOM   3071  C   ASP A 196      18.760 -13.313 -50.924  1.00 97.04           C  
ATOM   3072  CB  ASP A 196      16.387 -12.526 -50.446  1.00 97.04           C  
ATOM   3073  HB2 ASP A 196      16.085 -12.858 -51.439  1.00 97.04           H  
ATOM   3074  HB3 ASP A 196      15.538 -12.673 -49.778  1.00 97.04           H  
ATOM   3075  O   ASP A 196      18.645 -13.789 -52.054  1.00 97.04           O  
ATOM   3076  CG  ASP A 196      16.722 -11.030 -50.487  1.00 97.04           C  
ATOM   3077  OD1 ASP A 196      17.396 -10.544 -49.550  1.00 97.04           O  
ATOM   3078  OD2 ASP A 196      16.264 -10.319 -51.403  1.00 97.04           O  
ATOM   3079  N   ARG A 197      19.907 -12.756 -50.503  1.00 96.06           N  
ATOM   3080  H   ARG A 197      19.974 -12.451 -49.543  1.00 96.06           H  
ATOM   3081  CA  ARG A 197      21.103 -12.594 -51.344  1.00 96.06           C  
ATOM   3082  HA  ARG A 197      21.087 -13.372 -52.108  1.00 96.06           H  
ATOM   3083  C   ARG A 197      22.395 -12.757 -50.541  1.00 96.06           C  
ATOM   3084  CB  ARG A 197      21.028 -11.232 -52.048  1.00 96.06           C  
ATOM   3085  HB2 ARG A 197      20.025 -11.108 -52.456  1.00 96.06           H  
ATOM   3086  HB3 ARG A 197      21.205 -10.430 -51.331  1.00 96.06           H  
ATOM   3087  O   ARG A 197      22.745 -11.905 -49.726  1.00 96.06           O  
ATOM   3088  CG  ARG A 197      22.035 -11.130 -53.199  1.00 96.06           C  
ATOM   3089  HG2 ARG A 197      21.924 -11.989 -53.861  1.00 96.06           H  
ATOM   3090  HG3 ARG A 197      23.049 -11.109 -52.800  1.00 96.06           H  
ATOM   3091  CD  ARG A 197      21.755  -9.849 -53.989  1.00 96.06           C  
ATOM   3092  HD2 ARG A 197      20.723  -9.863 -54.339  1.00 96.06           H  
ATOM   3093  HD3 ARG A 197      21.889  -9.006 -53.312  1.00 96.06           H  
ATOM   3094  NE  ARG A 197      22.668  -9.685 -55.134  1.00 96.06           N  
ATOM   3095  HE  ARG A 197      23.433 -10.343 -55.176  1.00 96.06           H  
ATOM   3096  NH1 ARG A 197      21.789  -7.717 -55.924  1.00 96.06           N  
ATOM   3097 HH11 ARG A 197      21.115  -7.716 -55.171  1.00 96.06           H  
ATOM   3098 HH12 ARG A 197      21.844  -6.890 -56.501  1.00 96.06           H  
ATOM   3099  NH2 ARG A 197      23.644  -8.505 -56.837  1.00 96.06           N  
ATOM   3100 HH21 ARG A 197      24.396  -9.177 -56.897  1.00 96.06           H  
ATOM   3101 HH22 ARG A 197      23.685  -7.649 -57.371  1.00 96.06           H  
ATOM   3102  CZ  ARG A 197      22.695  -8.649 -55.956  1.00 96.06           C  
ATOM   3103  N   ASP A 198      23.104 -13.846 -50.818  1.00 94.59           N  
ATOM   3104  H   ASP A 198      22.765 -14.487 -51.521  1.00 94.59           H  
ATOM   3105  CA  ASP A 198      24.301 -14.254 -50.088  1.00 94.59           C  
ATOM   3106  HA  ASP A 198      24.255 -13.808 -49.095  1.00 94.59           H  
ATOM   3107  C   ASP A 198      25.589 -13.778 -50.765  1.00 94.59           C  
ATOM   3108  CB  ASP A 198      24.300 -15.785 -49.939  1.00 94.59           C  
ATOM   3109  HB2 ASP A 198      24.658 -16.248 -50.858  1.00 94.59           H  
ATOM   3110  HB3 ASP A 198      23.278 -16.131 -49.783  1.00 94.59           H  
ATOM   3111  O   ASP A 198      25.844 -14.108 -51.926  1.00 94.59           O  
ATOM   3112  CG  ASP A 198      25.144 -16.262 -48.762  1.00 94.59           C  
ATOM   3113  OD1 ASP A 198      25.604 -15.375 -48.007  1.00 94.59           O  
ATOM   3114  OD2 ASP A 198      25.161 -17.496 -48.568  1.00 94.59           O  
ATOM   3115  N   PHE A 199      26.388 -12.997 -50.046  1.00 93.06           N  
ATOM   3116  H   PHE A 199      26.125 -12.793 -49.092  1.00 93.06           H  
ATOM   3117  CA  PHE A 199      27.706 -12.522 -50.465  1.00 93.06           C  
ATOM   3118  HA  PHE A 199      28.086 -13.175 -51.250  1.00 93.06           H  
ATOM   3119  C   PHE A 199      28.732 -12.610 -49.332  1.00 93.06           C  
ATOM   3120  CB  PHE A 199      27.600 -11.084 -50.988  1.00 93.06           C  
ATOM   3121  HB2 PHE A 199      28.610 -10.715 -51.168  1.00 93.06           H  
ATOM   3122  HB3 PHE A 199      27.149 -10.458 -50.219  1.00 93.06           H  
ATOM   3123  O   PHE A 199      29.771 -11.943 -49.386  1.00 93.06           O  
ATOM   3124  CG  PHE A 199      26.874 -10.907 -52.298  1.00 93.06           C  
ATOM   3125  CD1 PHE A 199      27.258 -11.666 -53.417  1.00 93.06           C  
ATOM   3126  HD1 PHE A 199      28.008 -12.437 -53.316  1.00 93.06           H  
ATOM   3127  CD2 PHE A 199      25.897  -9.910 -52.438  1.00 93.06           C  
ATOM   3128  HD2 PHE A 199      25.597  -9.319 -51.585  1.00 93.06           H  
ATOM   3129  CE1 PHE A 199      26.667 -11.430 -54.666  1.00 93.06           C  
ATOM   3130  HE1 PHE A 199      26.966 -12.025 -55.516  1.00 93.06           H  
ATOM   3131  CE2 PHE A 199      25.344  -9.632 -53.692  1.00 93.06           C  
ATOM   3132  HE2 PHE A 199      24.657  -8.803 -53.778  1.00 93.06           H  
ATOM   3133  CZ  PHE A 199      25.725 -10.402 -54.807  1.00 93.06           C  
ATOM   3134  HZ  PHE A 199      25.336 -10.199 -55.793  1.00 93.06           H  
ATOM   3135  N   ASP A 200      28.425 -13.390 -48.296  1.00 88.97           N  
ATOM   3136  H   ASP A 200      27.611 -13.986 -48.336  1.00 88.97           H  
ATOM   3137  CA  ASP A 200      29.326 -13.573 -47.175  1.00 88.97           C  
ATOM   3138  HA  ASP A 200      29.789 -12.607 -46.972  1.00 88.97           H  
ATOM   3139  C   ASP A 200      30.488 -14.509 -47.550  1.00 88.97           C  
ATOM   3140  CB  ASP A 200      28.524 -13.910 -45.906  1.00 88.97           C  
ATOM   3141  HB2 ASP A 200      27.722 -13.178 -45.822  1.00 88.97           H  
ATOM   3142  HB3 ASP A 200      29.183 -13.785 -45.047  1.00 88.97           H  
ATOM   3143  O   ASP A 200      30.526 -15.104 -48.632  1.00 88.97           O  
ATOM   3144  CG  ASP A 200      27.903 -15.302 -45.812  1.00 88.97           C  
ATOM   3145  OD1 ASP A 200      28.646 -16.256 -46.112  1.00 88.97           O  
ATOM   3146  OD2 ASP A 200      26.775 -15.379 -45.254  1.00 88.97           O  
ATOM   3147  N   ALA A 201      31.511 -14.556 -46.699  1.00 87.59           N  
ATOM   3148  H   ALA A 201      31.422 -14.092 -45.806  1.00 87.59           H  
ATOM   3149  CA  ALA A 201      32.687 -15.390 -46.938  1.00 87.59           C  
ATOM   3150  HA  ALA A 201      32.824 -15.514 -48.013  1.00 87.59           H  
ATOM   3151  C   ALA A 201      32.549 -16.797 -46.338  1.00 87.59           C  
ATOM   3152  CB  ALA A 201      33.912 -14.664 -46.387  1.00 87.59           C  
ATOM   3153  HB1 ALA A 201      33.903 -13.627 -46.725  1.00 87.59           H  
ATOM   3154  HB2 ALA A 201      34.820 -15.157 -46.734  1.00 87.59           H  
ATOM   3155  HB3 ALA A 201      33.882 -14.706 -45.299  1.00 87.59           H  
ATOM   3156  O   ALA A 201      33.471 -17.608 -46.472  1.00 87.59           O  
ATOM   3157  N   SER A 202      31.446 -17.077 -45.637  1.00 86.60           N  
ATOM   3158  H   SER A 202      30.630 -16.494 -45.756  1.00 86.60           H  
ATOM   3159  CA  SER A 202      31.264 -18.323 -44.909  1.00 86.60           C  
ATOM   3160  HA  SER A 202      32.206 -18.575 -44.423  1.00 86.60           H  
ATOM   3161  C   SER A 202      30.880 -19.439 -45.873  1.00 86.60           C  
ATOM   3162  CB  SER A 202      30.210 -18.165 -43.817  1.00 86.60           C  
ATOM   3163  HB2 SER A 202      29.221 -18.130 -44.274  1.00 86.60           H  
ATOM   3164  HB3 SER A 202      30.379 -17.232 -43.278  1.00 86.60           H  
ATOM   3165  O   SER A 202      29.958 -19.333 -46.674  1.00 86.60           O  
ATOM   3166  OG  SER A 202      30.311 -19.248 -42.906  1.00 86.60           O  
ATOM   3167  HG  SER A 202      31.060 -19.038 -42.343  1.00 86.60           H  
ATOM   3168  N   VAL A 203      31.592 -20.560 -45.798  1.00 85.75           N  
ATOM   3169  H   VAL A 203      32.362 -20.590 -45.145  1.00 85.75           H  
ATOM   3170  CA  VAL A 203      31.299 -21.725 -46.651  1.00 85.75           C  
ATOM   3171  HA  VAL A 203      30.969 -21.371 -47.628  1.00 85.75           H  
ATOM   3172  C   VAL A 203      30.149 -22.557 -46.075  1.00 85.75           C  
ATOM   3173  CB  VAL A 203      32.570 -22.570 -46.855  1.00 85.75           C  
ATOM   3174  HB  VAL A 203      32.921 -22.929 -45.888  1.00 85.75           H  
ATOM   3175  O   VAL A 203      29.440 -23.242 -46.811  1.00 85.75           O  
ATOM   3176  CG1 VAL A 203      32.334 -23.783 -47.765  1.00 85.75           C  
ATOM   3177 HG11 VAL A 203      31.896 -23.459 -48.709  1.00 85.75           H  
ATOM   3178 HG12 VAL A 203      31.659 -24.487 -47.279  1.00 85.75           H  
ATOM   3179 HG13 VAL A 203      33.277 -24.297 -47.954  1.00 85.75           H  
ATOM   3180  CG2 VAL A 203      33.689 -21.734 -47.498  1.00 85.75           C  
ATOM   3181 HG21 VAL A 203      34.573 -22.350 -47.660  1.00 85.75           H  
ATOM   3182 HG22 VAL A 203      33.347 -21.325 -48.449  1.00 85.75           H  
ATOM   3183 HG23 VAL A 203      33.968 -20.907 -46.845  1.00 85.75           H  
ATOM   3184  N   GLU A 204      29.971 -22.526 -44.754  1.00 85.82           N  
ATOM   3185  H   GLU A 204      30.538 -21.890 -44.211  1.00 85.82           H  
ATOM   3186  CA  GLU A 204      29.067 -23.431 -44.037  1.00 85.82           C  
ATOM   3187  HA  GLU A 204      28.896 -24.325 -44.636  1.00 85.82           H  
ATOM   3188  C   GLU A 204      27.692 -22.824 -43.756  1.00 85.82           C  
ATOM   3189  CB  GLU A 204      29.709 -23.866 -42.711  1.00 85.82           C  
ATOM   3190  HB2 GLU A 204      28.995 -24.499 -42.184  1.00 85.82           H  
ATOM   3191  HB3 GLU A 204      29.909 -22.985 -42.101  1.00 85.82           H  
ATOM   3192  O   GLU A 204      26.733 -23.559 -43.505  1.00 85.82           O  
ATOM   3193  CG  GLU A 204      31.009 -24.660 -42.910  1.00 85.82           C  
ATOM   3194  HG2 GLU A 204      30.821 -25.452 -43.635  1.00 85.82           H  
ATOM   3195  HG3 GLU A 204      31.773 -24.001 -43.324  1.00 85.82           H  
ATOM   3196  CD  GLU A 204      31.540 -25.293 -41.611  1.00 85.82           C  
ATOM   3197  OE1 GLU A 204      32.473 -26.121 -41.726  1.00 85.82           O  
ATOM   3198  OE2 GLU A 204      30.998 -24.996 -40.520  1.00 85.82           O  
ATOM   3199  N   SER A 205      27.572 -21.495 -43.760  1.00 89.45           N  
ATOM   3200  H   SER A 205      28.360 -20.922 -44.025  1.00 89.45           H  
ATOM   3201  CA  SER A 205      26.354 -20.832 -43.313  1.00 89.45           C  
ATOM   3202  HA  SER A 205      25.517 -21.516 -43.451  1.00 89.45           H  
ATOM   3203  C   SER A 205      26.059 -19.588 -44.129  1.00 89.45           C  
ATOM   3204  CB  SER A 205      26.451 -20.521 -41.811  1.00 89.45           C  
ATOM   3205  HB2 SER A 205      27.178 -21.185 -41.343  1.00 89.45           H  
ATOM   3206  HB3 SER A 205      25.481 -20.720 -41.357  1.00 89.45           H  
ATOM   3207  O   SER A 205      26.938 -18.773 -44.342  1.00 89.45           O  
ATOM   3208  OG  SER A 205      26.792 -19.180 -41.526  1.00 89.45           O  
ATOM   3209  HG  SER A 205      27.495 -18.916 -42.124  1.00 89.45           H  
ATOM   3210  N   HIS A 206      24.789 -19.394 -44.471  1.00 93.92           N  
ATOM   3211  H   HIS A 206      24.116 -20.125 -44.292  1.00 93.92           H  
ATOM   3212  CA  HIS A 206      24.322 -18.103 -44.953  1.00 93.92           C  
ATOM   3213  HA  HIS A 206      25.105 -17.640 -45.553  1.00 93.92           H  
ATOM   3214  C   HIS A 206      24.033 -17.204 -43.742  1.00 93.92           C  
ATOM   3215  CB  HIS A 206      23.118 -18.328 -45.863  1.00 93.92           C  
ATOM   3216  HB2 HIS A 206      22.313 -18.796 -45.295  1.00 93.92           H  
ATOM   3217  HB3 HIS A 206      23.419 -19.005 -46.662  1.00 93.92           H  
ATOM   3218  O   HIS A 206      22.969 -17.286 -43.104  1.00 93.92           O  
ATOM   3219  CG  HIS A 206      22.600 -17.072 -46.502  1.00 93.92           C  
ATOM   3220  CD2 HIS A 206      21.606 -17.029 -47.428  1.00 93.92           C  
ATOM   3221  HD2 HIS A 206      21.073 -17.888 -47.807  1.00 93.92           H  
ATOM   3222  ND1 HIS A 206      23.128 -15.801 -46.407  1.00 93.92           N  
ATOM   3223  HD1 HIS A 206      24.121 -15.638 -46.318  1.00 93.92           H  
ATOM   3224  CE1 HIS A 206      22.387 -15.009 -47.203  1.00 93.92           C  
ATOM   3225  HE1 HIS A 206      22.643 -13.991 -47.455  1.00 93.92           H  
ATOM   3226  NE2 HIS A 206      21.422 -15.710 -47.823  1.00 93.92           N  
ATOM   3227  N   CYS A 207      24.995 -16.356 -43.398  1.00 94.76           N  
ATOM   3228  H   CYS A 207      25.807 -16.306 -43.998  1.00 94.76           H  
ATOM   3229  CA  CYS A 207      25.039 -15.599 -42.152  1.00 94.76           C  
ATOM   3230  HA  CYS A 207      25.015 -16.301 -41.319  1.00 94.76           H  
ATOM   3231  C   CYS A 207      23.854 -14.642 -42.012  1.00 94.76           C  
ATOM   3232  CB  CYS A 207      26.369 -14.849 -42.111  1.00 94.76           C  
ATOM   3233  HB2 CYS A 207      26.456 -14.235 -43.008  1.00 94.76           H  
ATOM   3234  HB3 CYS A 207      26.404 -14.194 -41.241  1.00 94.76           H  
ATOM   3235  O   CYS A 207      23.270 -14.529 -40.930  1.00 94.76           O  
ATOM   3236  SG  CYS A 207      27.787 -15.971 -42.067  1.00 94.76           S  
ATOM   3237  N   ALA A 208      23.424 -14.021 -43.111  1.00 95.51           N  
ATOM   3238  H   ALA A 208      23.953 -14.146 -43.962  1.00 95.51           H  
ATOM   3239  CA  ALA A 208      22.273 -13.122 -43.105  1.00 95.51           C  
ATOM   3240  HA  ALA A 208      22.452 -12.348 -42.358  1.00 95.51           H  
ATOM   3241  C   ALA A 208      20.966 -13.838 -42.714  1.00 95.51           C  
ATOM   3242  CB  ALA A 208      22.172 -12.449 -44.473  1.00 95.51           C  
ATOM   3243  HB1 ALA A 208      23.128 -11.999 -44.744  1.00 95.51           H  
ATOM   3244  HB2 ALA A 208      21.418 -11.664 -44.428  1.00 95.51           H  
ATOM   3245  HB3 ALA A 208      21.893 -13.180 -45.232  1.00 95.51           H  
ATOM   3246  O   ALA A 208      20.183 -13.307 -41.920  1.00 95.51           O  
ATOM   3247  N   ARG A 209      20.749 -15.080 -43.181  1.00 94.63           N  
ATOM   3248  H   ARG A 209      21.456 -15.486 -43.778  1.00 94.63           H  
ATOM   3249  CA  ARG A 209      19.609 -15.913 -42.745  1.00 94.63           C  
ATOM   3250  HA  ARG A 209      18.693 -15.326 -42.804  1.00 94.63           H  
ATOM   3251  C   ARG A 209      19.752 -16.338 -41.292  1.00 94.63           C  
ATOM   3252  CB  ARG A 209      19.465 -17.168 -43.617  1.00 94.63           C  
ATOM   3253  HB2 ARG A 209      18.758 -17.845 -43.137  1.00 94.63           H  
ATOM   3254  HB3 ARG A 209      20.425 -17.677 -43.699  1.00 94.63           H  
ATOM   3255  O   ARG A 209      18.802 -16.201 -40.520  1.00 94.63           O  
ATOM   3256  CG  ARG A 209      18.938 -16.840 -45.011  1.00 94.63           C  
ATOM   3257  HG2 ARG A 209      17.993 -16.304 -44.930  1.00 94.63           H  
ATOM   3258  HG3 ARG A 209      19.663 -16.213 -45.529  1.00 94.63           H  
ATOM   3259  CD  ARG A 209      18.719 -18.128 -45.806  1.00 94.63           C  
ATOM   3260  HD2 ARG A 209      17.948 -18.729 -45.324  1.00 94.63           H  
ATOM   3261  HD3 ARG A 209      19.655 -18.687 -45.824  1.00 94.63           H  
ATOM   3262  NE  ARG A 209      18.307 -17.791 -47.172  1.00 94.63           N  
ATOM   3263  HE  ARG A 209      18.049 -16.825 -47.319  1.00 94.63           H  
ATOM   3264  NH1 ARG A 209      18.978 -19.692 -48.267  1.00 94.63           N  
ATOM   3265 HH11 ARG A 209      19.214 -20.149 -49.137  1.00 94.63           H  
ATOM   3266 HH12 ARG A 209      19.227 -20.109 -47.381  1.00 94.63           H  
ATOM   3267  NH2 ARG A 209      18.269 -17.899 -49.413  1.00 94.63           N  
ATOM   3268 HH21 ARG A 209      18.537 -18.334 -50.285  1.00 94.63           H  
ATOM   3269 HH22 ARG A 209      18.079 -16.907 -49.393  1.00 94.63           H  
ATOM   3270  CZ  ARG A 209      18.510 -18.475 -48.274  1.00 94.63           C  
ATOM   3271  N   ALA A 210      20.938 -16.811 -40.912  1.00 93.10           N  
ATOM   3272  H   ALA A 210      21.667 -16.890 -41.607  1.00 93.10           H  
ATOM   3273  CA  ALA A 210      21.213 -17.283 -39.558  1.00 93.10           C  
ATOM   3274  HA  ALA A 210      20.518 -18.088 -39.321  1.00 93.10           H  
ATOM   3275  C   ALA A 210      21.023 -16.180 -38.501  1.00 93.10           C  
ATOM   3276  CB  ALA A 210      22.638 -17.847 -39.531  1.00 93.10           C  
ATOM   3277  HB1 ALA A 210      22.850 -18.266 -38.547  1.00 93.10           H  
ATOM   3278  HB2 ALA A 210      22.743 -18.635 -40.277  1.00 93.10           H  
ATOM   3279  HB3 ALA A 210      23.361 -17.061 -39.748  1.00 93.10           H  
ATOM   3280  O   ALA A 210      20.594 -16.458 -37.381  1.00 93.10           O  
ATOM   3281  N   ARG A 211      21.314 -14.921 -38.850  1.00 92.30           N  
ATOM   3282  H   ARG A 211      21.745 -14.781 -39.753  1.00 92.30           H  
ATOM   3283  CA  ARG A 211      21.200 -13.760 -37.952  1.00 92.30           C  
ATOM   3284  HA  ARG A 211      21.103 -14.118 -36.927  1.00 92.30           H  
ATOM   3285  C   ARG A 211      19.931 -12.933 -38.156  1.00 92.30           C  
ATOM   3286  CB  ARG A 211      22.481 -12.913 -38.048  1.00 92.30           C  
ATOM   3287  HB2 ARG A 211      22.412 -12.089 -37.337  1.00 92.30           H  
ATOM   3288  HB3 ARG A 211      22.550 -12.486 -39.048  1.00 92.30           H  
ATOM   3289  O   ARG A 211      19.663 -12.051 -37.342  1.00 92.30           O  
ATOM   3290  CG  ARG A 211      23.772 -13.705 -37.761  1.00 92.30           C  
ATOM   3291  HG2 ARG A 211      23.920 -14.465 -38.527  1.00 92.30           H  
ATOM   3292  HG3 ARG A 211      24.617 -13.019 -37.818  1.00 92.30           H  
ATOM   3293  CD  ARG A 211      23.773 -14.394 -36.390  1.00 92.30           C  
ATOM   3294  HD2 ARG A 211      22.916 -15.065 -36.321  1.00 92.30           H  
ATOM   3295  HD3 ARG A 211      23.679 -13.631 -35.617  1.00 92.30           H  
ATOM   3296  NE  ARG A 211      24.993 -15.204 -36.208  1.00 92.30           N  
ATOM   3297  HE  ARG A 211      25.216 -15.840 -36.961  1.00 92.30           H  
ATOM   3298  NH1 ARG A 211      25.699 -14.379 -34.180  1.00 92.30           N  
ATOM   3299 HH11 ARG A 211      24.972 -13.680 -34.223  1.00 92.30           H  
ATOM   3300 HH12 ARG A 211      26.411 -14.353 -33.463  1.00 92.30           H  
ATOM   3301  NH2 ARG A 211      26.878 -15.971 -35.197  1.00 92.30           N  
ATOM   3302 HH21 ARG A 211      27.058 -16.576 -35.986  1.00 92.30           H  
ATOM   3303 HH22 ARG A 211      27.585 -15.908 -34.478  1.00 92.30           H  
ATOM   3304  CZ  ARG A 211      25.843 -15.181 -35.197  1.00 92.30           C  
ATOM   3305  N   SER A 212      19.127 -13.263 -39.171  1.00 94.01           N  
ATOM   3306  H   SER A 212      19.455 -13.972 -39.810  1.00 94.01           H  
ATOM   3307  CA  SER A 212      17.892 -12.553 -39.528  1.00 94.01           C  
ATOM   3308  HA  SER A 212      17.552 -12.956 -40.482  1.00 94.01           H  
ATOM   3309  C   SER A 212      18.124 -11.051 -39.755  1.00 94.01           C  
ATOM   3310  CB  SER A 212      16.781 -12.802 -38.491  1.00 94.01           C  
ATOM   3311  HB2 SER A 212      15.836 -12.434 -38.893  1.00 94.01           H  
ATOM   3312  HB3 SER A 212      17.005 -12.237 -37.586  1.00 94.01           H  
ATOM   3313  O   SER A 212      17.414 -10.220 -39.191  1.00 94.01           O  
ATOM   3314  OG  SER A 212      16.626 -14.170 -38.140  1.00 94.01           O  
ATOM   3315  HG  SER A 212      17.051 -14.684 -38.830  1.00 94.01           H  
ATOM   3316  N   SER A 213      19.167 -10.694 -40.507  1.00 95.62           N  
ATOM   3317  H   SER A 213      19.709 -11.415 -40.961  1.00 95.62           H  
ATOM   3318  CA  SER A 213      19.562  -9.296 -40.729  1.00 95.62           C  
ATOM   3319  HA  SER A 213      18.672  -8.690 -40.898  1.00 95.62           H  
ATOM   3320  C   SER A 213      20.488  -9.155 -41.933  1.00 95.62           C  
ATOM   3321  CB  SER A 213      20.302  -8.752 -39.499  1.00 95.62           C  
ATOM   3322  HB2 SER A 213      20.553  -7.704 -39.668  1.00 95.62           H  
ATOM   3323  HB3 SER A 213      19.660  -8.818 -38.621  1.00 95.62           H  
ATOM   3324  O   SER A 213      21.267 -10.068 -42.203  1.00 95.62           O  
ATOM   3325  OG  SER A 213      21.493  -9.490 -39.278  1.00 95.62           O  
ATOM   3326  HG  SER A 213      21.870  -9.663 -40.144  1.00 95.62           H  
ATOM   3327  N   GLY A 214      20.488  -7.992 -42.582  1.00 97.00           N  
ATOM   3328  H   GLY A 214      19.827  -7.278 -42.310  1.00 97.00           H  
ATOM   3329  CA  GLY A 214      21.501  -7.633 -43.574  1.00 97.00           C  
ATOM   3330  HA2 GLY A 214      21.080  -6.958 -44.319  1.00 97.00           H  
ATOM   3331  HA3 GLY A 214      21.799  -8.553 -44.078  1.00 97.00           H  
ATOM   3332  C   GLY A 214      22.743  -6.975 -42.963  1.00 97.00           C  
ATOM   3333  O   GLY A 214      22.611  -6.089 -42.109  1.00 97.00           O  
ATOM   3334  N   TRP A 215      23.937  -7.397 -43.393  1.00 97.30           N  
ATOM   3335  H   TRP A 215      23.963  -8.067 -44.148  1.00 97.30           H  
ATOM   3336  CA  TRP A 215      25.231  -6.884 -42.912  1.00 97.30           C  
ATOM   3337  HA  TRP A 215      25.171  -5.797 -42.846  1.00 97.30           H  
ATOM   3338  C   TRP A 215      26.393  -7.226 -43.861  1.00 97.30           C  
ATOM   3339  CB  TRP A 215      25.523  -7.456 -41.514  1.00 97.30           C  
ATOM   3340  HB2 TRP A 215      25.933  -8.459 -41.631  1.00 97.30           H  
ATOM   3341  HB3 TRP A 215      24.597  -7.534 -40.943  1.00 97.30           H  
ATOM   3342  O   TRP A 215      26.241  -8.043 -44.769  1.00 97.30           O  
ATOM   3343  CG  TRP A 215      26.480  -6.664 -40.687  1.00 97.30           C  
ATOM   3344  CD1 TRP A 215      27.659  -7.109 -40.198  1.00 97.30           C  
ATOM   3345  HD1 TRP A 215      28.075  -8.092 -40.360  1.00 97.30           H  
ATOM   3346  CD2 TRP A 215      26.376  -5.272 -40.272  1.00 97.30           C  
ATOM   3347  CE2 TRP A 215      27.521  -4.948 -39.486  1.00 97.30           C  
ATOM   3348  CE3 TRP A 215      25.434  -4.246 -40.499  1.00 97.30           C  
ATOM   3349  HE3 TRP A 215      24.566  -4.462 -41.103  1.00 97.30           H  
ATOM   3350  NE1 TRP A 215      28.276  -6.101 -39.487  1.00 97.30           N  
ATOM   3351  HE1 TRP A 215      29.196  -6.215 -39.088  1.00 97.30           H  
ATOM   3352  CH2 TRP A 215      26.767  -2.666 -39.205  1.00 97.30           C  
ATOM   3353  HH2 TRP A 215      26.930  -1.664 -38.838  1.00 97.30           H  
ATOM   3354  CZ2 TRP A 215      27.701  -3.678 -38.925  1.00 97.30           C  
ATOM   3355  HZ2 TRP A 215      28.578  -3.470 -38.329  1.00 97.30           H  
ATOM   3356  CZ3 TRP A 215      25.632  -2.952 -39.984  1.00 97.30           C  
ATOM   3357  HZ3 TRP A 215      24.916  -2.171 -40.197  1.00 97.30           H  
ATOM   3358  N   TRP A 216      27.566  -6.634 -43.625  1.00 96.72           N  
ATOM   3359  H   TRP A 216      27.632  -6.007 -42.836  1.00 96.72           H  
ATOM   3360  CA  TRP A 216      28.828  -6.963 -44.305  1.00 96.72           C  
ATOM   3361  HA  TRP A 216      28.632  -7.220 -45.345  1.00 96.72           H  
ATOM   3362  C   TRP A 216      29.504  -8.181 -43.672  1.00 96.72           C  
ATOM   3363  CB  TRP A 216      29.749  -5.739 -44.290  1.00 96.72           C  
ATOM   3364  HB2 TRP A 216      30.715  -6.015 -44.713  1.00 96.72           H  
ATOM   3365  HB3 TRP A 216      29.915  -5.423 -43.260  1.00 96.72           H  
ATOM   3366  O   TRP A 216      30.536  -8.065 -43.028  1.00 96.72           O  
ATOM   3367  CG  TRP A 216      29.223  -4.585 -45.066  1.00 96.72           C  
ATOM   3368  CD1 TRP A 216      29.255  -4.485 -46.410  1.00 96.72           C  
ATOM   3369  HD1 TRP A 216      29.685  -5.223 -47.071  1.00 96.72           H  
ATOM   3370  CD2 TRP A 216      28.552  -3.385 -44.582  1.00 96.72           C  
ATOM   3371  CE2 TRP A 216      28.193  -2.596 -45.713  1.00 96.72           C  
ATOM   3372  CE3 TRP A 216      28.170  -2.904 -43.311  1.00 96.72           C  
ATOM   3373  HE3 TRP A 216      28.437  -3.471 -42.432  1.00 96.72           H  
ATOM   3374  NE1 TRP A 216      28.676  -3.297 -46.794  1.00 96.72           N  
ATOM   3375  HE1 TRP A 216      28.625  -2.996 -47.757  1.00 96.72           H  
ATOM   3376  CH2 TRP A 216      27.093  -0.956 -44.322  1.00 96.72           C  
ATOM   3377  HH2 TRP A 216      26.535  -0.037 -44.221  1.00 96.72           H  
ATOM   3378  CZ2 TRP A 216      27.437  -1.426 -45.599  1.00 96.72           C  
ATOM   3379  HZ2 TRP A 216      27.099  -0.916 -46.489  1.00 96.72           H  
ATOM   3380  CZ3 TRP A 216      27.462  -1.693 -43.181  1.00 96.72           C  
ATOM   3381  HZ3 TRP A 216      27.196  -1.334 -42.198  1.00 96.72           H  
ATOM   3382  N   PHE A 217      28.893  -9.355 -43.796  1.00 94.49           N  
ATOM   3383  H   PHE A 217      28.063  -9.418 -44.367  1.00 94.49           H  
ATOM   3384  CA  PHE A 217      29.400 -10.557 -43.138  1.00 94.49           C  
ATOM   3385  HA  PHE A 217      29.625 -10.303 -42.103  1.00 94.49           H  
ATOM   3386  C   PHE A 217      30.707 -11.068 -43.783  1.00 94.49           C  
ATOM   3387  CB  PHE A 217      28.301 -11.625 -43.136  1.00 94.49           C  
ATOM   3388  HB2 PHE A 217      28.708 -12.547 -42.720  1.00 94.49           H  
ATOM   3389  HB3 PHE A 217      28.039 -11.826 -44.175  1.00 94.49           H  
ATOM   3390  O   PHE A 217      30.766 -11.289 -44.991  1.00 94.49           O  
ATOM   3391  CG  PHE A 217      27.027 -11.267 -42.385  1.00 94.49           C  
ATOM   3392  CD1 PHE A 217      26.986 -11.269 -40.980  1.00 94.49           C  
ATOM   3393  HD1 PHE A 217      27.883 -11.485 -40.418  1.00 94.49           H  
ATOM   3394  CD2 PHE A 217      25.860 -10.951 -43.099  1.00 94.49           C  
ATOM   3395  HD2 PHE A 217      25.900 -10.919 -44.178  1.00 94.49           H  
ATOM   3396  CE1 PHE A 217      25.792 -10.984 -40.295  1.00 94.49           C  
ATOM   3397  HE1 PHE A 217      25.780 -10.978 -39.215  1.00 94.49           H  
ATOM   3398  CE2 PHE A 217      24.660 -10.666 -42.424  1.00 94.49           C  
ATOM   3399  HE2 PHE A 217      23.775 -10.410 -42.988  1.00 94.49           H  
ATOM   3400  CZ  PHE A 217      24.623 -10.697 -41.019  1.00 94.49           C  
ATOM   3401  HZ  PHE A 217      23.703 -10.474 -40.500  1.00 94.49           H  
ATOM   3402  N   HIS A 218      31.736 -11.289 -42.958  1.00 89.09           N  
ATOM   3403  H   HIS A 218      31.600 -11.051 -41.986  1.00 89.09           H  
ATOM   3404  CA  HIS A 218      32.942 -12.054 -43.305  1.00 89.09           C  
ATOM   3405  HA  HIS A 218      33.170 -11.904 -44.360  1.00 89.09           H  
ATOM   3406  C   HIS A 218      32.632 -13.555 -43.115  1.00 89.09           C  
ATOM   3407  CB  HIS A 218      34.128 -11.506 -42.484  1.00 89.09           C  
ATOM   3408  HB2 HIS A 218      34.290 -10.465 -42.763  1.00 89.09           H  
ATOM   3409  HB3 HIS A 218      33.851 -11.517 -41.430  1.00 89.09           H  
ATOM   3410  O   HIS A 218      31.695 -14.056 -43.733  1.00 89.09           O  
ATOM   3411  CG  HIS A 218      35.442 -12.245 -42.626  1.00 89.09           C  
ATOM   3412  CD2 HIS A 218      35.849 -13.064 -43.646  1.00 89.09           C  
ATOM   3413  HD2 HIS A 218      35.300 -13.267 -44.554  1.00 89.09           H  
ATOM   3414  ND1 HIS A 218      36.441 -12.268 -41.683  1.00 89.09           N  
ATOM   3415  HD1 HIS A 218      36.439 -11.754 -40.813  1.00 89.09           H  
ATOM   3416  CE1 HIS A 218      37.422 -13.072 -42.123  1.00 89.09           C  
ATOM   3417  HE1 HIS A 218      38.333 -13.288 -41.585  1.00 89.09           H  
ATOM   3418  NE2 HIS A 218      37.113 -13.571 -43.326  1.00 89.09           N  
ATOM   3419  N   ASP A 219      33.328 -14.281 -42.232  1.00 87.34           N  
ATOM   3420  H   ASP A 219      34.132 -13.868 -41.781  1.00 87.34           H  
ATOM   3421  CA  ASP A 219      32.846 -15.569 -41.713  1.00 87.34           C  
ATOM   3422  HA  ASP A 219      32.343 -16.095 -42.524  1.00 87.34           H  
ATOM   3423  C   ASP A 219      31.801 -15.301 -40.620  1.00 87.34           C  
ATOM   3424  CB  ASP A 219      34.000 -16.468 -41.258  1.00 87.34           C  
ATOM   3425  HB2 ASP A 219      34.733 -16.532 -42.063  1.00 87.34           H  
ATOM   3426  HB3 ASP A 219      34.487 -16.028 -40.388  1.00 87.34           H  
ATOM   3427  O   ASP A 219      32.048 -15.340 -39.413  1.00 87.34           O  
ATOM   3428  CG  ASP A 219      33.513 -17.889 -40.934  1.00 87.34           C  
ATOM   3429  OD1 ASP A 219      32.502 -18.328 -41.542  1.00 87.34           O  
ATOM   3430  OD2 ASP A 219      34.177 -18.542 -40.099  1.00 87.34           O  
ATOM   3431  N   CYS A 220      30.630 -14.866 -41.072  1.00 88.83           N  
ATOM   3432  H   CYS A 220      30.519 -14.840 -42.076  1.00 88.83           H  
ATOM   3433  CA  CYS A 220      29.616 -14.215 -40.258  1.00 88.83           C  
ATOM   3434  HA  CYS A 220      28.848 -13.864 -40.947  1.00 88.83           H  
ATOM   3435  C   CYS A 220      30.106 -12.920 -39.604  1.00 88.83           C  
ATOM   3436  CB  CYS A 220      28.925 -15.213 -39.315  1.00 88.83           C  
ATOM   3437  HB2 CYS A 220      28.238 -14.655 -38.679  1.00 88.83           H  
ATOM   3438  HB3 CYS A 220      29.678 -15.682 -38.681  1.00 88.83           H  
ATOM   3439  O   CYS A 220      30.204 -11.905 -40.291  1.00 88.83           O  
ATOM   3440  SG  CYS A 220      27.965 -16.529 -40.109  1.00 88.83           S  
ATOM   3441  N   MET A 221      30.269 -12.870 -38.279  1.00 87.62           N  
ATOM   3442  H   MET A 221      30.416 -13.728 -37.766  1.00 87.62           H  
ATOM   3443  CA  MET A 221      30.308 -11.583 -37.581  1.00 87.62           C  
ATOM   3444  HA  MET A 221      30.803 -10.868 -38.239  1.00 87.62           H  
ATOM   3445  C   MET A 221      31.099 -11.563 -36.277  1.00 87.62           C  
ATOM   3446  CB  MET A 221      28.874 -11.071 -37.299  1.00 87.62           C  
ATOM   3447  HB2 MET A 221      28.443 -10.681 -38.221  1.00 87.62           H  
ATOM   3448  HB3 MET A 221      28.942 -10.250 -36.586  1.00 87.62           H  
ATOM   3449  O   MET A 221      30.757 -12.278 -35.337  1.00 87.62           O  
ATOM   3450  CG  MET A 221      27.915 -12.122 -36.713  1.00 87.62           C  
ATOM   3451  HG2 MET A 221      27.653 -12.808 -37.519  1.00 87.62           H  
ATOM   3452  HG3 MET A 221      28.432 -12.703 -35.949  1.00 87.62           H  
ATOM   3453  SD  MET A 221      26.359 -11.508 -35.994  1.00 87.62           S  
ATOM   3454  CE  MET A 221      26.901 -11.156 -34.303  1.00 87.62           C  
ATOM   3455  HE1 MET A 221      27.667 -10.381 -34.328  1.00 87.62           H  
ATOM   3456  HE2 MET A 221      27.331 -12.051 -33.853  1.00 87.62           H  
ATOM   3457  HE3 MET A 221      26.058 -10.805 -33.707  1.00 87.62           H  
ATOM   3458  N   ASP A 222      31.994 -10.579 -36.171  1.00 90.36           N  
ATOM   3459  H   ASP A 222      32.391 -10.191 -37.015  1.00 90.36           H  
ATOM   3460  CA  ASP A 222      32.451 -10.033 -34.884  1.00 90.36           C  
ATOM   3461  HA  ASP A 222      32.547 -10.837 -34.154  1.00 90.36           H  
ATOM   3462  C   ASP A 222      31.465  -8.993 -34.321  1.00 90.36           C  
ATOM   3463  CB  ASP A 222      33.825  -9.378 -35.063  1.00 90.36           C  
ATOM   3464  HB2 ASP A 222      33.749  -8.607 -35.829  1.00 90.36           H  
ATOM   3465  HB3 ASP A 222      34.111  -8.896 -34.128  1.00 90.36           H  
ATOM   3466  O   ASP A 222      31.345  -8.807 -33.112  1.00 90.36           O  
ATOM   3467  CG  ASP A 222      34.919 -10.378 -35.436  1.00 90.36           C  
ATOM   3468  OD1 ASP A 222      34.846 -11.536 -34.975  1.00 90.36           O  
ATOM   3469  OD2 ASP A 222      35.815  -9.955 -36.197  1.00 90.36           O  
ATOM   3470  N   SER A 223      30.707  -8.330 -35.200  1.00 92.59           N  
ATOM   3471  H   SER A 223      30.786  -8.580 -36.175  1.00 92.59           H  
ATOM   3472  CA  SER A 223      29.674  -7.353 -34.849  1.00 92.59           C  
ATOM   3473  HA  SER A 223      29.276  -7.612 -33.868  1.00 92.59           H  
ATOM   3474  C   SER A 223      28.519  -7.393 -35.850  1.00 92.59           C  
ATOM   3475  CB  SER A 223      30.260  -5.939 -34.753  1.00 92.59           C  
ATOM   3476  HB2 SER A 223      29.498  -5.268 -34.357  1.00 92.59           H  
ATOM   3477  HB3 SER A 223      31.106  -5.942 -34.065  1.00 92.59           H  
ATOM   3478  O   SER A 223      28.683  -7.819 -36.989  1.00 92.59           O  
ATOM   3479  OG  SER A 223      30.673  -5.455 -36.013  1.00 92.59           O  
ATOM   3480  HG  SER A 223      31.623  -5.575 -36.073  1.00 92.59           H  
ATOM   3481  N   ASN A 224      27.325  -6.988 -35.413  1.00 93.35           N  
ATOM   3482  H   ASN A 224      27.251  -6.662 -34.459  1.00 93.35           H  
ATOM   3483  CA  ASN A 224      26.143  -6.877 -36.267  1.00 93.35           C  
ATOM   3484  HA  ASN A 224      26.437  -6.509 -37.250  1.00 93.35           H  
ATOM   3485  C   ASN A 224      25.156  -5.877 -35.654  1.00 93.35           C  
ATOM   3486  CB  ASN A 224      25.521  -8.271 -36.444  1.00 93.35           C  
ATOM   3487  HB2 ASN A 224      26.238  -8.900 -36.971  1.00 93.35           H  
ATOM   3488  HB3 ASN A 224      25.310  -8.702 -35.466  1.00 93.35           H  
ATOM   3489  O   ASN A 224      24.306  -6.242 -34.837  1.00 93.35           O  
ATOM   3490  CG  ASN A 224      24.242  -8.263 -37.260  1.00 93.35           C  
ATOM   3491  ND2 ASN A 224      23.559  -9.381 -37.298  1.00 93.35           N  
ATOM   3492 HD21 ASN A 224      22.751  -9.380 -37.903  1.00 93.35           H  
ATOM   3493 HD22 ASN A 224      23.962 -10.223 -36.912  1.00 93.35           H  
ATOM   3494  OD1 ASN A 224      23.835  -7.270 -37.840  1.00 93.35           O  
ATOM   3495  N   LEU A 225      25.267  -4.607 -36.048  1.00 93.65           N  
ATOM   3496  H   LEU A 225      25.973  -4.371 -36.731  1.00 93.65           H  
ATOM   3497  CA  LEU A 225      24.395  -3.536 -35.547  1.00 93.65           C  
ATOM   3498  HA  LEU A 225      24.331  -3.611 -34.462  1.00 93.65           H  
ATOM   3499  C   LEU A 225      22.953  -3.653 -36.068  1.00 93.65           C  
ATOM   3500  CB  LEU A 225      25.000  -2.172 -35.916  1.00 93.65           C  
ATOM   3501  HB2 LEU A 225      24.315  -1.390 -35.591  1.00 93.65           H  
ATOM   3502  HB3 LEU A 225      25.076  -2.109 -37.002  1.00 93.65           H  
ATOM   3503  O   LEU A 225      22.030  -3.090 -35.479  1.00 93.65           O  
ATOM   3504  CG  LEU A 225      26.381  -1.887 -35.298  1.00 93.65           C  
ATOM   3505  HG  LEU A 225      27.090  -2.655 -35.607  1.00 93.65           H  
ATOM   3506  CD1 LEU A 225      26.880  -0.538 -35.802  1.00 93.65           C  
ATOM   3507 HD11 LEU A 225      26.959  -0.541 -36.889  1.00 93.65           H  
ATOM   3508 HD12 LEU A 225      27.869  -0.346 -35.386  1.00 93.65           H  
ATOM   3509 HD13 LEU A 225      26.202   0.258 -35.495  1.00 93.65           H  
ATOM   3510  CD2 LEU A 225      26.335  -1.834 -33.768  1.00 93.65           C  
ATOM   3511 HD21 LEU A 225      26.081  -2.813 -33.361  1.00 93.65           H  
ATOM   3512 HD22 LEU A 225      25.602  -1.097 -33.441  1.00 93.65           H  
ATOM   3513 HD23 LEU A 225      27.315  -1.551 -33.383  1.00 93.65           H  
ATOM   3514  N   ASN A 226      22.744  -4.417 -37.141  1.00 94.76           N  
ATOM   3515  H   ASN A 226      23.541  -4.874 -37.561  1.00 94.76           H  
ATOM   3516  CA  ASN A 226      21.431  -4.712 -37.710  1.00 94.76           C  
ATOM   3517  HA  ASN A 226      20.747  -3.896 -37.475  1.00 94.76           H  
ATOM   3518  C   ASN A 226      20.786  -5.972 -37.116  1.00 94.76           C  
ATOM   3519  CB  ASN A 226      21.584  -4.779 -39.234  1.00 94.76           C  
ATOM   3520  HB2 ASN A 226      22.425  -5.424 -39.490  1.00 94.76           H  
ATOM   3521  HB3 ASN A 226      20.687  -5.218 -39.671  1.00 94.76           H  
ATOM   3522  O   ASN A 226      19.657  -6.307 -37.473  1.00 94.76           O  
ATOM   3523  CG  ASN A 226      21.790  -3.411 -39.858  1.00 94.76           C  
ATOM   3524  ND2 ASN A 226      22.126  -3.384 -41.124  1.00 94.76           N  
ATOM   3525 HD21 ASN A 226      22.309  -2.481 -41.538  1.00 94.76           H  
ATOM   3526 HD22 ASN A 226      22.350  -4.249 -41.594  1.00 94.76           H  
ATOM   3527  OD1 ASN A 226      21.606  -2.369 -39.240  1.00 94.76           O  
ATOM   3528  N   GLY A 227      21.463  -6.645 -36.183  1.00 90.14           N  
ATOM   3529  H   GLY A 227      22.398  -6.335 -35.959  1.00 90.14           H  
ATOM   3530  CA  GLY A 227      20.952  -7.827 -35.500  1.00 90.14           C  
ATOM   3531  HA2 GLY A 227      20.686  -8.578 -36.243  1.00 90.14           H  
ATOM   3532  HA3 GLY A 227      21.739  -8.234 -34.866  1.00 90.14           H  
ATOM   3533  C   GLY A 227      19.722  -7.539 -34.633  1.00 90.14           C  
ATOM   3534  O   GLY A 227      19.213  -6.419 -34.548  1.00 90.14           O  
ATOM   3535  N   ARG A 228      19.213  -8.569 -33.956  1.00 81.18           N  
ATOM   3536  H   ARG A 228      19.666  -9.468 -34.040  1.00 81.18           H  
ATOM   3537  CA  ARG A 228      18.059  -8.417 -33.057  1.00 81.18           C  
ATOM   3538  HA  ARG A 228      17.268  -7.901 -33.602  1.00 81.18           H  
ATOM   3539  C   ARG A 228      18.419  -7.549 -31.849  1.00 81.18           C  
ATOM   3540  CB  ARG A 228      17.525  -9.784 -32.612  1.00 81.18           C  
ATOM   3541  HB2 ARG A 228      16.716  -9.624 -31.900  1.00 81.18           H  
ATOM   3542  HB3 ARG A 228      18.319 -10.340 -32.113  1.00 81.18           H  
ATOM   3543  O   ARG A 228      19.383  -7.834 -31.142  1.00 81.18           O  
ATOM   3544  CG  ARG A 228      16.989 -10.600 -33.796  1.00 81.18           C  
ATOM   3545  HG2 ARG A 228      17.803 -10.830 -34.483  1.00 81.18           H  
ATOM   3546  HG3 ARG A 228      16.232 -10.021 -34.326  1.00 81.18           H  
ATOM   3547  CD  ARG A 228      16.368 -11.907 -33.300  1.00 81.18           C  
ATOM   3548  HD2 ARG A 228      15.511 -11.671 -32.670  1.00 81.18           H  
ATOM   3549  HD3 ARG A 228      17.109 -12.447 -32.711  1.00 81.18           H  
ATOM   3550  NE  ARG A 228      15.939 -12.747 -34.432  1.00 81.18           N  
ATOM   3551  HE  ARG A 228      16.141 -12.402 -35.359  1.00 81.18           H  
ATOM   3552  NH1 ARG A 228      15.031 -14.469 -33.219  1.00 81.18           N  
ATOM   3553 HH11 ARG A 228      15.218 -13.954 -32.370  1.00 81.18           H  
ATOM   3554 HH12 ARG A 228      14.576 -15.371 -33.196  1.00 81.18           H  
ATOM   3555  NH2 ARG A 228      15.083 -14.583 -35.454  1.00 81.18           N  
ATOM   3556 HH21 ARG A 228      15.442 -14.259 -36.341  1.00 81.18           H  
ATOM   3557 HH22 ARG A 228      14.635 -15.488 -35.426  1.00 81.18           H  
ATOM   3558  CZ  ARG A 228      15.349 -13.925 -34.362  1.00 81.18           C  
ATOM   3559  N   VAL A 229      17.603  -6.533 -31.577  1.00 74.61           N  
ATOM   3560  H   VAL A 229      16.821  -6.362 -32.194  1.00 74.61           H  
ATOM   3561  CA  VAL A 229      17.680  -5.751 -30.335  1.00 74.61           C  
ATOM   3562  HA  VAL A 229      18.728  -5.538 -30.120  1.00 74.61           H  
ATOM   3563  C   VAL A 229      17.114  -6.607 -29.199  1.00 74.61           C  
ATOM   3564  CB  VAL A 229      16.943  -4.403 -30.485  1.00 74.61           C  
ATOM   3565  HB  VAL A 229      15.896  -4.595 -30.718  1.00 74.61           H  
ATOM   3566  O   VAL A 229      16.112  -7.301 -29.383  1.00 74.61           O  
ATOM   3567  CG1 VAL A 229      17.024  -3.525 -29.233  1.00 74.61           C  
ATOM   3568 HG11 VAL A 229      16.462  -3.982 -28.419  1.00 74.61           H  
ATOM   3569 HG12 VAL A 229      18.061  -3.374 -28.933  1.00 74.61           H  
ATOM   3570 HG13 VAL A 229      16.567  -2.556 -29.433  1.00 74.61           H  
ATOM   3571  CG2 VAL A 229      17.555  -3.573 -31.618  1.00 74.61           C  
ATOM   3572 HG21 VAL A 229      16.944  -2.686 -31.787  1.00 74.61           H  
ATOM   3573 HG22 VAL A 229      17.591  -4.152 -32.541  1.00 74.61           H  
ATOM   3574 HG23 VAL A 229      18.570  -3.271 -31.361  1.00 74.61           H  
ATOM   3575  N   LYS A 230      17.755  -6.599 -28.022  1.00 70.31           N  
ATOM   3576  H   LYS A 230      18.546  -5.980 -27.914  1.00 70.31           H  
ATOM   3577  CA  LYS A 230      17.173  -7.242 -26.832  1.00 70.31           C  
ATOM   3578  HA  LYS A 230      16.959  -8.281 -27.081  1.00 70.31           H  
ATOM   3579  C   LYS A 230      15.844  -6.541 -26.497  1.00 70.31           C  
ATOM   3580  CB  LYS A 230      18.128  -7.189 -25.625  1.00 70.31           C  
ATOM   3581  HB2 LYS A 230      18.497  -6.170 -25.503  1.00 70.31           H  
ATOM   3582  HB3 LYS A 230      17.559  -7.445 -24.731  1.00 70.31           H  
ATOM   3583  O   LYS A 230      15.822  -5.312 -26.513  1.00 70.31           O  
ATOM   3584  CG  LYS A 230      19.316  -8.163 -25.730  1.00 70.31           C  
ATOM   3585  HG2 LYS A 230      18.938  -9.175 -25.876  1.00 70.31           H  
ATOM   3586  HG3 LYS A 230      19.932  -7.890 -26.587  1.00 70.31           H  
ATOM   3587  CD  LYS A 230      20.175  -8.124 -24.450  1.00 70.31           C  
ATOM   3588  HD2 LYS A 230      20.536  -7.106 -24.305  1.00 70.31           H  
ATOM   3589  HD3 LYS A 230      19.553  -8.399 -23.598  1.00 70.31           H  
ATOM   3590  CE  LYS A 230      21.377  -9.082 -24.534  1.00 70.31           C  
ATOM   3591  HE2 LYS A 230      21.958  -8.825 -25.420  1.00 70.31           H  
ATOM   3592  HE3 LYS A 230      21.005 -10.098 -24.667  1.00 70.31           H  
ATOM   3593  NZ  LYS A 230      22.250  -9.013 -23.323  1.00 70.31           N  
ATOM   3594  HZ1 LYS A 230      23.054  -9.617 -23.412  1.00 70.31           H  
ATOM   3595  HZ2 LYS A 230      22.618  -8.083 -23.175  1.00 70.31           H  
ATOM   3596  HZ3 LYS A 230      21.753  -9.281 -22.486  1.00 70.31           H  
ATOM   3597  N   PRO A 231      14.761  -7.274 -26.173  1.00 69.85           N  
ATOM   3598  CA  PRO A 231      13.500  -6.646 -25.795  1.00 69.85           C  
ATOM   3599  HA  PRO A 231      13.105  -6.081 -26.640  1.00 69.85           H  
ATOM   3600  C   PRO A 231      13.710  -5.692 -24.616  1.00 69.85           C  
ATOM   3601  CB  PRO A 231      12.541  -7.792 -25.455  1.00 69.85           C  
ATOM   3602  HB2 PRO A 231      11.868  -7.540 -24.635  1.00 69.85           H  
ATOM   3603  HB3 PRO A 231      11.970  -8.060 -26.344  1.00 69.85           H  
ATOM   3604  O   PRO A 231      14.536  -5.958 -23.735  1.00 69.85           O  
ATOM   3605  CG  PRO A 231      13.475  -8.945 -25.087  1.00 69.85           C  
ATOM   3606  HG2 PRO A 231      13.015  -9.915 -25.271  1.00 69.85           H  
ATOM   3607  HG3 PRO A 231      13.772  -8.853 -24.042  1.00 69.85           H  
ATOM   3608  CD  PRO A 231      14.690  -8.713 -25.985  1.00 69.85           C  
ATOM   3609  HD2 PRO A 231      14.536  -9.195 -26.950  1.00 69.85           H  
ATOM   3610  HD3 PRO A 231      15.586  -9.103 -25.502  1.00 69.85           H  
ATOM   3611  N   LEU A 232      12.963  -4.584 -24.610  1.00 75.36           N  
ATOM   3612  H   LEU A 232      12.335  -4.414 -25.381  1.00 75.36           H  
ATOM   3613  CA  LEU A 232      13.030  -3.602 -23.532  1.00 75.36           C  
ATOM   3614  HA  LEU A 232      14.040  -3.193 -23.508  1.00 75.36           H  
ATOM   3615  C   LEU A 232      12.761  -4.275 -22.185  1.00 75.36           C  
ATOM   3616  CB  LEU A 232      12.020  -2.464 -23.761  1.00 75.36           C  
ATOM   3617  HB2 LEU A 232      11.027  -2.903 -23.857  1.00 75.36           H  
ATOM   3618  HB3 LEU A 232      12.014  -1.824 -22.879  1.00 75.36           H  
ATOM   3619  O   LEU A 232      11.813  -5.047 -22.034  1.00 75.36           O  
ATOM   3620  CG  LEU A 232      12.299  -1.587 -24.994  1.00 75.36           C  
ATOM   3621  HG  LEU A 232      12.360  -2.210 -25.886  1.00 75.36           H  
ATOM   3622  CD1 LEU A 232      11.151  -0.604 -25.158  1.00 75.36           C  
ATOM   3623 HD11 LEU A 232      10.215  -1.145 -25.291  1.00 75.36           H  
ATOM   3624 HD12 LEU A 232      11.313   0.004 -26.048  1.00 75.36           H  
ATOM   3625 HD13 LEU A 232      11.081   0.045 -24.285  1.00 75.36           H  
ATOM   3626  CD2 LEU A 232      13.580  -0.769 -24.852  1.00 75.36           C  
ATOM   3627 HD21 LEU A 232      13.705  -0.146 -25.737  1.00 75.36           H  
ATOM   3628 HD22 LEU A 232      13.523  -0.135 -23.967  1.00 75.36           H  
ATOM   3629 HD23 LEU A 232      14.434  -1.444 -24.795  1.00 75.36           H  
ATOM   3630  N   GLN A 233      13.580  -3.951 -21.190  1.00 82.50           N  
ATOM   3631  H   GLN A 233      14.323  -3.292 -21.375  1.00 82.50           H  
ATOM   3632  CA  GLN A 233      13.353  -4.421 -19.830  1.00 82.50           C  
ATOM   3633  HA  GLN A 233      12.996  -5.450 -19.859  1.00 82.50           H  
ATOM   3634  C   GLN A 233      12.275  -3.564 -19.160  1.00 82.50           C  
ATOM   3635  CB  GLN A 233      14.662  -4.390 -19.042  1.00 82.50           C  
ATOM   3636  HB2 GLN A 233      15.139  -3.421 -19.190  1.00 82.50           H  
ATOM   3637  HB3 GLN A 233      14.433  -4.514 -17.984  1.00 82.50           H  
ATOM   3638  O   GLN A 233      12.426  -2.348 -19.034  1.00 82.50           O  
ATOM   3639  CG  GLN A 233      15.648  -5.483 -19.466  1.00 82.50           C  
ATOM   3640  HG2 GLN A 233      15.170  -6.460 -19.393  1.00 82.50           H  
ATOM   3641  HG3 GLN A 233      15.957  -5.322 -20.498  1.00 82.50           H  
ATOM   3642  CD  GLN A 233      16.863  -5.466 -18.547  1.00 82.50           C  
ATOM   3643  NE2 GLN A 233      18.006  -5.013 -19.013  1.00 82.50           N  
ATOM   3644 HE21 GLN A 233      18.756  -4.907 -18.346  1.00 82.50           H  
ATOM   3645 HE22 GLN A 233      18.055  -4.627 -19.945  1.00 82.50           H  
ATOM   3646  OE1 GLN A 233      16.780  -5.808 -17.372  1.00 82.50           O  
ATOM   3647  N   GLU A 234      11.190  -4.185 -18.709  1.00 89.12           N  
ATOM   3648  H   GLU A 234      11.069  -5.170 -18.898  1.00 89.12           H  
ATOM   3649  CA  GLU A 234      10.114  -3.479 -18.010  1.00 89.12           C  
ATOM   3650  HA  GLU A 234       9.917  -2.542 -18.530  1.00 89.12           H  
ATOM   3651  C   GLU A 234      10.511  -3.144 -16.571  1.00 89.12           C  
ATOM   3652  CB  GLU A 234       8.818  -4.295 -18.036  1.00 89.12           C  
ATOM   3653  HB2 GLU A 234       8.059  -3.750 -17.475  1.00 89.12           H  
ATOM   3654  HB3 GLU A 234       8.987  -5.260 -17.556  1.00 89.12           H  
ATOM   3655  O   GLU A 234      11.020  -3.999 -15.844  1.00 89.12           O  
ATOM   3656  CG  GLU A 234       8.321  -4.508 -19.473  1.00 89.12           C  
ATOM   3657  HG2 GLU A 234       8.279  -3.539 -19.971  1.00 89.12           H  
ATOM   3658  HG3 GLU A 234       9.033  -5.133 -20.011  1.00 89.12           H  
ATOM   3659  CD  GLU A 234       6.937  -5.163 -19.538  1.00 89.12           C  
ATOM   3660  OE1 GLU A 234       6.303  -5.003 -20.608  1.00 89.12           O  
ATOM   3661  OE2 GLU A 234       6.527  -5.792 -18.533  1.00 89.12           O  
ATOM   3662  N   ILE A 235      10.263  -1.901 -16.149  1.00 94.15           N  
ATOM   3663  H   ILE A 235       9.866  -1.249 -16.810  1.00 94.15           H  
ATOM   3664  CA  ILE A 235      10.504  -1.433 -14.781  1.00 94.15           C  
ATOM   3665  HA  ILE A 235      10.617  -2.302 -14.133  1.00 94.15           H  
ATOM   3666  C   ILE A 235       9.290  -0.641 -14.275  1.00 94.15           C  
ATOM   3667  CB  ILE A 235      11.826  -0.640 -14.669  1.00 94.15           C  
ATOM   3668  HB  ILE A 235      11.787   0.211 -15.349  1.00 94.15           H  
ATOM   3669  O   ILE A 235       9.088   0.524 -14.608  1.00 94.15           O  
ATOM   3670  CG1 ILE A 235      13.040  -1.522 -15.040  1.00 94.15           C  
ATOM   3671 HG12 ILE A 235      13.044  -2.410 -14.409  1.00 94.15           H  
ATOM   3672 HG13 ILE A 235      12.942  -1.845 -16.077  1.00 94.15           H  
ATOM   3673  CG2 ILE A 235      11.991  -0.125 -13.227  1.00 94.15           C  
ATOM   3674 HG21 ILE A 235      11.132   0.484 -12.946  1.00 94.15           H  
ATOM   3675 HG22 ILE A 235      12.863   0.524 -13.154  1.00 94.15           H  
ATOM   3676 HG23 ILE A 235      12.083  -0.960 -12.533  1.00 94.15           H  
ATOM   3677  CD1 ILE A 235      14.400  -0.827 -14.907  1.00 94.15           C  
ATOM   3678 HD11 ILE A 235      15.185  -1.521 -15.210  1.00 94.15           H  
ATOM   3679 HD12 ILE A 235      14.427   0.058 -15.542  1.00 94.15           H  
ATOM   3680 HD13 ILE A 235      14.603  -0.549 -13.872  1.00 94.15           H  
ATOM   3681  N   ASP A 236       8.510  -1.283 -13.413  1.00 96.02           N  
ATOM   3682  H   ASP A 236       8.623  -2.286 -13.400  1.00 96.02           H  
ATOM   3683  CA  ASP A 236       7.375  -0.709 -12.683  1.00 96.02           C  
ATOM   3684  HA  ASP A 236       6.926   0.077 -13.290  1.00 96.02           H  
ATOM   3685  C   ASP A 236       7.794  -0.119 -11.325  1.00 96.02           C  
ATOM   3686  CB  ASP A 236       6.311  -1.792 -12.470  1.00 96.02           C  
ATOM   3687  HB2 ASP A 236       6.714  -2.566 -11.816  1.00 96.02           H  
ATOM   3688  HB3 ASP A 236       5.445  -1.351 -11.977  1.00 96.02           H  
ATOM   3689  O   ASP A 236       8.304  -0.844 -10.464  1.00 96.02           O  
ATOM   3690  CG  ASP A 236       5.874  -2.430 -13.785  1.00 96.02           C  
ATOM   3691  OD1 ASP A 236       5.144  -1.751 -14.535  1.00 96.02           O  
ATOM   3692  OD2 ASP A 236       6.291  -3.591 -14.013  1.00 96.02           O  
ATOM   3693  N   LEU A 237       7.538   1.175 -11.112  1.00 97.12           N  
ATOM   3694  H   LEU A 237       7.098   1.689 -11.862  1.00 97.12           H  
ATOM   3695  CA  LEU A 237       7.920   1.938  -9.917  1.00 97.12           C  
ATOM   3696  HA  LEU A 237       8.311   1.254  -9.164  1.00 97.12           H  
ATOM   3697  C   LEU A 237       6.713   2.658  -9.305  1.00 97.12           C  
ATOM   3698  CB  LEU A 237       9.015   2.967 -10.273  1.00 97.12           C  
ATOM   3699  HB2 LEU A 237       8.587   3.688 -10.968  1.00 97.12           H  
ATOM   3700  HB3 LEU A 237       9.304   3.504  -9.369  1.00 97.12           H  
ATOM   3701  O   LEU A 237       5.902   3.235 -10.031  1.00 97.12           O  
ATOM   3702  CG  LEU A 237      10.273   2.364 -10.918  1.00 97.12           C  
ATOM   3703  HG  LEU A 237       9.970   1.794 -11.796  1.00 97.12           H  
ATOM   3704  CD1 LEU A 237      11.226   3.461 -11.387  1.00 97.12           C  
ATOM   3705 HD11 LEU A 237      12.100   3.012 -11.861  1.00 97.12           H  
ATOM   3706 HD12 LEU A 237      10.721   4.090 -12.120  1.00 97.12           H  
ATOM   3707 HD13 LEU A 237      11.545   4.069 -10.541  1.00 97.12           H  
ATOM   3708  CD2 LEU A 237      11.035   1.455  -9.953  1.00 97.12           C  
ATOM   3709 HD21 LEU A 237      11.905   1.033 -10.454  1.00 97.12           H  
ATOM   3710 HD22 LEU A 237      10.398   0.630  -9.634  1.00 97.12           H  
ATOM   3711 HD23 LEU A 237      11.353   2.026  -9.081  1.00 97.12           H  
ATOM   3712  N   PHE A 238       6.631   2.681  -7.974  1.00 95.35           N  
ATOM   3713  H   PHE A 238       7.320   2.169  -7.441  1.00 95.35           H  
ATOM   3714  CA  PHE A 238       5.628   3.458  -7.234  1.00 95.35           C  
ATOM   3715  HA  PHE A 238       4.966   3.959  -7.940  1.00 95.35           H  
ATOM   3716  C   PHE A 238       6.303   4.544  -6.388  1.00 95.35           C  
ATOM   3717  CB  PHE A 238       4.759   2.522  -6.380  1.00 95.35           C  
ATOM   3718  HB2 PHE A 238       4.429   1.682  -6.991  1.00 95.35           H  
ATOM   3719  HB3 PHE A 238       5.366   2.114  -5.572  1.00 95.35           H  
ATOM   3720  O   PHE A 238       7.213   4.251  -5.608  1.00 95.35           O  
ATOM   3721  CG  PHE A 238       3.521   3.195  -5.812  1.00 95.35           C  
ATOM   3722  CD1 PHE A 238       3.422   3.505  -4.448  1.00 95.35           C  
ATOM   3723  HD1 PHE A 238       4.229   3.236  -3.783  1.00 95.35           H  
ATOM   3724  CD2 PHE A 238       2.446   3.514  -6.651  1.00 95.35           C  
ATOM   3725  HD2 PHE A 238       2.454   3.164  -7.673  1.00 95.35           H  
ATOM   3726  CE1 PHE A 238       2.281   4.148  -3.937  1.00 95.35           C  
ATOM   3727  HE1 PHE A 238       2.196   4.355  -2.881  1.00 95.35           H  
ATOM   3728  CE2 PHE A 238       1.343   4.238  -6.168  1.00 95.35           C  
ATOM   3729  HE2 PHE A 238       0.527   4.501  -6.825  1.00 95.35           H  
ATOM   3730  CZ  PHE A 238       1.255   4.549  -4.804  1.00 95.35           C  
ATOM   3731  HZ  PHE A 238       0.389   5.068  -4.420  1.00 95.35           H  
ATOM   3732  N   LEU A 239       5.881   5.799  -6.543  1.00 95.32           N  
ATOM   3733  H   LEU A 239       5.114   5.978  -7.176  1.00 95.32           H  
ATOM   3734  CA  LEU A 239       6.438   6.938  -5.811  1.00 95.32           C  
ATOM   3735  HA  LEU A 239       7.469   6.717  -5.536  1.00 95.32           H  
ATOM   3736  C   LEU A 239       5.652   7.187  -4.518  1.00 95.32           C  
ATOM   3737  CB  LEU A 239       6.443   8.193  -6.702  1.00 95.32           C  
ATOM   3738  HB2 LEU A 239       5.411   8.502  -6.868  1.00 95.32           H  
ATOM   3739  HB3 LEU A 239       6.941   8.993  -6.155  1.00 95.32           H  
ATOM   3740  O   LEU A 239       4.436   7.360  -4.550  1.00 95.32           O  
ATOM   3741  CG  LEU A 239       7.117   8.035  -8.077  1.00 95.32           C  
ATOM   3742  HG  LEU A 239       6.564   7.320  -8.685  1.00 95.32           H  
ATOM   3743  CD1 LEU A 239       7.115   9.380  -8.787  1.00 95.32           C  
ATOM   3744 HD11 LEU A 239       7.729  10.075  -8.214  1.00 95.32           H  
ATOM   3745 HD12 LEU A 239       7.519   9.276  -9.794  1.00 95.32           H  
ATOM   3746 HD13 LEU A 239       6.096   9.761  -8.853  1.00 95.32           H  
ATOM   3747  CD2 LEU A 239       8.571   7.577  -7.971  1.00 95.32           C  
ATOM   3748 HD21 LEU A 239       9.122   8.222  -7.287  1.00 95.32           H  
ATOM   3749 HD22 LEU A 239       9.034   7.606  -8.957  1.00 95.32           H  
ATOM   3750 HD23 LEU A 239       8.590   6.547  -7.614  1.00 95.32           H  
ATOM   3751  N   ILE A 240       6.350   7.260  -3.381  1.00 91.80           N  
ATOM   3752  H   ILE A 240       7.351   7.133  -3.425  1.00 91.80           H  
ATOM   3753  CA  ILE A 240       5.758   7.526  -2.059  1.00 91.80           C  
ATOM   3754  HA  ILE A 240       4.745   7.899  -2.208  1.00 91.80           H  
ATOM   3755  C   ILE A 240       6.513   8.626  -1.319  1.00 91.80           C  
ATOM   3756  CB  ILE A 240       5.649   6.248  -1.195  1.00 91.80           C  
ATOM   3757  HB  ILE A 240       5.186   6.524  -0.247  1.00 91.80           H  
ATOM   3758  O   ILE A 240       7.684   8.889  -1.577  1.00 91.80           O  
ATOM   3759  CG1 ILE A 240       7.023   5.620  -0.881  1.00 91.80           C  
ATOM   3760 HG12 ILE A 240       7.582   5.458  -1.802  1.00 91.80           H  
ATOM   3761 HG13 ILE A 240       7.570   6.320  -0.249  1.00 91.80           H  
ATOM   3762  CG2 ILE A 240       4.707   5.257  -1.875  1.00 91.80           C  
ATOM   3763 HG21 ILE A 240       5.199   4.858  -2.762  1.00 91.80           H  
ATOM   3764 HG22 ILE A 240       3.795   5.774  -2.174  1.00 91.80           H  
ATOM   3765 HG23 ILE A 240       4.441   4.443  -1.200  1.00 91.80           H  
ATOM   3766  CD1 ILE A 240       6.955   4.290  -0.130  1.00 91.80           C  
ATOM   3767 HD11 ILE A 240       6.235   4.365   0.685  1.00 91.80           H  
ATOM   3768 HD12 ILE A 240       7.939   4.038   0.266  1.00 91.80           H  
ATOM   3769 HD13 ILE A 240       6.634   3.497  -0.805  1.00 91.80           H  
ATOM   3770  N   GLY A 241       5.837   9.283  -0.382  1.00 89.13           N  
ATOM   3771  H   GLY A 241       4.867   9.044  -0.237  1.00 89.13           H  
ATOM   3772  CA  GLY A 241       6.399  10.371   0.418  1.00 89.13           C  
ATOM   3773  HA2 GLY A 241       6.587  10.006   1.428  1.00 89.13           H  
ATOM   3774  HA3 GLY A 241       7.349  10.707   0.002  1.00 89.13           H  
ATOM   3775  C   GLY A 241       5.467  11.574   0.502  1.00 89.13           C  
ATOM   3776  O   GLY A 241       4.406  11.614  -0.126  1.00 89.13           O  
ATOM   3777  N   LYS A 242       5.871  12.574   1.280  1.00 86.64           N  
ATOM   3778  H   LYS A 242       6.757  12.482   1.756  1.00 86.64           H  
ATOM   3779  CA  LYS A 242       5.080  13.780   1.547  1.00 86.64           C  
ATOM   3780  HA  LYS A 242       4.112  13.481   1.949  1.00 86.64           H  
ATOM   3781  C   LYS A 242       4.815  14.617   0.290  1.00 86.64           C  
ATOM   3782  CB  LYS A 242       5.813  14.590   2.623  1.00 86.64           C  
ATOM   3783  HB2 LYS A 242       6.667  15.104   2.181  1.00 86.64           H  
ATOM   3784  HB3 LYS A 242       6.174  13.915   3.400  1.00 86.64           H  
ATOM   3785  O   LYS A 242       5.567  14.559  -0.694  1.00 86.64           O  
ATOM   3786  CG  LYS A 242       4.887  15.610   3.278  1.00 86.64           C  
ATOM   3787  HG2 LYS A 242       4.033  15.081   3.701  1.00 86.64           H  
ATOM   3788  HG3 LYS A 242       4.539  16.341   2.548  1.00 86.64           H  
ATOM   3789  CD  LYS A 242       5.609  16.353   4.393  1.00 86.64           C  
ATOM   3790  HD2 LYS A 242       5.909  15.636   5.157  1.00 86.64           H  
ATOM   3791  HD3 LYS A 242       6.492  16.860   4.003  1.00 86.64           H  
ATOM   3792  CE  LYS A 242       4.630  17.370   4.974  1.00 86.64           C  
ATOM   3793  HE2 LYS A 242       3.657  16.888   5.069  1.00 86.64           H  
ATOM   3794  HE3 LYS A 242       4.511  18.201   4.279  1.00 86.64           H  
ATOM   3795  NZ  LYS A 242       5.097  17.817   6.303  1.00 86.64           N  
ATOM   3796  HZ1 LYS A 242       5.176  17.006   6.900  1.00 86.64           H  
ATOM   3797  HZ2 LYS A 242       6.013  18.239   6.242  1.00 86.64           H  
ATOM   3798  HZ3 LYS A 242       4.423  18.444   6.718  1.00 86.64           H  
ATOM   3799  N   THR A 243       3.744  15.405   0.292  1.00 85.14           N  
ATOM   3800  H   THR A 243       3.110  15.391   1.078  1.00 85.14           H  
ATOM   3801  CA  THR A 243       3.552  16.476  -0.696  1.00 85.14           C  
ATOM   3802  HA  THR A 243       3.545  16.030  -1.691  1.00 85.14           H  
ATOM   3803  C   THR A 243       4.711  17.476  -0.631  1.00 85.14           C  
ATOM   3804  CB  THR A 243       2.193  17.161  -0.509  1.00 85.14           C  
ATOM   3805  HB  THR A 243       2.129  17.618   0.479  1.00 85.14           H  
ATOM   3806  O   THR A 243       5.257  17.765   0.430  1.00 85.14           O  
ATOM   3807  CG2 THR A 243       1.894  18.208  -1.581  1.00 85.14           C  
ATOM   3808 HG21 THR A 243       1.988  17.775  -2.576  1.00 85.14           H  
ATOM   3809 HG22 THR A 243       2.561  19.063  -1.476  1.00 85.14           H  
ATOM   3810 HG23 THR A 243       0.872  18.565  -1.452  1.00 85.14           H  
ATOM   3811  OG1 THR A 243       1.216  16.159  -0.640  1.00 85.14           O  
ATOM   3812  HG1 THR A 243       1.063  15.858   0.259  1.00 85.14           H  
ATOM   3813  N   GLY A 244       5.154  17.966  -1.791  1.00 85.62           N  
ATOM   3814  H   GLY A 244       4.626  17.764  -2.627  1.00 85.62           H  
ATOM   3815  CA  GLY A 244       6.258  18.930  -1.877  1.00 85.62           C  
ATOM   3816  HA2 GLY A 244       6.172  19.477  -2.816  1.00 85.62           H  
ATOM   3817  HA3 GLY A 244       6.156  19.652  -1.067  1.00 85.62           H  
ATOM   3818  C   GLY A 244       7.678  18.346  -1.798  1.00 85.62           C  
ATOM   3819  O   GLY A 244       8.628  19.066  -2.103  1.00 85.62           O  
ATOM   3820  N   ASN A 245       7.853  17.050  -1.504  1.00 90.45           N  
ATOM   3821  H   ASN A 245       7.070  16.527  -1.140  1.00 90.45           H  
ATOM   3822  CA  ASN A 245       9.174  16.398  -1.558  1.00 90.45           C  
ATOM   3823  HA  ASN A 245       9.908  17.078  -1.127  1.00 90.45           H  
ATOM   3824  C   ASN A 245       9.669  16.128  -2.989  1.00 90.45           C  
ATOM   3825  CB  ASN A 245       9.177  15.108  -0.717  1.00 90.45           C  
ATOM   3826  HB2 ASN A 245       8.289  14.512  -0.929  1.00 90.45           H  
ATOM   3827  HB3 ASN A 245      10.050  14.512  -0.982  1.00 90.45           H  
ATOM   3828  O   ASN A 245      10.790  15.682  -3.174  1.00 90.45           O  
ATOM   3829  CG  ASN A 245       9.270  15.357   0.775  1.00 90.45           C  
ATOM   3830  ND2 ASN A 245       9.294  14.302   1.554  1.00 90.45           N  
ATOM   3831 HD21 ASN A 245       9.382  13.383   1.143  1.00 90.45           H  
ATOM   3832 HD22 ASN A 245       9.354  14.468   2.548  1.00 90.45           H  
ATOM   3833  OD1 ASN A 245       9.355  16.478   1.249  1.00 90.45           O  
ATOM   3834  N   GLY A 246       8.854  16.401  -4.012  1.00 91.83           N  
ATOM   3835  H   GLY A 246       7.965  16.830  -3.800  1.00 91.83           H  
ATOM   3836  CA  GLY A 246       9.273  16.278  -5.409  1.00 91.83           C  
ATOM   3837  HA2 GLY A 246       8.720  17.008  -5.999  1.00 91.83           H  
ATOM   3838  HA3 GLY A 246      10.334  16.515  -5.494  1.00 91.83           H  
ATOM   3839  C   GLY A 246       9.045  14.904  -6.040  1.00 91.83           C  
ATOM   3840  O   GLY A 246       9.766  14.568  -6.973  1.00 91.83           O  
ATOM   3841  N   LYS A 247       8.038  14.137  -5.591  1.00 92.33           N  
ATOM   3842  H   LYS A 247       7.519  14.464  -4.789  1.00 92.33           H  
ATOM   3843  CA  LYS A 247       7.635  12.852  -6.203  1.00 92.33           C  
ATOM   3844  HA  LYS A 247       8.427  12.118  -6.058  1.00 92.33           H  
ATOM   3845  C   LYS A 247       7.455  12.964  -7.721  1.00 92.33           C  
ATOM   3846  CB  LYS A 247       6.343  12.312  -5.569  1.00 92.33           C  
ATOM   3847  HB2 LYS A 247       6.060  11.409  -6.109  1.00 92.33           H  
ATOM   3848  HB3 LYS A 247       5.543  13.040  -5.701  1.00 92.33           H  
ATOM   3849  O   LYS A 247       8.242  12.399  -8.472  1.00 92.33           O  
ATOM   3850  CG  LYS A 247       6.475  11.959  -4.080  1.00 92.33           C  
ATOM   3851  HG2 LYS A 247       7.333  11.299  -3.951  1.00 92.33           H  
ATOM   3852  HG3 LYS A 247       6.631  12.862  -3.489  1.00 92.33           H  
ATOM   3853  CD  LYS A 247       5.228  11.215  -3.583  1.00 92.33           C  
ATOM   3854  HD2 LYS A 247       5.091  10.324  -4.196  1.00 92.33           H  
ATOM   3855  HD3 LYS A 247       5.395  10.881  -2.558  1.00 92.33           H  
ATOM   3856  CE  LYS A 247       3.930  12.029  -3.645  1.00 92.33           C  
ATOM   3857  HE2 LYS A 247       3.097  11.331  -3.565  1.00 92.33           H  
ATOM   3858  HE3 LYS A 247       3.833  12.496  -4.626  1.00 92.33           H  
ATOM   3859  NZ  LYS A 247       3.841  13.021  -2.546  1.00 92.33           N  
ATOM   3860  HZ1 LYS A 247       4.620  13.664  -2.541  1.00 92.33           H  
ATOM   3861  HZ2 LYS A 247       3.862  12.527  -1.665  1.00 92.33           H  
ATOM   3862  HZ3 LYS A 247       2.963  13.517  -2.604  1.00 92.33           H  
ATOM   3863  N   SER A 248       6.532  13.810  -8.171  1.00 92.96           N  
ATOM   3864  H   SER A 248       5.815  14.131  -7.536  1.00 92.96           H  
ATOM   3865  CA  SER A 248       6.262  14.045  -9.595  1.00 92.96           C  
ATOM   3866  HA  SER A 248       5.884  13.124 -10.039  1.00 92.96           H  
ATOM   3867  C   SER A 248       7.510  14.486 -10.376  1.00 92.96           C  
ATOM   3868  CB  SER A 248       5.169  15.113  -9.716  1.00 92.96           C  
ATOM   3869  HB2 SER A 248       4.741  15.107 -10.719  1.00 92.96           H  
ATOM   3870  HB3 SER A 248       5.603  16.096  -9.534  1.00 92.96           H  
ATOM   3871  O   SER A 248       7.713  14.082 -11.518  1.00 92.96           O  
ATOM   3872  OG  SER A 248       4.157  14.895  -8.754  1.00 92.96           O  
ATOM   3873  HG  SER A 248       3.772  14.027  -8.899  1.00 92.96           H  
ATOM   3874  N   ALA A 249       8.400  15.265  -9.747  1.00 94.87           N  
ATOM   3875  H   ALA A 249       8.237  15.480  -8.774  1.00 94.87           H  
ATOM   3876  CA  ALA A 249       9.663  15.687 -10.354  1.00 94.87           C  
ATOM   3877  HA  ALA A 249       9.449  16.069 -11.353  1.00 94.87           H  
ATOM   3878  C   ALA A 249      10.653  14.519 -10.526  1.00 94.87           C  
ATOM   3879  CB  ALA A 249      10.253  16.837  -9.529  1.00 94.87           C  
ATOM   3880  HB1 ALA A 249      11.122  17.243 -10.048  1.00 94.87           H  
ATOM   3881  HB2 ALA A 249       9.515  17.632  -9.422  1.00 94.87           H  
ATOM   3882  HB3 ALA A 249      10.555  16.483  -8.543  1.00 94.87           H  
ATOM   3883  O   ALA A 249      11.304  14.433 -11.564  1.00 94.87           O  
ATOM   3884  N   VAL A 250      10.735  13.595  -9.561  1.00 96.58           N  
ATOM   3885  H   VAL A 250      10.158  13.704  -8.739  1.00 96.58           H  
ATOM   3886  CA  VAL A 250      11.496  12.339  -9.705  1.00 96.58           C  
ATOM   3887  HA  VAL A 250      12.520  12.575  -9.993  1.00 96.58           H  
ATOM   3888  C   VAL A 250      10.905  11.485 -10.828  1.00 96.58           C  
ATOM   3889  CB  VAL A 250      11.539  11.548  -8.378  1.00 96.58           C  
ATOM   3890  HB  VAL A 250      10.527  11.418  -7.994  1.00 96.58           H  
ATOM   3891  O   VAL A 250      11.655  10.979 -11.658  1.00 96.58           O  
ATOM   3892  CG1 VAL A 250      12.161  10.155  -8.533  1.00 96.58           C  
ATOM   3893 HG11 VAL A 250      13.156  10.231  -8.971  1.00 96.58           H  
ATOM   3894 HG12 VAL A 250      12.230   9.667  -7.561  1.00 96.58           H  
ATOM   3895 HG13 VAL A 250      11.533   9.531  -9.169  1.00 96.58           H  
ATOM   3896  CG2 VAL A 250      12.362  12.299  -7.326  1.00 96.58           C  
ATOM   3897 HG21 VAL A 250      13.391  12.409  -7.668  1.00 96.58           H  
ATOM   3898 HG22 VAL A 250      12.353  11.740  -6.390  1.00 96.58           H  
ATOM   3899 HG23 VAL A 250      11.924  13.279  -7.136  1.00 96.58           H  
ATOM   3900  N   GLY A 251       9.574  11.379 -10.908  1.00 96.28           N  
ATOM   3901  H   GLY A 251       9.012  11.795 -10.179  1.00 96.28           H  
ATOM   3902  CA  GLY A 251       8.896  10.674 -11.998  1.00 96.28           C  
ATOM   3903  HA2 GLY A 251       9.187   9.624 -11.973  1.00 96.28           H  
ATOM   3904  HA3 GLY A 251       7.818  10.754 -11.861  1.00 96.28           H  
ATOM   3905  C   GLY A 251       9.255  11.234 -13.376  1.00 96.28           C  
ATOM   3906  O   GLY A 251       9.631  10.474 -14.265  1.00 96.28           O  
ATOM   3907  N   ASN A 252       9.244  12.560 -13.532  1.00 94.95           N  
ATOM   3908  H   ASN A 252       8.882  13.123 -12.777  1.00 94.95           H  
ATOM   3909  CA  ASN A 252       9.663  13.231 -14.768  1.00 94.95           C  
ATOM   3910  HA  ASN A 252       9.094  12.820 -15.602  1.00 94.95           H  
ATOM   3911  C   ASN A 252      11.146  12.995 -15.099  1.00 94.95           C  
ATOM   3912  CB  ASN A 252       9.354  14.734 -14.645  1.00 94.95           C  
ATOM   3913  HB2 ASN A 252       9.795  15.126 -13.728  1.00 94.95           H  
ATOM   3914  HB3 ASN A 252       9.798  15.257 -15.491  1.00 94.95           H  
ATOM   3915  O   ASN A 252      11.487  12.761 -16.258  1.00 94.95           O  
ATOM   3916  CG  ASN A 252       7.867  15.029 -14.661  1.00 94.95           C  
ATOM   3917  ND2 ASN A 252       7.449  16.182 -14.190  1.00 94.95           N  
ATOM   3918 HD21 ASN A 252       6.451  16.338 -14.194  1.00 94.95           H  
ATOM   3919 HD22 ASN A 252       8.089  16.846 -13.778  1.00 94.95           H  
ATOM   3920  OD1 ASN A 252       7.062  14.252 -15.139  1.00 94.95           O  
ATOM   3921  N   SER A 253      12.026  13.010 -14.090  1.00 95.77           N  
ATOM   3922  H   SER A 253      11.707  13.279 -13.170  1.00 95.77           H  
ATOM   3923  CA  SER A 253      13.453  12.706 -14.263  1.00 95.77           C  
ATOM   3924  HA  SER A 253      13.870  13.376 -15.015  1.00 95.77           H  
ATOM   3925  C   SER A 253      13.696  11.271 -14.736  1.00 95.77           C  
ATOM   3926  CB  SER A 253      14.214  12.917 -12.953  1.00 95.77           C  
ATOM   3927  HB2 SER A 253      15.234  12.551 -13.064  1.00 95.77           H  
ATOM   3928  HB3 SER A 253      13.729  12.360 -12.151  1.00 95.77           H  
ATOM   3929  O   SER A 253      14.552  11.059 -15.589  1.00 95.77           O  
ATOM   3930  OG  SER A 253      14.260  14.286 -12.617  1.00 95.77           O  
ATOM   3931  HG  SER A 253      14.301  14.341 -11.660  1.00 95.77           H  
ATOM   3932  N   ILE A 254      12.948  10.294 -14.210  1.00 96.28           N  
ATOM   3933  H   ILE A 254      12.277  10.539 -13.496  1.00 96.28           H  
ATOM   3934  CA  ILE A 254      13.050   8.881 -14.615  1.00 96.28           C  
ATOM   3935  HA  ILE A 254      14.102   8.596 -14.648  1.00 96.28           H  
ATOM   3936  C   ILE A 254      12.498   8.681 -16.029  1.00 96.28           C  
ATOM   3937  CB  ILE A 254      12.331   7.973 -13.589  1.00 96.28           C  
ATOM   3938  HB  ILE A 254      11.326   8.363 -13.429  1.00 96.28           H  
ATOM   3939  O   ILE A 254      13.128   8.018 -16.846  1.00 96.28           O  
ATOM   3940  CG1 ILE A 254      13.092   7.991 -12.243  1.00 96.28           C  
ATOM   3941 HG12 ILE A 254      13.322   9.019 -11.964  1.00 96.28           H  
ATOM   3942 HG13 ILE A 254      14.040   7.464 -12.355  1.00 96.28           H  
ATOM   3943  CG2 ILE A 254      12.205   6.525 -14.106  1.00 96.28           C  
ATOM   3944 HG21 ILE A 254      11.579   6.483 -14.998  1.00 96.28           H  
ATOM   3945 HG22 ILE A 254      11.734   5.885 -13.360  1.00 96.28           H  
ATOM   3946 HG23 ILE A 254      13.188   6.123 -14.352  1.00 96.28           H  
ATOM   3947  CD1 ILE A 254      12.306   7.373 -11.082  1.00 96.28           C  
ATOM   3948 HD11 ILE A 254      12.193   6.298 -11.223  1.00 96.28           H  
ATOM   3949 HD12 ILE A 254      12.852   7.543 -10.154  1.00 96.28           H  
ATOM   3950 HD13 ILE A 254      11.323   7.839 -11.007  1.00 96.28           H  
ATOM   3951  N   LEU A 255      11.339   9.274 -16.329  1.00 94.23           N  
ATOM   3952  H   LEU A 255      10.865   9.793 -15.604  1.00 94.23           H  
ATOM   3953  CA  LEU A 255      10.681   9.149 -17.633  1.00 94.23           C  
ATOM   3954  HA  LEU A 255      10.756   8.113 -17.961  1.00 94.23           H  
ATOM   3955  C   LEU A 255      11.347   9.989 -18.738  1.00 94.23           C  
ATOM   3956  CB  LEU A 255       9.196   9.525 -17.480  1.00 94.23           C  
ATOM   3957  HB2 LEU A 255       9.141  10.535 -17.075  1.00 94.23           H  
ATOM   3958  HB3 LEU A 255       8.738   9.546 -18.469  1.00 94.23           H  
ATOM   3959  O   LEU A 255      10.973   9.866 -19.901  1.00 94.23           O  
ATOM   3960  CG  LEU A 255       8.365   8.582 -16.587  1.00 94.23           C  
ATOM   3961  HG  LEU A 255       8.816   8.496 -15.598  1.00 94.23           H  
ATOM   3962  CD1 LEU A 255       6.964   9.169 -16.443  1.00 94.23           C  
ATOM   3963 HD11 LEU A 255       6.506   9.282 -17.425  1.00 94.23           H  
ATOM   3964 HD12 LEU A 255       7.036  10.143 -15.960  1.00 94.23           H  
ATOM   3965 HD13 LEU A 255       6.351   8.509 -15.829  1.00 94.23           H  
ATOM   3966  CD2 LEU A 255       8.206   7.177 -17.162  1.00 94.23           C  
ATOM   3967 HD21 LEU A 255       7.706   7.231 -18.129  1.00 94.23           H  
ATOM   3968 HD22 LEU A 255       9.180   6.699 -17.271  1.00 94.23           H  
ATOM   3969 HD23 LEU A 255       7.595   6.568 -16.495  1.00 94.23           H  
ATOM   3970  N   GLY A 256      12.291  10.871 -18.394  1.00 87.43           N  
ATOM   3971  H   GLY A 256      12.527  10.950 -17.415  1.00 87.43           H  
ATOM   3972  CA  GLY A 256      13.002  11.734 -19.342  1.00 87.43           C  
ATOM   3973  HA2 GLY A 256      13.830  12.214 -18.820  1.00 87.43           H  
ATOM   3974  HA3 GLY A 256      13.410  11.116 -20.142  1.00 87.43           H  
ATOM   3975  C   GLY A 256      12.145  12.834 -19.985  1.00 87.43           C  
ATOM   3976  O   GLY A 256      12.616  13.516 -20.893  1.00 87.43           O  
ATOM   3977  N   ARG A 257      10.900  13.028 -19.529  1.00 87.18           N  
ATOM   3978  H   ARG A 257      10.622  12.484 -18.724  1.00 87.18           H  
ATOM   3979  CA  ARG A 257       9.946  14.022 -20.047  1.00 87.18           C  
ATOM   3980  HA  ARG A 257      10.517  14.873 -20.418  1.00 87.18           H  
ATOM   3981  C   ARG A 257       9.020  14.538 -18.944  1.00 87.18           C  
ATOM   3982  CB  ARG A 257       9.159  13.425 -21.232  1.00 87.18           C  
ATOM   3983  HB2 ARG A 257       8.631  14.234 -21.737  1.00 87.18           H  
ATOM   3984  HB3 ARG A 257       9.864  12.997 -21.945  1.00 87.18           H  
ATOM   3985  O   ARG A 257       8.855  13.892 -17.913  1.00 87.18           O  
ATOM   3986  CG  ARG A 257       8.133  12.351 -20.831  1.00 87.18           C  
ATOM   3987  HG2 ARG A 257       8.631  11.536 -20.305  1.00 87.18           H  
ATOM   3988  HG3 ARG A 257       7.388  12.799 -20.173  1.00 87.18           H  
ATOM   3989  CD  ARG A 257       7.423  11.797 -22.071  1.00 87.18           C  
ATOM   3990  HD2 ARG A 257       7.071  12.630 -22.680  1.00 87.18           H  
ATOM   3991  HD3 ARG A 257       8.144  11.230 -22.659  1.00 87.18           H  
ATOM   3992  NE  ARG A 257       6.261  10.970 -21.695  1.00 87.18           N  
ATOM   3993  HE  ARG A 257       5.567  11.412 -21.109  1.00 87.18           H  
ATOM   3994  NH1 ARG A 257       6.766   9.037 -22.856  1.00 87.18           N  
ATOM   3995 HH11 ARG A 257       6.498   8.093 -23.094  1.00 87.18           H  
ATOM   3996 HH12 ARG A 257       7.593   9.459 -23.254  1.00 87.18           H  
ATOM   3997  NH2 ARG A 257       4.940   9.141 -21.597  1.00 87.18           N  
ATOM   3998 HH21 ARG A 257       4.258   9.636 -21.041  1.00 87.18           H  
ATOM   3999 HH22 ARG A 257       4.878   8.137 -21.689  1.00 87.18           H  
ATOM   4000  CZ  ARG A 257       6.003   9.727 -22.057  1.00 87.18           C  
ATOM   4001  N   TYR A 258       8.371  15.676 -19.178  1.00 89.05           N  
ATOM   4002  H   TYR A 258       8.531  16.149 -20.056  1.00 89.05           H  
ATOM   4003  CA  TYR A 258       7.375  16.249 -18.264  1.00 89.05           C  
ATOM   4004  HA  TYR A 258       7.721  16.126 -17.238  1.00 89.05           H  
ATOM   4005  C   TYR A 258       6.027  15.517 -18.382  1.00 89.05           C  
ATOM   4006  CB  TYR A 258       7.245  17.756 -18.533  1.00 89.05           C  
ATOM   4007  HB2 TYR A 258       6.438  18.149 -17.916  1.00 89.05           H  
ATOM   4008  HB3 TYR A 258       6.962  17.914 -19.574  1.00 89.05           H  
ATOM   4009  O   TYR A 258       5.138  15.961 -19.100  1.00 89.05           O  
ATOM   4010  CG  TYR A 258       8.500  18.550 -18.226  1.00 89.05           C  
ATOM   4011  CD1 TYR A 258       8.821  18.854 -16.888  1.00 89.05           C  
ATOM   4012  HD1 TYR A 258       8.168  18.523 -16.094  1.00 89.05           H  
ATOM   4013  CD2 TYR A 258       9.339  18.991 -19.268  1.00 89.05           C  
ATOM   4014  HD2 TYR A 258       9.086  18.777 -20.296  1.00 89.05           H  
ATOM   4015  CE1 TYR A 258       9.980  19.596 -16.589  1.00 89.05           C  
ATOM   4016  HE1 TYR A 258      10.221  19.829 -15.562  1.00 89.05           H  
ATOM   4017  CE2 TYR A 258      10.499  19.733 -18.973  1.00 89.05           C  
ATOM   4018  HE2 TYR A 258      11.143  20.083 -19.765  1.00 89.05           H  
ATOM   4019  OH  TYR A 258      11.942  20.753 -17.356  1.00 89.05           O  
ATOM   4020  HH  TYR A 258      12.052  20.892 -16.412  1.00 89.05           H  
ATOM   4021  CZ  TYR A 258      10.821  20.037 -17.634  1.00 89.05           C  
ATOM   4022  N   ALA A 259       5.895  14.367 -17.718  1.00 88.69           N  
ATOM   4023  H   ALA A 259       6.662  14.071 -17.131  1.00 88.69           H  
ATOM   4024  CA  ALA A 259       4.703  13.515 -17.750  1.00 88.69           C  
ATOM   4025  HA  ALA A 259       4.144  13.709 -18.665  1.00 88.69           H  
ATOM   4026  C   ALA A 259       3.737  13.756 -16.571  1.00 88.69           C  
ATOM   4027  CB  ALA A 259       5.186  12.064 -17.777  1.00 88.69           C  
ATOM   4028  HB1 ALA A 259       4.333  11.413 -17.969  1.00 88.69           H  
ATOM   4029  HB2 ALA A 259       5.629  11.809 -16.814  1.00 88.69           H  
ATOM   4030  HB3 ALA A 259       5.922  11.921 -18.567  1.00 88.69           H  
ATOM   4031  O   ALA A 259       2.534  13.546 -16.702  1.00 88.69           O  
ATOM   4032  N   PHE A 260       4.259  14.197 -15.427  1.00 89.46           N  
ATOM   4033  H   PHE A 260       5.262  14.307 -15.382  1.00 89.46           H  
ATOM   4034  CA  PHE A 260       3.496  14.552 -14.233  1.00 89.46           C  
ATOM   4035  HA  PHE A 260       2.456  14.253 -14.362  1.00 89.46           H  
ATOM   4036  C   PHE A 260       3.541  16.063 -14.005  1.00 89.46           C  
ATOM   4037  CB  PHE A 260       4.055  13.810 -13.013  1.00 89.46           C  
ATOM   4038  HB2 PHE A 260       3.429  14.048 -12.153  1.00 89.46           H  
ATOM   4039  HB3 PHE A 260       5.061  14.176 -12.809  1.00 89.46           H  
ATOM   4040  O   PHE A 260       4.606  16.683 -14.118  1.00 89.46           O  
ATOM   4041  CG  PHE A 260       4.102  12.306 -13.154  1.00 89.46           C  
ATOM   4042  CD1 PHE A 260       2.931  11.547 -12.978  1.00 89.46           C  
ATOM   4043  HD1 PHE A 260       2.000  12.033 -12.724  1.00 89.46           H  
ATOM   4044  CD2 PHE A 260       5.320  11.663 -13.447  1.00 89.46           C  
ATOM   4045  HD2 PHE A 260       6.219  12.247 -13.579  1.00 89.46           H  
ATOM   4046  CE1 PHE A 260       2.974  10.148 -13.097  1.00 89.46           C  
ATOM   4047  HE1 PHE A 260       2.078   9.570 -12.924  1.00 89.46           H  
ATOM   4048  CE2 PHE A 260       5.365  10.264 -13.553  1.00 89.46           C  
ATOM   4049  HE2 PHE A 260       6.302   9.765 -13.748  1.00 89.46           H  
ATOM   4050  CZ  PHE A 260       4.191   9.511 -13.385  1.00 89.46           C  
ATOM   4051  HZ  PHE A 260       4.231   8.434 -13.454  1.00 89.46           H  
ATOM   4052  N   GLU A 261       2.408  16.658 -13.629  1.00 80.37           N  
ATOM   4053  H   GLU A 261       1.565  16.109 -13.541  1.00 80.37           H  
ATOM   4054  CA  GLU A 261       2.351  18.072 -13.256  1.00 80.37           C  
ATOM   4055  HA  GLU A 261       2.842  18.656 -14.033  1.00 80.37           H  
ATOM   4056  C   GLU A 261       3.107  18.321 -11.946  1.00 80.37           C  
ATOM   4057  CB  GLU A 261       0.904  18.583 -13.139  1.00 80.37           C  
ATOM   4058  HB2 GLU A 261       0.309  17.904 -12.529  1.00 80.37           H  
ATOM   4059  HB3 GLU A 261       0.956  19.545 -12.629  1.00 80.37           H  
ATOM   4060  O   GLU A 261       2.583  18.168 -10.848  1.00 80.37           O  
ATOM   4061  CG  GLU A 261       0.233  18.783 -14.506  1.00 80.37           C  
ATOM   4062  HG2 GLU A 261      -0.062  17.810 -14.898  1.00 80.37           H  
ATOM   4063  HG3 GLU A 261       0.965  19.213 -15.189  1.00 80.37           H  
ATOM   4064  CD  GLU A 261      -0.977  19.736 -14.461  1.00 80.37           C  
ATOM   4065  OE1 GLU A 261      -1.822  19.642 -15.370  1.00 80.37           O  
ATOM   4066  OE2 GLU A 261      -0.983  20.687 -13.633  1.00 80.37           O  
ATOM   4067  N   SER A 262       4.358  18.764 -12.043  1.00 65.66           N  
ATOM   4068  H   SER A 262       4.798  18.758 -12.953  1.00 65.66           H  
ATOM   4069  CA  SER A 262       5.147  19.175 -10.883  1.00 65.66           C  
ATOM   4070  HA  SER A 262       4.813  18.606 -10.016  1.00 65.66           H  
ATOM   4071  C   SER A 262       4.915  20.657 -10.563  1.00 65.66           C  
ATOM   4072  CB  SER A 262       6.622  18.816 -11.099  1.00 65.66           C  
ATOM   4073  HB2 SER A 262       6.707  17.752 -11.316  1.00 65.66           H  
ATOM   4074  HB3 SER A 262       7.179  19.032 -10.187  1.00 65.66           H  
ATOM   4075  O   SER A 262       5.822  21.477 -10.718  1.00 65.66           O  
ATOM   4076  OG  SER A 262       7.176  19.558 -12.168  1.00 65.66           O  
ATOM   4077  HG  SER A 262       6.970  20.479 -11.993  1.00 65.66           H  
ATOM   4078  N   LYS A 263       3.700  21.039 -10.152  1.00 59.08           N  
ATOM   4079  H   LYS A 263       2.993  20.325 -10.057  1.00 59.08           H  
ATOM   4080  CA  LYS A 263       3.449  22.374  -9.577  1.00 59.08           C  
ATOM   4081  HA  LYS A 263       4.202  23.068  -9.949  1.00 59.08           H  
ATOM   4082  C   LYS A 263       3.617  22.306  -8.059  1.00 59.08           C  
ATOM   4083  CB  LYS A 263       2.076  22.922 -10.002  1.00 59.08           C  
ATOM   4084  HB2 LYS A 263       1.852  23.817  -9.421  1.00 59.08           H  
ATOM   4085  HB3 LYS A 263       1.314  22.174  -9.785  1.00 59.08           H  
ATOM   4086  O   LYS A 263       3.212  21.338  -7.426  1.00 59.08           O  
ATOM   4087  CG  LYS A 263       2.039  23.287 -11.499  1.00 59.08           C  
ATOM   4088  HG2 LYS A 263       2.741  24.097 -11.696  1.00 59.08           H  
ATOM   4089  HG3 LYS A 263       2.331  22.417 -12.086  1.00 59.08           H  
ATOM   4090  CD  LYS A 263       0.627  23.714 -11.923  1.00 59.08           C  
ATOM   4091  HD2 LYS A 263       0.339  24.632 -11.410  1.00 59.08           H  
ATOM   4092  HD3 LYS A 263      -0.059  22.920 -11.627  1.00 59.08           H  
ATOM   4093  CE  LYS A 263       0.534  23.914 -13.444  1.00 59.08           C  
ATOM   4094  HE2 LYS A 263       0.704  24.963 -13.687  1.00 59.08           H  
ATOM   4095  HE3 LYS A 263       1.316  23.321 -13.918  1.00 59.08           H  
ATOM   4096  NZ  LYS A 263      -0.781  23.452 -13.963  1.00 59.08           N  
ATOM   4097  HZ1 LYS A 263      -0.855  23.533 -14.967  1.00 59.08           H  
ATOM   4098  HZ2 LYS A 263      -1.568  23.902 -13.518  1.00 59.08           H  
ATOM   4099  HZ3 LYS A 263      -0.889  22.463 -13.788  1.00 59.08           H  
ATOM   4100  N   SER A 264       4.212  23.339  -7.463  1.00 48.35           N  
ATOM   4101  H   SER A 264       4.519  24.107  -8.044  1.00 48.35           H  
ATOM   4102  CA  SER A 264       4.277  23.498  -6.003  1.00 48.35           C  
ATOM   4103  HA  SER A 264       4.540  22.542  -5.550  1.00 48.35           H  
ATOM   4104  C   SER A 264       2.897  23.901  -5.469  1.00 48.35           C  
ATOM   4105  CB  SER A 264       5.366  24.515  -5.630  1.00 48.35           C  
ATOM   4106  HB2 SER A 264       5.149  25.475  -6.098  1.00 48.35           H  
ATOM   4107  HB3 SER A 264       6.329  24.156  -5.995  1.00 48.35           H  
ATOM   4108  O   SER A 264       2.698  25.042  -5.060  1.00 48.35           O  
ATOM   4109  OG  SER A 264       5.440  24.686  -4.230  1.00 48.35           O  
ATOM   4110  HG  SER A 264       4.619  25.100  -3.955  1.00 48.35           H  
ATOM   4111  N   SER A 265       1.909  23.010  -5.536  1.00 46.68           N  
ATOM   4112  H   SER A 265       2.087  22.090  -5.913  1.00 46.68           H  
ATOM   4113  CA  SER A 265       0.600  23.251  -4.934  1.00 46.68           C  
ATOM   4114  HA  SER A 265       0.311  24.284  -5.126  1.00 46.68           H  
ATOM   4115  C   SER A 265       0.681  23.046  -3.420  1.00 46.68           C  
ATOM   4116  CB  SER A 265      -0.471  22.363  -5.573  1.00 46.68           C  
ATOM   4117  HB2 SER A 265      -0.566  22.623  -6.628  1.00 46.68           H  
ATOM   4118  HB3 SER A 265      -1.428  22.539  -5.083  1.00 46.68           H  
ATOM   4119  O   SER A 265       1.151  22.013  -2.951  1.00 46.68           O  
ATOM   4120  OG  SER A 265      -0.132  20.998  -5.474  1.00 46.68           O  
ATOM   4121  HG  SER A 265      -0.212  20.714  -4.560  1.00 46.68           H  
ATOM   4122  N   LEU A 266       0.221  24.037  -2.653  1.00 42.35           N  
ATOM   4123  H   LEU A 266      -0.074  24.892  -3.103  1.00 42.35           H  
ATOM   4124  CA  LEU A 266       0.110  23.959  -1.189  1.00 42.35           C  
ATOM   4125  HA  LEU A 266       0.999  23.473  -0.786  1.00 42.35           H  
ATOM   4126  C   LEU A 266      -1.086  23.108  -0.724  1.00 42.35           C  
ATOM   4127  CB  LEU A 266       0.003  25.389  -0.622  1.00 42.35           C  
ATOM   4128  HB2 LEU A 266      -0.363  25.339   0.403  1.00 42.35           H  
ATOM   4129  HB3 LEU A 266      -0.743  25.934  -1.201  1.00 42.35           H  
ATOM   4130  O   LEU A 266      -1.127  22.700   0.432  1.00 42.35           O  
ATOM   4131  CG  LEU A 266       1.326  26.175  -0.619  1.00 42.35           C  
ATOM   4132  HG  LEU A 266       1.816  26.073  -1.587  1.00 42.35           H  
ATOM   4133  CD1 LEU A 266       1.047  27.659  -0.378  1.00 42.35           C  
ATOM   4134 HD11 LEU A 266       0.556  27.794   0.586  1.00 42.35           H  
ATOM   4135 HD12 LEU A 266       1.982  28.219  -0.383  1.00 42.35           H  
ATOM   4136 HD13 LEU A 266       0.401  28.051  -1.164  1.00 42.35           H  
ATOM   4137  CD2 LEU A 266       2.272  25.689   0.482  1.00 42.35           C  
ATOM   4138 HD21 LEU A 266       3.196  26.267   0.453  1.00 42.35           H  
ATOM   4139 HD22 LEU A 266       1.803  25.807   1.459  1.00 42.35           H  
ATOM   4140 HD23 LEU A 266       2.516  24.638   0.329  1.00 42.35           H  
ATOM   4141  N   GLY A 267      -2.061  22.854  -1.601  1.00 45.85           N  
ATOM   4142  H   GLY A 267      -1.943  23.178  -2.551  1.00 45.85           H  
ATOM   4143  CA  GLY A 267      -3.183  21.958  -1.324  1.00 45.85           C  
ATOM   4144  HA2 GLY A 267      -3.442  22.005  -0.267  1.00 45.85           H  
ATOM   4145  HA3 GLY A 267      -4.055  22.266  -1.902  1.00 45.85           H  
ATOM   4146  C   GLY A 267      -2.847  20.515  -1.693  1.00 45.85           C  
ATOM   4147  O   GLY A 267      -2.107  20.283  -2.649  1.00 45.85           O  
ATOM   4148  N   SER A 268      -3.415  19.552  -0.964  1.00 40.47           N  
ATOM   4149  H   SER A 268      -3.979  19.821  -0.170  1.00 40.47           H  
ATOM   4150  CA  SER A 268      -3.520  18.163  -1.423  1.00 40.47           C  
ATOM   4151  HA  SER A 268      -2.529  17.773  -1.652  1.00 40.47           H  
ATOM   4152  C   SER A 268      -4.370  18.158  -2.701  1.00 40.47           C  
ATOM   4153  CB  SER A 268      -4.138  17.294  -0.318  1.00 40.47           C  
ATOM   4154  HB2 SER A 268      -5.143  17.649  -0.089  1.00 40.47           H  
ATOM   4155  HB3 SER A 268      -3.524  17.362   0.580  1.00 40.47           H  
ATOM   4156  O   SER A 268      -5.599  18.170  -2.655  1.00 40.47           O  
ATOM   4157  OG  SER A 268      -4.200  15.947  -0.733  1.00 40.47           O  
ATOM   4158  HG  SER A 268      -4.643  15.433  -0.054  1.00 40.47           H  
ATOM   4159  N   VAL A 269      -3.722  18.301  -3.860  1.00 36.09           N  
ATOM   4160  H   VAL A 269      -2.717  18.393  -3.832  1.00 36.09           H  
ATOM   4161  CA  VAL A 269      -4.387  18.308  -5.164  1.00 36.09           C  
ATOM   4162  HA  VAL A 269      -5.352  18.805  -5.064  1.00 36.09           H  
ATOM   4163  C   VAL A 269      -4.637  16.854  -5.545  1.00 36.09           C  
ATOM   4164  CB  VAL A 269      -3.587  19.087  -6.233  1.00 36.09           C  
ATOM   4165  HB  VAL A 269      -2.588  18.662  -6.327  1.00 36.09           H  
ATOM   4166  O   VAL A 269      -3.719  16.135  -5.923  1.00 36.09           O  
ATOM   4167  CG1 VAL A 269      -4.273  19.065  -7.605  1.00 36.09           C  
ATOM   4168 HG11 VAL A 269      -3.702  19.661  -8.318  1.00 36.09           H  
ATOM   4169 HG12 VAL A 269      -5.287  19.460  -7.533  1.00 36.09           H  
ATOM   4170 HG13 VAL A 269      -4.305  18.044  -7.985  1.00 36.09           H  
ATOM   4171  CG2 VAL A 269      -3.460  20.568  -5.852  1.00 36.09           C  
ATOM   4172 HG21 VAL A 269      -4.449  21.011  -5.733  1.00 36.09           H  
ATOM   4173 HG22 VAL A 269      -2.909  20.664  -4.916  1.00 36.09           H  
ATOM   4174 HG23 VAL A 269      -2.914  21.100  -6.631  1.00 36.09           H  
ATOM   4175  N   THR A 270      -5.909  16.466  -5.465  1.00 46.16           N  
ATOM   4176  H   THR A 270      -6.527  17.116  -4.999  1.00 46.16           H  
ATOM   4177  CA  THR A 270      -6.536  15.256  -6.026  1.00 46.16           C  
ATOM   4178  HA  THR A 270      -7.600  15.387  -5.833  1.00 46.16           H  
ATOM   4179  C   THR A 270      -6.184  13.906  -5.384  1.00 46.16           C  
ATOM   4180  CB  THR A 270      -6.429  15.207  -7.562  1.00 46.16           C  
ATOM   4181  HB  THR A 270      -6.947  14.315  -7.914  1.00 46.16           H  
ATOM   4182  O   THR A 270      -5.036  13.490  -5.293  1.00 46.16           O  
ATOM   4183  CG2 THR A 270      -7.085  16.424  -8.217  1.00 46.16           C  
ATOM   4184 HG21 THR A 270      -6.594  17.346  -7.907  1.00 46.16           H  
ATOM   4185 HG22 THR A 270      -8.141  16.466  -7.947  1.00 46.16           H  
ATOM   4186 HG23 THR A 270      -7.006  16.331  -9.300  1.00 46.16           H  
ATOM   4187  OG1 THR A 270      -5.102  15.151  -8.021  1.00 46.16           O  
ATOM   4188  HG1 THR A 270      -4.510  15.258  -7.273  1.00 46.16           H  
ATOM   4189  N   SER A 271      -7.233  13.161  -5.023  1.00 53.21           N  
ATOM   4190  H   SER A 271      -8.158  13.546  -5.148  1.00 53.21           H  
ATOM   4191  CA  SER A 271      -7.228  11.757  -4.578  1.00 53.21           C  
ATOM   4192  HA  SER A 271      -6.480  11.634  -3.795  1.00 53.21           H  
ATOM   4193  C   SER A 271      -6.898  10.749  -5.693  1.00 53.21           C  
ATOM   4194  CB  SER A 271      -8.616  11.448  -3.993  1.00 53.21           C  
ATOM   4195  HB2 SER A 271      -8.736  12.001  -3.061  1.00 53.21           H  
ATOM   4196  HB3 SER A 271      -8.707  10.384  -3.775  1.00 53.21           H  
ATOM   4197  O   SER A 271      -7.089   9.542  -5.522  1.00 53.21           O  
ATOM   4198  OG  SER A 271      -9.632  11.854  -4.902  1.00 53.21           O  
ATOM   4199  HG  SER A 271     -10.480  11.601  -4.530  1.00 53.21           H  
ATOM   4200  N   LEU A 272      -6.442  11.221  -6.857  1.00 70.62           N  
ATOM   4201  H   LEU A 272      -6.125  12.179  -6.897  1.00 70.62           H  
ATOM   4202  CA  LEU A 272      -6.288  10.402  -8.050  1.00 70.62           C  
ATOM   4203  HA  LEU A 272      -6.902   9.509  -7.930  1.00 70.62           H  
ATOM   4204  C   LEU A 272      -4.833   9.961  -8.214  1.00 70.62           C  
ATOM   4205  CB  LEU A 272      -6.809  11.159  -9.285  1.00 70.62           C  
ATOM   4206  HB2 LEU A 272      -6.013  11.804  -9.658  1.00 70.62           H  
ATOM   4207  HB3 LEU A 272      -7.647  11.798  -9.009  1.00 70.62           H  
ATOM   4208  O   LEU A 272      -3.921  10.778  -8.305  1.00 70.62           O  
ATOM   4209  CG  LEU A 272      -7.260  10.181 -10.388  1.00 70.62           C  
ATOM   4210  HG  LEU A 272      -6.675   9.263 -10.330  1.00 70.62           H  
ATOM   4211  CD1 LEU A 272      -8.743   9.833 -10.225  1.00 70.62           C  
ATOM   4212 HD11 LEU A 272      -8.918   9.406  -9.237  1.00 70.62           H  
ATOM   4213 HD12 LEU A 272      -9.353  10.729 -10.341  1.00 70.62           H  
ATOM   4214 HD13 LEU A 272      -9.032   9.104 -10.981  1.00 70.62           H  
ATOM   4215  CD2 LEU A 272      -7.050  10.780 -11.774  1.00 70.62           C  
ATOM   4216 HD21 LEU A 272      -7.613  11.708 -11.872  1.00 70.62           H  
ATOM   4217 HD22 LEU A 272      -5.990  10.984 -11.924  1.00 70.62           H  
ATOM   4218 HD23 LEU A 272      -7.378  10.073 -12.536  1.00 70.62           H  
ATOM   4219  N   ILE A 273      -4.625   8.652  -8.291  1.00 83.44           N  
ATOM   4220  H   ILE A 273      -5.424   8.036  -8.227  1.00 83.44           H  
ATOM   4221  CA  ILE A 273      -3.340   8.077  -8.685  1.00 83.44           C  
ATOM   4222  HA  ILE A 273      -2.537   8.608  -8.174  1.00 83.44           H  
ATOM   4223  C   ILE A 273      -3.184   8.273 -10.186  1.00 83.44           C  
ATOM   4224  CB  ILE A 273      -3.267   6.588  -8.314  1.00 83.44           C  
ATOM   4225  HB  ILE A 273      -4.059   6.066  -8.851  1.00 83.44           H  
ATOM   4226  O   ILE A 273      -4.101   7.975 -10.952  1.00 83.44           O  
ATOM   4227  CG1 ILE A 273      -3.488   6.413  -6.802  1.00 83.44           C  
ATOM   4228 HG12 ILE A 273      -4.360   6.979  -6.475  1.00 83.44           H  
ATOM   4229 HG13 ILE A 273      -2.624   6.776  -6.246  1.00 83.44           H  
ATOM   4230  CG2 ILE A 273      -1.914   5.986  -8.725  1.00 83.44           C  
ATOM   4231 HG21 ILE A 273      -1.815   5.981  -9.810  1.00 83.44           H  
ATOM   4232 HG22 ILE A 273      -1.825   4.961  -8.366  1.00 83.44           H  
ATOM   4233 HG23 ILE A 273      -1.102   6.575  -8.298  1.00 83.44           H  
ATOM   4234  CD1 ILE A 273      -3.766   4.963  -6.446  1.00 83.44           C  
ATOM   4235 HD11 ILE A 273      -4.351   4.475  -7.225  1.00 83.44           H  
ATOM   4236 HD12 ILE A 273      -4.354   4.969  -5.528  1.00 83.44           H  
ATOM   4237 HD13 ILE A 273      -2.827   4.429  -6.300  1.00 83.44           H  
ATOM   4238  N   THR A 274      -2.012   8.728 -10.610  1.00 89.47           N  
ATOM   4239  H   THR A 274      -1.279   8.881  -9.933  1.00 89.47           H  
ATOM   4240  CA  THR A 274      -1.673   8.846 -12.030  1.00 89.47           C  
ATOM   4241  HA  THR A 274      -2.512   8.499 -12.633  1.00 89.47           H  
ATOM   4242  C   THR A 274      -0.498   7.941 -12.349  1.00 89.47           C  
ATOM   4243  CB  THR A 274      -1.404  10.296 -12.449  1.00 89.47           C  
ATOM   4244  HB  THR A 274      -1.195  10.310 -13.519  1.00 89.47           H  
ATOM   4245  O   THR A 274       0.337   7.643 -11.495  1.00 89.47           O  
ATOM   4246  CG2 THR A 274      -2.601  11.208 -12.183  1.00 89.47           C  
ATOM   4247 HG21 THR A 274      -2.803  11.276 -11.114  1.00 89.47           H  
ATOM   4248 HG22 THR A 274      -3.483  10.817 -12.690  1.00 89.47           H  
ATOM   4249 HG23 THR A 274      -2.386  12.206 -12.565  1.00 89.47           H  
ATOM   4250  OG1 THR A 274      -0.288  10.820 -11.775  1.00 89.47           O  
ATOM   4251  HG1 THR A 274      -0.482  10.825 -10.835  1.00 89.47           H  
ATOM   4252  N   TYR A 275      -0.419   7.469 -13.586  1.00 92.96           N  
ATOM   4253  H   TYR A 275      -1.102   7.735 -14.281  1.00 92.96           H  
ATOM   4254  CA  TYR A 275       0.748   6.735 -14.046  1.00 92.96           C  
ATOM   4255  HA  TYR A 275       1.594   7.012 -13.418  1.00 92.96           H  
ATOM   4256  C   TYR A 275       1.106   7.144 -15.460  1.00 92.96           C  
ATOM   4257  CB  TYR A 275       0.545   5.223 -13.913  1.00 92.96           C  
ATOM   4258  HB2 TYR A 275       1.520   4.749 -14.025  1.00 92.96           H  
ATOM   4259  HB3 TYR A 275       0.178   5.007 -12.909  1.00 92.96           H  
ATOM   4260  O   TYR A 275       0.248   7.526 -16.253  1.00 92.96           O  
ATOM   4261  CG  TYR A 275      -0.392   4.599 -14.923  1.00 92.96           C  
ATOM   4262  CD1 TYR A 275      -1.772   4.523 -14.653  1.00 92.96           C  
ATOM   4263  HD1 TYR A 275      -2.163   4.906 -13.721  1.00 92.96           H  
ATOM   4264  CD2 TYR A 275       0.120   4.108 -16.140  1.00 92.96           C  
ATOM   4265  HD2 TYR A 275       1.175   4.188 -16.357  1.00 92.96           H  
ATOM   4266  CE1 TYR A 275      -2.647   3.970 -15.607  1.00 92.96           C  
ATOM   4267  HE1 TYR A 275      -3.707   3.926 -15.407  1.00 92.96           H  
ATOM   4268  CE2 TYR A 275      -0.751   3.552 -17.094  1.00 92.96           C  
ATOM   4269  HE2 TYR A 275      -0.381   3.197 -18.045  1.00 92.96           H  
ATOM   4270  OH  TYR A 275      -2.966   2.956 -17.763  1.00 92.96           O  
ATOM   4271  HH  TYR A 275      -3.890   3.015 -17.510  1.00 92.96           H  
ATOM   4272  CZ  TYR A 275      -2.136   3.490 -16.833  1.00 92.96           C  
ATOM   4273  N   ASN A 276       2.391   7.047 -15.768  1.00 94.43           N  
ATOM   4274  H   ASN A 276       3.028   6.701 -15.065  1.00 94.43           H  
ATOM   4275  CA  ASN A 276       2.922   7.322 -17.089  1.00 94.43           C  
ATOM   4276  HA  ASN A 276       2.124   7.236 -17.827  1.00 94.43           H  
ATOM   4277  C   ASN A 276       3.985   6.289 -17.449  1.00 94.43           C  
ATOM   4278  CB  ASN A 276       3.472   8.751 -17.130  1.00 94.43           C  
ATOM   4279  HB2 ASN A 276       4.194   8.837 -17.943  1.00 94.43           H  
ATOM   4280  HB3 ASN A 276       3.983   8.989 -16.197  1.00 94.43           H  
ATOM   4281  O   ASN A 276       4.659   5.735 -16.577  1.00 94.43           O  
ATOM   4282  CG  ASN A 276       2.386   9.770 -17.402  1.00 94.43           C  
ATOM   4283  ND2 ASN A 276       1.952  10.505 -16.406  1.00 94.43           N  
ATOM   4284 HD21 ASN A 276       1.336  11.269 -16.644  1.00 94.43           H  
ATOM   4285 HD22 ASN A 276       2.318  10.398 -15.471  1.00 94.43           H  
ATOM   4286  OD1 ASN A 276       1.996   9.948 -18.543  1.00 94.43           O  
ATOM   4287  N   VAL A 277       4.129   6.050 -18.751  1.00 93.90           N  
ATOM   4288  H   VAL A 277       3.537   6.546 -19.402  1.00 93.90           H  
ATOM   4289  CA  VAL A 277       5.082   5.086 -19.303  1.00 93.90           C  
ATOM   4290  HA  VAL A 277       5.674   4.691 -18.477  1.00 93.90           H  
ATOM   4291  C   VAL A 277       6.024   5.786 -20.271  1.00 93.90           C  
ATOM   4292  CB  VAL A 277       4.369   3.895 -19.971  1.00 93.90           C  
ATOM   4293  HB  VAL A 277       3.766   4.263 -20.801  1.00 93.90           H  
ATOM   4294  O   VAL A 277       5.571   6.559 -21.117  1.00 93.90           O  
ATOM   4295  CG1 VAL A 277       5.357   2.852 -20.513  1.00 93.90           C  
ATOM   4296 HG11 VAL A 277       4.807   2.028 -20.968  1.00 93.90           H  
ATOM   4297 HG12 VAL A 277       5.974   2.458 -19.707  1.00 93.90           H  
ATOM   4298 HG13 VAL A 277       5.995   3.287 -21.282  1.00 93.90           H  
ATOM   4299  CG2 VAL A 277       3.442   3.178 -18.980  1.00 93.90           C  
ATOM   4300 HG21 VAL A 277       4.023   2.825 -18.129  1.00 93.90           H  
ATOM   4301 HG22 VAL A 277       2.655   3.850 -18.636  1.00 93.90           H  
ATOM   4302 HG23 VAL A 277       2.970   2.326 -19.469  1.00 93.90           H  
ATOM   4303  N   ALA A 278       7.323   5.522 -20.172  1.00 89.22           N  
ATOM   4304  H   ALA A 278       7.630   4.860 -19.474  1.00 89.22           H  
ATOM   4305  CA  ALA A 278       8.316   6.014 -21.121  1.00 89.22           C  
ATOM   4306  HA  ALA A 278       7.828   6.195 -22.078  1.00 89.22           H  
ATOM   4307  C   ALA A 278       9.407   4.973 -21.363  1.00 89.22           C  
ATOM   4308  CB  ALA A 278       8.917   7.337 -20.631  1.00 89.22           C  
ATOM   4309  HB1 ALA A 278       9.506   7.161 -19.731  1.00 89.22           H  
ATOM   4310  HB2 ALA A 278       9.578   7.747 -21.394  1.00 89.22           H  
ATOM   4311  HB3 ALA A 278       8.127   8.058 -20.421  1.00 89.22           H  
ATOM   4312  O   ALA A 278       9.774   4.211 -20.468  1.00 89.22           O  
ATOM   4313  N   GLU A 279       9.937   4.973 -22.580  1.00 81.83           N  
ATOM   4314  H   GLU A 279       9.614   5.635 -23.271  1.00 81.83           H  
ATOM   4315  CA  GLU A 279      11.048   4.120 -22.974  1.00 81.83           C  
ATOM   4316  HA  GLU A 279      11.124   3.288 -22.274  1.00 81.83           H  
ATOM   4317  C   GLU A 279      12.336   4.934 -22.884  1.00 81.83           C  
ATOM   4318  CB  GLU A 279      10.790   3.506 -24.353  1.00 81.83           C  
ATOM   4319  HB2 GLU A 279      10.617   4.301 -25.078  1.00 81.83           H  
ATOM   4320  HB3 GLU A 279      11.658   2.920 -24.655  1.00 81.83           H  
ATOM   4321  O   GLU A 279      12.521   5.932 -23.580  1.00 81.83           O  
ATOM   4322  CG  GLU A 279       9.559   2.585 -24.260  1.00 81.83           C  
ATOM   4323  HG2 GLU A 279       9.759   1.811 -23.519  1.00 81.83           H  
ATOM   4324  HG3 GLU A 279       8.700   3.154 -23.905  1.00 81.83           H  
ATOM   4325  CD  GLU A 279       9.155   1.933 -25.581  1.00 81.83           C  
ATOM   4326  OE1 GLU A 279       8.419   0.916 -25.498  1.00 81.83           O  
ATOM   4327  OE2 GLU A 279       9.523   2.473 -26.636  1.00 81.83           O  
ATOM   4328  N   VAL A 280      13.203   4.543 -21.956  1.00 83.16           N  
ATOM   4329  H   VAL A 280      12.999   3.694 -21.450  1.00 83.16           H  
ATOM   4330  CA  VAL A 280      14.421   5.271 -21.610  1.00 83.16           C  
ATOM   4331  HA  VAL A 280      14.653   5.984 -22.402  1.00 83.16           H  
ATOM   4332  C   VAL A 280      15.552   4.257 -21.523  1.00 83.16           C  
ATOM   4333  CB  VAL A 280      14.239   6.071 -20.300  1.00 83.16           C  
ATOM   4334  HB  VAL A 280      14.022   5.380 -19.486  1.00 83.16           H  
ATOM   4335  O   VAL A 280      15.573   3.406 -20.639  1.00 83.16           O  
ATOM   4336  CG1 VAL A 280      15.503   6.856 -19.930  1.00 83.16           C  
ATOM   4337 HG11 VAL A 280      16.300   6.159 -19.669  1.00 83.16           H  
ATOM   4338 HG12 VAL A 280      15.805   7.500 -20.755  1.00 83.16           H  
ATOM   4339 HG13 VAL A 280      15.304   7.471 -19.052  1.00 83.16           H  
ATOM   4340  CG2 VAL A 280      13.080   7.073 -20.390  1.00 83.16           C  
ATOM   4341 HG21 VAL A 280      12.136   6.544 -20.517  1.00 83.16           H  
ATOM   4342 HG22 VAL A 280      13.227   7.748 -21.234  1.00 83.16           H  
ATOM   4343 HG23 VAL A 280      13.018   7.654 -19.470  1.00 83.16           H  
ATOM   4344  N   ARG A 281      16.521   4.360 -22.439  1.00 75.06           N  
ATOM   4345  H   ARG A 281      16.391   5.048 -23.167  1.00 75.06           H  
ATOM   4346  CA  ARG A 281      17.805   3.633 -22.382  1.00 75.06           C  
ATOM   4347  HA  ARG A 281      18.347   3.832 -23.306  1.00 75.06           H  
ATOM   4348  C   ARG A 281      17.678   2.102 -22.323  1.00 75.06           C  
ATOM   4349  CB  ARG A 281      18.651   4.183 -21.220  1.00 75.06           C  
ATOM   4350  HB2 ARG A 281      19.629   3.701 -21.250  1.00 75.06           H  
ATOM   4351  HB3 ARG A 281      18.179   3.922 -20.273  1.00 75.06           H  
ATOM   4352  O   ARG A 281      18.343   1.456 -21.520  1.00 75.06           O  
ATOM   4353  CG  ARG A 281      18.839   5.705 -21.285  1.00 75.06           C  
ATOM   4354  HG2 ARG A 281      17.877   6.216 -21.246  1.00 75.06           H  
ATOM   4355  HG3 ARG A 281      19.329   5.978 -22.220  1.00 75.06           H  
ATOM   4356  CD  ARG A 281      19.681   6.173 -20.106  1.00 75.06           C  
ATOM   4357  HD2 ARG A 281      19.271   5.757 -19.185  1.00 75.06           H  
ATOM   4358  HD3 ARG A 281      19.644   7.261 -20.055  1.00 75.06           H  
ATOM   4359  NE  ARG A 281      21.067   5.744 -20.297  1.00 75.06           N  
ATOM   4360  HE  ARG A 281      21.345   5.482 -21.232  1.00 75.06           H  
ATOM   4361  NH1 ARG A 281      21.812   6.142 -18.181  1.00 75.06           N  
ATOM   4362 HH11 ARG A 281      22.496   5.850 -17.497  1.00 75.06           H  
ATOM   4363 HH12 ARG A 281      20.868   6.338 -17.878  1.00 75.06           H  
ATOM   4364  NH2 ARG A 281      23.210   5.436 -19.779  1.00 75.06           N  
ATOM   4365 HH21 ARG A 281      23.388   5.114 -20.720  1.00 75.06           H  
ATOM   4366 HH22 ARG A 281      23.994   5.930 -19.377  1.00 75.06           H  
ATOM   4367  CZ  ARG A 281      22.026   5.777 -19.407  1.00 75.06           C  
ATOM   4368  N   GLY A 282      16.822   1.528 -23.170  1.00 74.65           N  
ATOM   4369  H   GLY A 282      16.310   2.112 -23.815  1.00 74.65           H  
ATOM   4370  CA  GLY A 282      16.591   0.078 -23.219  1.00 74.65           C  
ATOM   4371  HA2 GLY A 282      16.198  -0.180 -24.202  1.00 74.65           H  
ATOM   4372  HA3 GLY A 282      17.538  -0.446 -23.092  1.00 74.65           H  
ATOM   4373  C   GLY A 282      15.619  -0.446 -22.152  1.00 74.65           C  
ATOM   4374  O   GLY A 282      15.387  -1.652 -22.068  1.00 74.65           O  
ATOM   4375  N   TYR A 283      15.032   0.449 -21.354  1.00 86.67           N  
ATOM   4376  H   TYR A 283      15.288   1.422 -21.434  1.00 86.67           H  
ATOM   4377  CA  TYR A 283      14.021   0.121 -20.357  1.00 86.67           C  
ATOM   4378  HA  TYR A 283      13.901  -0.962 -20.310  1.00 86.67           H  
ATOM   4379  C   TYR A 283      12.679   0.737 -20.725  1.00 86.67           C  
ATOM   4380  CB  TYR A 283      14.460   0.608 -18.974  1.00 86.67           C  
ATOM   4381  HB2 TYR A 283      14.574   1.691 -19.005  1.00 86.67           H  
ATOM   4382  HB3 TYR A 283      13.674   0.382 -18.253  1.00 86.67           H  
ATOM   4383  O   TYR A 283      12.620   1.881 -21.176  1.00 86.67           O  
ATOM   4384  CG  TYR A 283      15.752  -0.011 -18.495  1.00 86.67           C  
ATOM   4385  CD1 TYR A 283      15.720  -1.253 -17.842  1.00 86.67           C  
ATOM   4386  HD1 TYR A 283      14.770  -1.737 -17.669  1.00 86.67           H  
ATOM   4387  CD2 TYR A 283      16.981   0.628 -18.736  1.00 86.67           C  
ATOM   4388  HD2 TYR A 283      17.001   1.576 -19.254  1.00 86.67           H  
ATOM   4389  CE1 TYR A 283      16.918  -1.866 -17.432  1.00 86.67           C  
ATOM   4390  HE1 TYR A 283      16.912  -2.822 -16.930  1.00 86.67           H  
ATOM   4391  CE2 TYR A 283      18.185   0.019 -18.333  1.00 86.67           C  
ATOM   4392  HE2 TYR A 283      19.128   0.499 -18.545  1.00 86.67           H  
ATOM   4393  OH  TYR A 283      19.297  -1.847 -17.297  1.00 86.67           O  
ATOM   4394  HH  TYR A 283      20.073  -1.287 -17.379  1.00 86.67           H  
ATOM   4395  CZ  TYR A 283      18.151  -1.233 -17.681  1.00 86.67           C  
ATOM   4396  N   ARG A 284      11.595   0.012 -20.459  1.00 89.28           N  
ATOM   4397  H   ARG A 284      11.741  -0.902 -20.055  1.00 89.28           H  
ATOM   4398  CA  ARG A 284      10.236   0.552 -20.460  1.00 89.28           C  
ATOM   4399  HA  ARG A 284      10.217   1.503 -20.993  1.00 89.28           H  
ATOM   4400  C   ARG A 284       9.832   0.819 -19.015  1.00 89.28           C  
ATOM   4401  CB  ARG A 284       9.304  -0.413 -21.201  1.00 89.28           C  
ATOM   4402  HB2 ARG A 284       9.692  -0.568 -22.208  1.00 89.28           H  
ATOM   4403  HB3 ARG A 284       9.285  -1.375 -20.688  1.00 89.28           H  
ATOM   4404  O   ARG A 284       9.470  -0.100 -18.284  1.00 89.28           O  
ATOM   4405  CG  ARG A 284       7.877   0.150 -21.290  1.00 89.28           C  
ATOM   4406  HG2 ARG A 284       7.892   1.124 -21.780  1.00 89.28           H  
ATOM   4407  HG3 ARG A 284       7.472   0.270 -20.286  1.00 89.28           H  
ATOM   4408  CD  ARG A 284       6.957  -0.795 -22.064  1.00 89.28           C  
ATOM   4409  HD2 ARG A 284       5.930  -0.443 -21.962  1.00 89.28           H  
ATOM   4410  HD3 ARG A 284       7.022  -1.787 -21.619  1.00 89.28           H  
ATOM   4411  NE  ARG A 284       7.300  -0.843 -23.498  1.00 89.28           N  
ATOM   4412  HE  ARG A 284       7.702  -0.027 -23.938  1.00 89.28           H  
ATOM   4413  NH1 ARG A 284       6.585  -2.986 -23.958  1.00 89.28           N  
ATOM   4414 HH11 ARG A 284       6.463  -3.731 -24.629  1.00 89.28           H  
ATOM   4415 HH12 ARG A 284       6.417  -3.173 -22.979  1.00 89.28           H  
ATOM   4416  NH2 ARG A 284       7.419  -1.657 -25.575  1.00 89.28           N  
ATOM   4417 HH21 ARG A 284       7.805  -0.756 -25.816  1.00 89.28           H  
ATOM   4418 HH22 ARG A 284       7.303  -2.363 -26.288  1.00 89.28           H  
ATOM   4419  CZ  ARG A 284       7.093  -1.840 -24.330  1.00 89.28           C  
ATOM   4420  N   PHE A 285       9.923   2.075 -18.595  1.00 95.51           N  
ATOM   4421  H   PHE A 285      10.169   2.793 -19.262  1.00 95.51           H  
ATOM   4422  CA  PHE A 285       9.532   2.487 -17.252  1.00 95.51           C  
ATOM   4423  HA  PHE A 285       9.781   1.690 -16.552  1.00 95.51           H  
ATOM   4424  C   PHE A 285       8.036   2.748 -17.191  1.00 95.51           C  
ATOM   4425  CB  PHE A 285      10.288   3.745 -16.821  1.00 95.51           C  
ATOM   4426  HB2 PHE A 285       9.824   4.139 -15.917  1.00 95.51           H  
ATOM   4427  HB3 PHE A 285      10.194   4.507 -17.595  1.00 95.51           H  
ATOM   4428  O   PHE A 285       7.528   3.549 -17.971  1.00 95.51           O  
ATOM   4429  CG  PHE A 285      11.747   3.504 -16.524  1.00 95.51           C  
ATOM   4430  CD1 PHE A 285      12.138   3.011 -15.265  1.00 95.51           C  
ATOM   4431  HD1 PHE A 285      11.392   2.781 -14.519  1.00 95.51           H  
ATOM   4432  CD2 PHE A 285      12.714   3.782 -17.504  1.00 95.51           C  
ATOM   4433  HD2 PHE A 285      12.409   4.139 -18.477  1.00 95.51           H  
ATOM   4434  CE1 PHE A 285      13.502   2.824 -14.979  1.00 95.51           C  
ATOM   4435  HE1 PHE A 285      13.811   2.458 -14.011  1.00 95.51           H  
ATOM   4436  CE2 PHE A 285      14.076   3.600 -17.214  1.00 95.51           C  
ATOM   4437  HE2 PHE A 285      14.823   3.818 -17.963  1.00 95.51           H  
ATOM   4438  CZ  PHE A 285      14.468   3.127 -15.953  1.00 95.51           C  
ATOM   4439  HZ  PHE A 285      15.519   3.009 -15.734  1.00 95.51           H  
ATOM   4440  N   LYS A 286       7.357   2.160 -16.209  1.00 96.17           N  
ATOM   4441  H   LYS A 286       7.853   1.492 -15.637  1.00 96.17           H  
ATOM   4442  CA  LYS A 286       6.033   2.585 -15.752  1.00 96.17           C  
ATOM   4443  HA  LYS A 286       5.637   3.348 -16.422  1.00 96.17           H  
ATOM   4444  C   LYS A 286       6.191   3.193 -14.371  1.00 96.17           C  
ATOM   4445  CB  LYS A 286       5.078   1.390 -15.764  1.00 96.17           C  
ATOM   4446  HB2 LYS A 286       5.034   0.985 -16.776  1.00 96.17           H  
ATOM   4447  HB3 LYS A 286       5.479   0.619 -15.106  1.00 96.17           H  
ATOM   4448  O   LYS A 286       6.510   2.501 -13.408  1.00 96.17           O  
ATOM   4449  CG  LYS A 286       3.659   1.761 -15.301  1.00 96.17           C  
ATOM   4450  HG2 LYS A 286       3.681   2.071 -14.256  1.00 96.17           H  
ATOM   4451  HG3 LYS A 286       3.270   2.579 -15.906  1.00 96.17           H  
ATOM   4452  CD  LYS A 286       2.748   0.540 -15.443  1.00 96.17           C  
ATOM   4453  HD2 LYS A 286       3.165  -0.272 -14.846  1.00 96.17           H  
ATOM   4454  HD3 LYS A 286       2.728   0.224 -16.486  1.00 96.17           H  
ATOM   4455  CE  LYS A 286       1.322   0.822 -14.965  1.00 96.17           C  
ATOM   4456  HE2 LYS A 286       0.861   1.578 -15.600  1.00 96.17           H  
ATOM   4457  HE3 LYS A 286       1.370   1.207 -13.946  1.00 96.17           H  
ATOM   4458  NZ  LYS A 286       0.536  -0.434 -14.987  1.00 96.17           N  
ATOM   4459  HZ1 LYS A 286       0.406  -0.778 -15.928  1.00 96.17           H  
ATOM   4460  HZ2 LYS A 286       1.022  -1.139 -14.452  1.00 96.17           H  
ATOM   4461  HZ3 LYS A 286      -0.364  -0.341 -14.540  1.00 96.17           H  
ATOM   4462  N   VAL A 287       5.977   4.497 -14.274  1.00 97.20           N  
ATOM   4463  H   VAL A 287       5.656   4.993 -15.093  1.00 97.20           H  
ATOM   4464  CA  VAL A 287       6.044   5.219 -13.003  1.00 97.20           C  
ATOM   4465  HA  VAL A 287       6.472   4.573 -12.237  1.00 97.20           H  
ATOM   4466  C   VAL A 287       4.628   5.559 -12.583  1.00 97.20           C  
ATOM   4467  CB  VAL A 287       6.943   6.460 -13.095  1.00 97.20           C  
ATOM   4468  HB  VAL A 287       6.537   7.153 -13.833  1.00 97.20           H  
ATOM   4469  O   VAL A 287       3.851   6.092 -13.373  1.00 97.20           O  
ATOM   4470  CG1 VAL A 287       7.030   7.167 -11.739  1.00 97.20           C  
ATOM   4471 HG11 VAL A 287       6.056   7.564 -11.453  1.00 97.20           H  
ATOM   4472 HG12 VAL A 287       7.727   8.002 -11.809  1.00 97.20           H  
ATOM   4473 HG13 VAL A 287       7.376   6.474 -10.973  1.00 97.20           H  
ATOM   4474  CG2 VAL A 287       8.372   6.079 -13.508  1.00 97.20           C  
ATOM   4475 HG21 VAL A 287       8.798   5.386 -12.783  1.00 97.20           H  
ATOM   4476 HG22 VAL A 287       8.994   6.973 -13.561  1.00 97.20           H  
ATOM   4477 HG23 VAL A 287       8.372   5.606 -14.490  1.00 97.20           H  
ATOM   4478  N   VAL A 288       4.295   5.239 -11.342  1.00 94.56           N  
ATOM   4479  H   VAL A 288       4.968   4.743 -10.775  1.00 94.56           H  
ATOM   4480  CA  VAL A 288       3.002   5.535 -10.735  1.00 94.56           C  
ATOM   4481  HA  VAL A 288       2.330   5.972 -11.475  1.00 94.56           H  
ATOM   4482  C   VAL A 288       3.225   6.561  -9.625  1.00 94.56           C  
ATOM   4483  CB  VAL A 288       2.361   4.238 -10.227  1.00 94.56           C  
ATOM   4484  HB  VAL A 288       3.019   3.838  -9.456  1.00 94.56           H  
ATOM   4485  O   VAL A 288       4.016   6.324  -8.710  1.00 94.56           O  
ATOM   4486  CG1 VAL A 288       0.963   4.506  -9.663  1.00 94.56           C  
ATOM   4487 HG11 VAL A 288       0.540   3.595  -9.239  1.00 94.56           H  
ATOM   4488 HG12 VAL A 288       1.014   5.268  -8.885  1.00 94.56           H  
ATOM   4489 HG13 VAL A 288       0.308   4.869 -10.456  1.00 94.56           H  
ATOM   4490  CG2 VAL A 288       2.237   3.155 -11.310  1.00 94.56           C  
ATOM   4491 HG21 VAL A 288       3.228   2.824 -11.622  1.00 94.56           H  
ATOM   4492 HG22 VAL A 288       1.709   3.548 -12.178  1.00 94.56           H  
ATOM   4493 HG23 VAL A 288       1.681   2.294 -10.938  1.00 94.56           H  
ATOM   4494  N   ASP A 289       2.547   7.700  -9.729  1.00 91.19           N  
ATOM   4495  H   ASP A 289       1.856   7.782 -10.461  1.00 91.19           H  
ATOM   4496  CA  ASP A 289       2.593   8.806  -8.773  1.00 91.19           C  
ATOM   4497  HA  ASP A 289       3.389   8.618  -8.053  1.00 91.19           H  
ATOM   4498  C   ASP A 289       1.263   8.871  -8.013  1.00 91.19           C  
ATOM   4499  CB  ASP A 289       2.929  10.123  -9.499  1.00 91.19           C  
ATOM   4500  HB2 ASP A 289       3.767   9.941 -10.172  1.00 91.19           H  
ATOM   4501  HB3 ASP A 289       2.075  10.430 -10.103  1.00 91.19           H  
ATOM   4502  O   ASP A 289       0.185   8.981  -8.608  1.00 91.19           O  
ATOM   4503  CG  ASP A 289       3.333  11.272  -8.561  1.00 91.19           C  
ATOM   4504  OD1 ASP A 289       3.741  11.002  -7.406  1.00 91.19           O  
ATOM   4505  OD2 ASP A 289       3.355  12.436  -9.027  1.00 91.19           O  
ATOM   4506  N   GLY A 290       1.344   8.746  -6.690  1.00 78.22           N  
ATOM   4507  H   GLY A 290       2.266   8.741  -6.277  1.00 78.22           H  
ATOM   4508  CA  GLY A 290       0.202   8.810  -5.783  1.00 78.22           C  
ATOM   4509  HA2 GLY A 290       0.218   7.942  -5.124  1.00 78.22           H  
ATOM   4510  HA3 GLY A 290      -0.726   8.786  -6.355  1.00 78.22           H  
ATOM   4511  C   GLY A 290       0.217  10.076  -4.919  1.00 78.22           C  
ATOM   4512  O   GLY A 290       1.255  10.735  -4.787  1.00 78.22           O  
ATOM   4513  N   PRO A 291      -0.916  10.418  -4.280  1.00 74.22           N  
ATOM   4514  CA  PRO A 291      -0.980  11.534  -3.344  1.00 74.22           C  
ATOM   4515  HA  PRO A 291      -0.704  12.451  -3.865  1.00 74.22           H  
ATOM   4516  C   PRO A 291      -0.023  11.346  -2.157  1.00 74.22           C  
ATOM   4517  CB  PRO A 291      -2.450  11.639  -2.922  1.00 74.22           C  
ATOM   4518  HB2 PRO A 291      -2.569  11.985  -1.895  1.00 74.22           H  
ATOM   4519  HB3 PRO A 291      -2.977  12.304  -3.606  1.00 74.22           H  
ATOM   4520  O   PRO A 291       0.502  10.261  -1.889  1.00 74.22           O  
ATOM   4521  CG  PRO A 291      -2.968  10.217  -3.103  1.00 74.22           C  
ATOM   4522  HG2 PRO A 291      -2.699   9.638  -2.220  1.00 74.22           H  
ATOM   4523  HG3 PRO A 291      -4.045  10.196  -3.271  1.00 74.22           H  
ATOM   4524  CD  PRO A 291      -2.193   9.721  -4.324  1.00 74.22           C  
ATOM   4525  HD2 PRO A 291      -2.723  10.001  -5.234  1.00 74.22           H  
ATOM   4526  HD3 PRO A 291      -2.061   8.640  -4.285  1.00 74.22           H  
ATOM   4527  N   GLY A 292       0.245  12.442  -1.443  1.00 76.23           N  
ATOM   4528  H   GLY A 292      -0.273  13.285  -1.643  1.00 76.23           H  
ATOM   4529  CA  GLY A 292       1.162  12.453  -0.308  1.00 76.23           C  
ATOM   4530  HA2 GLY A 292       1.312  13.480   0.024  1.00 76.23           H  
ATOM   4531  HA3 GLY A 292       2.117  12.036  -0.627  1.00 76.23           H  
ATOM   4532  C   GLY A 292       0.664  11.642   0.887  1.00 76.23           C  
ATOM   4533  O   GLY A 292       0.093  12.202   1.809  1.00 76.23           O  
ATOM   4534  N   VAL A 293       0.976  10.345   0.936  1.00 79.34           N  
ATOM   4535  H   VAL A 293       1.263   9.909   0.071  1.00 79.34           H  
ATOM   4536  CA  VAL A 293       0.711   9.484   2.112  1.00 79.34           C  
ATOM   4537  HA  VAL A 293      -0.364   9.470   2.290  1.00 79.34           H  
ATOM   4538  C   VAL A 293       1.355  10.005   3.403  1.00 79.34           C  
ATOM   4539  CB  VAL A 293       1.175   8.033   1.870  1.00 79.34           C  
ATOM   4540  HB  VAL A 293       1.017   7.458   2.782  1.00 79.34           H  
ATOM   4541  O   VAL A 293       0.913   9.655   4.491  1.00 79.34           O  
ATOM   4542  CG1 VAL A 293       0.350   7.370   0.761  1.00 79.34           C  
ATOM   4543 HG11 VAL A 293      -0.708   7.412   1.020  1.00 79.34           H  
ATOM   4544 HG12 VAL A 293       0.501   7.875  -0.193  1.00 79.34           H  
ATOM   4545 HG13 VAL A 293       0.636   6.323   0.663  1.00 79.34           H  
ATOM   4546  CG2 VAL A 293       2.667   7.951   1.502  1.00 79.34           C  
ATOM   4547 HG21 VAL A 293       2.881   8.562   0.625  1.00 79.34           H  
ATOM   4548 HG22 VAL A 293       2.925   6.919   1.266  1.00 79.34           H  
ATOM   4549 HG23 VAL A 293       3.277   8.280   2.343  1.00 79.34           H  
ATOM   4550  N   GLY A 294       2.385  10.853   3.297  1.00 72.05           N  
ATOM   4551  H   GLY A 294       2.660  11.140   2.368  1.00 72.05           H  
ATOM   4552  CA  GLY A 294       3.026  11.484   4.452  1.00 72.05           C  
ATOM   4553  HA2 GLY A 294       3.039  10.753   5.260  1.00 72.05           H  
ATOM   4554  HA3 GLY A 294       4.052  11.760   4.210  1.00 72.05           H  
ATOM   4555  C   GLY A 294       2.310  12.712   5.016  1.00 72.05           C  
ATOM   4556  O   GLY A 294       2.770  13.267   6.009  1.00 72.05           O  
ATOM   4557  N   ASP A 295       1.211  13.146   4.398  1.00 76.80           N  
ATOM   4558  H   ASP A 295       0.885  12.675   3.566  1.00 76.80           H  
ATOM   4559  CA  ASP A 295       0.343  14.205   4.928  1.00 76.80           C  
ATOM   4560  HA  ASP A 295       0.914  14.821   5.623  1.00 76.80           H  
ATOM   4561  C   ASP A 295      -0.845  13.636   5.734  1.00 76.80           C  
ATOM   4562  CB  ASP A 295      -0.101  15.121   3.775  1.00 76.80           C  
ATOM   4563  HB2 ASP A 295      -0.713  14.551   3.076  1.00 76.80           H  
ATOM   4564  HB3 ASP A 295      -0.712  15.930   4.176  1.00 76.80           H  
ATOM   4565  O   ASP A 295      -1.663  14.392   6.250  1.00 76.80           O  
ATOM   4566  CG  ASP A 295       1.095  15.734   3.037  1.00 76.80           C  
ATOM   4567  OD1 ASP A 295       1.883  16.484   3.660  1.00 76.80           O  
ATOM   4568  OD2 ASP A 295       1.283  15.439   1.832  1.00 76.80           O  
ATOM   4569  N   THR A 296      -0.934  12.306   5.853  1.00 80.16           N  
ATOM   4570  H   THR A 296      -0.218  11.746   5.414  1.00 80.16           H  
ATOM   4571  CA  THR A 296      -2.016  11.589   6.544  1.00 80.16           C  
ATOM   4572  HA  THR A 296      -2.974  11.922   6.144  1.00 80.16           H  
ATOM   4573  C   THR A 296      -1.983  11.854   8.048  1.00 80.16           C  
ATOM   4574  CB  THR A 296      -1.894  10.071   6.314  1.00 80.16           C  
ATOM   4575  HB  THR A 296      -1.024   9.693   6.849  1.00 80.16           H  
ATOM   4576  O   THR A 296      -0.980  11.557   8.704  1.00 80.16           O  
ATOM   4577  CG2 THR A 296      -3.125   9.301   6.774  1.00 80.16           C  
ATOM   4578 HG21 THR A 296      -3.315   9.463   7.835  1.00 80.16           H  
ATOM   4579 HG22 THR A 296      -2.976   8.235   6.602  1.00 80.16           H  
ATOM   4580 HG23 THR A 296      -3.983   9.636   6.191  1.00 80.16           H  
ATOM   4581  OG1 THR A 296      -1.724   9.786   4.943  1.00 80.16           O  
ATOM   4582  HG1 THR A 296      -0.781   9.667   4.814  1.00 80.16           H  
ATOM   4583  N   ASN A 297      -3.085  12.345   8.623  1.00 80.66           N  
ATOM   4584  H   ASN A 297      -3.896  12.564   8.063  1.00 80.66           H  
ATOM   4585  CA  ASN A 297      -3.223  12.390  10.074  1.00 80.66           C  
ATOM   4586  HA  ASN A 297      -2.268  12.693  10.504  1.00 80.66           H  
ATOM   4587  C   ASN A 297      -3.566  10.994  10.612  1.00 80.66           C  
ATOM   4588  CB  ASN A 297      -4.268  13.438  10.486  1.00 80.66           C  
ATOM   4589  HB2 ASN A 297      -4.042  14.391  10.009  1.00 80.66           H  
ATOM   4590  HB3 ASN A 297      -5.256  13.106  10.168  1.00 80.66           H  
ATOM   4591  O   ASN A 297      -4.667  10.494  10.404  1.00 80.66           O  
ATOM   4592  CG  ASN A 297      -4.306  13.627  11.990  1.00 80.66           C  
ATOM   4593  ND2 ASN A 297      -5.070  14.571  12.481  1.00 80.66           N  
ATOM   4594 HD21 ASN A 297      -5.685  15.083  11.864  1.00 80.66           H  
ATOM   4595 HD22 ASN A 297      -5.098  14.600  13.490  1.00 80.66           H  
ATOM   4596  OD1 ASN A 297      -3.643  12.945  12.750  1.00 80.66           O  
ATOM   4597  N   LEU A 298      -2.639  10.383  11.349  1.00 83.62           N  
ATOM   4598  H   LEU A 298      -1.761  10.857  11.502  1.00 83.62           H  
ATOM   4599  CA  LEU A 298      -2.834   9.049  11.927  1.00 83.62           C  
ATOM   4600  HA  LEU A 298      -3.204   8.384  11.147  1.00 83.62           H  
ATOM   4601  C   LEU A 298      -3.892   8.996  13.041  1.00 83.62           C  
ATOM   4602  CB  LEU A 298      -1.493   8.510  12.447  1.00 83.62           C  
ATOM   4603  HB2 LEU A 298      -1.678   7.522  12.868  1.00 83.62           H  
ATOM   4604  HB3 LEU A 298      -1.146   9.153  13.256  1.00 83.62           H  
ATOM   4605  O   LEU A 298      -4.282   7.906  13.447  1.00 83.62           O  
ATOM   4606  CG  LEU A 298      -0.380   8.387  11.396  1.00 83.62           C  
ATOM   4607  HG  LEU A 298      -0.056   9.379  11.083  1.00 83.62           H  
ATOM   4608  CD1 LEU A 298       0.806   7.659  12.028  1.00 83.62           C  
ATOM   4609 HD11 LEU A 298       1.589   7.513  11.284  1.00 83.62           H  
ATOM   4610 HD12 LEU A 298       0.487   6.680  12.386  1.00 83.62           H  
ATOM   4611 HD13 LEU A 298       1.182   8.237  12.871  1.00 83.62           H  
ATOM   4612  CD2 LEU A 298      -0.801   7.590  10.167  1.00 83.62           C  
ATOM   4613 HD21 LEU A 298      -1.181   6.613  10.465  1.00 83.62           H  
ATOM   4614 HD22 LEU A 298       0.062   7.479   9.511  1.00 83.62           H  
ATOM   4615 HD23 LEU A 298      -1.575   8.129   9.621  1.00 83.62           H  
ATOM   4616  N   GLU A 299      -4.346  10.150  13.531  1.00 82.07           N  
ATOM   4617  H   GLU A 299      -3.944  11.012  13.191  1.00 82.07           H  
ATOM   4618  CA  GLU A 299      -5.406  10.263  14.540  1.00 82.07           C  
ATOM   4619  HA  GLU A 299      -5.388   9.387  15.188  1.00 82.07           H  
ATOM   4620  C   GLU A 299      -6.811  10.322  13.915  1.00 82.07           C  
ATOM   4621  CB  GLU A 299      -5.159  11.508  15.414  1.00 82.07           C  
ATOM   4622  HB2 GLU A 299      -5.239  12.394  14.784  1.00 82.07           H  
ATOM   4623  HB3 GLU A 299      -5.940  11.563  16.172  1.00 82.07           H  
ATOM   4624  O   GLU A 299      -7.802  10.301  14.639  1.00 82.07           O  
ATOM   4625  CG  GLU A 299      -3.794  11.508  16.131  1.00 82.07           C  
ATOM   4626  HG2 GLU A 299      -2.998  11.416  15.392  1.00 82.07           H  
ATOM   4627  HG3 GLU A 299      -3.746  10.636  16.783  1.00 82.07           H  
ATOM   4628  CD  GLU A 299      -3.528  12.781  16.960  1.00 82.07           C  
ATOM   4629  OE1 GLU A 299      -2.534  12.773  17.727  1.00 82.07           O  
ATOM   4630  OE2 GLU A 299      -4.259  13.791  16.800  1.00 82.07           O  
ATOM   4631  N   ARG A 300      -6.929  10.422  12.581  1.00 83.23           N  
ATOM   4632  H   ARG A 300      -6.091  10.362  12.020  1.00 83.23           H  
ATOM   4633  CA  ARG A 300      -8.219  10.480  11.880  1.00 83.23           C  
ATOM   4634  HA  ARG A 300      -9.028  10.526  12.609  1.00 83.23           H  
ATOM   4635  C   ARG A 300      -8.444   9.226  11.051  1.00 83.23           C  
ATOM   4636  CB  ARG A 300      -8.300  11.729  10.999  1.00 83.23           C  
ATOM   4637  HB2 ARG A 300      -9.170  11.642  10.348  1.00 83.23           H  
ATOM   4638  HB3 ARG A 300      -7.409  11.789  10.373  1.00 83.23           H  
ATOM   4639  O   ARG A 300      -7.710   8.964  10.101  1.00 83.23           O  
ATOM   4640  CG  ARG A 300      -8.436  13.005  11.833  1.00 83.23           C  
ATOM   4641  HG2 ARG A 300      -9.317  12.933  12.470  1.00 83.23           H  
ATOM   4642  HG3 ARG A 300      -7.549  13.139  12.453  1.00 83.23           H  
ATOM   4643  CD  ARG A 300      -8.588  14.184  10.876  1.00 83.23           C  
ATOM   4644  HD2 ARG A 300      -9.463  14.016  10.248  1.00 83.23           H  
ATOM   4645  HD3 ARG A 300      -7.707  14.222  10.235  1.00 83.23           H  
ATOM   4646  NE  ARG A 300      -8.731  15.461  11.598  1.00 83.23           N  
ATOM   4647  HE  ARG A 300      -8.827  15.401  12.602  1.00 83.23           H  
ATOM   4648  NH1 ARG A 300      -8.787  16.748   9.710  1.00 83.23           N  
ATOM   4649 HH11 ARG A 300      -8.942  17.621   9.226  1.00 83.23           H  
ATOM   4650 HH12 ARG A 300      -8.654  15.904   9.172  1.00 83.23           H  
ATOM   4651  NH2 ARG A 300      -9.014  17.712  11.721  1.00 83.23           N  
ATOM   4652 HH21 ARG A 300      -9.165  18.593  11.250  1.00 83.23           H  
ATOM   4653 HH22 ARG A 300      -9.149  17.619  12.718  1.00 83.23           H  
ATOM   4654  CZ  ARG A 300      -8.843  16.634  11.009  1.00 83.23           C  
ATOM   4655  N   GLU A 301      -9.509   8.496  11.372  1.00 85.09           N  
ATOM   4656  H   GLU A 301     -10.032   8.743  12.200  1.00 85.09           H  
ATOM   4657  CA  GLU A 301      -9.889   7.264  10.668  1.00 85.09           C  
ATOM   4658  HA  GLU A 301      -9.103   6.519  10.785  1.00 85.09           H  
ATOM   4659  C   GLU A 301     -10.075   7.507   9.165  1.00 85.09           C  
ATOM   4660  CB  GLU A 301     -11.181   6.717  11.292  1.00 85.09           C  
ATOM   4661  HB2 GLU A 301     -11.047   6.638  12.371  1.00 85.09           H  
ATOM   4662  HB3 GLU A 301     -11.987   7.424  11.095  1.00 85.09           H  
ATOM   4663  O   GLU A 301      -9.581   6.734   8.350  1.00 85.09           O  
ATOM   4664  CG  GLU A 301     -11.565   5.334  10.740  1.00 85.09           C  
ATOM   4665  HG2 GLU A 301     -10.844   4.601  11.103  1.00 85.09           H  
ATOM   4666  HG3 GLU A 301     -11.504   5.349   9.651  1.00 85.09           H  
ATOM   4667  CD  GLU A 301     -12.988   4.903  11.131  1.00 85.09           C  
ATOM   4668  OE1 GLU A 301     -13.525   4.015  10.430  1.00 85.09           O  
ATOM   4669  OE2 GLU A 301     -13.541   5.466  12.105  1.00 85.09           O  
ATOM   4670  N   GLU A 302     -10.719   8.615   8.793  1.00 86.09           N  
ATOM   4671  H   GLU A 302     -11.138   9.185   9.514  1.00 86.09           H  
ATOM   4672  CA  GLU A 302     -10.964   8.993   7.397  1.00 86.09           C  
ATOM   4673  HA  GLU A 302     -11.540   8.209   6.906  1.00 86.09           H  
ATOM   4674  C   GLU A 302      -9.661   9.171   6.601  1.00 86.09           C  
ATOM   4675  CB  GLU A 302     -11.778  10.297   7.359  1.00 86.09           C  
ATOM   4676  HB2 GLU A 302     -11.880  10.614   6.321  1.00 86.09           H  
ATOM   4677  HB3 GLU A 302     -11.230  11.064   7.906  1.00 86.09           H  
ATOM   4678  O   GLU A 302      -9.555   8.676   5.478  1.00 86.09           O  
ATOM   4679  CG  GLU A 302     -13.185  10.144   7.966  1.00 86.09           C  
ATOM   4680  HG2 GLU A 302     -13.737   9.411   7.378  1.00 86.09           H  
ATOM   4681  HG3 GLU A 302     -13.094   9.762   8.983  1.00 86.09           H  
ATOM   4682  CD  GLU A 302     -13.978  11.463   8.016  1.00 86.09           C  
ATOM   4683  OE1 GLU A 302     -15.143  11.412   8.469  1.00 86.09           O  
ATOM   4684  OE2 GLU A 302     -13.423  12.521   7.636  1.00 86.09           O  
ATOM   4685  N   ASP A 303      -8.646   9.809   7.196  1.00 86.43           N  
ATOM   4686  H   ASP A 303      -8.771  10.123   8.148  1.00 86.43           H  
ATOM   4687  CA  ASP A 303      -7.354  10.048   6.546  1.00 86.43           C  
ATOM   4688  HA  ASP A 303      -7.530  10.453   5.549  1.00 86.43           H  
ATOM   4689  C   ASP A 303      -6.581   8.728   6.379  1.00 86.43           C  
ATOM   4690  CB  ASP A 303      -6.529  11.078   7.349  1.00 86.43           C  
ATOM   4691  HB2 ASP A 303      -5.519  11.107   6.939  1.00 86.43           H  
ATOM   4692  HB3 ASP A 303      -6.455  10.744   8.383  1.00 86.43           H  
ATOM   4693  O   ASP A 303      -6.044   8.440   5.304  1.00 86.43           O  
ATOM   4694  CG  ASP A 303      -7.062  12.521   7.318  1.00 86.43           C  
ATOM   4695  OD1 ASP A 303      -7.815  12.875   6.390  1.00 86.43           O  
ATOM   4696  OD2 ASP A 303      -6.662  13.313   8.207  1.00 86.43           O  
ATOM   4697  N   VAL A 304      -6.561   7.883   7.418  1.00 89.20           N  
ATOM   4698  H   VAL A 304      -7.031   8.172   8.265  1.00 89.20           H  
ATOM   4699  CA  VAL A 304      -5.932   6.551   7.373  1.00 89.20           C  
ATOM   4700  HA  VAL A 304      -4.901   6.666   7.037  1.00 89.20           H  
ATOM   4701  C   VAL A 304      -6.632   5.640   6.358  1.00 89.20           C  
ATOM   4702  CB  VAL A 304      -5.915   5.915   8.777  1.00 89.20           C  
ATOM   4703  HB  VAL A 304      -6.926   5.908   9.186  1.00 89.20           H  
ATOM   4704  O   VAL A 304      -5.966   4.954   5.577  1.00 89.20           O  
ATOM   4705  CG1 VAL A 304      -5.391   4.474   8.757  1.00 89.20           C  
ATOM   4706 HG11 VAL A 304      -6.071   3.828   8.202  1.00 89.20           H  
ATOM   4707 HG12 VAL A 304      -5.345   4.107   9.782  1.00 89.20           H  
ATOM   4708 HG13 VAL A 304      -4.399   4.439   8.306  1.00 89.20           H  
ATOM   4709  CG2 VAL A 304      -5.002   6.713   9.719  1.00 89.20           C  
ATOM   4710 HG21 VAL A 304      -3.989   6.749   9.320  1.00 89.20           H  
ATOM   4711 HG22 VAL A 304      -4.986   6.247  10.704  1.00 89.20           H  
ATOM   4712 HG23 VAL A 304      -5.377   7.730   9.834  1.00 89.20           H  
ATOM   4713  N   SER A 305      -7.964   5.666   6.323  1.00 88.93           N  
ATOM   4714  H   SER A 305      -8.443   6.243   6.999  1.00 88.93           H  
ATOM   4715  CA  SER A 305      -8.784   4.928   5.358  1.00 88.93           C  
ATOM   4716  HA  SER A 305      -8.538   3.868   5.418  1.00 88.93           H  
ATOM   4717  C   SER A 305      -8.501   5.375   3.925  1.00 88.93           C  
ATOM   4718  CB  SER A 305     -10.263   5.101   5.713  1.00 88.93           C  
ATOM   4719  HB2 SER A 305     -10.550   6.146   5.596  1.00 88.93           H  
ATOM   4720  HB3 SER A 305     -10.422   4.807   6.750  1.00 88.93           H  
ATOM   4721  O   SER A 305      -8.209   4.537   3.068  1.00 88.93           O  
ATOM   4722  OG  SER A 305     -11.064   4.289   4.879  1.00 88.93           O  
ATOM   4723  HG  SER A 305     -11.981   4.491   5.077  1.00 88.93           H  
ATOM   4724  N   ALA A 306      -8.450   6.686   3.674  1.00 87.02           N  
ATOM   4725  H   ALA A 306      -8.702   7.335   4.405  1.00 87.02           H  
ATOM   4726  CA  ALA A 306      -8.091   7.231   2.368  1.00 87.02           C  
ATOM   4727  HA  ALA A 306      -8.788   6.840   1.627  1.00 87.02           H  
ATOM   4728  C   ALA A 306      -6.670   6.820   1.941  1.00 87.02           C  
ATOM   4729  CB  ALA A 306      -8.245   8.755   2.423  1.00 87.02           C  
ATOM   4730  HB1 ALA A 306      -7.575   9.176   3.173  1.00 87.02           H  
ATOM   4731  HB2 ALA A 306      -9.271   9.011   2.687  1.00 87.02           H  
ATOM   4732  HB3 ALA A 306      -8.012   9.184   1.448  1.00 87.02           H  
ATOM   4733  O   ALA A 306      -6.453   6.452   0.784  1.00 87.02           O  
ATOM   4734  N   ALA A 307      -5.701   6.815   2.863  1.00 88.61           N  
ATOM   4735  H   ALA A 307      -5.912   7.168   3.785  1.00 88.61           H  
ATOM   4736  CA  ALA A 307      -4.341   6.356   2.579  1.00 88.61           C  
ATOM   4737  HA  ALA A 307      -3.962   6.923   1.728  1.00 88.61           H  
ATOM   4738  C   ALA A 307      -4.300   4.864   2.191  1.00 88.61           C  
ATOM   4739  CB  ALA A 307      -3.449   6.661   3.789  1.00 88.61           C  
ATOM   4740  HB1 ALA A 307      -2.419   6.381   3.569  1.00 88.61           H  
ATOM   4741  HB2 ALA A 307      -3.794   6.107   4.663  1.00 88.61           H  
ATOM   4742  HB3 ALA A 307      -3.488   7.727   4.013  1.00 88.61           H  
ATOM   4743  O   ALA A 307      -3.631   4.495   1.220  1.00 88.61           O  
ATOM   4744  N   ILE A 308      -5.046   4.009   2.900  1.00 90.00           N  
ATOM   4745  H   ILE A 308      -5.572   4.375   3.681  1.00 90.00           H  
ATOM   4746  CA  ILE A 308      -5.185   2.581   2.569  1.00 90.00           C  
ATOM   4747  HA  ILE A 308      -4.188   2.150   2.476  1.00 90.00           H  
ATOM   4748  C   ILE A 308      -5.874   2.392   1.214  1.00 90.00           C  
ATOM   4749  CB  ILE A 308      -5.933   1.830   3.699  1.00 90.00           C  
ATOM   4750  HB  ILE A 308      -6.820   2.399   3.976  1.00 90.00           H  
ATOM   4751  O   ILE A 308      -5.445   1.546   0.426  1.00 90.00           O  
ATOM   4752  CG1 ILE A 308      -5.011   1.705   4.930  1.00 90.00           C  
ATOM   4753 HG12 ILE A 308      -4.233   0.975   4.703  1.00 90.00           H  
ATOM   4754 HG13 ILE A 308      -4.532   2.663   5.130  1.00 90.00           H  
ATOM   4755  CG2 ILE A 308      -6.379   0.425   3.239  1.00 90.00           C  
ATOM   4756 HG21 ILE A 308      -7.163   0.511   2.487  1.00 90.00           H  
ATOM   4757 HG22 ILE A 308      -6.806  -0.136   4.071  1.00 90.00           H  
ATOM   4758 HG23 ILE A 308      -5.535  -0.121   2.817  1.00 90.00           H  
ATOM   4759  CD1 ILE A 308      -5.725   1.275   6.215  1.00 90.00           C  
ATOM   4760 HD11 ILE A 308      -5.010   1.270   7.039  1.00 90.00           H  
ATOM   4761 HD12 ILE A 308      -6.148   0.275   6.121  1.00 90.00           H  
ATOM   4762 HD13 ILE A 308      -6.514   1.991   6.444  1.00 90.00           H  
ATOM   4763  N   GLU A 309      -6.914   3.167   0.914  1.00 88.50           N  
ATOM   4764  H   GLU A 309      -7.262   3.801   1.620  1.00 88.50           H  
ATOM   4765  CA  GLU A 309      -7.649   3.089  -0.350  1.00 88.50           C  
ATOM   4766  HA  GLU A 309      -7.985   2.063  -0.496  1.00 88.50           H  
ATOM   4767  C   GLU A 309      -6.764   3.475  -1.540  1.00 88.50           C  
ATOM   4768  CB  GLU A 309      -8.887   3.994  -0.280  1.00 88.50           C  
ATOM   4769  HB2 GLU A 309      -8.572   5.038  -0.288  1.00 88.50           H  
ATOM   4770  HB3 GLU A 309      -9.431   3.794   0.643  1.00 88.50           H  
ATOM   4771  O   GLU A 309      -6.720   2.758  -2.543  1.00 88.50           O  
ATOM   4772  CG  GLU A 309      -9.821   3.725  -1.468  1.00 88.50           C  
ATOM   4773  HG2 GLU A 309     -10.258   2.733  -1.358  1.00 88.50           H  
ATOM   4774  HG3 GLU A 309      -9.242   3.728  -2.392  1.00 88.50           H  
ATOM   4775  CD  GLU A 309     -10.937   4.764  -1.614  1.00 88.50           C  
ATOM   4776  OE1 GLU A 309     -11.412   4.892  -2.769  1.00 88.50           O  
ATOM   4777  OE2 GLU A 309     -11.252   5.475  -0.644  1.00 88.50           O  
ATOM   4778  N   VAL A 310      -6.000   4.564  -1.413  1.00 86.91           N  
ATOM   4779  H   VAL A 310      -6.108   5.118  -0.575  1.00 86.91           H  
ATOM   4780  CA  VAL A 310      -5.010   4.986  -2.413  1.00 86.91           C  
ATOM   4781  HA  VAL A 310      -5.516   5.178  -3.360  1.00 86.91           H  
ATOM   4782  C   VAL A 310      -3.998   3.873  -2.653  1.00 86.91           C  
ATOM   4783  CB  VAL A 310      -4.304   6.277  -1.957  1.00 86.91           C  
ATOM   4784  HB  VAL A 310      -4.014   6.173  -0.912  1.00 86.91           H  
ATOM   4785  O   VAL A 310      -3.752   3.486  -3.793  1.00 86.91           O  
ATOM   4786  CG1 VAL A 310      -3.038   6.580  -2.770  1.00 86.91           C  
ATOM   4787 HG11 VAL A 310      -2.308   5.776  -2.676  1.00 86.91           H  
ATOM   4788 HG12 VAL A 310      -2.564   7.475  -2.367  1.00 86.91           H  
ATOM   4789 HG13 VAL A 310      -3.292   6.722  -3.820  1.00 86.91           H  
ATOM   4790  CG2 VAL A 310      -5.247   7.479  -2.093  1.00 86.91           C  
ATOM   4791 HG21 VAL A 310      -6.195   7.278  -1.595  1.00 86.91           H  
ATOM   4792 HG22 VAL A 310      -4.797   8.352  -1.619  1.00 86.91           H  
ATOM   4793 HG23 VAL A 310      -5.446   7.692  -3.143  1.00 86.91           H  
ATOM   4794  N   VAL A 311      -3.419   3.304  -1.599  1.00 88.37           N  
ATOM   4795  H   VAL A 311      -3.644   3.636  -0.672  1.00 88.37           H  
ATOM   4796  CA  VAL A 311      -2.449   2.219  -1.768  1.00 88.37           C  
ATOM   4797  HA  VAL A 311      -1.678   2.549  -2.464  1.00 88.37           H  
ATOM   4798  C   VAL A 311      -3.094   0.978  -2.399  1.00 88.37           C  
ATOM   4799  CB  VAL A 311      -1.769   1.906  -0.430  1.00 88.37           C  
ATOM   4800  HB  VAL A 311      -2.518   1.782   0.352  1.00 88.37           H  
ATOM   4801  O   VAL A 311      -2.501   0.361  -3.282  1.00 88.37           O  
ATOM   4802  CG1 VAL A 311      -0.975   0.611  -0.556  1.00 88.37           C  
ATOM   4803 HG11 VAL A 311      -0.290   0.499   0.284  1.00 88.37           H  
ATOM   4804 HG12 VAL A 311      -1.657  -0.240  -0.566  1.00 88.37           H  
ATOM   4805 HG13 VAL A 311      -0.419   0.615  -1.494  1.00 88.37           H  
ATOM   4806  CG2 VAL A 311      -0.815   3.045  -0.043  1.00 88.37           C  
ATOM   4807 HG21 VAL A 311      -0.340   2.823   0.913  1.00 88.37           H  
ATOM   4808 HG22 VAL A 311      -1.366   3.980   0.060  1.00 88.37           H  
ATOM   4809 HG23 VAL A 311      -0.046   3.167  -0.806  1.00 88.37           H  
ATOM   4810  N   SER A 312      -4.323   0.638  -2.014  1.00 89.35           N  
ATOM   4811  H   SER A 312      -4.767   1.188  -1.293  1.00 89.35           H  
ATOM   4812  CA  SER A 312      -5.053  -0.500  -2.588  1.00 89.35           C  
ATOM   4813  HA  SER A 312      -4.461  -1.405  -2.451  1.00 89.35           H  
ATOM   4814  C   SER A 312      -5.282  -0.315  -4.089  1.00 89.35           C  
ATOM   4815  CB  SER A 312      -6.397  -0.693  -1.880  1.00 89.35           C  
ATOM   4816  HB2 SER A 312      -6.900  -1.561  -2.306  1.00 89.35           H  
ATOM   4817  HB3 SER A 312      -7.027   0.184  -2.028  1.00 89.35           H  
ATOM   4818  O   SER A 312      -5.025  -1.229  -4.870  1.00 89.35           O  
ATOM   4819  OG  SER A 312      -6.207  -0.907  -0.495  1.00 89.35           O  
ATOM   4820  HG  SER A 312      -5.968  -0.064  -0.103  1.00 89.35           H  
ATOM   4821  N   LYS A 313      -5.686   0.890  -4.512  1.00 88.48           N  
ATOM   4822  H   LYS A 313      -5.879   1.593  -3.813  1.00 88.48           H  
ATOM   4823  CA  LYS A 313      -5.809   1.268  -5.929  1.00 88.48           C  
ATOM   4824  HA  LYS A 313      -6.435   0.541  -6.447  1.00 88.48           H  
ATOM   4825  C   LYS A 313      -4.461   1.252  -6.652  1.00 88.48           C  
ATOM   4826  CB  LYS A 313      -6.451   2.660  -6.028  1.00 88.48           C  
ATOM   4827  HB2 LYS A 313      -6.298   3.050  -7.034  1.00 88.48           H  
ATOM   4828  HB3 LYS A 313      -5.958   3.327  -5.321  1.00 88.48           H  
ATOM   4829  O   LYS A 313      -4.401   0.865  -7.811  1.00 88.48           O  
ATOM   4830  CG  LYS A 313      -7.960   2.659  -5.747  1.00 88.48           C  
ATOM   4831  HG2 LYS A 313      -8.168   2.130  -4.817  1.00 88.48           H  
ATOM   4832  HG3 LYS A 313      -8.469   2.148  -6.563  1.00 88.48           H  
ATOM   4833  CD  LYS A 313      -8.482   4.099  -5.628  1.00 88.48           C  
ATOM   4834  HD2 LYS A 313      -8.085   4.536  -4.712  1.00 88.48           H  
ATOM   4835  HD3 LYS A 313      -8.145   4.689  -6.481  1.00 88.48           H  
ATOM   4836  CE  LYS A 313     -10.013   4.103  -5.580  1.00 88.48           C  
ATOM   4837  HE2 LYS A 313     -10.346   3.365  -4.849  1.00 88.48           H  
ATOM   4838  HE3 LYS A 313     -10.393   3.806  -6.557  1.00 88.48           H  
ATOM   4839  NZ  LYS A 313     -10.568   5.424  -5.194  1.00 88.48           N  
ATOM   4840  HZ1 LYS A 313     -10.592   5.469  -4.185  1.00 88.48           H  
ATOM   4841  HZ2 LYS A 313     -11.553   5.484  -5.407  1.00 88.48           H  
ATOM   4842  HZ3 LYS A 313     -10.052   6.212  -5.558  1.00 88.48           H  
ATOM   4843  N   ALA A 314      -3.367   1.635  -5.994  1.00 87.84           N  
ATOM   4844  H   ALA A 314      -3.463   2.001  -5.058  1.00 87.84           H  
ATOM   4845  CA  ALA A 314      -2.036   1.548  -6.593  1.00 87.84           C  
ATOM   4846  HA  ALA A 314      -2.029   2.112  -7.526  1.00 87.84           H  
ATOM   4847  C   ALA A 314      -1.668   0.098  -6.928  1.00 87.84           C  
ATOM   4848  CB  ALA A 314      -0.998   2.155  -5.652  1.00 87.84           C  
ATOM   4849  HB1 ALA A 314      -0.018   2.055  -6.118  1.00 87.84           H  
ATOM   4850  HB2 ALA A 314      -1.219   3.205  -5.458  1.00 87.84           H  
ATOM   4851  HB3 ALA A 314      -0.967   1.619  -4.704  1.00 87.84           H  
ATOM   4852  O   ALA A 314      -1.271  -0.201  -8.050  1.00 87.84           O  
ATOM   4853  N   VAL A 315      -1.867  -0.823  -5.983  1.00 89.82           N  
ATOM   4854  H   VAL A 315      -2.219  -0.519  -5.086  1.00 89.82           H  
ATOM   4855  CA  VAL A 315      -1.553  -2.246  -6.176  1.00 89.82           C  
ATOM   4856  HA  VAL A 315      -0.496  -2.335  -6.425  1.00 89.82           H  
ATOM   4857  C   VAL A 315      -2.317  -2.846  -7.368  1.00 89.82           C  
ATOM   4858  CB  VAL A 315      -1.787  -3.023  -4.865  1.00 89.82           C  
ATOM   4859  HB  VAL A 315      -2.799  -2.832  -4.506  1.00 89.82           H  
ATOM   4860  O   VAL A 315      -1.764  -3.694  -8.066  1.00 89.82           O  
ATOM   4861  CG1 VAL A 315      -1.607  -4.539  -5.024  1.00 89.82           C  
ATOM   4862 HG11 VAL A 315      -0.623  -4.761  -5.437  1.00 89.82           H  
ATOM   4863 HG12 VAL A 315      -1.716  -5.025  -4.055  1.00 89.82           H  
ATOM   4864 HG13 VAL A 315      -2.374  -4.940  -5.687  1.00 89.82           H  
ATOM   4865  CG2 VAL A 315      -0.784  -2.573  -3.789  1.00 89.82           C  
ATOM   4866 HG21 VAL A 315       0.232  -2.819  -4.096  1.00 89.82           H  
ATOM   4867 HG22 VAL A 315      -0.851  -1.498  -3.622  1.00 89.82           H  
ATOM   4868 HG23 VAL A 315      -1.010  -3.073  -2.847  1.00 89.82           H  
ATOM   4869  N   THR A 316      -3.533  -2.378  -7.676  1.00 89.22           N  
ATOM   4870  H   THR A 316      -3.952  -1.664  -7.097  1.00 89.22           H  
ATOM   4871  CA  THR A 316      -4.301  -2.872  -8.836  1.00 89.22           C  
ATOM   4872  HA  THR A 316      -4.156  -3.950  -8.899  1.00 89.22           H  
ATOM   4873  C   THR A 316      -3.839  -2.309 -10.184  1.00 89.22           C  
ATOM   4874  CB  THR A 316      -5.811  -2.638  -8.684  1.00 89.22           C  
ATOM   4875  HB  THR A 316      -6.315  -3.075  -9.546  1.00 89.22           H  
ATOM   4876  O   THR A 316      -4.043  -2.961 -11.207  1.00 89.22           O  
ATOM   4877  CG2 THR A 316      -6.388  -3.275  -7.422  1.00 89.22           C  
ATOM   4878 HG21 THR A 316      -7.469  -3.137  -7.400  1.00 89.22           H  
ATOM   4879 HG22 THR A 316      -5.952  -2.826  -6.530  1.00 89.22           H  
ATOM   4880 HG23 THR A 316      -6.170  -4.343  -7.422  1.00 89.22           H  
ATOM   4881  OG1 THR A 316      -6.119  -1.271  -8.638  1.00 89.22           O  
ATOM   4882  HG1 THR A 316      -7.075  -1.187  -8.600  1.00 89.22           H  
ATOM   4883  N   ILE A 317      -3.173  -1.147 -10.219  1.00 90.04           N  
ATOM   4884  H   ILE A 317      -3.047  -0.651  -9.348  1.00 90.04           H  
ATOM   4885  CA  ILE A 317      -2.640  -0.550 -11.461  1.00 90.04           C  
ATOM   4886  HA  ILE A 317      -3.444  -0.510 -12.196  1.00 90.04           H  
ATOM   4887  C   ILE A 317      -1.530  -1.418 -12.067  1.00 90.04           C  
ATOM   4888  CB  ILE A 317      -2.147   0.895 -11.193  1.00 90.04           C  
ATOM   4889  HB  ILE A 317      -1.518   0.886 -10.303  1.00 90.04           H  
ATOM   4890  O   ILE A 317      -1.356  -1.438 -13.291  1.00 90.04           O  
ATOM   4891  CG1 ILE A 317      -3.359   1.816 -10.936  1.00 90.04           C  
ATOM   4892 HG12 ILE A 317      -3.910   1.964 -11.864  1.00 90.04           H  
ATOM   4893 HG13 ILE A 317      -4.038   1.337 -10.230  1.00 90.04           H  
ATOM   4894  CG2 ILE A 317      -1.298   1.471 -12.347  1.00 90.04           C  
ATOM   4895 HG21 ILE A 317      -1.861   1.437 -13.279  1.00 90.04           H  
ATOM   4896 HG22 ILE A 317      -1.016   2.502 -12.138  1.00 90.04           H  
ATOM   4897 HG23 ILE A 317      -0.371   0.905 -12.443  1.00 90.04           H  
ATOM   4898  CD1 ILE A 317      -2.977   3.182 -10.357  1.00 90.04           C  
ATOM   4899 HD11 ILE A 317      -2.302   3.044  -9.513  1.00 90.04           H  
ATOM   4900 HD12 ILE A 317      -2.496   3.802 -11.114  1.00 90.04           H  
ATOM   4901 HD13 ILE A 317      -3.878   3.691 -10.015  1.00 90.04           H  
ATOM   4902  N   CYS A 318      -0.766  -2.122 -11.233  1.00 91.57           N  
ATOM   4903  H   CYS A 318      -0.973  -2.062 -10.246  1.00 91.57           H  
ATOM   4904  CA  CYS A 318       0.328  -2.996 -11.648  1.00 91.57           C  
ATOM   4905  HA  CYS A 318       0.396  -3.026 -12.736  1.00 91.57           H  
ATOM   4906  C   CYS A 318       0.079  -4.433 -11.162  1.00 91.57           C  
ATOM   4907  CB  CYS A 318       1.658  -2.417 -11.143  1.00 91.57           C  
ATOM   4908  HB2 CYS A 318       1.594  -2.240 -10.069  1.00 91.57           H  
ATOM   4909  HB3 CYS A 318       2.457  -3.136 -11.322  1.00 91.57           H  
ATOM   4910  O   CYS A 318       0.664  -4.836 -10.158  1.00 91.57           O  
ATOM   4911  SG  CYS A 318       2.049  -0.871 -12.014  1.00 91.57           S  
ATOM   4912  HG  CYS A 318       3.254  -0.711 -11.461  1.00 91.57           H  
ATOM   4913  N   PRO A 319      -0.737  -5.238 -11.873  1.00 88.21           N  
ATOM   4914  CA  PRO A 319      -1.084  -6.599 -11.444  1.00 88.21           C  
ATOM   4915  HA  PRO A 319      -1.554  -6.560 -10.461  1.00 88.21           H  
ATOM   4916  C   PRO A 319       0.132  -7.533 -11.347  1.00 88.21           C  
ATOM   4917  CB  PRO A 319      -2.109  -7.099 -12.469  1.00 88.21           C  
ATOM   4918  HB2 PRO A 319      -3.114  -6.886 -12.104  1.00 88.21           H  
ATOM   4919  HB3 PRO A 319      -2.004  -8.165 -12.674  1.00 88.21           H  
ATOM   4920  O   PRO A 319       0.184  -8.386 -10.465  1.00 88.21           O  
ATOM   4921  CG  PRO A 319      -1.836  -6.255 -13.713  1.00 88.21           C  
ATOM   4922  HG2 PRO A 319      -2.722  -6.160 -14.341  1.00 88.21           H  
ATOM   4923  HG3 PRO A 319      -1.010  -6.688 -14.277  1.00 88.21           H  
ATOM   4924  CD  PRO A 319      -1.412  -4.913 -13.124  1.00 88.21           C  
ATOM   4925  HD2 PRO A 319      -0.758  -4.397 -13.826  1.00 88.21           H  
ATOM   4926  HD3 PRO A 319      -2.293  -4.308 -12.912  1.00 88.21           H  
ATOM   4927  N   ASN A 320       1.151  -7.315 -12.186  1.00 89.71           N  
ATOM   4928  H   ASN A 320       1.026  -6.625 -12.913  1.00 89.71           H  
ATOM   4929  CA  ASN A 320       2.426  -8.044 -12.135  1.00 89.71           C  
ATOM   4930  HA  ASN A 320       2.214  -9.102 -11.981  1.00 89.71           H  
ATOM   4931  C   ASN A 320       3.329  -7.605 -10.966  1.00 89.71           C  
ATOM   4932  CB  ASN A 320       3.141  -7.883 -13.490  1.00 89.71           C  
ATOM   4933  HB2 ASN A 320       4.110  -8.381 -13.447  1.00 89.71           H  
ATOM   4934  HB3 ASN A 320       3.314  -6.826 -13.689  1.00 89.71           H  
ATOM   4935  O   ASN A 320       4.416  -8.149 -10.779  1.00 89.71           O  
ATOM   4936  CG  ASN A 320       2.370  -8.497 -14.645  1.00 89.71           C  
ATOM   4937  ND2 ASN A 320       2.609  -8.047 -15.853  1.00 89.71           N  
ATOM   4938 HD21 ASN A 320       2.120  -8.512 -16.605  1.00 89.71           H
[truncated: 452,475 more chars]
