# Supplementary material for: Nuclear genome of Bulinus truncatus, an intermediate host of the carcinogenic human blood fluke Schistosoma haematobium
Source: Nat Commun. 2022 Feb 21;13:977. doi: 10.1038/s41467-022-28634-9 (PMC8861042; doi:10.1038/s41467-022-28634-9)
Supplement: Supplementary file 6 — Supplementary Data 3 [file 41467_2022_28634_MOESM6_ESM.zip › Supplementary_Data_3/btru_002569-t1.mature.pep.pdb]

ATOM      1  N   THR A   1     -18.554  -2.843  -7.710  1.00 52.70           N  
ATOM      2  H   THR A   1     -18.520  -3.824  -7.947  1.00 52.70           H  
ATOM      3  H2  THR A   1     -18.545  -2.309  -8.568  1.00 52.70           H  
ATOM      4  H3  THR A   1     -19.394  -2.643  -7.186  1.00 52.70           H  
ATOM      5  CA  THR A   1     -17.345  -2.522  -6.925  1.00 52.70           C  
ATOM      6  HA  THR A   1     -17.397  -3.026  -5.960  1.00 52.70           H  
ATOM      7  C   THR A   1     -17.272  -1.020  -6.717  1.00 52.70           C  
ATOM      8  CB  THR A   1     -16.107  -3.044  -7.660  1.00 52.70           C  
ATOM      9  HB  THR A   1     -15.865  -2.406  -8.511  1.00 52.70           H  
ATOM     10  O   THR A   1     -17.115  -0.297  -7.689  1.00 52.70           O  
ATOM     11  CG2 THR A   1     -14.905  -3.163  -6.734  1.00 52.70           C  
ATOM     12 HG21 THR A   1     -14.057  -3.571  -7.285  1.00 52.70           H  
ATOM     13 HG22 THR A   1     -14.629  -2.179  -6.355  1.00 52.70           H  
ATOM     14 HG23 THR A   1     -15.135  -3.821  -5.896  1.00 52.70           H  
ATOM     15  OG1 THR A   1     -16.430  -4.327  -8.135  1.00 52.70           O  
ATOM     16  HG1 THR A   1     -15.622  -4.757  -8.426  1.00 52.70           H  
ATOM     17  N   TYR A   2     -17.497  -0.528  -5.497  1.00 50.09           N  
ATOM     18  H   TYR A   2     -17.572  -1.155  -4.709  1.00 50.09           H  
ATOM     19  CA  TYR A   2     -17.388   0.901  -5.167  1.00 50.09           C  
ATOM     20  HA  TYR A   2     -17.568   1.509  -6.054  1.00 50.09           H  
ATOM     21  C   TYR A   2     -15.968   1.174  -4.665  1.00 50.09           C  
ATOM     22  CB  TYR A   2     -18.455   1.265  -4.121  1.00 50.09           C  
ATOM     23  HB2 TYR A   2     -18.338   0.612  -3.256  1.00 50.09           H  
ATOM     24  HB3 TYR A   2     -19.439   1.064  -4.544  1.00 50.09           H  
ATOM     25  O   TYR A   2     -15.549   0.544  -3.702  1.00 50.09           O  
ATOM     26  CG  TYR A   2     -18.428   2.707  -3.646  1.00 50.09           C  
ATOM     27  CD1 TYR A   2     -17.848   3.020  -2.403  1.00 50.09           C  
ATOM     28  HD1 TYR A   2     -17.404   2.249  -1.792  1.00 50.09           H  
ATOM     29  CD2 TYR A   2     -19.020   3.729  -4.417  1.00 50.09           C  
ATOM     30  HD2 TYR A   2     -19.494   3.492  -5.358  1.00 50.09           H  
ATOM     31  CE1 TYR A   2     -17.874   4.344  -1.936  1.00 50.09           C  
ATOM     32  HE1 TYR A   2     -17.476   4.573  -0.958  1.00 50.09           H  
ATOM     33  CE2 TYR A   2     -19.008   5.064  -3.960  1.00 50.09           C  
ATOM     34  HE2 TYR A   2     -19.454   5.857  -4.541  1.00 50.09           H  
ATOM     35  OH  TYR A   2     -18.376   6.664  -2.283  1.00 50.09           O  
ATOM     36  HH  TYR A   2     -17.905   6.751  -1.452  1.00 50.09           H  
ATOM     37  CZ  TYR A   2     -18.421   5.378  -2.717  1.00 50.09           C  
ATOM     38  N   ILE A   3     -15.230   2.059  -5.338  1.00 56.53           N  
ATOM     39  H   ILE A   3     -15.647   2.517  -6.136  1.00 56.53           H  
ATOM     40  CA  ILE A   3     -13.879   2.484  -4.944  1.00 56.53           C  
ATOM     41  HA  ILE A   3     -13.523   1.880  -4.109  1.00 56.53           H  
ATOM     42  C   ILE A   3     -13.978   3.933  -4.477  1.00 56.53           C  
ATOM     43  CB  ILE A   3     -12.881   2.305  -6.112  1.00 56.53           C  
ATOM     44  HB  ILE A   3     -13.318   2.759  -7.001  1.00 56.53           H  
ATOM     45  O   ILE A   3     -14.303   4.823  -5.276  1.00 56.53           O  
ATOM     46  CG1 ILE A   3     -12.674   0.819  -6.444  1.00 56.53           C  
ATOM     47 HG12 ILE A   3     -12.018   0.383  -5.690  1.00 56.53           H  
ATOM     48 HG13 ILE A   3     -13.627   0.292  -6.416  1.00 56.53           H  
ATOM     49  CG2 ILE A   3     -11.535   2.988  -5.802  1.00 56.53           C  
ATOM     50 HG21 ILE A   3     -11.645   4.072  -5.776  1.00 56.53           H  
ATOM     51 HG22 ILE A   3     -11.167   2.640  -4.837  1.00 56.53           H  
ATOM     52 HG23 ILE A   3     -10.787   2.751  -6.558  1.00 56.53           H  
ATOM     53  CD1 ILE A   3     -12.066   0.587  -7.830  1.00 56.53           C  
ATOM     54 HD11 ILE A   3     -12.695   1.037  -8.597  1.00 56.53           H  
ATOM     55 HD12 ILE A   3     -11.056   0.994  -7.888  1.00 56.53           H  
ATOM     56 HD13 ILE A   3     -12.025  -0.488  -8.007  1.00 56.53           H  
ATOM     57  N   SER A   4     -13.718   4.172  -3.194  1.00 65.44           N  
ATOM     58  H   SER A   4     -13.465   3.397  -2.597  1.00 65.44           H  
ATOM     59  CA  SER A   4     -13.796   5.501  -2.590  1.00 65.44           C  
ATOM     60  HA  SER A   4     -14.327   6.174  -3.263  1.00 65.44           H  
ATOM     61  C   SER A   4     -12.421   6.092  -2.338  1.00 65.44           C  
ATOM     62  CB  SER A   4     -14.593   5.472  -1.299  1.00 65.44           C  
ATOM     63  HB2 SER A   4     -15.504   4.895  -1.461  1.00 65.44           H  
ATOM     64  HB3 SER A   4     -14.011   5.000  -0.508  1.00 65.44           H  
ATOM     65  O   SER A   4     -11.962   6.183  -1.207  1.00 65.44           O  
ATOM     66  OG  SER A   4     -14.914   6.807  -0.970  1.00 65.44           O  
ATOM     67  HG  SER A   4     -14.270   7.127  -0.333  1.00 65.44           H  
ATOM     68  N   LEU A   5     -11.780   6.566  -3.396  1.00 62.59           N  
ATOM     69  H   LEU A   5     -12.168   6.409  -4.316  1.00 62.59           H  
ATOM     70  CA  LEU A   5     -10.575   7.392  -3.269  1.00 62.59           C  
ATOM     71  HA  LEU A   5     -10.107   7.209  -2.301  1.00 62.59           H  
ATOM     72  C   LEU A   5     -10.910   8.884  -3.260  1.00 62.59           C  
ATOM     73  CB  LEU A   5      -9.570   6.984  -4.343  1.00 62.59           C  
ATOM     74  HB2 LEU A   5     -10.036   7.095  -5.323  1.00 62.59           H  
ATOM     75  HB3 LEU A   5      -8.701   7.640  -4.300  1.00 62.59           H  
ATOM     76  O   LEU A   5     -10.069   9.716  -3.587  1.00 62.59           O  
ATOM     77  CG  LEU A   5      -9.107   5.536  -4.139  1.00 62.59           C  
ATOM     78  HG  LEU A   5      -9.963   4.867  -4.054  1.00 62.59           H  
ATOM     79  CD1 LEU A   5      -8.331   5.127  -5.358  1.00 62.59           C  
ATOM     80 HD11 LEU A   5      -7.415   5.714  -5.418  1.00 62.59           H  
ATOM     81 HD12 LEU A   5      -8.082   4.073  -5.241  1.00 62.59           H  
ATOM     82 HD13 LEU A   5      -8.941   5.231  -6.256  1.00 62.59           H  
ATOM     83  CD2 LEU A   5      -8.204   5.346  -2.924  1.00 62.59           C  
ATOM     84 HD21 LEU A   5      -8.769   5.514  -2.007  1.00 62.59           H  
ATOM     85 HD22 LEU A   5      -7.361   6.037  -2.957  1.00 62.59           H  
ATOM     86 HD23 LEU A   5      -7.819   4.326  -2.894  1.00 62.59           H  
ATOM     87  N   GLY A   6     -12.161   9.221  -2.920  1.00 54.88           N  
ATOM     88  H   GLY A   6     -12.765   8.495  -2.564  1.00 54.88           H  
ATOM     89  CA  GLY A   6     -12.565  10.601  -2.705  1.00 54.88           C  
ATOM     90  HA2 GLY A   6     -12.528  11.145  -3.648  1.00 54.88           H  
ATOM     91  HA3 GLY A   6     -13.579  10.642  -2.306  1.00 54.88           H  
ATOM     92  C   GLY A   6     -11.623  11.248  -1.696  1.00 54.88           C  
ATOM     93  O   GLY A   6     -11.343  10.678  -0.637  1.00 54.88           O  
ATOM     94  N   VAL A   7     -11.116  12.426  -2.052  1.00 47.32           N  
ATOM     95  H   VAL A   7     -11.356  12.783  -2.966  1.00 47.32           H  
ATOM     96  CA  VAL A   7     -10.302  13.292  -1.196  1.00 47.32           C  
ATOM     97  HA  VAL A   7      -9.564  12.676  -0.681  1.00 47.32           H  
ATOM     98  C   VAL A   7     -11.217  13.920  -0.139  1.00 47.32           C  
ATOM     99  CB  VAL A   7      -9.549  14.356  -2.034  1.00 47.32           C  
ATOM    100  HB  VAL A   7     -10.250  15.119  -2.372  1.00 47.32           H  
ATOM    101  O   VAL A   7     -11.342  15.137  -0.062  1.00 47.32           O  
ATOM    102  CG1 VAL A   7      -8.433  15.027  -1.220  1.00 47.32           C  
ATOM    103 HG11 VAL A   7      -8.845  15.515  -0.336  1.00 47.32           H  
ATOM    104 HG12 VAL A   7      -7.937  15.785  -1.825  1.00 47.32           H  
ATOM    105 HG13 VAL A   7      -7.698  14.285  -0.909  1.00 47.32           H  
ATOM    106  CG2 VAL A   7      -8.894  13.762  -3.291  1.00 47.32           C  
ATOM    107 HG21 VAL A   7      -8.236  12.939  -3.015  1.00 47.32           H  
ATOM    108 HG22 VAL A   7      -9.650  13.400  -3.988  1.00 47.32           H  
ATOM    109 HG23 VAL A   7      -8.308  14.527  -3.800  1.00 47.32           H  
ATOM    110  N   ASP A   8     -11.939  13.098   0.628  1.00 52.84           N  
ATOM    111  H   ASP A   8     -11.832  12.104   0.489  1.00 52.84           H  
ATOM    112  CA  ASP A   8     -12.851  13.541   1.683  1.00 52.84           C  
ATOM    113  HA  ASP A   8     -13.488  14.335   1.293  1.00 52.84           H  
ATOM    114  C   ASP A   8     -12.031  14.155   2.826  1.00 52.84           C  
ATOM    115  CB  ASP A   8     -13.758  12.385   2.171  1.00 52.84           C  
ATOM    116  HB2 ASP A   8     -13.191  11.455   2.175  1.00 52.84           H  
ATOM    117  HB3 ASP A   8     -14.061  12.591   3.197  1.00 52.84           H  
ATOM    118  O   ASP A   8     -11.745  13.494   3.819  1.00 52.84           O  
ATOM    119  CG  ASP A   8     -15.057  12.201   1.377  1.00 52.84           C  
ATOM    120  OD1 ASP A   8     -15.466  13.151   0.672  1.00 52.84           O  
ATOM    121  OD2 ASP A   8     -15.654  11.110   1.517  1.00 52.84           O  
ATOM    122  N   ASN A   9     -11.608  15.410   2.629  1.00 54.80           N  
ATOM    123  H   ASN A   9     -11.723  15.727   1.677  1.00 54.80           H  
ATOM    124  CA  ASN A   9     -11.142  16.447   3.560  1.00 54.80           C  
ATOM    125  HA  ASN A   9     -10.262  16.897   3.101  1.00 54.80           H  
ATOM    126  C   ASN A   9     -10.637  15.995   4.939  1.00 54.80           C  
ATOM    127  CB  ASN A   9     -12.233  17.535   3.649  1.00 54.80           C  
ATOM    128  HB2 ASN A   9     -13.208  17.066   3.785  1.00 54.80           H  
ATOM    129  HB3 ASN A   9     -12.051  18.190   4.500  1.00 54.80           H  
ATOM    130  O   ASN A   9     -10.977  16.602   5.954  1.00 54.80           O  
ATOM    131  CG  ASN A   9     -12.260  18.448   2.442  1.00 54.80           C  
ATOM    132  ND2 ASN A   9     -13.341  19.161   2.242  1.00 54.80           N  
ATOM    133 HD21 ASN A   9     -14.147  19.053   2.842  1.00 54.80           H  
ATOM    134 HD22 ASN A   9     -13.332  19.742   1.417  1.00 54.80           H  
ATOM    135  OD1 ASN A   9     -11.312  18.577   1.690  1.00 54.80           O  
ATOM    136  N   ASN A  10      -9.825  14.940   4.997  1.00 64.77           N  
ATOM    137  H   ASN A  10      -9.683  14.418   4.144  1.00 64.77           H  
ATOM    138  CA  ASN A  10      -9.369  14.333   6.243  1.00 64.77           C  
ATOM    139  HA  ASN A  10      -8.998  13.343   5.975  1.00 64.77           H  
ATOM    140  C   ASN A  10     -10.506  14.090   7.266  1.00 64.77           C  
ATOM    141  CB  ASN A  10      -8.193  15.158   6.798  1.00 64.77           C  
ATOM    142  HB2 ASN A  10      -8.563  16.133   7.115  1.00 64.77           H  
ATOM    143  HB3 ASN A  10      -7.787  14.653   7.674  1.00 64.77           H  
ATOM    144  O   ASN A  10     -10.274  14.133   8.477  1.00 64.77           O  
ATOM    145  CG  ASN A  10      -7.054  15.339   5.807  1.00 64.77           C  
ATOM    146  ND2 ASN A  10      -6.566  16.546   5.640  1.00 64.77           N  
ATOM    147 HD21 ASN A  10      -6.980  17.335   6.117  1.00 64.77           H  
ATOM    148 HD22 ASN A  10      -5.813  16.650   4.975  1.00 64.77           H  
ATOM    149  OD1 ASN A  10      -6.558  14.412   5.190  1.00 64.77           O  
ATOM    150  N   ASN A  11     -11.746  13.881   6.799  1.00 78.08           N  
ATOM    151  H   ASN A  11     -11.870  13.793   5.800  1.00 78.08           H  
ATOM    152  CA  ASN A  11     -12.920  13.797   7.662  1.00 78.08           C  
ATOM    153  HA  ASN A  11     -12.703  14.344   8.580  1.00 78.08           H  
ATOM    154  C   ASN A  11     -13.207  12.341   8.039  1.00 78.08           C  
ATOM    155  CB  ASN A  11     -14.132  14.483   7.019  1.00 78.08           C  
ATOM    156  HB2 ASN A  11     -13.867  15.501   6.734  1.00 78.08           H  
ATOM    157  HB3 ASN A  11     -14.424  13.932   6.126  1.00 78.08           H  
ATOM    158  O   ASN A  11     -13.618  11.527   7.217  1.00 78.08           O  
ATOM    159  CG  ASN A  11     -15.305  14.544   7.988  1.00 78.08           C  
ATOM    160  ND2 ASN A  11     -16.514  14.639   7.487  1.00 78.08           N  
ATOM    161 HD21 ASN A  11     -16.647  14.629   6.486  1.00 78.08           H  
ATOM    162 HD22 ASN A  11     -17.278  14.674   8.147  1.00 78.08           H  
ATOM    163  OD1 ASN A  11     -15.162  14.509   9.202  1.00 78.08           O  
ATOM    164  N   CYS A  12     -12.978  12.026   9.306  1.00 87.77           N  
ATOM    165  H   CYS A  12     -12.625  12.765   9.897  1.00 87.77           H  
ATOM    166  CA  CYS A  12     -12.916  10.666   9.836  1.00 87.77           C  
ATOM    167  HA  CYS A  12     -13.554   9.996   9.260  1.00 87.77           H  
ATOM    168  C   CYS A  12     -13.349  10.650  11.315  1.00 87.77           C  
ATOM    169  CB  CYS A  12     -11.459  10.233   9.716  1.00 87.77           C  
ATOM    170  HB2 CYS A  12     -11.148  10.242   8.671  1.00 87.77           H  
ATOM    171  HB3 CYS A  12     -11.336   9.228  10.120  1.00 87.77           H  
ATOM    172  O   CYS A  12     -12.564  10.299  12.203  1.00 87.77           O  
ATOM    173  SG  CYS A  12     -10.459  11.407  10.673  1.00 87.77           S  
ATOM    174  N   PRO A  13     -14.563  11.110  11.648  1.00 89.00           N  
ATOM    175  CA  PRO A  13     -14.928  11.365  13.034  1.00 89.00           C  
ATOM    176  HA  PRO A  13     -14.334  12.200  13.407  1.00 89.00           H  
ATOM    177  C   PRO A  13     -14.670  10.144  13.916  1.00 89.00           C  
ATOM    178  CB  PRO A  13     -16.398  11.772  13.021  1.00 89.00           C  
ATOM    179  HB2 PRO A  13     -16.475  12.856  12.943  1.00 89.00           H  
ATOM    180  HB3 PRO A  13     -16.941  11.410  13.894  1.00 89.00           H  
ATOM    181  O   PRO A  13     -14.858   8.991  13.511  1.00 89.00           O  
ATOM    182  CG  PRO A  13     -16.906  11.135  11.735  1.00 89.00           C  
ATOM    183  HG2 PRO A  13     -17.142  10.089  11.928  1.00 89.00           H  
ATOM    184  HG3 PRO A  13     -17.772  11.675  11.349  1.00 89.00           H  
ATOM    185  CD  PRO A  13     -15.717  11.227  10.781  1.00 89.00           C  
ATOM    186  HD2 PRO A  13     -15.709  12.198  10.286  1.00 89.00           H  
ATOM    187  HD3 PRO A  13     -15.753  10.424  10.045  1.00 89.00           H  
ATOM    188  N   ARG A  14     -14.205  10.415  15.137  1.00 88.33           N  
ATOM    189  H   ARG A  14     -14.082  11.382  15.405  1.00 88.33           H  
ATOM    190  CA  ARG A  14     -13.977   9.365  16.119  1.00 88.33           C  
ATOM    191  HA  ARG A  14     -13.424   8.569  15.620  1.00 88.33           H  
ATOM    192  C   ARG A  14     -15.321   8.801  16.556  1.00 88.33           C  
ATOM    193  CB  ARG A  14     -13.130   9.884  17.284  1.00 88.33           C  
ATOM    194  HB2 ARG A  14     -12.241  10.371  16.881  1.00 88.33           H  
ATOM    195  HB3 ARG A  14     -13.701  10.614  17.858  1.00 88.33           H  
ATOM    196  O   ARG A  14     -16.183   9.552  17.007  1.00 88.33           O  
ATOM    197  CG  ARG A  14     -12.688   8.731  18.195  1.00 88.33           C  
ATOM    198  HG2 ARG A  14     -13.561   8.255  18.642  1.00 88.33           H  
ATOM    199  HG3 ARG A  14     -12.144   7.993  17.605  1.00 88.33           H  
ATOM    200  CD  ARG A  14     -11.779   9.259  19.305  1.00 88.33           C  
ATOM    201  HD2 ARG A  14     -12.333   9.987  19.897  1.00 88.33           H  
ATOM    202  HD3 ARG A  14     -10.921   9.752  18.846  1.00 88.33           H  
ATOM    203  NE  ARG A  14     -11.304   8.169  20.175  1.00 88.33           N  
ATOM    204  HE  ARG A  14     -11.537   7.229  19.888  1.00 88.33           H  
ATOM    205  NH1 ARG A  14     -10.057   9.459  21.605  1.00 88.33           N  
ATOM    206 HH11 ARG A  14     -10.312  10.275  21.068  1.00 88.33           H  
ATOM    207 HH12 ARG A  14      -9.442   9.533  22.403  1.00 88.33           H  
ATOM    208  NH2 ARG A  14     -10.146   7.252  21.912  1.00 88.33           N  
ATOM    209 HH21 ARG A  14      -9.504   7.339  22.687  1.00 88.33           H  
ATOM    210 HH22 ARG A  14     -10.393   6.326  21.595  1.00 88.33           H  
ATOM    211  CZ  ARG A  14     -10.509   8.296  21.222  1.00 88.33           C  
ATOM    212  N   VAL A  15     -15.487   7.488  16.458  1.00 85.40           N  
ATOM    213  H   VAL A  15     -14.727   6.940  16.081  1.00 85.40           H  
ATOM    214  CA  VAL A  15     -16.713   6.796  16.877  1.00 85.40           C  
ATOM    215  HA  VAL A  15     -17.436   7.541  17.209  1.00 85.40           H  
ATOM    216  C   VAL A  15     -16.442   5.898  18.081  1.00 85.40           C  
ATOM    217  CB  VAL A  15     -17.384   6.046  15.710  1.00 85.40           C  
ATOM    218  HB  VAL A  15     -18.297   5.588  16.091  1.00 85.40           H  
ATOM    219  O   VAL A  15     -15.351   5.350  18.234  1.00 85.40           O  
ATOM    220  CG1 VAL A  15     -17.787   7.005  14.584  1.00 85.40           C  
ATOM    221 HG11 VAL A  15     -16.902   7.435  14.116  1.00 85.40           H  
ATOM    222 HG12 VAL A  15     -18.401   7.812  14.983  1.00 85.40           H  
ATOM    223 HG13 VAL A  15     -18.357   6.469  13.825  1.00 85.40           H  
ATOM    224  CG2 VAL A  15     -16.513   4.930  15.130  1.00 85.40           C  
ATOM    225 HG21 VAL A  15     -15.572   5.335  14.756  1.00 85.40           H  
ATOM    226 HG22 VAL A  15     -17.035   4.436  14.312  1.00 85.40           H  
ATOM    227 HG23 VAL A  15     -16.303   4.193  15.906  1.00 85.40           H  
ATOM    228  N   GLN A  16     -17.442   5.737  18.953  1.00 78.55           N  
ATOM    229  H   GLN A  16     -18.316   6.214  18.787  1.00 78.55           H  
ATOM    230  CA  GLN A  16     -17.375   4.806  20.083  1.00 78.55           C  
ATOM    231  HA  GLN A  16     -16.365   4.809  20.493  1.00 78.55           H  
ATOM    232  C   GLN A  16     -17.661   3.379  19.604  1.00 78.55           C  
ATOM    233  CB  GLN A  16     -18.334   5.229  21.206  1.00 78.55           C  
ATOM    234  HB2 GLN A  16     -18.336   4.440  21.957  1.00 78.55           H  
ATOM    235  HB3 GLN A  16     -19.345   5.327  20.810  1.00 78.55           H  
ATOM    236  O   GLN A  16     -18.772   2.869  19.731  1.00 78.55           O  
ATOM    237  CG  GLN A  16     -17.927   6.541  21.892  1.00 78.55           C  
ATOM    238  HG2 GLN A  16     -18.020   7.367  21.187  1.00 78.55           H  
ATOM    239  HG3 GLN A  16     -16.887   6.473  22.211  1.00 78.55           H  
ATOM    240  CD  GLN A  16     -18.784   6.845  23.120  1.00 78.55           C  
ATOM    241  NE2 GLN A  16     -18.579   7.969  23.769  1.00 78.55           N  
ATOM    242 HE21 GLN A  16     -17.895   8.643  23.456  1.00 78.55           H  
ATOM    243 HE22 GLN A  16     -19.184   8.121  24.563  1.00 78.55           H  
ATOM    244  OE1 GLN A  16     -19.645   6.089  23.532  1.00 78.55           O  
ATOM    245  N   ARG A  17     -16.657   2.748  18.998  1.00 75.63           N  
ATOM    246  H   ARG A  17     -15.781   3.241  18.902  1.00 75.63           H  
ATOM    247  CA  ARG A  17     -16.652   1.323  18.646  1.00 75.63           C  
ATOM    248  HA  ARG A  17     -17.405   0.803  19.238  1.00 75.63           H  
ATOM    249  C   ARG A  17     -15.303   0.731  19.032  1.00 75.63           C  
ATOM    250  CB  ARG A  17     -16.964   1.123  17.152  1.00 75.63           C  
ATOM    251  HB2 ARG A  17     -16.888   0.061  16.919  1.00 75.63           H  
ATOM    252  HB3 ARG A  17     -16.228   1.655  16.550  1.00 75.63           H  
ATOM    253  O   ARG A  17     -14.341   1.477  19.182  1.00 75.63           O  
ATOM    254  CG  ARG A  17     -18.377   1.607  16.787  1.00 75.63           C  
ATOM    255  HG2 ARG A  17     -18.431   2.691  16.891  1.00 75.63           H  
ATOM    256  HG3 ARG A  17     -19.104   1.148  17.458  1.00 75.63           H  
ATOM    257  CD  ARG A  17     -18.723   1.229  15.345  1.00 75.63           C  
ATOM    258  HD2 ARG A  17     -17.955   1.642  14.692  1.00 75.63           H  
ATOM    259  HD3 ARG A  17     -18.696   0.144  15.245  1.00 75.63           H  
ATOM    260  NE  ARG A  17     -20.037   1.768  14.937  1.00 75.63           N  
ATOM    261  HE  ARG A  17     -20.072   2.763  14.765  1.00 75.63           H  
ATOM    262  NH1 ARG A  17     -21.294  -0.179  14.970  1.00 75.63           N  
ATOM    263 HH11 ARG A  17     -22.206  -0.612  14.981  1.00 75.63           H  
ATOM    264 HH12 ARG A  17     -20.494  -0.746  15.211  1.00 75.63           H  
ATOM    265  NH2 ARG A  17     -22.236   1.744  14.366  1.00 75.63           N  
ATOM    266 HH21 ARG A  17     -22.193   2.730  14.152  1.00 75.63           H  
ATOM    267 HH22 ARG A  17     -23.057   1.228  14.081  1.00 75.63           H  
ATOM    268  CZ  ARG A  17     -21.172   1.106  14.768  1.00 75.63           C  
ATOM    269  N   ASP A  18     -15.254  -0.585  19.209  1.00 79.35           N  
ATOM    270  H   ASP A  18     -16.096  -1.134  19.117  1.00 79.35           H  
ATOM    271  CA  ASP A  18     -14.012  -1.264  19.589  1.00 79.35           C  
ATOM    272  HA  ASP A  18     -13.379  -0.581  20.157  1.00 79.35           H  
ATOM    273  C   ASP A  18     -13.189  -1.692  18.360  1.00 79.35           C  
ATOM    274  CB  ASP A  18     -14.334  -2.461  20.502  1.00 79.35           C  
ATOM    275  HB2 ASP A  18     -13.424  -3.047  20.632  1.00 79.35           H  
ATOM    276  HB3 ASP A  18     -15.066  -3.098  20.004  1.00 79.35           H  
ATOM    277  O   ASP A  18     -11.961  -1.692  18.414  1.00 79.35           O  
ATOM    278  CG  ASP A  18     -14.847  -2.083  21.906  1.00 79.35           C  
ATOM    279  OD1 ASP A  18     -14.376  -1.089  22.517  1.00 79.35           O  
ATOM    280  OD2 ASP A  18     -15.693  -2.828  22.441  1.00 79.35           O  
ATOM    281  N   GLU A  19     -13.844  -2.059  17.252  1.00 84.44           N  
ATOM    282  H   GLU A  19     -14.852  -2.009  17.230  1.00 84.44           H  
ATOM    283  CA  GLU A  19     -13.192  -2.671  16.086  1.00 84.44           C  
ATOM    284  HA  GLU A  19     -12.175  -2.287  16.005  1.00 84.44           H  
ATOM    285  C   GLU A  19     -13.924  -2.301  14.772  1.00 84.44           C  
ATOM    286  CB  GLU A  19     -13.098  -4.201  16.295  1.00 84.44           C  
ATOM    287  HB2 GLU A  19     -12.630  -4.630  15.410  1.00 84.44           H  
ATOM    288  HB3 GLU A  19     -14.108  -4.588  16.427  1.00 84.44           H  
ATOM    289  O   GLU A  19     -15.118  -1.978  14.784  1.00 84.44           O  
ATOM    290  CG  GLU A  19     -12.260  -4.633  17.514  1.00 84.44           C  
ATOM    291  HG2 GLU A  19     -11.273  -4.177  17.427  1.00 84.44           H  
ATOM    292  HG3 GLU A  19     -12.728  -4.251  18.421  1.00 84.44           H  
ATOM    293  CD  GLU A  19     -12.103  -6.150  17.719  1.00 84.44           C  
ATOM    294  OE1 GLU A  19     -10.964  -6.552  18.072  1.00 84.44           O  
ATOM    295  OE2 GLU A  19     -13.130  -6.874  17.737  1.00 84.44           O  
ATOM    296  N   CYS A  20     -13.201  -2.303  13.639  1.00 88.84           N  
ATOM    297  H   CYS A  20     -12.234  -2.590  13.684  1.00 88.84           H  
ATOM    298  CA  CYS A  20     -13.745  -1.950  12.316  1.00 88.84           C  
ATOM    299  HA  CYS A  20     -14.274  -1.000  12.393  1.00 88.84           H  
ATOM    300  C   CYS A  20     -14.748  -2.986  11.778  1.00 88.84           C  
ATOM    301  CB  CYS A  20     -12.603  -1.798  11.294  1.00 88.84           C  
ATOM    302  HB2 CYS A  20     -13.049  -1.605  10.319  1.00 88.84           H  
ATOM    303  HB3 CYS A  20     -12.073  -2.747  11.213  1.00 88.84           H  
ATOM    304  O   CYS A  20     -15.629  -2.642  10.993  1.00 88.84           O  
ATOM    305  SG  CYS A  20     -11.386  -0.486  11.591  1.00 88.84           S  
ATOM    306  N   ASP A  21     -14.630  -4.241  12.203  1.00 75.19           N  
ATOM    307  H   ASP A  21     -13.982  -4.448  12.950  1.00 75.19           H  
ATOM    308  CA  ASP A  21     -15.471  -5.370  11.799  1.00 75.19           C  
ATOM    309  HA  ASP A  21     -15.576  -5.322  10.715  1.00 75.19           H  
ATOM    310  C   ASP A  21     -16.883  -5.322  12.430  1.00 75.19           C  
ATOM    311  CB  ASP A  21     -14.742  -6.683  12.161  1.00 75.19           C  
ATOM    312  HB2 ASP A  21     -15.297  -7.519  11.736  1.00 75.19           H  
ATOM    313  HB3 ASP A  21     -13.747  -6.678  11.715  1.00 75.19           H  
ATOM    314  O   ASP A  21     -17.875  -5.740  11.841  1.00 75.19           O  
ATOM    315  CG  ASP A  21     -14.616  -6.884  13.677  1.00 75.19           C  
ATOM    316  OD1 ASP A  21     -14.510  -5.849  14.373  1.00 75.19           O  
ATOM    317  OD2 ASP A  21     -14.729  -8.028  14.148  1.00 75.19           O  
ATOM    318  N   ARG A  22     -17.041  -4.718  13.608  1.00 69.72           N  
ATOM    319  H   ARG A  22     -16.190  -4.510  14.109  1.00 69.72           H  
ATOM    320  CA  ARG A  22     -18.352  -4.596  14.283  1.00 69.72           C  
ATOM    321  HA  ARG A  22     -18.949  -5.464  14.003  1.00 69.72           H  
ATOM    322  C   ARG A  22     -19.170  -3.392  13.820  1.00 69.72           C  
ATOM    323  CB  ARG A  22     -18.162  -4.643  15.797  1.00 69.72           C  
ATOM    324  HB2 ARG A  22     -17.514  -3.822  16.104  1.00 69.72           H  
ATOM    325  HB3 ARG A  22     -19.128  -4.541  16.291  1.00 69.72           H  
ATOM    326  O   ARG A  22     -20.061  -2.902  14.527  1.00 69.72           O  
ATOM    327  CG  ARG A  22     -17.542  -5.977  16.214  1.00 69.72           C  
ATOM    328  HG2 ARG A  22     -16.557  -6.085  15.757  1.00 69.72           H  
ATOM    329  HG3 ARG A  22     -18.171  -6.809  15.895  1.00 69.72           H  
ATOM    330  CD  ARG A  22     -17.378  -6.006  17.725  1.00 69.72           C  
ATOM    331  HD2 ARG A  22     -17.017  -5.034  18.063  1.00 69.72           H  
ATOM    332  HD3 ARG A  22     -18.341  -6.222  18.188  1.00 69.72           H  
ATOM    333  NE  ARG A  22     -16.379  -7.008  18.086  1.00 69.72           N  
ATOM    334  HE  ARG A  22     -15.711  -7.257  17.370  1.00 69.72           H  
ATOM    335  NH1 ARG A  22     -16.800  -7.101  20.338  1.00 69.72           N  
ATOM    336 HH11 ARG A  22     -17.565  -6.456  20.204  1.00 69.72           H  
ATOM    337 HH12 ARG A  22     -16.501  -7.391  21.258  1.00 69.72           H  
ATOM    338  NH2 ARG A  22     -15.044  -8.178  19.443  1.00 69.72           N  
ATOM    339 HH21 ARG A  22     -14.357  -8.085  18.707  1.00 69.72           H  
ATOM    340 HH22 ARG A  22     -14.730  -8.498  20.348  1.00 69.72           H  
ATOM    341  CZ  ARG A  22     -16.094  -7.437  19.290  1.00 69.72           C  
ATOM    342  N   MET A  23     -18.855  -2.846  12.652  1.00 64.71           N  
ATOM    343  H   MET A  23     -18.147  -3.305  12.096  1.00 64.71           H  
ATOM    344  CA  MET A  23     -19.563  -1.700  12.102  1.00 64.71           C  
ATOM    345  HA  MET A  23     -19.875  -1.053  12.921  1.00 64.71           H  
ATOM    346  C   MET A  23     -20.839  -2.131  11.374  1.00 64.71           C  
ATOM    347  CB  MET A  23     -18.623  -0.863  11.231  1.00 64.71           C  
ATOM    348  HB2 MET A  23     -19.221  -0.105  10.725  1.00 64.71           H  
ATOM    349  HB3 MET A  23     -18.144  -1.484  10.475  1.00 64.71           H  
ATOM    350  O   MET A  23     -20.807  -2.586  10.237  1.00 64.71           O  
ATOM    351  CG  MET A  23     -17.560  -0.190  12.110  1.00 64.71           C  
ATOM    352  HG2 MET A  23     -18.030   0.143  13.036  1.00 64.71           H  
ATOM    353  HG3 MET A  23     -16.802  -0.925  12.379  1.00 64.71           H  
ATOM    354  SD  MET A  23     -16.746   1.246  11.378  1.00 64.71           S  
ATOM    355  CE  MET A  23     -18.158   2.385  11.318  1.00 64.71           C  
ATOM    356  HE1 MET A  23     -18.610   2.461  12.307  1.00 64.71           H  
ATOM    357  HE2 MET A  23     -17.835   3.377  11.003  1.00 64.71           H  
ATOM    358  HE3 MET A  23     -18.897   2.024  10.603  1.00 64.71           H  
ATOM    359  N   LEU A  24     -21.994  -1.907  12.009  1.00 63.34           N  
ATOM    360  H   LEU A  24     -21.950  -1.616  12.975  1.00 63.34           H  
ATOM    361  CA  LEU A  24     -23.270  -1.813  11.292  1.00 63.34           C  
ATOM    362  HA  LEU A  24     -23.367  -2.671  10.627  1.00 63.34           H  
ATOM    363  C   LEU A  24     -23.246  -0.539  10.438  1.00 63.34           C  
ATOM    364  CB  LEU A  24     -24.455  -1.793  12.277  1.00 63.34           C  
ATOM    365  HB2 LEU A  24     -25.370  -1.608  11.714  1.00 63.34           H  
ATOM    366  HB3 LEU A  24     -24.320  -0.958  12.965  1.00 63.34           H  
ATOM    367  O   LEU A  24     -22.874   0.509  10.971  1.00 63.34           O  
ATOM    368  CG  LEU A  24     -24.639  -3.086  13.092  1.00 63.34           C  
ATOM    369  HG  LEU A  24     -23.721  -3.306  13.637  1.00 63.34           H  
ATOM    370  CD1 LEU A  24     -25.762  -2.892  14.110  1.00 63.34           C  
ATOM    371 HD11 LEU A  24     -26.704  -2.697  13.598  1.00 63.34           H  
ATOM    372 HD12 LEU A  24     -25.529  -2.059  14.774  1.00 63.34           H  
ATOM    373 HD13 LEU A  24     -25.867  -3.795  14.712  1.00 63.34           H  
ATOM    374  CD2 LEU A  24     -24.994  -4.277  12.204  1.00 63.34           C  
ATOM    375 HD21 LEU A  24     -25.861  -4.052  11.583  1.00 63.34           H  
ATOM    376 HD22 LEU A  24     -24.144  -4.540  11.575  1.00 63.34           H  
ATOM    377 HD23 LEU A  24     -25.225  -5.137  12.833  1.00 63.34           H  
ATOM    378  N   LYS A  25     -23.612  -0.668   9.150  1.00 65.33           N  
ATOM    379  H   LYS A  25     -23.817  -1.611   8.854  1.00 65.33           H  
ATOM    380  CA  LYS A  25     -23.687   0.380   8.107  1.00 65.33           C  
ATOM    381  HA  LYS A  25     -22.876   0.223   7.396  1.00 65.33           H  
ATOM    382  C   LYS A  25     -23.538   1.808   8.660  1.00 65.33           C  
ATOM    383  CB  LYS A  25     -25.031   0.269   7.355  1.00 65.33           C  
ATOM    384  HB2 LYS A  25     -25.149   1.160   6.737  1.00 65.33           H  
ATOM    385  HB3 LYS A  25     -25.844   0.258   8.080  1.00 65.33           H  
ATOM    386  O   LYS A  25     -24.453   2.331   9.287  1.00 65.33           O  
ATOM    387  CG  LYS A  25     -25.145  -0.961   6.438  1.00 65.33           C  
ATOM    388  HG2 LYS A  25     -24.336  -0.940   5.707  1.00 65.33           H  
ATOM    389  HG3 LYS A  25     -25.058  -1.870   7.034  1.00 65.33           H  
ATOM    390  CD  LYS A  25     -26.496  -0.965   5.702  1.00 65.33           C  
ATOM    391  HD2 LYS A  25     -27.297  -0.994   6.440  1.00 65.33           H  
ATOM    392  HD3 LYS A  25     -26.587  -0.047   5.120  1.00 65.33           H  
ATOM    393  CE  LYS A  25     -26.614  -2.177   4.768  1.00 65.33           C  
ATOM    394  HE2 LYS A  25     -25.814  -2.127   4.030  1.00 65.33           H  
ATOM    395  HE3 LYS A  25     -26.460  -3.082   5.356  1.00 65.33           H  
ATOM    396  NZ  LYS A  25     -27.938  -2.225   4.092  1.00 65.33           N  
ATOM    397  HZ1 LYS A  25     -28.094  -1.390   3.545  1.00 65.33           H  
ATOM    398  HZ2 LYS A  25     -28.682  -2.302   4.771  1.00 65.33           H  
ATOM    399  HZ3 LYS A  25     -27.999  -3.026   3.480  1.00 65.33           H  
ATOM    400  N   SER A  26     -22.389   2.428   8.409  1.00 73.42           N  
ATOM    401  H   SER A  26     -21.692   1.934   7.870  1.00 73.42           H  
ATOM    402  CA  SER A  26     -22.160   3.858   8.653  1.00 73.42           C  
ATOM    403  HA  SER A  26     -22.769   4.197   9.491  1.00 73.42           H  
ATOM    404  C   SER A  26     -22.555   4.650   7.408  1.00 73.42           C  
ATOM    405  CB  SER A  26     -20.686   4.064   9.012  1.00 73.42           C  
ATOM    406  HB2 SER A  26     -20.496   3.627   9.992  1.00 73.42           H  
ATOM    407  HB3 SER A  26     -20.080   3.531   8.279  1.00 73.42           H  
ATOM    408  O   SER A  26     -22.417   4.138   6.297  1.00 73.42           O  
ATOM    409  OG  SER A  26     -20.297   5.421   9.020  1.00 73.42           O  
ATOM    410  HG  SER A  26     -19.578   5.514   8.390  1.00 73.42           H  
ATOM    411  N   ASP A  27     -23.018   5.891   7.561  1.00 81.13           N  
ATOM    412  H   ASP A  27     -23.217   6.235   8.489  1.00 81.13           H  
ATOM    413  CA  ASP A  27     -23.200   6.815   6.430  1.00 81.13           C  
ATOM    414  HA  ASP A  27     -23.631   6.272   5.589  1.00 81.13           H  
ATOM    415  C   ASP A  27     -21.872   7.393   5.933  1.00 81.13           C  
ATOM    416  CB  ASP A  27     -24.187   7.926   6.804  1.00 81.13           C  
ATOM    417  HB2 ASP A  27     -23.880   8.383   7.744  1.00 81.13           H  
ATOM    418  HB3 ASP A  27     -24.172   8.692   6.028  1.00 81.13           H  
ATOM    419  O   ASP A  27     -21.747   7.758   4.767  1.00 81.13           O  
ATOM    420  CG  ASP A  27     -25.613   7.386   6.912  1.00 81.13           C  
ATOM    421  OD1 ASP A  27     -25.939   6.464   6.124  1.00 81.13           O  
ATOM    422  OD2 ASP A  27     -26.340   7.881   7.796  1.00 81.13           O  
ATOM    423  N   LEU A  28     -20.859   7.394   6.796  1.00 85.85           N  
ATOM    424  H   LEU A  28     -21.031   7.003   7.711  1.00 85.85           H  
ATOM    425  CA  LEU A  28     -19.535   7.935   6.526  1.00 85.85           C  
ATOM    426  HA  LEU A  28     -19.620   8.782   5.845  1.00 85.85           H  
ATOM    427  C   LEU A  28     -18.631   6.890   5.894  1.00 85.85           C  
ATOM    428  CB  LEU A  28     -18.912   8.402   7.844  1.00 85.85           C  
ATOM    429  HB2 LEU A  28     -17.920   8.807   7.642  1.00 85.85           H  
ATOM    430  HB3 LEU A  28     -18.781   7.538   8.495  1.00 85.85           H  
ATOM    431  O   LEU A  28     -18.534   5.783   6.419  1.00 85.85           O  
ATOM    432  CG  LEU A  28     -19.746   9.457   8.580  1.00 85.85           C  
ATOM    433  HG  LEU A  28     -20.775   9.123   8.714  1.00 85.85           H  
ATOM    434  CD1 LEU A  28     -19.131   9.633   9.955  1.00 85.85           C  
ATOM    435 HD11 LEU A  28     -18.074   9.858   9.817  1.00 85.85           H  
ATOM    436 HD12 LEU A  28     -19.634  10.441  10.486  1.00 85.85           H  
ATOM    437 HD13 LEU A  28     -19.233   8.711  10.527  1.00 85.85           H  
ATOM    438  CD2 LEU A  28     -19.741  10.796   7.845  1.00 85.85           C  
ATOM    439 HD21 LEU A  28     -20.280  11.539   8.434  1.00 85.85           H  
ATOM    440 HD22 LEU A  28     -18.719  11.138   7.685  1.00 85.85           H  
ATOM    441 HD23 LEU A  28     -20.246  10.698   6.884  1.00 85.85           H  
ATOM    442  N   GLN A  29     -17.905   7.270   4.844  1.00 88.32           N  
ATOM    443  H   GLN A  29     -18.051   8.191   4.457  1.00 88.32           H  
ATOM    444  CA  GLN A  29     -16.899   6.416   4.218  1.00 88.32           C  
ATOM    445  HA  GLN A  29     -17.388   5.529   3.816  1.00 88.32           H  
ATOM    446  C   GLN A  29     -15.833   5.954   5.219  1.00 88.32           C  
ATOM    447  CB  GLN A  29     -16.251   7.200   3.067  1.00 88.32           C  
ATOM    448  HB2 GLN A  29     -15.771   8.097   3.458  1.00 88.32           H  
ATOM    449  HB3 GLN A  29     -17.016   7.512   2.357  1.00 88.32           H  
ATOM    450  O   GLN A  29     -15.581   4.755   5.341  1.00 88.32           O  
ATOM    451  CG  GLN A  29     -15.195   6.360   2.343  1.00 88.32           C  
ATOM    452  HG2 GLN A  29     -14.432   6.033   3.050  1.00 88.32           H  
ATOM    453  HG3 GLN A  29     -14.709   6.979   1.589  1.00 88.32           H  
ATOM    454  CD  GLN A  29     -15.785   5.137   1.673  1.00 88.32           C  
ATOM    455  NE2 GLN A  29     -15.062   4.045   1.629  1.00 88.32           N  
ATOM    456 HE21 GLN A  29     -15.458   3.189   1.268  1.00 88.32           H  
ATOM    457 HE22 GLN A  29     -14.152   4.003   2.065  1.00 88.32           H  
ATOM    458  OE1 GLN A  29     -16.899   5.157   1.179  1.00 88.32           O  
ATOM    459  N   TYR A  30     -15.251   6.913   5.940  1.00 91.65           N  
ATOM    460  H   TYR A  30     -15.539   7.870   5.793  1.00 91.65           H  
ATOM    461  CA  TYR A  30     -14.162   6.693   6.880  1.00 91.65           C  
ATOM    462  HA  TYR A  30     -13.913   5.632   6.884  1.00 91.65           H  
ATOM    463  C   TYR A  30     -14.567   7.088   8.297  1.00 91.65           C  
ATOM    464  CB  TYR A  30     -12.911   7.456   6.429  1.00 91.65           C  
ATOM    465  HB2 TYR A  30     -13.128   8.524   6.399  1.00 91.65           H  
ATOM    466  HB3 TYR A  30     -12.134   7.294   7.177  1.00 91.65           H  
ATOM    467  O   TYR A  30     -15.188   8.130   8.514  1.00 91.65           O  
ATOM    468  CG  TYR A  30     -12.377   7.001   5.087  1.00 91.65           C  
ATOM    469  CD1 TYR A  30     -11.810   5.718   4.971  1.00 91.65           C  
ATOM    470  HD1 TYR A  30     -11.704   5.086   5.840  1.00 91.65           H  
ATOM    471  CD2 TYR A  30     -12.502   7.827   3.949  1.00 91.65           C  
ATOM    472  HD2 TYR A  30     -12.921   8.818   4.042  1.00 91.65           H  
ATOM    473  CE1 TYR A  30     -11.435   5.237   3.706  1.00 91.65           C  
ATOM    474  HE1 TYR A  30     -11.012   4.251   3.580  1.00 91.65           H  
ATOM    475  CE2 TYR A  30     -12.126   7.344   2.679  1.00 91.65           C  
ATOM    476  HE2 TYR A  30     -12.262   7.957   1.800  1.00 91.65           H  
ATOM    477  OH  TYR A  30     -11.392   5.451   1.362  1.00 91.65           O  
ATOM    478  HH  TYR A  30     -11.397   6.004   0.577  1.00 91.65           H  
ATOM    479  CZ  TYR A  30     -11.639   6.025   2.560  1.00 91.65           C  
ATOM    480  N   VAL A  31     -14.172   6.276   9.274  1.00 91.80           N  
ATOM    481  H   VAL A  31     -13.686   5.428   9.022  1.00 91.80           H  
ATOM    482  CA  VAL A  31     -14.276   6.614  10.699  1.00 91.80           C  
ATOM    483  HA  VAL A  31     -14.422   7.690  10.801  1.00 91.80           H  
ATOM    484  C   VAL A  31     -12.982   6.275  11.421  1.00 91.80           C  
ATOM    485  CB  VAL A  31     -15.464   5.930  11.396  1.00 91.80           C  
ATOM    486  HB  VAL A  31     -15.467   6.255  12.437  1.00 91.80           H  
ATOM    487  O   VAL A  31     -12.255   5.369  11.018  1.00 91.80           O  
ATOM    488  CG1 VAL A  31     -16.812   6.335  10.787  1.00 91.80           C  
ATOM    489 HG11 VAL A  31     -16.898   7.422  10.794  1.00 91.80           H  
ATOM    490 HG12 VAL A  31     -16.885   5.982   9.759  1.00 91.80           H  
ATOM    491 HG13 VAL A  31     -17.628   5.911  11.372  1.00 91.80           H  
ATOM    492  CG2 VAL A  31     -15.353   4.406  11.391  1.00 91.80           C  
ATOM    493 HG21 VAL A  31     -16.089   3.997  12.083  1.00 91.80           H  
ATOM    494 HG22 VAL A  31     -15.509   4.018  10.385  1.00 91.80           H  
ATOM    495 HG23 VAL A  31     -14.373   4.086  11.745  1.00 91.80           H  
ATOM    496  N   ASN A  32     -12.712   6.983  12.511  1.00 92.47           N  
ATOM    497  H   ASN A  32     -13.353   7.713  12.789  1.00 92.47           H  
ATOM    498  CA  ASN A  32     -11.597   6.684  13.395  1.00 92.47           C  
ATOM    499  HA  ASN A  32     -10.862   6.073  12.870  1.00 92.47           H  
ATOM    500  C   ASN A  32     -12.096   5.870  14.602  1.00 92.47           C  
ATOM    501  CB  ASN A  32     -10.920   8.017  13.739  1.00 92.47           C  
ATOM    502  HB2 ASN A  32     -10.579   8.483  12.814  1.00 92.47           H  
ATOM    503  HB3 ASN A  32     -11.638   8.688  14.210  1.00 92.47           H  
ATOM    504  O   ASN A  32     -12.961   6.323  15.358  1.00 92.47           O  
ATOM    505  CG  ASN A  32      -9.732   7.875  14.661  1.00 92.47           C  
ATOM    506  ND2 ASN A  32      -8.952   8.918  14.807  1.00 92.47           N  
ATOM    507 HD21 ASN A  32      -8.147   8.790  15.404  1.00 92.47           H  
ATOM    508 HD22 ASN A  32      -9.112   9.740  14.243  1.00 92.47           H  
ATOM    509  OD1 ASN A  32      -9.494   6.860  15.281  1.00 92.47           O  
ATOM    510  N   VAL A  33     -11.561   4.664  14.778  1.00 92.67           N  
ATOM    511  H   VAL A  33     -10.839   4.369  14.136  1.00 92.67           H  
ATOM    512  CA  VAL A  33     -11.929   3.725  15.844  1.00 92.67           C  
ATOM    513  HA  VAL A  33     -12.730   4.147  16.450  1.00 92.67           H  
ATOM    514  C   VAL A  33     -10.733   3.485  16.750  1.00 92.67           C  
ATOM    515  CB  VAL A  33     -12.443   2.407  15.237  1.00 92.67           C  
ATOM    516  HB  VAL A  33     -11.739   2.057  14.482  1.00 92.67           H  
ATOM    517  O   VAL A  33      -9.657   3.127  16.286  1.00 92.67           O  
ATOM    518  CG1 VAL A  33     -12.625   1.300  16.276  1.00 92.67           C  
ATOM    519 HG11 VAL A  33     -11.665   0.993  16.689  1.00 92.67           H  
ATOM    520 HG12 VAL A  33     -13.269   1.663  17.077  1.00 92.67           H  
ATOM    521 HG13 VAL A  33     -13.083   0.427  15.811  1.00 92.67           H  
ATOM    522  CG2 VAL A  33     -13.815   2.643  14.597  1.00 92.67           C  
ATOM    523 HG21 VAL A  33     -14.518   2.974  15.361  1.00 92.67           H  
ATOM    524 HG22 VAL A  33     -13.735   3.402  13.818  1.00 92.67           H  
ATOM    525 HG23 VAL A  33     -14.182   1.720  14.150  1.00 92.67           H  
ATOM    526  N   TYR A  34     -10.926   3.628  18.059  1.00 91.48           N  
ATOM    527  H   TYR A  34     -11.865   3.799  18.390  1.00 91.48           H  
ATOM    528  CA  TYR A  34      -9.904   3.259  19.033  1.00 91.48           C  
ATOM    529  HA  TYR A  34      -8.915   3.415  18.604  1.00 91.48           H  
ATOM    530  C   TYR A  34     -10.034   1.778  19.388  1.00 91.48           C  
ATOM    531  CB  TYR A  34     -10.005   4.165  20.258  1.00 91.48           C  
ATOM    532  HB2 TYR A  34      -9.772   5.186  19.954  1.00 91.48           H  
ATOM    533  HB3 TYR A  34     -11.032   4.152  20.624  1.00 91.48           H  
ATOM    534  O   TYR A  34     -10.997   1.372  20.038  1.00 91.48           O  
ATOM    535  CG  TYR A  34      -9.072   3.759  21.381  1.00 91.48           C  
ATOM    536  CD1 TYR A  34      -9.591   3.030  22.466  1.00 91.48           C  
ATOM    537  HD1 TYR A  34     -10.634   2.749  22.481  1.00 91.48           H  
ATOM    538  CD2 TYR A  34      -7.695   4.062  21.327  1.00 91.48           C  
ATOM    539  HD2 TYR A  34      -7.287   4.578  20.470  1.00 91.48           H  
ATOM    540  CE1 TYR A  34      -8.744   2.638  23.514  1.00 91.48           C  
ATOM    541  HE1 TYR A  34      -9.126   2.086  24.360  1.00 91.48           H  
ATOM    542  CE2 TYR A  34      -6.838   3.650  22.373  1.00 91.48           C  
ATOM    543  HE2 TYR A  34      -5.777   3.851  22.345  1.00 91.48           H  
ATOM    544  OH  TYR A  34      -6.622   2.536  24.524  1.00 91.48           O  
ATOM    545  HH  TYR A  34      -5.673   2.632  24.411  1.00 91.48           H  
ATOM    546  CZ  TYR A  34      -7.372   2.944  23.474  1.00 91.48           C  
ATOM    547  N   SER A  35      -9.042   0.982  18.996  1.00 90.50           N  
ATOM    548  H   SER A  35      -8.251   1.389  18.517  1.00 90.50           H  
ATOM    549  CA  SER A  35      -8.980  -0.427  19.348  1.00 90.50           C  
ATOM    550  HA  SER A  35      -9.998  -0.809  19.420  1.00 90.50           H  
ATOM    551  C   SER A  35      -8.302  -0.621  20.696  1.00 90.50           C  
ATOM    552  CB  SER A  35      -8.272  -1.233  18.266  1.00 90.50           C  
ATOM    553  HB2 SER A  35      -8.749  -1.057  17.301  1.00 90.50           H  
ATOM    554  HB3 SER A  35      -7.222  -0.946  18.209  1.00 90.50           H  
ATOM    555  O   SER A  35      -7.084  -0.494  20.822  1.00 90.50           O  
ATOM    556  OG  SER A  35      -8.392  -2.599  18.615  1.00 90.50           O  
ATOM    557  HG  SER A  35      -9.259  -2.894  18.328  1.00 90.50           H  
ATOM    558  N   LYS A  36      -9.086  -1.020  21.702  1.00 89.28           N  
ATOM    559  H   LYS A  36     -10.081  -1.040  21.530  1.00 89.28           H  
ATOM    560  CA  LYS A  36      -8.572  -1.394  23.034  1.00 89.28           C  
ATOM    561  HA  LYS A  36      -8.042  -0.549  23.474  1.00 89.28           H  
ATOM    562  C   LYS A  36      -7.576  -2.549  22.969  1.00 89.28           C  
ATOM    563  CB  LYS A  36      -9.732  -1.813  23.943  1.00 89.28           C  
ATOM    564  HB2 LYS A  36      -9.324  -2.219  24.869  1.00 89.28           H  
ATOM    565  HB3 LYS A  36     -10.301  -2.601  23.448  1.00 89.28           H  
ATOM    566  O   LYS A  36      -6.637  -2.598  23.753  1.00 89.28           O  
ATOM    567  CG  LYS A  36     -10.661  -0.650  24.298  1.00 89.28           C  
ATOM    568  HG2 LYS A  36     -10.122   0.078  24.904  1.00 89.28           H  
ATOM    569  HG3 LYS A  36     -11.023  -0.171  23.388  1.00 89.28           H  
ATOM    570  CD  LYS A  36     -11.854  -1.193  25.086  1.00 89.28           C  
ATOM    571  HD2 LYS A  36     -11.517  -1.638  26.023  1.00 89.28           H  
ATOM    572  HD3 LYS A  36     -12.330  -1.964  24.481  1.00 89.28           H  
ATOM    573  CE  LYS A  36     -12.857  -0.076  25.373  1.00 89.28           C  
ATOM    574  HE2 LYS A  36     -12.673   0.334  26.366  1.00 89.28           H  
ATOM    575  HE3 LYS A  36     -12.711   0.714  24.637  1.00 89.28           H  
ATOM    576  NZ  LYS A  36     -14.239  -0.590  25.244  1.00 89.28           N  
ATOM    577  HZ1 LYS A  36     -14.384  -0.867  24.283  1.00 89.28           H  
ATOM    578  HZ2 LYS A  36     -14.934   0.119  25.429  1.00 89.28           H  
ATOM    579  HZ3 LYS A  36     -14.404  -1.412  25.807  1.00 89.28           H  
ATOM    580  N   ARG A  37      -7.774  -3.472  22.024  1.00 88.76           N  
ATOM    581  H   ARG A  37      -8.551  -3.333  21.395  1.00 88.76           H  
ATOM    582  CA  ARG A  37      -6.915  -4.645  21.826  1.00 88.76           C  
ATOM    583  HA  ARG A  37      -6.855  -5.210  22.757  1.00 88.76           H  
ATOM    584  C   ARG A  37      -5.480  -4.262  21.461  1.00 88.76           C  
ATOM    585  CB  ARG A  37      -7.560  -5.512  20.739  1.00 88.76           C  
ATOM    586  HB2 ARG A  37      -7.658  -4.932  19.822  1.00 88.76           H  
ATOM    587  HB3 ARG A  37      -8.557  -5.808  21.066  1.00 88.76           H  
ATOM    588  O   ARG A  37      -4.546  -4.948  21.866  1.00 88.76           O  
ATOM    589  CG  ARG A  37      -6.738  -6.766  20.442  1.00 88.76           C  
ATOM    590  HG2 ARG A  37      -6.601  -7.344  21.356  1.00 88.76           H  
ATOM    591  HG3 ARG A  37      -5.765  -6.485  20.040  1.00 88.76           H  
ATOM    592  CD  ARG A  37      -7.463  -7.611  19.403  1.00 88.76           C  
ATOM    593  HD2 ARG A  37      -7.688  -6.990  18.535  1.00 88.76           H  
ATOM    594  HD3 ARG A  37      -8.404  -7.974  19.816  1.00 88.76           H  
ATOM    595  NE  ARG A  37      -6.617  -8.738  19.002  1.00 88.76           N  
ATOM    596  HE  ARG A  37      -5.799  -8.925  19.565  1.00 88.76           H  
ATOM    597  NH1 ARG A  37      -7.814  -9.350  17.127  1.00 88.76           N  
ATOM    598 HH11 ARG A  37      -7.918  -9.935  16.311  1.00 88.76           H  
ATOM    599 HH12 ARG A  37      -8.569  -8.718  17.355  1.00 88.76           H  
ATOM    600  NH2 ARG A  37      -5.877 -10.320  17.596  1.00 88.76           N  
ATOM    601 HH21 ARG A  37      -5.973 -10.734  16.680  1.00 88.76           H  
ATOM    602 HH22 ARG A  37      -5.040 -10.449  18.146  1.00 88.76           H  
ATOM    603  CZ  ARG A  37      -6.786  -9.463  17.919  1.00 88.76           C  
ATOM    604  N   PHE A  38      -5.315  -3.191  20.690  1.00 90.50           N  
ATOM    605  H   PHE A  38      -6.135  -2.678  20.398  1.00 90.50           H  
ATOM    606  CA  PHE A  38      -4.010  -2.724  20.221  1.00 90.50           C  
ATOM    607  HA  PHE A  38      -3.250  -3.461  20.482  1.00 90.50           H  
ATOM    608  C   PHE A  38      -3.556  -1.420  20.882  1.00 90.50           C  
ATOM    609  CB  PHE A  38      -4.037  -2.617  18.693  1.00 90.50           C  
ATOM    610  HB2 PHE A  38      -3.079  -2.232  18.344  1.00 90.50           H  
ATOM    611  HB3 PHE A  38      -4.801  -1.895  18.404  1.00 90.50           H  
ATOM    612  O   PHE A  38      -2.458  -0.967  20.576  1.00 90.50           O  
ATOM    613  CG  PHE A  38      -4.296  -3.940  17.998  1.00 90.50           C  
ATOM    614  CD1 PHE A  38      -3.255  -4.868  17.814  1.00 90.50           C  
ATOM    615  HD1 PHE A  38      -2.260  -4.638  18.164  1.00 90.50           H  
ATOM    616  CD2 PHE A  38      -5.586  -4.255  17.543  1.00 90.50           C  
ATOM    617  HD2 PHE A  38      -6.389  -3.548  17.695  1.00 90.50           H  
ATOM    618  CE1 PHE A  38      -3.519  -6.094  17.177  1.00 90.50           C  
ATOM    619  HE1 PHE A  38      -2.730  -6.816  17.026  1.00 90.50           H  
ATOM    620  CE2 PHE A  38      -5.846  -5.470  16.891  1.00 90.50           C  
ATOM    621  HE2 PHE A  38      -6.840  -5.688  16.529  1.00 90.50           H  
ATOM    622  CZ  PHE A  38      -4.809  -6.397  16.714  1.00 90.50           C  
ATOM    623  HZ  PHE A  38      -5.004  -7.334  16.214  1.00 90.50           H  
ATOM    624  N   ASP A  39      -4.383  -0.839  21.759  1.00 91.37           N  
ATOM    625  H   ASP A  39      -5.264  -1.292  21.952  1.00 91.37           H  
ATOM    626  CA  ASP A  39      -4.191   0.487  22.356  1.00 91.37           C  
ATOM    627  HA  ASP A  39      -5.159   0.791  22.756  1.00 91.37           H  
ATOM    628  C   ASP A  39      -3.822   1.550  21.303  1.00 91.37           C  
ATOM    629  CB  ASP A  39      -3.226   0.402  23.547  1.00 91.37           C  
ATOM    630  HB2 ASP A  39      -2.230   0.144  23.188  1.00 91.37           H  
ATOM    631  HB3 ASP A  39      -3.563  -0.391  24.214  1.00 91.37           H  
ATOM    632  O   ASP A  39      -2.853   2.296  21.422  1.00 91.37           O  
ATOM    633  CG  ASP A  39      -3.149   1.706  24.350  1.00 91.37           C  
ATOM    634  OD1 ASP A  39      -4.124   2.496  24.297  1.00 91.37           O  
ATOM    635  OD2 ASP A  39      -2.140   1.884  25.063  1.00 91.37           O  
ATOM    636  N   SER A  40      -4.566   1.565  20.195  1.00 92.24           N  
ATOM    637  H   SER A  40      -5.364   0.948  20.142  1.00 92.24           H  
ATOM    638  CA  SER A  40      -4.282   2.449  19.065  1.00 92.24           C  
ATOM    639  HA  SER A  40      -3.867   3.380  19.450  1.00 92.24           H  
ATOM    640  C   SER A  40      -5.546   2.790  18.288  1.00 92.24           C  
ATOM    641  CB  SER A  40      -3.233   1.818  18.145  1.00 92.24           C  
ATOM    642  HB2 SER A  40      -2.388   1.474  18.740  1.00 92.24           H  
ATOM    643  HB3 SER A  40      -3.669   0.967  17.622  1.00 92.24           H  
ATOM    644  O   SER A  40      -6.558   2.093  18.361  1.00 92.24           O  
ATOM    645  OG  SER A  40      -2.778   2.782  17.211  1.00 92.24           O  
ATOM    646  HG  SER A  40      -2.202   2.340  16.583  1.00 92.24           H  
ATOM    647  N   ASN A  41      -5.486   3.887  17.542  1.00 93.17           N  
ATOM    648  H   ASN A  41      -4.561   4.256  17.375  1.00 93.17           H  
ATOM    649  CA  ASN A  41      -6.555   4.296  16.644  1.00 93.17           C  
ATOM    650  HA  ASN A  41      -7.511   3.943  17.030  1.00 93.17           H  
ATOM    651  C   ASN A  41      -6.344   3.659  15.267  1.00 93.17           C  
ATOM    652  CB  ASN A  41      -6.611   5.825  16.579  1.00 93.17           C  
ATOM    653  HB2 ASN A  41      -7.327   6.111  15.809  1.00 93.17           H  
ATOM    654  HB3 ASN A  41      -5.637   6.212  16.280  1.00 93.17           H  
ATOM    655  O   ASN A  41      -5.217   3.632  14.773  1.00 93.17           O  
ATOM    656  CG  ASN A  41      -7.041   6.454  17.891  1.00 93.17           C  
ATOM    657  ND2 ASN A  41      -6.100   6.970  18.648  1.00 93.17           N  
ATOM    658 HD21 ASN A  41      -6.382   7.324  19.551  1.00 93.17           H  
ATOM    659 HD22 ASN A  41      -5.133   6.879  18.373  1.00 93.17           H  
ATOM    660  OD1 ASN A  41      -8.197   6.490  18.282  1.00 93.17           O  
ATOM    661  N   PHE A  42      -7.429   3.217  14.636  1.00 94.19           N  
ATOM    662  H   PHE A  42      -8.313   3.275  15.122  1.00 94.19           H  
ATOM    663  CA  PHE A  42      -7.474   2.680  13.278  1.00 94.19           C  
ATOM    664  HA  PHE A  42      -6.497   2.787  12.807  1.00 94.19           H  
ATOM    665  C   PHE A  42      -8.473   3.461  12.423  1.00 94.19           C  
ATOM    666  CB  PHE A  42      -7.819   1.189  13.311  1.00 94.19           C  
ATOM    667  HB2 PHE A  42      -7.884   0.830  12.284  1.00 94.19           H  
ATOM    668  HB3 PHE A  42      -8.808   1.079  13.758  1.00 94.19           H  
ATOM    669  O   PHE A  42      -9.556   3.824  12.887  1.00 94.19           O  
ATOM    670  CG  PHE A  42      -6.841   0.296  14.058  1.00 94.19           C  
ATOM    671  CD1 PHE A  42      -5.464   0.592  14.129  1.00 94.19           C  
ATOM    672  HD1 PHE A  42      -5.065   1.471  13.645  1.00 94.19           H  
ATOM    673  CD2 PHE A  42      -7.319  -0.876  14.666  1.00 94.19           C  
ATOM    674  HD2 PHE A  42      -8.366  -1.131  14.596  1.00 94.19           H  
ATOM    675  CE1 PHE A  42      -4.586  -0.247  14.836  1.00 94.19           C  
ATOM    676  HE1 PHE A  42      -3.537  -0.002  14.916  1.00 94.19           H  
ATOM    677  CE2 PHE A  42      -6.434  -1.740  15.329  1.00 94.19           C  
ATOM    678  HE2 PHE A  42      -6.813  -2.662  15.744  1.00 94.19           H  
ATOM    679  CZ  PHE A  42      -5.069  -1.423  15.423  1.00 94.19           C  
ATOM    680  HZ  PHE A  42      -4.387  -2.095  15.922  1.00 94.19           H  
ATOM    681  N   LEU A  43      -8.106   3.715  11.165  1.00 94.51           N  
ATOM    682  H   LEU A  43      -7.213   3.382  10.832  1.00 94.51           H  
ATOM    683  CA  LEU A  43      -9.038   4.224  10.168  1.00 94.51           C  
ATOM    684  HA  LEU A  43      -9.731   4.917  10.644  1.00 94.51           H  
ATOM    685  C   LEU A  43      -9.815   3.038   9.599  1.00 94.51           C  
ATOM    686  CB  LEU A  43      -8.273   4.962   9.061  1.00 94.51           C  
ATOM    687  HB2 LEU A  43      -7.720   4.211   8.497  1.00 94.51           H  
ATOM    688  HB3 LEU A  43      -7.543   5.646   9.495  1.00 94.51           H  
ATOM    689  O   LEU A  43      -9.221   2.121   9.027  1.00 94.51           O  
ATOM    690  CG  LEU A  43      -9.164   5.734   8.076  1.00 94.51           C  
ATOM    691  HG  LEU A  43      -9.974   5.091   7.732  1.00 94.51           H  
ATOM    692  CD1 LEU A  43      -9.760   6.971   8.751  1.00 94.51           C  
ATOM    693 HD11 LEU A  43     -10.548   6.676   9.444  1.00 94.51           H  
ATOM    694 HD12 LEU A  43     -10.170   7.647   8.000  1.00 94.51           H  
ATOM    695 HD13 LEU A  43      -8.980   7.506   9.293  1.00 94.51           H  
ATOM    696  CD2 LEU A  43      -8.371   6.183   6.847  1.00 94.51           C  
ATOM    697 HD21 LEU A  43      -9.048   6.634   6.122  1.00 94.51           H  
ATOM    698 HD22 LEU A  43      -7.613   6.912   7.131  1.00 94.51           H  
ATOM    699 HD23 LEU A  43      -7.885   5.321   6.389  1.00 94.51           H  
ATOM    700  N   CYS A  44     -11.134   3.068   9.744  1.00 93.96           N  
ATOM    701  H   CYS A  44     -11.553   3.841  10.241  1.00 93.96           H  
ATOM    702  CA  CYS A  44     -12.008   2.053   9.180  1.00 93.96           C  
ATOM    703  HA  CYS A  44     -11.412   1.168   8.956  1.00 93.96           H  
ATOM    704  C   CYS A  44     -12.654   2.562   7.893  1.00 93.96           C  
ATOM    705  CB  CYS A  44     -13.076   1.637  10.189  1.00 93.96           C  
ATOM    706  HB2 CYS A  44     -13.780   2.463  10.295  1.00 93.96           H  
ATOM    707  HB3 CYS A  44     -13.625   0.789   9.778  1.00 93.96           H  
ATOM    708  O   CYS A  44     -13.240   3.646   7.895  1.00 93.96           O  
ATOM    709  SG  CYS A  44     -12.490   1.191  11.839  1.00 93.96           S  
ATOM    710  N   ASP A  45     -12.608   1.760   6.831  1.00 92.67           N  
ATOM    711  H   ASP A  45     -12.150   0.867   6.941  1.00 92.67           H  
ATOM    712  CA  ASP A  45     -13.447   1.947   5.645  1.00 92.67           C  
ATOM    713  HA  ASP A  45     -13.742   2.994   5.581  1.00 92.67           H  
ATOM    714  C   ASP A  45     -14.725   1.115   5.801  1.00 92.67           C  
ATOM    715  CB  ASP A  45     -12.649   1.661   4.367  1.00 92.67           C  
ATOM    716  HB2 ASP A  45     -11.868   2.418   4.293  1.00 92.67           H  
ATOM    717  HB3 ASP A  45     -12.121   0.710   4.440  1.00 92.67           H  
ATOM    718  O   ASP A  45     -14.705  -0.114   5.928  1.00 92.67           O  
ATOM    719  CG  ASP A  45     -13.463   1.673   3.069  1.00 92.67           C  
ATOM    720  OD1 ASP A  45     -14.717   1.624   3.074  1.00 92.67           O  
ATOM    721  OD2 ASP A  45     -12.813   1.734   2.002  1.00 92.67           O  
ATOM    722  N   THR A  46     -15.855   1.818   5.832  1.00 90.43           N  
ATOM    723  H   THR A  46     -15.788   2.815   5.679  1.00 90.43           H  
ATOM    724  CA  THR A  46     -17.154   1.259   6.222  1.00 90.43           C  
ATOM    725  HA  THR A  46     -16.985   0.315   6.741  1.00 90.43           H  
ATOM    726  C   THR A  46     -18.073   0.956   5.037  1.00 90.43           C  
ATOM    727  CB  THR A  46     -17.874   2.186   7.205  1.00 90.43           C  
ATOM    728  HB  THR A  46     -18.601   1.589   7.756  1.00 90.43           H  
ATOM    729  O   THR A  46     -19.167   0.422   5.230  1.00 90.43           O  
ATOM    730  CG2 THR A  46     -16.972   2.897   8.209  1.00 90.43           C  
ATOM    731 HG21 THR A  46     -17.585   3.500   8.878  1.00 90.43           H  
ATOM    732 HG22 THR A  46     -16.398   2.159   8.769  1.00 90.43           H  
ATOM    733 HG23 THR A  46     -16.277   3.567   7.703  1.00 90.43           H  
ATOM    734  OG1 THR A  46     -18.575   3.174   6.503  1.00 90.43           O  
ATOM    735  HG1 THR A  46     -18.083   3.999   6.490  1.00 90.43           H  
ATOM    736  N   LYS A  47     -17.660   1.311   3.815  1.00 88.98           N  
ATOM    737  H   LYS A  47     -16.716   1.662   3.730  1.00 88.98           H  
ATOM    738  CA  LYS A  47     -18.522   1.277   2.623  1.00 88.98           C  
ATOM    739  HA  LYS A  47     -19.503   0.873   2.872  1.00 88.98           H  
ATOM    740  C   LYS A  47     -17.959   0.401   1.517  1.00 88.98           C  
ATOM    741  CB  LYS A  47     -18.679   2.692   2.062  1.00 88.98           C  
ATOM    742  HB2 LYS A  47     -17.667   3.055   1.886  1.00 88.98           H  
ATOM    743  HB3 LYS A  47     -19.178   2.642   1.094  1.00 88.98           H  
ATOM    744  O   LYS A  47     -18.731  -0.280   0.841  1.00 88.98           O  
ATOM    745  CG  LYS A  47     -19.418   3.719   2.930  1.00 88.98           C  
ATOM    746  HG2 LYS A  47     -19.310   4.687   2.439  1.00 88.98           H  
ATOM    747  HG3 LYS A  47     -18.950   3.789   3.912  1.00 88.98           H  
ATOM    748  CD  LYS A  47     -20.912   3.417   3.090  1.00 88.98           C  
ATOM    749  HD2 LYS A  47     -21.043   2.653   3.857  1.00 88.98           H  
ATOM    750  HD3 LYS A  47     -21.320   3.063   2.143  1.00 88.98           H  
ATOM    751  CE  LYS A  47     -21.620   4.714   3.495  1.00 88.98           C  
ATOM    752  HE2 LYS A  47     -21.159   5.091   4.409  1.00 88.98           H  
ATOM    753  HE3 LYS A  47     -21.452   5.461   2.719  1.00 88.98           H  
ATOM    754  NZ  LYS A  47     -23.073   4.529   3.717  1.00 88.98           N  
ATOM    755  HZ1 LYS A  47     -23.514   4.017   2.966  1.00 88.98           H  
ATOM    756  HZ2 LYS A  47     -23.188   4.060   4.604  1.00 88.98           H  
ATOM    757  HZ3 LYS A  47     -23.518   5.429   3.826  1.00 88.98           H  
ATOM    758  N   THR A  48     -16.645   0.442   1.299  1.00 90.93           N  
ATOM    759  H   THR A  48     -16.050   0.956   1.933  1.00 90.93           H  
ATOM    760  CA  THR A  48     -16.005  -0.285   0.201  1.00 90.93           C  
ATOM    761  HA  THR A  48     -16.428   0.047  -0.748  1.00 90.93           H  
ATOM    762  C   THR A  48     -16.270  -1.767   0.378  1.00 90.93           C  
ATOM    763  CB  THR A  48     -14.502  -0.015   0.161  1.00 90.93           C  
ATOM    764  HB  THR A  48     -14.066  -0.289   1.121  1.00 90.93           H  
ATOM    765  O   THR A  48     -15.974  -2.332   1.426  1.00 90.93           O  
ATOM    766  CG2 THR A  48     -13.771  -0.780  -0.936  1.00 90.93           C  
ATOM    767 HG21 THR A  48     -14.214  -0.571  -1.910  1.00 90.93           H  
ATOM    768 HG22 THR A  48     -12.728  -0.463  -0.945  1.00 90.93           H  
ATOM    769 HG23 THR A  48     -13.806  -1.850  -0.736  1.00 90.93           H  
ATOM    770  OG1 THR A  48     -14.306   1.359  -0.076  1.00 90.93           O  
ATOM    771  HG1 THR A  48     -13.763   1.639   0.664  1.00 90.93           H  
ATOM    772  N   ASP A  49     -16.869  -2.389  -0.635  1.00 89.71           N  
ATOM    773  H   ASP A  49     -17.086  -1.854  -1.463  1.00 89.71           H  
ATOM    774  CA  ASP A  49     -17.155  -3.826  -0.638  1.00 89.71           C  
ATOM    775  HA  ASP A  49     -17.853  -4.010  -1.454  1.00 89.71           H  
ATOM    776  C   ASP A  49     -17.870  -4.334   0.638  1.00 89.71           C  
ATOM    777  CB  ASP A  49     -15.858  -4.574  -0.977  1.00 89.71           C  
ATOM    778  HB2 ASP A  49     -15.168  -4.516  -0.135  1.00 89.71           H  
ATOM    779  HB3 ASP A  49     -15.384  -4.102  -1.838  1.00 89.71           H  
ATOM    780  O   ASP A  49     -17.550  -5.385   1.182  1.00 89.71           O  
ATOM    781  CG  ASP A  49     -16.145  -6.027  -1.327  1.00 89.71           C  
ATOM    782  OD1 ASP A  49     -17.053  -6.218  -2.168  1.00 89.71           O  
ATOM    783  OD2 ASP A  49     -15.443  -6.894  -0.763  1.00 89.71           O  
ATOM    784  N   GLY A  50     -18.813  -3.551   1.175  1.00 88.10           N  
ATOM    785  H   GLY A  50     -18.965  -2.640   0.767  1.00 88.10           H  
ATOM    786  CA  GLY A  50     -19.557  -3.911   2.391  1.00 88.10           C  
ATOM    787  HA2 GLY A  50     -20.544  -3.450   2.344  1.00 88.10           H  
ATOM    788  HA3 GLY A  50     -19.691  -4.992   2.426  1.00 88.10           H  
ATOM    789  C   GLY A  50     -18.907  -3.482   3.714  1.00 88.10           C  
ATOM    790  O   GLY A  50     -19.498  -3.718   4.766  1.00 88.10           O  
ATOM    791  N   GLY A  51     -17.751  -2.814   3.676  1.00 90.47           N  
ATOM    792  H   GLY A  51     -17.273  -2.739   2.789  1.00 90.47           H  
ATOM    793  CA  GLY A  51     -17.069  -2.279   4.856  1.00 90.47           C  
ATOM    794  HA2 GLY A  51     -16.378  -1.496   4.545  1.00 90.47           H  
ATOM    795  HA3 GLY A  51     -17.809  -1.840   5.525  1.00 90.47           H  
ATOM    796  C   GLY A  51     -16.283  -3.330   5.642  1.00 90.47           C  
ATOM    797  O   GLY A  51     -15.961  -4.397   5.121  1.00 90.47           O  
ATOM    798  N   GLY A  52     -15.957  -3.015   6.898  1.00 91.85           N  
ATOM    799  H   GLY A  52     -16.227  -2.110   7.257  1.00 91.85           H  
ATOM    800  CA  GLY A  52     -15.178  -3.894   7.781  1.00 91.85           C  
ATOM    801  HA2 GLY A  52     -15.465  -4.931   7.606  1.00 91.85           H  
ATOM    802  HA3 GLY A  52     -15.409  -3.653   8.819  1.00 91.85           H  
ATOM    803  C   GLY A  52     -13.662  -3.795   7.595  1.00 91.85           C  
ATOM    804  O   GLY A  52     -12.913  -4.563   8.190  1.00 91.85           O  
ATOM    805  N   TRP A  53     -13.200  -2.861   6.766  1.00 94.79           N  
ATOM    806  H   TRP A  53     -13.854  -2.217   6.345  1.00 94.79           H  
ATOM    807  CA  TRP A  53     -11.796  -2.732   6.400  1.00 94.79           C  
ATOM    808  HA  TRP A  53     -11.337  -3.720   6.353  1.00 94.79           H  
ATOM    809  C   TRP A  53     -11.028  -1.881   7.406  1.00 94.79           C  
ATOM    810  CB  TRP A  53     -11.722  -2.091   5.021  1.00 94.79           C  
ATOM    811  HB2 TRP A  53     -10.687  -1.834   4.797  1.00 94.79           H  
ATOM    812  HB3 TRP A  53     -12.309  -1.174   5.080  1.00 94.79           H  
ATOM    813  O   TRP A  53     -11.453  -0.777   7.739  1.00 94.79           O  
ATOM    814  CG  TRP A  53     -12.267  -2.899   3.895  1.00 94.79           C  
ATOM    815  CD1 TRP A  53     -13.458  -2.699   3.293  1.00 94.79           C  
ATOM    816  HD1 TRP A  53     -14.163  -1.922   3.550  1.00 94.79           H  
ATOM    817  CD2 TRP A  53     -11.670  -4.050   3.232  1.00 94.79           C  
ATOM    818  CE2 TRP A  53     -12.583  -4.528   2.247  1.00 94.79           C  
ATOM    819  CE3 TRP A  53     -10.447  -4.735   3.365  1.00 94.79           C  
ATOM    820  HE3 TRP A  53      -9.731  -4.386   4.095  1.00 94.79           H  
ATOM    821  NE1 TRP A  53     -13.652  -3.665   2.329  1.00 94.79           N  
ATOM    822  HE1 TRP A  53     -14.509  -3.733   1.798  1.00 94.79           H  
ATOM    823  CH2 TRP A  53     -11.093  -6.331   1.637  1.00 94.79           C  
ATOM    824  HH2 TRP A  53     -10.880  -7.215   1.054  1.00 94.79           H  
ATOM    825  CZ2 TRP A  53     -12.307  -5.647   1.453  1.00 94.79           C  
ATOM    826  HZ2 TRP A  53     -13.029  -6.005   0.734  1.00 94.79           H  
ATOM    827  CZ3 TRP A  53     -10.159  -5.867   2.581  1.00 94.79           C  
ATOM    828  HZ3 TRP A  53      -9.225  -6.394   2.709  1.00 94.79           H  
ATOM    829  N   ILE A  54      -9.852  -2.353   7.809  1.00 95.71           N  
ATOM    830  H   ILE A  54      -9.591  -3.278   7.500  1.00 95.71           H  
ATOM    831  CA  ILE A  54      -8.824  -1.566   8.490  1.00 95.71           C  
ATOM    832  HA  ILE A  54      -9.282  -0.735   9.026  1.00 95.71           H  
ATOM    833  C   ILE A  54      -7.894  -1.016   7.412  1.00 95.71           C  
ATOM    834  CB  ILE A  54      -8.044  -2.439   9.500  1.00 95.71           C  
ATOM    835  HB  ILE A  54      -7.575  -3.258   8.954  1.00 95.71           H  
ATOM    836  O   ILE A  54      -7.199  -1.782   6.745  1.00 95.71           O  
ATOM    837  CG1 ILE A  54      -8.979  -3.051  10.568  1.00 95.71           C  
ATOM    838 HG12 ILE A  54      -9.863  -3.476  10.093  1.00 95.71           H  
ATOM    839 HG13 ILE A  54      -9.300  -2.268  11.255  1.00 95.71           H  
ATOM    840  CG2 ILE A  54      -6.936  -1.603  10.171  1.00 95.71           C  
ATOM    841 HG21 ILE A  54      -6.385  -2.203  10.895  1.00 95.71           H  
ATOM    842 HG22 ILE A  54      -6.219  -1.252   9.428  1.00 95.71           H  
ATOM    843 HG23 ILE A  54      -7.372  -0.742  10.677  1.00 95.71           H  
ATOM    844  CD1 ILE A  54      -8.332  -4.174  11.385  1.00 95.71           C  
ATOM    845 HD11 ILE A  54      -7.946  -4.944  10.717  1.00 95.71           H  
ATOM    846 HD12 ILE A  54      -9.083  -4.621  12.037  1.00 95.71           H  
ATOM    847 HD13 ILE A  54      -7.524  -3.786  12.004  1.00 95.71           H  
ATOM    848  N   VAL A  55      -7.849   0.301   7.236  1.00 96.59           N  
ATOM    849  H   VAL A  55      -8.408   0.896   7.830  1.00 96.59           H  
ATOM    850  CA  VAL A  55      -6.867   0.923   6.340  1.00 96.59           C  
ATOM    851  HA  VAL A  55      -6.829   0.351   5.413  1.00 96.59           H  
ATOM    852  C   VAL A  55      -5.487   0.821   7.001  1.00 96.59           C  
ATOM    853  CB  VAL A  55      -7.279   2.357   5.962  1.00 96.59           C  
ATOM    854  HB  VAL A  55      -7.317   2.960   6.869  1.00 96.59           H  
ATOM    855  O   VAL A  55      -5.304   1.185   8.166  1.00 96.59           O  
ATOM    856  CG1 VAL A  55      -6.284   2.997   4.988  1.00 96.59           C  
ATOM    857 HG11 VAL A  55      -5.303   3.090   5.454  1.00 96.59           H  
ATOM    858 HG12 VAL A  55      -6.623   3.995   4.712  1.00 96.59           H  
ATOM    859 HG13 VAL A  55      -6.196   2.393   4.085  1.00 96.59           H  
ATOM    860  CG2 VAL A  55      -8.674   2.404   5.317  1.00 96.59           C  
ATOM    861 HG21 VAL A  55      -8.928   3.431   5.058  1.00 96.59           H  
ATOM    862 HG22 VAL A  55      -8.689   1.798   4.411  1.00 96.59           H  
ATOM    863 HG23 VAL A  55      -9.427   2.035   6.013  1.00 96.59           H  
ATOM    864  N   ILE A  56      -4.507   0.278   6.281  1.00 98.37           N  
ATOM    865  H   ILE A  56      -4.718  -0.003   5.334  1.00 98.37           H  
ATOM    866  CA  ILE A  56      -3.135   0.077   6.779  1.00 98.37           C  
ATOM    867  HA  ILE A  56      -3.121   0.297   7.846  1.00 98.37           H  
ATOM    868  C   ILE A  56      -2.136   1.039   6.140  1.00 98.37           C  
ATOM    869  CB  ILE A  56      -2.677  -1.389   6.639  1.00 98.37           C  
ATOM    870  HB  ILE A  56      -1.677  -1.452   7.069  1.00 98.37           H  
ATOM    871  O   ILE A  56      -1.086   1.319   6.718  1.00 98.37           O  
ATOM    872  CG1 ILE A  56      -2.596  -1.864   5.174  1.00 98.37           C  
ATOM    873 HG12 ILE A  56      -2.056  -1.122   4.587  1.00 98.37           H  
ATOM    874 HG13 ILE A  56      -3.603  -1.969   4.769  1.00 98.37           H  
ATOM    875  CG2 ILE A  56      -3.605  -2.297   7.458  1.00 98.37           C  
ATOM    876 HG21 ILE A  56      -4.582  -2.352   6.978  1.00 98.37           H  
ATOM    877 HG22 ILE A  56      -3.737  -1.901   8.464  1.00 98.37           H  
ATOM    878 HG23 ILE A  56      -3.185  -3.300   7.534  1.00 98.37           H  
ATOM    879  CD1 ILE A  56      -1.859  -3.194   4.988  1.00 98.37           C  
ATOM    880 HD11 ILE A  56      -1.871  -3.468   3.934  1.00 98.37           H  
ATOM    881 HD12 ILE A  56      -2.337  -3.990   5.559  1.00 98.37           H  
ATOM    882 HD13 ILE A  56      -0.823  -3.090   5.312  1.00 98.37           H  
ATOM    883  N   GLN A  57      -2.474   1.562   4.966  1.00 98.09           N  
ATOM    884  H   GLN A  57      -3.346   1.277   4.541  1.00 98.09           H  
ATOM    885  CA  GLN A  57      -1.715   2.577   4.261  1.00 98.09           C  
ATOM    886  HA  GLN A  57      -1.187   3.194   4.988  1.00 98.09           H  
ATOM    887  C   GLN A  57      -2.679   3.457   3.476  1.00 98.09           C  
ATOM    888  CB  GLN A  57      -0.690   1.896   3.350  1.00 98.09           C  
ATOM    889  HB2 GLN A  57      -0.072   1.251   3.974  1.00 98.09           H  
ATOM    890  HB3 GLN A  57      -1.197   1.264   2.621  1.00 98.09           H  
ATOM    891  O   GLN A  57      -3.656   2.961   2.910  1.00 98.09           O  
ATOM    892  CG  GLN A  57       0.223   2.874   2.601  1.00 98.09           C  
ATOM    893  HG2 GLN A  57       1.198   2.402   2.488  1.00 98.09           H  
ATOM    894  HG3 GLN A  57       0.364   3.792   3.172  1.00 98.09           H  
ATOM    895  CD  GLN A  57      -0.225   3.210   1.189  1.00 98.09           C  
ATOM    896  NE2 GLN A  57       0.713   3.635   0.381  1.00 98.09           N  
ATOM    897 HE21 GLN A  57       1.678   3.617   0.679  1.00 98.09           H  
ATOM    898 HE22 GLN A  57       0.467   3.827  -0.579  1.00 98.09           H  
ATOM    899  OE1 GLN A  57      -1.369   3.083   0.789  1.00 98.09           O  
ATOM    900  N   ARG A  58      -2.398   4.757   3.447  1.00 96.04           N  
ATOM    901  H   ARG A  58      -1.612   5.090   3.987  1.00 96.04           H  
ATOM    902  CA  ARG A  58      -3.162   5.730   2.671  1.00 96.04           C  
ATOM    903  HA  ARG A  58      -3.656   5.222   1.843  1.00 96.04           H  
ATOM    904  C   ARG A  58      -2.232   6.775   2.086  1.00 96.04           C  
ATOM    905  CB  ARG A  58      -4.228   6.349   3.584  1.00 96.04           C  
ATOM    906  HB2 ARG A  58      -4.864   5.547   3.958  1.00 96.04           H  
ATOM    907  HB3 ARG A  58      -3.745   6.828   4.435  1.00 96.04           H  
ATOM    908  O   ARG A  58      -1.397   7.315   2.812  1.00 96.04           O  
ATOM    909  CG  ARG A  58      -5.101   7.376   2.855  1.00 96.04           C  
ATOM    910  HG2 ARG A  58      -5.478   6.942   1.930  1.00 96.04           H  
ATOM    911  HG3 ARG A  58      -4.511   8.261   2.616  1.00 96.04           H  
ATOM    912  CD  ARG A  58      -6.284   7.784   3.737  1.00 96.04           C  
ATOM    913  HD2 ARG A  58      -5.937   8.291   4.637  1.00 96.04           H  
ATOM    914  HD3 ARG A  58      -6.791   6.878   4.072  1.00 96.04           H  
ATOM    915  NE  ARG A  58      -7.198   8.674   2.999  1.00 96.04           N  
ATOM    916  HE  ARG A  58      -6.843   9.586   2.747  1.00 96.04           H  
ATOM    917  NH1 ARG A  58      -8.888   7.172   2.803  1.00 96.04           N  
ATOM    918 HH11 ARG A  58      -8.421   6.602   3.494  1.00 96.04           H  
ATOM    919 HH12 ARG A  58      -9.282   6.662   2.025  1.00 96.04           H  
ATOM    920  NH2 ARG A  58      -8.995   9.039   1.625  1.00 96.04           N  
ATOM    921 HH21 ARG A  58      -9.831   8.657   1.208  1.00 96.04           H  
ATOM    922 HH22 ARG A  58      -8.624   9.929   1.322  1.00 96.04           H  
ATOM    923  CZ  ARG A  58      -8.351   8.302   2.481  1.00 96.04           C  
ATOM    924  N   ARG A  59      -2.406   7.064   0.796  1.00 94.58           N  
ATOM    925  H   ARG A  59      -3.055   6.489   0.279  1.00 94.58           H  
ATOM    926  CA  ARG A  59      -1.714   8.114   0.045  1.00 94.58           C  
ATOM    927  HA  ARG A  59      -1.257   8.809   0.749  1.00 94.58           H  
ATOM    928  C   ARG A  59      -2.702   8.883  -0.812  1.00 94.58           C  
ATOM    929  CB  ARG A  59      -0.627   7.513  -0.847  1.00 94.58           C  
ATOM    930  HB2 ARG A  59      -0.152   8.295  -1.438  1.00 94.58           H  
ATOM    931  HB3 ARG A  59      -1.107   6.816  -1.534  1.00 94.58           H  
ATOM    932  O   ARG A  59      -3.294   8.323  -1.726  1.00 94.58           O  
ATOM    933  CG  ARG A  59       0.444   6.762  -0.069  1.00 94.58           C  
ATOM    934  HG2 ARG A  59      -0.043   5.977   0.510  1.00 94.58           H  
ATOM    935  HG3 ARG A  59       1.128   6.302  -0.782  1.00 94.58           H  
ATOM    936  CD  ARG A  59       1.231   7.629   0.910  1.00 94.58           C  
ATOM    937  HD2 ARG A  59       0.571   8.028   1.680  1.00 94.58           H  
ATOM    938  HD3 ARG A  59       1.964   6.984   1.394  1.00 94.58           H  
ATOM    939  NE  ARG A  59       1.916   8.749   0.256  1.00 94.58           N  
ATOM    940  HE  ARG A  59       1.487   9.658   0.357  1.00 94.58           H  
ATOM    941  NH1 ARG A  59       3.637   7.484  -0.559  1.00 94.58           N  
ATOM    942 HH11 ARG A  59       4.514   7.453  -1.059  1.00 94.58           H  
ATOM    943 HH12 ARG A  59       3.158   6.643  -0.271  1.00 94.58           H  
ATOM    944  NH2 ARG A  59       3.639   9.662  -0.915  1.00 94.58           N  
ATOM    945 HH21 ARG A  59       4.463   9.468  -1.466  1.00 94.58           H  
ATOM    946 HH22 ARG A  59       3.213  10.572  -0.809  1.00 94.58           H  
ATOM    947  CZ  ARG A  59       3.052   8.632  -0.396  1.00 94.58           C  
ATOM    948  N   THR A  60      -2.882  10.160  -0.525  1.00 92.12           N  
ATOM    949  H   THR A  60      -2.359  10.529   0.257  1.00 92.12           H  
ATOM    950  CA  THR A  60      -3.875  11.036  -1.167  1.00 92.12           C  
ATOM    951  HA  THR A  60      -4.129  10.646  -2.153  1.00 92.12           H  
ATOM    952  C   THR A  60      -3.369  12.457  -1.387  1.00 92.12           C  
ATOM    953  CB  THR A  60      -5.161  11.109  -0.328  1.00 92.12           C  
ATOM    954  HB  THR A  60      -5.839  11.819  -0.800  1.00 92.12           H  
ATOM    955  O   THR A  60      -3.986  13.223  -2.123  1.00 92.12           O  
ATOM    956  CG2 THR A  60      -5.891   9.769  -0.254  1.00 92.12           C  
ATOM    957 HG21 THR A  60      -5.305   9.041   0.306  1.00 92.12           H  
ATOM    958 HG22 THR A  60      -6.068   9.392  -1.262  1.00 92.12           H  
ATOM    959 HG23 THR A  60      -6.854   9.917   0.234  1.00 92.12           H  
ATOM    960  OG1 THR A  60      -4.931  11.534   1.006  1.00 92.12           O  
ATOM    961  HG1 THR A  60      -4.021  11.361   1.259  1.00 92.12           H  
ATOM    962  N   ASN A  61      -2.263  12.831  -0.744  1.00 87.52           N  
ATOM    963  H   ASN A  61      -1.791  12.165  -0.149  1.00 87.52           H  
ATOM    964  CA  ASN A  61      -1.652  14.148  -0.842  1.00 87.52           C  
ATOM    965  HA  ASN A  61      -1.798  14.531  -1.852  1.00 87.52           H  
ATOM    966  C   ASN A  61      -0.134  14.046  -0.604  1.00 87.52           C  
ATOM    967  CB  ASN A  61      -2.363  15.091   0.150  1.00 87.52           C  
ATOM    968  HB2 ASN A  61      -1.972  16.105   0.067  1.00 87.52           H  
ATOM    969  HB3 ASN A  61      -3.425  15.130  -0.090  1.00 87.52           H  
ATOM    970  O   ASN A  61       0.438  12.971  -0.505  1.00 87.52           O  
ATOM    971  CG  ASN A  61      -2.188  14.646   1.589  1.00 87.52           C  
ATOM    972  ND2 ASN A  61      -3.251  14.278   2.259  1.00 87.52           N  
ATOM    973 HD21 ASN A  61      -3.063  13.883   3.169  1.00 87.52           H  
ATOM    974 HD22 ASN A  61      -4.128  14.131   1.781  1.00 87.52           H  
ATOM    975  OD1 ASN A  61      -1.082  14.590   2.101  1.00 87.52           O  
ATOM    976  N   LYS A  62       0.563  15.176  -0.544  1.00 88.74           N  
ATOM    977  H   LYS A  62       0.052  16.046  -0.491  1.00 88.74           H  
ATOM    978  CA  LYS A  62       2.031  15.213  -0.433  1.00 88.74           C  
ATOM    979  HA  LYS A  62       2.425  14.206  -0.574  1.00 88.74           H  
ATOM    980  C   LYS A  62       2.535  15.611   0.957  1.00 88.74           C  
ATOM    981  CB  LYS A  62       2.595  16.074  -1.568  1.00 88.74           C  
ATOM    982  HB2 LYS A  62       2.262  15.661  -2.521  1.00 88.74           H  
ATOM    983  HB3 LYS A  62       3.684  16.040  -1.542  1.00 88.74           H  
ATOM    984  O   LYS A  62       3.716  15.919   1.096  1.00 88.74           O  
ATOM    985  CG  LYS A  62       2.122  17.528  -1.448  1.00 88.74           C  
ATOM    986  HG2 LYS A  62       1.032  17.570  -1.467  1.00 88.74           H  
ATOM    987  HG3 LYS A  62       2.472  17.950  -0.505  1.00 88.74           H  
ATOM    988  CD  LYS A  62       2.658  18.369  -2.602  1.00 88.74           C  
ATOM    989  HD2 LYS A  62       3.748  18.367  -2.576  1.00 88.74           H  
ATOM    990  HD3 LYS A  62       2.310  17.949  -3.546  1.00 88.74           H  
ATOM    991  CE  LYS A  62       2.125  19.791  -2.427  1.00 88.74           C  
ATOM    992  HE2 LYS A  62       2.475  20.176  -1.470  1.00 88.74           H  
ATOM    993  HE3 LYS A  62       1.037  19.747  -2.379  1.00 88.74           H  
ATOM    994  NZ  LYS A  62       2.557  20.670  -3.537  1.00 88.74           N  
ATOM    995  HZ1 LYS A  62       3.565  20.723  -3.568  1.00 88.74           H  
ATOM    996  HZ2 LYS A  62       2.215  20.311  -4.417  1.00 88.74           H  
ATOM    997  HZ3 LYS A  62       2.185  21.599  -3.402  1.00 88.74           H  
ATOM    998  N   ASP A  63       1.659  15.639   1.957  1.00 89.46           N  
ATOM    999  H   ASP A  63       0.710  15.336   1.792  1.00 89.46           H  
ATOM   1000  CA  ASP A  63       1.939  16.295   3.238  1.00 89.46           C  
ATOM   1001  HA  ASP A  63       2.567  17.167   3.055  1.00 89.46           H  
ATOM   1002  C   ASP A  63       2.712  15.388   4.208  1.00 89.46           C  
ATOM   1003  CB  ASP A  63       0.626  16.802   3.858  1.00 89.46           C  
ATOM   1004  HB2 ASP A  63      -0.020  15.951   4.077  1.00 89.46           H  
ATOM   1005  HB3 ASP A  63       0.857  17.289   4.805  1.00 89.46           H  
ATOM   1006  O   ASP A  63       3.440  15.876   5.076  1.00 89.46           O  
ATOM   1007  CG  ASP A  63      -0.128  17.812   2.976  1.00 89.46           C  
ATOM   1008  OD1 ASP A  63       0.503  18.420   2.076  1.00 89.46           O  
ATOM   1009  OD2 ASP A  63      -1.344  17.985   3.212  1.00 89.46           O  
ATOM   1010  N   THR A  64       2.612  14.066   4.042  1.00 94.30           N  
ATOM   1011  H   THR A  64       1.991  13.728   3.321  1.00 94.30           H  
ATOM   1012  CA  THR A  64       3.371  13.095   4.840  1.00 94.30           C  
ATOM   1013  HA  THR A  64       3.742  13.598   5.733  1.00 94.30           H  
ATOM   1014  C   THR A  64       4.569  12.558   4.063  1.00 94.30           C  
ATOM   1015  CB  THR A  64       2.493  11.938   5.334  1.00 94.30           C  
ATOM   1016  HB  THR A  64       2.098  11.395   4.475  1.00 94.30           H  
ATOM   1017  O   THR A  64       4.429  11.968   2.994  1.00 94.30           O  
ATOM   1018  CG2 THR A  64       3.257  10.971   6.245  1.00 94.30           C  
ATOM   1019 HG21 THR A  64       3.683  11.512   7.091  1.00 94.30           H  
ATOM   1020 HG22 THR A  64       2.578  10.202   6.612  1.00 94.30           H  
ATOM   1021 HG23 THR A  64       4.050  10.476   5.685  1.00 94.30           H  
ATOM   1022  OG1 THR A  64       1.429  12.415   6.118  1.00 94.30           O  
ATOM   1023  HG1 THR A  64       0.801  11.691   6.176  1.00 94.30           H  
ATOM   1024  N   ASP A  65       5.758  12.686   4.652  1.00 95.24           N  
ATOM   1025  H   ASP A  65       5.819  13.294   5.456  1.00 95.24           H  
ATOM   1026  CA  ASP A  65       6.982  12.056   4.152  1.00 95.24           C  
ATOM   1027  HA  ASP A  65       7.004  12.150   3.066  1.00 95.24           H  
ATOM   1028  C   ASP A  65       7.042  10.555   4.501  1.00 95.24           C  
ATOM   1029  CB  ASP A  65       8.197  12.816   4.697  1.00 95.24           C  
ATOM   1030  HB2 ASP A  65       8.109  12.891   5.781  1.00 95.24           H  
ATOM   1031  HB3 ASP A  65       8.198  13.826   4.288  1.00 95.24           H  
ATOM   1032  O   ASP A  65       6.999  10.186   5.683  1.00 95.24           O  
ATOM   1033  CG  ASP A  65       9.521  12.134   4.348  1.00 95.24           C  
ATOM   1034  OD1 ASP A  65       9.606  11.523   3.255  1.00 95.24           O  
ATOM   1035  OD2 ASP A  65      10.404  12.169   5.230  1.00 95.24           O  
ATOM   1036  N   PHE A  66       7.185   9.717   3.468  1.00 97.40           N  
ATOM   1037  H   PHE A  66       7.249  10.135   2.550  1.00 97.40           H  
ATOM   1038  CA  PHE A  66       7.335   8.257   3.540  1.00 97.40           C  
ATOM   1039  HA  PHE A  66       6.981   7.922   4.515  1.00 97.40           H  
ATOM   1040  C   PHE A  66       8.802   7.788   3.458  1.00 97.40           C  
ATOM   1041  CB  PHE A  66       6.440   7.586   2.479  1.00 97.40           C  
ATOM   1042  HB2 PHE A  66       6.841   6.599   2.249  1.00 97.40           H  
ATOM   1043  HB3 PHE A  66       6.472   8.161   1.553  1.00 97.40           H  
ATOM   1044  O   PHE A  66       9.075   6.594   3.616  1.00 97.40           O  
ATOM   1045  CG  PHE A  66       4.996   7.415   2.918  1.00 97.40           C  
ATOM   1046  CD1 PHE A  66       4.484   6.134   3.202  1.00 97.40           C  
ATOM   1047  HD1 PHE A  66       5.105   5.260   3.073  1.00 97.40           H  
ATOM   1048  CD2 PHE A  66       4.169   8.540   3.082  1.00 97.40           C  
ATOM   1049  HD2 PHE A  66       4.543   9.524   2.841  1.00 97.40           H  
ATOM   1050  CE1 PHE A  66       3.162   5.983   3.658  1.00 97.40           C  
ATOM   1051  HE1 PHE A  66       2.767   4.997   3.852  1.00 97.40           H  
ATOM   1052  CE2 PHE A  66       2.860   8.393   3.567  1.00 97.40           C  
ATOM   1053  HE2 PHE A  66       2.233   9.263   3.692  1.00 97.40           H  
ATOM   1054  CZ  PHE A  66       2.354   7.115   3.858  1.00 97.40           C  
ATOM   1055  HZ  PHE A  66       1.332   7.003   4.189  1.00 97.40           H  
ATOM   1056  N   THR A  67       9.768   8.702   3.327  1.00 96.99           N  
ATOM   1057  H   THR A  67       9.511   9.672   3.213  1.00 96.99           H  
ATOM   1058  CA  THR A  67      11.212   8.415   3.389  1.00 96.99           C  
ATOM   1059  HA  THR A  67      11.395   7.485   2.849  1.00 96.99           H  
ATOM   1060  C   THR A  67      11.655   8.224   4.842  1.00 96.99           C  
ATOM   1061  CB  THR A  67      12.054   9.509   2.710  1.00 96.99           C  
ATOM   1062  HB  THR A  67      12.153  10.367   3.375  1.00 96.99           H  
ATOM   1063  O   THR A  67      12.374   9.029   5.435  1.00 96.99           O  
ATOM   1064  CG2 THR A  67      13.449   8.982   2.361  1.00 96.99           C  
ATOM   1065 HG21 THR A  67      14.006   9.767   1.850  1.00 96.99           H  
ATOM   1066 HG22 THR A  67      13.985   8.702   3.268  1.00 96.99           H  
ATOM   1067 HG23 THR A  67      13.365   8.119   1.701  1.00 96.99           H  
ATOM   1068  OG1 THR A  67      11.450   9.967   1.530  1.00 96.99           O  
ATOM   1069  HG1 THR A  67      10.780  10.591   1.818  1.00 96.99           H  
ATOM   1070  N   ARG A  68      11.158   7.163   5.482  1.00 97.99           N  
ATOM   1071  H   ARG A  68      10.561   6.552   4.942  1.00 97.99           H  
ATOM   1072  CA  ARG A  68      11.297   6.934   6.925  1.00 97.99           C  
ATOM   1073  HA  ARG A  68      11.830   7.780   7.358  1.00 97.99           H  
ATOM   1074  C   ARG A  68      12.144   5.711   7.243  1.00 97.99           C  
ATOM   1075  CB  ARG A  68       9.910   6.850   7.575  1.00 97.99           C  
ATOM   1076  HB2 ARG A  68       9.374   5.989   7.173  1.00 97.99           H  
ATOM   1077  HB3 ARG A  68      10.039   6.694   8.646  1.00 97.99           H  
ATOM   1078  O   ARG A  68      12.235   4.775   6.460  1.00 97.99           O  
ATOM   1079  CG  ARG A  68       9.034   8.094   7.387  1.00 97.99           C  
ATOM   1080  HG2 ARG A  68       8.825   8.245   6.328  1.00 97.99           H  
ATOM   1081  HG3 ARG A  68       8.085   7.914   7.892  1.00 97.99           H  
ATOM   1082  CD  ARG A  68       9.671   9.361   7.964  1.00 97.99           C  
ATOM   1083  HD2 ARG A  68      10.018   9.155   8.977  1.00 97.99           H  
ATOM   1084  HD3 ARG A  68      10.513   9.655   7.339  1.00 97.99           H  
ATOM   1085  NE  ARG A  68       8.684  10.446   7.981  1.00 97.99           N  
ATOM   1086  HE  ARG A  68       7.971  10.381   7.268  1.00 97.99           H  
ATOM   1087  NH1 ARG A  68       9.721  11.828   9.485  1.00 97.99           N  
ATOM   1088 HH11 ARG A  68      10.557  11.296   9.291  1.00 97.99           H  
ATOM   1089 HH12 ARG A  68       9.809  12.773   9.829  1.00 97.99           H  
ATOM   1090  NH2 ARG A  68       7.753  12.414   8.589  1.00 97.99           N  
ATOM   1091 HH21 ARG A  68       7.057  12.233   7.880  1.00 97.99           H  
ATOM   1092 HH22 ARG A  68       7.814  13.331   9.008  1.00 97.99           H  
ATOM   1093  CZ  ARG A  68       8.724  11.555   8.687  1.00 97.99           C  
ATOM   1094  N   ASN A  69      12.740   5.731   8.430  1.00 98.39           N  
ATOM   1095  H   ASN A  69      12.568   6.519   9.039  1.00 98.39           H  
ATOM   1096  CA  ASN A  69      13.602   4.664   8.923  1.00 98.39           C  
ATOM   1097  HA  ASN A  69      14.197   4.305   8.084  1.00 98.39           H  
ATOM   1098  C   ASN A  69      12.809   3.446   9.448  1.00 98.39           C  
ATOM   1099  CB  ASN A  69      14.573   5.291   9.941  1.00 98.39           C  
ATOM   1100  HB2 ASN A  69      15.014   6.189   9.509  1.00 98.39           H  
ATOM   1101  HB3 ASN A  69      15.398   4.601  10.121  1.00 98.39           H  
ATOM   1102  O   ASN A  69      11.581   3.508   9.594  1.00 98.39           O  
ATOM   1103  CG  ASN A  69      14.000   5.626  11.302  1.00 98.39           C  
ATOM   1104  ND2 ASN A  69      14.789   6.263  12.132  1.00 98.39           N  
ATOM   1105 HD21 ASN A  69      15.758   6.383  11.874  1.00 98.39           H  
ATOM   1106 HD22 ASN A  69      14.468   6.372  13.083  1.00 98.39           H  
ATOM   1107  OD1 ASN A  69      12.864   5.352  11.651  1.00 98.39           O  
ATOM   1108  N   TRP A  70      13.513   2.357   9.768  1.00 98.73           N  
ATOM   1109  H   TRP A  70      14.504   2.365   9.572  1.00 98.73           H  
ATOM   1110  CA  TRP A  70      12.930   1.091  10.231  1.00 98.73           C  
ATOM   1111  HA  TRP A  70      12.368   0.627   9.420  1.00 98.73           H  
ATOM   1112  C   TRP A  70      11.978   1.277  11.411  1.00 98.73           C  
ATOM   1113  CB  TRP A  70      14.052   0.132  10.642  1.00 98.73           C  
ATOM   1114  HB2 TRP A  70      14.718  -0.016   9.792  1.00 98.73           H  
ATOM   1115  HB3 TRP A  70      14.643   0.579  11.442  1.00 98.73           H  
ATOM   1116  O   TRP A  70      10.834   0.822  11.391  1.00 98.73           O  
ATOM   1117  CG  TRP A  70      13.554  -1.209  11.090  1.00 98.73           C  
ATOM   1118  CD1 TRP A  70      13.395  -1.640  12.364  1.00 98.73           C  
ATOM   1119  HD1 TRP A  70      13.617  -1.061  13.248  1.00 98.73           H  
ATOM   1120  CD2 TRP A  70      13.106  -2.302  10.244  1.00 98.73           C  
ATOM   1121  CE2 TRP A  70      12.755  -3.410  11.073  1.00 98.73           C  
ATOM   1122  CE3 TRP A  70      12.996  -2.465   8.848  1.00 98.73           C  
ATOM   1123  HE3 TRP A  70      13.257  -1.645   8.195  1.00 98.73           H  
ATOM   1124  NE1 TRP A  70      12.913  -2.939  12.363  1.00 98.73           N  
ATOM   1125  HE1 TRP A  70      12.708  -3.442  13.215  1.00 98.73           H  
ATOM   1126  CH2 TRP A  70      12.294  -4.783   9.128  1.00 98.73           C  
ATOM   1127  HH2 TRP A  70      11.985  -5.712   8.672  1.00 98.73           H  
ATOM   1128  CZ2 TRP A  70      12.372  -4.647  10.526  1.00 98.73           C  
ATOM   1129  HZ2 TRP A  70      12.127  -5.485  11.161  1.00 98.73           H  
ATOM   1130  CZ3 TRP A  70      12.592  -3.692   8.300  1.00 98.73           C  
ATOM   1131  HZ3 TRP A  70      12.519  -3.795   7.227  1.00 98.73           H  
ATOM   1132  N   GLU A  71      12.428   2.000  12.437  1.00 98.67           N  
ATOM   1133  H   GLU A  71      13.375   2.346  12.379  1.00 98.67           H  
ATOM   1134  CA  GLU A  71      11.658   2.216  13.662  1.00 98.67           C  
ATOM   1135  HA  GLU A  71      11.369   1.246  14.067  1.00 98.67           H  
ATOM   1136  C   GLU A  71      10.354   2.985  13.416  1.00 98.67           C  
ATOM   1137  CB  GLU A  71      12.534   2.953  14.688  1.00 98.67           C  
ATOM   1138  HB2 GLU A  71      13.095   3.744  14.190  1.00 98.67           H  
ATOM   1139  HB3 GLU A  71      11.897   3.425  15.435  1.00 98.67           H  
ATOM   1140  O   GLU A  71       9.344   2.717  14.072  1.00 98.67           O  
ATOM   1141  CG  GLU A  71      13.510   2.003  15.401  1.00 98.67           C  
ATOM   1142  HG2 GLU A  71      14.150   1.522  14.662  1.00 98.67           H  
ATOM   1143  HG3 GLU A  71      14.142   2.593  16.065  1.00 98.67           H  
ATOM   1144  CD  GLU A  71      12.756   0.949  16.231  1.00 98.67           C  
ATOM   1145  OE1 GLU A  71      12.983  -0.265  16.028  1.00 98.67           O  
ATOM   1146  OE2 GLU A  71      11.882   1.357  17.042  1.00 98.67           O  
ATOM   1147  N   LYS A  72      10.336   3.914  12.454  1.00 98.71           N  
ATOM   1148  H   LYS A  72      11.183   4.066  11.925  1.00 98.71           H  
ATOM   1149  CA  LYS A  72       9.112   4.616  12.048  1.00 98.71           C  
ATOM   1150  HA  LYS A  72       8.547   4.899  12.937  1.00 98.71           H  
ATOM   1151  C   LYS A  72       8.172   3.699  11.270  1.00 98.71           C  
ATOM   1152  CB  LYS A  72       9.472   5.868  11.241  1.00 98.71           C  
ATOM   1153  HB2 LYS A  72       8.573   6.261  10.765  1.00 98.71           H  
ATOM   1154  HB3 LYS A  72      10.170   5.568  10.460  1.00 98.71           H  
ATOM   1155  O   LYS A  72       6.995   3.649  11.613  1.00 98.71           O  
ATOM   1156  CG  LYS A  72      10.123   6.991  12.065  1.00 98.71           C  
ATOM   1157  HG2 LYS A  72      11.006   6.610  12.578  1.00 98.71           H  
ATOM   1158  HG3 LYS A  72      10.436   7.777  11.378  1.00 98.71           H  
ATOM   1159  CD  LYS A  72       9.192   7.593  13.121  1.00 98.71           C  
ATOM   1160  HD2 LYS A  72       8.919   6.828  13.848  1.00 98.71           H  
ATOM   1161  HD3 LYS A  72       8.290   7.966  12.635  1.00 98.71           H  
ATOM   1162  CE  LYS A  72       9.921   8.735  13.836  1.00 98.71           C  
ATOM   1163  HE2 LYS A  72      10.846   8.344  14.261  1.00 98.71           H  
ATOM   1164  HE3 LYS A  72      10.187   9.491  13.098  1.00 98.71           H  
ATOM   1165  NZ  LYS A  72       9.075   9.330  14.899  1.00 98.71           N  
ATOM   1166  HZ1 LYS A  72       8.838   8.636  15.594  1.00 98.71           H  
ATOM   1167  HZ2 LYS A  72       8.213   9.679  14.506  1.00 98.71           H  
ATOM   1168  HZ3 LYS A  72       9.553  10.095  15.353  1.00 98.71           H  
ATOM   1169  N   TYR A  73       8.664   2.926  10.301  1.00 98.76           N  
ATOM   1170  H   TYR A  73       9.644   2.996  10.068  1.00 98.76           H  
ATOM   1171  CA  TYR A  73       7.831   1.950   9.582  1.00 98.76           C  
ATOM   1172  HA  TYR A  73       6.962   2.466   9.174  1.00 98.76           H  
ATOM   1173  C   TYR A  73       7.281   0.850  10.492  1.00 98.76           C  
ATOM   1174  CB  TYR A  73       8.611   1.339   8.416  1.00 98.76           C  
ATOM   1175  HB2 TYR A  73       8.252   0.327   8.232  1.00 98.76           H  
ATOM   1176  HB3 TYR A  73       9.670   1.264   8.667  1.00 98.76           H  
ATOM   1177  O   TYR A  73       6.164   0.385  10.289  1.00 98.76           O  
ATOM   1178  CG  TYR A  73       8.424   2.123   7.138  1.00 98.76           C  
ATOM   1179  CD1 TYR A  73       7.236   1.957   6.402  1.00 98.76           C  
ATOM   1180  HD1 TYR A  73       6.482   1.258   6.731  1.00 98.76           H  
ATOM   1181  CD2 TYR A  73       9.409   3.023   6.694  1.00 98.76           C  
ATOM   1182  HD2 TYR A  73      10.327   3.144   7.250  1.00 98.76           H  
ATOM   1183  CE1 TYR A  73       7.031   2.689   5.220  1.00 98.76           C  
ATOM   1184  HE1 TYR A  73       6.120   2.569   4.652  1.00 98.76           H  
ATOM   1185  CE2 TYR A  73       9.205   3.758   5.510  1.00 98.76           C  
ATOM   1186  HE2 TYR A  73       9.968   4.433   5.152  1.00 98.76           H  
ATOM   1187  OH  TYR A  73       7.786   4.308   3.643  1.00 98.76           O  
ATOM   1188  HH  TYR A  73       8.352   5.080   3.572  1.00 98.76           H  
ATOM   1189  CZ  TYR A  73       8.011   3.594   4.774  1.00 98.76           C  
ATOM   1190  N   LYS A  74       8.013   0.471  11.541  1.00 98.69           N  
ATOM   1191  H   LYS A  74       8.968   0.799  11.579  1.00 98.69           H  
ATOM   1192  CA  LYS A  74       7.551  -0.454  12.579  1.00 98.69           C  
ATOM   1193  HA  LYS A  74       7.171  -1.361  12.108  1.00 98.69           H  
ATOM   1194  C   LYS A  74       6.408   0.118  13.416  1.00 98.69           C  
ATOM   1195  CB  LYS A  74       8.764  -0.820  13.432  1.00 98.69           C  
ATOM   1196  HB2 LYS A  74       9.290   0.092  13.711  1.00 98.69           H  
ATOM   1197  HB3 LYS A  74       9.437  -1.418  12.818  1.00 98.69           H  
ATOM   1198  O   LYS A  74       5.415  -0.578  13.623  1.00 98.69           O  
ATOM   1199  CG  LYS A  74       8.422  -1.584  14.718  1.00 98.69           C  
ATOM   1200  HG2 LYS A  74       7.826  -2.468  14.492  1.00 98.69           H  
ATOM   1201  HG3 LYS A  74       7.872  -0.943  15.407  1.00 98.69           H  
ATOM   1202  CD  LYS A  74       9.755  -1.970  15.347  1.00 98.69           C  
ATOM   1203  HD2 LYS A  74      10.303  -2.591  14.638  1.00 98.69           H  
ATOM   1204  HD3 LYS A  74      10.340  -1.065  15.513  1.00 98.69           H  
ATOM   1205  CE  LYS A  74       9.637  -2.714  16.670  1.00 98.69           C  
ATOM   1206  HE2 LYS A  74       9.125  -2.084  17.397  1.00 98.69           H  
ATOM   1207  HE3 LYS A  74       9.081  -3.639  16.522  1.00 98.69           H  
ATOM   1208  NZ  LYS A  74      11.012  -3.025  17.117  1.00 98.69           N  
ATOM   1209  HZ1 LYS A  74      11.626  -2.226  17.043  1.00 98.69           H  
ATOM   1210  HZ2 LYS A  74      11.390  -3.707  16.474  1.00 98.69           H  
ATOM   1211  HZ3 LYS A  74      11.050  -3.465  18.025  1.00 98.69           H  
ATOM   1212  N   LYS A  75       6.558   1.350  13.914  1.00 98.27           N  
ATOM   1213  H   LYS A  75       7.416   1.836  13.697  1.00 98.27           H  
ATOM   1214  CA  LYS A  75       5.605   1.992  14.843  1.00 98.27           C  
ATOM   1215  HA  LYS A  75       5.161   1.231  15.484  1.00 98.27           H  
ATOM   1216  C   LYS A  75       4.417   2.663  14.153  1.00 98.27           C  
ATOM   1217  CB  LYS A  75       6.348   3.008  15.725  1.00 98.27           C  
ATOM   1218  HB2 LYS A  75       5.622   3.583  16.300  1.00 98.27           H  
ATOM   1219  HB3 LYS A  75       6.905   3.695  15.089  1.00 98.27           H  
ATOM   1220  O   LYS A  75       3.415   2.900  14.815  1.00 98.27           O  
ATOM   1221  CG  LYS A  75       7.299   2.308  16.706  1.00 98.27           C  
ATOM   1222  HG2 LYS A  75       7.977   1.659  16.152  1.00 98.27           H  
ATOM   1223  HG3 LYS A  75       6.716   1.691  17.390  1.00 98.27           H  
ATOM   1224  CD  LYS A  75       8.133   3.310  17.511  1.00 98.27           C  
ATOM   1225  HD2 LYS A  75       7.484   3.913  18.147  1.00 98.27           H  
ATOM   1226  HD3 LYS A  75       8.677   3.951  16.817  1.00 98.27           H  
ATOM   1227  CE  LYS A  75       9.125   2.505  18.357  1.00 98.27           C  
ATOM   1228  HE2 LYS A  75       8.579   1.940  19.113  1.00 98.27           H  
ATOM   1229  HE3 LYS A  75       9.617   1.789  17.700  1.00 98.27           H  
ATOM   1230  NZ  LYS A  75      10.172   3.344  18.980  1.00 98.27           N  
ATOM   1231  HZ1 LYS A  75      10.855   2.735  19.408  1.00 98.27           H  
ATOM   1232  HZ2 LYS A  75       9.793   3.984  19.663  1.00 98.27           H  
ATOM   1233  HZ3 LYS A  75      10.678   3.830  18.254  1.00 98.27           H  
ATOM   1234  N   GLY A  76       4.540   2.961  12.864  1.00 98.21           N  
ATOM   1235  H   GLY A  76       5.444   2.822  12.435  1.00 98.21           H  
ATOM   1236  CA  GLY A  76       3.584   3.774  12.122  1.00 98.21           C  
ATOM   1237  HA2 GLY A  76       3.591   3.456  11.079  1.00 98.21           H  
ATOM   1238  HA3 GLY A  76       2.575   3.633  12.510  1.00 98.21           H  
ATOM   1239  C   GLY A  76       3.918   5.264  12.177  1.00 98.21           C  
ATOM   1240  O   GLY A  76       4.658   5.739  13.046  1.00 98.21           O  
ATOM   1241  N   PHE A  77       3.403   6.008  11.201  1.00 98.09           N  
ATOM   1242  H   PHE A  77       2.778   5.564  10.544  1.00 98.09           H  
ATOM   1243  CA  PHE A  77       3.590   7.453  11.075  1.00 98.09           C  
ATOM   1244  HA  PHE A  77       3.493   7.902  12.063  1.00 98.09           H  
ATOM   1245  C   PHE A  77       2.522   8.075  10.172  1.00 98.09           C  
ATOM   1246  CB  PHE A  77       4.994   7.762  10.520  1.00 98.09           C  
ATOM   1247  HB2 PHE A  77       5.740   7.402  11.229  1.00 98.09           H  
ATOM   1248  HB3 PHE A  77       5.119   8.843  10.457  1.00 98.09           H  
ATOM   1249  O   PHE A  77       1.913   7.387   9.360  1.00 98.09           O  
ATOM   1250  CG  PHE A  77       5.291   7.164   9.156  1.00 98.09           C  
ATOM   1251  CD1 PHE A  77       5.945   5.922   9.062  1.00 98.09           C  
ATOM   1252  HD1 PHE A  77       6.214   5.386   9.960  1.00 98.09           H  
ATOM   1253  CD2 PHE A  77       4.906   7.838   7.980  1.00 98.09           C  
ATOM   1254  HD2 PHE A  77       4.386   8.783   8.032  1.00 98.09           H  
ATOM   1255  CE1 PHE A  77       6.224   5.361   7.803  1.00 98.09           C  
ATOM   1256  HE1 PHE A  77       6.716   4.403   7.726  1.00 98.09           H  
ATOM   1257  CE2 PHE A  77       5.171   7.269   6.723  1.00 98.09           C  
ATOM   1258  HE2 PHE A  77       4.854   7.777   5.824  1.00 98.09           H  
ATOM   1259  CZ  PHE A  77       5.833   6.034   6.634  1.00 98.09           C  
ATOM   1260  HZ  PHE A  77       6.024   5.595   5.666  1.00 98.09           H  
ATOM   1261  N   GLY A  78       2.363   9.396  10.278  1.00 95.84           N  
ATOM   1262  H   GLY A  78       2.875   9.880  11.001  1.00 95.84           H  
ATOM   1263  CA  GLY A  78       1.382  10.173   9.518  1.00 95.84           C  
ATOM   1264  HA2 GLY A  78       1.811  11.153   9.306  1.00 95.84           H  
ATOM   1265  HA3 GLY A  78       1.173   9.690   8.564  1.00 95.84           H  
ATOM   1266  C   GLY A  78       0.050  10.354  10.261  1.00 95.84           C  
ATOM   1267  O   GLY A  78      -0.185   9.694  11.279  1.00 95.84           O  
ATOM   1268  N   PRO A  79      -0.817  11.276   9.809  1.00 93.34           N  
ATOM   1269  CA  PRO A  79      -2.133  11.480  10.395  1.00 93.34           C  
ATOM   1270  HA  PRO A  79      -2.061  11.462  11.483  1.00 93.34           H  
ATOM   1271  C   PRO A  79      -3.085  10.384   9.917  1.00 93.34           C  
ATOM   1272  CB  PRO A  79      -2.600  12.871   9.936  1.00 93.34           C  
ATOM   1273  HB2 PRO A  79      -3.507  12.800   9.336  1.00 93.34           H  
ATOM   1274  HB3 PRO A  79      -2.780  13.520  10.793  1.00 93.34           H  
ATOM   1275  O   PRO A  79      -3.283  10.215   8.719  1.00 93.34           O  
ATOM   1276  CG  PRO A  79      -1.459  13.425   9.081  1.00 93.34           C  
ATOM   1277  HG2 PRO A  79      -0.845  14.091   9.688  1.00 93.34           H  
ATOM   1278  HG3 PRO A  79      -1.821  13.956   8.201  1.00 93.34           H  
ATOM   1279  CD  PRO A  79      -0.640  12.202   8.704  1.00 93.34           C  
ATOM   1280  HD2 PRO A  79       0.400  12.487   8.541  1.00 93.34           H  
ATOM   1281  HD3 PRO A  79      -1.068  11.769   7.800  1.00 93.34           H  
ATOM   1282  N   ILE A  80      -3.745   9.698  10.850  1.00 90.78           N  
ATOM   1283  H   ILE A  80      -3.505   9.874  11.816  1.00 90.78           H  
ATOM   1284  CA  ILE A  80      -4.613   8.540  10.572  1.00 90.78           C  
ATOM   1285  HA  ILE A  80      -3.988   7.759  10.140  1.00 90.78           H  
ATOM   1286  C   ILE A  80      -5.744   8.795   9.561  1.00 90.78           C  
ATOM   1287  CB  ILE A  80      -5.162   8.028  11.914  1.00 90.78           C  
ATOM   1288  HB  ILE A  80      -4.309   7.919  12.584  1.00 90.78           H  
ATOM   1289  O   ILE A  80      -6.269   7.865   8.969  1.00 90.78           O  
ATOM   1290  CG1 ILE A  80      -5.789   6.643  11.734  1.00 90.78           C  
ATOM   1291 HG12 ILE A  80      -5.094   5.996  11.199  1.00 90.78           H  
ATOM   1292 HG13 ILE A  80      -6.718   6.721  11.168  1.00 90.78           H  
ATOM   1293  CG2 ILE A  80      -6.164   8.991  12.581  1.00 90.78           C  
ATOM   1294 HG21 ILE A  80      -5.835  10.026  12.493  1.00 90.78           H  
ATOM   1295 HG22 ILE A  80      -6.255   8.745  13.639  1.00 90.78           H  
ATOM   1296 HG23 ILE A  80      -7.144   8.876  12.116  1.00 90.78           H  
ATOM   1297  CD1 ILE A  80      -6.117   6.007  13.068  1.00 90.78           C  
ATOM   1298 HD11 ILE A  80      -6.291   4.950  12.867  1.00 90.78           H  
ATOM   1299 HD12 ILE A  80      -5.276   6.106  13.754  1.00 90.78           H  
ATOM   1300 HD13 ILE A  80      -7.016   6.452  13.495  1.00 90.78           H  
ATOM   1301  N   CYS A  81      -6.122  10.051   9.347  1.00 90.70           N  
ATOM   1302  H   CYS A  81      -5.621  10.782   9.832  1.00 90.70           H  
ATOM   1303  CA  CYS A  81      -7.196  10.437   8.432  1.00 90.70           C  
ATOM   1304  HA  CYS A  81      -7.770   9.557   8.142  1.00 90.70           H  
ATOM   1305  C   CYS A  81      -6.709  11.082   7.142  1.00 90.70           C  
ATOM   1306  CB  CYS A  81      -8.118  11.370   9.178  1.00 90.70           C  
ATOM   1307  HB2 CYS A  81      -7.615  12.311   9.401  1.00 90.70           H  
ATOM   1308  HB3 CYS A  81      -8.972  11.588   8.537  1.00 90.70           H  
ATOM   1309  O   CYS A  81      -7.503  11.632   6.391  1.00 90.70           O  
ATOM   1310  SG  CYS A  81      -8.682  10.612  10.697  1.00 90.70           S  
ATOM   1311  N   SER A  82      -5.402  11.056   6.928  1.00 92.08           N  
ATOM   1312  H   SER A  82      -4.827  10.514   7.557  1.00 92.08           H  
ATOM   1313  CA  SER A  82      -4.719  11.653   5.796  1.00 92.08           C  
ATOM   1314  HA  SER A  82      -5.427  11.901   5.006  1.00 92.08           H  
ATOM   1315  C   SER A  82      -3.728  10.624   5.252  1.00 92.08           C  
ATOM   1316  CB  SER A  82      -4.049  12.939   6.281  1.00 92.08           C  
ATOM   1317  HB2 SER A  82      -3.176  12.693   6.885  1.00 92.08           H  
ATOM   1318  HB3 SER A  82      -4.748  13.513   6.889  1.00 92.08           H  
ATOM   1319  O   SER A  82      -4.034   9.436   5.204  1.00 92.08           O  
ATOM   1320  OG  SER A  82      -3.677  13.712   5.166  1.00 92.08           O  
ATOM   1321  HG  SER A  82      -4.493  14.077   4.815  1.00 92.08           H  
ATOM   1322  N   ASP A  83      -2.530  11.043   4.870  1.00 94.20           N  
ATOM   1323  H   ASP A  83      -2.356  12.038   4.847  1.00 94.20           H  
ATOM   1324  CA  ASP A  83      -1.488  10.144   4.400  1.00 94.20           C  
ATOM   1325  HA  ASP A  83      -1.957   9.356   3.810  1.00 94.20           H  
ATOM   1326  C   ASP A  83      -0.751   9.494   5.575  1.00 94.20           C  
ATOM   1327  CB  ASP A  83      -0.548  10.920   3.479  1.00 94.20           C  
ATOM   1328  HB2 ASP A  83       0.383  10.360   3.389  1.00 94.20           H  
ATOM   1329  HB3 ASP A  83      -0.320  11.900   3.899  1.00 94.20           H  
ATOM   1330  O   ASP A  83      -0.067  10.179   6.340  1.00 94.20           O  
ATOM   1331  CG  ASP A  83      -1.134  11.078   2.081  1.00 94.20           C  
ATOM   1332  OD1 ASP A  83      -2.361  11.280   1.920  1.00 94.20           O  
ATOM   1333  OD2 ASP A  83      -0.372  10.867   1.116  1.00 94.20           O  
ATOM   1334  N   TYR A  84      -0.859   8.174   5.730  1.00 95.97           N  
ATOM   1335  H   TYR A  84      -1.382   7.643   5.049  1.00 95.97           H  
ATOM   1336  CA  TYR A  84      -0.221   7.465   6.841  1.00 95.97           C  
ATOM   1337  HA  TYR A  84       0.712   7.980   7.073  1.00 95.97           H  
ATOM   1338  C   TYR A  84       0.157   6.021   6.509  1.00 95.97           C  
ATOM   1339  CB  TYR A  84      -1.107   7.534   8.100  1.00 95.97           C  
ATOM   1340  HB2 TYR A  84      -1.523   8.537   8.186  1.00 95.97           H  
ATOM   1341  HB3 TYR A  84      -0.490   7.386   8.986  1.00 95.97           H  
ATOM   1342  O   TYR A  84      -0.353   5.406   5.570  1.00 95.97           O  
ATOM   1343  CG  TYR A  84      -2.227   6.521   8.153  1.00 95.97           C  
ATOM   1344  CD1 TYR A  84      -3.417   6.771   7.453  1.00 95.97           C  
ATOM   1345  HD1 TYR A  84      -3.536   7.689   6.897  1.00 95.97           H  
ATOM   1346  CD2 TYR A  84      -2.074   5.335   8.902  1.00 95.97           C  
ATOM   1347  HD2 TYR A  84      -1.163   5.160   9.454  1.00 95.97           H  
ATOM   1348  CE1 TYR A  84      -4.459   5.834   7.496  1.00 95.97           C  
ATOM   1349  HE1 TYR A  84      -5.388   6.025   6.980  1.00 95.97           H  
ATOM   1350  CE2 TYR A  84      -3.111   4.384   8.931  1.00 95.97           C  
ATOM   1351  HE2 TYR A  84      -3.010   3.473   9.502  1.00 95.97           H  
ATOM   1352  OH  TYR A  84      -5.336   3.779   8.269  1.00 95.97           O  
ATOM   1353  HH  TYR A  84      -5.109   2.887   8.541  1.00 95.97           H  
ATOM   1354  CZ  TYR A  84      -4.306   4.647   8.233  1.00 95.97           C  
ATOM   1355  N   TRP A  85       1.056   5.489   7.334  1.00 98.30           N  
ATOM   1356  H   TRP A  85       1.414   6.087   8.065  1.00 98.30           H  
ATOM   1357  CA  TRP A  85       1.389   4.075   7.427  1.00 98.30           C  
ATOM   1358  HA  TRP A  85       0.815   3.504   6.696  1.00 98.30           H  
ATOM   1359  C   TRP A  85       1.035   3.584   8.828  1.00 98.30           C  
ATOM   1360  CB  TRP A  85       2.881   3.878   7.148  1.00 98.30           C  
ATOM   1361  HB2 TRP A  85       3.120   4.315   6.179  1.00 98.30           H  
ATOM   1362  HB3 TRP A  85       3.462   4.411   7.901  1.00 98.30           H  
ATOM   1363  O   TRP A  85       1.508   4.155   9.815  1.00 98.30           O  
ATOM   1364  CG  TRP A  85       3.301   2.442   7.128  1.00 98.30           C  
ATOM   1365  CD1 TRP A  85       3.936   1.768   8.113  1.00 98.30           C  
ATOM   1366  HD1 TRP A  85       4.251   2.201   9.051  1.00 98.30           H  
ATOM   1367  CD2 TRP A  85       3.108   1.481   6.051  1.00 98.30           C  
ATOM   1368  CE2 TRP A  85       3.616   0.219   6.465  1.00 98.30           C  
ATOM   1369  CE3 TRP A  85       2.577   1.562   4.751  1.00 98.30           C  
ATOM   1370  HE3 TRP A  85       2.217   2.520   4.407  1.00 98.30           H  
ATOM   1371  NE1 TRP A  85       4.112   0.451   7.727  1.00 98.30           N  
ATOM   1372  HE1 TRP A  85       4.617  -0.253   8.246  1.00 98.30           H  
ATOM   1373  CH2 TRP A  85       3.031  -0.801   4.352  1.00 98.30           C  
ATOM   1374  HH2 TRP A  85       3.005  -1.655   3.691  1.00 98.30           H  
ATOM   1375  CZ2 TRP A  85       3.580  -0.912   5.637  1.00 98.30           C  
ATOM   1376  HZ2 TRP A  85       3.980  -1.859   5.970  1.00 98.30           H  
ATOM   1377  CZ3 TRP A  85       2.535   0.432   3.910  1.00 98.30           C  
ATOM   1378  HZ3 TRP A  85       2.126   0.500   2.912  1.00 98.30           H  
ATOM   1379  N   LEU A  86       0.225   2.529   8.935  1.00 98.24           N  
ATOM   1380  H   LEU A  86      -0.148   2.118   8.091  1.00 98.24           H  
ATOM   1381  CA  LEU A  86      -0.264   2.032  10.224  1.00 98.24           C  
ATOM   1382  HA  LEU A  86      -0.764   2.858  10.730  1.00 98.24           H  
ATOM   1383  C   LEU A  86       0.872   1.561  11.136  1.00 98.24           C  
ATOM   1384  CB  LEU A  86      -1.280   0.904   9.968  1.00 98.24           C  
ATOM   1385  HB2 LEU A  86      -0.800   0.118   9.385  1.00 98.24           H  
ATOM   1386  HB3 LEU A  86      -2.102   1.316   9.384  1.00 98.24           H  
ATOM   1387  O   LEU A  86       0.813   1.748  12.346  1.00 98.24           O  
ATOM   1388  CG  LEU A  86      -1.860   0.283  11.249  1.00 98.24           C  
ATOM   1389  HG  LEU A  86      -1.049  -0.121  11.855  1.00 98.24           H  
ATOM   1390  CD1 LEU A  86      -2.624   1.316  12.071  1.00 98.24           C  
ATOM   1391 HD11 LEU A  86      -1.968   2.129  12.383  1.00 98.24           H  
ATOM   1392 HD12 LEU A  86      -3.464   1.713  11.501  1.00 98.24           H  
ATOM   1393 HD13 LEU A  86      -2.988   0.832  12.977  1.00 98.24           H  
ATOM   1394  CD2 LEU A  86      -2.808  -0.868  10.925  1.00 98.24           C  
ATOM   1395 HD21 LEU A  86      -3.647  -0.501  10.333  1.00 98.24           H  
ATOM   1396 HD22 LEU A  86      -3.193  -1.301  11.848  1.00 98.24           H  
ATOM   1397 HD23 LEU A  86      -2.276  -1.641  10.370  1.00 98.24           H  
ATOM   1398  N   GLY A  87       1.916   0.976  10.552  1.00 98.53           N  
ATOM   1399  H   GLY A  87       1.893   0.888   9.546  1.00 98.53           H  
ATOM   1400  CA  GLY A  87       3.045   0.409  11.275  1.00 98.53           C  
ATOM   1401  HA2 GLY A  87       2.986   0.650  12.337  1.00 98.53           H  
ATOM   1402  HA3 GLY A  87       3.961   0.855  10.887  1.00 98.53           H  
ATOM   1403  C   GLY A  87       3.100  -1.107  11.147  1.00 98.53           C  
ATOM   1404  O   GLY A  87       2.136  -1.801  11.469  1.00 98.53           O  
ATOM   1405  N   ASN A  88       4.250  -1.636  10.733  1.00 98.84           N  
ATOM   1406  H   ASN A  88       4.992  -1.005  10.463  1.00 98.84           H  
ATOM   1407  CA  ASN A  88       4.444  -3.070  10.509  1.00 98.84           C  
ATOM   1408  HA  ASN A  88       3.727  -3.408   9.760  1.00 98.84           H  
ATOM   1409  C   ASN A  88       4.185  -3.881  11.783  1.00 98.84           C  
ATOM   1410  CB  ASN A  88       5.864  -3.336   9.972  1.00 98.84           C  
ATOM   1411  HB2 ASN A  88       6.612  -2.999  10.690  1.00 98.84           H  
ATOM   1412  HB3 ASN A  88       5.975  -4.412   9.838  1.00 98.84           H  
ATOM   1413  O   ASN A  88       3.642  -4.976  11.711  1.00 98.84           O  
ATOM   1414  CG  ASN A  88       6.142  -2.698   8.626  1.00 98.84           C  
ATOM   1415  ND2 ASN A  88       7.363  -2.734   8.152  1.00 98.84           N  
ATOM   1416 HD21 ASN A  88       8.077  -3.282   8.611  1.00 98.84           H  
ATOM   1417 HD22 ASN A  88       7.489  -2.383   7.214  1.00 98.84           H  
ATOM   1418  OD1 ASN A  88       5.270  -2.134   8.001  1.00 98.84           O  
ATOM   1419  N   GLY A  89       4.495  -3.331  12.963  1.00 98.44           N  
ATOM   1420  H   GLY A  89       4.872  -2.394  12.980  1.00 98.44           H  
ATOM   1421  CA  GLY A  89       4.195  -3.987  14.235  1.00 98.44           C  
ATOM   1422  HA2 GLY A  89       4.679  -4.963  14.260  1.00 98.44           H  
ATOM   1423  HA3 GLY A  89       4.589  -3.376  15.046  1.00 98.44           H  
ATOM   1424  C   GLY A  89       2.692  -4.185  14.471  1.00 98.44           C  
ATOM   1425  O   GLY A  89       2.294  -5.214  15.011  1.00 98.44           O  
ATOM   1426  N   TYR A  90       1.850  -3.239  14.043  1.00 98.15           N  
ATOM   1427  H   TYR A  90       2.217  -2.452  13.528  1.00 98.15           H  
ATOM   1428  CA  TYR A  90       0.394  -3.372  14.138  1.00 98.15           C  
ATOM   1429  HA  TYR A  90       0.138  -3.820  15.098  1.00 98.15           H  
ATOM   1430  C   TYR A  90      -0.155  -4.294  13.057  1.00 98.15           C  
ATOM   1431  CB  TYR A  90      -0.280  -2.001  14.062  1.00 98.15           C  
ATOM   1432  HB2 TYR A  90      -1.357  -2.142  13.969  1.00 98.15           H  
ATOM   1433  HB3 TYR A  90       0.066  -1.490  13.163  1.00 98.15           H  
ATOM   1434  O   TYR A  90      -0.901  -5.211  13.389  1.00 98.15           O  
ATOM   1435  CG  TYR A  90      -0.025  -1.128  15.269  1.00 98.15           C  
ATOM   1436  CD1 TYR A  90      -0.612  -1.451  16.508  1.00 98.15           C  
ATOM   1437  HD1 TYR A  90      -1.258  -2.313  16.592  1.00 98.15           H  
ATOM   1438  CD2 TYR A  90       0.788   0.013  15.151  1.00 98.15           C  
ATOM   1439  HD2 TYR A  90       1.233   0.267  14.200  1.00 98.15           H  
ATOM   1440  CE1 TYR A  90      -0.377  -0.633  17.630  1.00 98.15           C  
ATOM   1441  HE1 TYR A  90      -0.830  -0.850  18.585  1.00 98.15           H  
ATOM   1442  CE2 TYR A  90       1.003   0.847  16.261  1.00 98.15           C  
ATOM   1443  HE2 TYR A  90       1.604   1.738  16.153  1.00 98.15           H  
ATOM   1444  OH  TYR A  90       0.636   1.317  18.579  1.00 98.15           O  
ATOM   1445  HH  TYR A  90       1.072   2.139  18.342  1.00 98.15           H  
ATOM   1446  CZ  TYR A  90       0.426   0.519  17.504  1.00 98.15           C  
ATOM   1447  N   ILE A  91       0.261  -4.102  11.798  1.00 98.68           N  
ATOM   1448  H   ILE A  91       0.880  -3.326  11.613  1.00 98.68           H  
ATOM   1449  CA  ILE A  91      -0.162  -4.944  10.667  1.00 98.68           C  
ATOM   1450  HA  ILE A  91      -1.240  -4.842  10.537  1.00 98.68           H  
ATOM   1451  C   ILE A  91       0.118  -6.414  10.991  1.00 98.68           C  
ATOM   1452  CB  ILE A  91       0.532  -4.505   9.356  1.00 98.68           C  
ATOM   1453  HB  ILE A  91       1.611  -4.550   9.506  1.00 98.68           H  
ATOM   1454  O   ILE A  91      -0.794  -7.231  10.952  1.00 98.68           O  
ATOM   1455  CG1 ILE A  91       0.149  -3.056   8.978  1.00 98.68           C  
ATOM   1456 HG12 ILE A  91      -0.887  -3.036   8.639  1.00 98.68           H  
ATOM   1457 HG13 ILE A  91       0.214  -2.409   9.853  1.00 98.68           H  
ATOM   1458  CG2 ILE A  91       0.152  -5.454   8.202  1.00 98.68           C  
ATOM   1459 HG21 ILE A  91       0.446  -6.481   8.418  1.00 98.68           H  
ATOM   1460 HG22 ILE A  91      -0.926  -5.429   8.039  1.00 98.68           H  
ATOM   1461 HG23 ILE A  91       0.657  -5.163   7.281  1.00 98.68           H  
ATOM   1462  CD1 ILE A  91       1.047  -2.438   7.897  1.00 98.68           C  
ATOM   1463 HD11 ILE A  91       0.768  -1.395   7.748  1.00 98.68           H  
ATOM   1464 HD12 ILE A  91       2.090  -2.477   8.212  1.00 98.68           H  
ATOM   1465 HD13 ILE A  91       0.936  -2.965   6.950  1.00 98.68           H  
ATOM   1466  N   GLN A  92       1.339  -6.724  11.432  1.00 98.57           N  
ATOM   1467  H   GLN A  92       2.041  -5.998  11.452  1.00 98.57           H  
ATOM   1468  CA  GLN A  92       1.750  -8.069  11.820  1.00 98.57           C  
ATOM   1469  HA  GLN A  92       1.675  -8.726  10.953  1.00 98.57           H  
ATOM   1470  C   GLN A  92       0.874  -8.654  12.929  1.00 98.57           C  
ATOM   1471  CB  GLN A  92       3.210  -7.992  12.271  1.00 98.57           C  
ATOM   1472  HB2 GLN A  92       3.796  -7.553  11.464  1.00 98.57           H  
ATOM   1473  HB3 GLN A  92       3.302  -7.337  13.138  1.00 98.57           H  
ATOM   1474  O   GLN A  92       0.414  -9.790  12.819  1.00 98.57           O  
ATOM   1475  CG  GLN A  92       3.835  -9.347  12.587  1.00 98.57           C  
ATOM   1476  HG2 GLN A  92       4.910  -9.166  12.592  1.00 98.57           H  
ATOM   1477  HG3 GLN A  92       3.608 -10.055  11.789  1.00 98.57           H  
ATOM   1478  CD  GLN A  92       3.463  -9.932  13.945  1.00 98.57           C  
ATOM   1479  NE2 GLN A  92       3.029 -11.170  13.989  1.00 98.57           N  
ATOM   1480 HE21 GLN A  92       2.814 -11.627  13.115  1.00 98.57           H  
ATOM   1481 HE22 GLN A  92       2.603 -11.469  14.855  1.00 98.57           H  
ATOM   1482  OE1 GLN A  92       3.573  -9.298  14.984  1.00 98.57           O  
ATOM   1483  N   ARG A  93       0.640  -7.904  14.015  1.00 97.50           N  
ATOM   1484  H   ARG A  93       1.037  -6.976  14.056  1.00 97.50           H  
ATOM   1485  CA  ARG A  93      -0.170  -8.400  15.136  1.00 97.50           C  
ATOM   1486  HA  ARG A  93       0.228  -9.362  15.458  1.00 97.50           H  
ATOM   1487  C   ARG A  93      -1.617  -8.652  14.715  1.00 97.50           C  
ATOM   1488  CB  ARG A  93      -0.124  -7.431  16.317  1.00 97.50           C  
ATOM   1489  HB2 ARG A  93      -0.379  -6.429  15.969  1.00 97.50           H  
ATOM   1490  HB3 ARG A  93      -0.868  -7.760  17.043  1.00 97.50           H  
ATOM   1491  O   ARG A  93      -2.183  -9.658  15.135  1.00 97.50           O  
ATOM   1492  CG  ARG A  93       1.213  -7.413  17.059  1.00 97.50           C  
ATOM   1493  HG2 ARG A  93       2.040  -7.250  16.369  1.00 97.50           H  
ATOM   1494  HG3 ARG A  93       1.361  -8.370  17.559  1.00 97.50           H  
ATOM   1495  CD  ARG A  93       1.151  -6.286  18.096  1.00 97.50           C  
ATOM   1496  HD2 ARG A  93       0.306  -6.471  18.759  1.00 97.50           H  
ATOM   1497  HD3 ARG A  93       0.990  -5.343  17.574  1.00 97.50           H  
ATOM   1498  NE  ARG A  93       2.391  -6.196  18.882  1.00 97.50           N  
ATOM   1499  HE  ARG A  93       3.180  -6.714  18.523  1.00 97.50           H  
ATOM   1500  NH1 ARG A  93       1.609  -4.735  20.477  1.00 97.50           N  
ATOM   1501 HH11 ARG A  93       0.716  -4.706  20.006  1.00 97.50           H  
ATOM   1502 HH12 ARG A  93       1.749  -4.166  21.300  1.00 97.50           H  
ATOM   1503  NH2 ARG A  93       3.719  -5.453  20.574  1.00 97.50           N  
ATOM   1504 HH21 ARG A  93       4.474  -6.025  20.225  1.00 97.50           H  
ATOM   1505 HH22 ARG A  93       3.832  -4.899  21.412  1.00 97.50           H  
ATOM   1506  CZ  ARG A  93       2.565  -5.465  19.969  1.00 97.50           C  
ATOM   1507  N   ILE A  94      -2.190  -7.787  13.876  1.00 96.58           N  
ATOM   1508  H   ILE A  94      -1.650  -6.992  13.566  1.00 96.58           H  
ATOM   1509  CA  ILE A  94      -3.537  -7.963  13.320  1.00 96.58           C  
ATOM   1510  HA  ILE A  94      -4.243  -8.113  14.137  1.00 96.58           H  
ATOM   1511  C   ILE A  94      -3.580  -9.236  12.468  1.00 96.58           C  
ATOM   1512  CB  ILE A  94      -3.980  -6.704  12.535  1.00 96.58           C  
ATOM   1513  HB  ILE A  94      -3.224  -6.477  11.783  1.00 96.58           H  
ATOM   1514  O   ILE A  94      -4.322 -10.162  12.798  1.00 96.58           O  
ATOM   1515  CG1 ILE A  94      -4.135  -5.482  13.471  1.00 96.58           C  
ATOM   1516 HG12 ILE A  94      -5.070  -5.565  14.024  1.00 96.58           H  
ATOM   1517 HG13 ILE A  94      -3.325  -5.459  14.200  1.00 96.58           H  
ATOM   1518  CG2 ILE A  94      -5.317  -6.965  11.818  1.00 96.58           C  
ATOM   1519 HG21 ILE A  94      -5.682  -6.060  11.333  1.00 96.58           H  
ATOM   1520 HG22 ILE A  94      -5.198  -7.722  11.043  1.00 96.58           H  
ATOM   1521 HG23 ILE A  94      -6.071  -7.305  12.529  1.00 96.58           H  
ATOM   1522  CD1 ILE A  94      -4.119  -4.140  12.726  1.00 96.58           C  
ATOM   1523 HD11 ILE A  94      -3.206  -4.052  12.138  1.00 96.58           H  
ATOM   1524 HD12 ILE A  94      -4.153  -3.326  13.449  1.00 96.58           H  
ATOM   1525 HD13 ILE A  94      -4.982  -4.056  12.066  1.00 96.58           H  
ATOM   1526  N   THR A  95      -2.724  -9.340  11.447  1.00 97.70           N  
ATOM   1527  H   THR A  95      -2.088  -8.582  11.248  1.00 97.70           H  
ATOM   1528  CA  THR A  95      -2.752 -10.464  10.499  1.00 97.70           C  
ATOM   1529  HA  THR A  95      -3.778 -10.594  10.155  1.00 97.70           H  
ATOM   1530  C   THR A  95      -2.336 -11.791  11.126  1.00 97.70           C  
ATOM   1531  CB  THR A  95      -1.895 -10.189   9.256  1.00 97.70           C  
ATOM   1532  HB  THR A  95      -1.957 -11.055   8.598  1.00 97.70           H  
ATOM   1533  O   THR A  95      -2.718 -12.841  10.636  1.00 97.70           O  
ATOM   1534  CG2 THR A  95      -2.394  -8.970   8.481  1.00 97.70           C  
ATOM   1535 HG21 THR A  95      -1.746  -8.810   7.619  1.00 97.70           H  
ATOM   1536 HG22 THR A  95      -2.383  -8.075   9.104  1.00 97.70           H  
ATOM   1537 HG23 THR A  95      -3.409  -9.154   8.128  1.00 97.70           H  
ATOM   1538  OG1 THR A  95      -0.537  -9.973   9.596  1.00 97.70           O  
ATOM   1539  HG1 THR A  95      -0.182 -10.799   9.933  1.00 97.70           H  
ATOM   1540  N   SER A  96      -1.594 -11.781  12.238  1.00 96.54           N  
ATOM   1541  H   SER A  96      -1.203 -10.899  12.534  1.00 96.54           H  
ATOM   1542  CA  SER A  96      -1.241 -13.009  12.972  1.00 96.54           C  
ATOM   1543  HA  SER A  96      -0.925 -13.756  12.244  1.00 96.54           H  
ATOM   1544  C   SER A  96      -2.397 -13.635  13.754  1.00 96.54           C  
ATOM   1545  CB  SER A  96      -0.059 -12.753  13.908  1.00 96.54           C  
ATOM   1546  HB2 SER A  96       0.750 -12.317  13.322  1.00 96.54           H  
ATOM   1547  HB3 SER A  96       0.287 -13.704  14.312  1.00 96.54           H  
ATOM   1548  O   SER A  96      -2.256 -14.738  14.277  1.00 96.54           O  
ATOM   1549  OG  SER A  96      -0.374 -11.891  14.990  1.00 96.54           O  
ATOM   1550  HG  SER A  96      -0.952 -11.189  14.681  1.00 96.54           H  
ATOM   1551  N   SER A  97      -3.526 -12.935  13.876  1.00 93.51           N  
ATOM   1552  H   SER A  97      -3.600 -12.052  13.391  1.00 93.51           H  
ATOM   1553  CA  SER A  97      -4.648 -13.380  14.705  1.00 93.51           C  
ATOM   1554  HA  SER A  97      -4.277 -14.116  15.418  1.00 93.51           H  
ATOM   1555  C   SER A  97      -5.776 -14.083  13.965  1.00 93.51           C  
ATOM   1556  CB  SER A  97      -5.161 -12.221  15.529  1.00 93.51           C  
ATOM   1557  HB2 SER A  97      -5.857 -12.625  16.265  1.00 93.51           H  
ATOM   1558  HB3 SER A  97      -4.310 -11.793  16.059  1.00 93.51           H  
ATOM   1559  O   SER A  97      -6.728 -14.531  14.597  1.00 93.51           O  
ATOM   1560  OG  SER A  97      -5.816 -11.189  14.810  1.00 93.51           O  
ATOM   1561  HG  SER A  97      -5.307 -10.943  14.033  1.00 93.51           H  
ATOM   1562  N   GLY A  98      -5.664 -14.204  12.648  1.00 94.15           N  
ATOM   1563  H   GLY A  98      -4.834 -13.866  12.183  1.00 94.15           H  
ATOM   1564  CA  GLY A  98      -6.668 -14.835  11.810  1.00 94.15           C  
ATOM   1565  HA2 GLY A  98      -7.618 -14.315  11.928  1.00 94.15           H  
ATOM   1566  HA3 GLY A  98      -6.798 -15.875  12.112  1.00 94.15           H  
ATOM   1567  C   GLY A  98      -6.258 -14.793  10.346  1.00 94.15           C  
ATOM   1568  O   GLY A  98      -5.131 -14.441  10.014  1.00 94.15           O  
ATOM   1569  N   LEU A  99      -7.189 -15.143   9.464  1.00 96.91           N  
ATOM   1570  H   LEU A  99      -8.121 -15.341   9.798  1.00 96.91           H  
ATOM   1571  CA  LEU A  99      -6.985 -15.043   8.023  1.00 96.91           C  
ATOM   1572  HA  LEU A  99      -5.920 -15.080   7.795  1.00 96.91           H  
ATOM   1573  C   LEU A  99      -7.515 -13.699   7.541  1.00 96.91           C  
ATOM   1574  CB  LEU A  99      -7.673 -16.218   7.313  1.00 96.91           C  
ATOM   1575  HB2 LEU A  99      -7.555 -16.088   6.237  1.00 96.91           H  
ATOM   1576  HB3 LEU A  99      -8.738 -16.186   7.540  1.00 96.91           H  
ATOM   1577  O   LEU A  99      -8.704 -13.414   7.694  1.00 96.91           O  
ATOM   1578  CG  LEU A  99      -7.118 -17.598   7.709  1.00 96.91           C  
ATOM   1579  HG  LEU A  99      -7.214 -17.741   8.785  1.00 96.91           H  
ATOM   1580  CD1 LEU A  99      -7.944 -18.682   7.016  1.00 96.91           C  
ATOM   1581 HD11 LEU A  99      -7.846 -18.587   5.935  1.00 96.91           H  
ATOM   1582 HD12 LEU A  99      -8.991 -18.589   7.303  1.00 96.91           H  
ATOM   1583 HD13 LEU A  99      -7.581 -19.663   7.322  1.00 96.91           H  
ATOM   1584  CD2 LEU A  99      -5.652 -17.775   7.312  1.00 96.91           C  
ATOM   1585 HD21 LEU A  99      -5.019 -17.097   7.884  1.00 96.91           H  
ATOM   1586 HD22 LEU A  99      -5.326 -18.793   7.524  1.00 96.91           H  
ATOM   1587 HD23 LEU A  99      -5.514 -17.575   6.249  1.00 96.91           H  
ATOM   1588  N   PHE A 100      -6.637 -12.899   6.947  1.00 98.10           N  
ATOM   1589  H   PHE A 100      -5.683 -13.210   6.831  1.00 98.10           H  
ATOM   1590  CA  PHE A 100      -6.973 -11.587   6.412  1.00 98.10           C  
ATOM   1591  HA  PHE A 100      -8.014 -11.362   6.642  1.00 98.10           H  
ATOM   1592  C   PHE A 100      -6.845 -11.576   4.894  1.00 98.10           C  
ATOM   1593  CB  PHE A 100      -6.117 -10.502   7.079  1.00 98.10           C  
ATOM   1594  HB2 PHE A 100      -6.159  -9.600   6.468  1.00 98.10           H  
ATOM   1595  HB3 PHE A 100      -5.076 -10.825   7.111  1.00 98.10           H  
ATOM   1596  O   PHE A 100      -5.956 -12.210   4.329  1.00 98.10           O  
ATOM   1597  CG  PHE A 100      -6.586 -10.159   8.479  1.00 98.10           C  
ATOM   1598  CD1 PHE A 100      -7.365  -9.007   8.697  1.00 98.10           C  
ATOM   1599  HD1 PHE A 100      -7.600  -8.353   7.870  1.00 98.10           H  
ATOM   1600  CD2 PHE A 100      -6.296 -11.016   9.557  1.00 98.10           C  
ATOM   1601  HD2 PHE A 100      -5.704 -11.905   9.398  1.00 98.10           H  
ATOM   1602  CE1 PHE A 100      -7.866  -8.721   9.978  1.00 98.10           C  
ATOM   1603  HE1 PHE A 100      -8.490  -7.854  10.138  1.00 98.10           H  
ATOM   1604  CE2 PHE A 100      -6.797 -10.732  10.839  1.00 98.10           C  
ATOM   1605  HE2 PHE A 100      -6.599 -11.405  11.660  1.00 98.10           H  
ATOM   1606  CZ  PHE A 100      -7.587  -9.588  11.049  1.00 98.10           C  
ATOM   1607  HZ  PHE A 100      -8.008  -9.396  12.025  1.00 98.10           H  
ATOM   1608  N   GLU A 101      -7.737 -10.834   4.255  1.00 98.02           N  
ATOM   1609  H   GLU A 101      -8.436 -10.355   4.804  1.00 98.02           H  
ATOM   1610  CA  GLU A 101      -7.614 -10.420   2.863  1.00 98.02           C  
ATOM   1611  HA  GLU A 101      -6.911 -11.080   2.354  1.00 98.02           H  
ATOM   1612  C   GLU A 101      -7.041  -9.001   2.786  1.00 98.02           C  
ATOM   1613  CB  GLU A 101      -8.960 -10.547   2.128  1.00 98.02           C  
ATOM   1614  HB2 GLU A 101      -9.220 -11.604   2.061  1.00 98.02           H  
ATOM   1615  HB3 GLU A 101      -8.828 -10.165   1.116  1.00 98.02           H  
ATOM   1616  O   GLU A 101      -7.218  -8.192   3.702  1.00 98.02           O  
ATOM   1617  CG  GLU A 101     -10.122  -9.796   2.803  1.00 98.02           C  
ATOM   1618  HG2 GLU A 101      -9.831  -8.759   2.972  1.00 98.02           H  
ATOM   1619  HG3 GLU A 101     -10.318 -10.259   3.770  1.00 98.02           H  
ATOM   1620  CD  GLU A 101     -11.428  -9.821   1.997  1.00 98.02           C  
ATOM   1621  OE1 GLU A 101     -12.465  -9.401   2.566  1.00 98.02           O  
ATOM   1622  OE2 GLU A 101     -11.407 -10.213   0.811  1.00 98.02           O  
ATOM   1623  N   LEU A 102      -6.363  -8.701   1.678  1.00 98.69           N  
ATOM   1624  H   LEU A 102      -6.305  -9.416   0.966  1.00 98.69           H  
ATOM   1625  CA  LEU A 102      -5.870  -7.368   1.341  1.00 98.69           C  
ATOM   1626  HA  LEU A 102      -6.030  -6.699   2.186  1.00 98.69           H  
ATOM   1627  C   LEU A 102      -6.651  -6.824   0.152  1.00 98.69           C  
ATOM   1628  CB  LEU A 102      -4.357  -7.427   1.058  1.00 98.69           C  
ATOM   1629  HB2 LEU A 102      -3.853  -7.657   1.998  1.00 98.69           H  
ATOM   1630  HB3 LEU A 102      -4.173  -8.243   0.359  1.00 98.69           H  
ATOM   1631  O   LEU A 102      -6.829  -7.509  -0.852  1.00 98.69           O  
ATOM   1632  CG  LEU A 102      -3.719  -6.151   0.479  1.00 98.69           C  
ATOM   1633  HG  LEU A 102      -4.274  -5.824  -0.401  1.00 98.69           H  
ATOM   1634  CD1 LEU A 102      -3.682  -5.015   1.499  1.00 98.69           C  
ATOM   1635 HD11 LEU A 102      -3.205  -4.147   1.043  1.00 98.69           H  
ATOM   1636 HD12 LEU A 102      -3.125  -5.323   2.384  1.00 98.69           H  
ATOM   1637 HD13 LEU A 102      -4.697  -4.741   1.786  1.00 98.69           H  
ATOM   1638  CD2 LEU A 102      -2.279  -6.412   0.041  1.00 98.69           C  
ATOM   1639 HD21 LEU A 102      -1.876  -5.527  -0.451  1.00 98.69           H  
ATOM   1640 HD22 LEU A 102      -2.241  -7.249  -0.656  1.00 98.69           H  
ATOM   1641 HD23 LEU A 102      -1.659  -6.643   0.908  1.00 98.69           H  
ATOM   1642  N   ARG A 103      -7.026  -5.551   0.233  1.00 98.28           N  
ATOM   1643  H   ARG A 103      -6.887  -5.080   1.116  1.00 98.28           H  
ATOM   1644  CA  ARG A 103      -7.523  -4.755  -0.882  1.00 98.28           C  
ATOM   1645  HA  ARG A 103      -7.471  -5.346  -1.797  1.00 98.28           H  
ATOM   1646  C   ARG A 103      -6.637  -3.532  -1.074  1.00 98.28           C  
ATOM   1647  CB  ARG A 103      -8.989  -4.398  -0.617  1.00 98.28           C  
ATOM   1648  HB2 ARG A 103      -9.068  -3.861   0.328  1.00 98.28           H  
ATOM   1649  HB3 ARG A 103      -9.566  -5.319  -0.539  1.00 98.28           H  
ATOM   1650  O   ARG A 103      -6.312  -2.835  -0.114  1.00 98.28           O  
ATOM   1651  CG  ARG A 103      -9.569  -3.538  -1.740  1.00 98.28           C  
ATOM   1652  HG2 ARG A 103      -9.466  -4.067  -2.687  1.00 98.28           H  
ATOM   1653  HG3 ARG A 103      -9.026  -2.595  -1.804  1.00 98.28           H  
ATOM   1654  CD  ARG A 103     -11.042  -3.223  -1.485  1.00 98.28           C  
ATOM   1655  HD2 ARG A 103     -11.131  -2.663  -0.554  1.00 98.28           H  
ATOM   1656  HD3 ARG A 103     -11.607  -4.149  -1.376  1.00 98.28           H  
ATOM   1657  NE  ARG A 103     -11.559  -2.410  -2.594  1.00 98.28           N  
ATOM   1658  HE  ARG A 103     -11.317  -1.429  -2.591  1.00 98.28           H  
ATOM   1659  NH1 ARG A 103     -12.221  -4.128  -3.977  1.00 98.28           N  
ATOM   1660 HH11 ARG A 103     -12.442  -4.466  -4.903  1.00 98.28           H  
ATOM   1661 HH12 ARG A 103     -12.092  -4.781  -3.217  1.00 98.28           H  
ATOM   1662  NH2 ARG A 103     -12.167  -2.046  -4.736  1.00 98.28           N  
ATOM   1663 HH21 ARG A 103     -11.642  -1.194  -4.599  1.00 98.28           H  
ATOM   1664 HH22 ARG A 103     -12.207  -2.421  -5.673  1.00 98.28           H  
ATOM   1665  CZ  ARG A 103     -11.997  -2.864  -3.750  1.00 98.28           C  
ATOM   1666  N   ILE A 104      -6.297  -3.260  -2.325  1.00 98.59           N  
ATOM   1667  H   ILE A 104      -6.580  -3.910  -3.045  1.00 98.59           H  
ATOM   1668  CA  ILE A 104      -5.587  -2.067  -2.765  1.00 98.59           C  
ATOM   1669  HA  ILE A 104      -5.385  -1.446  -1.893  1.00 98.59           H  
ATOM   1670  C   ILE A 104      -6.503  -1.315  -3.720  1.00 98.59           C  
ATOM   1671  CB  ILE A 104      -4.233  -2.410  -3.417  1.00 98.59           C  
ATOM   1672  HB  ILE A 104      -4.423  -2.954  -4.342  1.00 98.59           H  
ATOM   1673  O   ILE A 104      -6.895  -1.864  -4.746  1.00 98.59           O  
ATOM   1674  CG1 ILE A 104      -3.395  -3.316  -2.485  1.00 98.59           C  
ATOM   1675 HG12 ILE A 104      -3.941  -4.241  -2.298  1.00 98.59           H  
ATOM   1676 HG13 ILE A 104      -3.239  -2.818  -1.529  1.00 98.59           H  
ATOM   1677  CG2 ILE A 104      -3.483  -1.110  -3.764  1.00 98.59           C  
ATOM   1678 HG21 ILE A 104      -2.593  -1.337  -4.351  1.00 98.59           H  
ATOM   1679 HG22 ILE A 104      -3.199  -0.585  -2.852  1.00 98.59           H  
ATOM   1680 HG23 ILE A 104      -4.107  -0.453  -4.369  1.00 98.59           H  
ATOM   1681  CD1 ILE A 104      -2.043  -3.727  -3.070  1.00 98.59           C  
ATOM   1682 HD11 ILE A 104      -1.594  -4.490  -2.434  1.00 98.59           H  
ATOM   1683 HD12 ILE A 104      -1.368  -2.872  -3.107  1.00 98.59           H  
ATOM   1684 HD13 ILE A 104      -2.178  -4.136  -4.072  1.00 98.59           H  
ATOM   1685  N   ASP A 105      -6.840  -0.075  -3.386  1.00 97.91           N  
ATOM   1686  H   ASP A 105      -6.406   0.321  -2.565  1.00 97.91           H  
ATOM   1687  CA  ASP A 105      -7.620   0.819  -4.241  1.00 97.91           C  
ATOM   1688  HA  ASP A 105      -8.052   0.268  -5.076  1.00 97.91           H  
ATOM   1689  C   ASP A 105      -6.700   1.892  -4.817  1.00 97.91           C  
ATOM   1690  CB  ASP A 105      -8.761   1.455  -3.433  1.00 97.91           C  
ATOM   1691  HB2 ASP A 105      -8.375   1.815  -2.479  1.00 97.91           H  
ATOM   1692  HB3 ASP A 105      -9.138   2.317  -3.984  1.00 97.91           H  
ATOM   1693  O   ASP A 105      -5.959   2.517  -4.066  1.00 97.91           O  
ATOM   1694  CG  ASP A 105      -9.932   0.505  -3.186  1.00 97.91           C  
ATOM   1695  OD1 ASP A 105     -10.238  -0.336  -4.055  1.00 97.91           O  
ATOM   1696  OD2 ASP A 105     -10.620   0.628  -2.150  1.00 97.91           O  
ATOM   1697  N   MET A 106      -6.762   2.137  -6.127  1.00 97.35           N  
ATOM   1698  H   MET A 106      -7.417   1.604  -6.681  1.00 97.35           H  
ATOM   1699  CA  MET A 106      -5.910   3.100  -6.835  1.00 97.35           C  
ATOM   1700  HA  MET A 106      -5.352   3.696  -6.113  1.00 97.35           H  
ATOM   1701  C   MET A 106      -6.731   4.062  -7.705  1.00 97.35           C  
ATOM   1702  CB  MET A 106      -4.904   2.338  -7.701  1.00 97.35           C  
ATOM   1703  HB2 MET A 106      -4.318   3.039  -8.294  1.00 97.35           H  
ATOM   1704  HB3 MET A 106      -5.468   1.697  -8.379  1.00 97.35           H  
ATOM   1705  O   MET A 106      -7.728   3.677  -8.320  1.00 97.35           O  
ATOM   1706  CG  MET A 106      -3.952   1.445  -6.905  1.00 97.35           C  
ATOM   1707  HG2 MET A 106      -3.233   2.076  -6.381  1.00 97.35           H  
ATOM   1708  HG3 MET A 106      -4.508   0.880  -6.157  1.00 97.35           H  
ATOM   1709  SD  MET A 106      -3.056   0.261  -7.937  1.00 97.35           S  
ATOM   1710  CE  MET A 106      -4.331  -1.013  -8.151  1.00 97.35           C  
ATOM   1711  HE1 MET A 106      -5.170  -0.612  -8.719  1.00 97.35           H  
ATOM   1712  HE2 MET A 106      -4.679  -1.351  -7.175  1.00 97.35           H  
ATOM   1713  HE3 MET A 106      -3.900  -1.861  -8.684  1.00 97.35           H  
ATOM   1714  N   LEU A 107      -6.302   5.323  -7.765  1.00 95.93           N  
ATOM   1715  H   LEU A 107      -5.500   5.571  -7.202  1.00 95.93           H  
ATOM   1716  CA  LEU A 107      -6.855   6.362  -8.634  1.00 95.93           C  
ATOM   1717  HA  LEU A 107      -7.652   5.939  -9.246  1.00 95.93           H  
ATOM   1718  C   LEU A 107      -5.738   6.844  -9.548  1.00 95.93           C  
ATOM   1719  CB  LEU A 107      -7.430   7.521  -7.793  1.00 95.93           C  
ATOM   1720  HB2 LEU A 107      -8.182   7.132  -7.107  1.00 95.93           H  
ATOM   1721  HB3 LEU A 107      -6.618   7.940  -7.199  1.00 95.93           H  
ATOM   1722  O   LEU A 107      -4.713   7.325  -9.065  1.00 95.93           O  
ATOM   1723  CG  LEU A 107      -8.085   8.660  -8.595  1.00 95.93           C  
ATOM   1724  HG  LEU A 107      -7.382   9.055  -9.329  1.00 95.93           H  
ATOM   1725  CD1 LEU A 107      -9.356   8.205  -9.315  1.00 95.93           C  
ATOM   1726 HD11 LEU A 107      -9.095   7.502 -10.105  1.00 95.93           H  
ATOM   1727 HD12 LEU A 107      -9.846   9.060  -9.779  1.00 95.93           H  
ATOM   1728 HD13 LEU A 107     -10.037   7.728  -8.611  1.00 95.93           H  
ATOM   1729  CD2 LEU A 107      -8.476   9.789  -7.639  1.00 95.93           C  
ATOM   1730 HD21 LEU A 107      -8.930  10.608  -8.197  1.00 95.93           H  
ATOM   1731 HD22 LEU A 107      -9.176   9.426  -6.887  1.00 95.93           H  
ATOM   1732 HD23 LEU A 107      -7.585  10.166  -7.137  1.00 95.93           H  
ATOM   1733  N   TYR A 108      -5.944   6.743 -10.853  1.00 95.33           N  
ATOM   1734  H   TYR A 108      -6.803   6.332 -11.190  1.00 95.33           H  
ATOM   1735  CA  TYR A 108      -5.001   7.219 -11.858  1.00 95.33           C  
ATOM   1736  HA  TYR A 108      -4.376   8.007 -11.438  1.00 95.33           H  
ATOM   1737  C   TYR A 108      -5.767   7.788 -13.039  1.00 95.33           C  
ATOM   1738  CB  TYR A 108      -4.101   6.072 -12.312  1.00 95.33           C  
ATOM   1739  HB2 TYR A 108      -4.715   5.271 -12.722  1.00 95.33           H  
ATOM   1740  HB3 TYR A 108      -3.575   5.677 -11.443  1.00 95.33           H  
ATOM   1741  O   TYR A 108      -6.708   7.155 -13.506  1.00 95.33           O  
ATOM   1742  CG  TYR A 108      -3.088   6.511 -13.346  1.00 95.33           C  
ATOM   1743  CD1 TYR A 108      -3.236   6.133 -14.695  1.00 95.33           C  
ATOM   1744  HD1 TYR A 108      -4.045   5.487 -15.000  1.00 95.33           H  
ATOM   1745  CD2 TYR A 108      -2.032   7.362 -12.968  1.00 95.33           C  
ATOM   1746  HD2 TYR A 108      -1.916   7.678 -11.942  1.00 95.33           H  
ATOM   1747  CE1 TYR A 108      -2.321   6.602 -15.659  1.00 95.33           C  
ATOM   1748  HE1 TYR A 108      -2.419   6.314 -16.696  1.00 95.33           H  
ATOM   1749  CE2 TYR A 108      -1.127   7.839 -13.932  1.00 95.33           C  
ATOM   1750  HE2 TYR A 108      -0.331   8.511 -13.648  1.00 95.33           H  
ATOM   1751  OH  TYR A 108      -0.399   7.945 -16.211  1.00 95.33           O  
ATOM   1752  HH  TYR A 108       0.190   8.609 -15.846  1.00 95.33           H  
ATOM   1753  CZ  TYR A 108      -1.267   7.463 -15.284  1.00 95.33           C  
ATOM   1754  N   ASP A 109      -5.397   8.993 -13.473  1.00 93.30           N  
ATOM   1755  H   ASP A 109      -4.517   9.367 -13.148  1.00 93.30           H  
ATOM   1756  CA  ASP A 109      -6.051   9.699 -14.580  1.00 93.30           C  
ATOM   1757  HA  ASP A 109      -5.794  10.753 -14.475  1.00 93.30           H  
ATOM   1758  C   ASP A 109      -7.592   9.622 -14.520  1.00 93.30           C  
ATOM   1759  CB  ASP A 109      -5.456   9.229 -15.916  1.00 93.30           C  
ATOM   1760  HB2 ASP A 109      -4.368   9.234 -15.842  1.00 93.30           H  
ATOM   1761  HB3 ASP A 109      -5.780   8.208 -16.121  1.00 93.30           H  
ATOM   1762  O   ASP A 109      -8.262   9.170 -15.441  1.00 93.30           O  
ATOM   1763  CG  ASP A 109      -5.862  10.152 -17.068  1.00 93.30           C  
ATOM   1764  OD1 ASP A 109      -6.043  11.364 -16.794  1.00 93.30           O  
ATOM   1765  OD2 ASP A 109      -5.969   9.645 -18.205  1.00 93.30           O  
ATOM   1766  N   GLN A 110      -8.161   9.954 -13.351  1.00 91.74           N  
ATOM   1767  H   GLN A 110      -7.531  10.261 -12.624  1.00 91.74           H  
ATOM   1768  CA  GLN A 110      -9.604   9.891 -13.044  1.00 91.74           C  
ATOM   1769  HA  GLN A 110      -9.717  10.228 -12.014  1.00 91.74           H  
ATOM   1770  C   GLN A 110     -10.249   8.487 -13.084  1.00 91.74           C  
ATOM   1771  CB  GLN A 110     -10.381  10.890 -13.924  1.00 91.74           C  
ATOM   1772  HB2 GLN A 110     -10.390  10.532 -14.954  1.00 91.74           H  
ATOM   1773  HB3 GLN A 110     -11.414  10.931 -13.579  1.00 91.74           H  
ATOM   1774  O   GLN A 110     -11.405   8.331 -12.682  1.00 91.74           O  
ATOM   1775  CG  GLN A 110      -9.799  12.314 -13.890  1.00 91.74           C  
ATOM   1776  HG2 GLN A 110      -9.822  12.682 -12.864  1.00 91.74           H  
ATOM   1777  HG3 GLN A 110      -8.764  12.308 -14.233  1.00 91.74           H  
ATOM   1778  CD  GLN A 110     -10.556  13.289 -14.783  1.00 91.74           C  
ATOM   1779  NE2 GLN A 110     -10.358  14.575 -14.603  1.00 91.74           N  
ATOM   1780 HE21 GLN A 110     -10.824  15.168 -15.276  1.00 91.74           H  
ATOM   1781 HE22 GLN A 110      -9.620  14.896 -13.992  1.00 91.74           H  
ATOM   1782  OE1 GLN A 110     -11.351  12.946 -15.639  1.00 91.74           O  
ATOM   1783  N   ASN A 111      -9.510   7.452 -13.478  1.00 96.05           N  
ATOM   1784  H   ASN A 111      -8.570   7.641 -13.796  1.00 96.05           H  
ATOM   1785  CA  ASN A 111      -9.944   6.063 -13.510  1.00 96.05           C  
ATOM   1786  HA  ASN A 111     -11.023   6.046 -13.659  1.00 96.05           H  
ATOM   1787  C   ASN A 111      -9.641   5.352 -12.186  1.00 96.05           C  
ATOM   1788  CB  ASN A 111      -9.305   5.353 -14.711  1.00 96.05           C  
ATOM   1789  HB2 ASN A 111      -9.517   4.284 -14.670  1.00 96.05           H  
ATOM   1790  HB3 ASN A 111      -8.223   5.482 -14.695  1.00 96.05           H  
ATOM   1791  O   ASN A 111      -8.615   5.576 -11.538  1.00 96.05           O  
ATOM   1792  CG  ASN A 111      -9.845   5.879 -16.022  1.00 96.05           C  
ATOM   1793  ND2 ASN A 111      -9.094   6.680 -16.737  1.00 96.05           N  
ATOM   1794 HD21 ASN A 111      -8.265   7.101 -16.343  1.00 96.05           H  
ATOM   1795 HD22 ASN A 111      -9.498   7.090 -17.567  1.00 96.05           H  
ATOM   1796  OD1 ASN A 111     -10.971   5.584 -16.392  1.00 96.05           O  
ATOM   1797  N   LYS A 112     -10.562   4.476 -11.776  1.00 96.22           N  
ATOM   1798  H   LYS A 112     -11.325   4.275 -12.406  1.00 96.22           H  
ATOM   1799  CA  LYS A 112     -10.484   3.735 -10.514  1.00 96.22           C  
ATOM   1800  HA  LYS A 112      -9.714   4.181  -9.884  1.00 96.22           H  
ATOM   1801  C   LYS A 112     -10.070   2.291 -10.769  1.00 96.22           C  
ATOM   1802  CB  LYS A 112     -11.815   3.823  -9.759  1.00 96.22           C  
ATOM   1803  HB2 LYS A 112     -12.620   3.479 -10.408  1.00 96.22           H  
ATOM   1804  HB3 LYS A 112     -11.762   3.165  -8.891  1.00 96.22           H  
ATOM   1805  O   LYS A 112     -10.734   1.560 -11.506  1.00 96.22           O  
ATOM   1806  CG  LYS A 112     -12.112   5.244  -9.258  1.00 96.22           C  
ATOM   1807  HG2 LYS A 112     -12.042   5.957 -10.080  1.00 96.22           H  
ATOM   1808  HG3 LYS A 112     -11.376   5.509  -8.499  1.00 96.22           H  
ATOM   1809  CD  LYS A 112     -13.519   5.321  -8.657  1.00 96.22           C  
ATOM   1810  HD2 LYS A 112     -14.256   5.137  -9.438  1.00 96.22           H  
ATOM   1811  HD3 LYS A 112     -13.621   4.558  -7.884  1.00 96.22           H  
ATOM   1812  CE  LYS A 112     -13.770   6.685  -8.016  1.00 96.22           C  
ATOM   1813  HE2 LYS A 112     -12.924   6.918  -7.369  1.00 96.22           H  
ATOM   1814  HE3 LYS A 112     -13.807   7.440  -8.801  1.00 96.22           H  
ATOM   1815  NZ  LYS A 112     -15.022   6.680  -7.221  1.00 96.22           N  
ATOM   1816  HZ1 LYS A 112     -15.182   7.586  -6.805  1.00 96.22           H  
ATOM   1817  HZ2 LYS A 112     -14.938   6.008  -6.471  1.00 96.22           H  
ATOM   1818  HZ3 LYS A 112     -15.815   6.435  -7.796  1.00 96.22           H  
ATOM   1819  N   TYR A 113      -9.020   1.873 -10.085  1.00 97.96           N  
ATOM   1820  H   TYR A 113      -8.561   2.527  -9.467  1.00 97.96           H  
ATOM   1821  CA  TYR A 113      -8.450   0.539 -10.168  1.00 97.96           C  
ATOM   1822  HA  TYR A 113      -9.059  -0.080 -10.828  1.00 97.96           H  
ATOM   1823  C   TYR A 113      -8.427  -0.118  -8.793  1.00 97.96           C  
ATOM   1824  CB  TYR A 113      -7.053   0.616 -10.776  1.00 97.96           C  
ATOM   1825  HB2 TYR A 113      -6.636  -0.390 -10.806  1.00 97.96           H  
ATOM   1826  HB3 TYR A 113      -6.414   1.217 -10.129  1.00 97.96           H  
ATOM   1827  O   TYR A 113      -8.431   0.562  -7.767  1.00 97.96           O  
ATOM   1828  CG  TYR A 113      -6.997   1.220 -12.158  1.00 97.96           C  
ATOM   1829  CD1 TYR A 113      -7.110   0.401 -13.299  1.00 97.96           C  
ATOM   1830  HD1 TYR A 113      -7.263  -0.663 -13.195  1.00 97.96           H  
ATOM   1831  CD2 TYR A 113      -6.824   2.610 -12.296  1.00 97.96           C  
ATOM   1832  HD2 TYR A 113      -6.736   3.242 -11.425  1.00 97.96           H  
ATOM   1833  CE1 TYR A 113      -7.017   0.971 -14.582  1.00 97.96           C  
ATOM   1834  HE1 TYR A 113      -7.085   0.344 -15.459  1.00 97.96           H  
ATOM   1835  CE2 TYR A 113      -6.754   3.183 -13.576  1.00 97.96           C  
ATOM   1836  HE2 TYR A 113      -6.606   4.246 -13.696  1.00 97.96           H  
ATOM   1837  OH  TYR A 113      -6.761   2.933 -15.949  1.00 97.96           O  
ATOM   1838  HH  TYR A 113      -6.738   2.287 -16.659  1.00 97.96           H  
ATOM   1839  CZ  TYR A 113      -6.840   2.365 -14.720  1.00 97.96           C  
ATOM   1840  N   TYR A 114      -8.413  -1.444  -8.764  1.00 98.22           N  
ATOM   1841  H   TYR A 114      -8.416  -1.958  -9.634  1.00 98.22           H  
ATOM   1842  CA  TYR A 114      -8.248  -2.206  -7.545  1.00 98.22           C  
ATOM   1843  HA  TYR A 114      -7.598  -1.614  -6.900  1.00 98.22           H  
ATOM   1844  C   TYR A 114      -7.561  -3.547  -7.791  1.00 98.22           C  
ATOM   1845  CB  TYR A 114      -9.594  -2.395  -6.830  1.00 98.22           C  
ATOM   1846  HB2 TYR A 114      -9.387  -2.705  -5.806  1.00 98.22           H  
ATOM   1847  HB3 TYR A 114     -10.102  -1.433  -6.765  1.00 98.22           H  
ATOM   1848  O   TYR A 114      -7.729  -4.175  -8.839  1.00 98.22           O  
ATOM   1849  CG  TYR A 114     -10.524  -3.415  -7.466  1.00 98.22           C  
ATOM   1850  CD1 TYR A 114     -11.283  -3.087  -8.605  1.00 98.22           C  
ATOM   1851  HD1 TYR A 114     -11.158  -2.123  -9.076  1.00 98.22           H  
ATOM   1852  CD2 TYR A 114     -10.588  -4.719  -6.941  1.00 98.22           C  
ATOM   1853  HD2 TYR A 114      -9.947  -4.993  -6.115  1.00 98.22           H  
ATOM   1854  CE1 TYR A 114     -12.139  -4.041  -9.185  1.00 98.22           C  
ATOM   1855  HE1 TYR A 114     -12.702  -3.804 -10.076  1.00 98.22           H  
ATOM   1856  CE2 TYR A 114     -11.429  -5.685  -7.524  1.00 98.22           C  
ATOM   1857  HE2 TYR A 114     -11.445  -6.690  -7.131  1.00 98.22           H  
ATOM   1858  OH  TYR A 114     -13.051  -6.251  -9.206  1.00 98.22           O  
ATOM   1859  HH  TYR A 114     -12.916  -7.130  -8.845  1.00 98.22           H  
ATOM   1860  CZ  TYR A 114     -12.214  -5.342  -8.646  1.00 98.22           C  
ATOM   1861  N   ALA A 115      -6.843  -3.986  -6.767  1.00 98.55           N  
ATOM   1862  H   ALA A 115      -6.778  -3.388  -5.956  1.00 98.55           H  
ATOM   1863  CA  ALA A 115      -6.263  -5.313  -6.637  1.00 98.55           C  
ATOM   1864  HA  ALA A 115      -6.643  -5.970  -7.419  1.00 98.55           H  
ATOM   1865  C   ALA A 115      -6.667  -5.896  -5.279  1.00 98.55           C  
ATOM   1866  CB  ALA A 115      -4.743  -5.204  -6.787  1.00 98.55           C  
ATOM   1867  HB1 ALA A 115      -4.490  -4.942  -7.815  1.00 98.55           H  
ATOM   1868  HB2 ALA A 115      -4.283  -6.159  -6.531  1.00 98.55           H  
ATOM   1869  HB3 ALA A 115      -4.347  -4.443  -6.115  1.00 98.55           H  
ATOM   1870  O   ALA A 115      -6.718  -5.180  -4.279  1.00 98.55           O  
ATOM   1871  N   THR A 116      -6.969  -7.186  -5.230  1.00 98.50           N  
ATOM   1872  H   THR A 116      -6.929  -7.724  -6.084  1.00 98.50           H  
ATOM   1873  CA  THR A 116      -7.322  -7.910  -4.005  1.00 98.50           C  
ATOM   1874  HA  THR A 116      -7.059  -7.292  -3.146  1.00 98.50           H  
ATOM   1875  C   THR A 116      -6.530  -9.198  -3.898  1.00 98.50           C  
ATOM   1876  CB  THR A 116      -8.818  -8.244  -3.912  1.00 98.50           C  
ATOM   1877  HB  THR A 116      -8.979  -8.947  -3.095  1.00 98.50           H  
ATOM   1878  O   THR A 116      -6.261  -9.833  -4.912  1.00 98.50           O  
ATOM   1879  CG2 THR A 116      -9.671  -7.006  -3.652  1.00 98.50           C  
ATOM   1880 HG21 THR A 116      -9.464  -6.244  -4.403  1.00 98.50           H  
ATOM   1881 HG22 THR A 116     -10.725  -7.283  -3.678  1.00 98.50           H  
ATOM   1882 HG23 THR A 116      -9.431  -6.618  -2.662  1.00 98.50           H  
ATOM   1883  OG1 THR A 116      -9.292  -8.815  -5.106  1.00 98.50           O  
ATOM   1884  HG1 THR A 116      -8.661  -9.479  -5.392  1.00 98.50           H  
ATOM   1885  N   TYR A 117      -6.219  -9.604  -2.671  1.00 98.61           N  
ATOM   1886  H   TYR A 117      -6.494  -9.021  -1.894  1.00 98.61           H  
ATOM   1887  CA  TYR A 117      -5.541 -10.855  -2.348  1.00 98.61           C  
ATOM   1888  HA  TYR A 117      -5.501 -11.492  -3.231  1.00 98.61           H  
ATOM   1889  C   TYR A 117      -6.343 -11.568  -1.263  1.00 98.61           C  
ATOM   1890  CB  TYR A 117      -4.099 -10.579  -1.892  1.00 98.61           C  
ATOM   1891  HB2 TYR A 117      -3.613 -11.530  -1.673  1.00 98.61           H  
ATOM   1892  HB3 TYR A 117      -4.117 -10.012  -0.961  1.00 98.61           H  
ATOM   1893  O   TYR A 117      -6.579 -11.002  -0.193  1.00 98.61           O  
ATOM   1894  CG  TYR A 117      -3.264  -9.826  -2.911  1.00 98.61           C  
ATOM   1895  CD1 TYR A 117      -2.459 -10.538  -3.820  1.00 98.61           C  
ATOM   1896  HD1 TYR A 117      -2.408 -11.616  -3.771  1.00 98.61           H  
ATOM   1897  CD2 TYR A 117      -3.342  -8.421  -2.990  1.00 98.61           C  
ATOM   1898  HD2 TYR A 117      -3.973  -7.877  -2.303  1.00 98.61           H  
ATOM   1899  CE1 TYR A 117      -1.747  -9.851  -4.822  1.00 98.61           C  
ATOM   1900  HE1 TYR A 117      -1.156 -10.394  -5.545  1.00 98.61           H  
ATOM   1901  CE2 TYR A 117      -2.638  -7.732  -3.995  1.00 98.61           C  
ATOM   1902  HE2 TYR A 117      -2.721  -6.660  -4.094  1.00 98.61           H  
ATOM   1903  OH  TYR A 117      -1.267  -7.780  -5.944  1.00 98.61           O  
ATOM   1904  HH  TYR A 117      -0.794  -8.368  -6.538  1.00 98.61           H  
ATOM   1905  CZ  TYR A 117      -1.850  -8.448  -4.918  1.00 98.61           C  
ATOM   1906  N   LYS A 118      -6.767 -12.805  -1.540  1.00 98.08           N  
ATOM   1907  H   LYS A 118      -6.490 -13.192  -2.431  1.00 98.08           H  
ATOM   1908  CA  LYS A 118      -7.560 -13.643  -0.618  1.00 98.08           C  
ATOM   1909  HA  LYS A 118      -8.458 -13.101  -0.324  1.00 98.08           H  
ATOM   1910  C   LYS A 118      -6.828 -13.977   0.678  1.00 98.08           C  
ATOM   1911  CB  LYS A 118      -7.940 -14.955  -1.317  1.00 98.08           C  
ATOM   1912  HB2 LYS A 118      -7.053 -15.390  -1.779  1.00 98.08           H  
ATOM   1913  HB3 LYS A 118      -8.325 -15.661  -0.581  1.00 98.08           H  
ATOM   1914  O   LYS A 118      -7.473 -14.317   1.668  1.00 98.08           O  
ATOM   1915  CG  LYS A 118      -9.024 -14.714  -2.366  1.00 98.08           C  
ATOM   1916  HG2 LYS A 118      -9.928 -14.371  -1.862  1.00 98.08           H  
ATOM   1917  HG3 LYS A 118      -8.696 -13.933  -3.053  1.00 98.08           H  
ATOM   1918  CD  LYS A 118      -9.344 -15.975  -3.174  1.00 98.08           C  
ATOM   1919  HD2 LYS A 118      -9.696 -16.774  -2.521  1.00 98.08           H  
ATOM   1920  HD3 LYS A 118      -8.448 -16.289  -3.710  1.00 98.08           H  
ATOM   1921  CE  LYS A 118     -10.435 -15.561  -4.164  1.00 98.08           C  
ATOM   1922  HE2 LYS A 118     -10.151 -14.595  -4.581  1.00 98.08           H  
ATOM   1923  HE3 LYS A 118     -11.378 -15.402  -3.640  1.00 98.08           H  
ATOM   1924  NZ  LYS A 118     -10.608 -16.492  -5.297  1.00 98.08           N  
ATOM   1925  HZ1 LYS A 118      -9.715 -16.709  -5.718  1.00 98.08           H  
ATOM   1926  HZ2 LYS A 118     -11.152 -17.313  -5.074  1.00 98.08           H  
ATOM   1927  HZ3 LYS A 118     -11.069 -15.951  -6.015  1.00 98.08           H  
ATOM   1928  N   GLU A 119      -5.505 -13.926   0.651  1.00 98.25           N  
ATOM   1929  H   GLU A 119      -5.054 -13.681  -0.219  1.00 98.25           H  
ATOM   1930  CA  GLU A 119      -4.652 -14.109   1.813  1.00 98.25           C  
ATOM   1931  HA  GLU A 119      -5.251 -14.060   2.722  1.00 98.25           H  
ATOM   1932  C   GLU A 119      -3.615 -12.995   1.849  1.00 98.25           C  
ATOM   1933  CB  GLU A 119      -3.997 -15.487   1.736  1.00 98.25           C  
ATOM   1934  HB2 GLU A 119      -3.271 -15.482   0.923  1.00 98.25           H  
ATOM   1935  HB3 GLU A 119      -4.780 -16.213   1.516  1.00 98.25           H  
ATOM   1936  O   GLU A 119      -2.991 -12.692   0.832  1.00 98.25           O  
ATOM   1937  CG  GLU A 119      -3.285 -15.903   3.028  1.00 98.25           C  
ATOM   1938  HG2 GLU A 119      -2.456 -15.220   3.213  1.00 98.25           H  
ATOM   1939  HG3 GLU A 119      -3.989 -15.819   3.856  1.00 98.25           H  
ATOM   1940  CD  GLU A 119      -2.764 -17.347   2.953  1.00 98.25           C  
ATOM   1941  OE1 GLU A 119      -1.998 -17.723   3.863  1.00 98.25           O  
ATOM   1942  OE2 GLU A 119      -3.168 -18.080   2.016  1.00 98.25           O  
ATOM   1943  N   PHE A 120      -3.458 -12.390   3.020  1.00 98.73           N  
ATOM   1944  H   PHE A 120      -4.116 -12.599   3.756  1.00 98.73           H  
ATOM   1945  CA  PHE A 120      -2.443 -11.398   3.312  1.00 98.73           C  
ATOM   1946  HA  PHE A 120      -1.584 -11.558   2.659  1.00 98.73           H  
ATOM   1947  C   PHE A 120      -1.997 -11.524   4.764  1.00 98.73           C  
ATOM   1948  CB  PHE A 120      -2.990  -9.997   3.039  1.00 98.73           C  
ATOM   1949  HB2 PHE A 120      -3.134  -9.896   1.963  1.00 98.73           H  
ATOM   1950  HB3 PHE A 120      -3.966  -9.896   3.515  1.00 98.73           H  
ATOM   1951  O   PHE A 120      -2.802 -11.416   5.694  1.00 98.73           O  
ATOM   1952  CG  PHE A 120      -2.088  -8.878   3.533  1.00 98.73           C  
ATOM   1953  CD1 PHE A 120      -2.317  -8.290   4.790  1.00 98.73           C  
ATOM   1954  HD1 PHE A 120      -3.128  -8.650   5.405  1.00 98.73           H  
ATOM   1955  CD2 PHE A 120      -1.017  -8.420   2.748  1.00 98.73           C  
ATOM   1956  HD2 PHE A 120      -0.826  -8.866   1.783  1.00 98.73           H  
ATOM   1957  CE1 PHE A 120      -1.488  -7.249   5.248  1.00 98.73           C  
ATOM   1958  HE1 PHE A 120      -1.663  -6.811   6.219  1.00 98.73           H  
ATOM   1959  CE2 PHE A 120      -0.203  -7.364   3.194  1.00 98.73           C  
ATOM   1960  HE2 PHE A 120       0.603  -7.000   2.574  1.00 98.73           H  
ATOM   1961  CZ  PHE A 120      -0.437  -6.778   4.447  1.00 98.73           C  
ATOM   1962  HZ  PHE A 120       0.196  -5.974   4.793  1.00 98.73           H  
ATOM   1963  N   TYR A 121      -0.695 -11.679   4.963  1.00 98.75           N  
ATOM   1964  H   TYR A 121      -0.091 -11.808   4.163  1.00 98.75           H  
ATOM   1965  CA  TYR A 121      -0.069 -11.462   6.256  1.00 98.75           C  
ATOM   1966  HA  TYR A 121      -0.591 -10.641   6.747  1.00 98.75           H  
ATOM   1967  C   TYR A 121       1.380 -11.028   6.083  1.00 98.75           C  
ATOM   1968  CB  TYR A 121      -0.198 -12.710   7.150  1.00 98.75           C  
ATOM   1969  HB2 TYR A 121      -1.252 -12.967   7.253  1.00 98.75           H  
ATOM   1970  HB3 TYR A 121       0.158 -12.462   8.150  1.00 98.75           H  
ATOM   1971  O   TYR A 121       1.981 -11.164   5.017  1.00 98.75           O  
ATOM   1972  CG  TYR A 121       0.549 -13.936   6.668  1.00 98.75           C  
ATOM   1973  CD1 TYR A 121      -0.070 -14.828   5.771  1.00 98.75           C  
ATOM   1974  HD1 TYR A 121      -1.073 -14.642   5.416  1.00 98.75           H  
ATOM   1975  CD2 TYR A 121       1.855 -14.193   7.129  1.00 98.75           C  
ATOM   1976  HD2 TYR A 121       2.335 -13.512   7.816  1.00 98.75           H  
ATOM   1977  CE1 TYR A 121       0.619 -15.969   5.321  1.00 98.75           C  
ATOM   1978  HE1 TYR A 121       0.157 -16.647   4.618  1.00 98.75           H  
ATOM   1979  CE2 TYR A 121       2.551 -15.327   6.668  1.00 98.75           C  
ATOM   1980  HE2 TYR A 121       3.567 -15.513   6.984  1.00 98.75           H  
ATOM   1981  OH  TYR A 121       2.650 -17.235   5.216  1.00 98.75           O  
ATOM   1982  HH  TYR A 121       3.519 -16.937   4.937  1.00 98.75           H  
ATOM   1983  CZ  TYR A 121       1.939 -16.209   5.750  1.00 98.75           C  
ATOM   1984  N   ILE A 122       1.947 -10.503   7.165  1.00 98.86           N  
ATOM   1985  H   ILE A 122       1.393 -10.399   8.003  1.00 98.86           H  
ATOM   1986  CA  ILE A 122       3.385 -10.288   7.261  1.00 98.86           C  
ATOM   1987  HA  ILE A 122       3.843 -10.722   6.373  1.00 98.86           H  
ATOM   1988  C   ILE A 122       3.954 -11.054   8.445  1.00 98.86           C  
ATOM   1989  CB  ILE A 122       3.759  -8.795   7.260  1.00 98.86           C  
ATOM   1990  HB  ILE A 122       4.847  -8.729   7.237  1.00 98.86           H  
ATOM   1991  O   ILE A 122       3.307 -11.198   9.488  1.00 98.86           O  
ATOM   1992  CG1 ILE A 122       3.262  -8.069   8.525  1.00 98.86           C  
ATOM   1993 HG12 ILE A 122       2.180  -8.170   8.606  1.00 98.86           H  
ATOM   1994 HG13 ILE A 122       3.718  -8.543   9.394  1.00 98.86           H  
ATOM   1995  CG2 ILE A 122       3.224  -8.133   5.981  1.00 98.86           C  
ATOM   1996 HG21 ILE A 122       3.697  -7.160   5.851  1.00 98.86           H  
ATOM   1997 HG22 ILE A 122       2.141  -8.014   6.028  1.00 98.86           H  
ATOM   1998 HG23 ILE A 122       3.471  -8.745   5.113  1.00 98.86           H  
ATOM   1999  CD1 ILE A 122       3.620  -6.580   8.566  1.00 98.86           C  
ATOM   2000 HD11 ILE A 122       4.695  -6.447   8.445  1.00 98.86           H  
ATOM   2001 HD12 ILE A 122       3.320  -6.168   9.530  1.00 98.86           H  
ATOM   2002 HD13 ILE A 122       3.095  -6.036   7.781  1.00 98.86           H  
ATOM   2003  N   ASP A 123       5.176 -11.548   8.286  1.00 98.77           N  
ATOM   2004  H   ASP A 123       5.613 -11.442   7.382  1.00 98.77           H  
ATOM   2005  CA  ASP A 123       5.911 -12.183   9.370  1.00 98.77           C  
ATOM   2006  HA  ASP A 123       5.282 -12.955   9.815  1.00 98.77           H  
ATOM   2007  C   ASP A 123       6.271 -11.178  10.487  1.00 98.77           C  
ATOM   2008  CB  ASP A 123       7.172 -12.854   8.813  1.00 98.77           C  
ATOM   2009  HB2 ASP A 123       7.625 -12.226   8.046  1.00 98.77           H  
ATOM   2010  HB3 ASP A 123       7.878 -12.926   9.640  1.00 98.77           H  
ATOM   2011  O   ASP A 123       6.121  -9.962  10.371  1.00 98.77           O  
ATOM   2012  CG  ASP A 123       6.987 -14.287   8.308  1.00 98.77           C  
ATOM   2013  OD1 ASP A 123       6.549 -15.141   9.117  1.00 98.77           O  
ATOM   2014  OD2 ASP A 123       7.536 -14.618   7.238  1.00 98.77           O  
ATOM   2015  N   ASN A 124       6.785 -11.689  11.607  1.00 98.48           N  
ATOM   2016  H   ASN A 124       6.936 -12.687  11.634  1.00 98.48           H  
ATOM   2017  CA  ASN A 124       7.315 -10.851  12.681  1.00 98.48           C  
ATOM   2018  HA  ASN A 124       6.630 -10.017  12.835  1.00 98.48           H  
ATOM   2019  C   ASN A 124       8.650 -10.170  12.329  1.00 98.48           C  
ATOM   2020  CB  ASN A 124       7.321 -11.646  13.994  1.00 98.48           C  
ATOM   2021  HB2 ASN A 124       6.320 -12.042  14.163  1.00 98.48           H  
ATOM   2022  HB3 ASN A 124       7.557 -10.984  14.827  1.00 98.48           H  
ATOM   2023  O   ASN A 124       9.313 -10.473  11.337  1.00 98.48           O  
ATOM   2024  CG  ASN A 124       8.325 -12.779  13.996  1.00 98.48           C  
ATOM   2025  ND2 ASN A 124       7.937 -13.946  14.449  1.00 98.48           N  
ATOM   2026 HD21 ASN A 124       8.601 -14.703  14.384  1.00 98.48           H  
ATOM   2027 HD22 ASN A 124       6.972 -14.095  14.708  1.00 98.48           H  
ATOM   2028  OD1 ASN A 124       9.477 -12.629  13.630  1.00 98.48           O  
ATOM   2029  N   GLU A 125       9.072  -9.257  13.203  1.00 98.53           N  
ATOM   2030  H   GLU A 125       8.457  -9.001  13.962  1.00 98.53           H  
ATOM   2031  CA  GLU A 125      10.289  -8.463  13.020  1.00 98.53           C  
ATOM   2032  HA  GLU A 125      10.181  -7.868  12.114  1.00 98.53           H  
ATOM   2033  C   GLU A 125      11.567  -9.304  12.877  1.00 98.53           C  
ATOM   2034  CB  GLU A 125      10.420  -7.521  14.223  1.00 98.53           C  
ATOM   2035  HB2 GLU A 125       9.469  -7.011  14.371  1.00 98.53           H  
ATOM   2036  HB3 GLU A 125      10.641  -8.102  15.118  1.00 98.53           H  
ATOM   2037  O   GLU A 125      12.487  -8.887  12.177  1.00 98.53           O  
ATOM   2038  CG  GLU A 125      11.520  -6.478  13.999  1.00 98.53           C  
ATOM   2039  HG2 GLU A 125      11.339  -6.007  13.034  1.00 98.53           H  
ATOM   2040  HG3 GLU A 125      12.496  -6.963  13.982  1.00 98.53           H  
ATOM   2041  CD  GLU A 125      11.535  -5.385  15.061  1.00 98.53           C  
ATOM   2042  OE1 GLU A 125      12.109  -4.308  14.795  1.00 98.53           O  
ATOM   2043  OE2 GLU A 125      10.920  -5.538  16.139  1.00 98.53           O  
ATOM   2044  N   ARG A 126      11.635 -10.498  13.490  1.00 98.43           N  
ATOM   2045  H   ARG A 126      10.795 -10.859  13.918  1.00 98.43           H  
ATOM   2046  CA  ARG A 126      12.812 -11.383  13.374  1.00 98.43           C  
ATOM   2047  HA  ARG A 126      13.714 -10.808  13.583  1.00 98.43           H  
ATOM   2048  C   ARG A 126      12.994 -11.920  11.958  1.00 98.43           C  
ATOM   2049  CB  ARG A 126      12.731 -12.573  14.339  1.00 98.43           C  
ATOM   2050  HB2 ARG A 126      11.858 -13.182  14.105  1.00 98.43           H  
ATOM   2051  HB3 ARG A 126      13.614 -13.192  14.177  1.00 98.43           H  
ATOM   2052  O   ARG A 126      14.106 -12.261  11.581  1.00 98.43           O  
ATOM   2053  CG  ARG A 126      12.697 -12.165  15.813  1.00 98.43           C  
ATOM   2054  HG2 ARG A 126      13.566 -11.545  16.036  1.00 98.43           H  
ATOM   2055  HG3 ARG A 126      11.787 -11.604  16.024  1.00 98.43           H  
ATOM   2056  CD  ARG A 126      12.734 -13.430  16.676  1.00 98.43           C  
ATOM   2057  HD2 ARG A 126      13.615 -14.007  16.396  1.00 98.43           H  
ATOM   2058  HD3 ARG A 126      11.844 -14.025  16.469  1.00 98.43           H  
ATOM   2059  NE  ARG A 126      12.790 -13.106  18.113  1.00 98.43           N  
ATOM   2060  HE  ARG A 126      12.533 -12.166  18.376  1.00 98.43           H  
ATOM   2061  NH1 ARG A 126      13.528 -15.156  18.847  1.00 98.43           N  
ATOM   2062 HH11 ARG A 126      13.826 -15.764  19.597  1.00 98.43           H  
ATOM   2063 HH12 ARG A 126      13.534 -15.491  17.894  1.00 98.43           H  
ATOM   2064  NH2 ARG A 126      13.195 -13.513  20.317  1.00 98.43           N  
ATOM   2065 HH21 ARG A 126      13.487 -14.141  21.051  1.00 98.43           H  
ATOM   2066 HH22 ARG A 126      12.952 -12.559  20.543  1.00 98.43           H  
ATOM   2067  CZ  ARG A 126      13.168 -13.924  19.080  1.00 98.43           C  
ATOM   2068  N   LYS A 127      11.909 -11.978  11.190  1.00 98.55           N  
ATOM   2069  H   LYS A 127      11.036 -11.671  11.595  1.00 98.55           H  
ATOM   2070  CA  LYS A 127      11.904 -12.283   9.759  1.00 98.55           C  
ATOM   2071  HA  LYS A 127      12.873 -12.676   9.451  1.00 98.55           H  
ATOM   2072  C   LYS A 127      11.664 -11.020   8.925  1.00 98.55           C  
ATOM   2073  CB  LYS A 127      10.837 -13.332   9.476  1.00 98.55           C  
ATOM   2074  HB2 LYS A 127      10.774 -13.474   8.397  1.00 98.55           H  
ATOM   2075  HB3 LYS A 127       9.900 -12.896   9.823  1.00 98.55           H  
ATOM   2076  O   LYS A 127      11.088 -11.088   7.852  1.00 98.55           O  
ATOM   2077  CG  LYS A 127      11.014 -14.714  10.126  1.00 98.55           C  
ATOM   2078  HG2 LYS A 127      11.051 -14.636  11.212  1.00 98.55           H  
ATOM   2079  HG3 LYS A 127      11.913 -15.198   9.744  1.00 98.55           H  
ATOM   2080  CD  LYS A 127       9.766 -15.481   9.689  1.00 98.55           C  
ATOM   2081  HD2 LYS A 127       8.910 -14.966  10.126  1.00 98.55           H  
ATOM   2082  HD3 LYS A 127       9.689 -15.410   8.604  1.00 98.55           H  
ATOM   2083  CE  LYS A 127       9.624 -16.951  10.051  1.00 98.55           C  
ATOM   2084  HE2 LYS A 127      10.479 -17.509   9.671  1.00 98.55           H  
ATOM   2085  HE3 LYS A 127       9.569 -17.053  11.135  1.00 98.55           H  
ATOM   2086  NZ  LYS A 127       8.364 -17.411   9.408  1.00 98.55           N  
ATOM   2087  HZ1 LYS A 127       8.053 -18.325   9.704  1.00 98.55           H  
ATOM   2088  HZ2 LYS A 127       7.622 -16.738   9.542  1.00 98.55           H  
ATOM   2089  HZ3 LYS A 127       8.454 -17.398   8.402  1.00 98.55           H  
ATOM   2090  N   ASN A 128      12.052  -9.851   9.436  1.00 98.63           N  
ATOM   2091  H   ASN A 128      12.494  -9.849  10.344  1.00 98.63           H  
ATOM   2092  CA  ASN A 128      12.002  -8.578   8.718  1.00 98.63           C  
ATOM   2093  HA  ASN A 128      12.174  -7.799   9.461  1.00 98.63           H  
ATOM   2094  C   ASN A 128      10.638  -8.236   8.084  1.00 98.63           C  
ATOM   2095  CB  ASN A 128      13.167  -8.525   7.713  1.00 98.63           C  
ATOM   2096  HB2 ASN A 128      13.118  -7.603   7.133  1.00 98.63           H  
ATOM   2097  HB3 ASN A 128      13.073  -9.358   7.017  1.00 98.63           H  
ATOM   2098  O   ASN A 128      10.599  -7.598   7.035  1.00 98.63           O  
ATOM   2099  CG  ASN A 128      14.535  -8.557   8.362  1.00 98.63           C  
ATOM   2100  ND2 ASN A 128      15.485  -9.198   7.726  1.00 98.63           N  
ATOM   2101 HD21 ASN A 128      15.304  -9.579   6.809  1.00 98.63           H  
ATOM   2102 HD22 ASN A 128      16.436  -9.039   8.024  1.00 98.63           H  
ATOM   2103  OD1 ASN A 128      14.765  -7.981   9.423  1.00 98.63           O  
ATOM   2104  N   TYR A 129       9.523  -8.618   8.717  1.00 98.81           N  
ATOM   2105  H   TYR A 129       9.601  -9.190   9.546  1.00 98.81           H  
ATOM   2106  CA  TYR A 129       8.177  -8.328   8.207  1.00 98.81           C  
ATOM   2107  HA  TYR A 129       7.476  -8.893   8.821  1.00 98.81           H  
ATOM   2108  C   TYR A 129       7.924  -8.825   6.770  1.00 98.81           C  
ATOM   2109  CB  TYR A 129       7.838  -6.837   8.390  1.00 98.81           C  
ATOM   2110  HB2 TYR A 129       6.819  -6.668   8.042  1.00 98.81           H  
ATOM   2111  HB3 TYR A 129       8.486  -6.242   7.746  1.00 98.81           H  
ATOM   2112  O   TYR A 129       7.269  -8.130   5.994  1.00 98.81           O  
ATOM   2113  CG  TYR A 129       7.933  -6.319   9.809  1.00 98.81           C  
ATOM   2114  CD1 TYR A 129       6.995  -6.736  10.772  1.00 98.81           C  
ATOM   2115  HD1 TYR A 129       6.220  -7.436  10.496  1.00 98.81           H  
ATOM   2116  CD2 TYR A 129       8.928  -5.384  10.152  1.00 98.81           C  
ATOM   2117  HD2 TYR A 129       9.637  -5.063   9.403  1.00 98.81           H  
ATOM   2118  CE1 TYR A 129       7.053  -6.223  12.081  1.00 98.81           C  
ATOM   2119  HE1 TYR A 129       6.326  -6.530  12.818  1.00 98.81           H  
ATOM   2120  CE2 TYR A 129       9.000  -4.877  11.463  1.00 98.81           C  
ATOM   2121  HE2 TYR A 129       9.772  -4.168  11.722  1.00 98.81           H  
ATOM   2122  OH  TYR A 129       8.146  -4.837  13.699  1.00 98.81           O  
ATOM   2123  HH  TYR A 129       8.948  -4.323  13.819  1.00 98.81           H  
ATOM   2124  CZ  TYR A 129       8.062  -5.302  12.428  1.00 98.81           C  
ATOM   2125  N   THR A 130       8.450 -10.003   6.409  1.00 98.80           N  
ATOM   2126  H   THR A 130       9.088 -10.473   7.035  1.00 98.80           H  
ATOM   2127  CA  THR A 130       8.245 -10.627   5.089  1.00 98.80           C  
ATOM   2128  HA  THR A 130       8.752 -10.015   4.343  1.00 98.80           H  
ATOM   2129  C   THR A 130       6.776 -10.689   4.691  1.00 98.80           C  
ATOM   2130  CB  THR A 130       8.853 -12.035   5.044  1.00 98.80           C  
ATOM   2131  HB  THR A 130       8.436 -12.642   5.848  1.00 98.80           H  
ATOM   2132  O   THR A 130       5.946 -11.112   5.496  1.00 98.80           O  
ATOM   2133  CG2 THR A 130       8.661 -12.764   3.718  1.00 98.80           C  
ATOM   2134 HG21 THR A 130       7.604 -12.966   3.544  1.00 98.80           H  
ATOM   2135 HG22 THR A 130       9.047 -12.154   2.901  1.00 98.80           H  
ATOM   2136 HG23 THR A 130       9.183 -13.721   3.734  1.00 98.80           H  
ATOM   2137  OG1 THR A 130      10.246 -11.933   5.209  1.00 98.80           O  
ATOM   2138  HG1 THR A 130      10.609 -12.794   4.986  1.00 98.80           H  
ATOM   2139  N   LEU A 131       6.480 -10.263   3.459  1.00 98.88           N  
ATOM   2140  H   LEU A 131       7.241  -9.964   2.866  1.00 98.88           H  
ATOM   2141  CA  LEU A 131       5.144 -10.259   2.865  1.00 98.88           C  
ATOM   2142  HA  LEU A 131       4.428  -9.920   3.613  1.00 98.88           H  
ATOM   2143  C   LEU A 131       4.727 -11.648   2.396  1.00 98.88           C  
ATOM   2144  CB  LEU A 131       5.135  -9.284   1.674  1.00 98.88           C  
ATOM   2145  HB2 LEU A 131       5.390  -8.291   2.046  1.00 98.88           H  
ATOM   2146  HB3 LEU A 131       5.907  -9.590   0.969  1.00 98.88           H  
ATOM   2147  O   LEU A 131       5.489 -12.311   1.697  1.00 98.88           O  
ATOM   2148  CG  LEU A 131       3.803  -9.161   0.915  1.00 98.88           C  
ATOM   2149  HG  LEU A 131       3.485 -10.135   0.544  1.00 98.88           H  
ATOM   2150  CD1 LEU A 131       2.710  -8.576   1.810  1.00 98.88           C  
ATOM   2151 HD11 LEU A 131       3.053  -7.644   2.258  1.00 98.88           H  
ATOM   2152 HD12 LEU A 131       1.823  -8.380   1.207  1.00 98.88           H  
ATOM   2153 HD13 LEU A 131       2.443  -9.286   2.593  1.00 98.88           H  
ATOM   2154  CD2 LEU A 131       3.974  -8.229  -0.284  1.00 98.88           C  
ATOM   2155 HD21 LEU A 131       3.031  -8.147  -0.825  1.00 98.88           H  
ATOM   2156 HD22 LEU A 131       4.292  -7.240   0.047  1.00 98.88           H  
ATOM   2157 HD23 LEU A 131       4.724  -8.641  -0.958  1.00 98.88           H  
ATOM   2158  N   HIS A 132       3.484 -12.015   2.694  1.00 98.84           N  
ATOM   2159  H   HIS A 132       2.942 -11.447   3.330  1.00 98.84           H  
ATOM   2160  CA  HIS A 132       2.823 -13.204   2.170  1.00 98.84           C  
ATOM   2161  HA  HIS A 132       3.425 -13.658   1.383  1.00 98.84           H  
ATOM   2162  C   HIS A 132       1.461 -12.819   1.602  1.00 98.84           C  
ATOM   2163  CB  HIS A 132       2.674 -14.231   3.287  1.00 98.84           C  
ATOM   2164  HB2 HIS A 132       2.145 -15.100   2.898  1.00 98.84           H  
ATOM   2165  HB3 HIS A 132       2.082 -13.798   4.093  1.00 98.84           H  
ATOM   2166  O   HIS A 132       0.627 -12.259   2.316  1.00 98.84           O  
ATOM   2167  CG  HIS A 132       3.997 -14.685   3.840  1.00 98.84           C  
ATOM   2168  CD2 HIS A 132       4.693 -14.101   4.857  1.00 98.84           C  
ATOM   2169  HD2 HIS A 132       4.392 -13.217   5.400  1.00 98.84           H  
ATOM   2170  ND1 HIS A 132       4.714 -15.784   3.385  1.00 98.84           N  
ATOM   2171  CE1 HIS A 132       5.855 -15.802   4.079  1.00 98.84           C  
ATOM   2172  HE1 HIS A 132       6.651 -16.513   3.912  1.00 98.84           H  
ATOM   2173  NE2 HIS A 132       5.851 -14.832   5.009  1.00 98.84           N  
ATOM   2174  HE2 HIS A 132       6.579 -14.671   5.691  1.00 98.84           H  
ATOM   2175  N   ILE A 133       1.251 -13.104   0.320  1.00 98.73           N  
ATOM   2176  H   ILE A 133       2.004 -13.538  -0.194  1.00 98.73           H  
ATOM   2177  CA  ILE A 133       0.028 -12.812  -0.425  1.00 98.73           C  
ATOM   2178  HA  ILE A 133      -0.778 -12.711   0.302  1.00 98.73           H  
ATOM   2179  C   ILE A 133      -0.346 -13.963  -1.352  1.00 98.73           C  
ATOM   2180  CB  ILE A 133       0.121 -11.495  -1.226  1.00 98.73           C  
ATOM   2181  HB  ILE A 133      -0.740 -11.458  -1.893  1.00 98.73           H  
ATOM   2182  O   ILE A 133       0.511 -14.583  -1.981  1.00 98.73           O  
ATOM   2183  CG1 ILE A 133       1.396 -11.420  -2.094  1.00 98.73           C  
ATOM   2184 HG12 ILE A 133       1.444 -12.299  -2.737  1.00 98.73           H  
ATOM   2185 HG13 ILE A 133       2.277 -11.412  -1.453  1.00 98.73           H  
ATOM   2186  CG2 ILE A 133      -0.013 -10.308  -0.267  1.00 98.73           C  
ATOM   2187 HG21 ILE A 133      -0.080  -9.372  -0.821  1.00 98.73           H  
ATOM   2188 HG22 ILE A 133       0.841 -10.284   0.411  1.00 98.73           H  
ATOM   2189 HG23 ILE A 133      -0.931 -10.438   0.306  1.00 98.73           H  
ATOM   2190  CD1 ILE A 133       1.469 -10.190  -2.995  1.00 98.73           C  
ATOM   2191 HD11 ILE A 133       0.567 -10.110  -3.601  1.00 98.73           H  
ATOM   2192 HD12 ILE A 133       2.334 -10.281  -3.651  1.00 98.73           H  
ATOM   2193 HD13 ILE A 133       1.587  -9.300  -2.377  1.00 98.73           H  
ATOM   2194  N   SER A 134      -1.644 -14.233  -1.482  1.00 98.47           N  
ATOM   2195  H   SER A 134      -2.306 -13.731  -0.908  1.00 98.47           H  
ATOM   2196  CA  SER A 134      -2.141 -15.220  -2.442  1.00 98.47           C  
ATOM   2197  HA  SER A 134      -1.496 -15.179  -3.320  1.00 98.47           H  
ATOM   2198  C   SER A 134      -3.562 -14.909  -2.920  1.00 98.47           C  
ATOM   2199  CB  SER A 134      -2.018 -16.641  -1.860  1.00 98.47           C  
ATOM   2200  HB2 SER A 134      -1.934 -17.350  -2.684  1.00 98.47           H  
ATOM   2201  HB3 SER A 134      -1.113 -16.719  -1.258  1.00 98.47           H  
ATOM   2202  O   SER A 134      -4.291 -14.113  -2.323  1.00 98.47           O  
ATOM   2203  OG  SER A 134      -3.142 -17.003  -1.081  1.00 98.47           O  
ATOM   2204  HG  SER A 134      -2.862 -17.311  -0.217  1.00 98.47           H  
ATOM   2205  N   GLY A 135      -3.958 -15.534  -4.033  1.00 98.30           N  
ATOM   2206  H   GLY A 135      -3.312 -16.179  -4.466  1.00 98.30           H  
ATOM   2207  CA  GLY A 135      -5.307 -15.411  -4.586  1.00 98.30           C  
ATOM   2208  HA2 GLY A 135      -5.424 -16.129  -5.398  1.00 98.30           H  
ATOM   2209  HA3 GLY A 135      -6.035 -15.642  -3.808  1.00 98.30           H  
ATOM   2210  C   GLY A 135      -5.614 -14.021  -5.140  1.00 98.30           C  
ATOM   2211  O   GLY A 135      -6.634 -13.444  -4.767  1.00 98.30           O  
ATOM   2212  N   PHE A 136      -4.724 -13.504  -5.994  1.00 98.69           N  
ATOM   2213  H   PHE A 136      -3.896 -14.035  -6.223  1.00 98.69           H  
ATOM   2214  CA  PHE A 136      -4.907 -12.231  -6.687  1.00 98.69           C  
ATOM   2215  HA  PHE A 136      -4.971 -11.445  -5.934  1.00 98.69           H  
ATOM   2216  C   PHE A 136      -6.182 -12.213  -7.538  1.00 98.69           C  
ATOM   2217  CB  PHE A 136      -3.690 -11.916  -7.565  1.00 98.69           C  
ATOM   2218  HB2 PHE A 136      -2.823 -11.773  -6.920  1.00 98.69           H  
ATOM   2219  HB3 PHE A 136      -3.482 -12.769  -8.211  1.00 98.69           H  
ATOM   2220  O   PHE A 136      -6.431 -13.122  -8.331  1.00 98.69           O  
ATOM   2221  CG  PHE A 136      -3.869 -10.680  -8.436  1.00 98.69           C  
ATOM   2222  CD1 PHE A 136      -4.277 -10.804  -9.779  1.00 98.69           C  
ATOM   2223  HD1 PHE A 136      -4.462 -11.783 -10.194  1.00 98.69           H  
ATOM   2224  CD2 PHE A 136      -3.657  -9.401  -7.896  1.00 98.69           C  
ATOM   2225  HD2 PHE A 136      -3.374  -9.299  -6.859  1.00 98.69           H  
ATOM   2226  CE1 PHE A 136      -4.453  -9.656 -10.575  1.00 98.69           C  
ATOM   2227  HE1 PHE A 136      -4.777  -9.749 -11.601  1.00 98.69           H  
ATOM   2228  CE2 PHE A 136      -3.804  -8.257  -8.698  1.00 98.69           C  
ATOM   2229  HE2 PHE A 136      -3.598  -7.279  -8.289  1.00 98.69           H  
ATOM   2230  CZ  PHE A 136      -4.211  -8.382 -10.034  1.00 98.69           C  
ATOM   2231  HZ  PHE A 136      -4.340  -7.496 -10.638  1.00 98.69           H  
ATOM   2232  N   GLU A 137      -6.941 -11.130  -7.413  1.00 98.35           N  
ATOM   2233  H   GLU A 137      -6.643 -10.446  -6.733  1.00 98.35           H  
ATOM   2234  CA  GLU A 137      -8.036 -10.731  -8.296  1.00 98.35           C  
ATOM   2235  HA  GLU A 137      -7.885 -11.171  -9.282  1.00 98.35           H  
ATOM   2236  C   GLU A 137      -8.008  -9.200  -8.446  1.00 98.35           C  
ATOM   2237  CB  GLU A 137      -9.394 -11.210  -7.740  1.00 98.35           C  
ATOM   2238  HB2 GLU A 137     -10.185 -10.792  -8.363  1.00 98.35           H  
ATOM   2239  HB3 GLU A 137      -9.517 -10.832  -6.725  1.00 98.35           H  
ATOM   2240  O   GLU A 137      -7.401  -8.499  -7.636  1.00 98.35           O  
ATOM   2241  CG  GLU A 137      -9.551 -12.743  -7.719  1.00 98.35           C  
ATOM   2242  HG2 GLU A 137      -8.776 -13.171  -7.082  1.00 98.35           H  
ATOM   2243  HG3 GLU A 137      -9.409 -13.122  -8.732  1.00 98.35           H  
ATOM   2244  CD  GLU A 137     -10.907 -13.237  -7.190  1.00 98.35           C  
ATOM   2245  OE1 GLU A 137     -11.033 -14.475  -6.985  1.00 98.35           O  
ATOM   2246  OE2 GLU A 137     -11.818 -12.414  -6.962  1.00 98.35           O  
ATOM   2247  N   GLY A 138      -8.658  -8.643  -9.466  1.00 97.42           N  
ATOM   2248  H   GLY A 138      -9.098  -9.226 -10.164  1.00 97.42           H  
ATOM   2249  CA  GLY A 138      -8.680  -7.194  -9.662  1.00 97.42           C  
ATOM   2250  HA2 GLY A 138      -7.716  -6.774  -9.374  1.00 97.42           H  
ATOM   2251  HA3 GLY A 138      -9.444  -6.748  -9.025  1.00 97.42           H  
ATOM   2252  C   GLY A 138      -8.937  -6.785 -11.102  1.00 97.42           C  
ATOM   2253  O   GLY A 138      -9.169  -7.625 -11.969  1.00 97.42           O  
ATOM   2254  N   ASN A 139      -8.882  -5.479 -11.355  1.00 97.86           N  
ATOM   2255  H   ASN A 139      -8.642  -4.859 -10.595  1.00 97.86           H  
ATOM   2256  CA  ASN A 139      -8.964  -4.906 -12.703  1.00 97.86           C  
ATOM   2257  HA  ASN A 139      -9.185  -5.713 -13.401  1.00 97.86           H  
ATOM   2258  C   ASN A 139      -7.614  -4.335 -13.187  1.00 97.86           C  
ATOM   2259  CB  ASN A 139     -10.144  -3.920 -12.790  1.00 97.86           C  
ATOM   2260  HB2 ASN A 139     -11.049  -4.401 -12.418  1.00 97.86           H  
ATOM   2261  HB3 ASN A 139     -10.299  -3.666 -13.839  1.00 97.86           H  
ATOM   2262  O   ASN A 139      -7.585  -3.460 -14.051  1.00 97.86           O  
ATOM   2263  CG  ASN A 139      -9.925  -2.629 -12.024  1.00 97.86           C  
ATOM   2264  ND2 ASN A 139     -10.772  -1.644 -12.232  1.00 97.86           N  
ATOM   2265 HD21 ASN A 139     -11.451  -1.730 -12.974  1.00 97.86           H  
ATOM   2266 HD22 ASN A 139     -10.550  -0.737 -11.847  1.00 97.86           H  
ATOM   2267  OD1 ASN A 139      -9.020  -2.487 -11.226  1.00 97.86           O  
ATOM   2268  N   THR A 140      -6.506  -4.832 -12.632  1.00 97.74           N  
ATOM   2269  H   THR A 140      -6.611  -5.553 -11.932  1.00 97.74           H  
ATOM   2270  CA  THR A 140      -5.120  -4.503 -13.004  1.00 97.74           C  
ATOM   2271  HA  THR A 140      -5.114  -3.953 -13.945  1.00 97.74           H  
ATOM   2272  C   THR A 140      -4.304  -5.783 -13.202  1.00 97.74           C  
ATOM   2273  CB  THR A 140      -4.439  -3.626 -11.938  1.00 97.74           C  
ATOM   2274  HB  THR A 140      -3.474  -3.294 -12.321  1.00 97.74           H  
ATOM   2275  O   THR A 140      -4.824  -6.889 -13.038  1.00 97.74           O  
ATOM   2276  CG2 THR A 140      -5.259  -2.403 -11.574  1.00 97.74           C  
ATOM   2277 HG21 THR A 140      -6.183  -2.697 -11.077  1.00 97.74           H  
ATOM   2278 HG22 THR A 140      -5.485  -1.845 -12.483  1.00 97.74           H  
ATOM   2279 HG23 THR A 140      -4.676  -1.771 -10.904  1.00 97.74           H  
ATOM   2280  OG1 THR A 140      -4.229  -4.342 -10.747  1.00 97.74           O  
ATOM   2281  HG1 THR A 140      -3.620  -3.845 -10.197  1.00 97.74           H  
ATOM   2282  N   LYS A 141      -3.015  -5.661 -13.550  1.00 98.43           N  
ATOM   2283  H   LYS A 141      -2.625  -4.733 -13.636  1.00 98.43           H  
ATOM   2284  CA  LYS A 141      -2.072  -6.782 -13.414  1.00 98.43           C  
ATOM   2285  HA  LYS A 141      -2.593  -7.714 -13.635  1.00 98.43           H  
ATOM   2286  C   LYS A 141      -1.571  -6.881 -11.973  1.00 98.43           C  
ATOM   2287  CB  LYS A 141      -0.884  -6.643 -14.373  1.00 98.43           C  
ATOM   2288  HB2 LYS A 141      -0.242  -7.515 -14.246  1.00 98.43           H  
ATOM   2289  HB3 LYS A 141      -0.300  -5.767 -14.091  1.00 98.43           H  
ATOM   2290  O   LYS A 141      -1.512  -5.874 -11.268  1.00 98.43           O  
ATOM   2291  CG  LYS A 141      -1.288  -6.546 -15.851  1.00 98.43           C  
ATOM   2292  HG2 LYS A 141      -1.893  -7.412 -16.122  1.00 98.43           H  
ATOM   2293  HG3 LYS A 141      -1.866  -5.637 -16.019  1.00 98.43           H  
ATOM   2294  CD  LYS A 141      -0.024  -6.511 -16.718  1.00 98.43           C  
ATOM   2295  HD2 LYS A 141       0.596  -5.671 -16.405  1.00 98.43           H  
ATOM   2296  HD3 LYS A 141       0.540  -7.431 -16.566  1.00 98.43           H  
ATOM   2297  CE  LYS A 141      -0.367  -6.361 -18.202  1.00 98.43           C  
ATOM   2298  HE2 LYS A 141      -1.002  -5.483 -18.322  1.00 98.43           H  
ATOM   2299  HE3 LYS A 141      -0.931  -7.236 -18.525  1.00 98.43           H  
ATOM   2300  NZ  LYS A 141       0.870  -6.205 -19.010  1.00 98.43           N  
ATOM   2301  HZ1 LYS A 141       0.655  -6.075 -19.988  1.00 98.43           H  
ATOM   2302  HZ2 LYS A 141       1.473  -7.009 -18.908  1.00 98.43           H  
ATOM   2303  HZ3 LYS A 141       1.393  -5.399 -18.698  1.00 98.43           H  
ATOM   2304  N   ASP A 142      -1.140  -8.075 -11.577  1.00 98.55           N  
ATOM   2305  H   ASP A 142      -1.239  -8.866 -12.198  1.00 98.55           H  
ATOM   2306  CA  ASP A 142      -0.555  -8.331 -10.259  1.00 98.55           C  
ATOM   2307  HA  ASP A 142      -1.149  -7.798  -9.516  1.00 98.55           H  
ATOM   2308  C   ASP A 142       0.890  -7.806 -10.159  1.00 98.55           C  
ATOM   2309  CB  ASP A 142      -0.648  -9.827  -9.924  1.00 98.55           C  
ATOM   2310  HB2 ASP A 142       0.037 -10.393 -10.555  1.00 98.55           H  
ATOM   2311  HB3 ASP A 142      -1.657 -10.179 -10.143  1.00 98.55           H  
ATOM   2312  O   ASP A 142       1.859  -8.558 -10.252  1.00 98.55           O  
ATOM   2313  CG  ASP A 142      -0.337 -10.105  -8.447  1.00 98.55           C  
ATOM   2314  OD1 ASP A 142       0.046  -9.152  -7.719  1.00 98.55           O  
ATOM   2315  OD2 ASP A 142      -0.483 -11.273  -8.035  1.00 98.55           O  
ATOM   2316  N   ASN A 143       1.050  -6.493  -9.974  1.00 98.42           N  
ATOM   2317  H   ASN A 143       0.228  -5.906  -9.973  1.00 98.42           H  
ATOM   2318  CA  ASN A 143       2.363  -5.873  -9.771  1.00 98.42           C  
ATOM   2319  HA  ASN A 143       3.081  -6.398 -10.401  1.00 98.42           H  
ATOM   2320  C   ASN A 143       2.903  -6.033  -8.332  1.00 98.42           C  
ATOM   2321  CB  ASN A 143       2.334  -4.408 -10.236  1.00 98.42           C  
ATOM   2322  HB2 ASN A 143       3.280  -3.939  -9.967  1.00 98.42           H  
ATOM   2323  HB3 ASN A 143       1.540  -3.864  -9.724  1.00 98.42           H  
ATOM   2324  O   ASN A 143       3.985  -5.521  -8.033  1.00 98.42           O  
ATOM   2325  CG  ASN A 143       2.171  -4.260 -11.738  1.00 98.42           C  
ATOM   2326  ND2 ASN A 143       3.169  -4.620 -12.508  1.00 98.42           N  
ATOM   2327 HD21 ASN A 143       3.167  -4.353 -13.482  1.00 98.42           H  
ATOM   2328 HD22 ASN A 143       4.081  -4.821 -12.124  1.00 98.42           H  
ATOM   2329  OD1 ASN A 143       1.149  -3.818 -12.245  1.00 98.42           O  
ATOM   2330  N   LEU A 144       2.193  -6.748  -7.446  1.00 98.32           N  
ATOM   2331  H   LEU A 144       1.320  -7.158  -7.746  1.00 98.32           H  
ATOM   2332  CA  LEU A 144       2.690  -7.121  -6.116  1.00 98.32           C  
ATOM   2333  HA  LEU A 144       3.524  -6.463  -5.870  1.00 98.32           H  
ATOM   2334  C   LEU A 144       3.226  -8.562  -6.075  1.00 98.32           C  
ATOM   2335  CB  LEU A 144       1.598  -6.894  -5.061  1.00 98.32           C  
ATOM   2336  HB2 LEU A 144       0.995  -6.032  -5.345  1.00 98.32           H  
ATOM   2337  HB3 LEU A 144       0.975  -7.788  -5.061  1.00 98.32           H  
ATOM   2338  O   LEU A 144       3.998  -8.875  -5.178  1.00 98.32           O  
ATOM   2339  CG  LEU A 144       2.084  -6.690  -3.615  1.00 98.32           C  
ATOM   2340  HG  LEU A 144       2.685  -7.543  -3.300  1.00 98.32           H  
ATOM   2341  CD1 LEU A 144       2.916  -5.419  -3.437  1.00 98.32           C  
ATOM   2342 HD11 LEU A 144       2.365  -4.560  -3.820  1.00 98.32           H  
ATOM   2343 HD12 LEU A 144       3.860  -5.503  -3.974  1.00 98.32           H  
ATOM   2344 HD13 LEU A 144       3.142  -5.271  -2.381  1.00 98.32           H  
ATOM   2345  CD2 LEU A 144       0.865  -6.569  -2.695  1.00 98.32           C  
ATOM   2346 HD21 LEU A 144       0.293  -5.680  -2.961  1.00 98.32           H  
ATOM   2347 HD22 LEU A 144       0.225  -7.444  -2.808  1.00 98.32           H  
ATOM   2348 HD23 LEU A 144       1.189  -6.501  -1.657  1.00 98.32           H  
ATOM   2349  N   ALA A 145       2.905  -9.422  -7.050  1.00 98.38           N  
ATOM   2350  H   ALA A 145       2.153  -9.165  -7.673  1.00 98.38           H  
ATOM   2351  CA  ALA A 145       3.354 -10.820  -7.097  1.00 98.38           C  
ATOM   2352  HA  ALA A 145       2.821 -11.387  -6.334  1.00 98.38           H  
ATOM   2353  C   ALA A 145       4.863 -11.002  -6.849  1.00 98.38           C  
ATOM   2354  CB  ALA A 145       3.004 -11.402  -8.472  1.00 98.38           C  
ATOM   2355  HB1 ALA A 145       3.407 -12.412  -8.555  1.00 98.38           H  
ATOM   2356  HB2 ALA A 145       3.417 -10.780  -9.266  1.00 98.38           H  
ATOM   2357  HB3 ALA A 145       1.923 -11.460  -8.593  1.00 98.38           H  
ATOM   2358  O   ALA A 145       5.269 -11.834  -6.042  1.00 98.38           O  
ATOM   2359  N   GLY A 146       5.710 -10.193  -7.501  1.00 97.93           N  
ATOM   2360  H   GLY A 146       5.314  -9.532  -8.154  1.00 97.93           H  
ATOM   2361  CA  GLY A 146       7.172 -10.259  -7.336  1.00 97.93           C  
ATOM   2362  HA2 GLY A 146       7.639  -9.597  -8.065  1.00 97.93           H  
ATOM   2363  HA3 GLY A 146       7.506 -11.278  -7.531  1.00 97.93           H  
ATOM   2364  C   GLY A 146       7.673  -9.853  -5.942  1.00 97.93           C  
ATOM   2365  O   GLY A 146       8.808 -10.160  -5.576  1.00 97.93           O  
ATOM   2366  N   HIS A 147       6.822  -9.186  -5.163  1.00 98.37           N  
ATOM   2367  H   HIS A 147       5.880  -9.046  -5.500  1.00 98.37           H  
ATOM   2368  CA  HIS A 147       7.074  -8.771  -3.786  1.00 98.37           C  
ATOM   2369  HA  HIS A 147       8.140  -8.581  -3.657  1.00 98.37           H  
ATOM   2370  C   HIS A 147       6.678  -9.848  -2.766  1.00 98.37           C  
ATOM   2371  CB  HIS A 147       6.325  -7.459  -3.518  1.00 98.37           C  
ATOM   2372  HB2 HIS A 147       5.247  -7.611  -3.561  1.00 98.37           H  
ATOM   2373  HB3 HIS A 147       6.549  -7.148  -2.497  1.00 98.37           H  
ATOM   2374  O   HIS A 147       7.043  -9.738  -1.595  1.00 98.37           O  
ATOM   2375  CG  HIS A 147       6.718  -6.336  -4.443  1.00 98.37           C  
ATOM   2376  CD2 HIS A 147       6.326  -6.086  -5.734  1.00 98.37           C  
ATOM   2377  HD2 HIS A 147       5.642  -6.686  -6.316  1.00 98.37           H  
ATOM   2378  ND1 HIS A 147       7.618  -5.371  -4.112  1.00 98.37           N  
ATOM   2379  HD1 HIS A 147       8.150  -5.359  -3.254  1.00 98.37           H  
ATOM   2380  CE1 HIS A 147       7.769  -4.553  -5.150  1.00 98.37           C  
ATOM   2381  HE1 HIS A 147       8.431  -3.700  -5.129  1.00 98.37           H  
ATOM   2382  NE2 HIS A 147       7.010  -4.945  -6.187  1.00 98.37           N  
ATOM   2383  N   ASN A 148       5.963 -10.899  -3.189  1.00 98.60           N  
ATOM   2384  H   ASN A 148       5.694 -10.961  -4.160  1.00 98.60           H  
ATOM   2385  CA  ASN A 148       5.652 -12.028  -2.321  1.00 98.60           C  
ATOM   2386  HA  ASN A 148       5.126 -11.643  -1.447  1.00 98.60           H  
ATOM   2387  C   ASN A 148       6.938 -12.713  -1.831  1.00 98.60           C  
ATOM   2388  CB  ASN A 148       4.733 -13.024  -3.043  1.00 98.60           C  
ATOM   2389  HB2 ASN A 148       3.889 -12.500  -3.492  1.00 98.60           H  
ATOM   2390  HB3 ASN A 148       5.285 -13.539  -3.830  1.00 98.60           H  
ATOM   2391  O   ASN A 148       7.923 -12.824  -2.572  1.00 98.60           O  
ATOM   2392  CG  ASN A 148       4.184 -14.031  -2.050  1.00 98.60           C  
ATOM   2393  ND2 ASN A 148       4.395 -15.309  -2.224  1.00 98.60           N  
ATOM   2394 HD21 ASN A 148       4.189 -15.875  -1.414  1.00 98.60           H  
ATOM   2395 HD22 ASN A 148       5.162 -15.627  -2.800  1.00 98.60           H  
ATOM   2396  OD1 ASN A 148       3.614 -13.654  -1.045  1.00 98.60           O  
ATOM   2397  N   ASP A 149       6.934 -13.163  -0.579  1.00 98.53           N  
ATOM   2398  H   ASP A 149       6.091 -13.066  -0.032  1.00 98.53           H  
ATOM   2399  CA  ASP A 149       8.075 -13.764   0.115  1.00 98.53           C  
ATOM   2400  HA  ASP A 149       7.750 -13.937   1.141  1.00 98.53           H  
ATOM   2401  C   ASP A 149       9.307 -12.848   0.205  1.00 98.53           C  
ATOM   2402  CB  ASP A 149       8.421 -15.142  -0.472  1.00 98.53           C  
ATOM   2403  HB2 ASP A 149       8.819 -15.025  -1.480  1.00 98.53           H  
ATOM   2404  HB3 ASP A 149       9.200 -15.601   0.137  1.00 98.53           H  
ATOM   2405  O   ASP A 149      10.437 -13.328   0.336  1.00 98.53           O  
ATOM   2406  CG  ASP A 149       7.230 -16.091  -0.492  1.00 98.53           C  
ATOM   2407  OD1 ASP A 149       6.667 -16.319   0.598  1.00 98.53           O  
ATOM   2408  OD2 ASP A 149       6.924 -16.602  -1.594  1.00 98.53           O  
ATOM   2409  N   LYS A 150       9.130 -11.525   0.097  1.00 98.63           N  
ATOM   2410  H   LYS A 150       8.195 -11.175  -0.056  1.00 98.63           H  
ATOM   2411  CA  LYS A 150      10.224 -10.558   0.260  1.00 98.63           C  
ATOM   2412  HA  LYS A 150      11.160 -11.116   0.249  1.00 98.63           H  
ATOM   2413  C   LYS A 150      10.154  -9.867   1.617  1.00 98.63           C  
ATOM   2414  CB  LYS A 150      10.283  -9.546  -0.896  1.00 98.63           C  
ATOM   2415  HB2 LYS A 150      11.148  -8.897  -0.756  1.00 98.63           H  
ATOM   2416  HB3 LYS A 150       9.395  -8.916  -0.868  1.00 98.63           H  
ATOM   2417  O   LYS A 150       9.061  -9.493   2.050  1.00 98.63           O  
ATOM   2418  CG  LYS A 150      10.380 -10.207  -2.279  1.00 98.63           C  
ATOM   2419  HG2 LYS A 150      10.370  -9.418  -3.031  1.00 98.63           H  
ATOM   2420  HG3 LYS A 150       9.489 -10.814  -2.441  1.00 98.63           H  
ATOM   2421  CD  LYS A 150      11.648 -11.059  -2.474  1.00 98.63           C  
ATOM   2422  HD2 LYS A 150      11.858 -11.677  -1.601  1.00 98.63           H  
ATOM   2423  HD3 LYS A 150      12.489 -10.381  -2.619  1.00 98.63           H  
ATOM   2424  CE  LYS A 150      11.516 -11.987  -3.683  1.00 98.63           C  
ATOM   2425  HE2 LYS A 150      11.167 -11.408  -4.537  1.00 98.63           H  
ATOM   2426  HE3 LYS A 150      12.500 -12.393  -3.917  1.00 98.63           H  
ATOM   2427  NZ  LYS A 150      10.567 -13.095  -3.396  1.00 98.63           N  
ATOM   2428  HZ1 LYS A 150       9.633 -12.741  -3.245  1.00 98.63           H  
ATOM   2429  HZ2 LYS A 150      10.503 -13.756  -4.157  1.00 98.63           H  
ATOM   2430  HZ3 LYS A 150      10.798 -13.577  -2.539  1.00 98.63           H  
ATOM   2431  N   PRO A 151      11.294  -9.708   2.310  1.00 98.55           N  
ATOM   2432  CA  PRO A 151      11.359  -8.932   3.541  1.00 98.55           C  
ATOM   2433  HA  PRO A 151      10.618  -9.278   4.262  1.00 98.55           H  
ATOM   2434  C   PRO A 151      11.122  -7.446   3.255  1.00 98.55           C  
ATOM   2435  CB  PRO A 151      12.746  -9.197   4.119  1.00 98.55           C  
ATOM   2436  HB2 PRO A 151      13.109  -8.364   4.721  1.00 98.55           H  
ATOM   2437  HB3 PRO A 151      12.737 -10.124   4.693  1.00 98.55           H  
ATOM   2438  O   PRO A 151      11.337  -6.955   2.148  1.00 98.55           O  
ATOM   2439  CG  PRO A 151      13.570  -9.381   2.855  1.00 98.55           C  
ATOM   2440  HG2 PRO A 151      14.494  -9.930   3.039  1.00 98.55           H  
ATOM   2441  HG3 PRO A 151      13.754  -8.393   2.431  1.00 98.55           H  
ATOM   2442  CD  PRO A 151      12.635 -10.128   1.919  1.00 98.55           C  
ATOM   2443  HD2 PRO A 151      12.860  -9.856   0.888  1.00 98.55           H  
ATOM   2444  HD3 PRO A 151      12.740 -11.203   2.065  1.00 98.55           H  
ATOM   2445  N   PHE A 152      10.678  -6.715   4.271  1.00 98.76           N  
ATOM   2446  H   PHE A 152      10.555  -7.150   5.174  1.00 98.76           H  
ATOM   2447  CA  PHE A 152      10.553  -5.266   4.184  1.00 98.76           C  
ATOM   2448  HA  PHE A 152      10.119  -5.007   3.218  1.00 98.76           H  
ATOM   2449  C   PHE A 152      11.936  -4.617   4.296  1.00 98.76           C  
ATOM   2450  CB  PHE A 152       9.605  -4.789   5.288  1.00 98.76           C  
ATOM   2451  HB2 PHE A 152       8.780  -5.496   5.370  1.00 98.76           H  
ATOM   2452  HB3 PHE A 152      10.129  -4.794   6.244  1.00 98.76           H  
ATOM   2453  O   PHE A 152      12.722  -5.004   5.162  1.00 98.76           O  
ATOM   2454  CG  PHE A 152       9.007  -3.422   5.038  1.00 98.76           C  
ATOM   2455  CD1 PHE A 152       9.573  -2.262   5.596  1.00 98.76           C  
ATOM   2456  HD1 PHE A 152      10.481  -2.327   6.178  1.00 98.76           H  
ATOM   2457  CD2 PHE A 152       7.855  -3.316   4.242  1.00 98.76           C  
ATOM   2458  HD2 PHE A 152       7.449  -4.199   3.772  1.00 98.76           H  
ATOM   2459  CE1 PHE A 152       8.963  -1.014   5.375  1.00 98.76           C  
ATOM   2460  HE1 PHE A 152       9.406  -0.117   5.783  1.00 98.76           H  
ATOM   2461  CE2 PHE A 152       7.231  -2.078   4.039  1.00 98.76           C  
ATOM   2462  HE2 PHE A 152       6.337  -2.016   3.435  1.00 98.76           H  
ATOM   2463  CZ  PHE A 152       7.785  -0.924   4.611  1.00 98.76           C  
ATOM   2464  HZ  PHE A 152       7.316   0.033   4.436  1.00 98.76           H  
ATOM   2465  N   SER A 153      12.216  -3.589   3.500  1.00 98.66           N  
ATOM   2466  H   SER A 153      11.547  -3.344   2.784  1.00 98.66           H  
ATOM   2467  CA  SER A 153      13.445  -2.786   3.589  1.00 98.66           C  
ATOM   2468  HA  SER A 153      14.060  -3.137   4.417  1.00 98.66           H  
ATOM   2469  C   SER A 153      13.109  -1.325   3.852  1.00 98.66           C  
ATOM   2470  CB  SER A 153      14.300  -2.908   2.323  1.00 98.66           C  
ATOM   2471  HB2 SER A 153      15.212  -2.322   2.438  1.00 98.66           H  
ATOM   2472  HB3 SER A 153      13.741  -2.528   1.468  1.00 98.66           H  
ATOM   2473  O   SER A 153      12.051  -0.840   3.454  1.00 98.66           O  
ATOM   2474  OG  SER A 153      14.646  -4.253   2.101  1.00 98.66           O  
ATOM   2475  HG  SER A 153      15.082  -4.335   1.250  1.00 98.66           H  
ATOM   2476  N   THR A 154      14.019  -0.608   4.505  1.00 98.53           N  
ATOM   2477  H   THR A 154      14.876  -1.066   4.780  1.00 98.53           H  
ATOM   2478  CA  THR A 154      13.956   0.847   4.721  1.00 98.53           C  
ATOM   2479  HA  THR A 154      13.203   1.266   4.053  1.00 98.53           H  
ATOM   2480  C   THR A 154      15.300   1.484   4.359  1.00 98.53           C  
ATOM   2481  CB  THR A 154      13.558   1.200   6.166  1.00 98.53           C  
ATOM   2482  HB  THR A 154      13.617   2.280   6.307  1.00 98.53           H  
ATOM   2483  O   THR A 154      16.295   0.769   4.271  1.00 98.53           O  
ATOM   2484  CG2 THR A 154      12.125   0.770   6.463  1.00 98.53           C  
ATOM   2485 HG21 THR A 154      11.465   1.147   5.682  1.00 98.53           H  
ATOM   2486 HG22 THR A 154      12.056  -0.317   6.500  1.00 98.53           H  
ATOM   2487 HG23 THR A 154      11.810   1.193   7.418  1.00 98.53           H  
ATOM   2488  OG1 THR A 154      14.391   0.578   7.114  1.00 98.53           O  
ATOM   2489  HG1 THR A 154      14.957   1.252   7.497  1.00 98.53           H  
ATOM   2490  N   PRO A 155      15.390   2.813   4.151  1.00 97.76           N  
ATOM   2491  CA  PRO A 155      16.647   3.471   3.769  1.00 97.76           C  
ATOM   2492  HA  PRO A 155      16.949   3.095   2.791  1.00 97.76           H  
ATOM   2493  C   PRO A 155      17.826   3.278   4.742  1.00 97.76           C  
ATOM   2494  CB  PRO A 155      16.296   4.959   3.656  1.00 97.76           C  
ATOM   2495  HB2 PRO A 155      16.452   5.454   4.615  1.00 97.76           H  
ATOM   2496  HB3 PRO A 155      16.880   5.450   2.878  1.00 97.76           H  
ATOM   2497  O   PRO A 155      18.967   3.558   4.384  1.00 97.76           O  
ATOM   2498  CG  PRO A 155      14.805   4.964   3.328  1.00 97.76           C  
ATOM   2499  HG2 PRO A 155      14.322   5.892   3.636  1.00 97.76           H  
ATOM   2500  HG3 PRO A 155      14.659   4.791   2.262  1.00 97.76           H  
ATOM   2501  CD  PRO A 155      14.291   3.769   4.121  1.00 97.76           C  
ATOM   2502  HD2 PRO A 155      14.084   4.086   5.143  1.00 97.76           H  
ATOM   2503  HD3 PRO A 155      13.395   3.365   3.649  1.00 97.76           H  
ATOM   2504  N   ASP A 156      17.551   2.868   5.982  1.00 98.05           N  
ATOM   2505  H   ASP A 156      16.584   2.717   6.233  1.00 98.05           H  
ATOM   2506  CA  ASP A 156      18.522   2.561   7.039  1.00 98.05           C  
ATOM   2507  HA  ASP A 156      19.500   2.943   6.747  1.00 98.05           H  
ATOM   2508  C   ASP A 156      18.695   1.055   7.304  1.00 98.05           C  
ATOM   2509  CB  ASP A 156      18.091   3.275   8.332  1.00 98.05           C  
ATOM   2510  HB2 ASP A 156      18.883   3.172   9.073  1.00 98.05           H  
ATOM   2511  HB3 ASP A 156      17.966   4.339   8.128  1.00 98.05           H  
ATOM   2512  O   ASP A 156      19.528   0.678   8.127  1.00 98.05           O  
ATOM   2513  CG  ASP A 156      16.781   2.722   8.912  1.00 98.05           C  
ATOM   2514  OD1 ASP A 156      15.818   2.515   8.134  1.00 98.05           O  
ATOM   2515  OD2 ASP A 156      16.652   2.611  10.149  1.00 98.05           O  
ATOM   2516  N   LYS A 157      17.906   0.194   6.649  1.00 97.94           N  
ATOM   2517  H   LYS A 157      17.297   0.556   5.930  1.00 97.94           H  
ATOM   2518  CA  LYS A 157      17.957  -1.257   6.834  1.00 97.94           C  
ATOM   2519  HA  LYS A 157      18.971  -1.523   7.132  1.00 97.94           H  
ATOM   2520  C   LYS A 157      17.657  -1.980   5.525  1.00 97.94           C  
ATOM   2521  CB  LYS A 157      17.005  -1.673   7.964  1.00 97.94           C  
ATOM   2522  HB2 LYS A 157      15.971  -1.588   7.632  1.00 97.94           H  
ATOM   2523  HB3 LYS A 157      17.151  -1.014   8.820  1.00 97.94           H  
ATOM   2524  O   LYS A 157      16.498  -2.141   5.134  1.00 97.94           O  
ATOM   2525  CG  LYS A 157      17.310  -3.114   8.392  1.00 97.94           C  
ATOM   2526  HG2 LYS A 157      17.216  -3.779   7.533  1.00 97.94           H  
ATOM   2527  HG3 LYS A 157      18.330  -3.173   8.770  1.00 97.94           H  
ATOM   2528  CD  LYS A 157      16.341  -3.566   9.482  1.00 97.94           C  
ATOM   2529  HD2 LYS A 157      15.331  -3.455   9.090  1.00 97.94           H  
ATOM   2530  HD3 LYS A 157      16.461  -2.948  10.372  1.00 97.94           H  
ATOM   2531  CE  LYS A 157      16.575  -5.040   9.812  1.00 97.94           C  
ATOM   2532  HE2 LYS A 157      17.550  -5.163  10.285  1.00 97.94           H  
ATOM   2533  HE3 LYS A 157      16.595  -5.596   8.875  1.00 97.94           H  
ATOM   2534  NZ  LYS A 157      15.489  -5.567  10.669  1.00 97.94           N  
ATOM   2535  HZ1 LYS A 157      14.601  -5.225  10.330  1.00 97.94           H  
ATOM   2536  HZ2 LYS A 157      15.440  -6.570  10.566  1.00 97.94           H  
ATOM   2537  HZ3 LYS A 157      15.606  -5.303  11.636  1.00 97.94           H  
ATOM   2538  N   ASP A 158      18.729  -2.423   4.885  1.00 98.13           N  
ATOM   2539  H   ASP A 158      19.643  -2.246   5.276  1.00 98.13           H  
ATOM   2540  CA  ASP A 158      18.688  -3.145   3.624  1.00 98.13           C  
ATOM   2541  HA  ASP A 158      17.883  -2.723   3.023  1.00 98.13           H  
ATOM   2542  C   ASP A 158      18.410  -4.634   3.846  1.00 98.13           C  
ATOM   2543  CB  ASP A 158      20.020  -2.940   2.887  1.00 98.13           C  
ATOM   2544  HB2 ASP A 158      20.337  -1.903   2.996  1.00 98.13           H  
ATOM   2545  HB3 ASP A 158      20.795  -3.564   3.332  1.00 98.13           H  
ATOM   2546  O   ASP A 158      19.212  -5.332   4.464  1.00 98.13           O  
ATOM   2547  CG  ASP A 158      19.897  -3.249   1.400  1.00 98.13           C  
ATOM   2548  OD1 ASP A 158      18.739  -3.465   0.974  1.00 98.13           O  
ATOM   2549  OD2 ASP A 158      20.934  -3.108   0.721  1.00 98.13           O  
ATOM   2550  N   ASN A 159      17.254  -5.108   3.389  1.00 97.86           N  
ATOM   2551  H   ASN A 159      16.647  -4.485   2.874  1.00 97.86           H  
ATOM   2552  CA  ASN A 159      16.905  -6.527   3.404  1.00 97.86           C  
ATOM   2553  HA  ASN A 159      17.777  -7.109   3.702  1.00 97.86           H  
ATOM   2554  C   ASN A 159      16.523  -7.027   2.003  1.00 97.86           C  
ATOM   2555  CB  ASN A 159      15.772  -6.787   4.418  1.00 97.86           C  
ATOM   2556  HB2 ASN A 159      14.856  -6.336   4.035  1.00 97.86           H  
ATOM   2557  HB3 ASN A 159      15.609  -7.863   4.491  1.00 97.86           H  
ATOM   2558  O   ASN A 159      16.050  -8.155   1.889  1.00 97.86           O  
ATOM   2559  CG  ASN A 159      16.046  -6.267   5.818  1.00 97.86           C  
ATOM   2560  ND2 ASN A 159      15.211  -5.385   6.308  1.00 97.86           N  
ATOM   2561 HD21 ASN A 159      15.526  -4.838   7.097  1.00 97.86           H  
ATOM   2562 HD22 ASN A 159      14.434  -5.099   5.729  1.00 97.86           H  
ATOM   2563  OD1 ASN A 159      16.946  -6.675   6.535  1.00 97.86           O  
ATOM   2564  N   ASP A 160      16.647  -6.197   0.963  1.00 95.49           N  
ATOM   2565  H   ASP A 160      17.272  -5.407   1.025  1.00 95.49           H  
ATOM   2566  CA  ASP A 160      16.139  -6.559  -0.356  1.00 95.49           C  
ATOM   2567  HA  ASP A 160      15.207  -7.102  -0.200  1.00 95.49           H  
ATOM   2568  C   ASP A 160      17.054  -7.566  -1.075  1.00 95.49           C  
ATOM   2569  CB  ASP A 160      15.723  -5.306  -1.138  1.00 95.49           C  
ATOM   2570  HB2 ASP A 160      15.031  -4.749  -0.507  1.00 95.49           H  
ATOM   2571  HB3 ASP A 160      15.168  -5.622  -2.022  1.00 95.49           H  
ATOM   2572  O   ASP A 160      18.111  -7.951  -0.575  1.00 95.49           O  
ATOM   2573  CG  ASP A 160      16.837  -4.366  -1.588  1.00 95.49           C  
ATOM   2574  OD1 ASP A 160      17.643  -4.842  -2.407  1.00 95.49           O  
ATOM   2575  OD2 ASP A 160      16.714  -3.150  -1.275  1.00 95.49           O  
ATOM   2576  N   VAL A 161      16.574  -8.114  -2.194  1.00 92.88           N  
ATOM   2577  H   VAL A 161      15.749  -7.701  -2.606  1.00 92.88           H  
ATOM   2578  CA  VAL A 161      17.289  -9.172  -2.935  1.00 92.88           C  
ATOM   2579  HA  VAL A 161      17.871  -9.766  -2.231  1.00 92.88           H  
ATOM   2580  C   VAL A 161      18.295  -8.574  -3.920  1.00 92.88           C  
ATOM   2581  CB  VAL A 161      16.280 -10.108  -3.638  1.00 92.88           C  
ATOM   2582  HB  VAL A 161      15.646  -9.518  -4.299  1.00 92.88           H  
ATOM   2583  O   VAL A 161      19.162  -9.288  -4.428  1.00 92.88           O  
ATOM   2584  CG1 VAL A 161      16.921 -11.228  -4.471  1.00 92.88           C  
ATOM   2585 HG11 VAL A 161      17.665 -11.757  -3.874  1.00 92.88           H  
ATOM   2586 HG12 VAL A 161      17.405 -10.805  -5.351  1.00 92.88           H  
ATOM   2587 HG13 VAL A 161      16.162 -11.930  -4.818  1.00 92.88           H  
ATOM   2588  CG2 VAL A 161      15.378 -10.801  -2.604  1.00 92.88           C  
ATOM   2589 HG21 VAL A 161      14.822 -10.056  -2.034  1.00 92.88           H  
ATOM   2590 HG22 VAL A 161      15.991 -11.381  -1.914  1.00 92.88           H  
ATOM   2591 HG23 VAL A 161      14.670 -11.461  -3.106  1.00 92.88           H  
ATOM   2592  N   SER A 162      18.172  -7.281  -4.225  1.00 93.47           N  
ATOM   2593  H   SER A 162      17.633  -6.688  -3.610  1.00 93.47           H  
ATOM   2594  CA  SER A 162      19.023  -6.619  -5.200  1.00 93.47           C  
ATOM   2595  HA  SER A 162      18.997  -7.198  -6.124  1.00 93.47           H  
ATOM   2596  C   SER A 162      20.467  -6.547  -4.704  1.00 93.47           C  
ATOM   2597  CB  SER A 162      18.498  -5.212  -5.493  1.00 93.47           C  
ATOM   2598  HB2 SER A 162      17.410  -5.226  -5.560  1.00 93.47           H  
ATOM   2599  HB3 SER A 162      18.781  -4.542  -4.681  1.00 93.47           H  
ATOM   2600  O   SER A 162      20.754  -6.536  -3.513  1.00 93.47           O  
ATOM   2601  OG  SER A 162      19.041  -4.745  -6.720  1.00 93.47           O  
ATOM   2602  HG  SER A 162      18.409  -4.976  -7.404  1.00 93.47           H  
ATOM   2603  N   GLY A 163      21.412  -6.431  -5.641  1.00 91.73           N  
ATOM   2604  H   GLY A 163      21.115  -6.437  -6.606  1.00 91.73           H  
ATOM   2605  CA  GLY A 163      22.756  -5.945  -5.304  1.00 91.73           C  
ATOM   2606  HA2 GLY A 163      23.433  -6.154  -6.132  1.00 91.73           H  
ATOM   2607  HA3 GLY A 163      23.117  -6.462  -4.415  1.00 91.73           H  
ATOM   2608  C   GLY A 163      22.783  -4.435  -5.024  1.00 91.73           C  
ATOM   2609  O   GLY A 163      23.820  -3.891  -4.645  1.00 91.73           O  
ATOM   2610  N   ARG A 164      21.663  -3.747  -5.275  1.00 93.50           N  
ATOM   2611  H   ARG A 164      20.845  -4.288  -5.517  1.00 93.50           H  
ATOM   2612  CA  ARG A 164      21.425  -2.339  -4.948  1.00 93.50           C  
ATOM   2613  HA  ARG A 164      22.378  -1.813  -4.894  1.00 93.50           H  
ATOM   2614  C   ARG A 164      20.765  -2.239  -3.575  1.00 93.50           C  
ATOM   2615  CB  ARG A 164      20.533  -1.707  -6.030  1.00 93.50           C  
ATOM   2616  HB2 ARG A 164      20.352  -0.661  -5.785  1.00 93.50           H  
ATOM   2617  HB3 ARG A 164      19.570  -2.217  -6.042  1.00 93.50           H  
ATOM   2618  O   ARG A 164      20.333  -3.232  -3.025  1.00 93.50           O  
ATOM   2619  CG  ARG A 164      21.179  -1.777  -7.421  1.00 93.50           C  
ATOM   2620  HG2 ARG A 164      22.127  -1.240  -7.395  1.00 93.50           H  
ATOM   2621  HG3 ARG A 164      21.374  -2.812  -7.703  1.00 93.50           H  
ATOM   2622  CD  ARG A 164      20.283  -1.141  -8.482  1.00 93.50           C  
ATOM   2623  HD2 ARG A 164      20.005  -0.139  -8.156  1.00 93.50           H  
ATOM   2624  HD3 ARG A 164      20.853  -1.046  -9.406  1.00 93.50           H  
ATOM   2625  NE  ARG A 164      19.090  -1.964  -8.753  1.00 93.50           N  
ATOM   2626  HE  ARG A 164      19.160  -2.960  -8.599  1.00 93.50           H  
ATOM   2627  NH1 ARG A 164      17.622  -0.266  -9.269  1.00 93.50           N  
ATOM   2628 HH11 ARG A 164      18.192   0.405  -8.773  1.00 93.50           H  
ATOM   2629 HH12 ARG A 164      16.692   0.047  -9.507  1.00 93.50           H  
ATOM   2630  NH2 ARG A 164      17.055  -2.429  -9.593  1.00 93.50           N  
ATOM   2631 HH21 ARG A 164      17.224  -3.410  -9.418  1.00 93.50           H  
ATOM   2632 HH22 ARG A 164      16.144  -2.150  -9.929  1.00 93.50           H  
ATOM   2633  CZ  ARG A 164      17.928  -1.538  -9.205  1.00 93.50           C  
ATOM   2634  N   HIS A 165      20.644  -1.018  -3.065  1.00 96.42           N  
ATOM   2635  H   HIS A 165      20.981  -0.239  -3.613  1.00 96.42           H  
ATOM   2636  CA  HIS A 165      19.871  -0.743  -1.858  1.00 96.42           C  
ATOM   2637  HA  HIS A 165      19.597  -1.682  -1.377  1.00 96.42           H  
ATOM   2638  C   HIS A 165      18.574  -0.021  -2.253  1.00 96.42           C  
ATOM   2639  CB  HIS A 165      20.757   0.032  -0.876  1.00 96.42           C  
ATOM   2640  HB2 HIS A 165      21.041   0.989  -1.314  1.00 96.42           H  
ATOM   2641  HB3 HIS A 165      21.661  -0.551  -0.700  1.00 96.42           H  
ATOM   2642  O   HIS A 165      18.509   1.216  -2.257  1.00 96.42           O  
ATOM   2643  CG  HIS A 165      20.103   0.272   0.457  1.00 96.42           C  
ATOM   2644  CD2 HIS A 165      20.640   0.974   1.496  1.00 96.42           C  
ATOM   2645  HD2 HIS A 165      21.602   1.464   1.495  1.00 96.42           H  
ATOM   2646  ND1 HIS A 165      18.913  -0.266   0.894  1.00 96.42           N  
ATOM   2647  HD1 HIS A 165      18.517  -1.119   0.527  1.00 96.42           H  
ATOM   2648  CE1 HIS A 165      18.722   0.154   2.155  1.00 96.42           C  
ATOM   2649  HE1 HIS A 165      17.935  -0.202   2.803  1.00 96.42           H  
ATOM   2650  NE2 HIS A 165      19.743   0.927   2.563  1.00 96.42           N  
ATOM   2651  N   CYS A 166      17.547  -0.785  -2.634  1.00 97.79           N  
ATOM   2652  H   CYS A 166      17.607  -1.783  -2.494  1.00 97.79           H  
ATOM   2653  CA  CYS A 166      16.363  -0.261  -3.321  1.00 97.79           C  
ATOM   2654  HA  CYS A 166      16.682   0.237  -4.236  1.00 97.79           H  
ATOM   2655  C   CYS A 166      15.605   0.755  -2.462  1.00 97.79           C  
ATOM   2656  CB  CYS A 166      15.436  -1.418  -3.702  1.00 97.79           C  
ATOM   2657  HB2 CYS A 166      14.534  -1.021  -4.168  1.00 97.79           H  
ATOM   2658  HB3 CYS A 166      15.140  -1.933  -2.788  1.00 97.79           H  
ATOM   2659  O   CYS A 166      15.229   1.823  -2.942  1.00 97.79           O  
ATOM   2660  SG  CYS A 166      16.158  -2.655  -4.809  1.00 97.79           S  
ATOM   2661  N   ALA A 167      15.441   0.491  -1.164  1.00 97.48           N  
ATOM   2662  H   ALA A 167      15.760  -0.403  -0.818  1.00 97.48           H  
ATOM   2663  CA  ALA A 167      14.745   1.423  -0.275  1.00 97.48           C  
ATOM   2664  HA  ALA A 167      13.736   1.576  -0.658  1.00 97.48           H  
ATOM   2665  C   ALA A 167      15.416   2.809  -0.220  1.00 97.48           C  
ATOM   2666  CB  ALA A 167      14.651   0.794   1.115  1.00 97.48           C  
ATOM   2667  HB1 ALA A 167      14.063   1.447   1.760  1.00 97.48           H  
ATOM   2668  HB2 ALA A 167      15.647   0.658   1.535  1.00 97.48           H  
ATOM   2669  HB3 ALA A 167      14.154  -0.174   1.050  1.00 97.48           H  
ATOM   2670  O   ALA A 167      14.734   3.834  -0.158  1.00 97.48           O  
ATOM   2671  N   LYS A 168      16.752   2.852  -0.290  1.00 96.59           N  
ATOM   2672  H   LYS A 168      17.245   1.979  -0.410  1.00 96.59           H  
ATOM   2673  CA  LYS A 168      17.523   4.099  -0.344  1.00 96.59           C  
ATOM   2674  HA  LYS A 168      17.087   4.811   0.357  1.00 96.59           H  
ATOM   2675  C   LYS A 168      17.463   4.756  -1.725  1.00 96.59           C  
ATOM   2676  CB  LYS A 168      18.956   3.785   0.096  1.00 96.59           C  
ATOM   2677  HB2 LYS A 168      19.415   3.099  -0.617  1.00 96.59           H  
ATOM   2678  HB3 LYS A 168      18.912   3.293   1.067  1.00 96.59           H  
ATOM   2679  O   LYS A 168      17.402   5.979  -1.810  1.00 96.59           O  
ATOM   2680  CG  LYS A 168      19.824   5.041   0.221  1.00 96.59           C  
ATOM   2681  HG2 LYS A 168      19.959   5.499  -0.759  1.00 96.59           H  
ATOM   2682  HG3 LYS A 168      19.340   5.752   0.890  1.00 96.59           H  
ATOM   2683  CD  LYS A 168      21.188   4.652   0.792  1.00 96.59           C  
ATOM   2684  HD2 LYS A 168      21.664   3.935   0.123  1.00 96.59           H  
ATOM   2685  HD3 LYS A 168      21.039   4.183   1.764  1.00 96.59           H  
ATOM   2686  CE  LYS A 168      22.074   5.888   0.947  1.00 96.59           C  
ATOM   2687  HE2 LYS A 168      22.227   6.334  -0.036  1.00 96.59           H  
ATOM   2688  HE3 LYS A 168      21.549   6.611   1.572  1.00 96.59           H  
ATOM   2689  NZ  LYS A 168      23.369   5.518   1.562  1.00 96.59           N  
ATOM   2690  HZ1 LYS A 168      23.963   6.327   1.679  1.00 96.59           H  
ATOM   2691  HZ2 LYS A 168      23.845   4.838   0.985  1.00 96.59           H  
ATOM   2692  HZ3 LYS A 168      23.207   5.092   2.464  1.00 96.59           H  
ATOM   2693  N   GLU A 169      17.460   3.963  -2.794  1.00 96.38           N  
ATOM   2694  H   GLU A 169      17.546   2.968  -2.649  1.00 96.38           H  
ATOM   2695  CA  GLU A 169      17.370   4.447  -4.176  1.00 96.38           C  
ATOM   2696  HA  GLU A 169      18.132   5.211  -4.329  1.00 96.38           H  
ATOM   2697  C   GLU A 169      16.007   5.095  -4.480  1.00 96.38           C  
ATOM   2698  CB  GLU A 169      17.679   3.275  -5.125  1.00 96.38           C  
ATOM   2699  HB2 GLU A 169      16.912   2.508  -5.021  1.00 96.38           H  
ATOM   2700  HB3 GLU A 169      18.639   2.848  -4.835  1.00 96.38           H  
ATOM   2701  O   GLU A 169      15.951   6.226  -4.984  1.00 96.38           O  
ATOM   2702  CG  GLU A 169      17.757   3.716  -6.595  1.00 96.38           C  
ATOM   2703  HG2 GLU A 169      16.788   4.112  -6.896  1.00 96.38           H  
ATOM   2704  HG3 GLU A 169      18.486   4.522  -6.675  1.00 96.38           H  
ATOM   2705  CD  GLU A 169      18.159   2.584  -7.558  1.00 96.38           C  
ATOM   2706  OE1 GLU A 169      18.003   2.779  -8.781  1.00 96.38           O  
ATOM   2707  OE2 GLU A 169      18.642   1.521  -7.110  1.00 96.38           O  
ATOM   2708  N   TYR A 170      14.916   4.413  -4.118  1.00 96.10           N  
ATOM   2709  H   TYR A 170      15.051   3.485  -3.741  1.00 96.10           H  
ATOM   2710  CA  TYR A 170      13.536   4.822  -4.404  1.00 96.10           C  
ATOM   2711  HA  TYR A 170      13.558   5.483  -5.270  1.00 96.10           H  
ATOM   2712  C   TYR A 170      12.882   5.636  -3.279  1.00 96.10           C  
ATOM   2713  CB  TYR A 170      12.703   3.600  -4.813  1.00 96.10           C  
ATOM   2714  HB2 TYR A 170      11.679   3.916  -5.011  1.00 96.10           H  
ATOM   2715  HB3 TYR A 170      12.677   2.885  -3.990  1.00 96.10           H  
ATOM   2716  O   TYR A 170      11.801   6.189  -3.476  1.00 96.10           O  
ATOM   2717  CG  TYR A 170      13.237   2.928  -6.062  1.00 96.10           C  
ATOM   2718  CD1 TYR A 170      12.999   3.490  -7.331  1.00 96.10           C  
ATOM   2719  HD1 TYR A 170      12.376   4.367  -7.419  1.00 96.10           H  
ATOM   2720  CD2 TYR A 170      14.039   1.781  -5.956  1.00 96.10           C  
ATOM   2721  HD2 TYR A 170      14.229   1.334  -4.991  1.00 96.10           H  
ATOM   2722  CE1 TYR A 170      13.531   2.889  -8.490  1.00 96.10           C  
ATOM   2723  HE1 TYR A 170      13.311   3.305  -9.462  1.00 96.10           H  
ATOM   2724  CE2 TYR A 170      14.635   1.236  -7.100  1.00 96.10           C  
ATOM   2725  HE2 TYR A 170      15.364   0.444  -7.011  1.00 96.10           H  
ATOM   2726  OH  TYR A 170      14.883   1.144  -9.474  1.00 96.10           O  
ATOM   2727  HH  TYR A 170      14.688   1.659 -10.261  1.00 96.10           H  
ATOM   2728  CZ  TYR A 170      14.350   1.747  -8.375  1.00 96.10           C  
ATOM   2729  N   GLY A 171      13.555   5.787  -2.133  1.00 93.85           N  
ATOM   2730  H   GLY A 171      14.407   5.259  -2.010  1.00 93.85           H  
ATOM   2731  CA  GLY A 171      13.173   6.733  -1.080  1.00 93.85           C  
ATOM   2732  HA2 GLY A 171      14.008   6.830  -0.386  1.00 93.85           H  
ATOM   2733  HA3 GLY A 171      12.975   7.709  -1.523  1.00 93.85           H  
ATOM   2734  C   GLY A 171      11.941   6.326  -0.271  1.00 93.85           C  
ATOM   2735  O   GLY A 171      11.231   7.184   0.238  1.00 93.85           O  
ATOM   2736  N   ALA A 172      11.661   5.032  -0.145  1.00 96.84           N  
ATOM   2737  H   ALA A 172      12.293   4.356  -0.551  1.00 96.84           H  
ATOM   2738  CA  ALA A 172      10.501   4.546   0.595  1.00 96.84           C  
ATOM   2739  HA  ALA A 172      10.272   5.239   1.405  1.00 96.84           H  
ATOM   2740  C   ALA A 172      10.774   3.178   1.214  1.00 96.84           C  
ATOM   2741  CB  ALA A 172       9.296   4.502  -0.349  1.00 96.84           C  
ATOM   2742  HB1 ALA A 172       8.417   4.159   0.195  1.00 96.84           H  
ATOM   2743  HB2 ALA A 172       9.485   3.823  -1.181  1.00 96.84           H  
ATOM   2744  HB3 ALA A 172       9.101   5.499  -0.744  1.00 96.84           H  
ATOM   2745  O   ALA A 172      11.601   2.419   0.709  1.00 96.84           O  
ATOM   2746  N   GLY A 173      10.063   2.849   2.290  1.00 98.39           N  
ATOM   2747  H   GLY A 173       9.324   3.471   2.587  1.00 98.39           H  
ATOM   2748  CA  GLY A 173      10.046   1.494   2.823  1.00 98.39           C  
ATOM   2749  HA2 GLY A 173       9.761   1.496   3.875  1.00 98.39           H  
ATOM   2750  HA3 GLY A 173      11.051   1.081   2.731  1.00 98.39           H  
ATOM   2751  C   GLY A 173       9.062   0.623   2.048  1.00 98.39           C  
ATOM   2752  O   GLY A 173       7.919   1.037   1.829  1.00 98.39           O  
ATOM   2753  N   TRP A 174       9.494  -0.566   1.634  1.00 98.42           N  
ATOM   2754  H   TRP A 174      10.418  -0.871   1.907  1.00 98.42           H  
ATOM   2755  CA  TRP A 174       8.673  -1.501   0.862  1.00 98.42           C  
ATOM   2756  HA  TRP A 174       7.675  -1.529   1.301  1.00 98.42           H  
ATOM   2757  C   TRP A 174       9.234  -2.925   0.909  1.00 98.42           C  
ATOM   2758  CB  TRP A 174       8.569  -1.016  -0.594  1.00 98.42           C  
ATOM   2759  HB2 TRP A 174       9.466  -1.329  -1.128  1.00 98.42           H  
ATOM   2760  HB3 TRP A 174       8.522   0.073  -0.623  1.00 98.42           H  
ATOM   2761  O   TRP A 174      10.361  -3.147   1.352  1.00 98.42           O  
ATOM   2762  CG  TRP A 174       7.392  -1.520  -1.359  1.00 98.42           C  
ATOM   2763  CD1 TRP A 174       7.441  -2.095  -2.579  1.00 98.42           C  
ATOM   2764  HD1 TRP A 174       8.342  -2.244  -3.156  1.00 98.42           H  
ATOM   2765  CD2 TRP A 174       5.980  -1.450  -1.004  1.00 98.42           C  
ATOM   2766  CE2 TRP A 174       5.225  -2.037  -2.062  1.00 98.42           C  
ATOM   2767  CE3 TRP A 174       5.262  -0.930   0.094  1.00 98.42           C  
ATOM   2768  HE3 TRP A 174       5.801  -0.455   0.901  1.00 98.42           H  
ATOM   2769  NE1 TRP A 174       6.163  -2.408  -2.995  1.00 98.42           N  
ATOM   2770  HE1 TRP A 174       5.956  -2.720  -3.933  1.00 98.42           H  
ATOM   2771  CH2 TRP A 174       3.147  -1.618  -0.908  1.00 98.42           C  
ATOM   2772  HH2 TRP A 174       2.071  -1.692  -0.865  1.00 98.42           H  
ATOM   2773  CZ2 TRP A 174       3.830  -2.118  -2.027  1.00 98.42           C  
ATOM   2774  HZ2 TRP A 174       3.294  -2.567  -2.850  1.00 98.42           H  
ATOM   2775  CZ3 TRP A 174       3.859  -1.015   0.144  1.00 98.42           C  
ATOM   2776  HZ3 TRP A 174       3.321  -0.618   0.993  1.00 98.42           H  
ATOM   2777  N   TRP A 175       8.457  -3.891   0.422  1.00 98.51           N  
ATOM   2778  H   TRP A 175       7.550  -3.633   0.061  1.00 98.51           H  
ATOM   2779  CA  TRP A 175       8.883  -5.282   0.236  1.00 98.51           C  
ATOM   2780  HA  TRP A 175       9.563  -5.568   1.038  1.00 98.51           H  
ATOM   2781  C   TRP A 175       9.651  -5.449  -1.077  1.00 98.51           C  
ATOM   2782  CB  TRP A 175       7.657  -6.198   0.316  1.00 98.51           C  
ATOM   2783  HB2 TRP A 175       6.951  -5.926  -0.468  1.00 98.51           H  
ATOM   2784  HB3 TRP A 175       7.971  -7.226   0.138  1.00 98.51           H  
ATOM   2785  O   TRP A 175       9.160  -6.073  -2.012  1.00 98.51           O  
ATOM   2786  CG  TRP A 175       6.951  -6.155   1.629  1.00 98.51           C  
ATOM   2787  CD1 TRP A 175       7.362  -6.783   2.751  1.00 98.51           C  
ATOM   2788  HD1 TRP A 175       8.246  -7.399   2.820  1.00 98.51           H  
ATOM   2789  CD2 TRP A 175       5.722  -5.457   1.984  1.00 98.51           C  
ATOM   2790  CE2 TRP A 175       5.438  -5.725   3.357  1.00 98.51           C  
ATOM   2791  CE3 TRP A 175       4.834  -4.605   1.292  1.00 98.51           C  
ATOM   2792  HE3 TRP A 175       5.011  -4.385   0.250  1.00 98.51           H  
ATOM   2793  NE1 TRP A 175       6.454  -6.566   3.765  1.00 98.51           N  
ATOM   2794  HE1 TRP A 175       6.536  -7.020   4.664  1.00 98.51           H  
ATOM   2795  CH2 TRP A 175       3.464  -4.329   3.295  1.00 98.51           C  
ATOM   2796  HH2 TRP A 175       2.600  -3.903   3.784  1.00 98.51           H  
ATOM   2797  CZ2 TRP A 175       4.347  -5.144   4.017  1.00 98.51           C  
ATOM   2798  HZ2 TRP A 175       4.196  -5.305   5.074  1.00 98.51           H  
ATOM   2799  CZ3 TRP A 175       3.711  -4.058   1.938  1.00 98.51           C  
ATOM   2800  HZ3 TRP A 175       3.038  -3.421   1.383  1.00 98.51           H  
ATOM   2801  N   TYR A 176      10.812  -4.810  -1.209  1.00 98.02           N  
ATOM   2802  H   TYR A 176      11.198  -4.331  -0.408  1.00 98.02           H  
ATOM   2803  CA  TYR A 176      11.557  -4.806  -2.471  1.00 98.02           C  
ATOM   2804  HA  TYR A 176      10.862  -4.526  -3.264  1.00 98.02           H  
ATOM   2805  C   TYR A 176      12.117  -6.197  -2.823  1.00 98.02           C  
ATOM   2806  CB  TYR A 176      12.659  -3.744  -2.444  1.00 98.02           C  
ATOM   2807  HB2 TYR A 176      13.244  -3.819  -3.360  1.00 98.02           H  
ATOM   2808  HB3 TYR A 176      13.330  -3.971  -1.616  1.00 98.02           H  
ATOM   2809  O   TYR A 176      12.592  -6.936  -1.961  1.00 98.02           O  
ATOM   2810  CG  TYR A 176      12.173  -2.314  -2.292  1.00 98.02           C  
ATOM   2811  CD1 TYR A 176      11.656  -1.596  -3.388  1.00 98.02           C  
ATOM   2812  HD1 TYR A 176      11.580  -2.066  -4.357  1.00 98.02           H  
ATOM   2813  CD2 TYR A 176      12.259  -1.691  -1.038  1.00 98.02           C  
ATOM   2814  HD2 TYR A 176      12.622  -2.257  -0.193  1.00 98.02           H  
ATOM   2815  CE1 TYR A 176      11.244  -0.258  -3.235  1.00 98.02           C  
ATOM   2816  HE1 TYR A 176      10.841   0.308  -4.062  1.00 98.02           H  
ATOM   2817  CE2 TYR A 176      11.867  -0.353  -0.881  1.00 98.02           C  
ATOM   2818  HE2 TYR A 176      11.934   0.108   0.093  1.00 98.02           H  
ATOM   2819  OH  TYR A 176      10.995   1.665  -1.833  1.00 98.02           O  
ATOM   2820  HH  TYR A 176      11.171   1.953  -0.934  1.00 98.02           H  
ATOM   2821  CZ  TYR A 176      11.366   0.371  -1.983  1.00 98.02           C  
ATOM   2822  N   SER A 177      12.066  -6.539  -4.112  1.00 94.17           N  
ATOM   2823  H   SER A 177      11.729  -5.836  -4.755  1.00 94.17           H  
ATOM   2824  CA  SER A 177      12.747  -7.710  -4.685  1.00 94.17           C  
ATOM   2825  HA  SER A 177      13.018  -8.391  -3.878  1.00 94.17           H  
ATOM   2826  C   SER A 177      14.073  -7.264  -5.314  1.00 94.17           C  
ATOM   2827  CB  SER A 177      11.812  -8.488  -5.619  1.00 94.17           C  
ATOM   2828  HB2 SER A 177      10.939  -8.821  -5.059  1.00 94.17           H  
ATOM   2829  HB3 SER A 177      12.334  -9.367  -5.999  1.00 94.17           H  
ATOM   2830  O   SER A 177      14.890  -6.686  -4.603  1.00 94.17           O  
ATOM   2831  OG  SER A 177      11.380  -7.697  -6.708  1.00 94.17           O  
ATOM   2832  HG  SER A 177      10.722  -7.074  -6.390  1.00 94.17           H  
ATOM   2833  N   ASP A 178      14.277  -7.425  -6.627  1.00 93.64           N  
ATOM   2834  H   ASP A 178      13.530  -7.835  -7.170  1.00 93.64           H  
ATOM   2835  CA  ASP A 178      15.193  -6.533  -7.352  1.00 93.64           C  
ATOM   2836  HA  ASP A 178      16.039  -6.310  -6.702  1.00 93.64           H  
ATOM   2837  C   ASP A 178      14.462  -5.215  -7.618  1.00 93.64           C  
ATOM   2838  CB  ASP A 178      15.794  -7.163  -8.611  1.00 93.64           C  
ATOM   2839  HB2 ASP A 178      16.262  -8.110  -8.340  1.00 93.64           H  
ATOM   2840  HB3 ASP A 178      15.003  -7.366  -9.332  1.00 93.64           H  
ATOM   2841  O   ASP A 178      13.983  -4.905  -8.709  1.00 93.64           O  
ATOM   2842  CG  ASP A 178      16.863  -6.253  -9.248  1.00 93.64           C  
ATOM   2843  OD1 ASP A 178      17.337  -5.282  -8.596  1.00 93.64           O  
ATOM   2844  OD2 ASP A 178      17.245  -6.533 -10.399  1.00 93.64           O  
ATOM   2845  N   CYS A 179      14.294  -4.480  -6.528  1.00 91.62           N  
ATOM   2846  H   CYS A 179      14.734  -4.816  -5.683  1.00 91.62           H  
ATOM   2847  CA  CYS A 179      13.509  -3.270  -6.441  1.00 91.62           C  
ATOM   2848  HA  CYS A 179      13.572  -2.949  -5.401  1.00 91.62           H  
ATOM   2849  C   CYS A 179      12.017  -3.533  -6.624  1.00 91.62           C  
ATOM   2850  CB  CYS A 179      14.188  -2.156  -7.227  1.00 91.62           C  
ATOM   2851  HB2 CYS A 179      14.139  -2.369  -8.295  1.00 91.62           H  
ATOM   2852  HB3 CYS A 179      13.658  -1.224  -7.032  1.00 91.62           H  
ATOM   2853  O   CYS A 179      11.426  -4.052  -5.673  1.00 91.62           O  
ATOM   2854  SG  CYS A 179      15.939  -1.972  -6.735  1.00 91.62           S  
ATOM   2855  N   HIS A 180      11.350  -3.157  -7.716  1.00 96.49           N  
ATOM   2856  H   HIS A 180      11.824  -2.799  -8.533  1.00 96.49           H  
ATOM   2857  CA  HIS A 180       9.889  -3.242  -7.704  1.00 96.49           C  
ATOM   2858  HA  HIS A 180       9.606  -4.210  -7.290  1.00 96.49           H  
ATOM   2859  C   HIS A 180       9.178  -3.125  -9.053  1.00 96.49           C  
ATOM   2860  CB  HIS A 180       9.354  -2.143  -6.778  1.00 96.49           C  
ATOM   2861  HB2 HIS A 180       9.736  -2.254  -5.763  1.00 96.49           H  
ATOM   2862  HB3 HIS A 180       8.272  -2.270  -6.747  1.00 96.49           H  
ATOM   2863  O   HIS A 180       9.631  -2.418  -9.944  1.00 96.49           O  
ATOM   2864  CG  HIS A 180       9.632  -0.740  -7.204  1.00 96.49           C  
ATOM   2865  CD2 HIS A 180      10.673   0.052  -6.806  1.00 96.49           C  
ATOM   2866  HD2 HIS A 180      11.487  -0.234  -6.155  1.00 96.49           H  
ATOM   2867  ND1 HIS A 180       8.830   0.010  -8.025  1.00 96.49           N  
ATOM   2868  HD1 HIS A 180       8.028  -0.313  -8.548  1.00 96.49           H  
ATOM   2869  CE1 HIS A 180       9.365   1.231  -8.112  1.00 96.49           C  
ATOM   2870  HE1 HIS A 180       8.940   2.043  -8.683  1.00 96.49           H  
ATOM   2871  NE2 HIS A 180      10.486   1.309  -7.377  1.00 96.49           N  
ATOM   2872  N   HIS A 181       7.979  -3.714  -9.109  1.00 97.37           N  
ATOM   2873  H   HIS A 181       7.709  -4.304  -8.335  1.00 97.37           H  
ATOM   2874  CA  HIS A 181       6.940  -3.416 -10.109  1.00 97.37           C  
ATOM   2875  HA  HIS A 181       7.374  -2.849 -10.932  1.00 97.37           H  
ATOM   2876  C   HIS A 181       5.799  -2.557  -9.514  1.00 97.37           C  
ATOM   2877  CB  HIS A 181       6.412  -4.733 -10.685  1.00 97.37           C  
ATOM   2878  HB2 HIS A 181       5.917  -5.299  -9.896  1.00 97.37           H  
ATOM   2879  HB3 HIS A 181       5.667  -4.500 -11.447  1.00 97.37           H  
ATOM   2880  O   HIS A 181       4.912  -2.073 -10.217  1.00 97.37           O  
ATOM   2881  CG  HIS A 181       7.473  -5.602 -11.316  1.00 97.37           C  
ATOM   2882  CD2 HIS A 181       8.053  -5.451 -12.551  1.00 97.37           C  
ATOM   2883  HD2 HIS A 181       7.855  -4.668 -13.268  1.00 97.37           H  
ATOM   2884  ND1 HIS A 181       8.044  -6.712 -10.736  1.00 97.37           N  
ATOM   2885  HD1 HIS A 181       7.846  -7.066  -9.811  1.00 97.37           H  
ATOM   2886  CE1 HIS A 181       8.941  -7.218 -11.597  1.00 97.37           C  
ATOM   2887  HE1 HIS A 181       9.562  -8.083 -11.417  1.00 97.37           H  
ATOM   2888  NE2 HIS A 181       8.976  -6.492 -12.719  1.00 97.37           N  
ATOM   2889  N   SER A 182       5.815  -2.336  -8.197  1.00 97.68           N  
ATOM   2890  H   SER A 182       6.497  -2.822  -7.631  1.00 97.68           H  
ATOM   2891  CA  SER A 182       4.941  -1.394  -7.497  1.00 97.68           C  
ATOM   2892  HA  SER A 182       4.639  -0.609  -8.191  1.00 97.68           H  
ATOM   2893  C   SER A 182       5.678  -0.732  -6.334  1.00 97.68           C  
ATOM   2894  CB  SER A 182       3.673  -2.096  -6.991  1.00 97.68           C  
ATOM   2895  HB2 SER A 182       3.059  -1.371  -6.456  1.00 97.68           H  
ATOM   2896  HB3 SER A 182       3.099  -2.469  -7.839  1.00 97.68           H  
ATOM   2897  O   SER A 182       6.440  -1.380  -5.623  1.00 97.68           O  
ATOM   2898  OG  SER A 182       3.979  -3.172  -6.122  1.00 97.68           O  
ATOM   2899  HG  SER A 182       4.236  -3.925  -6.660  1.00 97.68           H  
ATOM   2900  N   ASN A 183       5.445   0.559  -6.116  1.00 97.09           N  
ATOM   2901  H   ASN A 183       4.819   1.041  -6.744  1.00 97.09           H  
ATOM   2902  CA  ASN A 183       5.977   1.295  -4.972  1.00 97.09           C  
ATOM   2903  HA  ASN A 183       6.222   0.597  -4.172  1.00 97.09           H  
ATOM   2904  C   ASN A 183       4.898   2.237  -4.438  1.00 97.09           C  
ATOM   2905  CB  ASN A 183       7.275   2.014  -5.372  1.00 97.09           C  
ATOM   2906  HB2 ASN A 183       7.084   2.703  -6.194  1.00 97.09           H  
ATOM   2907  HB3 ASN A 183       8.001   1.270  -5.701  1.00 97.09           H  
ATOM   2908  O   ASN A 183       4.874   3.432  -4.732  1.00 97.09           O  
ATOM   2909  CG  ASN A 183       7.909   2.788  -4.231  1.00 97.09           C  
ATOM   2910  ND2 ASN A 183       8.904   3.584  -4.543  1.00 97.09           N  
ATOM   2911 HD21 ASN A 183       9.209   3.635  -5.504  1.00 97.09           H  
ATOM   2912 HD22 ASN A 183       9.391   4.055  -3.793  1.00 97.09           H  
ATOM   2913  OD1 ASN A 183       7.519   2.692  -3.072  1.00 97.09           O  
ATOM   2914  N   LEU A 184       3.973   1.692  -3.647  1.00 98.00           N  
ATOM   2915  H   LEU A 184       4.028   0.703  -3.450  1.00 98.00           H  
ATOM   2916  CA  LEU A 184       2.837   2.458  -3.121  1.00 98.00           C  
ATOM   2917  HA  LEU A 184       2.407   3.034  -3.941  1.00 98.00           H  
ATOM   2918  C   LEU A 184       3.254   3.486  -2.058  1.00 98.00           C  
ATOM   2919  CB  LEU A 184       1.763   1.494  -2.589  1.00 98.00           C  
ATOM   2920  HB2 LEU A 184       2.164   0.947  -1.736  1.00 98.00           H  
ATOM   2921  HB3 LEU A 184       0.920   2.087  -2.234  1.00 98.00           H  
ATOM   2922  O   LEU A 184       2.500   4.406  -1.747  1.00 98.00           O  
ATOM   2923  CG  LEU A 184       1.243   0.486  -3.632  1.00 98.00           C  
ATOM   2924  HG  LEU A 184       2.032  -0.227  -3.874  1.00 98.00           H  
ATOM   2925  CD1 LEU A 184       0.071  -0.297  -3.049  1.00 98.00           C  
ATOM   2926 HD11 LEU A 184      -0.281  -1.011  -3.793  1.00 98.00           H  
ATOM   2927 HD12 LEU A 184      -0.742   0.376  -2.778  1.00 98.00           H  
ATOM   2928 HD13 LEU A 184       0.391  -0.843  -2.161  1.00 98.00           H  
ATOM   2929  CD2 LEU A 184       0.804   1.177  -4.927  1.00 98.00           C  
ATOM   2930 HD21 LEU A 184       0.294   2.115  -4.710  1.00 98.00           H  
ATOM   2931 HD22 LEU A 184       0.138   0.535  -5.503  1.00 98.00           H  
ATOM   2932 HD23 LEU A 184       1.681   1.397  -5.535  1.00 98.00           H  
ATOM   2933  N   ASN A 185       4.470   3.366  -1.523  1.00 97.92           N  
ATOM   2934  H   ASN A 185       5.059   2.614  -1.852  1.00 97.92           H  
ATOM   2935  CA  ASN A 185       5.039   4.300  -0.558  1.00 97.92           C  
ATOM   2936  HA  ASN A 185       4.229   4.868  -0.100  1.00 97.92           H  
ATOM   2937  C   ASN A 185       5.948   5.361  -1.204  1.00 97.92           C  
ATOM   2938  CB  ASN A 185       5.704   3.496   0.568  1.00 97.92           C  
ATOM   2939  HB2 ASN A 185       6.386   2.761   0.140  1.00 97.92           H  
ATOM   2940  HB3 ASN A 185       6.282   4.166   1.204  1.00 97.92           H  
ATOM   2941  O   ASN A 185       6.503   6.185  -0.481  1.00 97.92           O  
ATOM   2942  CG  ASN A 185       4.697   2.793   1.463  1.00 97.92           C  
ATOM   2943  ND2 ASN A 185       5.143   1.810   2.206  1.00 97.92           N  
ATOM   2944 HD21 ASN A 185       4.479   1.328   2.795  1.00 97.92           H  
ATOM   2945 HD22 ASN A 185       6.108   1.527   2.119  1.00 97.92           H  
ATOM   2946  OD1 ASN A 185       3.523   3.136   1.537  1.00 97.92           O  
ATOM   2947  N   GLY A 186       6.045   5.407  -2.539  1.00 95.85           N  
ATOM   2948  H   GLY A 186       5.603   4.677  -3.078  1.00 95.85           H  
ATOM   2949  CA  GLY A 186       6.870   6.369  -3.276  1.00 95.85           C  
ATOM   2950  HA2 GLY A 186       6.840   6.117  -4.336  1.00 95.85           H  
ATOM   2951  HA3 GLY A 186       7.906   6.268  -2.951  1.00 95.85           H  
ATOM   2952  C   GLY A 186       6.462   7.842  -3.108  1.00 95.85           C  
ATOM   2953  O   GLY A 186       5.553   8.203  -2.362  1.00 95.85           O  
ATOM   2954  N   MET A 187       7.138   8.744  -3.807  1.00 93.17           N  
ATOM   2955  H   MET A 187       7.861   8.406  -4.426  1.00 93.17           H  
ATOM   2956  CA  MET A 187       6.982  10.195  -3.665  1.00 93.17           C  
ATOM   2957  HA  MET A 187       6.548  10.425  -2.692  1.00 93.17           H  
ATOM   2958  C   MET A 187       6.075  10.793  -4.754  1.00 93.17           C  
ATOM   2959  CB  MET A 187       8.372  10.839  -3.710  1.00 93.17           C  
ATOM   2960  HB2 MET A 187       8.262  11.923  -3.714  1.00 93.17           H  
ATOM   2961  HB3 MET A 187       8.862  10.540  -4.637  1.00 93.17           H  
ATOM   2962  O   MET A 187       6.370  10.701  -5.944  1.00 93.17           O  
ATOM   2963  CG  MET A 187       9.265  10.457  -2.524  1.00 93.17           C  
ATOM   2964  HG2 MET A 187       9.295   9.373  -2.412  1.00 93.17           H  
ATOM   2965  HG3 MET A 187       8.835  10.879  -1.615  1.00 93.17           H  
ATOM   2966  SD  MET A 187      10.968  11.062  -2.685  1.00 93.17           S  
ATOM   2967  CE  MET A 187      11.600   9.839  -3.861  1.00 93.17           C  
ATOM   2968  HE1 MET A 187      11.067   9.937  -4.806  1.00 93.17           H  
ATOM   2969  HE2 MET A 187      11.447   8.836  -3.462  1.00 93.17           H  
ATOM   2970  HE3 MET A 187      12.665  10.007  -4.018  1.00 93.17           H  
ATOM   2971  N   PHE A 188       5.005  11.501  -4.376  1.00 88.25           N  
ATOM   2972  H   PHE A 188       4.763  11.544  -3.396  1.00 88.25           H  
ATOM   2973  CA  PHE A 188       4.093  12.132  -5.350  1.00 88.25           C  
ATOM   2974  HA  PHE A 188       3.685  11.363  -6.007  1.00 88.25           H  
ATOM   2975  C   PHE A 188       4.766  13.172  -6.266  1.00 88.25           C  
ATOM   2976  CB  PHE A 188       2.929  12.800  -4.606  1.00 88.25           C  
ATOM   2977  HB2 PHE A 188       3.310  13.355  -3.749  1.00 88.25           H  
ATOM   2978  HB3 PHE A 188       2.462  13.526  -5.272  1.00 88.25           H  
ATOM   2979  O   PHE A 188       4.287  13.428  -7.364  1.00 88.25           O  
ATOM   2980  CG  PHE A 188       1.836  11.850  -4.170  1.00 88.25           C  
ATOM   2981  CD1 PHE A 188       0.970  11.293  -5.128  1.00 88.25           C  
ATOM   2982  HD1 PHE A 188       1.102  11.506  -6.179  1.00 88.25           H  
ATOM   2983  CD2 PHE A 188       1.623  11.584  -2.807  1.00 88.25           C  
ATOM   2984  HD2 PHE A 188       2.249  12.047  -2.059  1.00 88.25           H  
ATOM   2985  CE1 PHE A 188      -0.114  10.501  -4.715  1.00 88.25           C  
ATOM   2986  HE1 PHE A 188      -0.831  10.128  -5.430  1.00 88.25           H  
ATOM   2987  CE2 PHE A 188       0.547  10.773  -2.404  1.00 88.25           C  
ATOM   2988  HE2 PHE A 188       0.351  10.614  -1.354  1.00 88.25           H  
ATOM   2989  CZ  PHE A 188      -0.329  10.241  -3.359  1.00 88.25           C  
ATOM   2990  HZ  PHE A 188      -1.192   9.666  -3.058  1.00 88.25           H  
ATOM   2991  N   ASN A 189       5.872  13.787  -5.841  1.00 82.69           N  
ATOM   2992  H   ASN A 189       6.283  13.495  -4.966  1.00 82.69           H  
ATOM   2993  CA  ASN A 189       6.578  14.828  -6.596  1.00 82.69           C  
ATOM   2994  HA  ASN A 189       5.885  15.261  -7.318  1.00 82.69           H  
ATOM   2995  C   ASN A 189       7.764  14.309  -7.431  1.00 82.69           C  
ATOM   2996  CB  ASN A 189       6.998  15.953  -5.632  1.00 82.69           C  
ATOM   2997  HB2 ASN A 189       7.428  16.769  -6.212  1.00 82.69           H  
ATOM   2998  HB3 ASN A 189       6.120  16.330  -5.108  1.00 82.69           H  
ATOM   2999  O   ASN A 189       8.501  15.120  -7.987  1.00 82.69           O  
ATOM   3000  CG  ASN A 189       8.023  15.509  -4.600  1.00 82.69           C  
ATOM   3001  ND2 ASN A 189       8.604  16.429  -3.870  1.00 82.69           N  
ATOM   3002 HD21 ASN A 189       9.280  16.085  -3.202  1.00 82.69           H  
ATOM   3003 HD22 ASN A 189       8.451  17.411  -4.046  1.00 82.69           H  
ATOM   3004  OD1 ASN A 189       8.282  14.338  -4.395  1.00 82.69           O  
ATOM   3005  N   ALA A 190       7.963  12.992  -7.517  1.00 83.80           N  
ATOM   3006  H   ALA A 190       7.331  12.372  -7.030  1.00 83.80           H  
ATOM   3007  CA  ALA A 190       9.081  12.385  -8.240  1.00 83.80           C  
ATOM   3008  HA  ALA A 190       9.860  13.139  -8.359  1.00 83.80           H  
ATOM   3009  C   ALA A 190       8.726  11.941  -9.672  1.00 83.80           C  
ATOM   3010  CB  ALA A 190       9.682  11.274  -7.376  1.00 83.80           C  
ATOM   3011  HB1 ALA A 190       8.971  10.454  -7.272  1.00 83.80           H  
ATOM   3012  HB2 ALA A 190      10.593  10.907  -7.849  1.00 83.80           H  
ATOM   3013  HB3 ALA A 190       9.936  11.670  -6.393  1.00 83.80           H  
ATOM   3014  O   ALA A 190       9.418  11.094 -10.241  1.00 83.80           O  
ATOM   3015  N   THR A 191       7.674  12.519 -10.269  1.00 81.99           N  
ATOM   3016  H   THR A 191       7.170  13.246  -9.782  1.00 81.99           H  
ATOM   3017  CA  THR A 191       7.279  12.208 -11.650  1.00 81.99           C  
ATOM   3018  HA  THR A 191       7.029  11.147 -11.689  1.00 81.99           H  
ATOM   3019  C   THR A 191       8.446  12.439 -12.611  1.00 81.99           C  
ATOM   3020  CB  THR A 191       6.036  12.988 -12.111  1.00 81.99           C  
ATOM   3021  HB  THR A 191       5.804  12.700 -13.136  1.00 81.99           H  
ATOM   3022  O   THR A 191       9.338  13.254 -12.362  1.00 81.99           O  
ATOM   3023  CG2 THR A 191       4.813  12.695 -11.245  1.00 81.99           C  
ATOM   3024 HG21 THR A 191       4.650  11.618 -11.206  1.00 81.99           H  
ATOM   3025 HG22 THR A 191       3.927  13.149 -11.688  1.00 81.99           H  
ATOM   3026 HG23 THR A 191       4.951  13.069 -10.231  1.00 81.99           H  
ATOM   3027  OG1 THR A 191       6.233  14.384 -12.064  1.00 81.99           O  
ATOM   3028  HG1 THR A 191       5.351  14.763 -12.096  1.00 81.99           H  
ATOM   3029  N   LYS A 192       8.470  11.684 -13.714  1.00 88.92           N  
ATOM   3030  H   LYS A 192       7.703  11.042 -13.850  1.00 88.92           H  
ATOM   3031  CA  LYS A 192       9.579  11.593 -14.683  1.00 88.92           C  
ATOM   3032  HA  LYS A 192       9.241  10.932 -15.481  1.00 88.92           H  
ATOM   3033  C   LYS A 192      10.860  10.945 -14.146  1.00 88.92           C  
ATOM   3034  CB  LYS A 192       9.881  12.963 -15.321  1.00 88.92           C  
ATOM   3035  HB2 LYS A 192      10.552  12.812 -16.166  1.00 88.92           H  
ATOM   3036  HB3 LYS A 192      10.407  13.587 -14.598  1.00 88.92           H  
ATOM   3037  O   LYS A 192      11.781  10.723 -14.929  1.00 88.92           O  
ATOM   3038  CG  LYS A 192       8.632  13.706 -15.815  1.00 88.92           C  
ATOM   3039  HG2 LYS A 192       7.897  13.800 -15.015  1.00 88.92           H  
ATOM   3040  HG3 LYS A 192       8.186  13.151 -16.641  1.00 88.92           H  
ATOM   3041  CD  LYS A 192       9.003  15.116 -16.274  1.00 88.92           C  
ATOM   3042  HD2 LYS A 192       9.448  15.656 -15.438  1.00 88.92           H  
ATOM   3043  HD3 LYS A 192       9.718  15.055 -17.094  1.00 88.92           H  
ATOM   3044  CE  LYS A 192       7.728  15.824 -16.732  1.00 88.92           C  
ATOM   3045  HE2 LYS A 192       7.297  15.261 -17.560  1.00 88.92           H  
ATOM   3046  HE3 LYS A 192       7.010  15.803 -15.912  1.00 88.92           H  
ATOM   3047  NZ  LYS A 192       8.004  17.221 -17.139  1.00 88.92           N  
ATOM   3048  HZ1 LYS A 192       7.149  17.667 -17.441  1.00 88.92           H  
ATOM   3049  HZ2 LYS A 192       8.667  17.235 -17.900  1.00 88.92           H  
ATOM   3050  HZ3 LYS A 192       8.384  17.737 -16.359  1.00 88.92           H  
ATOM   3051  N   THR A 193      10.933  10.603 -12.858  1.00 91.20           N  
ATOM   3052  H   THR A 193      10.142  10.788 -12.259  1.00 91.20           H  
ATOM   3053  CA  THR A 193      12.032   9.807 -12.299  1.00 91.20           C  
ATOM   3054  HA  THR A 193      12.881   9.839 -12.982  1.00 91.20           H  
ATOM   3055  C   THR A 193      11.586   8.360 -12.148  1.00 91.20           C  
ATOM   3056  CB  THR A 193      12.519  10.344 -10.949  1.00 91.20           C  
ATOM   3057  HB  THR A 193      11.781  10.145 -10.172  1.00 91.20           H  
ATOM   3058  O   THR A 193      10.607   8.085 -11.459  1.00 91.20           O  
ATOM   3059  CG2 THR A 193      13.852   9.703 -10.560  1.00 91.20           C  
ATOM   3060 HG21 THR A 193      14.581   9.860 -11.355  1.00 91.20           H  
ATOM   3061 HG22 THR A 193      13.723   8.633 -10.400  1.00 91.20           H  
ATOM   3062 HG23 THR A 193      14.224  10.170  -9.649  1.00 91.20           H  
ATOM   3063  OG1 THR A 193      12.749  11.731 -11.021  1.00 91.20           O  
ATOM   3064  HG1 THR A 193      11.899  12.135 -11.214  1.00 91.20           H  
ATOM   3065  N   TYR A 194      12.327   7.440 -12.766  1.00 93.24           N  
ATOM   3066  H   TYR A 194      13.122   7.740 -13.313  1.00 93.24           H  
ATOM   3067  CA  TYR A 194      11.994   6.016 -12.784  1.00 93.24           C  
ATOM   3068  HA  TYR A 194      11.086   5.879 -13.371  1.00 93.24           H  
ATOM   3069  C   TYR A 194      11.748   5.451 -11.375  1.00 93.24           C  
ATOM   3070  CB  TYR A 194      13.126   5.247 -13.473  1.00 93.24           C  
ATOM   3071  HB2 TYR A 194      14.055   5.406 -12.925  1.00 93.24           H  
ATOM   3072  HB3 TYR A 194      13.266   5.640 -14.480  1.00 93.24           H  
ATOM   3073  O   TYR A 194      12.607   5.555 -10.497  1.00 93.24           O  
ATOM   3074  CG  TYR A 194      12.857   3.761 -13.570  1.00 93.24           C  
ATOM   3075  CD1 TYR A 194      13.367   2.882 -12.594  1.00 93.24           C  
ATOM   3076  HD1 TYR A 194      13.967   3.272 -11.786  1.00 93.24           H  
ATOM   3077  CD2 TYR A 194      12.056   3.262 -14.612  1.00 93.24           C  
ATOM   3078  HD2 TYR A 194      11.611   3.930 -15.335  1.00 93.24           H  
ATOM   3079  CE1 TYR A 194      13.080   1.503 -12.669  1.00 93.24           C  
ATOM   3080  HE1 TYR A 194      13.452   0.817 -11.923  1.00 93.24           H  
ATOM   3081  CE2 TYR A 194      11.796   1.885 -14.711  1.00 93.24           C  
ATOM   3082  HE2 TYR A 194      11.180   1.490 -15.505  1.00 93.24           H  
ATOM   3083  OH  TYR A 194      12.030  -0.321 -13.835  1.00 93.24           O  
ATOM   3084  HH  TYR A 194      12.303  -0.839 -13.075  1.00 93.24           H  
ATOM   3085  CZ  TYR A 194      12.303   1.003 -13.738  1.00 93.24           C  
ATOM   3086  N   GLY A 195      10.571   4.861 -11.170  1.00 90.88           N  
ATOM   3087  H   GLY A 195       9.902   4.916 -11.925  1.00 90.88           H  
ATOM   3088  CA  GLY A 195      10.159   4.085  -9.998  1.00 90.88           C  
ATOM   3089  HA2 GLY A 195       9.195   3.628 -10.223  1.00 90.88           H  
ATOM   3090  HA3 GLY A 195      10.881   3.286  -9.834  1.00 90.88           H  
ATOM   3091  C   GLY A 195      10.009   4.858  -8.683  1.00 90.88           C  
ATOM   3092  O   GLY A 195       9.578   4.294  -7.678  1.00 90.88           O  
ATOM   3093  N   LYS A 196      10.356   6.149  -8.640  1.00 94.43           N  
ATOM   3094  H   LYS A 196      10.704   6.570  -9.489  1.00 94.43           H  
ATOM   3095  CA  LYS A 196      10.380   6.910  -7.378  1.00 94.43           C  
ATOM   3096  HA  LYS A 196      10.732   6.258  -6.579  1.00 94.43           H  
ATOM   3097  C   LYS A 196       9.009   7.375  -6.914  1.00 94.43           C  
ATOM   3098  CB  LYS A 196      11.333   8.099  -7.493  1.00 94.43           C  
ATOM   3099  HB2 LYS A 196      11.087   8.691  -8.374  1.00 94.43           H  
ATOM   3100  HB3 LYS A 196      11.205   8.719  -6.606  1.00 94.43           H  
ATOM   3101  O   LYS A 196       8.852   7.701  -5.739  1.00 94.43           O  
ATOM   3102  CG  LYS A 196      12.787   7.635  -7.569  1.00 94.43           C  
ATOM   3103  HG2 LYS A 196      12.916   6.731  -6.974  1.00 94.43           H  
ATOM   3104  HG3 LYS A 196      13.038   7.404  -8.604  1.00 94.43           H  
ATOM   3105  CD  LYS A 196      13.730   8.704  -7.015  1.00 94.43           C  
ATOM   3106  HD2 LYS A 196      13.565   9.659  -7.514  1.00 94.43           H  
ATOM   3107  HD3 LYS A 196      13.534   8.812  -5.949  1.00 94.43           H  
ATOM   3108  CE  LYS A 196      15.163   8.220  -7.236  1.00 94.43           C  
ATOM   3109  HE2 LYS A 196      15.446   8.403  -8.272  1.00 94.43           H  
ATOM   3110  HE3 LYS A 196      15.186   7.142  -7.076  1.00 94.43           H  
ATOM   3111  NZ  LYS A 196      16.110   8.854  -6.296  1.00 94.43           N  
ATOM   3112  HZ1 LYS A 196      17.047   8.543  -6.509  1.00 94.43           H  
ATOM   3113  HZ2 LYS A 196      16.049   9.862  -6.321  1.00 94.43           H  
ATOM   3114  HZ3 LYS A 196      15.910   8.498  -5.373  1.00 94.43           H  
ATOM   3115  N   SER A 197       8.040   7.448  -7.818  1.00 95.39           N  
ATOM   3116  H   SER A 197       8.248   7.167  -8.766  1.00 95.39           H  
ATOM   3117  CA  SER A 197       6.688   7.890  -7.500  1.00 95.39           C  
ATOM   3118  HA  SER A 197       6.774   8.633  -6.707  1.00 95.39           H  
ATOM   3119  C   SER A 197       5.814   6.796  -6.897  1.00 95.39           C  
ATOM   3120  CB  SER A 197       6.054   8.567  -8.717  1.00 95.39           C  
ATOM   3121  HB2 SER A 197       6.300   8.022  -9.628  1.00 95.39           H  
ATOM   3122  HB3 SER A 197       4.970   8.594  -8.604  1.00 95.39           H  
ATOM   3123  O   SER A 197       6.196   5.627  -6.850  1.00 95.39           O  
ATOM   3124  OG  SER A 197       6.550   9.889  -8.778  1.00 95.39           O  
ATOM   3125  HG  SER A 197       6.385  10.293  -7.922  1.00 95.39           H  
ATOM   3126  N   VAL A 198       4.636   7.194  -6.407  1.00 96.78           N  
ATOM   3127  H   VAL A 198       4.356   8.155  -6.538  1.00 96.78           H  
ATOM   3128  CA  VAL A 198       3.601   6.253  -5.966  1.00 96.78           C  
ATOM   3129  HA  VAL A 198       4.032   5.555  -5.249  1.00 96.78           H  
ATOM   3130  C   VAL A 198       3.118   5.489  -7.196  1.00 96.78           C  
ATOM   3131  CB  VAL A 198       2.433   6.987  -5.280  1.00 96.78           C  
ATOM   3132  HB  VAL A 198       1.956   7.669  -5.983  1.00 96.78           H  
ATOM   3133  O   VAL A 198       2.370   6.041  -7.997  1.00 96.78           O  
ATOM   3134  CG1 VAL A 198       1.386   5.997  -4.772  1.00 96.78           C  
ATOM   3135 HG11 VAL A 198       1.821   5.336  -4.023  1.00 96.78           H  
ATOM   3136 HG12 VAL A 198       0.561   6.559  -4.336  1.00 96.78           H  
ATOM   3137 HG13 VAL A 198       0.998   5.400  -5.597  1.00 96.78           H  
ATOM   3138  CG2 VAL A 198       2.905   7.796  -4.068  1.00 96.78           C  
ATOM   3139 HG21 VAL A 198       3.382   7.128  -3.351  1.00 96.78           H  
ATOM   3140 HG22 VAL A 198       3.605   8.571  -4.379  1.00 96.78           H  
ATOM   3141 HG23 VAL A 198       2.051   8.281  -3.596  1.00 96.78           H  
ATOM   3142  N   THR A 199       3.584   4.258  -7.388  1.00 97.07           N  
ATOM   3143  H   THR A 199       4.211   3.870  -6.698  1.00 97.07           H  
ATOM   3144  CA  THR A 199       3.476   3.568  -8.686  1.00 97.07           C  
ATOM   3145  HA  THR A 199       2.829   4.147  -9.344  1.00 97.07           H  
ATOM   3146  C   THR A 199       2.859   2.183  -8.582  1.00 97.07           C  
ATOM   3147  CB  THR A 199       4.834   3.453  -9.401  1.00 97.07           C  
ATOM   3148  HB  THR A 199       4.756   2.719 -10.203  1.00 97.07           H  
ATOM   3149  O   THR A 199       3.128   1.419  -7.652  1.00 97.07           O  
ATOM   3150  CG2 THR A 199       5.283   4.772 -10.016  1.00 97.07           C  
ATOM   3151 HG21 THR A 199       6.309   4.689 -10.374  1.00 97.07           H  
ATOM   3152 HG22 THR A 199       5.203   5.591  -9.301  1.00 97.07           H  
ATOM   3153 HG23 THR A 199       4.642   4.989 -10.870  1.00 97.07           H  
ATOM   3154  OG1 THR A 199       5.841   3.039  -8.508  1.00 97.07           O  
ATOM   3155  HG1 THR A 199       6.102   3.818  -8.012  1.00 97.07           H  
ATOM   3156  N   TRP A 200       2.079   1.846  -9.605  1.00 98.18           N  
ATOM   3157  H   TRP A 200       1.905   2.551 -10.308  1.00 98.18           H  
ATOM   3158  CA  TRP A 200       1.662   0.491  -9.947  1.00 98.18           C  
ATOM   3159  HA  TRP A 200       2.288  -0.240  -9.435  1.00 98.18           H  
ATOM   3160  C   TRP A 200       1.854   0.347 -11.454  1.00 98.18           C  
ATOM   3161  CB  TRP A 200       0.203   0.285  -9.526  1.00 98.18           C  
ATOM   3162  HB2 TRP A 200      -0.446   0.950 -10.096  1.00 98.18           H  
ATOM   3163  HB3 TRP A 200       0.111   0.574  -8.480  1.00 98.18           H  
ATOM   3164  O   TRP A 200       1.097   0.941 -12.217  1.00 98.18           O  
ATOM   3165  CG  TRP A 200      -0.304  -1.118  -9.645  1.00 98.18           C  
ATOM   3166  CD1 TRP A 200      -0.749  -1.733 -10.765  1.00 98.18           C  
ATOM   3167  HD1 TRP A 200      -0.769  -1.279 -11.745  1.00 98.18           H  
ATOM   3168  CD2 TRP A 200      -0.406  -2.110  -8.584  1.00 98.18           C  
ATOM   3169  CE2 TRP A 200      -0.970  -3.301  -9.125  1.00 98.18           C  
ATOM   3170  CE3 TRP A 200      -0.051  -2.123  -7.220  1.00 98.18           C  
ATOM   3171  HE3 TRP A 200       0.407  -1.245  -6.789  1.00 98.18           H  
ATOM   3172  NE1 TRP A 200      -1.143  -3.026 -10.462  1.00 98.18           N  
ATOM   3173  HE1 TRP A 200      -1.380  -3.726 -11.150  1.00 98.18           H  
ATOM   3174  CH2 TRP A 200      -0.843  -4.419  -6.987  1.00 98.18           C  
ATOM   3175  HH2 TRP A 200      -1.013  -5.289  -6.370  1.00 98.18           H  
ATOM   3176  CZ2 TRP A 200      -1.194  -4.444  -8.346  1.00 98.18           C  
ATOM   3177  HZ2 TRP A 200      -1.633  -5.331  -8.779  1.00 98.18           H  
ATOM   3178  CZ3 TRP A 200      -0.266  -3.265  -6.428  1.00 98.18           C  
ATOM   3179  HZ3 TRP A 200       0.020  -3.262  -5.387  1.00 98.18           H  
ATOM   3180  N   GLU A 201       2.886  -0.376 -11.888  1.00 97.51           N  
ATOM   3181  H   GLU A 201       3.471  -0.852 -11.216  1.00 97.51           H  
ATOM   3182  CA  GLU A 201       3.405  -0.325 -13.267  1.00 97.51           C  
ATOM   3183  HA  GLU A 201       3.877   0.641 -13.446  1.00 97.51           H  
ATOM   3184  C   GLU A 201       2.323  -0.519 -14.343  1.00 97.51           C  
ATOM   3185  CB  GLU A 201       4.475  -1.410 -13.372  1.00 97.51           C  
ATOM   3186  HB2 GLU A 201       5.257  -1.206 -12.641  1.00 97.51           H  
ATOM   3187  HB3 GLU A 201       3.972  -2.336 -13.093  1.00 97.51           H  
ATOM   3188  O   GLU A 201       2.259   0.251 -15.295  1.00 97.51           O  
ATOM   3189  CG  GLU A 201       5.145  -1.600 -14.743  1.00 97.51           C  
ATOM   3190  HG2 GLU A 201       5.857  -0.789 -14.897  1.00 97.51           H  
ATOM   3191  HG3 GLU A 201       4.389  -1.549 -15.527  1.00 97.51           H  
ATOM   3192  CD  GLU A 201       5.843  -2.967 -14.846  1.00 97.51           C  
ATOM   3193  OE1 GLU A 201       6.258  -3.337 -15.963  1.00 97.51           O  
ATOM   3194  OE2 GLU A 201       5.791  -3.731 -13.850  1.00 97.51           O  
ATOM   3195  N   SER A 202       1.401  -1.477 -14.180  1.00 98.01           N  
ATOM   3196  H   SER A 202       1.466  -2.077 -13.371  1.00 98.01           H  
ATOM   3197  CA  SER A 202       0.329  -1.694 -15.170  1.00 98.01           C  
ATOM   3198  HA  SER A 202       0.795  -1.695 -16.156  1.00 98.01           H  
ATOM   3199  C   SER A 202      -0.747  -0.602 -15.223  1.00 98.01           C  
ATOM   3200  CB  SER A 202      -0.331  -3.058 -14.976  1.00 98.01           C  
ATOM   3201  HB2 SER A 202      -1.075  -3.207 -15.759  1.00 98.01           H  
ATOM   3202  HB3 SER A 202       0.436  -3.825 -15.077  1.00 98.01           H  
ATOM   3203  O   SER A 202      -1.601  -0.649 -16.107  1.00 98.01           O  
ATOM   3204  OG  SER A 202      -0.955  -3.199 -13.712  1.00 98.01           O  
ATOM   3205  HG  SER A 202      -0.251  -3.380 -13.085  1.00 98.01           H  
ATOM   3206  N   VAL A 203      -0.728   0.348 -14.286  1.00 97.93           N  
ATOM   3207  H   VAL A 203       0.053   0.346 -13.646  1.00 97.93           H  
ATOM   3208  CA  VAL A 203      -1.687   1.454 -14.174  1.00 97.93           C  
ATOM   3209  HA  VAL A 203      -2.467   1.340 -14.927  1.00 97.93           H  
ATOM   3210  C   VAL A 203      -1.003   2.788 -14.463  1.00 97.93           C  
ATOM   3211  CB  VAL A 203      -2.365   1.450 -12.789  1.00 97.93           C  
ATOM   3212  HB  VAL A 203      -1.597   1.456 -12.015  1.00 97.93           H  
ATOM   3213  O   VAL A 203      -1.399   3.475 -15.395  1.00 97.93           O  
ATOM   3214  CG1 VAL A 203      -3.264   2.670 -12.575  1.00 97.93           C  
ATOM   3215 HG11 VAL A 203      -3.985   2.746 -13.390  1.00 97.93           H  
ATOM   3216 HG12 VAL A 203      -2.660   3.577 -12.552  1.00 97.93           H  
ATOM   3217 HG13 VAL A 203      -3.793   2.586 -11.626  1.00 97.93           H  
ATOM   3218  CG2 VAL A 203      -3.237   0.204 -12.596  1.00 97.93           C  
ATOM   3219 HG21 VAL A 203      -3.623   0.194 -11.577  1.00 97.93           H  
ATOM   3220 HG22 VAL A 203      -2.658  -0.704 -12.766  1.00 97.93           H  
ATOM   3221 HG23 VAL A 203      -4.068   0.226 -13.300  1.00 97.93           H  
ATOM   3222  N   SER A 204       0.024   3.148 -13.690  1.00 96.40           N  
ATOM   3223  H   SER A 204       0.346   2.504 -12.981  1.00 96.40           H  
ATOM   3224  CA  SER A 204       0.722   4.437 -13.797  1.00 96.40           C  
ATOM   3225  HA  SER A 204       0.059   5.167 -14.261  1.00 96.40           H  
ATOM   3226  C   SER A 204       1.994   4.389 -14.646  1.00 96.40           C  
ATOM   3227  CB  SER A 204       1.077   4.948 -12.394  1.00 96.40           C  
ATOM   3228  HB2 SER A 204       0.161   5.066 -11.816  1.00 96.40           H  
ATOM   3229  HB3 SER A 204       1.559   5.923 -12.473  1.00 96.40           H  
ATOM   3230  O   SER A 204       2.626   5.422 -14.850  1.00 96.40           O  
ATOM   3231  OG  SER A 204       1.948   4.044 -11.723  1.00 96.40           O  
ATOM   3232  HG  SER A 204       2.767   4.010 -12.222  1.00 96.40           H  
ATOM   3233  N   GLY A 205       2.454   3.203 -15.054  1.00 96.14           N  
ATOM   3234  H   GLY A 205       1.898   2.372 -14.909  1.00 96.14           H  
ATOM   3235  CA  GLY A 205       3.840   3.019 -15.486  1.00 96.14           C  
ATOM   3236  HA2 GLY A 205       4.042   3.672 -16.336  1.00 96.14           H  
ATOM   3237  HA3 GLY A 205       4.005   1.991 -15.808  1.00 96.14           H  
ATOM   3238  C   GLY A 205       4.840   3.344 -14.369  1.00 96.14           C  
ATOM   3239  O   GLY A 205       4.484   3.469 -13.191  1.00 96.14           O  
ATOM   3240  N   GLU A 206       6.106   3.489 -14.750  1.00 94.55           N  
ATOM   3241  H   GLU A 206       6.338   3.170 -15.680  1.00 94.55           H  
ATOM   3242  CA  GLU A 206       7.242   3.693 -13.845  1.00 94.55           C  
ATOM   3243  HA  GLU A 206       6.949   3.395 -12.838  1.00 94.55           H  
ATOM   3244  C   GLU A 206       7.705   5.154 -13.769  1.00 94.55           C  
ATOM   3245  CB  GLU A 206       8.431   2.806 -14.262  1.00 94.55           C  
ATOM   3246  HB2 GLU A 206       8.913   3.225 -15.145  1.00 94.55           H  
ATOM   3247  HB3 GLU A 206       9.158   2.840 -13.451  1.00 94.55           H  
ATOM   3248  O   GLU A 206       8.532   5.494 -12.926  1.00 94.55           O  
ATOM   3249  CG  GLU A 206       8.078   1.330 -14.514  1.00 94.55           C  
ATOM   3250  HG2 GLU A 206       8.946   0.734 -14.234  1.00 94.55           H  
ATOM   3251  HG3 GLU A 206       7.257   1.035 -13.860  1.00 94.55           H  
ATOM   3252  CD  GLU A 206       7.727   1.033 -15.985  1.00 94.55           C  
ATOM   3253  OE1 GLU A 206       8.041  -0.085 -16.431  1.00 94.55           O  
ATOM   3254  OE2 GLU A 206       7.178   1.933 -16.668  1.00 94.55           O  
ATOM   3255  N   TYR A 207       7.200   6.026 -14.642  1.00 94.74           N  
ATOM   3256  H   TYR A 207       6.523   5.672 -15.302  1.00 94.74           H  
ATOM   3257  CA  TYR A 207       7.624   7.429 -14.752  1.00 94.74           C  
ATOM   3258  HA  TYR A 207       8.460   7.602 -14.074  1.00 94.74           H  
ATOM   3259  C   TYR A 207       6.541   8.429 -14.336  1.00 94.74           C  
ATOM   3260  CB  TYR A 207       8.126   7.702 -16.173  1.00 94.74           C  
ATOM   3261  HB2 TYR A 207       8.343   8.764 -16.280  1.00 94.74           H  
ATOM   3262  HB3 TYR A 207       7.333   7.463 -16.882  1.00 94.74           H  
ATOM   3263  O   TYR A 207       6.740   9.639 -14.470  1.00 94.74           O  
ATOM   3264  CG  TYR A 207       9.378   6.935 -16.541  1.00 94.74           C  
ATOM   3265  CD1 TYR A 207      10.644   7.463 -16.221  1.00 94.74           C  
ATOM   3266  HD1 TYR A 207      10.718   8.407 -15.701  1.00 94.74           H  
ATOM   3267  CD2 TYR A 207       9.278   5.702 -17.214  1.00 94.74           C  
ATOM   3268  HD2 TYR A 207       8.312   5.274 -17.436  1.00 94.74           H  
ATOM   3269  CE1 TYR A 207      11.812   6.775 -16.599  1.00 94.74           C  
ATOM   3270  HE1 TYR A 207      12.783   7.191 -16.372  1.00 94.74           H  
ATOM   3271  CE2 TYR A 207      10.443   5.011 -17.591  1.00 94.74           C  
ATOM   3272  HE2 TYR A 207      10.372   4.057 -18.092  1.00 94.74           H  
ATOM   3273  OH  TYR A 207      12.832   4.873 -17.651  1.00 94.74           O  
ATOM   3274  HH  TYR A 207      13.637   5.302 -17.353  1.00 94.74           H  
ATOM   3275  CZ  TYR A 207      11.711   5.551 -17.296  1.00 94.74           C  
ATOM   3276  N   ASP A 208       5.410   7.951 -13.827  1.00 95.02           N  
ATOM   3277  H   ASP A 208       5.317   6.955 -13.693  1.00 95.02           H  
ATOM   3278  CA  ASP A 208       4.296   8.781 -13.377  1.00 95.02           C  
ATOM   3279  HA  ASP A 208       4.636   9.814 -13.300  1.00 95.02           H  
ATOM   3280  C   ASP A 208       3.825   8.363 -11.976  1.00 95.02           C  
ATOM   3281  CB  ASP A 208       3.176   8.728 -14.431  1.00 95.02           C  
ATOM   3282  HB2 ASP A 208       3.617   8.688 -15.427  1.00 95.02           H  
ATOM   3283  HB3 ASP A 208       2.585   7.826 -14.275  1.00 95.02           H  
ATOM   3284  O   ASP A 208       4.387   7.454 -11.364  1.00 95.02           O  
ATOM   3285  CG  ASP A 208       2.236   9.933 -14.387  1.00 95.02           C  
ATOM   3286  OD1 ASP A 208       2.494  10.860 -13.579  1.00 95.02           O  
ATOM   3287  OD2 ASP A 208       1.249   9.902 -15.153  1.00 95.02           O  
ATOM   3288  N   THR A 209       2.825   9.050 -11.429  1.00 95.56           N  
ATOM   3289  H   THR A 209       2.402   9.780 -11.985  1.00 95.56           H  
ATOM   3290  CA  THR A 209       2.288   8.786 -10.092  1.00 95.56           C  
ATOM   3291  HA  THR A 209       2.784   7.906  -9.684  1.00 95.56           H  
ATOM   3292  C   THR A 209       0.800   8.465 -10.147  1.00 95.56           C  
ATOM   3293  CB  THR A 209       2.606   9.951  -9.138  1.00 95.56           C  
ATOM   3294  HB  THR A 209       3.671  10.168  -9.220  1.00 95.56           H  
ATOM   3295  O   THR A 209       0.021   9.131 -10.826  1.00 95.56           O  
ATOM   3296  CG2 THR A 209       1.856  11.249  -9.425  1.00 95.56           C  
ATOM   3297 HG21 THR A 209       2.247  12.039  -8.784  1.00 95.56           H  
ATOM   3298 HG22 THR A 209       0.790  11.124  -9.234  1.00 95.56           H  
ATOM   3299 HG23 THR A 209       1.997  11.535 -10.468  1.00 95.56           H  
ATOM   3300  OG1 THR A 209       2.342   9.604  -7.794  1.00 95.56           O  
ATOM   3301  HG1 THR A 209       1.388   9.558  -7.699  1.00 95.56           H  
ATOM   3302  N   LEU A 210       0.375   7.487  -9.349  1.00 95.68           N  
ATOM   3303  H   LEU A 210       1.069   6.950  -8.848  1.00 95.68           H  
ATOM   3304  CA  LEU A 210      -1.015   7.387  -8.920  1.00 95.68           C  
ATOM   3305  HA  LEU A 210      -1.653   7.231  -9.790  1.00 95.68           H  
ATOM   3306  C   LEU A 210      -1.421   8.713  -8.263  1.00 95.68           C  
ATOM   3307  CB  LEU A 210      -1.178   6.204  -7.949  1.00 95.68           C  
ATOM   3308  HB2 LEU A 210      -2.208   6.188  -7.591  1.00 95.68           H  
ATOM   3309  HB3 LEU A 210      -0.531   6.381  -7.089  1.00 95.68           H  
ATOM   3310  O   LEU A 210      -0.603   9.348  -7.595  1.00 95.68           O  
ATOM   3311  CG  LEU A 210      -0.841   4.823  -8.548  1.00 95.68           C  
ATOM   3312  HG  LEU A 210       0.180   4.811  -8.927  1.00 95.68           H  
ATOM   3313  CD1 LEU A 210      -0.964   3.751  -7.468  1.00 95.68           C  
ATOM   3314 HD11 LEU A 210      -0.772   2.767  -7.898  1.00 95.68           H  
ATOM   3315 HD12 LEU A 210      -1.968   3.773  -7.046  1.00 95.68           H  
ATOM   3316 HD13 LEU A 210      -0.232   3.927  -6.680  1.00 95.68           H  
ATOM   3317  CD2 LEU A 210      -1.791   4.447  -9.683  1.00 95.68           C  
ATOM   3318 HD21 LEU A 210      -2.827   4.532  -9.356  1.00 95.68           H  
ATOM   3319 HD22 LEU A 210      -1.591   3.427 -10.011  1.00 95.68           H  
ATOM   3320 HD23 LEU A 210      -1.618   5.111 -10.531  1.00 95.68           H  
ATOM   3321  N   ALA A 211      -2.675   9.122  -8.442  1.00 94.32           N  
ATOM   3322  H   ALA A 211      -3.293   8.532  -8.981  1.00 94.32           H  
ATOM   3323  CA  ALA A 211      -3.252  10.293  -7.785  1.00 94.32           C  
ATOM   3324  HA  ALA A 211      -2.511  11.093  -7.761  1.00 94.32           H  
ATOM   3325  C   ALA A 211      -3.651   9.985  -6.333  1.00 94.32           C  
ATOM   3326  CB  ALA A 211      -4.456  10.766  -8.608  1.00 94.32           C  
ATOM   3327  HB1 ALA A 211      -4.134  11.017  -9.618  1.00 94.32           H  
ATOM   3328  HB2 ALA A 211      -5.211   9.981  -8.654  1.00 94.32           H  
ATOM   3329  HB3 ALA A 211      -4.888  11.652  -8.143  1.00 94.32           H  
ATOM   3330  O   ALA A 211      -3.566  10.851  -5.467  1.00 94.32           O  
ATOM   3331  N   ALA A 212      -4.065   8.745  -6.066  1.00 94.73           N  
ATOM   3332  H   ALA A 212      -4.116   8.084  -6.829  1.00 94.73           H  
ATOM   3333  CA  ALA A 212      -4.295   8.233  -4.723  1.00 94.73           C  
ATOM   3334  HA  ALA A 212      -3.546   8.671  -4.063  1.00 94.73           H  
ATOM   3335  C   ALA A 212      -4.140   6.708  -4.686  1.00 94.73           C  
ATOM   3336  CB  ALA A 212      -5.691   8.649  -4.241  1.00 94.73           C  
ATOM   3337  HB1 ALA A 212      -6.453   8.264  -4.919  1.00 94.73           H  
ATOM   3338  HB2 ALA A 212      -5.762   9.736  -4.195  1.00 94.73           H  
ATOM   3339  HB3 ALA A 212      -5.867   8.241  -3.246  1.00 94.73           H  
ATOM   3340  O   ALA A 212      -4.416   6.027  -5.679  1.00 94.73           O  
ATOM   3341  N   VAL A 213      -3.742   6.174  -3.532  1.00 96.61           N  
ATOM   3342  H   VAL A 213      -3.558   6.797  -2.759  1.00 96.61           H  
ATOM   3343  CA  VAL A 213      -3.766   4.740  -3.242  1.00 96.61           C  
ATOM   3344  HA  VAL A 213      -4.586   4.324  -3.826  1.00 96.61           H  
ATOM   3345  C   VAL A 213      -4.078   4.478  -1.772  1.00 96.61           C  
ATOM   3346  CB  VAL A 213      -2.477   4.024  -3.699  1.00 96.61           C  
ATOM   3347  HB  VAL A 213      -2.349   4.225  -4.762  1.00 96.61           H  
ATOM   3348  O   VAL A 213      -3.695   5.244  -0.889  1.00 96.61           O  
ATOM   3349  CG1 VAL A 213      -1.219   4.511  -2.980  1.00 96.61           C  
ATOM   3350 HG11 VAL A 213      -1.320   4.390  -1.901  1.00 96.61           H  
ATOM   3351 HG12 VAL A 213      -0.351   3.951  -3.327  1.00 96.61           H  
ATOM   3352 HG13 VAL A 213      -1.072   5.562  -3.232  1.00 96.61           H  
ATOM   3353  CG2 VAL A 213      -2.565   2.503  -3.537  1.00 96.61           C  
ATOM   3354 HG21 VAL A 213      -2.479   2.218  -2.488  1.00 96.61           H  
ATOM   3355 HG22 VAL A 213      -1.770   2.024  -4.109  1.00 96.61           H  
ATOM   3356 HG23 VAL A 213      -3.512   2.136  -3.934  1.00 96.61           H  
ATOM   3357  N   GLU A 214      -4.764   3.375  -1.510  1.00 96.96           N  
ATOM   3358  H   GLU A 214      -5.089   2.822  -2.290  1.00 96.96           H  
ATOM   3359  CA  GLU A 214      -4.978   2.841  -0.170  1.00 96.96           C  
ATOM   3360  HA  GLU A 214      -4.311   3.324   0.545  1.00 96.96           H  
ATOM   3361  C   GLU A 214      -4.707   1.347  -0.151  1.00 96.96           C  
ATOM   3362  CB  GLU A 214      -6.428   3.048   0.259  1.00 96.96           C  
ATOM   3363  HB2 GLU A 214      -7.076   2.685  -0.539  1.00 96.96           H  
ATOM   3364  HB3 GLU A 214      -6.623   2.455   1.152  1.00 96.96           H  
ATOM   3365  O   GLU A 214      -5.156   0.631  -1.043  1.00 96.96           O  
ATOM   3366  CG  GLU A 214      -6.766   4.503   0.571  1.00 96.96           C  
ATOM   3367  HG2 GLU A 214      -6.390   5.153  -0.220  1.00 96.96           H  
ATOM   3368  HG3 GLU A 214      -6.287   4.785   1.509  1.00 96.96           H  
ATOM   3369  CD  GLU A 214      -8.276   4.694   0.686  1.00 96.96           C  
ATOM   3370  OE1 GLU A 214      -8.698   5.866   0.584  1.00 96.96           O  
ATOM   3371  OE2 GLU A 214      -9.014   3.698   0.895  1.00 96.96           O  
ATOM   3372  N   MET A 215      -4.069   0.870   0.914  1.00 98.53           N  
ATOM   3373  H   MET A 215      -3.754   1.538   1.604  1.00 98.53           H  
ATOM   3374  CA  MET A 215      -4.063  -0.543   1.280  1.00 98.53           C  
ATOM   3375  HA  MET A 215      -4.467  -1.141   0.463  1.00 98.53           H  
ATOM   3376  C   MET A 215      -4.935  -0.738   2.513  1.00 98.53           C  
ATOM   3377  CB  MET A 215      -2.650  -1.040   1.579  1.00 98.53           C  
ATOM   3378  HB2 MET A 215      -2.286  -0.536   2.474  1.00 98.53           H  
ATOM   3379  HB3 MET A 215      -2.704  -2.105   1.807  1.00 98.53           H  
ATOM   3380  O   MET A 215      -4.799  -0.008   3.501  1.00 98.53           O  
ATOM   3381  CG  MET A 215      -1.641  -0.818   0.451  1.00 98.53           C  
ATOM   3382  HG2 MET A 215      -1.616   0.242   0.202  1.00 98.53           H  
ATOM   3383  HG3 MET A 215      -1.950  -1.370  -0.437  1.00 98.53           H  
ATOM   3384  SD  MET A 215       0.036  -1.320   0.920  1.00 98.53           S  
ATOM   3385  CE  MET A 215      -0.155  -3.125   0.993  1.00 98.53           C  
ATOM   3386  HE1 MET A 215      -0.856  -3.401   1.781  1.00 98.53           H  
ATOM   3387  HE2 MET A 215       0.810  -3.586   1.206  1.00 98.53           H  
ATOM   3388  HE3 MET A 215      -0.520  -3.495   0.035  1.00 98.53           H  
ATOM   3389  N   LYS A 216      -5.802  -1.747   2.494  1.00 98.00           N  
ATOM   3390  H   LYS A 216      -5.892  -2.291   1.648  1.00 98.00           H  
ATOM   3391  CA  LYS A 216      -6.691  -2.064   3.612  1.00 98.00           C  
ATOM   3392  HA  LYS A 216      -6.205  -1.740   4.532  1.00 98.00           H  
ATOM   3393  C   LYS A 216      -6.905  -3.563   3.758  1.00 98.00           C  
ATOM   3394  CB  LYS A 216      -7.995  -1.261   3.468  1.00 98.00           C  
ATOM   3395  HB2 LYS A 216      -8.589  -1.394   4.372  1.00 98.00           H  
ATOM   3396  HB3 LYS A 216      -7.726  -0.207   3.401  1.00 98.00           H  
ATOM   3397  O   LYS A 216      -6.905  -4.286   2.768  1.00 98.00           O  
ATOM   3398  CG  LYS A 216      -8.848  -1.616   2.238  1.00 98.00           C  
ATOM   3399  HG2 LYS A 216      -8.212  -1.673   1.355  1.00 98.00           H  
ATOM   3400  HG3 LYS A 216      -9.297  -2.598   2.386  1.00 98.00           H  
ATOM   3401  CD  LYS A 216      -9.965  -0.578   2.003  1.00 98.00           C  
ATOM   3402  HD2 LYS A 216      -9.968   0.165   2.800  1.00 98.00           H  
ATOM   3403  HD3 LYS A 216     -10.934  -1.077   1.997  1.00 98.00           H  
ATOM   3404  CE  LYS A 216      -9.749   0.115   0.655  1.00 98.00           C  
ATOM   3405  HE2 LYS A 216     -10.016  -0.581  -0.140  1.00 98.00           H  
ATOM   3406  HE3 LYS A 216      -8.692   0.353   0.536  1.00 98.00           H  
ATOM   3407  NZ  LYS A 216     -10.531   1.364   0.491  1.00 98.00           N  
ATOM   3408  HZ1 LYS A 216     -11.396   1.372   1.012  1.00 98.00           H  
ATOM   3409  HZ2 LYS A 216     -10.004   2.182   0.760  1.00 98.00           H  
ATOM   3410  HZ3 LYS A 216     -10.735   1.470  -0.493  1.00 98.00           H  
ATOM   3411  N   ILE A 217      -7.070  -4.019   4.995  1.00 98.05           N  
ATOM   3412  H   ILE A 217      -7.108  -3.345   5.747  1.00 98.05           H  
ATOM   3413  CA  ILE A 217      -7.212  -5.436   5.338  1.00 98.05           C  
ATOM   3414  HA  ILE A 217      -7.258  -5.999   4.406  1.00 98.05           H  
ATOM   3415  C   ILE A 217      -8.521  -5.705   6.064  1.00 98.05           C  
ATOM   3416  CB  ILE A 217      -6.005  -5.970   6.137  1.00 98.05           C  
ATOM   3417  HB  ILE A 217      -6.165  -7.034   6.311  1.00 98.05           H  
ATOM   3418  O   ILE A 217      -9.029  -4.840   6.779  1.00 98.05           O  
ATOM   3419  CG1 ILE A 217      -5.868  -5.280   7.515  1.00 98.05           C  
ATOM   3420 HG12 ILE A 217      -6.782  -5.447   8.085  1.00 98.05           H  
ATOM   3421 HG13 ILE A 217      -5.755  -4.205   7.375  1.00 98.05           H  
ATOM   3422  CG2 ILE A 217      -4.741  -5.838   5.277  1.00 98.05           C  
ATOM   3423 HG21 ILE A 217      -4.889  -6.346   4.325  1.00 98.05           H  
ATOM   3424 HG22 ILE A 217      -3.903  -6.313   5.787  1.00 98.05           H  
ATOM   3425 HG23 ILE A 217      -4.504  -4.789   5.095  1.00 98.05           H  
ATOM   3426  CD1 ILE A 217      -4.707  -5.789   8.378  1.00 98.05           C  
ATOM   3427 HD11 ILE A 217      -4.719  -5.268   9.335  1.00 98.05           H  
ATOM   3428 HD12 ILE A 217      -4.817  -6.860   8.549  1.00 98.05           H  
ATOM   3429 HD13 ILE A 217      -3.749  -5.594   7.897  1.00 98.05           H  
ATOM   3430  N   ARG A 218      -9.063  -6.905   5.887  1.00 95.62           N  
ATOM   3431  H   ARG A 218      -8.605  -7.546   5.255  1.00 95.62           H  
ATOM   3432  CA  ARG A 218     -10.304  -7.356   6.526  1.00 95.62           C  
ATOM   3433  HA  ARG A 218     -10.441  -6.838   7.475  1.00 95.62           H  
ATOM   3434  C   ARG A 218     -10.215  -8.846   6.807  1.00 95.62           C  
ATOM   3435  CB  ARG A 218     -11.474  -7.004   5.598  1.00 95.62           C  
ATOM   3436  HB2 ARG A 218     -11.327  -7.492   4.634  1.00 95.62           H  
ATOM   3437  HB3 ARG A 218     -11.465  -5.924   5.452  1.00 95.62           H  
ATOM   3438  O   ARG A 218      -9.520  -9.562   6.092  1.00 95.62           O  
ATOM   3439  CG  ARG A 218     -12.854  -7.377   6.143  1.00 95.62           C  
ATOM   3440  HG2 ARG A 218     -12.954  -8.461   6.196  1.00 95.62           H  
ATOM   3441  HG3 ARG A 218     -12.975  -6.960   7.143  1.00 95.62           H  
ATOM   3442  CD  ARG A 218     -13.946  -6.816   5.232  1.00 95.62           C  
ATOM   3443  HD2 ARG A 218     -13.746  -5.761   5.048  1.00 95.62           H  
ATOM   3444  HD3 ARG A 218     -14.903  -6.893   5.749  1.00 95.62           H  
ATOM   3445  NE  ARG A 218     -14.024  -7.537   3.948  1.00 95.62           N  
ATOM   3446  HE  ARG A 218     -13.349  -8.261   3.747  1.00 95.62           H  
ATOM   3447  NH1 ARG A 218     -15.728  -6.332   3.019  1.00 95.62           N  
ATOM   3448 HH11 ARG A 218     -15.779  -5.762   3.851  1.00 95.62           H  
ATOM   3449 HH12 ARG A 218     -16.336  -6.166   2.230  1.00 95.62           H  
ATOM   3450  NH2 ARG A 218     -14.709  -7.943   1.837  1.00 95.62           N  
ATOM   3451 HH21 ARG A 218     -13.954  -8.612   1.812  1.00 95.62           H  
ATOM   3452 HH22 ARG A 218     -15.139  -7.651   0.971  1.00 95.62           H  
ATOM   3453  CZ  ARG A 218     -14.829  -7.269   2.942  1.00 95.62           C  
ATOM   3454  N   GLU A 219     -10.880  -9.319   7.856  1.00 94.53           N  
ATOM   3455  H   GLU A 219     -11.445  -8.697   8.416  1.00 94.53           H  
ATOM   3456  CA  GLU A 219     -10.977 -10.759   8.094  1.00 94.53           C  
ATOM   3457  HA  GLU A 219      -9.973 -11.173   8.186  1.00 94.53           H  
ATOM   3458  C   GLU A 219     -11.677 -11.446   6.917  1.00 94.53           C  
ATOM   3459  CB  GLU A 219     -11.746 -11.070   9.380  1.00 94.53           C  
ATOM   3460  HB2 GLU A 219     -12.714 -10.569   9.361  1.00 94.53           H  
ATOM   3461  HB3 GLU A 219     -11.910 -12.147   9.405  1.00 94.53           H  
ATOM   3462  O   GLU A 219     -12.733 -11.013   6.466  1.00 94.53           O  
ATOM   3463  CG  GLU A 219     -10.972 -10.661  10.638  1.00 94.53           C  
ATOM   3464  HG2 GLU A 219      -9.959 -11.056  10.556  1.00 94.53           H  
ATOM   3465  HG3 GLU A 219     -10.914  -9.573  10.684  1.00 94.53           H  
ATOM   3466  CD  GLU A 219     -11.602 -11.203  11.930  1.00 94.53           C  
ATOM   3467  OE1 GLU A 219     -10.978 -10.976  12.992  1.00 94.53           O  
ATOM   3468  OE2 GLU A 219     -12.650 -11.886  11.840  1.00 94.53           O  
ATOM   3469  N   ARG A 220     -11.131 -12.560   6.436  1.00 89.04           N  
ATOM   3470  H   ARG A 220     -10.254 -12.865   6.835  1.00 89.04           H  
ATOM   3471  CA  ARG A 220     -11.647 -13.245   5.243  1.00 89.04           C  
ATOM   3472  HA  ARG A 220     -11.674 -12.529   4.421  1.00 89.04           H  
ATOM   3473  C   ARG A 220     -13.086 -13.759   5.398  1.00 89.04           C  
ATOM   3474  CB  ARG A 220     -10.660 -14.363   4.901  1.00 89.04           C  
ATOM   3475  HB2 ARG A 220      -9.675 -13.924   4.739  1.00 89.04           H  
ATOM   3476  HB3 ARG A 220     -10.598 -15.056   5.740  1.00 89.04           H  
ATOM   3477  O   ARG A 220     -13.822 -13.828   4.422  1.00 89.04           O  
ATOM   3478  CG  ARG A 220     -11.071 -15.130   3.643  1.00 89.04           C  
ATOM   3479  HG2 ARG A 220     -11.170 -14.443   2.802  1.00 89.04           H  
ATOM   3480  HG3 ARG A 220     -12.024 -15.630   3.817  1.00 89.04           H  
ATOM   3481  CD  ARG A 220     -10.022 -16.189   3.323  1.00 89.04           C  
ATOM   3482  HD2 ARG A 220      -9.783 -16.734   4.235  1.00 89.04           H  
ATOM   3483  HD3 ARG A 220      -9.121 -15.695   2.959  1.00 89.04           H  
ATOM   3484  NE  ARG A 220     -10.534 -17.129   2.315  1.00 89.04           N  
ATOM   3485  HE  ARG A 220     -11.435 -16.905   1.916  1.00 89.04           H  
ATOM   3486  NH1 ARG A 220      -8.743 -18.555   2.355  1.00 89.04           N  
ATOM   3487 HH11 ARG A 220      -8.244 -17.874   2.910  1.00 89.04           H  
ATOM   3488 HH12 ARG A 220      -8.237 -19.353   1.999  1.00 89.04           H  
ATOM   3489  NH2 ARG A 220     -10.513 -19.032   1.074  1.00 89.04           N  
ATOM   3490 HH21 ARG A 220     -11.446 -18.819   0.752  1.00 89.04           H  
ATOM   3491 HH22 ARG A 220     -10.044 -19.882   0.793  1.00 89.04           H  
ATOM   3492  CZ  ARG A 220      -9.929 -18.231   1.920  1.00 89.04           C  
ATOM   3493  N   ASN A 221     -13.493 -14.130   6.613  1.00 82.92           N  
ATOM   3494  H   ASN A 221     -12.851 -13.980   7.379  1.00 82.92           H  
ATOM   3495  CA  ASN A 221     -14.849 -14.615   6.907  1.00 82.92           C  
ATOM   3496  HA  ASN A 221     -15.297 -14.978   5.982  1.00 82.92           H  
ATOM   3497  C   ASN A 221     -15.788 -13.501   7.394  1.00 82.92           C  
ATOM   3498  CB  ASN A 221     -14.776 -15.800   7.885  1.00 82.92           C  
ATOM   3499  HB2 ASN A 221     -15.781 -16.078   8.203  1.00 82.92           H  
ATOM   3500  HB3 ASN A 221     -14.215 -15.500   8.770  1.00 82.92           H  
ATOM   3501  O   ASN A 221     -16.815 -13.796   8.017  1.00 82.92           O  
ATOM   3502  CG  ASN A 221     -14.157 -17.041   7.276  1.00 82.92           C  
ATOM   3503  ND2 ASN A 221     -13.570 -17.882   8.093  1.00 82.92           N  
ATOM   3504 HD21 ASN A 221     -13.534 -17.686   9.083  1.00 82.92           H  
ATOM   3505 HD22 ASN A 221     -13.179 -18.714   7.675  1.00 82.92           H  
ATOM   3506  OD1 ASN A 221     -14.199 -17.297   6.084  1.00 82.92           O  
ATOM   3507  N   PHE A 222     -15.437 -12.239   7.132  1.00 78.58           N  
ATOM   3508  H   PHE A 222     -14.584 -12.056   6.622  1.00 78.58           H  
ATOM   3509  CA  PHE A 222     -16.228 -11.084   7.521  1.00 78.58           C  
ATOM   3510  HA  PHE A 222     -16.193 -10.999   8.607  1.00 78.58           H  
ATOM   3511  C   PHE A 222     -17.689 -11.236   7.085  1.00 78.58           C  
ATOM   3512  CB  PHE A 222     -15.610  -9.821   6.921  1.00 78.58           C  
ATOM   3513  HB2 PHE A 222     -14.596  -9.715   7.307  1.00 78.58           H  
ATOM   3514  HB3 PHE A 222     -15.564  -9.902   5.835  1.00 78.58           H  
ATOM   3515  O   PHE A 222     -18.010 -11.326   5.900  1.00 78.58           O  
ATOM   3516  CG  PHE A 222     -16.359  -8.579   7.316  1.00 78.58           C  
ATOM   3517  CD1 PHE A 222     -17.203  -7.904   6.413  1.00 78.58           C  
ATOM   3518  HD1 PHE A 222     -17.295  -8.257   5.396  1.00 78.58           H  
ATOM   3519  CD2 PHE A 222     -16.237  -8.131   8.634  1.00 78.58           C  
ATOM   3520  HD2 PHE A 222     -15.607  -8.652   9.340  1.00 78.58           H  
ATOM   3521  CE1 PHE A 222     -17.908  -6.759   6.829  1.00 78.58           C  
ATOM   3522  HE1 PHE A 222     -18.529  -6.215   6.132  1.00 78.58           H  
ATOM   3523  CE2 PHE A 222     -16.978  -7.026   9.047  1.00 78.58           C  
ATOM   3524  HE2 PHE A 222     -16.924  -6.751  10.090  1.00 78.58           H  
ATOM   3525  CZ  PHE A 222     -17.804  -6.322   8.159  1.00 78.58           C  
ATOM   3526  HZ  PHE A 222     -18.361  -5.463   8.503  1.00 78.58           H  
ATOM   3527  N   GLN A 223     -18.591 -11.266   8.064  1.00 70.70           N  
ATOM   3528  H   GLN A 223     -18.273 -11.187   9.019  1.00 70.70           H  
ATOM   3529  CA  GLN A 223     -20.022 -11.317   7.801  1.00 70.70           C  
ATOM   3530  HA  GLN A 223     -20.207 -11.904   6.901  1.00 70.70           H  
ATOM   3531  C   GLN A 223     -20.517  -9.896   7.552  1.00 70.70           C  
ATOM   3532  CB  GLN A 223     -20.767 -11.989   8.968  1.00 70.70           C  
ATOM   3533  HB2 GLN A 223     -20.589 -11.423   9.883  1.00 70.70           H  
ATOM   3534  HB3 GLN A 223     -21.836 -11.963   8.760  1.00 70.70           H  
ATOM   3535  O   GLN A 223     -20.705  -9.124   8.496  1.00 70.70           O  
ATOM   3536  CG  GLN A 223     -20.350 -13.447   9.210  1.00 70.70           C  
ATOM   3537  HG2 GLN A 223     -20.931 -13.847  10.041  1.00 70.70           H  
ATOM   3538  HG3 GLN A 223     -19.298 -13.483   9.495  1.00 70.70           H  
ATOM   3539  CD  GLN A 223     -20.587 -14.340   7.998  1.00 70.70           C  
ATOM   3540  NE2 GLN A 223     -19.557 -14.959   7.469  1.00 70.70           N  
ATOM   3541 HE21 GLN A 223     -19.730 -15.478   6.620  1.00 70.70           H  
ATOM   3542 HE22 GLN A 223     -18.624 -14.719   7.773  1.00 70.70           H  
ATOM   3543  OE1 GLN A 223     -21.692 -14.475   7.500  1.00 70.70           O  
ATOM   3544  N   VAL A 224     -20.775  -9.542   6.291  1.00 63.27           N  
ATOM   3545  H   VAL A 224     -20.526 -10.178   5.546  1.00 63.27           H  
ATOM   3546  CA  VAL A 224     -21.494  -8.301   5.979  1.00 63.27           C  
ATOM   3547  HA  VAL A 224     -20.962  -7.468   6.438  1.00 63.27           H  
ATOM   3548  C   VAL A 224     -22.880  -8.418   6.605  1.00 63.27           C  
ATOM   3549  CB  VAL A 224     -21.592  -8.032   4.465  1.00 63.27           C  
ATOM   3550  HB  VAL A 224     -22.143  -8.840   3.985  1.00 63.27           H  
ATOM   3551  O   VAL A 224     -23.698  -9.228   6.175  1.00 63.27           O  
ATOM   3552  CG1 VAL A 224     -22.318  -6.705   4.192  1.00 63.27           C  
ATOM   3553 HG11 VAL A 224     -23.344  -6.752   4.556  1.00 63.27           H  
ATOM   3554 HG12 VAL A 224     -22.342  -6.520   3.118  1.00 63.27           H  
ATOM   3555 HG13 VAL A 224     -21.791  -5.885   4.681  1.00 63.27           H  
ATOM   3556  CG2 VAL A 224     -20.204  -7.944   3.820  1.00 63.27           C  
ATOM   3557 HG21 VAL A 224     -20.299  -7.765   2.749  1.00 63.27           H  
ATOM   3558 HG22 VAL A 224     -19.629  -7.131   4.264  1.00 63.27           H  
ATOM   3559 HG23 VAL A 224     -19.658  -8.878   3.956  1.00 63.27           H  
ATOM   3560  N   HIS A 225     -23.148  -7.629   7.645  1.00 59.35           N  
ATOM   3561  H   HIS A 225     -22.414  -7.039   8.011  1.00 59.35           H  
ATOM   3562  CA  HIS A 225     -24.447  -7.640   8.307  1.00 59.35           C  
ATOM   3563  HA  HIS A 225     -24.738  -8.672   8.501  1.00 59.35           H  
ATOM   3564  C   HIS A 225     -25.487  -7.029   7.357  1.00 59.35           C  
ATOM   3565  CB  HIS A 225     -24.370  -6.921   9.662  1.00 59.35           C  
ATOM   3566  HB2 HIS A 225     -25.387  -6.765  10.023  1.00 59.35           H  
ATOM   3567  HB3 HIS A 225     -23.913  -5.941   9.524  1.00 59.35           H  
ATOM   3568  O   HIS A 225     -25.705  -5.815   7.315  1.00 59.35           O  
ATOM   3569  CG  HIS A 225     -23.607  -7.670  10.733  1.00 59.35           C  
ATOM   3570  CD2 HIS A 225     -23.957  -7.768  12.053  1.00 59.35           C  
ATOM   3571  HD2 HIS A 225     -24.844  -7.351  12.507  1.00 59.35           H  
ATOM   3572  ND1 HIS A 225     -22.419  -8.356  10.592  1.00 59.35           N  
ATOM   3573  HD1 HIS A 225     -21.873  -8.483   9.751  1.00 59.35           H  
ATOM   3574  CE1 HIS A 225     -22.062  -8.837  11.791  1.00 59.35           C  
ATOM   3575  HE1 HIS A 225     -21.163  -9.402  11.988  1.00 59.35           H  
ATOM   3576  NE2 HIS A 225     -22.972  -8.502  12.718  1.00 59.35           N  
ATOM   3577  N   THR A 226     -26.126  -7.871   6.547  1.00 49.78           N  
ATOM   3578  H   THR A 226     -25.796  -8.824   6.488  1.00 49.78           H  
ATOM   3579  CA  THR A 226     -27.329  -7.503   5.812  1.00 49.78           C  
ATOM   3580  HA  THR A 226     -27.234  -6.483   5.438  1.00 49.78           H  
ATOM   3581  C   THR A 226     -28.490  -7.553   6.796  1.00 49.78           C  
ATOM   3582  CB  THR A 226     -27.584  -8.423   4.602  1.00 49.78           C  
ATOM   3583  HB  THR A 226     -28.527  -8.130   4.140  1.00 49.78           H  
ATOM   3584  O   THR A 226     -28.970  -8.639   7.121  1.00 49.78           O  
ATOM   3585  CG2 THR A 226     -26.477  -8.321   3.554  1.00 49.78           C  
ATOM   3586 HG21 THR A 226     -26.729  -8.952   2.702  1.00 49.78           H  
ATOM   3587 HG22 THR A 226     -26.375  -7.289   3.216  1.00 49.78           H  
ATOM   3588 HG23 THR A 226     -25.530  -8.661   3.973  1.00 49.78           H  
ATOM   3589  OG1 THR A 226     -27.677  -9.771   4.996  1.00 49.78           O  
ATOM   3590  HG1 THR A 226     -28.199  -9.781   5.802  1.00 49.78           H  
ATOM   3591  N   ASN A 227     -28.964  -6.402   7.274  1.00 48.94           N  
ATOM   3592  H   ASN A 227     -28.464  -5.541   7.104  1.00 48.94           H  
ATOM   3593  CA  ASN A 227     -30.333  -6.354   7.783  1.00 48.94           C  
ATOM   3594  HA  ASN A 227     -30.460  -7.095   8.572  1.00 48.94           H  
ATOM   3595  C   ASN A 227     -31.241  -6.738   6.606  1.00 48.94           C  
ATOM   3596  CB  ASN A 227     -30.672  -4.966   8.358  1.00 48.94           C  
ATOM   3597  HB2 ASN A 227     -31.751  -4.914   8.503  1.00 48.94           H  
ATOM   3598  HB3 ASN A 227     -30.393  -4.190   7.645  1.00 48.94           H  
ATOM   3599  O   ASN A 227     -31.274  -6.011   5.608  1.00 48.94           O  
ATOM   3600  CG  ASN A 227     -30.023  -4.680   9.703  1.00 48.94           C  
ATOM   3601  ND2 ASN A 227     -30.137  -3.467  10.190  1.00 48.94           N  
ATOM   3602 HD21 ASN A 227     -30.755  -2.800   9.750  1.00 48.94           H  
ATOM   3603 HD22 ASN A 227     -29.761  -3.339  11.119  1.00 48.94           H  
ATOM   3604  OD1 ASN A 227     -29.400  -5.512  10.335  1.00 48.94           O  
ATOM   3605  N   LYS A 228     -31.861  -7.919   6.694  1.00 33.89           N  
ATOM   3606  H   LYS A 228     -31.736  -8.430   7.556  1.00 33.89           H  
ATOM   3607  CA  LYS A 228     -33.073  -8.230   5.935  1.00 33.89           C  
ATOM   3608  HA  LYS A 228     -32.942  -7.979   4.882  1.00 33.89           H  
ATOM   3609  C   LYS A 228     -34.201  -7.335   6.426  1.00 33.89           C  
ATOM   3610  CB  LYS A 228     -33.479  -9.702   6.091  1.00 33.89           C  
ATOM   3611  HB2 LYS A 228     -34.518  -9.792   5.775  1.00 33.89           H  
ATOM   3612  HB3 LYS A 228     -33.423  -9.987   7.141  1.00 33.89           H  
ATOM   3613  O   LYS A 228     -34.234  -7.084   7.652  1.00 33.89           O  
ATOM   3614  CG  LYS A 228     -32.636 -10.653   5.234  1.00 33.89           C  
ATOM   3615  HG2 LYS A 228     -31.603 -10.640   5.581  1.00 33.89           H  
ATOM   3616  HG3 LYS A 228     -32.670 -10.327   4.195  1.00 33.89           H  
ATOM   3617  CD  LYS A 228     -33.204 -12.074   5.342  1.00 33.89           C  
ATOM   3618  HD2 LYS A 228     -33.127 -12.406   6.378  1.00 33.89           H  
ATOM   3619  HD3 LYS A 228     -34.253 -12.061   5.050  1.00 33.89           H  
ATOM   3620  CE  LYS A 228     -32.431 -13.030   4.429  1.00 33.89           C  
ATOM   3621  HE2 LYS A 228     -31.376 -12.986   4.698  1.00 33.89           H  
ATOM   3622  HE3 LYS A 228     -32.527 -12.678   3.402  1.00 33.89           H  
ATOM   3623  NZ  LYS A 228     -32.937 -14.419   4.551  1.00 33.89           N  
ATOM   3624  HZ1 LYS A 228     -33.912 -14.460   4.291  1.00 33.89           H  
ATOM   3625  HZ2 LYS A 228     -32.413 -15.038   3.949  1.00 33.89           H  
ATOM   3626  HZ3 LYS A 228     -32.843 -14.741   5.504  1.00 33.89           H  
ATOM   3627  OXT LYS A 228     -34.987  -6.953   5.543  1.00 33.89           O  
TER    3628      LYS A 228                                                       
END   
