# Supplementary material for: Nuclear genome of Bulinus truncatus, an intermediate host of the carcinogenic human blood fluke Schistosoma haematobium
Source: Nat Commun. 2022 Feb 21;13:977. doi: 10.1038/s41467-022-28634-9 (PMC8861042; doi:10.1038/s41467-022-28634-9)
Supplement: Supplementary file 6 — Supplementary Data 3 [file 41467_2022_28634_MOESM6_ESM.zip › Supplementary_Data_3/btru_002359-t1.mature.pep.pdb]

ATOM      1  N   MET A   1     -32.821  16.320  21.887  1.00 26.69           N  
ATOM      2  H   MET A   1     -33.801  16.558  21.946  1.00 26.69           H  
ATOM      3  H2  MET A   1     -32.364  16.961  21.254  1.00 26.69           H  
ATOM      4  H3  MET A   1     -32.749  15.378  21.530  1.00 26.69           H  
ATOM      5  CA  MET A   1     -32.229  16.404  23.238  1.00 26.69           C  
ATOM      6  HA  MET A   1     -31.181  16.105  23.209  1.00 26.69           H  
ATOM      7  C   MET A   1     -32.983  15.433  24.133  1.00 26.69           C  
ATOM      8  CB  MET A   1     -32.329  17.828  23.818  1.00 26.69           C  
ATOM      9  HB2 MET A   1     -33.355  18.187  23.744  1.00 26.69           H  
ATOM     10  HB3 MET A   1     -32.066  17.779  24.875  1.00 26.69           H  
ATOM     11  O   MET A   1     -34.133  15.702  24.441  1.00 26.69           O  
ATOM     12  CG  MET A   1     -31.398  18.849  23.158  1.00 26.69           C  
ATOM     13  HG2 MET A   1     -31.716  19.023  22.130  1.00 26.69           H  
ATOM     14  HG3 MET A   1     -30.380  18.459  23.152  1.00 26.69           H  
ATOM     15  SD  MET A   1     -31.403  20.426  24.048  1.00 26.69           S  
ATOM     16  CE  MET A   1     -30.260  21.413  23.041  1.00 26.69           C  
ATOM     17  HE1 MET A   1     -29.278  20.941  23.019  1.00 26.69           H  
ATOM     18  HE2 MET A   1     -30.646  21.503  22.026  1.00 26.69           H  
ATOM     19  HE3 MET A   1     -30.169  22.410  23.472  1.00 26.69           H  
ATOM     20  N   SER A   2     -32.378  14.301  24.493  1.00 23.73           N  
ATOM     21  H   SER A   2     -31.426  14.112  24.214  1.00 23.73           H  
ATOM     22  CA  SER A   2     -32.994  13.274  25.347  1.00 23.73           C  
ATOM     23  HA  SER A   2     -33.962  13.613  25.714  1.00 23.73           H  
ATOM     24  C   SER A   2     -32.058  13.053  26.536  1.00 23.73           C  
ATOM     25  CB  SER A   2     -33.217  11.970  24.561  1.00 23.73           C  
ATOM     26  HB2 SER A   2     -33.855  11.305  25.144  1.00 23.73           H  
ATOM     27  HB3 SER A   2     -32.260  11.477  24.394  1.00 23.73           H  
ATOM     28  O   SER A   2     -30.902  12.696  26.327  1.00 23.73           O  
ATOM     29  OG  SER A   2     -33.818  12.235  23.302  1.00 23.73           O  
ATOM     30  HG  SER A   2     -34.068  11.392  22.916  1.00 23.73           H  
ATOM     31  N   ARG A   3     -32.511  13.360  27.760  1.00 22.92           N  
ATOM     32  H   ARG A   3     -33.483  13.619  27.851  1.00 22.92           H  
ATOM     33  CA  ARG A   3     -31.755  13.124  29.003  1.00 22.92           C  
ATOM     34  HA  ARG A   3     -30.746  13.528  28.919  1.00 22.92           H  
ATOM     35  C   ARG A   3     -31.634  11.611  29.213  1.00 22.92           C  
ATOM     36  CB  ARG A   3     -32.476  13.766  30.213  1.00 22.92           C  
ATOM     37  HB2 ARG A   3     -33.524  13.467  30.203  1.00 22.92           H  
ATOM     38  HB3 ARG A   3     -32.031  13.362  31.122  1.00 22.92           H  
ATOM     39  O   ARG A   3     -32.655  10.956  29.403  1.00 22.92           O  
ATOM     40  CG  ARG A   3     -32.388  15.301  30.297  1.00 22.92           C  
ATOM     41  HG2 ARG A   3     -32.824  15.740  29.399  1.00 22.92           H  
ATOM     42  HG3 ARG A   3     -31.340  15.595  30.364  1.00 22.92           H  
ATOM     43  CD  ARG A   3     -33.144  15.819  31.535  1.00 22.92           C  
ATOM     44  HD2 ARG A   3     -32.718  15.349  32.422  1.00 22.92           H  
ATOM     45  HD3 ARG A   3     -34.189  15.521  31.459  1.00 22.92           H  
ATOM     46  NE  ARG A   3     -33.063  17.291  31.681  1.00 22.92           N  
ATOM     47  HE  ARG A   3     -32.548  17.802  30.978  1.00 22.92           H  
ATOM     48  NH1 ARG A   3     -34.232  17.459  33.658  1.00 22.92           N  
ATOM     49 HH11 ARG A   3     -34.560  18.017  34.433  1.00 22.92           H  
ATOM     50 HH12 ARG A   3     -34.300  16.453  33.714  1.00 22.92           H  
ATOM     51  NH2 ARG A   3     -33.410  19.301  32.717  1.00 22.92           N  
ATOM     52 HH21 ARG A   3     -32.874  19.789  32.015  1.00 22.92           H  
ATOM     53 HH22 ARG A   3     -33.770  19.823  33.503  1.00 22.92           H  
ATOM     54  CZ  ARG A   3     -33.568  18.006  32.678  1.00 22.92           C  
ATOM     55  N   LEU A   4     -30.420  11.064  29.185  1.00 23.84           N  
ATOM     56  H   LEU A   4     -29.617  11.644  28.985  1.00 23.84           H  
ATOM     57  CA  LEU A   4     -30.163   9.712  29.675  1.00 23.84           C  
ATOM     58  HA  LEU A   4     -30.970   9.059  29.341  1.00 23.84           H  
ATOM     59  C   LEU A   4     -30.193   9.781  31.212  1.00 23.84           C  
ATOM     60  CB  LEU A   4     -28.820   9.178  29.109  1.00 23.84           C  
ATOM     61  HB2 LEU A   4     -28.462   9.831  28.314  1.00 23.84           H  
ATOM     62  HB3 LEU A   4     -28.058   9.216  29.886  1.00 23.84           H  
ATOM     63  O   LEU A   4     -29.219  10.177  31.841  1.00 23.84           O  
ATOM     64  CG  LEU A   4     -28.909   7.733  28.567  1.00 23.84           C  
ATOM     65  HG  LEU A   4     -29.783   7.236  28.986  1.00 23.84           H  
ATOM     66  CD1 LEU A   4     -29.028   7.745  27.040  1.00 23.84           C  
ATOM     67 HD11 LEU A   4     -29.135   6.723  26.677  1.00 23.84           H  
ATOM     68 HD12 LEU A   4     -29.903   8.322  26.742  1.00 23.84           H  
ATOM     69 HD13 LEU A   4     -28.131   8.182  26.599  1.00 23.84           H  
ATOM     70  CD2 LEU A   4     -27.681   6.910  28.947  1.00 23.84           C  
ATOM     71 HD21 LEU A   4     -27.598   6.846  30.032  1.00 23.84           H  
ATOM     72 HD22 LEU A   4     -27.770   5.899  28.548  1.00 23.84           H  
ATOM     73 HD23 LEU A   4     -26.777   7.371  28.549  1.00 23.84           H  
ATOM     74  N   HIS A   5     -31.338   9.484  31.826  1.00 25.50           N  
ATOM     75  H   HIS A   5     -32.138   9.239  31.260  1.00 25.50           H  
ATOM     76  CA  HIS A   5     -31.381   9.169  33.252  1.00 25.50           C  
ATOM     77  HA  HIS A   5     -30.599   9.712  33.783  1.00 25.50           H  
ATOM     78  C   HIS A   5     -31.082   7.679  33.397  1.00 25.50           C  
ATOM     79  CB  HIS A   5     -32.739   9.543  33.880  1.00 25.50           C  
ATOM     80  HB2 HIS A   5     -32.913   8.888  34.734  1.00 25.50           H  
ATOM     81  HB3 HIS A   5     -33.538   9.362  33.161  1.00 25.50           H  
ATOM     82  O   HIS A   5     -31.962   6.850  33.165  1.00 25.50           O  
ATOM     83  CG  HIS A   5     -32.828  10.957  34.403  1.00 25.50           C  
ATOM     84  CD2 HIS A   5     -33.902  11.800  34.295  1.00 25.50           C  
ATOM     85  HD2 HIS A   5     -34.825  11.581  33.780  1.00 25.50           H  
ATOM     86  ND1 HIS A   5     -31.886  11.609  35.172  1.00 25.50           N  
ATOM     87  HD1 HIS A   5     -30.995  11.246  35.478  1.00 25.50           H  
ATOM     88  CE1 HIS A   5     -32.376  12.814  35.505  1.00 25.50           C  
ATOM     89  HE1 HIS A   5     -31.863  13.538  36.121  1.00 25.50           H  
ATOM     90  NE2 HIS A   5     -33.602  12.984  34.977  1.00 25.50           N  
ATOM     91  N   LEU A   6     -29.862   7.337  33.810  1.00 26.42           N  
ATOM     92  H   LEU A   6     -29.159   8.056  33.905  1.00 26.42           H  
ATOM     93  CA  LEU A   6     -29.584   6.049  34.443  1.00 26.42           C  
ATOM     94  HA  LEU A   6     -30.007   5.243  33.844  1.00 26.42           H  
ATOM     95  C   LEU A   6     -30.303   6.037  35.801  1.00 26.42           C  
ATOM     96  CB  LEU A   6     -28.057   5.837  34.547  1.00 26.42           C  
ATOM     97  HB2 LEU A   6     -27.570   6.804  34.672  1.00 26.42           H  
ATOM     98  HB3 LEU A   6     -27.823   5.253  35.438  1.00 26.42           H  
ATOM     99  O   LEU A   6     -29.723   6.297  36.847  1.00 26.42           O  
ATOM    100  CG  LEU A   6     -27.467   5.102  33.328  1.00 26.42           C  
ATOM    101  HG  LEU A   6     -28.008   5.399  32.430  1.00 26.42           H  
ATOM    102  CD1 LEU A   6     -25.997   5.464  33.132  1.00 26.42           C  
ATOM    103 HD11 LEU A   6     -25.594   4.930  32.272  1.00 26.42           H  
ATOM    104 HD12 LEU A   6     -25.425   5.187  34.018  1.00 26.42           H  
ATOM    105 HD13 LEU A   6     -25.893   6.535  32.961  1.00 26.42           H  
ATOM    106  CD2 LEU A   6     -27.574   3.585  33.503  1.00 26.42           C  
ATOM    107 HD21 LEU A   6     -26.999   3.264  34.371  1.00 26.42           H  
ATOM    108 HD22 LEU A   6     -27.177   3.083  32.620  1.00 26.42           H  
ATOM    109 HD23 LEU A   6     -28.615   3.289  33.635  1.00 26.42           H  
ATOM    110  N   LYS A   7     -31.618   5.789  35.789  1.00 24.78           N  
ATOM    111  H   LYS A   7     -32.051   5.672  34.884  1.00 24.78           H  
ATOM    112  CA  LYS A   7     -32.325   5.325  36.981  1.00 24.78           C  
ATOM    113  HA  LYS A   7     -31.945   5.839  37.864  1.00 24.78           H  
ATOM    114  C   LYS A   7     -31.968   3.852  37.140  1.00 24.78           C  
ATOM    115  CB  LYS A   7     -33.848   5.550  36.882  1.00 24.78           C  
ATOM    116  HB2 LYS A   7     -34.343   4.805  37.505  1.00 24.78           H  
ATOM    117  HB3 LYS A   7     -34.179   5.402  35.854  1.00 24.78           H  
ATOM    118  O   LYS A   7     -32.683   2.993  36.630  1.00 24.78           O  
ATOM    119  CG  LYS A   7     -34.287   6.931  37.390  1.00 24.78           C  
ATOM    120  HG2 LYS A   7     -33.860   7.705  36.754  1.00 24.78           H  
ATOM    121  HG3 LYS A   7     -33.919   7.066  38.407  1.00 24.78           H  
ATOM    122  CD  LYS A   7     -35.820   7.049  37.393  1.00 24.78           C  
ATOM    123  HD2 LYS A   7     -36.184   6.983  36.367  1.00 24.78           H  
ATOM    124  HD3 LYS A   7     -36.239   6.228  37.974  1.00 24.78           H  
ATOM    125  CE  LYS A   7     -36.245   8.385  38.017  1.00 24.78           C  
ATOM    126  HE2 LYS A   7     -35.798   9.195  37.440  1.00 24.78           H  
ATOM    127  HE3 LYS A   7     -35.833   8.439  39.025  1.00 24.78           H  
ATOM    128  NZ  LYS A   7     -37.722   8.537  38.061  1.00 24.78           N  
ATOM    129  HZ1 LYS A   7     -37.964   9.421  38.486  1.00 24.78           H  
ATOM    130  HZ2 LYS A   7     -38.133   7.801  38.618  1.00 24.78           H  
ATOM    131  HZ3 LYS A   7     -38.113   8.507  37.131  1.00 24.78           H  
ATOM    132  N   LEU A   8     -30.887   3.563  37.864  1.00 29.14           N  
ATOM    133  H   LEU A   8     -30.284   4.320  38.152  1.00 29.14           H  
ATOM    134  CA  LEU A   8     -30.764   2.290  38.569  1.00 29.14           C  
ATOM    135  HA  LEU A   8     -30.913   1.461  37.878  1.00 29.14           H  
ATOM    136  C   LEU A   8     -31.904   2.276  39.590  1.00 29.14           C  
ATOM    137  CB  LEU A   8     -29.373   2.162  39.218  1.00 29.14           C  
ATOM    138  HB2 LEU A   8     -29.139   3.096  39.729  1.00 29.14           H  
ATOM    139  HB3 LEU A   8     -29.401   1.378  39.975  1.00 29.14           H  
ATOM    140  O   LEU A   8     -31.815   2.824  40.685  1.00 29.14           O  
ATOM    141  CG  LEU A   8     -28.246   1.831  38.220  1.00 29.14           C  
ATOM    142  HG  LEU A   8     -28.322   2.489  37.355  1.00 29.14           H  
ATOM    143  CD1 LEU A   8     -26.889   2.063  38.879  1.00 29.14           C  
ATOM    144 HD11 LEU A   8     -26.091   1.826  38.175  1.00 29.14           H  
ATOM    145 HD12 LEU A   8     -26.779   1.422  39.754  1.00 29.14           H  
ATOM    146 HD13 LEU A   8     -26.787   3.105  39.181  1.00 29.14           H  
ATOM    147  CD2 LEU A   8     -28.311   0.375  37.748  1.00 29.14           C  
ATOM    148 HD21 LEU A   8     -29.230   0.185  37.194  1.00 29.14           H  
ATOM    149 HD22 LEU A   8     -27.467   0.167  37.091  1.00 29.14           H  
ATOM    150 HD23 LEU A   8     -28.247  -0.301  38.601  1.00 29.14           H  
ATOM    151  N   THR A   9     -33.070   1.799  39.161  1.00 25.28           N  
ATOM    152  H   THR A   9     -33.136   1.474  38.207  1.00 25.28           H  
ATOM    153  CA  THR A   9     -34.247   1.744  40.017  1.00 25.28           C  
ATOM    154  HA  THR A   9     -34.480   2.749  40.369  1.00 25.28           H  
ATOM    155  C   THR A   9     -33.915   0.872  41.217  1.00 25.28           C  
ATOM    156  CB  THR A   9     -35.469   1.176  39.278  1.00 25.28           C  
ATOM    157  HB  THR A   9     -36.220   0.889  40.013  1.00 25.28           H  
ATOM    158  O   THR A   9     -33.643  -0.314  41.038  1.00 25.28           O  
ATOM    159  CG2 THR A   9     -36.091   2.201  38.331  1.00 25.28           C  
ATOM    160 HG21 THR A   9     -35.369   2.478  37.563  1.00 25.28           H  
ATOM    161 HG22 THR A   9     -36.392   3.088  38.889  1.00 25.28           H  
ATOM    162 HG23 THR A   9     -36.966   1.762  37.851  1.00 25.28           H  
ATOM    163  OG1 THR A   9     -35.117   0.047  38.514  1.00 25.28           O  
ATOM    164  HG1 THR A   9     -34.444  -0.426  39.008  1.00 25.28           H  
ATOM    165  N   HIS A  10     -34.003   1.454  42.417  1.00 28.14           N  
ATOM    166  H   HIS A  10     -33.985   2.464  42.443  1.00 28.14           H  
ATOM    167  CA  HIS A  10     -34.163   0.766  43.697  1.00 28.14           C  
ATOM    168  HA  HIS A  10     -33.250   0.222  43.939  1.00 28.14           H  
ATOM    169  C   HIS A  10     -35.326  -0.241  43.603  1.00 28.14           C  
ATOM    170  CB  HIS A  10     -34.448   1.809  44.805  1.00 28.14           C  
ATOM    171  HB2 HIS A  10     -35.094   1.363  45.561  1.00 28.14           H  
ATOM    172  HB3 HIS A  10     -34.994   2.656  44.390  1.00 28.14           H  
ATOM    173  O   HIS A  10     -36.448   0.014  44.045  1.00 28.14           O  
ATOM    174  CG  HIS A  10     -33.254   2.306  45.573  1.00 28.14           C  
ATOM    175  CD2 HIS A  10     -32.700   3.557  45.510  1.00 28.14           C  
ATOM    176  HD2 HIS A  10     -32.988   4.355  44.842  1.00 28.14           H  
ATOM    177  ND1 HIS A  10     -32.634   1.644  46.612  1.00 28.14           N  
ATOM    178  HD1 HIS A  10     -32.775   0.685  46.899  1.00 28.14           H  
ATOM    179  CE1 HIS A  10     -31.724   2.471  47.152  1.00 28.14           C  
ATOM    180  HE1 HIS A  10     -31.055   2.228  47.965  1.00 28.14           H  
ATOM    181  NE2 HIS A  10     -31.743   3.650  46.519  1.00 28.14           N  
ATOM    182  N   ARG A  11     -35.105  -1.414  43.008  1.00 25.71           N  
ATOM    183  H   ARG A  11     -34.219  -1.546  42.542  1.00 25.71           H  
ATOM    184  CA  ARG A  11     -35.977  -2.559  43.239  1.00 25.71           C  
ATOM    185  HA  ARG A  11     -37.007  -2.216  43.344  1.00 25.71           H  
ATOM    186  C   ARG A  11     -35.551  -3.129  44.579  1.00 25.71           C  
ATOM    187  CB  ARG A  11     -35.919  -3.578  42.088  1.00 25.71           C  
ATOM    188  HB2 ARG A  11     -35.945  -4.585  42.505  1.00 25.71           H  
ATOM    189  HB3 ARG A  11     -34.993  -3.468  41.524  1.00 25.71           H  
ATOM    190  O   ARG A  11     -34.480  -3.711  44.682  1.00 25.71           O  
ATOM    191  CG  ARG A  11     -37.134  -3.412  41.161  1.00 25.71           C  
ATOM    192  HG2 ARG A  11     -38.045  -3.471  41.756  1.00 25.71           H  
ATOM    193  HG3 ARG A  11     -37.089  -2.438  40.674  1.00 25.71           H  
ATOM    194  CD  ARG A  11     -37.172  -4.516  40.100  1.00 25.71           C  
ATOM    195  HD2 ARG A  11     -37.087  -5.483  40.596  1.00 25.71           H  
ATOM    196  HD3 ARG A  11     -36.317  -4.389  39.435  1.00 25.71           H  
ATOM    197  NE  ARG A  11     -38.426  -4.480  39.319  1.00 25.71           N  
ATOM    198  HE  ARG A  11     -39.084  -3.748  39.543  1.00 25.71           H  
ATOM    199  NH1 ARG A  11     -37.948  -6.250  37.934  1.00 25.71           N  
ATOM    200 HH11 ARG A  11     -37.037  -6.335  38.360  1.00 25.71           H  
ATOM    201 HH12 ARG A  11     -38.196  -6.860  37.168  1.00 25.71           H  
ATOM    202  NH2 ARG A  11     -39.899  -5.190  37.728  1.00 25.71           N  
ATOM    203 HH21 ARG A  11     -40.127  -5.821  36.973  1.00 25.71           H  
ATOM    204 HH22 ARG A  11     -40.552  -4.466  37.992  1.00 25.71           H  
ATOM    205  CZ  ARG A  11     -38.750  -5.303  38.335  1.00 25.71           C  
ATOM    206  N   LYS A  12     -36.400  -2.925  45.593  1.00 26.79           N  
ATOM    207  H   LYS A  12     -37.173  -2.303  45.404  1.00 26.79           H  
ATOM    208  CA  LYS A  12     -36.378  -3.622  46.888  1.00 26.79           C  
ATOM    209  HA  LYS A  12     -35.643  -3.170  47.553  1.00 26.79           H  
ATOM    210  C   LYS A  12     -35.985  -5.092  46.665  1.00 26.79           C  
ATOM    211  CB  LYS A  12     -37.788  -3.555  47.523  1.00 26.79           C  
ATOM    212  HB2 LYS A  12     -37.844  -4.318  48.300  1.00 26.79           H  
ATOM    213  HB3 LYS A  12     -38.534  -3.802  46.768  1.00 26.79           H  
ATOM    214  O   LYS A  12     -36.835  -5.888  46.263  1.00 26.79           O  
ATOM    215  CG  LYS A  12     -38.152  -2.212  48.178  1.00 26.79           C  
ATOM    216  HG2 LYS A  12     -37.454  -2.019  48.992  1.00 26.79           H  
ATOM    217  HG3 LYS A  12     -38.064  -1.412  47.443  1.00 26.79           H  
ATOM    218  CD  LYS A  12     -39.591  -2.239  48.732  1.00 26.79           C  
ATOM    219  HD2 LYS A  12     -39.708  -3.109  49.377  1.00 26.79           H  
ATOM    220  HD3 LYS A  12     -40.289  -2.317  47.899  1.00 26.79           H  
ATOM    221  CE  LYS A  12     -39.885  -0.967  49.543  1.00 26.79           C  
ATOM    222  HE2 LYS A  12     -39.699  -0.100  48.908  1.00 26.79           H  
ATOM    223  HE3 LYS A  12     -39.179  -0.916  50.372  1.00 26.79           H  
ATOM    224  NZ  LYS A  12     -41.279  -0.924  50.062  1.00 26.79           N  
ATOM    225  HZ1 LYS A  12     -41.950  -0.930  49.307  1.00 26.79           H  
ATOM    226  HZ2 LYS A  12     -41.421  -0.079  50.597  1.00 26.79           H  
ATOM    227  HZ3 LYS A  12     -41.459  -1.705  50.676  1.00 26.79           H  
ATOM    228  N   ARG A  13     -34.719  -5.454  46.902  1.00 29.66           N  
ATOM    229  H   ARG A  13     -34.038  -4.739  47.117  1.00 29.66           H  
ATOM    230  CA  ARG A  13     -34.287  -6.855  46.941  1.00 29.66           C  
ATOM    231  HA  ARG A  13     -34.705  -7.388  46.087  1.00 29.66           H  
ATOM    232  C   ARG A  13     -34.898  -7.459  48.208  1.00 29.66           C  
ATOM    233  CB  ARG A  13     -32.744  -6.990  46.859  1.00 29.66           C  
ATOM    234  HB2 ARG A  13     -32.272  -6.305  47.563  1.00 29.66           H  
ATOM    235  HB3 ARG A  13     -32.476  -8.004  47.155  1.00 29.66           H  
ATOM    236  O   ARG A  13     -34.532  -7.106  49.326  1.00 29.66           O  
ATOM    237  CG  ARG A  13     -32.179  -6.748  45.440  1.00 29.66           C  
ATOM    238  HG2 ARG A  13     -32.728  -7.370  44.733  1.00 29.66           H  
ATOM    239  HG3 ARG A  13     -32.332  -5.703  45.171  1.00 29.66           H  
ATOM    240  CD  ARG A  13     -30.674  -7.083  45.309  1.00 29.66           C  
ATOM    241  HD2 ARG A  13     -30.111  -6.478  46.019  1.00 29.66           H  
ATOM    242  HD3 ARG A  13     -30.508  -8.128  45.570  1.00 29.66           H  
ATOM    243  NE  ARG A  13     -30.160  -6.837  43.937  1.00 29.66           N  
ATOM    244  HE  ARG A  13     -30.831  -6.714  43.192  1.00 29.66           H  
ATOM    245  NH1 ARG A  13     -27.886  -6.853  44.390  1.00 29.66           N  
ATOM    246 HH11 ARG A  13     -26.972  -6.621  44.029  1.00 29.66           H  
ATOM    247 HH12 ARG A  13     -27.926  -7.534  45.134  1.00 29.66           H  
ATOM    248  NH2 ARG A  13     -28.527  -6.257  42.419  1.00 29.66           N  
ATOM    249 HH21 ARG A  13     -27.545  -6.036  42.329  1.00 29.66           H  
ATOM    250 HH22 ARG A  13     -29.170  -6.003  41.683  1.00 29.66           H  
ATOM    251  CZ  ARG A  13     -28.885  -6.669  43.598  1.00 29.66           C  
ATOM    252  N   ARG A  14     -35.932  -8.291  48.034  1.00 24.42           N  
ATOM    253  H   ARG A  14     -36.189  -8.499  47.080  1.00 24.42           H  
ATOM    254  CA  ARG A  14     -36.483  -9.135  49.103  1.00 24.42           C  
ATOM    255  HA  ARG A  14     -36.686  -8.527  49.985  1.00 24.42           H  
ATOM    256  C   ARG A  14     -35.407 -10.156  49.473  1.00 24.42           C  
ATOM    257  CB  ARG A  14     -37.768  -9.857  48.638  1.00 24.42           C  
ATOM    258  HB2 ARG A  14     -37.762 -10.867  49.049  1.00 24.42           H  
ATOM    259  HB3 ARG A  14     -37.768  -9.951  47.552  1.00 24.42           H  
ATOM    260  O   ARG A  14     -34.959 -10.883  48.594  1.00 24.42           O  
ATOM    261  CG  ARG A  14     -39.066  -9.183  49.107  1.00 24.42           C  
ATOM    262  HG2 ARG A  14     -39.122  -8.173  48.699  1.00 24.42           H  
ATOM    263  HG3 ARG A  14     -39.064  -9.131  50.195  1.00 24.42           H  
ATOM    264  CD  ARG A  14     -40.284  -9.998  48.640  1.00 24.42           C  
ATOM    265  HD2 ARG A  14     -40.138 -11.037  48.936  1.00 24.42           H  
ATOM    266  HD3 ARG A  14     -40.336  -9.954  47.552  1.00 24.42           H  
ATOM    267  NE  ARG A  14     -41.550  -9.509  49.226  1.00 24.42           N  
ATOM    268  HE  ARG A  14     -41.478  -8.798  49.940  1.00 24.42           H  
ATOM    269  NH1 ARG A  14     -42.967 -10.935  48.106  1.00 24.42           N  
ATOM    270 HH11 ARG A  14     -42.173 -11.358  47.646  1.00 24.42           H  
ATOM    271 HH12 ARG A  14     -43.891 -11.313  47.956  1.00 24.42           H  
ATOM    272  NH2 ARG A  14     -43.804  -9.509  49.599  1.00 24.42           N  
ATOM    273 HH21 ARG A  14     -43.698  -8.821  50.331  1.00 24.42           H  
ATOM    274 HH22 ARG A  14     -44.716  -9.907  49.427  1.00 24.42           H  
ATOM    275  CZ  ARG A  14     -42.762  -9.983  48.974  1.00 24.42           C  
ATOM    276  N   ARG A  15     -35.043 -10.215  50.760  1.00 25.18           N  
ATOM    277  H   ARG A  15     -35.422  -9.516  51.384  1.00 25.18           H  
ATOM    278  CA  ARG A  15     -34.228 -11.287  51.351  1.00 25.18           C  
ATOM    279  HA  ARG A  15     -33.212 -11.249  50.958  1.00 25.18           H  
ATOM    280  C   ARG A  15     -34.827 -12.644  50.975  1.00 25.18           C  
ATOM    281  CB  ARG A  15     -34.194 -11.156  52.889  1.00 25.18           C  
ATOM    282  HB2 ARG A  15     -33.921 -12.127  53.304  1.00 25.18           H  
ATOM    283  HB3 ARG A  15     -35.190 -10.910  53.257  1.00 25.18           H  
ATOM    284  O   ARG A  15     -35.914 -12.981  51.441  1.00 25.18           O  
ATOM    285  CG  ARG A  15     -33.177 -10.136  53.420  1.00 25.18           C  
ATOM    286  HG2 ARG A  15     -33.411  -9.144  53.032  1.00 25.18           H  
ATOM    287  HG3 ARG A  15     -32.180 -10.423  53.088  1.00 25.18           H  
ATOM    288  CD  ARG A  15     -33.218 -10.113  54.957  1.00 25.18           C  
ATOM    289  HD2 ARG A  15     -34.192  -9.743  55.276  1.00 25.18           H  
ATOM    290  HD3 ARG A  15     -33.092 -11.132  55.322  1.00 25.18           H  
ATOM    291  NE  ARG A  15     -32.148  -9.271  55.527  1.00 25.18           N  
ATOM    292  HE  ARG A  15     -31.406  -8.996  54.901  1.00 25.18           H  
ATOM    293  NH1 ARG A  15     -32.880  -9.259  57.710  1.00 25.18           N  
ATOM    294 HH11 ARG A  15     -33.654  -9.853  57.448  1.00 25.18           H  
ATOM    295 HH12 ARG A  15     -32.742  -8.990  58.673  1.00 25.18           H  
ATOM    296  NH2 ARG A  15     -30.984  -8.212  57.175  1.00 25.18           N  
ATOM    297 HH21 ARG A  15     -30.262  -7.968  56.512  1.00 25.18           H  
ATOM    298 HH22 ARG A  15     -30.866  -7.947  58.143  1.00 25.18           H  
ATOM    299  CZ  ARG A  15     -32.011  -8.919  56.796  1.00 25.18           C  
ATOM    300  N   ILE A  16     -34.121 -13.397  50.141  1.00 27.36           N  
ATOM    301  H   ILE A  16     -33.259 -13.019  49.774  1.00 27.36           H  
ATOM    302  CA  ILE A  16     -34.288 -14.842  50.016  1.00 27.36           C  
ATOM    303  HA  ILE A  16     -35.234 -15.146  50.463  1.00 27.36           H  
ATOM    304  C   ILE A  16     -33.145 -15.427  50.846  1.00 27.36           C  
ATOM    305  CB  ILE A  16     -34.299 -15.289  48.534  1.00 27.36           C  
ATOM    306  HB  ILE A  16     -33.359 -14.988  48.071  1.00 27.36           H  
ATOM    307  O   ILE A  16     -31.993 -15.071  50.626  1.00 27.36           O  
ATOM    308  CG1 ILE A  16     -35.468 -14.607  47.778  1.00 27.36           C  
ATOM    309 HG12 ILE A  16     -35.382 -13.526  47.885  1.00 27.36           H  
ATOM    310 HG13 ILE A  16     -36.414 -14.913  48.225  1.00 27.36           H  
ATOM    311  CG2 ILE A  16     -34.421 -16.822  48.444  1.00 27.36           C  
ATOM    312 HG21 ILE A  16     -34.359 -17.149  47.407  1.00 27.36           H  
ATOM    313 HG22 ILE A  16     -33.597 -17.299  48.974  1.00 27.36           H  
ATOM    314 HG23 ILE A  16     -35.364 -17.160  48.874  1.00 27.36           H  
ATOM    315  CD1 ILE A  16     -35.516 -14.899  46.272  1.00 27.36           C  
ATOM    316 HD11 ILE A  16     -34.552 -14.667  45.819  1.00 27.36           H  
ATOM    317 HD12 ILE A  16     -35.763 -15.945  46.092  1.00 27.36           H  
ATOM    318 HD13 ILE A  16     -36.283 -14.278  45.810  1.00 27.36           H  
ATOM    319  N   ASN A  17     -33.503 -16.268  51.813  1.00 26.91           N  
ATOM    320  H   ASN A  17     -34.477 -16.534  51.816  1.00 26.91           H  
ATOM    321  CA  ASN A  17     -32.683 -16.895  52.858  1.00 26.91           C  
ATOM    322  HA  ASN A  17     -33.239 -17.792  53.128  1.00 26.91           H  
ATOM    323  C   ASN A  17     -32.596 -16.105  54.169  1.00 26.91           C  
ATOM    324  CB  ASN A  17     -31.360 -17.466  52.325  1.00 26.91           C  
ATOM    325  HB2 ASN A  17     -30.708 -16.668  51.969  1.00 26.91           H  
ATOM    326  HB3 ASN A  17     -30.839 -17.975  53.136  1.00 26.91           H  
ATOM    327  O   ASN A  17     -31.814 -15.175  54.362  1.00 26.91           O  
ATOM    328  CG  ASN A  17     -31.599 -18.480  51.220  1.00 26.91           C  
ATOM    329  ND2 ASN A  17     -30.572 -18.864  50.505  1.00 26.91           N  
ATOM    330 HD21 ASN A  17     -30.747 -19.563  49.796  1.00 26.91           H  
ATOM    331 HD22 ASN A  17     -29.655 -18.480  50.680  1.00 26.91           H  
ATOM    332  OD1 ASN A  17     -32.705 -18.951  50.992  1.00 26.91           O  
ATOM    333  N   GLY A  18     -33.468 -16.517  55.089  1.00 24.61           N  
ATOM    334  H   GLY A  18     -34.047 -17.312  54.860  1.00 24.61           H  
ATOM    335  CA  GLY A  18     -33.398 -16.166  56.490  1.00 24.61           C  
ATOM    336  HA2 GLY A  18     -34.347 -16.396  56.975  1.00 24.61           H  
ATOM    337  HA3 GLY A  18     -33.197 -15.100  56.598  1.00 24.61           H  
ATOM    338  C   GLY A  18     -32.305 -16.968  57.177  1.00 24.61           C  
ATOM    339  O   GLY A  18     -32.467 -18.158  57.379  1.00 24.61           O  
ATOM    340  N   THR A  19     -31.246 -16.283  57.582  1.00 28.73           N  
ATOM    341  H   THR A  19     -31.060 -15.395  57.138  1.00 28.73           H  
ATOM    342  CA  THR A  19     -30.498 -16.562  58.810  1.00 28.73           C  
ATOM    343  HA  THR A  19     -31.201 -16.886  59.577  1.00 28.73           H  
ATOM    344  C   THR A  19     -29.873 -15.248  59.260  1.00 28.73           C  
ATOM    345  CB  THR A  19     -29.423 -17.656  58.689  1.00 28.73           C  
ATOM    346  HB  THR A  19     -28.713 -17.525  59.505  1.00 28.73           H  
ATOM    347  O   THR A  19     -29.226 -14.534  58.497  1.00 28.73           O  
ATOM    348  CG2 THR A  19     -29.989 -19.074  58.799  1.00 28.73           C  
ATOM    349 HG21 THR A  19     -30.749 -19.129  59.578  1.00 28.73           H  
ATOM    350 HG22 THR A  19     -30.407 -19.394  57.845  1.00 28.73           H  
ATOM    351 HG23 THR A  19     -29.178 -19.757  59.052  1.00 28.73           H  
ATOM    352  OG1 THR A  19     -28.737 -17.555  57.466  1.00 28.73           O  
ATOM    353  HG1 THR A  19     -28.229 -16.741  57.466  1.00 28.73           H  
ATOM    354  N   SER A  20     -30.170 -14.885  60.497  1.00 25.31           N  
ATOM    355  H   SER A  20     -30.669 -15.545  61.077  1.00 25.31           H  
ATOM    356  CA  SER A  20     -29.741 -13.682  61.194  1.00 25.31           C  
ATOM    357  HA  SER A  20     -29.938 -12.799  60.586  1.00 25.31           H  
ATOM    358  C   SER A  20     -28.255 -13.740  61.552  1.00 25.31           C  
ATOM    359  CB  SER A  20     -30.570 -13.616  62.487  1.00 25.31           C  
ATOM    360  HB2 SER A  20     -30.163 -12.856  63.154  1.00 25.31           H  
ATOM    361  HB3 SER A  20     -31.600 -13.354  62.243  1.00 25.31           H  
ATOM    362  O   SER A  20     -27.904 -14.482  62.456  1.00 25.31           O  
ATOM    363  OG  SER A  20     -30.560 -14.881  63.130  1.00 25.31           O  
ATOM    364  HG  SER A  20     -29.646 -15.087  63.338  1.00 25.31           H  
ATOM    365  N   SER A  21     -27.415 -12.948  60.883  1.00 25.19           N  
ATOM    366  H   SER A  21     -27.709 -12.672  59.956  1.00 25.19           H  
ATOM    367  CA  SER A  21     -26.287 -12.186  61.460  1.00 25.19           C  
ATOM    368  HA  SER A  21     -26.683 -11.271  61.902  1.00 25.19           H  
ATOM    369  C   SER A  21     -25.302 -11.807  60.353  1.00 25.19           C  
ATOM    370  CB  SER A  21     -25.483 -12.909  62.567  1.00 25.19           C  
ATOM    371  HB2 SER A  21     -26.128 -13.171  63.405  1.00 25.19           H  
ATOM    372  HB3 SER A  21     -24.737 -12.211  62.949  1.00 25.19           H  
ATOM    373  O   SER A  21     -24.626 -12.680  59.824  1.00 25.19           O  
ATOM    374  OG  SER A  21     -24.799 -14.054  62.108  1.00 25.19           O  
ATOM    375  HG  SER A  21     -24.510 -13.891  61.207  1.00 25.19           H  
ATOM    376  N   ALA A  22     -25.234 -10.525  59.998  1.00 28.76           N  
ATOM    377  H   ALA A  22     -25.962  -9.919  60.350  1.00 28.76           H  
ATOM    378  CA  ALA A  22     -24.028  -9.825  59.540  1.00 28.76           C  
ATOM    379  HA  ALA A  22     -23.374  -9.666  60.398  1.00 28.76           H  
ATOM    380  C   ALA A  22     -24.444  -8.459  58.984  1.00 28.76           C  
ATOM    381  CB  ALA A  22     -23.217 -10.587  58.481  1.00 28.76           C  
ATOM    382  HB1 ALA A  22     -23.872 -10.934  57.682  1.00 28.76           H  
ATOM    383  HB2 ALA A  22     -22.699 -11.436  58.928  1.00 28.76           H  
ATOM    384  HB3 ALA A  22     -22.461  -9.929  58.053  1.00 28.76           H  
ATOM    385  O   ALA A  22     -25.268  -8.343  58.077  1.00 28.76           O  
ATOM    386  N   THR A  23     -23.889  -7.418  59.584  1.00 28.04           N  
ATOM    387  H   THR A  23     -23.201  -7.607  60.299  1.00 28.04           H  
ATOM    388  CA  THR A  23     -23.906  -6.020  59.157  1.00 28.04           C  
ATOM    389  HA  THR A  23     -24.922  -5.625  59.170  1.00 28.04           H  
ATOM    390  C   THR A  23     -23.338  -5.883  57.741  1.00 28.04           C  
ATOM    391  CB  THR A  23     -23.030  -5.229  60.152  1.00 28.04           C  
ATOM    392  HB  THR A  23     -22.688  -4.299  59.697  1.00 28.04           H  
ATOM    393  O   THR A  23     -22.131  -5.800  57.565  1.00 28.04           O  
ATOM    394  CG2 THR A  23     -23.796  -4.890  61.430  1.00 28.04           C  
ATOM    395 HG21 THR A  23     -24.135  -5.802  61.923  1.00 28.04           H  
ATOM    396 HG22 THR A  23     -24.653  -4.261  61.192  1.00 28.04           H  
ATOM    397 HG23 THR A  23     -23.138  -4.344  62.107  1.00 28.04           H  
ATOM    398  OG1 THR A  23     -21.921  -6.015  60.547  1.00 28.04           O  
ATOM    399  HG1 THR A  23     -21.283  -5.955  59.833  1.00 28.04           H  
ATOM    400  N   SER A  24     -24.203  -5.879  56.726  1.00 32.10           N  
ATOM    401  H   SER A  24     -25.171  -6.088  56.923  1.00 32.10           H  
ATOM    402  CA  SER A  24     -23.835  -5.520  55.353  1.00 32.10           C  
ATOM    403  HA  SER A  24     -22.805  -5.814  55.152  1.00 32.10           H  
ATOM    404  C   SER A  24     -23.961  -4.008  55.202  1.00 32.10           C  
ATOM    405  CB  SER A  24     -24.737  -6.256  54.356  1.00 32.10           C  
ATOM    406  HB2 SER A  24     -24.611  -7.330  54.487  1.00 32.10           H  
ATOM    407  HB3 SER A  24     -25.778  -6.004  54.560  1.00 32.10           H  
ATOM    408  O   SER A  24     -25.073  -3.483  55.094  1.00 32.10           O  
ATOM    409  OG  SER A  24     -24.446  -5.925  53.013  1.00 32.10           O  
ATOM    410  HG  SER A  24     -24.254  -4.989  52.917  1.00 32.10           H  
ATOM    411  N   THR A  25     -22.834  -3.302  55.206  1.00 36.63           N  
ATOM    412  H   THR A  25     -21.953  -3.765  55.377  1.00 36.63           H  
ATOM    413  CA  THR A  25     -22.744  -1.886  54.840  1.00 36.63           C  
ATOM    414  HA  THR A  25     -23.344  -1.305  55.540  1.00 36.63           H  
ATOM    415  C   THR A  25     -23.317  -1.734  53.433  1.00 36.63           C  
ATOM    416  CB  THR A  25     -21.281  -1.382  54.893  1.00 36.63           C  
ATOM    417  HB  THR A  25     -20.869  -1.311  53.887  1.00 36.63           H  
ATOM    418  O   THR A  25     -22.781  -2.261  52.464  1.00 36.63           O  
ATOM    419  CG2 THR A  25     -21.198  -0.019  55.579  1.00 36.63           C  
ATOM    420 HG21 THR A  25     -20.162   0.319  55.581  1.00 36.63           H  
ATOM    421 HG22 THR A  25     -21.553  -0.093  56.607  1.00 36.63           H  
ATOM    422 HG23 THR A  25     -21.799   0.706  55.031  1.00 36.63           H  
ATOM    423  OG1 THR A  25     -20.472  -2.260  55.647  1.00 36.63           O  
ATOM    424  HG1 THR A  25     -19.570  -2.180  55.328  1.00 36.63           H  
ATOM    425  N   THR A  26     -24.483  -1.103  53.310  1.00 36.50           N  
ATOM    426  H   THR A  26     -24.903  -0.692  54.132  1.00 36.50           H  
ATOM    427  CA  THR A  26     -25.076  -0.820  52.000  1.00 36.50           C  
ATOM    428  HA  THR A  26     -24.925  -1.667  51.332  1.00 36.50           H  
ATOM    429  C   THR A  26     -24.332   0.387  51.441  1.00 36.50           C  
ATOM    430  CB  THR A  26     -26.588  -0.554  52.119  1.00 36.50           C  
ATOM    431  HB  THR A  26     -26.760   0.429  52.557  1.00 36.50           H  
ATOM    432  O   THR A  26     -24.622   1.512  51.844  1.00 36.50           O  
ATOM    433  CG2 THR A  26     -27.300  -0.639  50.769  1.00 36.50           C  
ATOM    434 HG21 THR A  26     -28.365  -0.451  50.908  1.00 36.50           H  
ATOM    435 HG22 THR A  26     -27.158  -1.629  50.335  1.00 36.50           H  
ATOM    436 HG23 THR A  26     -26.892   0.111  50.092  1.00 36.50           H  
ATOM    437  OG1 THR A  26     -27.191  -1.515  52.961  1.00 36.50           O  
ATOM    438  HG1 THR A  26     -26.483  -2.015  53.373  1.00 36.50           H  
ATOM    439  N   PHE A  27     -23.337   0.174  50.578  1.00 40.86           N  
ATOM    440  H   PHE A  27     -23.044  -0.769  50.365  1.00 40.86           H  
ATOM    441  CA  PHE A  27     -22.684   1.286  49.890  1.00 40.86           C  
ATOM    442  HA  PHE A  27     -22.327   1.993  50.639  1.00 40.86           H  
ATOM    443  C   PHE A  27     -23.724   2.008  49.024  1.00 40.86           C  
ATOM    444  CB  PHE A  27     -21.462   0.808  49.092  1.00 40.86           C  
ATOM    445  HB2 PHE A  27     -21.732  -0.063  48.494  1.00 40.86           H  
ATOM    446  HB3 PHE A  27     -21.167   1.597  48.401  1.00 40.86           H  
ATOM    447  O   PHE A  27     -24.434   1.388  48.228  1.00 40.86           O  
ATOM    448  CG  PHE A  27     -20.266   0.484  49.971  1.00 40.86           C  
ATOM    449  CD1 PHE A  27     -19.440   1.526  50.441  1.00 40.86           C  
ATOM    450  HD1 PHE A  27     -19.634   2.547  50.150  1.00 40.86           H  
ATOM    451  CD2 PHE A  27     -19.980  -0.847  50.331  1.00 40.86           C  
ATOM    452  HD2 PHE A  27     -20.589  -1.661  49.966  1.00 40.86           H  
ATOM    453  CE1 PHE A  27     -18.342   1.240  51.273  1.00 40.86           C  
ATOM    454  HE1 PHE A  27     -17.695   2.033  51.616  1.00 40.86           H  
ATOM    455  CE2 PHE A  27     -18.880  -1.131  51.159  1.00 40.86           C  
ATOM    456  HE2 PHE A  27     -18.638  -2.152  51.412  1.00 40.86           H  
ATOM    457  CZ  PHE A  27     -18.067  -0.089  51.635  1.00 40.86           C  
ATOM    458  HZ  PHE A  27     -17.217  -0.320  52.260  1.00 40.86           H  
ATOM    459  N   GLN A  28     -23.865   3.320  49.224  1.00 41.08           N  
ATOM    460  H   GLN A  28     -23.250   3.778  49.881  1.00 41.08           H  
ATOM    461  CA  GLN A  28     -24.681   4.154  48.348  1.00 41.08           C  
ATOM    462  HA  GLN A  28     -25.694   3.752  48.308  1.00 41.08           H  
ATOM    463  C   GLN A  28     -24.081   4.094  46.944  1.00 41.08           C  
ATOM    464  CB  GLN A  28     -24.731   5.605  48.861  1.00 41.08           C  
ATOM    465  HB2 GLN A  28     -25.041   6.254  48.041  1.00 41.08           H  
ATOM    466  HB3 GLN A  28     -23.734   5.913  49.175  1.00 41.08           H  
ATOM    467  O   GLN A  28     -22.889   4.333  46.767  1.00 41.08           O  
ATOM    468  CG  GLN A  28     -25.730   5.793  50.014  1.00 41.08           C  
ATOM    469  HG2 GLN A  28     -25.461   5.137  50.841  1.00 41.08           H  
ATOM    470  HG3 GLN A  28     -26.725   5.515  49.666  1.00 41.08           H  
ATOM    471  CD  GLN A  28     -25.771   7.230  50.537  1.00 41.08           C  
ATOM    472  NE2 GLN A  28     -26.870   7.668  51.112  1.00 41.08           N  
ATOM    473 HE21 GLN A  28     -26.815   8.618  51.451  1.00 41.08           H  
ATOM    474 HE22 GLN A  28     -27.672   7.067  51.236  1.00 41.08           H  
ATOM    475  OE1 GLN A  28     -24.827   7.991  50.460  1.00 41.08           O  
ATOM    476  N   THR A  29     -24.910   3.805  45.938  1.00 43.15           N  
ATOM    477  H   THR A  29     -25.874   3.582  46.139  1.00 43.15           H  
ATOM    478  CA  THR A  29     -24.543   4.056  44.541  1.00 43.15           C  
ATOM    479  HA  THR A  29     -23.763   3.352  44.249  1.00 43.15           H  
ATOM    480  C   THR A  29     -24.037   5.494  44.434  1.00 43.15           C  
ATOM    481  CB  THR A  29     -25.751   3.917  43.605  1.00 43.15           C  
ATOM    482  HB  THR A  29     -25.500   4.345  42.635  1.00 43.15           H  
ATOM    483  O   THR A  29     -24.737   6.382  44.939  1.00 43.15           O  
ATOM    484  CG2 THR A  29     -26.154   2.460  43.402  1.00 43.15           C  
ATOM    485 HG21 THR A  29     -25.321   1.907  42.967  1.00 43.15           H  
ATOM    486 HG22 THR A  29     -26.424   2.007  44.356  1.00 43.15           H  
ATOM    487 HG23 THR A  29     -27.006   2.410  42.724  1.00 43.15           H  
ATOM    488  OG1 THR A  29     -26.861   4.606  44.145  1.00 43.15           O  
ATOM    489  HG1 THR A  29     -26.521   5.451  44.445  1.00 43.15           H  
ATOM    490  N   PRO A  30     -22.881   5.752  43.801  1.00 44.05           N  
ATOM    491  CA  PRO A  30     -22.367   7.107  43.700  1.00 44.05           C  
ATOM    492  HA  PRO A  30     -22.152   7.481  44.701  1.00 44.05           H  
ATOM    493  C   PRO A  30     -23.435   8.004  43.058  1.00 44.05           C  
ATOM    494  CB  PRO A  30     -21.047   6.990  42.931  1.00 44.05           C  
ATOM    495  HB2 PRO A  30     -20.877   7.839  42.269  1.00 44.05           H  
ATOM    496  HB3 PRO A  30     -20.229   6.930  43.649  1.00 44.05           H  
ATOM    497  O   PRO A  30     -23.986   7.691  42.000  1.00 44.05           O  
ATOM    498  CG  PRO A  30     -21.143   5.650  42.195  1.00 44.05           C  
ATOM    499  HG2 PRO A  30     -20.163   5.201  42.034  1.00 44.05           H  
ATOM    500  HG3 PRO A  30     -21.670   5.776  41.249  1.00 44.05           H  
ATOM    501  CD  PRO A  30     -22.005   4.806  43.127  1.00 44.05           C  
ATOM    502  HD2 PRO A  30     -22.564   4.072  42.548  1.00 44.05           H  
ATOM    503  HD3 PRO A  30     -21.376   4.308  43.865  1.00 44.05           H  
ATOM    504  N   VAL A  31     -23.796   9.087  43.749  1.00 44.58           N  
ATOM    505  H   VAL A  31     -23.346   9.271  44.634  1.00 44.58           H  
ATOM    506  CA  VAL A  31     -24.819  10.026  43.279  1.00 44.58           C  
ATOM    507  HA  VAL A  31     -25.627   9.454  42.823  1.00 44.58           H  
ATOM    508  C   VAL A  31     -24.179  10.904  42.214  1.00 44.58           C  
ATOM    509  CB  VAL A  31     -25.428  10.860  44.423  1.00 44.58           C  
ATOM    510  HB  VAL A  31     -24.653  11.477  44.878  1.00 44.58           H  
ATOM    511  O   VAL A  31     -23.257  11.669  42.482  1.00 44.58           O  
ATOM    512  CG1 VAL A  31     -26.550  11.765  43.898  1.00 44.58           C  
ATOM    513 HG11 VAL A  31     -27.364  11.167  43.488  1.00 44.58           H  
ATOM    514 HG12 VAL A  31     -26.930  12.385  44.710  1.00 44.58           H  
ATOM    515 HG13 VAL A  31     -26.168  12.433  43.127  1.00 44.58           H  
ATOM    516  CG2 VAL A  31     -26.040   9.957  45.504  1.00 44.58           C  
ATOM    517 HG21 VAL A  31     -25.264   9.348  45.968  1.00 44.58           H  
ATOM    518 HG22 VAL A  31     -26.793   9.300  45.068  1.00 44.58           H  
ATOM    519 HG23 VAL A  31     -26.496  10.571  46.280  1.00 44.58           H  
ATOM    520  N   TRP A  32     -24.627  10.755  40.972  1.00 53.07           N  
ATOM    521  H   TRP A  32     -25.304  10.027  40.793  1.00 53.07           H  
ATOM    522  CA  TRP A  32     -24.084  11.490  39.836  1.00 53.07           C  
ATOM    523  HA  TRP A  32     -23.101  11.890  40.084  1.00 53.07           H  
ATOM    524  C   TRP A  32     -24.993  12.675  39.514  1.00 53.07           C  
ATOM    525  CB  TRP A  32     -23.901  10.531  38.656  1.00 53.07           C  
ATOM    526  HB2 TRP A  32     -24.875  10.123  38.386  1.00 53.07           H  
ATOM    527  HB3 TRP A  32     -23.553  11.118  37.807  1.00 53.07           H  
ATOM    528  O   TRP A  32     -25.964  12.541  38.771  1.00 53.07           O  
ATOM    529  CG  TRP A  32     -22.966   9.370  38.860  1.00 53.07           C  
ATOM    530  CD1 TRP A  32     -22.157   9.156  39.925  1.00 53.07           C  
ATOM    531  HD1 TRP A  32     -22.076   9.798  40.789  1.00 53.07           H  
ATOM    532  CD2 TRP A  32     -22.741   8.230  37.971  1.00 53.07           C  
ATOM    533  CE2 TRP A  32     -21.786   7.361  38.573  1.00 53.07           C  
ATOM    534  CE3 TRP A  32     -23.249   7.842  36.713  1.00 53.07           C  
ATOM    535  HE3 TRP A  32     -24.000   8.457  36.239  1.00 53.07           H  
ATOM    536  NE1 TRP A  32     -21.468   7.975  39.757  1.00 53.07           N  
ATOM    537  HE1 TRP A  32     -20.833   7.599  40.447  1.00 53.07           H  
ATOM    538  CH2 TRP A  32     -21.860   5.832  36.707  1.00 53.07           C  
ATOM    539  HH2 TRP A  32     -21.545   4.913  36.237  1.00 53.07           H  
ATOM    540  CZ2 TRP A  32     -21.350   6.176  37.968  1.00 53.07           C  
ATOM    541  HZ2 TRP A  32     -20.631   5.542  38.466  1.00 53.07           H  
ATOM    542  CZ3 TRP A  32     -22.803   6.667  36.081  1.00 53.07           C  
ATOM    543  HZ3 TRP A  32     -23.221   6.379  35.128  1.00 53.07           H  
ATOM    544  N   GLU A  33     -24.702  13.833  40.104  1.00 39.73           N  
ATOM    545  H   GLU A  33     -23.985  13.852  40.815  1.00 39.73           H  
ATOM    546  CA  GLU A  33     -25.497  15.055  39.900  1.00 39.73           C  
ATOM    547  HA  GLU A  33     -26.546  14.775  39.795  1.00 39.73           H  
ATOM    548  C   GLU A  33     -25.133  15.804  38.602  1.00 39.73           C  
ATOM    549  CB  GLU A  33     -25.402  15.960  41.141  1.00 39.73           C  
ATOM    550  HB2 GLU A  33     -25.997  16.855  40.958  1.00 39.73           H  
ATOM    551  HB3 GLU A  33     -24.364  16.252  41.300  1.00 39.73           H  
ATOM    552  O   GLU A  33     -25.898  16.641  38.121  1.00 39.73           O  
ATOM    553  CG  GLU A  33     -25.945  15.249  42.393  1.00 39.73           C  
ATOM    554  HG2 GLU A  33     -26.904  14.794  42.143  1.00 39.73           H  
ATOM    555  HG3 GLU A  33     -25.252  14.453  42.666  1.00 39.73           H  
ATOM    556  CD  GLU A  33     -26.130  16.172  43.605  1.00 39.73           C  
ATOM    557  OE1 GLU A  33     -26.961  15.804  44.467  1.00 39.73           O  
ATOM    558  OE2 GLU A  33     -25.469  17.232  43.647  1.00 39.73           O  
ATOM    559  N   GLU A  34     -24.003  15.457  37.975  1.00 45.62           N  
ATOM    560  H   GLU A  34     -23.447  14.729  38.400  1.00 45.62           H  
ATOM    561  CA  GLU A  34     -23.459  16.146  36.801  1.00 45.62           C  
ATOM    562  HA  GLU A  34     -24.038  17.055  36.642  1.00 45.62           H  
ATOM    563  C   GLU A  34     -23.555  15.336  35.497  1.00 45.62           C  
ATOM    564  CB  GLU A  34     -22.018  16.593  37.067  1.00 45.62           C  
ATOM    565  HB2 GLU A  34     -21.624  17.042  36.155  1.00 45.62           H  
ATOM    566  HB3 GLU A  34     -21.413  15.720  37.315  1.00 45.62           H  
ATOM    567  O   GLU A  34     -23.774  14.124  35.464  1.00 45.62           O  
ATOM    568  CG  GLU A  34     -21.927  17.632  38.195  1.00 45.62           C  
ATOM    569  HG2 GLU A  34     -22.219  17.168  39.137  1.00 45.62           H  
ATOM    570  HG3 GLU A  34     -22.624  18.441  37.975  1.00 45.62           H  
ATOM    571  CD  GLU A  34     -20.511  18.209  38.333  1.00 45.62           C  
ATOM    572  OE1 GLU A  34     -20.383  19.258  38.993  1.00 45.62           O  
ATOM    573  OE2 GLU A  34     -19.571  17.619  37.744  1.00 45.62           O  
ATOM    574  N   LYS A  35     -23.402  16.037  34.371  1.00 42.03           N  
ATOM    575  H   LYS A  35     -23.074  16.987  34.472  1.00 42.03           H  
ATOM    576  CA  LYS A  35     -23.627  15.520  33.018  1.00 42.03           C  
ATOM    577  HA  LYS A  35     -24.488  14.853  33.057  1.00 42.03           H  
ATOM    578  C   LYS A  35     -22.436  14.686  32.524  1.00 42.03           C  
ATOM    579  CB  LYS A  35     -23.960  16.722  32.126  1.00 42.03           C  
ATOM    580  HB2 LYS A  35     -23.046  17.268  31.892  1.00 42.03           H  
ATOM    581  HB3 LYS A  35     -24.610  17.393  32.687  1.00 42.03           H  
ATOM    582  O   LYS A  35     -21.625  15.158  31.736  1.00 42.03           O  
ATOM    583  CG  LYS A  35     -24.693  16.331  30.840  1.00 42.03           C  
ATOM    584  HG2 LYS A  35     -24.078  15.655  30.247  1.00 42.03           H  
ATOM    585  HG3 LYS A  35     -25.634  15.843  31.093  1.00 42.03           H  
ATOM    586  CD  LYS A  35     -24.964  17.615  30.054  1.00 42.03           C  
ATOM    587  HD2 LYS A  35     -25.463  18.330  30.709  1.00 42.03           H  
ATOM    588  HD3 LYS A  35     -24.010  18.036  29.738  1.00 42.03           H  
ATOM    589  CE  LYS A  35     -25.846  17.347  28.840  1.00 42.03           C  
ATOM    590  HE2 LYS A  35     -26.776  16.892  29.181  1.00 42.03           H  
ATOM    591  HE3 LYS A  35     -25.334  16.632  28.195  1.00 42.03           H  
ATOM    592  NZ  LYS A  35     -26.105  18.621  28.129  1.00 42.03           N  
ATOM    593  HZ1 LYS A  35     -26.678  18.474  27.310  1.00 42.03           H  
ATOM    594  HZ2 LYS A  35     -25.226  19.042  27.865  1.00 42.03           H  
ATOM    595  HZ3 LYS A  35     -26.566  19.267  28.753  1.00 42.03           H  
ATOM    596  N   ILE A  36     -22.367  13.432  32.957  1.00 47.00           N  
ATOM    597  H   ILE A  36     -23.007  13.167  33.692  1.00 47.00           H  
ATOM    598  CA  ILE A  36     -21.302  12.490  32.580  1.00 47.00           C  
ATOM    599  HA  ILE A  36     -20.345  12.961  32.806  1.00 47.00           H  
ATOM    600  C   ILE A  36     -21.327  12.192  31.072  1.00 47.00           C  
ATOM    601  CB  ILE A  36     -21.405  11.207  33.431  1.00 47.00           C  
ATOM    602  HB  ILE A  36     -22.390  10.765  33.280  1.00 47.00           H  
ATOM    603  O   ILE A  36     -22.379  11.894  30.505  1.00 47.00           O  
ATOM    604  CG1 ILE A  36     -21.227  11.556  34.924  1.00 47.00           C  
ATOM    605 HG12 ILE A  36     -21.802  12.442  35.192  1.00 47.00           H  
ATOM    606 HG13 ILE A  36     -20.179  11.777  35.123  1.00 47.00           H  
ATOM    607  CG2 ILE A  36     -20.331  10.186  33.011  1.00 47.00           C  
ATOM    608 HG21 ILE A  36     -19.339  10.637  33.052  1.00 47.00           H  
ATOM    609 HG22 ILE A  36     -20.340   9.317  33.668  1.00 47.00           H  
ATOM    610 HG23 ILE A  36     -20.523   9.826  32.000  1.00 47.00           H  
ATOM    611  CD1 ILE A  36     -21.694  10.444  35.852  1.00 47.00           C  
ATOM    612 HD11 ILE A  36     -21.502  10.749  36.880  1.00 47.00           H  
ATOM    613 HD12 ILE A  36     -22.763  10.295  35.703  1.00 47.00           H  
ATOM    614 HD13 ILE A  36     -21.154   9.515  35.666  1.00 47.00           H  
ATOM    615  N   GLN A  37     -20.158  12.268  30.433  1.00 40.56           N  
ATOM    616  H   GLN A  37     -19.345  12.522  30.976  1.00 40.56           H  
ATOM    617  CA  GLN A  37     -19.946  12.014  29.001  1.00 40.56           C  
ATOM    618  HA  GLN A  37     -20.890  12.136  28.468  1.00 40.56           H  
ATOM    619  C   GLN A  37     -19.459  10.583  28.719  1.00 40.56           C  
ATOM    620  CB  GLN A  37     -18.940  13.043  28.454  1.00 40.56           C  
ATOM    621  HB2 GLN A  37     -18.709  12.796  27.417  1.00 40.56           H  
ATOM    622  HB3 GLN A  37     -18.017  12.985  29.030  1.00 40.56           H  
ATOM    623  O   GLN A  37     -19.763  10.041  27.653  1.00 40.56           O  
ATOM    624  CG  GLN A  37     -19.495  14.476  28.500  1.00 40.56           C  
ATOM    625  HG2 GLN A  37     -19.807  14.722  29.515  1.00 40.56           H  
ATOM    626  HG3 GLN A  37     -20.370  14.531  27.853  1.00 40.56           H  
ATOM    627  CD  GLN A  37     -18.485  15.533  28.062  1.00 40.56           C  
ATOM    628  NE2 GLN A  37     -18.933  16.710  27.686  1.00 40.56           N  
ATOM    629 HE21 GLN A  37     -19.881  16.954  27.935  1.00 40.56           H  
ATOM    630 HE22 GLN A  37     -18.190  17.384  27.570  1.00 40.56           H  
ATOM    631  OE1 GLN A  37     -17.280  15.382  28.113  1.00 40.56           O  
ATOM    632  N   LEU A  38     -18.742   9.976  29.676  1.00 44.14           N  
ATOM    633  H   LEU A  38     -18.526  10.507  30.508  1.00 44.14           H  
ATOM    634  CA  LEU A  38     -18.188   8.622  29.586  1.00 44.14           C  
ATOM    635  HA  LEU A  38     -18.780   8.054  28.868  1.00 44.14           H  
ATOM    636  C   LEU A  38     -18.227   7.905  30.943  1.00 44.14           C  
ATOM    637  CB  LEU A  38     -16.749   8.721  29.054  1.00 44.14           C  
ATOM    638  HB2 LEU A  38     -16.753   9.262  28.108  1.00 44.14           H  
ATOM    639  HB3 LEU A  38     -16.201   9.315  29.784  1.00 44.14           H  
ATOM    640  O   LEU A  38     -17.721   8.436  31.931  1.00 44.14           O  
ATOM    641  CG  LEU A  38     -15.988   7.394  28.871  1.00 44.14           C  
ATOM    642  HG  LEU A  38     -16.000   6.828  29.802  1.00 44.14           H  
ATOM    643  CD1 LEU A  38     -16.588   6.535  27.762  1.00 44.14           C  
ATOM    644 HD11 LEU A  38     -15.959   5.661  27.594  1.00 44.14           H  
ATOM    645 HD12 LEU A  38     -16.655   7.118  26.843  1.00 44.14           H  
ATOM    646 HD13 LEU A  38     -17.577   6.189  28.061  1.00 44.14           H  
ATOM    647  CD2 LEU A  38     -14.530   7.669  28.501  1.00 44.14           C  
ATOM    648 HD21 LEU A  38     -14.044   8.212  29.312  1.00 44.14           H  
ATOM    649 HD22 LEU A  38     -14.000   6.728  28.355  1.00 44.14           H  
ATOM    650 HD23 LEU A  38     -14.479   8.261  27.588  1.00 44.14           H  
ATOM    651  N   VAL A  39     -18.772   6.687  30.977  1.00 49.86           N  
ATOM    652  H   VAL A  39     -19.159   6.321  30.119  1.00 49.86           H  
ATOM    653  CA  VAL A  39     -18.684   5.774  32.133  1.00 49.86           C  
ATOM    654  HA  VAL A  39     -18.199   6.286  32.964  1.00 49.86           H  
ATOM    655  C   VAL A  39     -17.834   4.570  31.743  1.00 49.86           C  
ATOM    656  CB  VAL A  39     -20.069   5.321  32.633  1.00 49.86           C  
ATOM    657  HB  VAL A  39     -20.588   4.812  31.821  1.00 49.86           H  
ATOM    658  O   VAL A  39     -18.124   3.930  30.730  1.00 49.86           O  
ATOM    659  CG1 VAL A  39     -19.966   4.361  33.828  1.00 49.86           C  
ATOM    660 HG11 VAL A  39     -20.966   4.076  34.155  1.00 49.86           H  
ATOM    661 HG12 VAL A  39     -19.442   3.449  33.544  1.00 49.86           H  
ATOM    662 HG13 VAL A  39     -19.435   4.836  34.653  1.00 49.86           H  
ATOM    663  CG2 VAL A  39     -20.922   6.516  33.071  1.00 49.86           C  
ATOM    664 HG21 VAL A  39     -20.472   6.995  33.940  1.00 49.86           H  
ATOM    665 HG22 VAL A  39     -21.014   7.237  32.259  1.00 49.86           H  
ATOM    666 HG23 VAL A  39     -21.922   6.164  33.325  1.00 49.86           H  
ATOM    667  N   MET A  40     -16.808   4.264  32.539  1.00 52.53           N  
ATOM    668  H   MET A  40     -16.626   4.859  33.334  1.00 52.53           H  
ATOM    669  CA  MET A  40     -16.011   3.042  32.397  1.00 52.53           C  
ATOM    670  HA  MET A  40     -16.247   2.565  31.445  1.00 52.53           H  
ATOM    671  C   MET A  40     -16.355   2.051  33.506  1.00 52.53           C  
ATOM    672  CB  MET A  40     -14.511   3.356  32.379  1.00 52.53           C  
ATOM    673  HB2 MET A  40     -14.248   3.950  33.254  1.00 52.53           H  
ATOM    674  HB3 MET A  40     -13.957   2.418  32.415  1.00 52.53           H  
ATOM    675  O   MET A  40     -16.109   2.344  34.673  1.00 52.53           O  
ATOM    676  CG  MET A  40     -14.119   4.100  31.102  1.00 52.53           C  
ATOM    677  HG2 MET A  40     -14.589   5.083  31.090  1.00 52.53           H  
ATOM    678  HG3 MET A  40     -14.505   3.533  30.255  1.00 52.53           H  
ATOM    679  SD  MET A  40     -12.334   4.272  30.857  1.00 52.53           S  
ATOM    680  CE  MET A  40     -12.128   5.965  31.422  1.00 52.53           C  
ATOM    681  HE1 MET A  40     -12.456   6.043  32.459  1.00 52.53           H  
ATOM    682  HE2 MET A  40     -11.075   6.239  31.354  1.00 52.53           H  
ATOM    683  HE3 MET A  40     -12.721   6.633  30.797  1.00 52.53           H  
ATOM    684  N   ALA A  41     -16.911   0.896  33.135  1.00 53.73           N  
ATOM    685  H   ALA A  41     -17.049   0.727  32.149  1.00 53.73           H  
ATOM    686  CA  ALA A  41     -17.250  -0.187  34.058  1.00 53.73           C  
ATOM    687  HA  ALA A  41     -17.312   0.208  35.072  1.00 53.73           H  
ATOM    688  C   ALA A  41     -16.174  -1.282  34.019  1.00 53.73           C  
ATOM    689  CB  ALA A  41     -18.633  -0.736  33.697  1.00 53.73           C  
ATOM    690  HB1 ALA A  41     -18.899  -1.548  34.373  1.00 53.73           H  
ATOM    691  HB2 ALA A  41     -19.381   0.054  33.769  1.00 53.73           H  
ATOM    692  HB3 ALA A  41     -18.615  -1.128  32.680  1.00 53.73           H  
ATOM    693  O   ALA A  41     -15.907  -1.840  32.950  1.00 53.73           O  
ATOM    694  N   VAL A  42     -15.570  -1.590  35.171  1.00 59.58           N  
ATOM    695  H   VAL A  42     -15.813  -1.054  35.991  1.00 59.58           H  
ATOM    696  CA  VAL A  42     -14.506  -2.604  35.287  1.00 59.58           C  
ATOM    697  HA  VAL A  42     -14.310  -3.030  34.303  1.00 59.58           H  
ATOM    698  C   VAL A  42     -14.953  -3.726  36.232  1.00 59.58           C  
ATOM    699  CB  VAL A  42     -13.172  -1.981  35.754  1.00 59.58           C  
ATOM    700  HB  VAL A  42     -13.275  -1.610  36.773  1.00 59.58           H  
ATOM    701  O   VAL A  42     -14.973  -3.511  37.446  1.00 59.58           O  
ATOM    702  CG1 VAL A  42     -12.044  -3.025  35.718  1.00 59.58           C  
ATOM    703 HG11 VAL A  42     -11.930  -3.420  34.708  1.00 59.58           H  
ATOM    704 HG12 VAL A  42     -12.267  -3.845  36.399  1.00 59.58           H  
ATOM    705 HG13 VAL A  42     -11.107  -2.567  36.034  1.00 59.58           H  
ATOM    706  CG2 VAL A  42     -12.745  -0.806  34.861  1.00 59.58           C  
ATOM    707 HG21 VAL A  42     -12.688  -1.128  33.822  1.00 59.58           H  
ATOM    708 HG22 VAL A  42     -11.773  -0.433  35.182  1.00 59.58           H  
ATOM    709 HG23 VAL A  42     -13.465   0.009  34.948  1.00 59.58           H  
ATOM    710  N   PRO A  43     -15.313  -4.922  35.729  1.00 55.49           N  
ATOM    711  CA  PRO A  43     -15.563  -6.077  36.580  1.00 55.49           C  
ATOM    712  HA  PRO A  43     -16.178  -5.793  37.434  1.00 55.49           H  
ATOM    713  C   PRO A  43     -14.231  -6.651  37.081  1.00 55.49           C  
ATOM    714  CB  PRO A  43     -16.346  -7.057  35.702  1.00 55.49           C  
ATOM    715  HB2 PRO A  43     -16.172  -8.095  35.986  1.00 55.49           H  
ATOM    716  HB3 PRO A  43     -17.409  -6.824  35.761  1.00 55.49           H  
ATOM    717  O   PRO A  43     -13.329  -6.931  36.291  1.00 55.49           O  
ATOM    718  CG  PRO A  43     -15.844  -6.761  34.288  1.00 55.49           C  
ATOM    719  HG2 PRO A  43     -16.604  -6.976  33.537  1.00 55.49           H  
ATOM    720  HG3 PRO A  43     -14.943  -7.342  34.092  1.00 55.49           H  
ATOM    721  CD  PRO A  43     -15.494  -5.271  34.326  1.00 55.49           C  
ATOM    722  HD2 PRO A  43     -16.309  -4.685  33.901  1.00 55.49           H  
ATOM    723  HD3 PRO A  43     -14.572  -5.103  33.769  1.00 55.49           H  
ATOM    724  N   SER A  44     -14.095  -6.852  38.395  1.00 58.96           N  
ATOM    725  H   SER A  44     -14.837  -6.548  39.008  1.00 58.96           H  
ATOM    726  CA  SER A  44     -12.892  -7.460  38.986  1.00 58.96           C  
ATOM    727  HA  SER A  44     -12.363  -8.017  38.212  1.00 58.96           H  
ATOM    728  C   SER A  44     -13.217  -8.446  40.101  1.00 58.96           C  
ATOM    729  CB  SER A  44     -11.939  -6.382  39.481  1.00 58.96           C  
ATOM    730  HB2 SER A  44     -12.431  -5.795  40.256  1.00 58.96           H  
ATOM    731  HB3 SER A  44     -11.702  -5.731  38.640  1.00 58.96           H  
ATOM    732  O   SER A  44     -14.301  -8.435  40.684  1.00 58.96           O  
ATOM    733  OG  SER A  44     -10.751  -6.969  39.995  1.00 58.96           O  
ATOM    734  HG  SER A  44     -10.192  -6.275  40.354  1.00 58.96           H  
ATOM    735  N   HIS A  45     -12.292  -9.365  40.366  1.00 57.45           N  
ATOM    736  H   HIS A  45     -11.400  -9.252  39.905  1.00 57.45           H  
ATOM    737  CA  HIS A  45     -12.400 -10.391  41.404  1.00 57.45           C  
ATOM    738  HA  HIS A  45     -13.310 -10.224  41.981  1.00 57.45           H  
ATOM    739  C   HIS A  45     -11.268 -10.335  42.444  1.00 57.45           C  
ATOM    740  CB  HIS A  45     -12.525 -11.771  40.734  1.00 57.45           C  
ATOM    741  HB2 HIS A  45     -13.345 -11.753  40.015  1.00 57.45           H  
ATOM    742  HB3 HIS A  45     -12.774 -12.506  41.500  1.00 57.45           H  
ATOM    743  O   HIS A  45     -11.338 -11.070  43.424  1.00 57.45           O  
ATOM    744  CG  HIS A  45     -11.275 -12.226  40.025  1.00 57.45           C  
ATOM    745  CD2 HIS A  45     -10.399 -13.175  40.474  1.00 57.45           C  
ATOM    746  HD2 HIS A  45     -10.482 -13.732  41.395  1.00 57.45           H  
ATOM    747  ND1 HIS A  45     -10.782 -11.755  38.825  1.00 57.45           N  
ATOM    748  HD1 HIS A  45     -11.209 -11.077  38.211  1.00 57.45           H  
ATOM    749  CE1 HIS A  45      -9.622 -12.387  38.579  1.00 57.45           C  
ATOM    750  HE1 HIS A  45      -9.001 -12.230  37.710  1.00 57.45           H  
ATOM    751  NE2 HIS A  45      -9.352 -13.261  39.557  1.00 57.45           N  
ATOM    752  N   GLN A  46     -10.260  -9.469  42.271  1.00 55.01           N  
ATOM    753  H   GLN A  46     -10.314  -8.789  41.526  1.00 55.01           H  
ATOM    754  CA  GLN A  46      -9.062  -9.407  43.121  1.00 55.01           C  
ATOM    755  HA  GLN A  46      -9.240  -9.970  44.037  1.00 55.01           H  
ATOM    756  C   GLN A  46      -8.718  -7.976  43.556  1.00 55.01           C  
ATOM    757  CB  GLN A  46      -7.867 -10.047  42.391  1.00 55.01           C  
ATOM    758  HB2 GLN A  46      -6.940  -9.722  42.862  1.00 55.01           H  
ATOM    759  HB3 GLN A  46      -7.854  -9.720  41.351  1.00 55.01           H  
ATOM    760  O   GLN A  46      -9.098  -7.008  42.896  1.00 55.01           O  
ATOM    761  CG  GLN A  46      -7.916 -11.580  42.459  1.00 55.01           C  
ATOM    762  HG2 GLN A  46      -8.852 -11.929  42.023  1.00 55.01           H  
ATOM    763  HG3 GLN A  46      -7.899 -11.890  43.504  1.00 55.01           H  
ATOM    764  CD  GLN A  46      -6.751 -12.260  41.743  1.00 55.01           C  
ATOM    765  NE2 GLN A  46      -6.672 -13.571  41.781  1.00 55.01           N  
ATOM    766 HE21 GLN A  46      -5.919 -13.976  41.244  1.00 55.01           H  
ATOM    767 HE22 GLN A  46      -7.414 -14.129  42.180  1.00 55.01           H  
ATOM    768  OE1 GLN A  46      -5.884 -11.636  41.157  1.00 55.01           O  
ATOM    769  N   GLN A  47      -7.980  -7.874  44.670  1.00 51.48           N  
ATOM    770  H   GLN A  47      -7.683  -8.730  45.114  1.00 51.48           H  
ATOM    771  CA  GLN A  47      -7.401  -6.630  45.192  1.00 51.48           C  
ATOM    772  HA  GLN A  47      -8.202  -5.931  45.432  1.00 51.48           H  
ATOM    773  C   GLN A  47      -6.486  -5.980  44.146  1.00 51.48           C  
ATOM    774  CB  GLN A  47      -6.586  -6.929  46.464  1.00 51.48           C  
ATOM    775  HB2 GLN A  47      -5.915  -7.765  46.266  1.00 51.48           H  
ATOM    776  HB3 GLN A  47      -5.976  -6.058  46.703  1.00 51.48           H  
ATOM    777  O   GLN A  47      -5.611  -6.637  43.584  1.00 51.48           O  
ATOM    778  CG  GLN A  47      -7.454  -7.243  47.693  1.00 51.48           C  
ATOM    779  HG2 GLN A  47      -8.063  -6.370  47.929  1.00 51.48           H  
ATOM    780  HG3 GLN A  47      -8.125  -8.072  47.469  1.00 51.48           H  
ATOM    781  CD  GLN A  47      -6.630  -7.622  48.925  1.00 51.48           C  
ATOM    782  NE2 GLN A  47      -7.211  -7.580  50.104  1.00 51.48           N  
ATOM    783 HE21 GLN A  47      -6.622  -7.790  50.897  1.00 51.48           H  
ATOM    784 HE22 GLN A  47      -8.142  -7.204  50.212  1.00 51.48           H  
ATOM    785  OE1 GLN A  47      -5.469  -7.988  48.859  1.00 51.48           O  
ATOM    786  N   PHE A  48      -6.653  -4.680  43.900  1.00 52.94           N  
ATOM    787  H   PHE A  48      -7.384  -4.179  44.384  1.00 52.94           H  
ATOM    788  CA  PHE A  48      -6.016  -4.010  42.763  1.00 52.94           C  
ATOM    789  HA  PHE A  48      -5.879  -4.755  41.979  1.00 52.94           H  
ATOM    790  C   PHE A  48      -4.607  -3.459  43.014  1.00 52.94           C  
ATOM    791  CB  PHE A  48      -6.971  -2.945  42.203  1.00 52.94           C  
ATOM    792  HB2 PHE A  48      -7.598  -2.542  42.999  1.00 52.94           H  
ATOM    793  HB3 PHE A  48      -6.404  -2.105  41.803  1.00 52.94           H  
ATOM    794  O   PHE A  48      -4.014  -2.894  42.102  1.00 52.94           O  
ATOM    795  CG  PHE A  48      -7.825  -3.463  41.070  1.00 52.94           C  
ATOM    796  CD1 PHE A  48      -7.239  -3.713  39.814  1.00 52.94           C  
ATOM    797  HD1 PHE A  48      -6.176  -3.577  39.679  1.00 52.94           H  
ATOM    798  CD2 PHE A  48      -9.203  -3.644  41.253  1.00 52.94           C  
ATOM    799  HD2 PHE A  48      -9.657  -3.415  42.205  1.00 52.94           H  
ATOM    800  CE1 PHE A  48      -8.032  -4.137  38.735  1.00 52.94           C  
ATOM    801  HE1 PHE A  48      -7.583  -4.321  37.770  1.00 52.94           H  
ATOM    802  CE2 PHE A  48     -10.001  -4.023  40.163  1.00 52.94           C  
ATOM    803  HE2 PHE A  48     -11.073  -4.041  40.292  1.00 52.94           H  
ATOM    804  CZ  PHE A  48      -9.418  -4.279  38.907  1.00 52.94           C  
ATOM    805  HZ  PHE A  48     -10.032  -4.542  38.058  1.00 52.94           H  
ATOM    806  N   ARG A  49      -4.001  -3.601  44.197  1.00 43.69           N  
ATOM    807  H   ARG A  49      -4.492  -4.115  44.914  1.00 43.69           H  
ATOM    808  CA  ARG A  49      -2.795  -2.821  44.553  1.00 43.69           C  
ATOM    809  HA  ARG A  49      -2.993  -1.785  44.279  1.00 43.69           H  
ATOM    810  C   ARG A  49      -1.499  -3.108  43.766  1.00 43.69           C  
ATOM    811  CB  ARG A  49      -2.582  -2.833  46.079  1.00 43.69           C  
ATOM    812  HB2 ARG A  49      -2.699  -3.845  46.468  1.00 43.69           H  
ATOM    813  HB3 ARG A  49      -1.568  -2.501  46.297  1.00 43.69           H  
ATOM    814  O   ARG A  49      -0.570  -2.322  43.918  1.00 43.69           O  
ATOM    815  CG  ARG A  49      -3.557  -1.874  46.786  1.00 43.69           C  
ATOM    816  HG2 ARG A  49      -3.531  -0.904  46.291  1.00 43.69           H  
ATOM    817  HG3 ARG A  49      -4.570  -2.272  46.728  1.00 43.69           H  
ATOM    818  CD  ARG A  49      -3.165  -1.677  48.255  1.00 43.69           C  
ATOM    819  HD2 ARG A  49      -2.132  -1.333  48.297  1.00 43.69           H  
ATOM    820  HD3 ARG A  49      -3.239  -2.637  48.766  1.00 43.69           H  
ATOM    821  NE  ARG A  49      -4.038  -0.685  48.918  1.00 43.69           N  
ATOM    822  HE  ARG A  49      -4.915  -0.480  48.462  1.00 43.69           H  
ATOM    823  NH1 ARG A  49      -2.900  -0.527  50.904  1.00 43.69           N  
ATOM    824 HH11 ARG A  49      -2.797  -0.092  51.810  1.00 43.69           H  
ATOM    825 HH12 ARG A  49      -2.227  -1.199  50.564  1.00 43.69           H  
ATOM    826  NH2 ARG A  49      -4.709   0.740  50.568  1.00 43.69           N  
ATOM    827 HH21 ARG A  49      -5.466   1.083  49.994  1.00 43.69           H  
ATOM    828 HH22 ARG A  49      -4.591   1.184  51.468  1.00 43.69           H  
ATOM    829  CZ  ARG A  49      -3.879  -0.159  50.121  1.00 43.69           C  
ATOM    830  N   SER A  50      -1.407  -4.134  42.910  1.00 38.11           N  
ATOM    831  H   SER A  50      -2.198  -4.755  42.814  1.00 38.11           H  
ATOM    832  CA  SER A  50      -0.121  -4.545  42.300  1.00 38.11           C  
ATOM    833  HA  SER A  50       0.649  -3.835  42.602  1.00 38.11           H  
ATOM    834  C   SER A  50      -0.023  -4.570  40.764  1.00 38.11           C  
ATOM    835  CB  SER A  50       0.317  -5.892  42.882  1.00 38.11           C  
ATOM    836  HB2 SER A  50       1.315  -6.142  42.520  1.00 38.11           H  
ATOM    837  HB3 SER A  50       0.345  -5.828  43.970  1.00 38.11           H  
ATOM    838  O   SER A  50       1.055  -4.879  40.257  1.00 38.11           O  
ATOM    839  OG  SER A  50      -0.593  -6.897  42.489  1.00 38.11           O  
ATOM    840  HG  SER A  50      -0.281  -7.748  42.807  1.00 38.11           H  
ATOM    841  N   SER A  51      -1.062  -4.226  39.989  1.00 39.19           N  
ATOM    842  H   SER A  51      -1.937  -3.960  40.419  1.00 39.19           H  
ATOM    843  CA  SER A  51      -1.000  -4.320  38.517  1.00 39.19           C  
ATOM    844  HA  SER A  51      -0.080  -4.839  38.249  1.00 39.19           H  
ATOM    845  C   SER A  51      -0.938  -2.964  37.798  1.00 39.19           C  
ATOM    846  CB  SER A  51      -2.112  -5.222  37.974  1.00 39.19           C  
ATOM    847  HB2 SER A  51      -2.180  -6.128  38.576  1.00 39.19           H  
ATOM    848  HB3 SER A  51      -1.858  -5.506  36.952  1.00 39.19           H  
ATOM    849  O   SER A  51      -1.658  -2.014  38.112  1.00 39.19           O  
ATOM    850  OG  SER A  51      -3.358  -4.559  37.964  1.00 39.19           O  
ATOM    851  HG  SER A  51      -3.770  -4.717  37.111  1.00 39.19           H  
ATOM    852  N   SER A  52      -0.124  -2.891  36.739  1.00 35.05           N  
ATOM    853  H   SER A  52       0.443  -3.697  36.519  1.00 35.05           H  
ATOM    854  CA  SER A  52      -0.075  -1.780  35.765  1.00 35.05           C  
ATOM    855  HA  SER A  52       0.145  -0.855  36.297  1.00 35.05           H  
ATOM    856  C   SER A  52      -1.396  -1.565  35.002  1.00 35.05           C  
ATOM    857  CB  SER A  52       1.062  -2.053  34.774  1.00 35.05           C  
ATOM    858  HB2 SER A  52       1.043  -1.313  33.974  1.00 35.05           H  
ATOM    859  HB3 SER A  52       2.014  -1.977  35.300  1.00 35.05           H  
ATOM    860  O   SER A  52      -1.550  -0.592  34.266  1.00 35.05           O  
ATOM    861  OG  SER A  52       0.935  -3.360  34.234  1.00 35.05           O  
ATOM    862  HG  SER A  52       1.720  -3.559  33.718  1.00 35.05           H  
ATOM    863  N   SER A  53      -2.368  -2.456  35.203  1.00 44.82           N  
ATOM    864  H   SER A  53      -2.153  -3.239  35.803  1.00 44.82           H  
ATOM    865  CA  SER A  53      -3.737  -2.423  34.683  1.00 44.82           C  
ATOM    866  HA  SER A  53      -3.746  -1.811  33.781  1.00 44.82           H  
ATOM    867  C   SER A  53      -4.750  -1.773  35.641  1.00 44.82           C  
ATOM    868  CB  SER A  53      -4.147  -3.845  34.272  1.00 44.82           C  
ATOM    869  HB2 SER A  53      -5.218  -3.887  34.079  1.00 44.82           H  
ATOM    870  HB3 SER A  53      -3.626  -4.094  33.347  1.00 44.82           H  
ATOM    871  O   SER A  53      -5.955  -1.892  35.430  1.00 44.82           O  
ATOM    872  OG  SER A  53      -3.789  -4.809  35.252  1.00 44.82           O  
ATOM    873  HG  SER A  53      -4.034  -5.674  34.914  1.00 44.82           H  
ATOM    874  N   HIS A  54      -4.278  -1.077  36.681  1.00 51.14           N  
ATOM    875  H   HIS A  54      -3.287  -1.137  36.864  1.00 51.14           H  
ATOM    876  CA  HIS A  54      -5.110  -0.393  37.675  1.00 51.14           C  
ATOM    877  HA  HIS A  54      -5.587  -1.167  38.276  1.00 51.14           H  
ATOM    878  C   HIS A  54      -6.180   0.522  37.030  1.00 51.14           C  
ATOM    879  CB  HIS A  54      -4.189   0.438  38.587  1.00 51.14           C  
ATOM    880  HB2 HIS A  54      -3.170   0.055  38.530  1.00 51.14           H  
ATOM    881  HB3 HIS A  54      -4.158   1.473  38.246  1.00 51.14           H  
ATOM    882  O   HIS A  54      -5.832   1.293  36.129  1.00 51.14           O  
ATOM    883  CG  HIS A  54      -4.579   0.413  40.036  1.00 51.14           C  
ATOM    884  CD2 HIS A  54      -5.499   1.199  40.668  1.00 51.14           C  
ATOM    885  HD2 HIS A  54      -6.136   1.937  40.202  1.00 51.14           H  
ATOM    886  ND1 HIS A  54      -4.048  -0.413  40.990  1.00 51.14           N  
ATOM    887  HD1 HIS A  54      -3.474  -1.231  40.840  1.00 51.14           H  
ATOM    888  CE1 HIS A  54      -4.622  -0.122  42.166  1.00 51.14           C  
ATOM    889  HE1 HIS A  54      -4.443  -0.644  43.095  1.00 51.14           H  
ATOM    890  NE2 HIS A  54      -5.499   0.877  42.023  1.00 51.14           N  
ATOM    891  N   PRO A  55      -7.430   0.569  37.541  1.00 49.03           N  
ATOM    892  CA  PRO A  55      -8.455   1.545  37.136  1.00 49.03           C  
ATOM    893  HA  PRO A  55      -8.794   1.302  36.129  1.00 49.03           H  
ATOM    894  C   PRO A  55      -7.961   3.001  37.152  1.00 49.03           C  
ATOM    895  CB  PRO A  55      -9.620   1.337  38.111  1.00 49.03           C  
ATOM    896  HB2 PRO A  55     -10.582   1.539  37.641  1.00 49.03           H  
ATOM    897  HB3 PRO A  55      -9.493   1.961  38.996  1.00 49.03           H  
ATOM    898  O   PRO A  55      -8.364   3.818  36.331  1.00 49.03           O  
ATOM    899  CG  PRO A  55      -9.491  -0.132  38.511  1.00 49.03           C  
ATOM    900  HG2 PRO A  55      -9.928  -0.327  39.490  1.00 49.03           H  
ATOM    901  HG3 PRO A  55      -9.957  -0.760  37.752  1.00 49.03           H  
ATOM    902  CD  PRO A  55      -7.983  -0.365  38.512  1.00 49.03           C  
ATOM    903  HD2 PRO A  55      -7.584  -0.157  39.505  1.00 49.03           H  
ATOM    904  HD3 PRO A  55      -7.775  -1.397  38.231  1.00 49.03           H  
ATOM    905  N   ARG A  56      -6.973   3.311  37.998  1.00 49.57           N  
ATOM    906  H   ARG A  56      -6.738   2.607  38.683  1.00 49.57           H  
ATOM    907  CA  ARG A  56      -6.256   4.597  38.026  1.00 49.57           C  
ATOM    908  HA  ARG A  56      -6.990   5.397  38.131  1.00 49.57           H  
ATOM    909  C   ARG A  56      -5.489   4.922  36.734  1.00 49.57           C  
ATOM    910  CB  ARG A  56      -5.324   4.628  39.247  1.00 49.57           C  
ATOM    911  HB2 ARG A  56      -4.731   3.714  39.300  1.00 49.57           H  
ATOM    912  HB3 ARG A  56      -4.641   5.470  39.139  1.00 49.57           H  
ATOM    913  O   ARG A  56      -5.462   6.079  36.321  1.00 49.57           O  
ATOM    914  CG  ARG A  56      -6.123   4.826  40.545  1.00 49.57           C  
ATOM    915  HG2 ARG A  56      -6.705   5.742  40.443  1.00 49.57           H  
ATOM    916  HG3 ARG A  56      -6.824   4.009  40.712  1.00 49.57           H  
ATOM    917  CD  ARG A  56      -5.208   4.994  41.761  1.00 49.57           C  
ATOM    918  HD2 ARG A  56      -5.736   5.635  42.467  1.00 49.57           H  
ATOM    919  HD3 ARG A  56      -4.287   5.499  41.471  1.00 49.57           H  
ATOM    920  NE  ARG A  56      -4.902   3.721  42.439  1.00 49.57           N  
ATOM    921  HE  ARG A  56      -5.290   2.865  42.070  1.00 49.57           H  
ATOM    922  NH1 ARG A  56      -4.044   4.657  44.329  1.00 49.57           N  
ATOM    923 HH11 ARG A  56      -3.984   5.543  43.848  1.00 49.57           H  
ATOM    924 HH12 ARG A  56      -4.152   4.666  45.333  1.00 49.57           H  
ATOM    925  NH2 ARG A  56      -4.693   2.526  44.358  1.00 49.57           N  
ATOM    926 HH21 ARG A  56      -5.204   1.786  43.900  1.00 49.57           H  
ATOM    927 HH22 ARG A  56      -4.681   2.581  45.367  1.00 49.57           H  
ATOM    928  CZ  ARG A  56      -4.532   3.633  43.699  1.00 49.57           C  
ATOM    929  N   HIS A  57      -4.929   3.926  36.045  1.00 50.91           N  
ATOM    930  H   HIS A  57      -5.071   2.980  36.368  1.00 50.91           H  
ATOM    931  CA  HIS A  57      -4.328   4.114  34.718  1.00 50.91           C  
ATOM    932  HA  HIS A  57      -3.673   4.985  34.751  1.00 50.91           H  
ATOM    933  C   HIS A  57      -5.398   4.396  33.657  1.00 50.91           C  
ATOM    934  CB  HIS A  57      -3.474   2.897  34.326  1.00 50.91           C  
ATOM    935  HB2 HIS A  57      -3.215   2.981  33.270  1.00 50.91           H  
ATOM    936  HB3 HIS A  57      -4.046   1.977  34.445  1.00 50.91           H  
ATOM    937  O   HIS A  57      -5.160   5.199  32.754  1.00 50.91           O  
ATOM    938  CG  HIS A  57      -2.190   2.796  35.107  1.00 50.91           C  
ATOM    939  CD2 HIS A  57      -0.957   3.226  34.698  1.00 50.91           C  
ATOM    940  HD2 HIS A  57      -0.730   3.697  33.753  1.00 50.91           H  
ATOM    941  ND1 HIS A  57      -2.032   2.258  36.363  1.00 50.91           N  
ATOM    942  HD1 HIS A  57      -2.737   1.769  36.895  1.00 50.91           H  
ATOM    943  CE1 HIS A  57      -0.737   2.372  36.705  1.00 50.91           C  
ATOM    944  HE1 HIS A  57      -0.303   2.014  37.627  1.00 50.91           H  
ATOM    945  NE2 HIS A  57      -0.043   2.958  35.717  1.00 50.91           N  
ATOM    946  N   LEU A  58      -6.596   3.819  33.802  1.00 50.88           N  
ATOM    947  H   LEU A  58      -6.731   3.182  34.574  1.00 50.88           H  
ATOM    948  CA  LEU A  58      -7.766   4.161  32.986  1.00 50.88           C  
ATOM    949  HA  LEU A  58      -7.472   4.182  31.937  1.00 50.88           H  
ATOM    950  C   LEU A  58      -8.287   5.575  33.317  1.00 50.88           C  
ATOM    951  CB  LEU A  58      -8.846   3.071  33.161  1.00 50.88           C  
ATOM    952  HB2 LEU A  58      -9.046   2.921  34.221  1.00 50.88           H  
ATOM    953  HB3 LEU A  58      -9.777   3.420  32.716  1.00 50.88           H  
ATOM    954  O   LEU A  58      -8.676   6.306  32.412  1.00 50.88           O  
ATOM    955  CG  LEU A  58      -8.472   1.714  32.534  1.00 50.88           C  
ATOM    956  HG  LEU A  58      -7.415   1.501  32.697  1.00 50.88           H  
ATOM    957  CD1 LEU A  58      -9.282   0.574  33.151  1.00 50.88           C  
ATOM    958 HD11 LEU A  58      -9.021   0.458  34.203  1.00 50.88           H  
ATOM    959 HD12 LEU A  58     -10.348   0.779  33.063  1.00 50.88           H  
ATOM    960 HD13 LEU A  58      -9.053  -0.365  32.647  1.00 50.88           H  
ATOM    961  CD2 LEU A  58      -8.754   1.720  31.032  1.00 50.88           C  
ATOM    962 HD21 LEU A  58      -8.545   0.729  30.628  1.00 50.88           H  
ATOM    963 HD22 LEU A  58      -8.123   2.456  30.534  1.00 50.88           H  
ATOM    964 HD23 LEU A  58      -9.802   1.958  30.850  1.00 50.88           H  
ATOM    965  N   GLY A  59      -8.186   6.019  34.575  1.00 51.03           N  
ATOM    966  H   GLY A  59      -7.975   5.335  35.288  1.00 51.03           H  
ATOM    967  CA  GLY A  59      -8.529   7.381  35.018  1.00 51.03           C  
ATOM    968  HA2 GLY A  59      -9.569   7.603  34.782  1.00 51.03           H  
ATOM    969  HA3 GLY A  59      -8.401   7.438  36.099  1.00 51.03           H  
ATOM    970  C   GLY A  59      -7.672   8.473  34.380  1.00 51.03           C  
ATOM    971  O   GLY A  59      -8.168   9.557  34.072  1.00 51.03           O  
ATOM    972  N   SER A  60      -6.407   8.175  34.071  1.00 51.80           N  
ATOM    973  H   SER A  60      -6.032   7.299  34.407  1.00 51.80           H  
ATOM    974  CA  SER A  60      -5.537   9.103  33.332  1.00 51.80           C  
ATOM    975  HA  SER A  60      -5.523  10.047  33.876  1.00 51.80           H  
ATOM    976  C   SER A  60      -6.051   9.416  31.914  1.00 51.80           C  
ATOM    977  CB  SER A  60      -4.098   8.576  33.299  1.00 51.80           C  
ATOM    978  HB2 SER A  60      -3.440   9.397  33.015  1.00 51.80           H  
ATOM    979  HB3 SER A  60      -3.811   8.242  34.296  1.00 51.80           H  
ATOM    980  O   SER A  60      -5.846  10.523  31.415  1.00 51.80           O  
ATOM    981  OG  SER A  60      -3.912   7.519  32.370  1.00 51.80           O  
ATOM    982  HG  SER A  60      -4.436   6.753  32.615  1.00 51.80           H  
ATOM    983  N   VAL A  61      -6.792   8.486  31.295  1.00 50.50           N  
ATOM    984  H   VAL A  61      -6.983   7.626  31.790  1.00 50.50           H  
ATOM    985  CA  VAL A  61      -7.408   8.655  29.964  1.00 50.50           C  
ATOM    986  HA  VAL A  61      -6.650   9.028  29.276  1.00 50.50           H  
ATOM    987  C   VAL A  61      -8.537   9.696  30.008  1.00 50.50           C  
ATOM    988  CB  VAL A  61      -7.929   7.299  29.430  1.00 50.50           C  
ATOM    989  HB  VAL A  61      -8.764   6.963  30.045  1.00 50.50           H  
ATOM    990  O   VAL A  61      -8.739  10.453  29.057  1.00 50.50           O  
ATOM    991  CG1 VAL A  61      -8.447   7.405  27.992  1.00 50.50           C  
ATOM    992 HG11 VAL A  61      -8.769   6.425  27.639  1.00 50.50           H  
ATOM    993 HG12 VAL A  61      -7.662   7.783  27.338  1.00 50.50           H  
ATOM    994 HG13 VAL A  61      -9.305   8.076  27.949  1.00 50.50           H  
ATOM    995  CG2 VAL A  61      -6.834   6.217  29.442  1.00 50.50           C  
ATOM    996 HG21 VAL A  61      -7.227   5.290  29.024  1.00 50.50           H  
ATOM    997 HG22 VAL A  61      -5.978   6.548  28.854  1.00 50.50           H  
ATOM    998 HG23 VAL A  61      -6.514   6.013  30.463  1.00 50.50           H  
ATOM    999  N   CYS A  62      -9.240   9.794  31.138  1.00 50.88           N  
ATOM   1000  H   CYS A  62      -9.034   9.150  31.888  1.00 50.88           H  
ATOM   1001  CA  CYS A  62     -10.261  10.812  31.383  1.00 50.88           C  
ATOM   1002  HA  CYS A  62     -10.963  10.850  30.551  1.00 50.88           H  
ATOM   1003  C   CYS A  62      -9.657  12.203  31.548  1.00 50.88           C  
ATOM   1004  CB  CYS A  62     -11.002  10.451  32.671  1.00 50.88           C  
ATOM   1005  HB2 CYS A  62     -10.316  10.447  33.517  1.00 50.88           H  
ATOM   1006  HB3 CYS A  62     -11.751  11.215  32.880  1.00 50.88           H  
ATOM   1007  O   CYS A  62     -10.143  13.171  30.969  1.00 50.88           O  
ATOM   1008  SG  CYS A  62     -11.745   8.812  32.514  1.00 50.88           S  
ATOM   1009  HG  CYS A  62     -12.400   9.032  31.371  1.00 50.88           H  
ATOM   1010  N   HIS A  63      -8.576  12.296  32.322  1.00 52.06           N  
ATOM   1011  H   HIS A  63      -8.236  11.462  32.780  1.00 52.06           H  
ATOM   1012  CA  HIS A  63      -7.990  13.582  32.683  1.00 52.06           C  
ATOM   1013  HA  HIS A  63      -8.809  14.224  33.007  1.00 52.06           H  
ATOM   1014  C   HIS A  63      -7.316  14.282  31.491  1.00 52.06           C  
ATOM   1015  CB  HIS A  63      -7.029  13.383  33.867  1.00 52.06           C  
ATOM   1016  HB2 HIS A  63      -5.999  13.364  33.513  1.00 52.06           H  
ATOM   1017  HB3 HIS A  63      -7.231  12.426  34.350  1.00 52.06           H  
ATOM   1018  O   HIS A  63      -7.289  15.509  31.438  1.00 52.06           O  
ATOM   1019  CG  HIS A  63      -7.179  14.455  34.913  1.00 52.06           C  
ATOM   1020  CD2 HIS A  63      -7.115  14.281  36.270  1.00 52.06           C  
ATOM   1021  HD2 HIS A  63      -6.918  13.353  36.787  1.00 52.06           H  
ATOM   1022  ND1 HIS A  63      -7.483  15.779  34.687  1.00 52.06           N  
ATOM   1023  HD1 HIS A  63      -7.563  16.225  33.784  1.00 52.06           H  
ATOM   1024  CE1 HIS A  63      -7.605  16.385  35.880  1.00 52.06           C  
ATOM   1025  HE1 HIS A  63      -7.829  17.432  36.028  1.00 52.06           H  
ATOM   1026  NE2 HIS A  63      -7.388  15.511  36.872  1.00 52.06           N  
ATOM   1027  N   GLN A  64      -6.814  13.510  30.520  1.00 49.07           N  
ATOM   1028  H   GLN A  64      -6.830  12.510  30.663  1.00 49.07           H  
ATOM   1029  CA  GLN A  64      -6.142  14.015  29.315  1.00 49.07           C  
ATOM   1030  HA  GLN A  64      -5.605  14.930  29.565  1.00 49.07           H  
ATOM   1031  C   GLN A  64      -7.094  14.379  28.163  1.00 49.07           C  
ATOM   1032  CB  GLN A  64      -5.120  12.966  28.842  1.00 49.07           C  
ATOM   1033  HB2 GLN A  64      -4.758  13.241  27.852  1.00 49.07           H  
ATOM   1034  HB3 GLN A  64      -5.602  11.991  28.774  1.00 49.07           H  
ATOM   1035  O   GLN A  64      -6.697  15.110  27.261  1.00 49.07           O  
ATOM   1036  CG  GLN A  64      -3.913  12.891  29.787  1.00 49.07           C  
ATOM   1037  HG2 GLN A  64      -4.245  12.641  30.794  1.00 49.07           H  
ATOM   1038  HG3 GLN A  64      -3.438  13.872  29.824  1.00 49.07           H  
ATOM   1039  CD  GLN A  64      -2.865  11.862  29.368  1.00 49.07           C  
ATOM   1040  NE2 GLN A  64      -1.683  11.935  29.940  1.00 49.07           N  
ATOM   1041 HE21 GLN A  64      -1.490  12.664  30.612  1.00 49.07           H  
ATOM   1042 HE22 GLN A  64      -0.978  11.294  29.606  1.00 49.07           H  
ATOM   1043  OE1 GLN A  64      -3.060  10.983  28.541  1.00 49.07           O  
ATOM   1044  N   SER A  65      -8.340  13.892  28.169  1.00 50.00           N  
ATOM   1045  H   SER A  65      -8.645  13.340  28.957  1.00 50.00           H  
ATOM   1046  CA  SER A  65      -9.289  14.077  27.056  1.00 50.00           C  
ATOM   1047  HA  SER A  65      -8.715  14.262  26.148  1.00 50.00           H  
ATOM   1048  C   SER A  65     -10.206  15.299  27.202  1.00 50.00           C  
ATOM   1049  CB  SER A  65     -10.080  12.786  26.797  1.00 50.00           C  
ATOM   1050  HB2 SER A  65     -10.862  12.974  26.062  1.00 50.00           H  
ATOM   1051  HB3 SER A  65      -9.406  12.033  26.387  1.00 50.00           H  
ATOM   1052  O   SER A  65     -11.036  15.542  26.327  1.00 50.00           O  
ATOM   1053  OG  SER A  65     -10.654  12.277  27.986  1.00 50.00           O  
ATOM   1054  HG  SER A  65     -10.031  11.646  28.354  1.00 50.00           H  
ATOM   1055  N   ASN A  66     -10.061  16.087  28.278  1.00 48.10           N  
ATOM   1056  H   ASN A  66      -9.337  15.844  28.939  1.00 48.10           H  
ATOM   1057  CA  ASN A  66     -10.929  17.232  28.603  1.00 48.10           C  
ATOM   1058  HA  ASN A  66     -10.686  17.508  29.629  1.00 48.10           H  
ATOM   1059  C   ASN A  66     -12.436  16.865  28.617  1.00 48.10           C  
ATOM   1060  CB  ASN A  66     -10.561  18.422  27.686  1.00 48.10           C  
ATOM   1061  HB2 ASN A  66     -11.166  18.378  26.781  1.00 48.10           H  
ATOM   1062  HB3 ASN A  66      -9.513  18.345  27.394  1.00 48.10           H  
ATOM   1063  O   ASN A  66     -13.304  17.709  28.388  1.00 48.10           O  
ATOM   1064  CG  ASN A  66     -10.722  19.786  28.339  1.00 48.10           C  
ATOM   1065  ND2 ASN A  66     -10.699  20.844  27.562  1.00 48.10           N  
ATOM   1066 HD21 ASN A  66     -10.565  20.747  26.566  1.00 48.10           H  
ATOM   1067 HD22 ASN A  66     -10.745  21.733  28.039  1.00 48.10           H  
ATOM   1068  OD1 ASN A  66     -10.804  19.938  29.543  1.00 48.10           O  
ATOM   1069  N   GLN A  67     -12.741  15.582  28.844  1.00 51.24           N  
ATOM   1070  H   GLN A  67     -11.980  14.952  29.053  1.00 51.24           H  
ATOM   1071  CA  GLN A  67     -14.085  15.007  28.876  1.00 51.24           C  
ATOM   1072  HA  GLN A  67     -14.795  15.715  28.448  1.00 51.24           H  
ATOM   1073  C   GLN A  67     -14.490  14.738  30.331  1.00 51.24           C  
ATOM   1074  CB  GLN A  67     -14.129  13.712  28.041  1.00 51.24           C  
ATOM   1075  HB2 GLN A  67     -13.322  13.067  28.390  1.00 51.24           H  
ATOM   1076  HB3 GLN A  67     -15.068  13.194  28.233  1.00 51.24           H  
ATOM   1077  O   GLN A  67     -13.675  14.314  31.152  1.00 51.24           O  
ATOM   1078  CG  GLN A  67     -13.944  13.915  26.525  1.00 51.24           C  
ATOM   1079  HG2 GLN A  67     -13.481  14.884  26.342  1.00 51.24           H  
ATOM   1080  HG3 GLN A  67     -13.259  13.151  26.156  1.00 51.24           H  
ATOM   1081  CD  GLN A  67     -15.214  13.823  25.680  1.00 51.24           C  
ATOM   1082  NE2 GLN A  67     -15.216  14.443  24.519  1.00 51.24           N  
ATOM   1083 HE21 GLN A  67     -16.038  14.299  23.951  1.00 51.24           H  
ATOM   1084 HE22 GLN A  67     -14.369  14.904  24.219  1.00 51.24           H  
ATOM   1085  OE1 GLN A  67     -16.212  13.190  25.989  1.00 51.24           O  
ATOM   1086  N   GLN A  68     -15.766  14.957  30.661  1.00 55.32           N  
ATOM   1087  H   GLN A  68     -16.396  15.239  29.923  1.00 55.32           H  
ATOM   1088  CA  GLN A  68     -16.313  14.592  31.972  1.00 55.32           C  
ATOM   1089  HA  GLN A  68     -15.579  14.824  32.743  1.00 55.32           H  
ATOM   1090  C   GLN A  68     -16.562  13.082  32.022  1.00 55.32           C  
ATOM   1091  CB  GLN A  68     -17.595  15.377  32.292  1.00 55.32           C  
ATOM   1092  HB2 GLN A  68     -18.096  14.883  33.125  1.00 55.32           H  
ATOM   1093  HB3 GLN A  68     -18.266  15.360  31.433  1.00 55.32           H  
ATOM   1094  O   GLN A  68     -17.642  12.600  31.676  1.00 55.32           O  
ATOM   1095  CG  GLN A  68     -17.320  16.828  32.712  1.00 55.32           C  
ATOM   1096  HG2 GLN A  68     -16.932  17.390  31.862  1.00 55.32           H  
ATOM   1097  HG3 GLN A  68     -16.565  16.833  33.498  1.00 55.32           H  
ATOM   1098  CD  GLN A  68     -18.569  17.530  33.246  1.00 55.32           C  
ATOM   1099  NE2 GLN A  68     -18.419  18.657  33.903  1.00 55.32           N  
ATOM   1100 HE21 GLN A  68     -19.220  18.955  34.440  1.00 55.32           H  
ATOM   1101 HE22 GLN A  68     -17.496  18.981  34.156  1.00 55.32           H  
ATOM   1102  OE1 GLN A  68     -19.698  17.097  33.080  1.00 55.32           O  
ATOM   1103  N   CYS A  69     -15.554  12.331  32.444  1.00 56.51           N  
ATOM   1104  H   CYS A  69     -14.667  12.782  32.616  1.00 56.51           H  
ATOM   1105  CA  CYS A  69     -15.615  10.878  32.531  1.00 56.51           C  
ATOM   1106  HA  CYS A  69     -16.520  10.516  32.044  1.00 56.51           H  
ATOM   1107  C   CYS A  69     -15.627  10.414  33.996  1.00 56.51           C  
ATOM   1108  CB  CYS A  69     -14.417  10.304  31.791  1.00 56.51           C  
ATOM   1109  HB2 CYS A  69     -13.558  10.619  32.384  1.00 56.51           H  
ATOM   1110  HB3 CYS A  69     -14.485   9.217  31.768  1.00 56.51           H  
ATOM   1111  O   CYS A  69     -14.996  11.029  34.859  1.00 56.51           O  
ATOM   1112  SG  CYS A  69     -14.217  10.964  30.109  1.00 56.51           S  
ATOM   1113  HG  CYS A  69     -12.944  10.621  29.889  1.00 56.51           H  
ATOM   1114  N   ARG A  70     -16.315   9.305  34.275  1.00 56.60           N  
ATOM   1115  H   ARG A  70     -16.794   8.842  33.515  1.00 56.60           H  
ATOM   1116  CA  ARG A  70     -16.329   8.636  35.583  1.00 56.60           C  
ATOM   1117  HA  ARG A  70     -15.541   9.052  36.210  1.00 56.60           H  
ATOM   1118  C   ARG A  70     -15.997   7.155  35.416  1.00 56.60           C  
ATOM   1119  CB  ARG A  70     -17.686   8.836  36.286  1.00 56.60           C  
ATOM   1120  HB2 ARG A  70     -17.714   8.220  37.185  1.00 56.60           H  
ATOM   1121  HB3 ARG A  70     -18.476   8.480  35.624  1.00 56.60           H  
ATOM   1122  O   ARG A  70     -16.348   6.540  34.409  1.00 56.60           O  
ATOM   1123  CG  ARG A  70     -18.003  10.288  36.687  1.00 56.60           C  
ATOM   1124  HG2 ARG A  70     -19.022  10.312  37.072  1.00 56.60           H  
ATOM   1125  HG3 ARG A  70     -17.956  10.932  35.809  1.00 56.60           H  
ATOM   1126  CD  ARG A  70     -17.069  10.840  37.775  1.00 56.60           C  
ATOM   1127  HD2 ARG A  70     -17.082  10.164  38.630  1.00 56.60           H  
ATOM   1128  HD3 ARG A  70     -16.056  10.869  37.375  1.00 56.60           H  
ATOM   1129  NE  ARG A  70     -17.494  12.187  38.218  1.00 56.60           N  
ATOM   1130  HE  ARG A  70     -18.480  12.316  38.395  1.00 56.60           H  
ATOM   1131  NH1 ARG A  70     -15.421  13.176  38.347  1.00 56.60           N  
ATOM   1132 HH11 ARG A  70     -14.994  12.308  38.058  1.00 56.60           H  
ATOM   1133 HH12 ARG A  70     -14.850  13.970  38.600  1.00 56.60           H  
ATOM   1134  NH2 ARG A  70     -17.237  14.369  38.843  1.00 56.60           N  
ATOM   1135 HH21 ARG A  70     -18.236  14.499  38.916  1.00 56.60           H  
ATOM   1136 HH22 ARG A  70     -16.653  15.173  39.028  1.00 56.60           H  
ATOM   1137  CZ  ARG A  70     -16.719  13.231  38.469  1.00 56.60           C  
ATOM   1138  N   ILE A  71     -15.313   6.595  36.403  1.00 61.45           N  
ATOM   1139  H   ILE A  71     -15.139   7.128  37.243  1.00 61.45           H  
ATOM   1140  CA  ILE A  71     -14.979   5.172  36.468  1.00 61.45           C  
ATOM   1141  HA  ILE A  71     -15.262   4.681  35.537  1.00 61.45           H  
ATOM   1142  C   ILE A  71     -15.822   4.559  37.580  1.00 61.45           C  
ATOM   1143  CB  ILE A  71     -13.458   4.969  36.658  1.00 61.45           C  
ATOM   1144  HB  ILE A  71     -13.147   5.450  37.586  1.00 61.45           H  
ATOM   1145  O   ILE A  71     -16.017   5.193  38.612  1.00 61.45           O  
ATOM   1146  CG1 ILE A  71     -12.731   5.651  35.476  1.00 61.45           C  
ATOM   1147 HG12 ILE A  71     -12.882   6.729  35.533  1.00 61.45           H  
ATOM   1148 HG13 ILE A  71     -13.172   5.306  34.540  1.00 61.45           H  
ATOM   1149  CG2 ILE A  71     -13.116   3.471  36.755  1.00 61.45           C  
ATOM   1150 HG21 ILE A  71     -12.050   3.339  36.945  1.00 61.45           H  
ATOM   1151 HG22 ILE A  71     -13.629   3.019  37.604  1.00 61.45           H  
ATOM   1152 HG23 ILE A  71     -13.399   2.949  35.841  1.00 61.45           H  
ATOM   1153  CD1 ILE A  71     -11.228   5.418  35.393  1.00 61.45           C  
ATOM   1154 HD11 ILE A  71     -10.736   5.801  36.287  1.00 61.45           H  
ATOM   1155 HD12 ILE A  71     -11.003   4.359  35.265  1.00 61.45           H  
ATOM   1156 HD13 ILE A  71     -10.871   5.939  34.504  1.00 61.45           H  
ATOM   1157  N   ALA A  72     -16.355   3.366  37.330  1.00 62.64           N  
ATOM   1158  H   ALA A  72     -16.163   2.926  36.441  1.00 62.64           H  
ATOM   1159  CA  ALA A  72     -17.031   2.544  38.319  1.00 62.64           C  
ATOM   1160  HA  ALA A  72     -16.853   2.971  39.306  1.00 62.64           H  
ATOM   1161  C   ALA A  72     -16.442   1.124  38.283  1.00 62.64           C  
ATOM   1162  CB  ALA A  72     -18.543   2.573  38.068  1.00 62.64           C  
ATOM   1163  HB1 ALA A  72     -18.909   3.595  38.157  1.00 62.64           H  
ATOM   1164  HB2 ALA A  72     -18.761   2.191  37.071  1.00 62.64           H  
ATOM   1165  HB3 ALA A  72     -19.043   1.949  38.808  1.00 62.64           H  
ATOM   1166  O   ALA A  72     -16.396   0.477  37.232  1.00 62.64           O  
ATOM   1167  N   VAL A  73     -15.974   0.636  39.425  1.00 66.75           N  
ATOM   1168  H   VAL A  73     -16.034   1.222  40.246  1.00 66.75           H  
ATOM   1169  CA  VAL A  73     -15.397  -0.698  39.598  1.00 66.75           C  
ATOM   1170  HA  VAL A  73     -15.120  -1.104  38.625  1.00 66.75           H  
ATOM   1171  C   VAL A  73     -16.452  -1.604  40.218  1.00 66.75           C  
ATOM   1172  CB  VAL A  73     -14.121  -0.641  40.458  1.00 66.75           C  
ATOM   1173  HB  VAL A  73     -14.377  -0.301  41.462  1.00 66.75           H  
ATOM   1174  O   VAL A  73     -16.943  -1.332  41.309  1.00 66.75           O  
ATOM   1175  CG1 VAL A  73     -13.472  -2.028  40.552  1.00 66.75           C  
ATOM   1176 HG11 VAL A  73     -12.575  -1.964  41.169  1.00 66.75           H  
ATOM   1177 HG12 VAL A  73     -14.156  -2.734  41.022  1.00 66.75           H  
ATOM   1178 HG13 VAL A  73     -13.205  -2.388  39.558  1.00 66.75           H  
ATOM   1179  CG2 VAL A  73     -13.082   0.321  39.865  1.00 66.75           C  
ATOM   1180 HG21 VAL A  73     -12.835   0.037  38.842  1.00 66.75           H  
ATOM   1181 HG22 VAL A  73     -12.183   0.310  40.482  1.00 66.75           H  
ATOM   1182 HG23 VAL A  73     -13.465   1.342  39.882  1.00 66.75           H  
ATOM   1183  N   PHE A  74     -16.807  -2.690  39.534  1.00 67.29           N  
ATOM   1184  H   PHE A  74     -16.300  -2.913  38.689  1.00 67.29           H  
ATOM   1185  CA  PHE A  74     -17.859  -3.607  39.974  1.00 67.29           C  
ATOM   1186  HA  PHE A  74     -18.488  -3.092  40.700  1.00 67.29           H  
ATOM   1187  C   PHE A  74     -17.265  -4.832  40.664  1.00 67.29           C  
ATOM   1188  CB  PHE A  74     -18.773  -3.974  38.801  1.00 67.29           C  
ATOM   1189  HB2 PHE A  74     -18.175  -4.347  37.969  1.00 67.29           H  
ATOM   1190  HB3 PHE A  74     -19.446  -4.773  39.113  1.00 67.29           H  
ATOM   1191  O   PHE A  74     -16.541  -5.622  40.047  1.00 67.29           O  
ATOM   1192  CG  PHE A  74     -19.605  -2.795  38.350  1.00 67.29           C  
ATOM   1193  CD1 PHE A  74     -20.796  -2.489  39.028  1.00 67.29           C  
ATOM   1194  HD1 PHE A  74     -21.139  -3.115  39.838  1.00 67.29           H  
ATOM   1195  CD2 PHE A  74     -19.134  -1.937  37.338  1.00 67.29           C  
ATOM   1196  HD2 PHE A  74     -18.198  -2.150  36.843  1.00 67.29           H  
ATOM   1197  CE1 PHE A  74     -21.493  -1.317  38.706  1.00 67.29           C  
ATOM   1198  HE1 PHE A  74     -22.372  -1.046  39.273  1.00 67.29           H  
ATOM   1199  CE2 PHE A  74     -19.862  -0.785  36.994  1.00 67.29           C  
ATOM   1200  HE2 PHE A  74     -19.492  -0.111  36.235  1.00 67.29           H  
ATOM   1201  CZ  PHE A  74     -21.049  -0.479  37.673  1.00 67.29           C  
ATOM   1202  HZ  PHE A  74     -21.605   0.414  37.425  1.00 67.29           H  
ATOM   1203  N   LEU A  75     -17.597  -5.002  41.945  1.00 70.68           N  
ATOM   1204  H   LEU A  75     -18.233  -4.333  42.356  1.00 70.68           H  
ATOM   1205  CA  LEU A  75     -17.091  -6.074  42.804  1.00 70.68           C  
ATOM   1206  HA  LEU A  75     -16.538  -6.789  42.195  1.00 70.68           H  
ATOM   1207  C   LEU A  75     -18.245  -6.844  43.462  1.00 70.68           C  
ATOM   1208  CB  LEU A  75     -16.122  -5.490  43.855  1.00 70.68           C  
ATOM   1209  HB2 LEU A  75     -16.674  -4.771  44.460  1.00 70.68           H  
ATOM   1210  HB3 LEU A  75     -15.792  -6.290  44.518  1.00 70.68           H  
ATOM   1211  O   LEU A  75     -19.342  -6.323  43.633  1.00 70.68           O  
ATOM   1212  CG  LEU A  75     -14.877  -4.784  43.281  1.00 70.68           C  
ATOM   1213  HG  LEU A  75     -15.192  -3.965  42.634  1.00 70.68           H  
ATOM   1214  CD1 LEU A  75     -14.030  -4.199  44.405  1.00 70.68           C  
ATOM   1215 HD11 LEU A  75     -14.651  -3.581  45.054  1.00 70.68           H  
ATOM   1216 HD12 LEU A  75     -13.577  -4.993  45.001  1.00 70.68           H  
ATOM   1217 HD13 LEU A  75     -13.242  -3.570  43.991  1.00 70.68           H  
ATOM   1218  CD2 LEU A  75     -13.974  -5.733  42.493  1.00 70.68           C  
ATOM   1219 HD21 LEU A  75     -13.751  -6.623  43.082  1.00 70.68           H  
ATOM   1220 HD22 LEU A  75     -13.042  -5.218  42.260  1.00 70.68           H  
ATOM   1221 HD23 LEU A  75     -14.467  -6.008  41.561  1.00 70.68           H  
ATOM   1222  N   GLY A  76     -17.987  -8.095  43.842  1.00 70.96           N  
ATOM   1223  H   GLY A  76     -17.019  -8.382  43.803  1.00 70.96           H  
ATOM   1224  CA  GLY A  76     -18.847  -8.831  44.779  1.00 70.96           C  
ATOM   1225  HA2 GLY A  76     -18.929  -9.876  44.480  1.00 70.96           H  
ATOM   1226  HA3 GLY A  76     -19.854  -8.415  44.795  1.00 70.96           H  
ATOM   1227  C   GLY A  76     -18.276  -8.771  46.198  1.00 70.96           C  
ATOM   1228  O   GLY A  76     -17.140  -8.327  46.391  1.00 70.96           O  
ATOM   1229  N   VAL A  77     -19.034  -9.243  47.183  1.00 79.41           N  
ATOM   1230  H   VAL A  77     -19.943  -9.605  46.934  1.00 79.41           H  
ATOM   1231  CA  VAL A  77     -18.588  -9.416  48.576  1.00 79.41           C  
ATOM   1232  HA  VAL A  77     -18.203  -8.467  48.951  1.00 79.41           H  
ATOM   1233  C   VAL A  77     -17.462 -10.446  48.646  1.00 79.41           C  
ATOM   1234  CB  VAL A  77     -19.758  -9.823  49.493  1.00 79.41           C  
ATOM   1235  HB  VAL A  77     -20.133 -10.800  49.189  1.00 79.41           H  
ATOM   1236  O   VAL A  77     -17.561 -11.521  48.056  1.00 79.41           O  
ATOM   1237  CG1 VAL A  77     -19.322  -9.899  50.962  1.00 79.41           C  
ATOM   1238 HG11 VAL A  77     -20.177 -10.150  51.590  1.00 79.41           H  
ATOM   1239 HG12 VAL A  77     -18.916  -8.940  51.284  1.00 79.41           H  
ATOM   1240 HG13 VAL A  77     -18.567 -10.673  51.100  1.00 79.41           H  
ATOM   1241  CG2 VAL A  77     -20.909  -8.813  49.410  1.00 79.41           C  
ATOM   1242 HG21 VAL A  77     -21.351  -8.833  48.413  1.00 79.41           H  
ATOM   1243 HG22 VAL A  77     -20.545  -7.808  49.622  1.00 79.41           H  
ATOM   1244 HG23 VAL A  77     -21.688  -9.072  50.127  1.00 79.41           H  
ATOM   1245  N   GLN A  78     -16.378 -10.146  49.357  1.00 75.76           N  
ATOM   1246  H   GLN A  78     -16.367  -9.285  49.885  1.00 75.76           H  
ATOM   1247  CA  GLN A  78     -15.286 -11.104  49.551  1.00 75.76           C  
ATOM   1248  HA  GLN A  78     -15.168 -11.699  48.645  1.00 75.76           H  
ATOM   1249  C   GLN A  78     -15.615 -12.068  50.693  1.00 75.76           C  
ATOM   1250  CB  GLN A  78     -13.965 -10.367  49.805  1.00 75.76           C  
ATOM   1251  HB2 GLN A  78     -14.109  -9.659  50.621  1.00 75.76           H  
ATOM   1252  HB3 GLN A  78     -13.197 -11.079  50.108  1.00 75.76           H  
ATOM   1253  O   GLN A  78     -16.047 -11.646  51.761  1.00 75.76           O  
ATOM   1254  CG  GLN A  78     -13.494  -9.605  48.560  1.00 75.76           C  
ATOM   1255  HG2 GLN A  78     -14.314  -8.981  48.205  1.00 75.76           H  
ATOM   1256  HG3 GLN A  78     -12.659  -8.964  48.845  1.00 75.76           H  
ATOM   1257  CD  GLN A  78     -13.033 -10.493  47.409  1.00 75.76           C  
ATOM   1258  NE2 GLN A  78     -13.173 -10.055  46.176  1.00 75.76           N  
ATOM   1259 HE21 GLN A  78     -12.771 -10.636  45.455  1.00 75.76           H  
ATOM   1260 HE22 GLN A  78     -13.556  -9.135  46.009  1.00 75.76           H  
ATOM   1261  OE1 GLN A  78     -12.526 -11.585  47.595  1.00 75.76           O  
ATOM   1262  N   ALA A  79     -15.361 -13.365  50.492  1.00 72.17           N  
ATOM   1263  H   ALA A  79     -15.078 -13.678  49.575  1.00 72.17           H  
ATOM   1264  CA  ALA A  79     -15.534 -14.370  51.545  1.00 72.17           C  
ATOM   1265  HA  ALA A  79     -16.537 -14.279  51.961  1.00 72.17           H  
ATOM   1266  C   ALA A  79     -14.533 -14.185  52.706  1.00 72.17           C  
ATOM   1267  CB  ALA A  79     -15.397 -15.757  50.905  1.00 72.17           C  
ATOM   1268  HB1 ALA A  79     -14.407 -15.882  50.467  1.00 72.17           H  
ATOM   1269  HB2 ALA A  79     -16.151 -15.882  50.128  1.00 72.17           H  
ATOM   1270  HB3 ALA A  79     -15.552 -16.526  51.661  1.00 72.17           H  
ATOM   1271  O   ALA A  79     -14.824 -14.521  53.851  1.00 72.17           O  
ATOM   1272  N   ASN A  80     -13.350 -13.631  52.416  1.00 77.34           N  
ATOM   1273  H   ASN A  80     -13.202 -13.328  51.464  1.00 77.34           H  
ATOM   1274  CA  ASN A  80     -12.330 -13.306  53.409  1.00 77.34           C  
ATOM   1275  HA  ASN A  80     -12.378 -14.035  54.219  1.00 77.34           H  
ATOM   1276  C   ASN A  80     -12.573 -11.910  54.007  1.00 77.34           C  
ATOM   1277  CB  ASN A  80     -10.945 -13.424  52.741  1.00 77.34           C  
ATOM   1278  HB2 ASN A  80     -10.789 -14.455  52.425  1.00 77.34           H  
ATOM   1279  HB3 ASN A  80     -10.921 -12.787  51.858  1.00 77.34           H  
ATOM   1280  O   ASN A  80     -12.576 -10.917  53.278  1.00 77.34           O  
ATOM   1281  CG  ASN A  80      -9.785 -13.018  53.638  1.00 77.34           C  
ATOM   1282  ND2 ASN A  80      -8.579 -13.041  53.126  1.00 77.34           N  
ATOM   1283 HD21 ASN A  80      -8.425 -13.349  52.177  1.00 77.34           H  
ATOM   1284 HD22 ASN A  80      -7.818 -12.801  53.746  1.00 77.34           H  
ATOM   1285  OD1 ASN A  80      -9.930 -12.654  54.792  1.00 77.34           O  
ATOM   1286  N   ARG A  81     -12.651 -11.829  55.342  1.00 75.56           N  
ATOM   1287  H   ARG A  81     -12.618 -12.697  55.856  1.00 75.56           H  
ATOM   1288  CA  ARG A  81     -12.771 -10.578  56.107  1.00 75.56           C  
ATOM   1289  HA  ARG A  81     -13.706 -10.092  55.830  1.00 75.56           H  
ATOM   1290  C   ARG A  81     -11.663  -9.562  55.798  1.00 75.56           C  
ATOM   1291  CB  ARG A  81     -12.819 -10.928  57.601  1.00 75.56           C  
ATOM   1292  HB2 ARG A  81     -13.639 -11.626  57.773  1.00 75.56           H  
ATOM   1293  HB3 ARG A  81     -11.885 -11.407  57.895  1.00 75.56           H  
ATOM   1294  O   ARG A  81     -11.977  -8.405  55.559  1.00 75.56           O  
ATOM   1295  CG  ARG A  81     -13.041  -9.684  58.465  1.00 75.56           C  
ATOM   1296  HG2 ARG A  81     -13.943  -9.164  58.141  1.00 75.56           H  
ATOM   1297  HG3 ARG A  81     -12.188  -9.014  58.356  1.00 75.56           H  
ATOM   1298  CD  ARG A  81     -13.176 -10.065  59.937  1.00 75.56           C  
ATOM   1299  HD2 ARG A  81     -14.068 -10.678  60.066  1.00 75.56           H  
ATOM   1300  HD3 ARG A  81     -12.295 -10.632  60.238  1.00 75.56           H  
ATOM   1301  NE  ARG A  81     -13.274  -8.850  60.749  1.00 75.56           N  
ATOM   1302  HE  ARG A  81     -12.988  -7.996  60.294  1.00 75.56           H  
ATOM   1303  NH1 ARG A  81     -13.677  -9.835  62.785  1.00 75.56           N  
ATOM   1304 HH11 ARG A  81     -13.549 -10.738  62.352  1.00 75.56           H  
ATOM   1305 HH12 ARG A  81     -13.845  -9.741  63.776  1.00 75.56           H  
ATOM   1306  NH2 ARG A  81     -13.643  -7.601  62.583  1.00 75.56           N  
ATOM   1307 HH21 ARG A  81     -13.426  -6.813  61.990  1.00 75.56           H  
ATOM   1308 HH22 ARG A  81     -13.785  -7.480  63.575  1.00 75.56           H  
ATOM   1309  CZ  ARG A  81     -13.535  -8.773  62.035  1.00 75.56           C  
ATOM   1310  N   ALA A  82     -10.402  -9.988  55.715  1.00 74.83           N  
ATOM   1311  H   ALA A  82     -10.215 -10.973  55.837  1.00 74.83           H  
ATOM   1312  CA  ALA A  82      -9.287  -9.102  55.359  1.00 74.83           C  
ATOM   1313  HA  ALA A  82      -9.294  -8.238  56.023  1.00 74.83           H  
ATOM   1314  C   ALA A  82      -9.399  -8.582  53.913  1.00 74.83           C  
ATOM   1315  CB  ALA A  82      -7.976  -9.872  55.562  1.00 74.83           C  
ATOM   1316  HB1 ALA A  82      -7.134  -9.213  55.349  1.00 74.83           H  
ATOM   1317  HB2 ALA A  82      -7.903 -10.209  56.596  1.00 74.83           H  
ATOM   1318  HB3 ALA A  82      -7.933 -10.733  54.894  1.00 74.83           H  
ATOM   1319  O   ALA A  82      -8.977  -7.470  53.602  1.00 74.83           O  
ATOM   1320  N   GLY A  83      -9.991  -9.385  53.021  1.00 72.73           N  
ATOM   1321  H   GLY A  83     -10.388 -10.249  53.363  1.00 72.73           H  
ATOM   1322  CA  GLY A  83     -10.296  -8.984  51.650  1.00 72.73           C  
ATOM   1323  HA2 GLY A  83     -10.632  -9.857  51.090  1.00 72.73           H  
ATOM   1324  HA3 GLY A  83      -9.400  -8.583  51.176  1.00 72.73           H  
ATOM   1325  C   GLY A  83     -11.401  -7.930  51.590  1.00 72.73           C  
ATOM   1326  O   GLY A  83     -11.262  -6.952  50.860  1.00 72.73           O  
ATOM   1327  N   GLN A  84     -12.462  -8.109  52.380  1.00 80.67           N  
ATOM   1328  H   GLN A  84     -12.510  -8.946  52.943  1.00 80.67           H  
ATOM   1329  CA  GLN A  84     -13.588  -7.179  52.451  1.00 80.67           C  
ATOM   1330  HA  GLN A  84     -13.898  -6.948  51.432  1.00 80.67           H  
ATOM   1331  C   GLN A  84     -13.199  -5.850  53.114  1.00 80.67           C  
ATOM   1332  CB  GLN A  84     -14.762  -7.864  53.170  1.00 80.67           C  
ATOM   1333  HB2 GLN A  84     -14.968  -8.823  52.695  1.00 80.67           H  
ATOM   1334  HB3 GLN A  84     -14.489  -8.053  54.208  1.00 80.67           H  
ATOM   1335  O   GLN A  84     -13.481  -4.804  52.546  1.00 80.67           O  
ATOM   1336  CG  GLN A  84     -16.042  -7.015  53.140  1.00 80.67           C  
ATOM   1337  HG2 GLN A  84     -15.868  -6.082  53.676  1.00 80.67           H  
ATOM   1338  HG3 GLN A  84     -16.833  -7.549  53.666  1.00 80.67           H  
ATOM   1339  CD  GLN A  84     -16.540  -6.706  51.729  1.00 80.67           C  
ATOM   1340  NE2 GLN A  84     -16.900  -5.469  51.466  1.00 80.67           N  
ATOM   1341 HE21 GLN A  84     -17.380  -5.192  50.621  1.00 80.67           H  
ATOM   1342 HE22 GLN A  84     -16.711  -4.713  52.109  1.00 80.67           H  
ATOM   1343  OE1 GLN A  84     -16.602  -7.569  50.855  1.00 80.67           O  
ATOM   1344  N   GLU A  85     -12.465  -5.875  54.231  1.00 77.67           N  
ATOM   1345  H   GLU A  85     -12.286  -6.764  54.676  1.00 77.67           H  
ATOM   1346  CA  GLU A  85     -11.965  -4.663  54.905  1.00 77.67           C  
ATOM   1347  HA  GLU A  85     -12.808  -4.035  55.192  1.00 77.67           H  
ATOM   1348  C   GLU A  85     -11.069  -3.821  53.978  1.00 77.67           C  
ATOM   1349  CB  GLU A  85     -11.184  -5.071  56.173  1.00 77.67           C  
ATOM   1350  HB2 GLU A  85     -10.482  -5.863  55.909  1.00 77.67           H  
ATOM   1351  HB3 GLU A  85     -10.613  -4.214  56.530  1.00 77.67           H  
ATOM   1352  O   GLU A  85     -11.079  -2.592  54.032  1.00 77.67           O  
ATOM   1353  CG  GLU A  85     -12.105  -5.546  57.318  1.00 77.67           C  
ATOM   1354  HG2 GLU A  85     -12.805  -6.286  56.930  1.00 77.67           H  
ATOM   1355  HG3 GLU A  85     -12.692  -4.694  57.659  1.00 77.67           H  
ATOM   1356  CD  GLU A  85     -11.372  -6.167  58.528  1.00 77.67           C  
ATOM   1357  OE1 GLU A  85     -12.078  -6.603  59.483  1.00 77.67           O  
ATOM   1358  OE2 GLU A  85     -10.126  -6.269  58.498  1.00 77.67           O  
ATOM   1359  N   HIS A  86     -10.328  -4.473  53.077  1.00 74.85           N  
ATOM   1360  H   HIS A  86     -10.339  -5.483  53.090  1.00 74.85           H  
ATOM   1361  CA  HIS A  86      -9.535  -3.781  52.066  1.00 74.85           C  
ATOM   1362  HA  HIS A  86      -8.947  -3.009  52.562  1.00 74.85           H  
ATOM   1363  C   HIS A  86     -10.392  -3.095  51.000  1.00 74.85           C  
ATOM   1364  CB  HIS A  86      -8.586  -4.775  51.398  1.00 74.85           C  
ATOM   1365  HB2 HIS A  86      -8.160  -5.428  52.159  1.00 74.85           H  
ATOM   1366  HB3 HIS A  86      -9.132  -5.392  50.683  1.00 74.85           H  
ATOM   1367  O   HIS A  86     -10.099  -1.964  50.625  1.00 74.85           O  
ATOM   1368  CG  HIS A  86      -7.450  -4.083  50.705  1.00 74.85           C  
ATOM   1369  CD2 HIS A  86      -7.295  -3.815  49.369  1.00 74.85           C  
ATOM   1370  HD2 HIS A  86      -8.009  -4.026  48.586  1.00 74.85           H  
ATOM   1371  ND1 HIS A  86      -6.345  -3.601  51.353  1.00 74.85           N  
ATOM   1372  HD1 HIS A  86      -6.189  -3.640  52.350  1.00 74.85           H  
ATOM   1373  CE1 HIS A  86      -5.517  -3.101  50.432  1.00 74.85           C  
ATOM   1374  HE1 HIS A  86      -4.538  -2.703  50.656  1.00 74.85           H  
ATOM   1375  NE2 HIS A  86      -6.038  -3.214  49.202  1.00 74.85           N  
ATOM   1376  N   ILE A  87     -11.439  -3.773  50.519  1.00 71.86           N  
ATOM   1377  H   ILE A  87     -11.654  -4.676  50.918  1.00 71.86           H  
ATOM   1378  CA  ILE A  87     -12.389  -3.198  49.557  1.00 71.86           C  
ATOM   1379  HA  ILE A  87     -11.836  -2.788  48.713  1.00 71.86           H  
ATOM   1380  C   ILE A  87     -13.139  -2.034  50.195  1.00 71.86           C  
ATOM   1381  CB  ILE A  87     -13.364  -4.273  49.033  1.00 71.86           C  
ATOM   1382  HB  ILE A  87     -13.773  -4.822  49.881  1.00 71.86           H  
ATOM   1383  O   ILE A  87     -13.310  -1.012  49.546  1.00 71.86           O  
ATOM   1384  CG1 ILE A  87     -12.586  -5.249  48.127  1.00 71.86           C  
ATOM   1385 HG12 ILE A  87     -11.715  -5.628  48.661  1.00 71.86           H  
ATOM   1386 HG13 ILE A  87     -12.232  -4.723  47.240  1.00 71.86           H  
ATOM   1387  CG2 ILE A  87     -14.544  -3.649  48.258  1.00 71.86           C  
ATOM   1388 HG21 ILE A  87     -15.205  -4.415  47.854  1.00 71.86           H  
ATOM   1389 HG22 ILE A  87     -14.168  -3.021  47.450  1.00 71.86           H  
ATOM   1390 HG23 ILE A  87     -15.153  -3.039  48.925  1.00 71.86           H  
ATOM   1391  CD1 ILE A  87     -13.428  -6.449  47.698  1.00 71.86           C  
ATOM   1392 HD11 ILE A  87     -12.777  -7.189  47.232  1.00 71.86           H  
ATOM   1393 HD12 ILE A  87     -13.915  -6.864  48.580  1.00 71.86           H  
ATOM   1394 HD13 ILE A  87     -14.187  -6.156  46.973  1.00 71.86           H  
ATOM   1395  N   ASP A  88     -13.533  -2.156  51.461  1.00 77.07           N  
ATOM   1396  H   ASP A  88     -13.441  -3.054  51.914  1.00 77.07           H  
ATOM   1397  CA  ASP A  88     -14.216  -1.088  52.189  1.00 77.07           C  
ATOM   1398  HA  ASP A  88     -15.094  -0.785  51.619  1.00 77.07           H  
ATOM   1399  C   ASP A  88     -13.310   0.146  52.342  1.00 77.07           C  
ATOM   1400  CB  ASP A  88     -14.675  -1.604  53.565  1.00 77.07           C  
ATOM   1401  HB2 ASP A  88     -15.101  -0.766  54.118  1.00 77.07           H  
ATOM   1402  HB3 ASP A  88     -13.804  -1.956  54.119  1.00 77.07           H  
ATOM   1403  O   ASP A  88     -13.761   1.275  52.142  1.00 77.07           O  
ATOM   1404  CG  ASP A  88     -15.727  -2.723  53.527  1.00 77.07           C  
ATOM   1405  OD1 ASP A  88     -16.412  -2.898  52.495  1.00 77.07           O  
ATOM   1406  OD2 ASP A  88     -15.890  -3.406  54.561  1.00 77.07           O  
ATOM   1407  N   ALA A  89     -12.018  -0.058  52.631  1.00 75.05           N  
ATOM   1408  H   ALA A  89     -11.716  -1.002  52.829  1.00 75.05           H  
ATOM   1409  CA  ALA A  89     -11.028   1.016  52.680  1.00 75.05           C  
ATOM   1410  HA  ALA A  89     -11.405   1.802  53.335  1.00 75.05           H  
ATOM   1411  C   ALA A  89     -10.785   1.655  51.300  1.00 75.05           C  
ATOM   1412  CB  ALA A  89      -9.732   0.463  53.286  1.00 75.05           C  
ATOM   1413  HB1 ALA A  89      -9.331  -0.328  52.652  1.00 75.05           H  
ATOM   1414  HB2 ALA A  89      -9.934   0.059  54.278  1.00 75.05           H  
ATOM   1415  HB3 ALA A  89      -8.999   1.266  53.368  1.00 75.05           H  
ATOM   1416  O   ALA A  89     -10.725   2.877  51.200  1.00 75.05           O  
ATOM   1417  N   GLU A  90     -10.685   0.851  50.236  1.00 72.75           N  
ATOM   1418  H   GLU A  90     -10.732  -0.147  50.387  1.00 72.75           H  
ATOM   1419  CA  GLU A  90     -10.527   1.325  48.852  1.00 72.75           C  
ATOM   1420  HA  GLU A  90      -9.682   2.012  48.814  1.00 72.75           H  
ATOM   1421  C   GLU A  90     -11.768   2.106  48.383  1.00 72.75           C  
ATOM   1422  CB  GLU A  90     -10.218   0.110  47.945  1.00 72.75           C  
ATOM   1423  HB2 GLU A  90     -11.100  -0.526  47.874  1.00 72.75           H  
ATOM   1424  HB3 GLU A  90      -9.420  -0.465  48.415  1.00 72.75           H  
ATOM   1425  O   GLU A  90     -11.648   3.183  47.803  1.00 72.75           O  
ATOM   1426  CG  GLU A  90      -9.752   0.494  46.530  1.00 72.75           C  
ATOM   1427  HG2 GLU A  90     -10.539   1.067  46.040  1.00 72.75           H  
ATOM   1428  HG3 GLU A  90      -8.876   1.136  46.632  1.00 72.75           H  
ATOM   1429  CD  GLU A  90      -9.351  -0.705  45.644  1.00 72.75           C  
ATOM   1430  OE1 GLU A  90      -9.580  -0.646  44.414  1.00 72.75           O  
ATOM   1431  OE2 GLU A  90      -8.718  -1.659  46.158  1.00 72.75           O  
ATOM   1432  N   ALA A  91     -12.967   1.617  48.711  1.00 74.31           N  
ATOM   1433  H   ALA A  91     -13.004   0.727  49.186  1.00 74.31           H  
ATOM   1434  CA  ALA A  91     -14.234   2.268  48.397  1.00 74.31           C  
ATOM   1435  HA  ALA A  91     -14.274   2.457  47.325  1.00 74.31           H  
ATOM   1436  C   ALA A  91     -14.371   3.616  49.117  1.00 74.31           C  
ATOM   1437  CB  ALA A  91     -15.384   1.325  48.780  1.00 74.31           C  
ATOM   1438  HB1 ALA A  91     -15.291   0.378  48.249  1.00 74.31           H  
ATOM   1439  HB2 ALA A  91     -16.338   1.784  48.518  1.00 74.31           H  
ATOM   1440  HB3 ALA A  91     -15.367   1.129  49.852  1.00 74.31           H  
ATOM   1441  O   ALA A  91     -14.860   4.577  48.522  1.00 74.31           O  
ATOM   1442  N   LEU A  92     -13.917   3.702  50.373  1.00 73.17           N  
ATOM   1443  H   LEU A  92     -13.573   2.861  50.813  1.00 73.17           H  
ATOM   1444  CA  LEU A  92     -13.895   4.946  51.145  1.00 73.17           C  
ATOM   1445  HA  LEU A  92     -14.875   5.416  51.056  1.00 73.17           H  
ATOM   1446  C   LEU A  92     -12.856   5.945  50.608  1.00 73.17           C  
ATOM   1447  CB  LEU A  92     -13.622   4.593  52.619  1.00 73.17           C  
ATOM   1448  HB2 LEU A  92     -12.592   4.246  52.701  1.00 73.17           H  
ATOM   1449  HB3 LEU A  92     -14.273   3.771  52.917  1.00 73.17           H  
ATOM   1450  O   LEU A  92     -13.091   7.150  50.650  1.00 73.17           O  
ATOM   1451  CG  LEU A  92     -13.838   5.760  53.599  1.00 73.17           C  
ATOM   1452  HG  LEU A  92     -13.310   6.648  53.253  1.00 73.17           H  
ATOM   1453  CD1 LEU A  92     -15.326   6.089  53.764  1.00 73.17           C  
ATOM   1454 HD11 LEU A  92     -15.446   6.880  54.504  1.00 73.17           H  
ATOM   1455 HD12 LEU A  92     -15.873   5.202  54.084  1.00 73.17           H  
ATOM   1456 HD13 LEU A  92     -15.730   6.445  52.816  1.00 73.17           H  
ATOM   1457  CD2 LEU A  92     -13.282   5.392  54.976  1.00 73.17           C  
ATOM   1458 HD21 LEU A  92     -12.216   5.186  54.890  1.00 73.17           H  
ATOM   1459 HD22 LEU A  92     -13.789   4.505  55.357  1.00 73.17           H  
ATOM   1460 HD23 LEU A  92     -13.425   6.223  55.666  1.00 73.17           H  
ATOM   1461  N   GLU A  93     -11.721   5.451  50.110  1.00 73.59           N  
ATOM   1462  H   GLU A  93     -11.571   4.453  50.163  1.00 73.59           H  
ATOM   1463  CA  GLU A  93     -10.630   6.275  49.584  1.00 73.59           C  
ATOM   1464  HA  GLU A  93     -10.477   7.117  50.258  1.00 73.59           H  
ATOM   1465  C   GLU A  93     -10.952   6.864  48.200  1.00 73.59           C  
ATOM   1466  CB  GLU A  93      -9.337   5.433  49.567  1.00 73.59           C  
ATOM   1467  HB2 GLU A  93      -9.209   4.978  50.549  1.00 73.59           H  
ATOM   1468  HB3 GLU A  93      -9.431   4.640  48.826  1.00 73.59           H  
ATOM   1469  O   GLU A  93     -10.696   8.046  47.967  1.00 73.59           O  
ATOM   1470  CG  GLU A  93      -8.077   6.262  49.269  1.00 73.59           C  
ATOM   1471  HG2 GLU A  93      -8.199   6.750  48.302  1.00 73.59           H  
ATOM   1472  HG3 GLU A  93      -7.985   7.040  50.027  1.00 73.59           H  
ATOM   1473  CD  GLU A  93      -6.774   5.438  49.239  1.00 73.59           C  
ATOM   1474  OE1 GLU A  93      -5.765   5.972  48.713  1.00 73.59           O  
ATOM   1475  OE2 GLU A  93      -6.740   4.253  49.647  1.00 73.59           O  
ATOM   1476  N   TYR A  94     -11.518   6.067  47.285  1.00 66.56           N  
ATOM   1477  H   TYR A  94     -11.656   5.096  47.528  1.00 66.56           H  
ATOM   1478  CA  TYR A  94     -11.688   6.461  45.878  1.00 66.56           C  
ATOM   1479  HA  TYR A  94     -11.144   7.389  45.704  1.00 66.56           H  
ATOM   1480  C   TYR A  94     -13.136   6.750  45.466  1.00 66.56           C  
ATOM   1481  CB  TYR A  94     -11.056   5.397  44.970  1.00 66.56           C  
ATOM   1482  HB2 TYR A  94     -11.181   5.696  43.929  1.00 66.56           H  
ATOM   1483  HB3 TYR A  94     -11.594   4.459  45.111  1.00 66.56           H  
ATOM   1484  O   TYR A  94     -13.354   7.497  44.510  1.00 66.56           O  
ATOM   1485  CG  TYR A  94      -9.578   5.169  45.228  1.00 66.56           C  
ATOM   1486  CD1 TYR A  94      -8.640   6.189  44.974  1.00 66.56           C  
ATOM   1487  HD1 TYR A  94      -8.978   7.129  44.563  1.00 66.56           H  
ATOM   1488  CD2 TYR A  94      -9.158   3.964  45.812  1.00 66.56           C  
ATOM   1489  HD2 TYR A  94      -9.893   3.199  46.016  1.00 66.56           H  
ATOM   1490  CE1 TYR A  94      -7.294   6.017  45.356  1.00 66.56           C  
ATOM   1491  HE1 TYR A  94      -6.592   6.833  45.260  1.00 66.56           H  
ATOM   1492  CE2 TYR A  94      -7.818   3.785  46.195  1.00 66.56           C  
ATOM   1493  HE2 TYR A  94      -7.519   2.896  46.730  1.00 66.56           H  
ATOM   1494  OH  TYR A  94      -5.640   4.690  46.498  1.00 66.56           O  
ATOM   1495  HH  TYR A  94      -5.624   5.143  47.344  1.00 66.56           H  
ATOM   1496  CZ  TYR A  94      -6.893   4.821  45.989  1.00 66.56           C  
ATOM   1497  N   GLY A  95     -14.133   6.198  46.166  1.00 68.14           N  
ATOM   1498  H   GLY A  95     -13.908   5.632  46.971  1.00 68.14           H  
ATOM   1499  CA  GLY A  95     -15.552   6.427  45.867  1.00 68.14           C  
ATOM   1500  HA2 GLY A  95     -15.755   7.497  45.916  1.00 68.14           H  
ATOM   1501  HA3 GLY A  95     -16.151   5.928  46.630  1.00 68.14           H  
ATOM   1502  C   GLY A  95     -16.020   5.915  44.495  1.00 68.14           C  
ATOM   1503  O   GLY A  95     -17.073   6.335  44.014  1.00 68.14           O  
ATOM   1504  N   ASP A  96     -15.250   5.038  43.847  1.00 67.81           N  
ATOM   1505  H   ASP A  96     -14.370   4.765  44.261  1.00 67.81           H  
ATOM   1506  CA  ASP A  96     -15.510   4.488  42.511  1.00 67.81           C  
ATOM   1507  HA  ASP A  96     -16.329   5.049  42.061  1.00 67.81           H  
ATOM   1508  C   ASP A  96     -15.970   3.020  42.533  1.00 67.81           C  
ATOM   1509  CB  ASP A  96     -14.280   4.709  41.606  1.00 67.81           C  
ATOM   1510  HB2 ASP A  96     -14.534   4.388  40.595  1.00 67.81           H  
ATOM   1511  HB3 ASP A  96     -14.062   5.776  41.567  1.00 67.81           H  
ATOM   1512  O   ASP A  96     -16.264   2.455  41.482  1.00 67.81           O  
ATOM   1513  CG  ASP A  96     -13.010   3.964  42.035  1.00 67.81           C  
ATOM   1514  OD1 ASP A  96     -12.982   3.463  43.181  1.00 67.81           O  
ATOM   1515  OD2 ASP A  96     -12.075   3.919  41.201  1.00 67.81           O  
ATOM   1516  N   ILE A  97     -16.094   2.392  43.704  1.00 69.72           N  
ATOM   1517  H   ILE A  97     -15.815   2.897  44.533  1.00 69.72           H  
ATOM   1518  CA  ILE A  97     -16.501   0.988  43.836  1.00 69.72           C  
ATOM   1519  HA  ILE A  97     -16.199   0.467  42.927  1.00 69.72           H  
ATOM   1520  C   ILE A  97     -18.025   0.858  43.948  1.00 69.72           C  
ATOM   1521  CB  ILE A  97     -15.752   0.298  44.999  1.00 69.72           C  
ATOM   1522  HB  ILE A  97     -15.961   0.844  45.919  1.00 69.72           H  
ATOM   1523  O   ILE A  97     -18.664   1.456  44.812  1.00 69.72           O  
ATOM   1524  CG1 ILE A  97     -14.228   0.352  44.727  1.00 69.72           C  
ATOM   1525 HG12 ILE A  97     -13.902   1.391  44.741  1.00 69.72           H  
ATOM   1526 HG13 ILE A  97     -14.023  -0.049  43.735  1.00 69.72           H  
ATOM   1527  CG2 ILE A  97     -16.243  -1.153  45.179  1.00 69.72           C  
ATOM   1528 HG21 ILE A  97     -16.056  -1.726  44.272  1.00 69.72           H  
ATOM   1529 HG22 ILE A  97     -15.737  -1.616  46.026  1.00 69.72           H  
ATOM   1530 HG23 ILE A  97     -17.308  -1.170  45.411  1.00 69.72           H  
ATOM   1531  CD1 ILE A  97     -13.352  -0.407  45.727  1.00 69.72           C  
ATOM   1532 HD11 ILE A  97     -13.576  -0.096  46.747  1.00 69.72           H  
ATOM   1533 HD12 ILE A  97     -12.306  -0.199  45.502  1.00 69.72           H  
ATOM   1534 HD13 ILE A  97     -13.504  -1.482  45.631  1.00 69.72           H  
ATOM   1535  N   VAL A  98     -18.607  -0.001  43.110  1.00 70.96           N  
ATOM   1536  H   VAL A  98     -18.011  -0.454  42.432  1.00 70.96           H  
ATOM   1537  CA  VAL A  98     -19.982  -0.491  43.231  1.00 70.96           C  
ATOM   1538  HA  VAL A  98     -20.484   0.048  44.034  1.00 70.96           H  
ATOM   1539  C   VAL A  98     -19.931  -1.968  43.608  1.00 70.96           C  
ATOM   1540  CB  VAL A  98     -20.793  -0.259  41.945  1.00 70.96           C  
ATOM   1541  HB  VAL A  98     -20.345  -0.829  41.132  1.00 70.96           H  
ATOM   1542  O   VAL A  98     -19.604  -2.828  42.786  1.00 70.96           O  
ATOM   1543  CG1 VAL A  98     -22.247  -0.713  42.156  1.00 70.96           C  
ATOM   1544 HG11 VAL A  98     -22.869  -0.416  41.312  1.00 70.96           H  
ATOM   1545 HG12 VAL A  98     -22.291  -1.798  42.250  1.00 70.96           H  
ATOM   1546 HG13 VAL A  98     -22.653  -0.260  43.061  1.00 70.96           H  
ATOM   1547  CG2 VAL A  98     -20.810   1.221  41.539  1.00 70.96           C  
ATOM   1548 HG21 VAL A  98     -21.211   1.825  42.353  1.00 70.96           H  
ATOM   1549 HG22 VAL A  98     -21.418   1.354  40.644  1.00 70.96           H  
ATOM   1550 HG23 VAL A  98     -19.797   1.556  41.317  1.00 70.96           H  
ATOM   1551  N   GLN A  99     -20.238  -2.260  44.871  1.00 74.61           N  
ATOM   1552  H   GLN A  99     -20.484  -1.511  45.503  1.00 74.61           H  
ATOM   1553  CA  GLN A  99     -20.229  -3.621  45.392  1.00 74.61           C  
ATOM   1554  HA  GLN A  99     -19.630  -4.227  44.713  1.00 74.61           H  
ATOM   1555  C   GLN A  99     -21.640  -4.216  45.427  1.00 74.61           C  
ATOM   1556  CB  GLN A  99     -19.521  -3.668  46.750  1.00 74.61           C  
ATOM   1557  HB2 GLN A  99     -18.611  -3.070  46.699  1.00 74.61           H  
ATOM   1558  HB3 GLN A  99     -20.169  -3.258  47.525  1.00 74.61           H  
ATOM   1559  O   GLN A  99     -22.569  -3.626  45.977  1.00 74.61           O  
ATOM   1560  CG  GLN A  99     -19.129  -5.113  47.092  1.00 74.61           C  
ATOM   1561  HG2 GLN A  99     -18.557  -5.530  46.262  1.00 74.61           H  
ATOM   1562  HG3 GLN A  99     -20.024  -5.720  47.230  1.00 74.61           H  
ATOM   1563  CD  GLN A  99     -18.284  -5.210  48.352  1.00 74.61           C  
ATOM   1564  NE2 GLN A  99     -17.401  -6.183  48.428  1.00 74.61           N  
ATOM   1565 HE21 GLN A  99     -17.281  -6.833  47.665  1.00 74.61           H  
ATOM   1566 HE22 GLN A  99     -16.920  -6.326  49.305  1.00 74.61           H  
ATOM   1567  OE1 GLN A  99     -18.415  -4.443  49.287  1.00 74.61           O  
ATOM   1568  N   GLU A 100     -21.794  -5.399  44.844  1.00 70.88           N  
ATOM   1569  H   GLU A 100     -20.980  -5.824  44.422  1.00 70.88           H  
ATOM   1570  CA  GLU A 100     -23.051  -6.143  44.781  1.00 70.88           C  
ATOM   1571  HA  GLU A 100     -23.888  -5.474  44.984  1.00 70.88           H  
ATOM   1572  C   GLU A 100     -23.094  -7.273  45.826  1.00 70.88           C  
ATOM   1573  CB  GLU A 100     -23.216  -6.702  43.369  1.00 70.88           C  
ATOM   1574  HB2 GLU A 100     -22.289  -7.223  43.129  1.00 70.88           H  
ATOM   1575  HB3 GLU A 100     -24.030  -7.427  43.365  1.00 70.88           H  
ATOM   1576  O   GLU A 100     -22.062  -7.792  46.250  1.00 70.88           O  
ATOM   1577  CG  GLU A 100     -23.465  -5.657  42.267  1.00 70.88           C  
ATOM   1578  HG2 GLU A 100     -23.268  -6.133  41.307  1.00 70.88           H  
ATOM   1579  HG3 GLU A 100     -22.752  -4.839  42.369  1.00 70.88           H  
ATOM   1580  CD  GLU A 100     -24.898  -5.099  42.229  1.00 70.88           C  
ATOM   1581  OE1 GLU A 100     -25.102  -4.101  41.505  1.00 70.88           O  
ATOM   1582  OE2 GLU A 100     -25.834  -5.711  42.811  1.00 70.88           O  
ATOM   1583  N   ASP A 101     -24.303  -7.688  46.216  1.00 71.05           N  
ATOM   1584  H   ASP A 101     -25.107  -7.329  45.721  1.00 71.05           H  
ATOM   1585  CA  ASP A 101     -24.597  -8.627  47.315  1.00 71.05           C  
ATOM   1586  HA  ASP A 101     -23.884  -8.412  48.111  1.00 71.05           H  
ATOM   1587  C   ASP A 101     -24.396 -10.121  46.979  1.00 71.05           C  
ATOM   1588  CB  ASP A 101     -26.003  -8.341  47.889  1.00 71.05           C  
ATOM   1589  HB2 ASP A 101     -26.049  -7.291  48.178  1.00 71.05           H  
ATOM   1590  HB3 ASP A 101     -26.143  -8.930  48.796  1.00 71.05           H  
ATOM   1591  O   ASP A 101     -25.083 -10.989  47.518  1.00 71.05           O  
ATOM   1592  CG  ASP A 101     -27.165  -8.631  46.925  1.00 71.05           C  
ATOM   1593  OD1 ASP A 101     -26.924  -8.945  45.740  1.00 71.05           O  
ATOM   1594  OD2 ASP A 101     -28.338  -8.374  47.288  1.00 71.05           O  
ATOM   1595  N   PHE A 102     -23.436 -10.445  46.112  1.00 71.44           N  
ATOM   1596  H   PHE A 102     -22.858  -9.693  45.764  1.00 71.44           H  
ATOM   1597  CA  PHE A 102     -23.031 -11.822  45.812  1.00 71.44           C  
ATOM   1598  HA  PHE A 102     -23.568 -12.503  46.472  1.00 71.44           H  
ATOM   1599  C   PHE A 102     -21.542 -12.027  46.087  1.00 71.44           C  
ATOM   1600  CB  PHE A 102     -23.400 -12.198  44.369  1.00 71.44           C  
ATOM   1601  HB2 PHE A 102     -23.099 -13.229  44.180  1.00 71.44           H  
ATOM   1602  HB3 PHE A 102     -24.484 -12.152  44.267  1.00 71.44           H  
ATOM   1603  O   PHE A 102     -20.747 -11.092  46.035  1.00 71.44           O  
ATOM   1604  CG  PHE A 102     -22.762 -11.307  43.328  1.00 71.44           C  
ATOM   1605  CD1 PHE A 102     -23.520 -10.284  42.738  1.00 71.44           C  
ATOM   1606  HD1 PHE A 102     -24.566 -10.170  42.982  1.00 71.44           H  
ATOM   1607  CD2 PHE A 102     -21.403 -11.451  43.003  1.00 71.44           C  
ATOM   1608  HD2 PHE A 102     -20.820 -12.242  43.452  1.00 71.44           H  
ATOM   1609  CE1 PHE A 102     -22.914  -9.395  41.846  1.00 71.44           C  
ATOM   1610  HE1 PHE A 102     -23.499  -8.617  41.377  1.00 71.44           H  
ATOM   1611  CE2 PHE A 102     -20.776 -10.500  42.189  1.00 71.44           C  
ATOM   1612  HE2 PHE A 102     -19.708 -10.549  42.039  1.00 71.44           H  
ATOM   1613  CZ  PHE A 102     -21.537  -9.455  41.638  1.00 71.44           C  
ATOM   1614  HZ  PHE A 102     -21.099  -8.647  41.071  1.00 71.44           H  
ATOM   1615  N   GLU A 103     -21.138 -13.272  46.328  1.00 70.36           N  
ATOM   1616  H   GLU A 103     -21.825 -14.010  46.385  1.00 70.36           H  
ATOM   1617  CA  GLU A 103     -19.735 -13.611  46.570  1.00 70.36           C  
ATOM   1618  HA  GLU A 103     -19.380 -13.005  47.404  1.00 70.36           H  
ATOM   1619  C   GLU A 103     -18.868 -13.324  45.331  1.00 70.36           C  
ATOM   1620  CB  GLU A 103     -19.645 -15.081  46.981  1.00 70.36           C  
ATOM   1621  HB2 GLU A 103     -20.422 -15.295  47.715  1.00 70.36           H  
ATOM   1622  HB3 GLU A 103     -19.819 -15.700  46.100  1.00 70.36           H  
ATOM   1623  O   GLU A 103     -19.158 -13.796  44.229  1.00 70.36           O  
ATOM   1624  CG  GLU A 103     -18.285 -15.423  47.601  1.00 70.36           C  
ATOM   1625  HG2 GLU A 103     -17.490 -15.047  46.956  1.00 70.36           H  
ATOM   1626  HG3 GLU A 103     -18.199 -14.915  48.561  1.00 70.36           H  
ATOM   1627  CD  GLU A 103     -18.101 -16.935  47.797  1.00 70.36           C  
ATOM   1628  OE1 GLU A 103     -16.943 -17.329  48.050  1.00 70.36           O  
ATOM   1629  OE2 GLU A 103     -19.089 -17.684  47.620  1.00 70.36           O  
ATOM   1630  N   GLY A 104     -17.787 -12.565  45.502  1.00 65.26           N  
ATOM   1631  H   GLY A 104     -17.619 -12.241  46.444  1.00 65.26           H  
ATOM   1632  CA  GLY A 104     -16.914 -12.027  44.461  1.00 65.26           C  
ATOM   1633  HA2 GLY A 104     -17.543 -11.556  43.705  1.00 65.26           H  
ATOM   1634  HA3 GLY A 104     -16.280 -11.263  44.909  1.00 65.26           H  
ATOM   1635  C   GLY A 104     -16.013 -13.041  43.753  1.00 65.26           C  
ATOM   1636  O   GLY A 104     -14.859 -12.730  43.485  1.00 65.26           O  
ATOM   1637  N   THR A 105     -16.522 -14.214  43.386  1.00 63.95           N  
ATOM   1638  H   THR A 105     -17.493 -14.385  43.604  1.00 63.95           H  
ATOM   1639  CA  THR A 105     -15.766 -15.270  42.696  1.00 63.95           C  
ATOM   1640  HA  THR A 105     -14.728 -15.213  43.025  1.00 63.95           H  
ATOM   1641  C   THR A 105     -15.779 -15.103  41.173  1.00 63.95           C  
ATOM   1642  CB  THR A 105     -16.283 -16.665  43.083  1.00 63.95           C  
ATOM   1643  HB  THR A 105     -15.609 -17.410  42.660  1.00 63.95           H  
ATOM   1644  O   THR A 105     -16.644 -14.429  40.608  1.00 63.95           O  
ATOM   1645  CG2 THR A 105     -16.351 -16.880  44.591  1.00 63.95           C  
ATOM   1646 HG21 THR A 105     -16.588 -17.921  44.810  1.00 63.95           H  
ATOM   1647 HG22 THR A 105     -17.122 -16.249  45.034  1.00 63.95           H  
ATOM   1648 HG23 THR A 105     -15.392 -16.641  45.051  1.00 63.95           H  
ATOM   1649  OG1 THR A 105     -17.571 -16.878  42.555  1.00 63.95           O  
ATOM   1650  HG1 THR A 105     -18.163 -16.970  43.305  1.00 63.95           H  
ATOM   1651  N   HIS A 106     -14.844 -15.762  40.477  1.00 57.35           N  
ATOM   1652  H   HIS A 106     -14.106 -16.238  40.975  1.00 57.35           H  
ATOM   1653  CA  HIS A 106     -14.870 -15.866  39.011  1.00 57.35           C  
ATOM   1654  HA  HIS A 106     -14.843 -14.865  38.580  1.00 57.35           H  
ATOM   1655  C   HIS A 106     -16.159 -16.550  38.507  1.00 57.35           C  
ATOM   1656  CB  HIS A 106     -13.614 -16.626  38.547  1.00 57.35           C  
ATOM   1657  HB2 HIS A 106     -12.731 -16.115  38.930  1.00 57.35           H  
ATOM   1658  HB3 HIS A 106     -13.625 -17.634  38.962  1.00 57.35           H  
ATOM   1659  O   HIS A 106     -16.674 -16.210  37.447  1.00 57.35           O  
ATOM   1660  CG  HIS A 106     -13.487 -16.730  37.046  1.00 57.35           C  
ATOM   1661  CD2 HIS A 106     -12.597 -16.059  36.250  1.00 57.35           C  
ATOM   1662  HD2 HIS A 106     -11.826 -15.381  36.586  1.00 57.35           H  
ATOM   1663  ND1 HIS A 106     -14.294 -17.471  36.210  1.00 57.35           N  
ATOM   1664  HD1 HIS A 106     -15.153 -17.936  36.465  1.00 57.35           H  
ATOM   1665  CE1 HIS A 106     -13.923 -17.222  34.947  1.00 57.35           C  
ATOM   1666  HE1 HIS A 106     -14.440 -17.582  34.070  1.00 57.35           H  
ATOM   1667  NE2 HIS A 106     -12.887 -16.374  34.920  1.00 57.35           N  
ATOM   1668  N   ARG A 107     -16.727 -17.495  39.273  1.00 52.59           N  
ATOM   1669  H   ARG A 107     -16.314 -17.685  40.174  1.00 52.59           H  
ATOM   1670  CA  ARG A 107     -17.982 -18.191  38.916  1.00 52.59           C  
ATOM   1671  HA  ARG A 107     -17.919 -18.549  37.889  1.00 52.59           H  
ATOM   1672  C   ARG A 107     -19.203 -17.266  38.934  1.00 52.59           C  
ATOM   1673  CB  ARG A 107     -18.211 -19.388  39.851  1.00 52.59           C  
ATOM   1674  HB2 ARG A 107     -18.196 -19.053  40.888  1.00 52.59           H  
ATOM   1675  HB3 ARG A 107     -19.199 -19.802  39.645  1.00 52.59           H  
ATOM   1676  O   ARG A 107     -20.152 -17.511  38.202  1.00 52.59           O  
ATOM   1677  CG  ARG A 107     -17.169 -20.497  39.647  1.00 52.59           C  
ATOM   1678  HG2 ARG A 107     -17.173 -20.807  38.602  1.00 52.59           H  
ATOM   1679  HG3 ARG A 107     -16.178 -20.123  39.904  1.00 52.59           H  
ATOM   1680  CD  ARG A 107     -17.495 -21.706  40.531  1.00 52.59           C  
ATOM   1681  HD2 ARG A 107     -17.503 -21.385  41.573  1.00 52.59           H  
ATOM   1682  HD3 ARG A 107     -18.489 -22.072  40.271  1.00 52.59           H  
ATOM   1683  NE  ARG A 107     -16.509 -22.791  40.357  1.00 52.59           N  
ATOM   1684  HE  ARG A 107     -15.739 -22.620  39.726  1.00 52.59           H  
ATOM   1685  NH1 ARG A 107     -17.451 -24.289  41.822  1.00 52.59           N  
ATOM   1686 HH11 ARG A 107     -18.162 -23.610  42.051  1.00 52.59           H  
ATOM   1687 HH12 ARG A 107     -17.407 -25.168  42.317  1.00 52.59           H  
ATOM   1688  NH2 ARG A 107     -15.572 -24.834  40.745  1.00 52.59           N  
ATOM   1689 HH21 ARG A 107     -15.560 -25.719  41.232  1.00 52.59           H  
ATOM   1690 HH22 ARG A 107     -14.795 -24.617  40.137  1.00 52.59           H  
ATOM   1691  CZ  ARG A 107     -16.516 -23.963  40.972  1.00 52.59           C  
ATOM   1692  N   ASN A 108     -19.140 -16.190  39.716  1.00 61.78           N  
ATOM   1693  H   ASN A 108     -18.326 -16.078  40.303  1.00 61.78           H  
ATOM   1694  CA  ASN A 108     -20.188 -15.178  39.825  1.00 61.78           C  
ATOM   1695  HA  ASN A 108     -21.127 -15.601  39.466  1.00 61.78           H  
ATOM   1696  C   ASN A 108     -19.921 -13.948  38.939  1.00 61.78           C  
ATOM   1697  CB  ASN A 108     -20.370 -14.833  41.311  1.00 61.78           C  
ATOM   1698  HB2 ASN A 108     -21.038 -13.977  41.415  1.00 61.78           H  
ATOM   1699  HB3 ASN A 108     -19.405 -14.555  41.735  1.00 61.78           H  
ATOM   1700  O   ASN A 108     -20.568 -12.918  39.114  1.00 61.78           O  
ATOM   1701  CG  ASN A 108     -20.966 -15.973  42.122  1.00 61.78           C  
ATOM   1702  ND2 ASN A 108     -20.836 -15.919  43.424  1.00 61.78           N  
ATOM   1703 HD21 ASN A 108     -20.349 -15.141  43.844  1.00 61.78           H  
ATOM   1704 HD22 ASN A 108     -21.238 -16.669  43.968  1.00 61.78           H  
ATOM   1705  OD1 ASN A 108     -21.548 -16.914  41.609  1.00 61.78           O  
ATOM   1706  N   LEU A 109     -18.995 -14.028  37.972  1.00 58.91           N  
ATOM   1707  H   LEU A 109     -18.468 -14.883  37.864  1.00 58.91           H  
ATOM   1708  CA  LEU A 109     -18.749 -12.942  37.015  1.00 58.91           C  
ATOM   1709  HA  LEU A 109     -18.454 -12.057  37.578  1.00 58.91           H  
ATOM   1710  C   LEU A 109     -20.025 -12.578  36.240  1.00 58.91           C  
ATOM   1711  CB  LEU A 109     -17.597 -13.347  36.079  1.00 58.91           C  
ATOM   1712  HB2 LEU A 109     -16.767 -13.722  36.678  1.00 58.91           H  
ATOM   1713  HB3 LEU A 109     -17.941 -14.159  35.438  1.00 58.91           H  
ATOM   1714  O   LEU A 109     -20.345 -11.403  36.113  1.00 58.91           O  
ATOM   1715  CG  LEU A 109     -17.064 -12.206  35.191  1.00 58.91           C  
ATOM   1716  HG  LEU A 109     -17.885 -11.760  34.629  1.00 58.91           H  
ATOM   1717  CD1 LEU A 109     -16.371 -11.121  36.022  1.00 58.91           C  
ATOM   1718 HD11 LEU A 109     -17.131 -10.532  36.536  1.00 58.91           H  
ATOM   1719 HD12 LEU A 109     -15.840 -10.447  35.350  1.00 58.91           H  
ATOM   1720 HD13 LEU A 109     -15.664 -11.565  36.723  1.00 58.91           H  
ATOM   1721  CD2 LEU A 109     -16.042 -12.768  34.205  1.00 58.91           C  
ATOM   1722 HD21 LEU A 109     -16.521 -13.522  33.581  1.00 58.91           H  
ATOM   1723 HD22 LEU A 109     -15.194 -13.208  34.731  1.00 58.91           H  
ATOM   1724 HD23 LEU A 109     -15.699 -11.969  33.547  1.00 58.91           H  
ATOM   1725  N   SER A 110     -20.840 -13.571  35.878  1.00 51.65           N  
ATOM   1726  H   SER A 110     -20.511 -14.524  35.942  1.00 51.65           H  
ATOM   1727  CA  SER A 110     -22.143 -13.338  35.248  1.00 51.65           C  
ATOM   1728  HA  SER A 110     -21.990 -12.723  34.361  1.00 51.65           H  
ATOM   1729  C   SER A 110     -23.137 -12.600  36.153  1.00 51.65           C  
ATOM   1730  CB  SER A 110     -22.757 -14.665  34.801  1.00 51.65           C  
ATOM   1731  HB2 SER A 110     -23.652 -14.467  34.211  1.00 51.65           H  
ATOM   1732  HB3 SER A 110     -23.028 -15.259  35.673  1.00 51.65           H  
ATOM   1733  O   SER A 110     -24.033 -11.946  35.640  1.00 51.65           O  
ATOM   1734  OG  SER A 110     -21.824 -15.382  34.017  1.00 51.65           O  
ATOM   1735  HG  SER A 110     -21.495 -14.780  33.346  1.00 51.65           H  
ATOM   1736  N   LEU A 111     -22.994 -12.657  37.487  1.00 55.44           N  
ATOM   1737  H   LEU A 111     -22.190 -13.140  37.860  1.00 55.44           H  
ATOM   1738  CA  LEU A 111     -23.796 -11.848  38.420  1.00 55.44           C  
ATOM   1739  HA  LEU A 111     -24.816 -11.784  38.042  1.00 55.44           H  
ATOM   1740  C   LEU A 111     -23.284 -10.397  38.502  1.00 55.44           C  
ATOM   1741  CB  LEU A 111     -23.841 -12.499  39.818  1.00 55.44           C  
ATOM   1742  HB2 LEU A 111     -22.825 -12.580  40.204  1.00 55.44           H  
ATOM   1743  HB3 LEU A 111     -24.379 -11.825  40.484  1.00 55.44           H  
ATOM   1744  O   LEU A 111     -24.100  -9.488  38.656  1.00 55.44           O  
ATOM   1745  CG  LEU A 111     -24.519 -13.880  39.894  1.00 55.44           C  
ATOM   1746  HG  LEU A 111     -24.035 -14.564  39.197  1.00 55.44           H  
ATOM   1747  CD1 LEU A 111     -24.381 -14.452  41.305  1.00 55.44           C  
ATOM   1748 HD11 LEU A 111     -23.327 -14.515  41.577  1.00 55.44           H  
ATOM   1749 HD12 LEU A 111     -24.893 -13.811  42.022  1.00 55.44           H  
ATOM   1750 HD13 LEU A 111     -24.807 -15.455  41.343  1.00 55.44           H  
ATOM   1751  CD2 LEU A 111     -26.015 -13.806  39.571  1.00 55.44           C  
ATOM   1752 HD21 LEU A 111     -26.157 -13.493  38.537  1.00 55.44           H  
ATOM   1753 HD22 LEU A 111     -26.466 -14.791  39.697  1.00 55.44           H  
ATOM   1754 HD23 LEU A 111     -26.505 -13.095  40.236  1.00 55.44           H  
ATOM   1755  N   LYS A 112     -21.968 -10.173  38.321  1.00 52.38           N  
ATOM   1756  H   LYS A 112     -21.377 -10.982  38.191  1.00 52.38           H  
ATOM   1757  CA  LYS A 112     -21.362  -8.833  38.131  1.00 52.38           C  
ATOM   1758  HA  LYS A 112     -21.699  -8.171  38.928  1.00 52.38           H  
ATOM   1759  C   LYS A 112     -21.853  -8.192  36.831  1.00 52.38           C  
ATOM   1760  CB  LYS A 112     -19.810  -8.884  38.128  1.00 52.38           C  
ATOM   1761  HB2 LYS A 112     -19.432  -7.883  37.925  1.00 52.38           H  
ATOM   1762  HB3 LYS A 112     -19.457  -9.525  37.320  1.00 52.38           H  
ATOM   1763  O   LYS A 112     -22.130  -7.002  36.802  1.00 52.38           O  
ATOM   1764  CG  LYS A 112     -19.201  -9.361  39.451  1.00 52.38           C  
ATOM   1765  HG2 LYS A 112     -19.722 -10.270  39.753  1.00 52.38           H  
ATOM   1766  HG3 LYS A 112     -19.329  -8.560  40.179  1.00 52.38           H  
ATOM   1767  CD  LYS A 112     -17.704  -9.665  39.460  1.00 52.38           C  
ATOM   1768  HD2 LYS A 112     -17.478 -10.413  38.700  1.00 52.38           H  
ATOM   1769  HD3 LYS A 112     -17.141  -8.753  39.266  1.00 52.38           H  
ATOM   1770  CE  LYS A 112     -17.361 -10.230  40.846  1.00 52.38           C  
ATOM   1771  HE2 LYS A 112     -17.604  -9.478  41.596  1.00 52.38           H  
ATOM   1772  HE3 LYS A 112     -17.989 -11.104  41.019  1.00 52.38           H  
ATOM   1773  NZ  LYS A 112     -15.939 -10.618  40.948  1.00 52.38           N  
ATOM   1774  HZ1 LYS A 112     -15.708 -11.292  40.232  1.00 52.38           H  
ATOM   1775  HZ2 LYS A 112     -15.361  -9.799  40.822  1.00 52.38           H  
ATOM   1776  HZ3 LYS A 112     -15.720 -11.021  41.847  1.00 52.38           H  
ATOM   1777  N   GLU A 113     -22.002  -8.993  35.781  1.00 50.95           N  
ATOM   1778  H   GLU A 113     -21.623  -9.927  35.848  1.00 50.95           H  
ATOM   1779  CA  GLU A 113     -22.550  -8.579  34.481  1.00 50.95           C  
ATOM   1780  HA  GLU A 113     -22.150  -7.605  34.200  1.00 50.95           H  
ATOM   1781  C   GLU A 113     -24.086  -8.444  34.518  1.00 50.95           C  
ATOM   1782  CB  GLU A 113     -22.110  -9.601  33.421  1.00 50.95           C  
ATOM   1783  HB2 GLU A 113     -22.638  -9.403  32.488  1.00 50.95           H  
ATOM   1784  HB3 GLU A 113     -22.400 -10.591  33.773  1.00 50.95           H  
ATOM   1785  O   GLU A 113     -24.661  -7.613  33.820  1.00 50.95           O  
ATOM   1786  CG  GLU A 113     -20.591  -9.559  33.147  1.00 50.95           C  
ATOM   1787  HG2 GLU A 113     -20.366  -8.651  32.588  1.00 50.95           H  
ATOM   1788  HG3 GLU A 113     -20.057  -9.496  34.094  1.00 50.95           H  
ATOM   1789  CD  GLU A 113     -20.055 -10.787  32.385  1.00 50.95           C  
ATOM   1790  OE1 GLU A 113     -18.817 -10.839  32.197  1.00 50.95           O  
ATOM   1791  OE2 GLU A 113     -20.835 -11.742  32.138  1.00 50.95           O  
ATOM   1792  N   TYR A 114     -24.785  -9.189  35.384  1.00 46.32           N  
ATOM   1793  H   TYR A 114     -24.302  -9.938  35.859  1.00 46.32           H  
ATOM   1794  CA  TYR A 114     -26.244  -9.088  35.533  1.00 46.32           C  
ATOM   1795  HA  TYR A 114     -26.679  -9.143  34.536  1.00 46.32           H  
ATOM   1796  C   TYR A 114     -26.695  -7.756  36.151  1.00 46.32           C  
ATOM   1797  CB  TYR A 114     -26.781 -10.269  36.353  1.00 46.32           C  
ATOM   1798  HB2 TYR A 114     -26.276 -11.183  36.040  1.00 46.32           H  
ATOM   1799  HB3 TYR A 114     -26.557 -10.113  37.408  1.00 46.32           H  
ATOM   1800  O   TYR A 114     -27.810  -7.301  35.883  1.00 46.32           O  
ATOM   1801  CG  TYR A 114     -28.265 -10.519  36.170  1.00 46.32           C  
ATOM   1802  CD1 TYR A 114     -29.199  -9.997  37.084  1.00 46.32           C  
ATOM   1803  HD1 TYR A 114     -28.850  -9.400  37.914  1.00 46.32           H  
ATOM   1804  CD2 TYR A 114     -28.703 -11.283  35.072  1.00 46.32           C  
ATOM   1805  HD2 TYR A 114     -27.980 -11.674  34.372  1.00 46.32           H  
ATOM   1806  CE1 TYR A 114     -30.574 -10.244  36.905  1.00 46.32           C  
ATOM   1807  HE1 TYR A 114     -31.285  -9.841  37.610  1.00 46.32           H  
ATOM   1808  CE2 TYR A 114     -30.076 -11.532  34.886  1.00 46.32           C  
ATOM   1809  HE2 TYR A 114     -30.419 -12.118  34.046  1.00 46.32           H  
ATOM   1810  OH  TYR A 114     -32.338 -11.257  35.633  1.00 46.32           O  
ATOM   1811  HH  TYR A 114     -32.845 -10.891  36.361  1.00 46.32           H  
ATOM   1812  CZ  TYR A 114     -31.011 -11.013  35.804  1.00 46.32           C  
ATOM   1813  N   SER A 115     -25.846  -7.096  36.951  1.00 47.34           N  
ATOM   1814  H   SER A 115     -24.941  -7.496  37.154  1.00 47.34           H  
ATOM   1815  CA  SER A 115     -26.128  -5.732  37.415  1.00 47.34           C  
ATOM   1816  HA  SER A 115     -27.173  -5.692  37.724  1.00 47.34           H  
ATOM   1817  C   SER A 115     -25.977  -4.690  36.297  1.00 47.34           C  
ATOM   1818  CB  SER A 115     -25.299  -5.379  38.656  1.00 47.34           C  
ATOM   1819  HB2 SER A 115     -25.463  -6.135  39.423  1.00 47.34           H  
ATOM   1820  HB3 SER A 115     -25.638  -4.416  39.038  1.00 47.34           H  
ATOM   1821  O   SER A 115     -26.583  -3.622  36.386  1.00 47.34           O  
ATOM   1822  OG  SER A 115     -23.921  -5.294  38.373  1.00 47.34           O  
ATOM   1823  HG  SER A 115     -23.464  -5.206  39.213  1.00 47.34           H  
ATOM   1824  N   HIS A 116     -25.248  -5.017  35.219  1.00 44.87           N  
ATOM   1825  H   HIS A 116     -24.820  -5.931  35.201  1.00 44.87           H  
ATOM   1826  CA  HIS A 116     -24.931  -4.137  34.092  1.00 44.87           C  
ATOM   1827  HA  HIS A 116     -25.686  -3.353  34.024  1.00 44.87           H  
ATOM   1828  C   HIS A 116     -24.941  -4.901  32.761  1.00 44.87           C  
ATOM   1829  CB  HIS A 116     -23.567  -3.459  34.331  1.00 44.87           C  
ATOM   1830  HB2 HIS A 116     -22.814  -4.216  34.550  1.00 44.87           H  
ATOM   1831  HB3 HIS A 116     -23.265  -2.930  33.427  1.00 44.87           H  
ATOM   1832  O   HIS A 116     -23.895  -5.256  32.239  1.00 44.87           O  
ATOM   1833  CG  HIS A 116     -23.621  -2.471  35.461  1.00 44.87           C  
ATOM   1834  CD2 HIS A 116     -23.894  -1.135  35.354  1.00 44.87           C  
ATOM   1835  HD2 HIS A 116     -24.002  -0.588  34.429  1.00 44.87           H  
ATOM   1836  ND1 HIS A 116     -23.670  -2.792  36.792  1.00 44.87           N  
ATOM   1837  HD1 HIS A 116     -23.570  -3.716  37.186  1.00 44.87           H  
ATOM   1838  CE1 HIS A 116     -24.075  -1.702  37.456  1.00 44.87           C  
ATOM   1839  HE1 HIS A 116     -24.299  -1.681  38.512  1.00 44.87           H  
ATOM   1840  NE2 HIS A 116     -24.174  -0.643  36.633  1.00 44.87           N  
ATOM   1841  N   SER A 117     -26.132  -5.109  32.190  1.00 35.44           N  
ATOM   1842  H   SER A 117     -26.939  -4.885  32.755  1.00 35.44           H  
ATOM   1843  CA  SER A 117     -26.349  -5.367  30.755  1.00 35.44           C  
ATOM   1844  HA  SER A 117     -27.268  -5.948  30.678  1.00 35.44           H  
ATOM   1845  C   SER A 117     -25.278  -6.209  30.031  1.00 35.44           C  
ATOM   1846  CB  SER A 117     -26.600  -4.036  30.020  1.00 35.44           C  
ATOM   1847  HB2 SER A 117     -26.753  -4.229  28.959  1.00 35.44           H  
ATOM   1848  HB3 SER A 117     -27.503  -3.574  30.418  1.00 35.44           H  
ATOM   1849  O   SER A 117     -24.650  -5.708  29.105  1.00 35.44           O  
ATOM   1850  OG  SER A 117     -25.520  -3.138  30.187  1.00 35.44           O  
ATOM   1851  HG  SER A 117     -24.725  -3.646  30.008  1.00 35.44           H  
ATOM   1852  N   GLU A 118     -25.125  -7.488  30.382  1.00 41.92           N  
ATOM   1853  H   GLU A 118     -25.392  -7.775  31.313  1.00 41.92           H  
ATOM   1854  CA  GLU A 118     -24.603  -8.511  29.462  1.00 41.92           C  
ATOM   1855  HA  GLU A 118     -24.823  -8.169  28.451  1.00 41.92           H  
ATOM   1856  C   GLU A 118     -25.399  -9.819  29.641  1.00 41.92           C  
ATOM   1857  CB  GLU A 118     -23.062  -8.641  29.536  1.00 41.92           C  
ATOM   1858  HB2 GLU A 118     -22.676  -7.964  30.298  1.00 41.92           H  
ATOM   1859  HB3 GLU A 118     -22.783  -9.661  29.799  1.00 41.92           H  
ATOM   1860  O   GLU A 118     -25.172 -10.655  30.511  1.00 41.92           O  
ATOM   1861  CG  GLU A 118     -22.437  -8.278  28.168  1.00 41.92           C  
ATOM   1862  HG2 GLU A 118     -22.838  -7.317  27.847  1.00 41.92           H  
ATOM   1863  HG3 GLU A 118     -22.766  -9.022  27.443  1.00 41.92           H  
ATOM   1864  CD  GLU A 118     -20.897  -8.201  28.144  1.00 41.92           C  
ATOM   1865  OE1 GLU A 118     -20.333  -7.942  27.054  1.00 41.92           O  
ATOM   1866  OE2 GLU A 118     -20.265  -8.376  29.205  1.00 41.92           O  
ATOM   1867  N   MET A 119     -26.435  -9.945  28.808  1.00 43.66           N  
ATOM   1868  H   MET A 119     -26.498  -9.242  28.086  1.00 43.66           H  
ATOM   1869  CA  MET A 119     -27.393 -11.054  28.704  1.00 43.66           C  
ATOM   1870  HA  MET A 119     -27.582 -11.462  29.697  1.00 43.66           H  
ATOM   1871  C   MET A 119     -26.854 -12.209  27.831  1.00 43.66           C  
ATOM   1872  CB  MET A 119     -28.698 -10.470  28.115  1.00 43.66           C  
ATOM   1873  HB2 MET A 119     -29.244 -11.244  27.575  1.00 43.66           H  
ATOM   1874  HB3 MET A 119     -28.457  -9.699  27.383  1.00 43.66           H  
ATOM   1875  O   MET A 119     -27.585 -13.137  27.477  1.00 43.66           O  
ATOM   1876  CG  MET A 119     -29.622  -9.877  29.183  1.00 43.66           C  
ATOM   1877  HG2 MET A 119     -29.847 -10.648  29.919  1.00 43.66           H  
ATOM   1878  HG3 MET A 119     -29.054  -9.116  29.717  1.00 43.66           H  
ATOM   1879  SD  MET A 119     -31.167  -9.075  28.613  1.00 43.66           S  
ATOM   1880  CE  MET A 119     -31.887 -10.182  27.361  1.00 43.66           C  
ATOM   1881  HE1 MET A 119     -31.120 -10.528  26.668  1.00 43.66           H  
ATOM   1882  HE2 MET A 119     -32.639  -9.628  26.799  1.00 43.66           H  
ATOM   1883  HE3 MET A 119     -32.373 -11.032  27.839  1.00 43.66           H  
ATOM   1884  N   ASP A 120     -25.581 -12.167  27.450  1.00 46.57           N  
ATOM   1885  H   ASP A 120     -25.015 -11.427  27.841  1.00 46.57           H  
ATOM   1886  CA  ASP A 120     -25.139 -12.672  26.144  1.00 46.57           C  
ATOM   1887  HA  ASP A 120     -25.980 -12.588  25.456  1.00 46.57           H  
ATOM   1888  C   ASP A 120     -24.745 -14.152  26.094  1.00 46.57           C  
ATOM   1889  CB  ASP A 120     -24.029 -11.756  25.606  1.00 46.57           C  
ATOM   1890  HB2 ASP A 120     -23.455 -12.292  24.850  1.00 46.57           H  
ATOM   1891  HB3 ASP A 120     -23.346 -11.490  26.413  1.00 46.57           H  
ATOM   1892  O   ASP A 120     -24.433 -14.668  25.023  1.00 46.57           O  
ATOM   1893  CG  ASP A 120     -24.580 -10.484  24.951  1.00 46.57           C  
ATOM   1894  OD1 ASP A 120     -25.783 -10.182  25.150  1.00 46.57           O  
ATOM   1895  OD2 ASP A 120     -23.812  -9.864  24.189  1.00 46.57           O  
ATOM   1896  N   VAL A 121     -24.799 -14.872  27.212  1.00 48.25           N  
ATOM   1897  H   VAL A 121     -24.979 -14.367  28.067  1.00 48.25           H  
ATOM   1898  CA  VAL A 121     -24.648 -16.341  27.214  1.00 48.25           C  
ATOM   1899  HA  VAL A 121     -24.559 -16.702  26.189  1.00 48.25           H  
ATOM   1900  C   VAL A 121     -25.892 -17.009  27.783  1.00 48.25           C  
ATOM   1901  CB  VAL A 121     -23.366 -16.770  27.953  1.00 48.25           C  
ATOM   1902  HB  VAL A 121     -23.423 -16.442  28.990  1.00 48.25           H  
ATOM   1903  O   VAL A 121     -26.402 -17.980  27.220  1.00 48.25           O  
ATOM   1904  CG1 VAL A 121     -23.194 -18.295  27.931  1.00 48.25           C  
ATOM   1905 HG11 VAL A 121     -24.008 -18.779  28.471  1.00 48.25           H  
ATOM   1906 HG12 VAL A 121     -22.258 -18.565  28.420  1.00 48.25           H  
ATOM   1907 HG13 VAL A 121     -23.178 -18.655  26.902  1.00 48.25           H  
ATOM   1908  CG2 VAL A 121     -22.120 -16.150  27.306  1.00 48.25           C  
ATOM   1909 HG21 VAL A 121     -22.072 -16.413  26.250  1.00 48.25           H  
ATOM   1910 HG22 VAL A 121     -22.149 -15.064  27.399  1.00 48.25           H  
ATOM   1911 HG23 VAL A 121     -21.221 -16.503  27.812  1.00 48.25           H  
ATOM   1912  N   TYR A 122     -26.433 -16.461  28.871  1.00 44.85           N  
ATOM   1913  H   TYR A 122     -25.975 -15.671  29.301  1.00 44.85           H  
ATOM   1914  CA  TYR A 122     -27.628 -17.015  29.491  1.00 44.85           C  
ATOM   1915  HA  TYR A 122     -27.535 -18.101  29.499  1.00 44.85           H  
ATOM   1916  C   TYR A 122     -28.892 -16.681  28.693  1.00 44.85           C  
ATOM   1917  CB  TYR A 122     -27.719 -16.556  30.949  1.00 44.85           C  
ATOM   1918  HB2 TYR A 122     -27.956 -15.493  30.985  1.00 44.85           H  
ATOM   1919  HB3 TYR A 122     -26.749 -16.694  31.426  1.00 44.85           H  
ATOM   1920  O   TYR A 122     -29.663 -17.582  28.389  1.00 44.85           O  
ATOM   1921  CG  TYR A 122     -28.745 -17.340  31.741  1.00 44.85           C  
ATOM   1922  CD1 TYR A 122     -30.008 -16.784  32.019  1.00 44.85           C  
ATOM   1923  HD1 TYR A 122     -30.251 -15.788  31.679  1.00 44.85           H  
ATOM   1924  CD2 TYR A 122     -28.435 -18.641  32.184  1.00 44.85           C  
ATOM   1925  HD2 TYR A 122     -27.462 -19.062  31.977  1.00 44.85           H  
ATOM   1926  CE1 TYR A 122     -30.957 -17.527  32.748  1.00 44.85           C  
ATOM   1927  HE1 TYR A 122     -31.928 -17.113  32.973  1.00 44.85           H  
ATOM   1928  CE2 TYR A 122     -29.385 -19.391  32.903  1.00 44.85           C  
ATOM   1929  HE2 TYR A 122     -29.143 -20.387  33.242  1.00 44.85           H  
ATOM   1930  OH  TYR A 122     -31.573 -19.540  33.886  1.00 44.85           O  
ATOM   1931  HH  TYR A 122     -31.258 -20.419  34.110  1.00 44.85           H  
ATOM   1932  CZ  TYR A 122     -30.649 -18.831  33.187  1.00 44.85           C  
ATOM   1933  N   LEU A 123     -29.098 -15.422  28.294  1.00 44.85           N  
ATOM   1934  H   LEU A 123     -28.376 -14.731  28.441  1.00 44.85           H  
ATOM   1935  CA  LEU A 123     -30.335 -14.982  27.643  1.00 44.85           C  
ATOM   1936  HA  LEU A 123     -31.133 -15.627  28.009  1.00 44.85           H  
ATOM   1937  C   LEU A 123     -30.340 -15.193  26.123  1.00 44.85           C  
ATOM   1938  CB  LEU A 123     -30.679 -13.552  28.106  1.00 44.85           C  
ATOM   1939  HB2 LEU A 123     -31.030 -12.953  27.265  1.00 44.85           H  
ATOM   1940  HB3 LEU A 123     -29.785 -13.091  28.525  1.00 44.85           H  
ATOM   1941  O   LEU A 123     -31.372 -15.576  25.580  1.00 44.85           O  
ATOM   1942  CG  LEU A 123     -31.738 -13.579  29.221  1.00 44.85           C  
ATOM   1943  HG  LEU A 123     -31.591 -14.485  29.808  1.00 44.85           H  
ATOM   1944  CD1 LEU A 123     -31.619 -12.435  30.222  1.00 44.85           C  
ATOM   1945 HD11 LEU A 123     -32.324 -12.606  31.036  1.00 44.85           H  
ATOM   1946 HD12 LEU A 123     -30.618 -12.436  30.654  1.00 44.85           H  
ATOM   1947 HD13 LEU A 123     -31.861 -11.471  29.775  1.00 44.85           H  
ATOM   1948  CD2 LEU A 123     -33.157 -13.628  28.651  1.00 44.85           C  
ATOM   1949 HD21 LEU A 123     -33.878 -13.671  29.467  1.00 44.85           H  
ATOM   1950 HD22 LEU A 123     -33.378 -12.766  28.021  1.00 44.85           H  
ATOM   1951 HD23 LEU A 123     -33.268 -14.527  28.045  1.00 44.85           H  
ATOM   1952  N   THR A 124     -29.204 -15.032  25.442  1.00 46.14           N  
ATOM   1953  H   THR A 124     -28.398 -14.657  25.923  1.00 46.14           H  
ATOM   1954  CA  THR A 124     -29.078 -15.293  23.990  1.00 46.14           C  
ATOM   1955  HA  THR A 124     -30.037 -15.104  23.507  1.00 46.14           H  
ATOM   1956  C   THR A 124     -28.683 -16.739  23.659  1.00 46.14           C  
ATOM   1957  CB  THR A 124     -28.046 -14.359  23.354  1.00 46.14           C  
ATOM   1958  HB  THR A 124     -27.967 -14.566  22.287  1.00 46.14           H  
ATOM   1959  O   THR A 124     -28.905 -17.180  22.532  1.00 46.14           O  
ATOM   1960  CG2 THR A 124     -28.326 -12.872  23.560  1.00 46.14           C  
ATOM   1961 HG21 THR A 124     -27.563 -12.282  23.053  1.00 46.14           H  
ATOM   1962 HG22 THR A 124     -29.303 -12.621  23.148  1.00 46.14           H  
ATOM   1963 HG23 THR A 124     -28.308 -12.620  24.621  1.00 46.14           H  
ATOM   1964  OG1 THR A 124     -26.850 -14.676  23.983  1.00 46.14           O  
ATOM   1965  HG1 THR A 124     -26.147 -14.069  23.739  1.00 46.14           H  
ATOM   1966  N   GLY A 125     -28.107 -17.478  24.615  1.00 53.42           N  
ATOM   1967  H   GLY A 125     -27.877 -17.017  25.484  1.00 53.42           H  
ATOM   1968  CA  GLY A 125     -27.746 -18.889  24.484  1.00 53.42           C  
ATOM   1969  HA2 GLY A 125     -27.638 -19.155  23.433  1.00 53.42           H  
ATOM   1970  HA3 GLY A 125     -26.791 -19.070  24.977  1.00 53.42           H  
ATOM   1971  C   GLY A 125     -28.808 -19.793  25.101  1.00 53.42           C  
ATOM   1972  O   GLY A 125     -29.699 -20.256  24.399  1.00 53.42           O  
ATOM   1973  N   ILE A 126     -28.725 -20.019  26.415  1.00 54.19           N  
ATOM   1974  H   ILE A 126     -28.004 -19.527  26.924  1.00 54.19           H  
ATOM   1975  CA  ILE A 126     -29.502 -21.053  27.127  1.00 54.19           C  
ATOM   1976  HA  ILE A 126     -29.376 -21.995  26.594  1.00 54.19           H  
ATOM   1977  C   ILE A 126     -31.010 -20.759  27.127  1.00 54.19           C  
ATOM   1978  CB  ILE A 126     -28.955 -21.245  28.565  1.00 54.19           C  
ATOM   1979  HB  ILE A 126     -29.038 -20.298  29.096  1.00 54.19           H  
ATOM   1980  O   ILE A 126     -31.804 -21.618  26.756  1.00 54.19           O  
ATOM   1981  CG1 ILE A 126     -27.461 -21.654  28.519  1.00 54.19           C  
ATOM   1982 HG12 ILE A 126     -27.362 -22.602  27.991  1.00 54.19           H  
ATOM   1983 HG13 ILE A 126     -26.896 -20.904  27.966  1.00 54.19           H  
ATOM   1984  CG2 ILE A 126     -29.775 -22.300  29.337  1.00 54.19           C  
ATOM   1985 HG21 ILE A 126     -29.676 -23.274  28.858  1.00 54.19           H  
ATOM   1986 HG22 ILE A 126     -30.830 -22.030  29.372  1.00 54.19           H  
ATOM   1987 HG23 ILE A 126     -29.432 -22.369  30.369  1.00 54.19           H  
ATOM   1988  CD1 ILE A 126     -26.790 -21.780  29.892  1.00 54.19           C  
ATOM   1989 HD11 ILE A 126     -26.943 -20.867  30.466  1.00 54.19           H  
ATOM   1990 HD12 ILE A 126     -25.720 -21.936  29.754  1.00 54.19           H  
ATOM   1991 HD13 ILE A 126     -27.192 -22.633  30.439  1.00 54.19           H  
ATOM   1992  N   VAL A 127     -31.423 -19.550  27.516  1.00 51.12           N  
ATOM   1993  H   VAL A 127     -30.727 -18.884  27.821  1.00 51.12           H  
ATOM   1994  CA  VAL A 127     -32.841 -19.166  27.588  1.00 51.12           C  
ATOM   1995  HA  VAL A 127     -33.391 -19.957  28.099  1.00 51.12           H  
ATOM   1996  C   VAL A 127     -33.440 -19.031  26.194  1.00 51.12           C  
ATOM   1997  CB  VAL A 127     -33.045 -17.862  28.378  1.00 51.12           C  
ATOM   1998  HB  VAL A 127     -32.466 -17.082  27.885  1.00 51.12           H  
ATOM   1999  O   VAL A 127     -34.567 -19.466  25.996  1.00 51.12           O  
ATOM   2000  CG1 VAL A 127     -34.507 -17.395  28.411  1.00 51.12           C  
ATOM   2001 HG11 VAL A 127     -34.604 -16.517  29.050  1.00 51.12           H  
ATOM   2002 HG12 VAL A 127     -34.842 -17.124  27.410  1.00 51.12           H  
ATOM   2003 HG13 VAL A 127     -35.141 -18.193  28.797  1.00 51.12           H  
ATOM   2004  CG2 VAL A 127     -32.585 -17.999  29.834  1.00 51.12           C  
ATOM   2005 HG21 VAL A 127     -31.548 -18.331  29.886  1.00 51.12           H  
ATOM   2006 HG22 VAL A 127     -32.662 -17.035  30.338  1.00 51.12           H  
ATOM   2007 HG23 VAL A 127     -33.205 -18.729  30.353  1.00 51.12           H  
ATOM   2008  N   ALA A 128     -32.715 -18.478  25.215  1.00 54.35           N  
ATOM   2009  H   ALA A 128     -31.804 -18.097  25.428  1.00 54.35           H  
ATOM   2010  CA  ALA A 128     -33.200 -18.418  23.835  1.00 54.35           C  
ATOM   2011  HA  ALA A 128     -34.153 -17.889  23.823  1.00 54.35           H  
ATOM   2012  C   ALA A 128     -33.444 -19.820  23.255  1.00 54.35           C  
ATOM   2013  CB  ALA A 128     -32.202 -17.643  22.971  1.00 54.35           C  
ATOM   2014  HB1 ALA A 128     -31.238 -18.150  22.987  1.00 54.35           H  
ATOM   2015  HB2 ALA A 128     -32.567 -17.601  21.945  1.00 54.35           H  
ATOM   2016  HB3 ALA A 128     -32.093 -16.626  23.347  1.00 54.35           H  
ATOM   2017  O   ALA A 128     -34.441 -20.021  22.563  1.00 54.35           O  
ATOM   2018  N   ASP A 129     -32.571 -20.783  23.569  1.00 66.97           N  
ATOM   2019  H   ASP A 129     -31.757 -20.554  24.121  1.00 66.97           H  
ATOM   2020  CA  ASP A 129     -32.728 -22.177  23.148  1.00 66.97           C  
ATOM   2021  HA  ASP A 129     -32.947 -22.185  22.080  1.00 66.97           H  
ATOM   2022  C   ASP A 129     -33.914 -22.847  23.859  1.00 66.97           C  
ATOM   2023  CB  ASP A 129     -31.407 -22.930  23.381  1.00 66.97           C  
ATOM   2024  HB2 ASP A 129     -31.394 -23.378  24.374  1.00 66.97           H  
ATOM   2025  HB3 ASP A 129     -30.573 -22.230  23.317  1.00 66.97           H  
ATOM   2026  O   ASP A 129     -34.808 -23.381  23.203  1.00 66.97           O  
ATOM   2027  CG  ASP A 129     -31.141 -23.976  22.305  1.00 66.97           C  
ATOM   2028  OD1 ASP A 129     -31.098 -23.550  21.120  1.00 66.97           O  
ATOM   2029  OD2 ASP A 129     -30.885 -25.140  22.677  1.00 66.97           O  
ATOM   2030  N   GLN A 130     -34.008 -22.711  25.189  1.00 67.00           N  
ATOM   2031  H   GLN A 130     -33.247 -22.261  25.678  1.00 67.00           H  
ATOM   2032  CA  GLN A 130     -35.133 -23.242  25.971  1.00 67.00           C  
ATOM   2033  HA  GLN A 130     -35.229 -24.307  25.762  1.00 67.00           H  
ATOM   2034  C   GLN A 130     -36.482 -22.607  25.601  1.00 67.00           C  
ATOM   2035  CB  GLN A 130     -34.876 -23.053  27.475  1.00 67.00           C  
ATOM   2036  HB2 GLN A 130     -34.545 -22.034  27.673  1.00 67.00           H  
ATOM   2037  HB3 GLN A 130     -35.816 -23.213  28.004  1.00 67.00           H  
ATOM   2038  O   GLN A 130     -37.511 -23.278  25.645  1.00 67.00           O  
ATOM   2039  CG  GLN A 130     -33.855 -24.057  28.024  1.00 67.00           C  
ATOM   2040  HG2 GLN A 130     -34.136 -25.058  27.696  1.00 67.00           H  
ATOM   2041  HG3 GLN A 130     -32.863 -23.840  27.627  1.00 67.00           H  
ATOM   2042  CD  GLN A 130     -33.790 -24.058  29.549  1.00 67.00           C  
ATOM   2043  NE2 GLN A 130     -33.277 -25.110  30.147  1.00 67.00           N  
ATOM   2044 HE21 GLN A 130     -33.258 -25.080  31.156  1.00 67.00           H  
ATOM   2045 HE22 GLN A 130     -32.933 -25.890  29.603  1.00 67.00           H  
ATOM   2046  OE1 GLN A 130     -34.200 -23.139  30.240  1.00 67.00           O  
ATOM   2047  N   ALA A 131     -36.492 -21.329  25.221  1.00 63.22           N  
ATOM   2048  H   ALA A 131     -35.623 -20.817  25.263  1.00 63.22           H  
ATOM   2049  CA  ALA A 131     -37.692 -20.596  24.827  1.00 63.22           C  
ATOM   2050  HA  ALA A 131     -38.547 -21.040  25.337  1.00 63.22           H  
ATOM   2051  C   ALA A 131     -37.999 -20.686  23.320  1.00 63.22           C  
ATOM   2052  CB  ALA A 131     -37.569 -19.148  25.320  1.00 63.22           C  
ATOM   2053  HB1 ALA A 131     -37.386 -19.139  26.395  1.00 63.22           H  
ATOM   2054  HB2 ALA A 131     -36.742 -18.653  24.812  1.00 63.22           H  
ATOM   2055  HB3 ALA A 131     -38.493 -18.608  25.113  1.00 63.22           H  
ATOM   2056  O   ALA A 131     -38.964 -20.069  22.868  1.00 63.22           O  
ATOM   2057  N   SER A 132     -37.205 -21.430  22.534  1.00 56.82           N  
ATOM   2058  H   SER A 132     -36.414 -21.895  22.956  1.00 56.82           H  
ATOM   2059  CA  SER A 132     -37.355 -21.534  21.071  1.00 56.82           C  
ATOM   2060  HA  SER A 132     -36.463 -22.036  20.695  1.00 56.82           H  
ATOM   2061  C   SER A 132     -37.405 -20.169  20.359  1.00 56.82           C  
ATOM   2062  CB  SER A 132     -38.557 -22.418  20.712  1.00 56.82           C  
ATOM   2063  HB2 SER A 132     -38.650 -22.489  19.629  1.00 56.82           H  
ATOM   2064  HB3 SER A 132     -39.470 -21.976  21.113  1.00 56.82           H  
ATOM   2065  O   SER A 132     -38.135 -19.982  19.383  1.00 56.82           O  
ATOM   2066  OG  SER A 132     -38.389 -23.719  21.238  1.00 56.82           O  
ATOM   2067  HG  SER A 132     -37.992 -23.645  22.109  1.00 56.82           H  
ATOM   2068  N   VAL A 133     -36.639 -19.189  20.851  1.00 43.81           N  
ATOM   2069  H   VAL A 133     -35.999 -19.428  21.594  1.00 43.81           H  
ATOM   2070  CA  VAL A 133     -36.584 -17.833  20.287  1.00 43.81           C  
ATOM   2071  HA  VAL A 133     -37.566 -17.613  19.868  1.00 43.81           H  
ATOM   2072  C   VAL A 133     -35.521 -17.787  19.179  1.00 43.81           C  
ATOM   2073  CB  VAL A 133     -36.322 -16.771  21.371  1.00 43.81           C  
ATOM   2074  HB  VAL A 133     -35.394 -17.005  21.893  1.00 43.81           H  
ATOM   2075  O   VAL A 133     -34.343 -18.033  19.452  1.00 43.81           O  
ATOM   2076  CG1 VAL A 133     -36.211 -15.359  20.775  1.00 43.81           C  
ATOM   2077 HG11 VAL A 133     -35.346 -15.295  20.115  1.00 43.81           H  
ATOM   2078 HG12 VAL A 133     -36.076 -14.633  21.576  1.00 43.81           H  
ATOM   2079 HG13 VAL A 133     -37.114 -15.114  20.214  1.00 43.81           H  
ATOM   2080  CG2 VAL A 133     -37.469 -16.734  22.390  1.00 43.81           C  
ATOM   2081 HG21 VAL A 133     -38.403 -16.463  21.900  1.00 43.81           H  
ATOM   2082 HG22 VAL A 133     -37.591 -17.717  22.845  1.00 43.81           H  
ATOM   2083 HG23 VAL A 133     -37.245 -16.015  23.178  1.00 43.81           H  
ATOM   2084  N   PRO A 134     -35.882 -17.454  17.923  1.00 42.76           N  
ATOM   2085  CA  PRO A 134     -34.919 -17.377  16.831  1.00 42.76           C  
ATOM   2086  HA  PRO A 134     -34.376 -18.321  16.771  1.00 42.76           H  
ATOM   2087  C   PRO A 134     -33.914 -16.241  17.051  1.00 42.76           C  
ATOM   2088  CB  PRO A 134     -35.742 -17.200  15.552  1.00 42.76           C  
ATOM   2089  HB2 PRO A 134     -35.956 -18.180  15.124  1.00 42.76           H  
ATOM   2090  HB3 PRO A 134     -35.239 -16.569  14.820  1.00 42.76           H  
ATOM   2091  O   PRO A 134     -34.276 -15.107  17.367  1.00 42.76           O  
ATOM   2092  CG  PRO A 134     -37.044 -16.571  16.046  1.00 42.76           C  
ATOM   2093  HG2 PRO A 134     -36.919 -15.490  16.120  1.00 42.76           H  
ATOM   2094  HG3 PRO A 134     -37.884 -16.815  15.396  1.00 42.76           H  
ATOM   2095  CD  PRO A 134     -37.221 -17.156  17.444  1.00 42.76           C  
ATOM   2096  HD2 PRO A 134     -37.799 -18.079  17.390  1.00 42.76           H  
ATOM   2097  HD3 PRO A 134     -37.724 -16.431  18.083  1.00 42.76           H  
ATOM   2098  N   ARG A 135     -32.634 -16.547  16.835  1.00 53.15           N  
ATOM   2099  H   ARG A 135     -32.421 -17.500  16.576  1.00 53.15           H  
ATOM   2100  CA  ARG A 135     -31.521 -15.600  16.958  1.00 53.15           C  
ATOM   2101  HA  ARG A 135     -31.786 -14.832  17.685  1.00 53.15           H  
ATOM   2102  C   ARG A 135     -31.281 -14.916  15.613  1.00 53.15           C  
ATOM   2103  CB  ARG A 135     -30.270 -16.337  17.469  1.00 53.15           C  
ATOM   2104  HB2 ARG A 135     -29.435 -15.637  17.504  1.00 53.15           H  
ATOM   2105  HB3 ARG A 135     -30.019 -17.135  16.770  1.00 53.15           H  
ATOM   2106  O   ARG A 135     -30.946 -15.582  14.636  1.00 53.15           O  
ATOM   2107  CG  ARG A 135     -30.474 -16.933  18.876  1.00 53.15           C  
ATOM   2108  HG2 ARG A 135     -31.355 -17.575  18.895  1.00 53.15           H  
ATOM   2109  HG3 ARG A 135     -30.638 -16.117  19.581  1.00 53.15           H  
ATOM   2110  CD  ARG A 135     -29.269 -17.755  19.355  1.00 53.15           C  
ATOM   2111  HD2 ARG A 135     -28.367 -17.147  19.292  1.00 53.15           H  
ATOM   2112  HD3 ARG A 135     -29.429 -17.998  20.406  1.00 53.15           H  
ATOM   2113  NE  ARG A 135     -29.090 -19.012  18.595  1.00 53.15           N  
ATOM   2114  HE  ARG A 135     -28.597 -18.946  17.716  1.00 53.15           H  
ATOM   2115  NH1 ARG A 135     -30.118 -20.480  20.078  1.00 53.15           N  
ATOM   2116 HH11 ARG A 135     -30.398 -21.417  20.329  1.00 53.15           H  
ATOM   2117 HH12 ARG A 135     -30.297 -19.742  20.744  1.00 53.15           H  
ATOM   2118  NH2 ARG A 135     -29.245 -21.257  18.207  1.00 53.15           N  
ATOM   2119 HH21 ARG A 135     -28.750 -21.177  17.330  1.00 53.15           H  
ATOM   2120 HH22 ARG A 135     -29.558 -22.156  18.545  1.00 53.15           H  
ATOM   2121  CZ  ARG A 135     -29.484 -20.227  18.966  1.00 53.15           C  
ATOM   2122  N   ILE A 136     -31.437 -13.595  15.565  1.00 45.34           N  
ATOM   2123  H   ILE A 136     -31.705 -13.114  16.411  1.00 45.34           H  
ATOM   2124  CA  ILE A 136     -31.128 -12.774  14.387  1.00 45.34           C  
ATOM   2125  HA  ILE A 136     -30.951 -13.420  13.527  1.00 45.34           H  
ATOM   2126  C   ILE A 136     -29.839 -12.016  14.689  1.00 45.34           C  
ATOM   2127  CB  ILE A 136     -32.302 -11.831  14.027  1.00 45.34           C  
ATOM   2128  HB  ILE A 136     -32.474 -11.158  14.867  1.00 45.34           H  
ATOM   2129  O   ILE A 136     -29.786 -11.258  15.654  1.00 45.34           O  
ATOM   2130  CG1 ILE A 136     -33.596 -12.643  13.777  1.00 45.34           C  
ATOM   2131 HG12 ILE A 136     -33.808 -13.264  14.648  1.00 45.34           H  
ATOM   2132 HG13 ILE A 136     -33.452 -13.304  12.923  1.00 45.34           H  
ATOM   2133  CG2 ILE A 136     -31.942 -10.987  12.787  1.00 45.34           C  
ATOM   2134 HG21 ILE A 136     -32.738 -10.276  12.567  1.00 45.34           H  
ATOM   2135 HG22 ILE A 136     -31.039 -10.405  12.970  1.00 45.34           H  
ATOM   2136 HG23 ILE A 136     -31.782 -11.632  11.923  1.00 45.34           H  
ATOM   2137  CD1 ILE A 136     -34.845 -11.786  13.541  1.00 45.34           C  
ATOM   2138 HD11 ILE A 136     -35.722 -12.433  13.512  1.00 45.34           H  
ATOM   2139 HD12 ILE A 136     -34.961 -11.070  14.355  1.00 45.34           H  
ATOM   2140 HD13 ILE A 136     -34.776 -11.255  12.592  1.00 45.34           H  
ATOM   2141  N   ALA A 137     -28.800 -12.233  13.883  1.00 44.61           N  
ATOM   2142  H   ALA A 137     -28.902 -12.860  13.098  1.00 44.61           H  
ATOM   2143  CA  ALA A 137     -27.573 -11.457  13.993  1.00 44.61           C  
ATOM   2144  HA  ALA A 137     -27.235 -11.476  15.029  1.00 44.61           H  
ATOM   2145  C   ALA A 137     -27.862 -10.004  13.602  1.00 44.61           C  
ATOM   2146  CB  ALA A 137     -26.484 -12.090  13.119  1.00 44.61           C  
ATOM   2147  HB1 ALA A 137     -26.295 -13.114  13.443  1.00 44.61           H  
ATOM   2148  HB2 ALA A 137     -26.794 -12.089  12.074  1.00 44.61           H  
ATOM   2149  HB3 ALA A 137     -25.565 -11.512  13.214  1.00 44.61           H  
ATOM   2150  O   ALA A 137     -28.284  -9.727  12.476  1.00 44.61           O  
ATOM   2151  N   ASP A 138     -27.640  -9.084  14.533  1.00 41.60           N  
ATOM   2152  H   ASP A 138     -27.335  -9.365  15.454  1.00 41.60           H  
ATOM   2153  CA  ASP A 138     -27.687  -7.661  14.245  1.00 41.60           C  
ATOM   2154  HA  ASP A 138     -28.446  -7.482  13.483  1.00 41.60           H  
ATOM   2155  C   ASP A 138     -26.327  -7.229  13.674  1.00 41.60           C  
ATOM   2156  CB  ASP A 138     -28.142  -6.897  15.493  1.00 41.60           C  
ATOM   2157  HB2 ASP A 138     -27.394  -6.999  16.280  1.00 41.60           H  
ATOM   2158  HB3 ASP A 138     -29.061  -7.356  15.859  1.00 41.60           H  
ATOM   2159  O   ASP A 138     -25.276  -7.483  14.261  1.00 41.60           O  
ATOM   2160  CG  ASP A 138     -28.422  -5.427  15.175  1.00 41.60           C  
ATOM   2161  OD1 ASP A 138     -27.561  -4.812  14.506  1.00 41.60           O  
ATOM   2162  OD2 ASP A 138     -29.540  -4.970  15.495  1.00 41.60           O  
ATOM   2163  N   LYS A 139     -26.355  -6.597  12.498  1.00 40.11           N  
ATOM   2164  H   LYS A 139     -27.273  -6.360  12.149  1.00 40.11           H  
ATOM   2165  CA  LYS A 139     -25.179  -6.111  11.753  1.00 40.11           C  
ATOM   2166  HA  LYS A 139     -24.526  -6.958  11.541  1.00 40.11           H  
ATOM   2167  C   LYS A 139     -24.326  -5.101  12.534  1.00 40.11           C  
ATOM   2168  CB  LYS A 139     -25.663  -5.489  10.435  1.00 40.11           C  
ATOM   2169  HB2 LYS A 139     -26.200  -6.241   9.857  1.00 40.11           H  
ATOM   2170  HB3 LYS A 139     -24.796  -5.165   9.859  1.00 40.11           H  
ATOM   2171  O   LYS A 139     -23.176  -4.837  12.168  1.00 40.11           O  
ATOM   2172  CG  LYS A 139     -26.583  -4.285  10.698  1.00 40.11           C  
ATOM   2173  HG2 LYS A 139     -27.481  -4.610  11.225  1.00 40.11           H  
ATOM   2174  HG3 LYS A 139     -26.060  -3.558  11.319  1.00 40.11           H  
ATOM   2175  CD  LYS A 139     -26.999  -3.582   9.414  1.00 40.11           C  
ATOM   2176  HD2 LYS A 139     -26.106  -3.267   8.875  1.00 40.11           H  
ATOM   2177  HD3 LYS A 139     -27.598  -4.253   8.797  1.00 40.11           H  
ATOM   2178  CE  LYS A 139     -27.813  -2.367   9.854  1.00 40.11           C  
ATOM   2179  HE2 LYS A 139     -28.724  -2.709  10.345  1.00 40.11           H  
ATOM   2180  HE3 LYS A 139     -27.236  -1.827  10.605  1.00 40.11           H  
ATOM   2181  NZ  LYS A 139     -28.112  -1.488   8.707  1.00 40.11           N  
ATOM   2182  HZ1 LYS A 139     -27.238  -1.175   8.310  1.00 40.11           H  
ATOM   2183  HZ2 LYS A 139     -28.646  -1.989   8.012  1.00 40.11           H  
ATOM   2184  HZ3 LYS A 139     -28.618  -0.680   9.041  1.00 40.11           H  
ATOM   2185  N   ASP A 140     -24.891  -4.501  13.576  1.00 36.30           N  
ATOM   2186  H   ASP A 140     -25.852  -4.704  13.810  1.00 36.30           H  
ATOM   2187  CA  ASP A 140     -24.184  -3.548  14.413  1.00 36.30           C  
ATOM   2188  HA  ASP A 140     -23.513  -2.976  13.772  1.00 36.30           H  
ATOM   2189  C   ASP A 140     -23.274  -4.262  15.430  1.00 36.30           C  
ATOM   2190  CB  ASP A 140     -25.182  -2.525  14.989  1.00 36.30           C  
ATOM   2191  HB2 ASP A 140     -24.642  -1.855  15.658  1.00 36.30           H  
ATOM   2192  HB3 ASP A 140     -25.945  -3.040  15.572  1.00 36.30           H  
ATOM   2193  O   ASP A 140     -22.265  -3.675  15.829  1.00 36.30           O  
ATOM   2194  CG  ASP A 140     -25.834  -1.673  13.875  1.00 36.30           C  
ATOM   2195  OD1 ASP A 140     -25.165  -1.445  12.833  1.00 36.30           O  
ATOM   2196  OD2 ASP A 140     -26.978  -1.195  14.046  1.00 36.30           O  
ATOM   2197  N   PHE A 141     -23.516  -5.554  15.707  1.00 37.70           N  
ATOM   2198  H   PHE A 141     -24.300  -5.993  15.246  1.00 37.70           H  
ATOM   2199  CA  PHE A 141     -22.679  -6.431  16.533  1.00 37.70           C  
ATOM   2200  HA  PHE A 141     -22.115  -5.814  17.232  1.00 37.70           H  
ATOM   2201  C   PHE A 141     -21.682  -7.225  15.678  1.00 37.70           C  
ATOM   2202  CB  PHE A 141     -23.555  -7.382  17.362  1.00 37.70           C  
ATOM   2203  HB2 PHE A 141     -22.910  -8.120  17.838  1.00 37.70           H  
ATOM   2204  HB3 PHE A 141     -24.228  -7.925  16.698  1.00 37.70           H  
ATOM   2205  O   PHE A 141     -22.023  -7.817  14.657  1.00 37.70           O  
ATOM   2206  CG  PHE A 141     -24.372  -6.698  18.440  1.00 37.70           C  
ATOM   2207  CD1 PHE A 141     -23.959  -6.743  19.785  1.00 37.70           C  
ATOM   2208  HD1 PHE A 141     -23.061  -7.271  20.068  1.00 37.70           H  
ATOM   2209  CD2 PHE A 141     -25.549  -6.007  18.100  1.00 37.70           C  
ATOM   2210  HD2 PHE A 141     -25.832  -5.907  17.063  1.00 37.70           H  
ATOM   2211  CE1 PHE A 141     -24.731  -6.118  20.780  1.00 37.70           C  
ATOM   2212  HE1 PHE A 141     -24.422  -6.177  21.813  1.00 37.70           H  
ATOM   2213  CE2 PHE A 141     -26.335  -5.403  19.095  1.00 37.70           C  
ATOM   2214  HE2 PHE A 141     -27.241  -4.882  18.822  1.00 37.70           H  
ATOM   2215  CZ  PHE A 141     -25.925  -5.459  20.437  1.00 37.70           C  
ATOM   2216  HZ  PHE A 141     -26.523  -4.997  21.209  1.00 37.70           H  
ATOM   2217  N   SER A 142     -20.417  -7.266  16.099  1.00 38.42           N  
ATOM   2218  H   SER A 142     -20.181  -6.820  16.974  1.00 38.42           H  
ATOM   2219  CA  SER A 142     -19.352  -7.951  15.363  1.00 38.42           C  
ATOM   2220  HA  SER A 142     -19.784  -8.693  14.693  1.00 38.42           H  
ATOM   2221  C   SER A 142     -18.405  -8.670  16.314  1.00 38.42           C  
ATOM   2222  CB  SER A 142     -18.610  -6.930  14.504  1.00 38.42           C  
ATOM   2223  HB2 SER A 142     -18.542  -5.991  15.054  1.00 38.42           H  
ATOM   2224  HB3 SER A 142     -19.187  -6.753  13.596  1.00 38.42           H  
ATOM   2225  O   SER A 142     -17.861  -8.056  17.223  1.00 38.42           O  
ATOM   2226  OG  SER A 142     -17.308  -7.372  14.163  1.00 38.42           O  
ATOM   2227  HG  SER A 142     -16.709  -7.149  14.879  1.00 38.42           H  
ATOM   2228  N   LYS A 143     -18.148  -9.955  16.037  1.00 35.29           N  
ATOM   2229  H   LYS A 143     -18.656 -10.373  15.271  1.00 35.29           H  
ATOM   2230  CA  LYS A 143     -17.129 -10.772  16.723  1.00 35.29           C  
ATOM   2231  HA  LYS A 143     -17.142 -10.530  17.786  1.00 35.29           H  
ATOM   2232  C   LYS A 143     -15.693 -10.477  16.265  1.00 35.29           C  
ATOM   2233  CB  LYS A 143     -17.451 -12.268  16.551  1.00 35.29           C  
ATOM   2234  HB2 LYS A 143     -17.594 -12.494  15.494  1.00 35.29           H  
ATOM   2235  HB3 LYS A 143     -16.600 -12.849  16.907  1.00 35.29           H  
ATOM   2236  O   LYS A 143     -14.750 -11.048  16.803  1.00 35.29           O  
ATOM   2237  CG  LYS A 143     -18.685 -12.707  17.352  1.00 35.29           C  
ATOM   2238  HG2 LYS A 143     -19.572 -12.203  16.967  1.00 35.29           H  
ATOM   2239  HG3 LYS A 143     -18.546 -12.430  18.397  1.00 35.29           H  
ATOM   2240  CD  LYS A 143     -18.878 -14.227  17.257  1.00 35.29           C  
ATOM   2241  HD2 LYS A 143     -17.971 -14.721  17.605  1.00 35.29           H  
ATOM   2242  HD3 LYS A 143     -19.063 -14.505  16.220  1.00 35.29           H  
ATOM   2243  CE  LYS A 143     -20.060 -14.656  18.134  1.00 35.29           C  
ATOM   2244  HE2 LYS A 143     -20.965 -14.173  17.765  1.00 35.29           H  
ATOM   2245  HE3 LYS A 143     -19.887 -14.291  19.146  1.00 35.29           H  
ATOM   2246  NZ  LYS A 143     -20.229 -16.131  18.154  1.00 35.29           N  
ATOM   2247  HZ1 LYS A 143     -20.998 -16.381  18.758  1.00 35.29           H  
ATOM   2248  HZ2 LYS A 143     -20.410 -16.488  17.226  1.00 35.29           H  
ATOM   2249  HZ3 LYS A 143     -19.397 -16.571  18.520  1.00 35.29           H  
ATOM   2250  N   ILE A 144     -15.516  -9.631  15.249  1.00 34.61           N  
ATOM   2251  H   ILE A 144     -16.330  -9.186  14.850  1.00 34.61           H  
ATOM   2252  CA  ILE A 144     -14.201  -9.268  14.714  1.00 34.61           C  
ATOM   2253  HA  ILE A 144     -13.600 -10.174  14.629  1.00 34.61           H  
ATOM   2254  C   ILE A 144     -13.513  -8.325  15.708  1.00 34.61           C  
ATOM   2255  CB  ILE A 144     -14.326  -8.651  13.296  1.00 34.61           C  
ATOM   2256  HB  ILE A 144     -14.868  -7.709  13.371  1.00 34.61           H  
ATOM   2257  O   ILE A 144     -14.062  -7.270  16.027  1.00 34.61           O  
ATOM   2258  CG1 ILE A 144     -15.107  -9.600  12.352  1.00 34.61           C  
ATOM   2259 HG12 ILE A 144     -14.554 -10.532  12.236  1.00 34.61           H  
ATOM   2260 HG13 ILE A 144     -16.077  -9.837  12.790  1.00 34.61           H  
ATOM   2261  CG2 ILE A 144     -12.931  -8.340  12.724  1.00 34.61           C  
ATOM   2262 HG21 ILE A 144     -13.018  -7.851  11.754  1.00 34.61           H  
ATOM   2263 HG22 ILE A 144     -12.350  -9.255  12.612  1.00 34.61           H  
ATOM   2264 HG23 ILE A 144     -12.394  -7.650  13.375  1.00 34.61           H  
ATOM   2265  CD1 ILE A 144     -15.397  -9.021  10.962  1.00 34.61           C  
ATOM   2266 HD11 ILE A 144     -16.061  -9.697  10.422  1.00 34.61           H  
ATOM   2267 HD12 ILE A 144     -14.475  -8.916  10.390  1.00 34.61           H  
ATOM   2268 HD13 ILE A 144     -15.883  -8.050  11.058  1.00 34.61           H  
ATOM   2269  N   LYS A 145     -12.311  -8.697  16.178  1.00 36.88           N  
ATOM   2270  H   LYS A 145     -11.953  -9.597  15.890  1.00 36.88           H  
ATOM   2271  CA  LYS A 145     -11.396  -7.783  16.878  1.00 36.88           C  
ATOM   2272  HA  LYS A 145     -11.881  -7.376  17.765  1.00 36.88           H  
ATOM   2273  C   LYS A 145     -11.088  -6.622  15.930  1.00 36.88           C  
ATOM   2274  CB  LYS A 145     -10.083  -8.497  17.283  1.00 36.88           C  
ATOM   2275  HB2 LYS A 145      -9.752  -9.142  16.469  1.00 36.88           H  
ATOM   2276  HB3 LYS A 145      -9.318  -7.733  17.424  1.00 36.88           H  
ATOM   2277  O   LYS A 145     -10.326  -6.792  14.984  1.00 36.88           O  
ATOM   2278  CG  LYS A 145     -10.164  -9.308  18.588  1.00 36.88           C  
ATOM   2279  HG2 LYS A 145     -10.504  -8.650  19.388  1.00 36.88           H  
ATOM   2280  HG3 LYS A 145     -10.887 -10.116  18.469  1.00 36.88           H  
ATOM   2281  CD  LYS A 145      -8.791  -9.900  18.975  1.00 36.88           C  
ATOM   2282  HD2 LYS A 145      -8.054  -9.097  18.987  1.00 36.88           H  
ATOM   2283  HD3 LYS A 145      -8.494 -10.636  18.228  1.00 36.88           H  
ATOM   2284  CE  LYS A 145      -8.841 -10.556  20.367  1.00 36.88           C  
ATOM   2285  HE2 LYS A 145      -9.560 -11.375  20.348  1.00 36.88           H  
ATOM   2286  HE3 LYS A 145      -9.211  -9.813  21.073  1.00 36.88           H  
ATOM   2287  NZ  LYS A 145      -7.512 -11.049  20.828  1.00 36.88           N  
ATOM   2288  HZ1 LYS A 145      -7.534 -11.277  21.811  1.00 36.88           H  
ATOM   2289  HZ2 LYS A 145      -7.218 -11.867  20.313  1.00 36.88           H  
ATOM   2290  HZ3 LYS A 145      -6.806 -10.334  20.720  1.00 36.88           H  
ATOM   2291  N   TYR A 146     -11.691  -5.460  16.157  1.00 41.21           N  
ATOM   2292  H   TYR A 146     -12.381  -5.397  16.893  1.00 41.21           H  
ATOM   2293  CA  TYR A 146     -11.280  -4.247  15.461  1.00 41.21           C  
ATOM   2294  HA  TYR A 146     -11.018  -4.492  14.431  1.00 41.21           H  
ATOM   2295  C   TYR A 146     -10.038  -3.692  16.149  1.00 41.21           C  
ATOM   2296  CB  TYR A 146     -12.412  -3.212  15.417  1.00 41.21           C  
ATOM   2297  HB2 TYR A 146     -12.717  -2.969  16.435  1.00 41.21           H  
ATOM   2298  HB3 TYR A 146     -12.028  -2.297  14.965  1.00 41.21           H  
ATOM   2299  O   TYR A 146     -10.053  -3.464  17.361  1.00 41.21           O  
ATOM   2300  CG  TYR A 146     -13.615  -3.669  14.619  1.00 41.21           C  
ATOM   2301  CD1 TYR A 146     -13.597  -3.615  13.211  1.00 41.21           C  
ATOM   2302  HD1 TYR A 146     -12.728  -3.229  12.699  1.00 41.21           H  
ATOM   2303  CD2 TYR A 146     -14.741  -4.177  15.287  1.00 41.21           C  
ATOM   2304  HD2 TYR A 146     -14.755  -4.228  16.366  1.00 41.21           H  
ATOM   2305  CE1 TYR A 146     -14.695  -4.092  12.470  1.00 41.21           C  
ATOM   2306  HE1 TYR A 146     -14.675  -4.085  11.390  1.00 41.21           H  
ATOM   2307  CE2 TYR A 146     -15.837  -4.654  14.552  1.00 41.21           C  
ATOM   2308  HE2 TYR A 146     -16.694  -5.028  15.092  1.00 41.21           H  
ATOM   2309  OH  TYR A 146     -16.832  -5.169  12.422  1.00 41.21           O  
ATOM   2310  HH  TYR A 146     -17.262  -5.867  12.921  1.00 41.21           H  
ATOM   2311  CZ  TYR A 146     -15.809  -4.636  13.139  1.00 41.21           C  
ATOM   2312  N   GLU A 147      -8.987  -3.411  15.381  1.00 39.84           N  
ATOM   2313  H   GLU A 147      -8.989  -3.670  14.405  1.00 39.84           H  
ATOM   2314  CA  GLU A 147      -8.050  -2.378  15.805  1.00 39.84           C  
ATOM   2315  HA  GLU A 147      -7.679  -2.617  16.802  1.00 39.84           H  
ATOM   2316  C   GLU A 147      -8.833  -1.073  15.876  1.00 39.84           C  
ATOM   2317  CB  GLU A 147      -6.850  -2.247  14.872  1.00 39.84           C  
ATOM   2318  HB2 GLU A 147      -6.347  -1.310  15.113  1.00 39.84           H  
ATOM   2319  HB3 GLU A 147      -7.182  -2.215  13.835  1.00 39.84           H  
ATOM   2320  O   GLU A 147      -9.412  -0.594  14.899  1.00 39.84           O  
ATOM   2321  CG  GLU A 147      -5.861  -3.398  15.084  1.00 39.84           C  
ATOM   2322  HG2 GLU A 147      -5.707  -3.534  16.154  1.00 39.84           H  
ATOM   2323  HG3 GLU A 147      -6.291  -4.316  14.683  1.00 39.84           H  
ATOM   2324  CD  GLU A 147      -4.507  -3.123  14.420  1.00 39.84           C  
ATOM   2325  OE1 GLU A 147      -3.532  -3.761  14.870  1.00 39.84           O  
ATOM   2326  OE2 GLU A 147      -4.455  -2.249  13.525  1.00 39.84           O  
ATOM   2327  N   ALA A 148      -8.959  -0.561  17.089  1.00 42.57           N  
ATOM   2328  H   ALA A 148      -8.521  -1.042  17.862  1.00 42.57           H  
ATOM   2329  CA  ALA A 148      -9.868   0.514  17.390  1.00 42.57           C  
ATOM   2330  HA  ALA A 148     -10.827   0.315  16.912  1.00 42.57           H  
ATOM   2331  C   ALA A 148      -9.320   1.846  16.848  1.00 42.57           C  
ATOM   2332  CB  ALA A 148     -10.068   0.463  18.895  1.00 42.57           C  
ATOM   2333  HB1 ALA A 148     -10.829   1.188  19.186  1.00 42.57           H  
ATOM   2334  HB2 ALA A 148      -9.114   0.686  19.374  1.00 42.57           H  
ATOM   2335  HB3 ALA A 148     -10.405  -0.529  19.197  1.00 42.57           H  
ATOM   2336  O   ALA A 148      -8.609   2.573  17.533  1.00 42.57           O  
ATOM   2337  N   SER A 149      -9.658   2.162  15.599  1.00 44.53           N  
ATOM   2338  H   SER A 149     -10.031   1.419  15.025  1.00 44.53           H  
ATOM   2339  CA  SER A 149      -9.436   3.476  14.994  1.00 44.53           C  
ATOM   2340  HA  SER A 149      -8.592   3.963  15.482  1.00 44.53           H  
ATOM   2341  C   SER A 149     -10.681   4.352  15.172  1.00 44.53           C  
ATOM   2342  CB  SER A 149      -9.086   3.316  13.511  1.00 44.53           C  
ATOM   2343  HB2 SER A 149      -8.879   4.294  13.074  1.00 44.53           H  
ATOM   2344  HB3 SER A 149      -8.203   2.686  13.403  1.00 44.53           H  
ATOM   2345  O   SER A 149     -11.782   3.949  14.790  1.00 44.53           O  
ATOM   2346  OG  SER A 149     -10.182   2.722  12.847  1.00 44.53           O  
ATOM   2347  HG  SER A 149     -10.941   2.783  13.432  1.00 44.53           H  
ATOM   2348  N   GLY A 150     -10.516   5.569  15.684  1.00 41.87           N  
ATOM   2349  H   GLY A 150      -9.593   5.796  16.025  1.00 41.87           H  
ATOM   2350  CA  GLY A 150     -11.545   6.582  15.961  1.00 41.87           C  
ATOM   2351  HA2 GLY A 150     -12.087   6.345  16.877  1.00 41.87           H  
ATOM   2352  HA3 GLY A 150     -11.010   7.518  16.123  1.00 41.87           H  
ATOM   2353  C   GLY A 150     -12.529   6.876  14.828  1.00 41.87           C  
ATOM   2354  O   GLY A 150     -13.670   7.268  15.065  1.00 41.87           O  
ATOM   2355  N   CYS A 151     -12.116   6.635  13.586  1.00 47.46           N  
ATOM   2356  H   CYS A 151     -11.169   6.306  13.465  1.00 47.46           H  
ATOM   2357  CA  CYS A 151     -12.952   6.788  12.399  1.00 47.46           C  
ATOM   2358  HA  CYS A 151     -13.381   7.790  12.408  1.00 47.46           H  
ATOM   2359  C   CYS A 151     -14.156   5.816  12.386  1.00 47.46           C  
ATOM   2360  CB  CYS A 151     -12.004   6.715  11.191  1.00 47.46           C  
ATOM   2361  HB2 CYS A 151     -11.626   7.723  11.015  1.00 47.46           H  
ATOM   2362  HB3 CYS A 151     -11.134   6.112  11.450  1.00 47.46           H  
ATOM   2363  O   CYS A 151     -15.267   6.229  12.049  1.00 47.46           O  
ATOM   2364  SG  CYS A 151     -12.625   6.100   9.610  1.00 47.46           S  
ATOM   2365  N   LEU A 152     -14.004   4.580  12.883  1.00 47.97           N  
ATOM   2366  H   LEU A 152     -13.091   4.306  13.218  1.00 47.97           H  
ATOM   2367  CA  LEU A 152     -15.117   3.627  13.038  1.00 47.97           C  
ATOM   2368  HA  LEU A 152     -15.691   3.604  12.112  1.00 47.97           H  
ATOM   2369  C   LEU A 152     -16.100   4.060  14.141  1.00 47.97           C  
ATOM   2370  CB  LEU A 152     -14.541   2.220  13.311  1.00 47.97           C  
ATOM   2371  HB2 LEU A 152     -13.548   2.315  13.750  1.00 47.97           H  
ATOM   2372  HB3 LEU A 152     -15.154   1.711  14.055  1.00 47.97           H  
ATOM   2373  O   LEU A 152     -17.313   3.899  13.988  1.00 47.97           O  
ATOM   2374  CG  LEU A 152     -14.467   1.344  12.043  1.00 47.97           C  
ATOM   2375  HG  LEU A 152     -14.443   1.977  11.156  1.00 47.97           H  
ATOM   2376  CD1 LEU A 152     -13.206   0.483  12.037  1.00 47.97           C  
ATOM   2377 HD11 LEU A 152     -12.322   1.121  12.031  1.00 47.97           H  
ATOM   2378 HD12 LEU A 152     -13.180  -0.158  12.919  1.00 47.97           H  
ATOM   2379 HD13 LEU A 152     -13.187  -0.139  11.142  1.00 47.97           H  
ATOM   2380  CD2 LEU A 152     -15.684   0.418  11.958  1.00 47.97           C  
ATOM   2381 HD21 LEU A 152     -15.645  -0.146  11.026  1.00 47.97           H  
ATOM   2382 HD22 LEU A 152     -15.685  -0.279  12.796  1.00 47.97           H  
ATOM   2383 HD23 LEU A 152     -16.596   1.014  11.973  1.00 47.97           H  
ATOM   2384  N   PHE A 153     -15.586   4.661  15.222  1.00 45.23           N  
ATOM   2385  H   PHE A 153     -14.583   4.771  15.267  1.00 45.23           H  
ATOM   2386  CA  PHE A 153     -16.390   5.153  16.348  1.00 45.23           C  
ATOM   2387  HA  PHE A 153     -17.016   4.344  16.724  1.00 45.23           H  
ATOM   2388  C   PHE A 153     -17.317   6.298  15.940  1.00 45.23           C  
ATOM   2389  CB  PHE A 153     -15.482   5.636  17.485  1.00 45.23           C  
ATOM   2390  HB2 PHE A 153     -14.778   6.381  17.114  1.00 45.23           H  
ATOM   2391  HB3 PHE A 153     -16.102   6.139  18.226  1.00 45.23           H  
ATOM   2392  O   PHE A 153     -18.484   6.316  16.332  1.00 45.23           O  
ATOM   2393  CG  PHE A 153     -14.714   4.542  18.185  1.00 45.23           C  
ATOM   2394  CD1 PHE A 153     -15.205   4.013  19.388  1.00 45.23           C  
ATOM   2395  HD1 PHE A 153     -16.130   4.376  19.810  1.00 45.23           H  
ATOM   2396  CD2 PHE A 153     -13.486   4.092  17.677  1.00 45.23           C  
ATOM   2397  HD2 PHE A 153     -13.115   4.489  16.744  1.00 45.23           H  
ATOM   2398  CE1 PHE A 153     -14.446   3.068  20.089  1.00 45.23           C  
ATOM   2399  HE1 PHE A 153     -14.765   2.757  21.073  1.00 45.23           H  
ATOM   2400  CE2 PHE A 153     -12.744   3.118  18.360  1.00 45.23           C  
ATOM   2401  HE2 PHE A 153     -11.795   2.791  17.960  1.00 45.23           H  
ATOM   2402  CZ  PHE A 153     -13.234   2.592  19.567  1.00 45.23           C  
ATOM   2403  HZ  PHE A 153     -12.666   1.865  20.127  1.00 45.23           H  
ATOM   2404  N   ARG A 154     -16.814   7.232  15.123  1.00 44.27           N  
ATOM   2405  H   ARG A 154     -15.837   7.166  14.875  1.00 44.27           H  
ATOM   2406  CA  ARG A 154     -17.617   8.340  14.581  1.00 44.27           C  
ATOM   2407  HA  ARG A 154     -18.146   8.840  15.393  1.00 44.27           H  
ATOM   2408  C   ARG A 154     -18.706   7.852  13.633  1.00 44.27           C  
ATOM   2409  CB  ARG A 154     -16.710   9.355  13.872  1.00 44.27           C  
ATOM   2410  HB2 ARG A 154     -17.332  10.006  13.258  1.00 44.27           H  
ATOM   2411  HB3 ARG A 154     -16.007   8.836  13.219  1.00 44.27           H  
ATOM   2412  O   ARG A 154     -19.802   8.403  13.635  1.00 44.27           O  
ATOM   2413  CG  ARG A 154     -15.952  10.230  14.876  1.00 44.27           C  
ATOM   2414  HG2 ARG A 154     -16.666  10.718  15.539  1.00 44.27           H  
ATOM   2415  HG3 ARG A 154     -15.279   9.613  15.472  1.00 44.27           H  
ATOM   2416  CD  ARG A 154     -15.144  11.302  14.142  1.00 44.27           C  
ATOM   2417  HD2 ARG A 154     -14.377  10.815  13.540  1.00 44.27           H  
ATOM   2418  HD3 ARG A 154     -15.813  11.855  13.483  1.00 44.27           H  
ATOM   2419  NE  ARG A 154     -14.516  12.236  15.093  1.00 44.27           N  
ATOM   2420  HE  ARG A 154     -14.627  12.035  16.077  1.00 44.27           H  
ATOM   2421  NH1 ARG A 154     -13.560  13.650  13.552  1.00 44.27           N  
ATOM   2422 HH11 ARG A 154     -13.919  13.076  12.803  1.00 44.27           H  
ATOM   2423 HH12 ARG A 154     -13.025  14.480  13.341  1.00 44.27           H  
ATOM   2424  NH2 ARG A 154     -13.341  14.061  15.741  1.00 44.27           N  
ATOM   2425 HH21 ARG A 154     -13.538  13.824  16.703  1.00 44.27           H  
ATOM   2426 HH22 ARG A 154     -12.767  14.864  15.525  1.00 44.27           H  
ATOM   2427  CZ  ARG A 154     -13.808  13.308  14.788  1.00 44.27           C  
ATOM   2428  N   TYR A 155     -18.422   6.812  12.847  1.00 41.16           N  
ATOM   2429  H   TYR A 155     -17.487   6.430  12.872  1.00 41.16           H  
ATOM   2430  CA  TYR A 155     -19.347   6.338  11.823  1.00 41.16           C  
ATOM   2431  HA  TYR A 155     -19.730   7.206  11.287  1.00 41.16           H  
ATOM   2432  C   TYR A 155     -20.561   5.595  12.384  1.00 41.16           C  
ATOM   2433  CB  TYR A 155     -18.598   5.447  10.830  1.00 41.16           C  
ATOM   2434  HB2 TYR A 155     -17.768   6.007  10.400  1.00 41.16           H  
ATOM   2435  HB3 TYR A 155     -18.188   4.581  11.350  1.00 41.16           H  
ATOM   2436  O   TYR A 155     -21.686   5.819  11.938  1.00 41.16           O  
ATOM   2437  CG  TYR A 155     -19.506   4.990   9.710  1.00 41.16           C  
ATOM   2438  CD1 TYR A 155     -19.835   3.629   9.543  1.00 41.16           C  
ATOM   2439  HD1 TYR A 155     -19.404   2.886  10.199  1.00 41.16           H  
ATOM   2440  CD2 TYR A 155     -20.073   5.962   8.871  1.00 41.16           C  
ATOM   2441  HD2 TYR A 155     -19.846   7.008   9.014  1.00 41.16           H  
ATOM   2442  CE1 TYR A 155     -20.687   3.234   8.491  1.00 41.16           C  
ATOM   2443  HE1 TYR A 155     -20.899   2.190   8.315  1.00 41.16           H  
ATOM   2444  CE2 TYR A 155     -20.962   5.575   7.861  1.00 41.16           C  
ATOM   2445  HE2 TYR A 155     -21.407   6.329   7.230  1.00 41.16           H  
ATOM   2446  OH  TYR A 155     -21.949   3.856   6.535  1.00 41.16           O  
ATOM   2447  HH  TYR A 155     -21.967   4.626   5.962  1.00 41.16           H  
ATOM   2448  CZ  TYR A 155     -21.226   4.209   7.629  1.00 41.16           C  
ATOM   2449  N   LYS A 156     -20.359   4.710  13.364  1.00 39.54           N  
ATOM   2450  H   LYS A 156     -19.416   4.553  13.690  1.00 39.54           H  
ATOM   2451  CA  LYS A 156     -21.444   3.839  13.830  1.00 39.54           C  
ATOM   2452  HA  LYS A 156     -22.113   3.653  12.990  1.00 39.54           H  
ATOM   2453  C   LYS A 156     -22.377   4.478  14.871  1.00 39.54           C  
ATOM   2454  CB  LYS A 156     -20.886   2.471  14.254  1.00 39.54           C  
ATOM   2455  HB2 LYS A 156     -19.940   2.596  14.782  1.00 39.54           H  
ATOM   2456  HB3 LYS A 156     -21.624   2.022  14.919  1.00 39.54           H  
ATOM   2457  O   LYS A 156     -23.339   3.830  15.265  1.00 39.54           O  
ATOM   2458  CG  LYS A 156     -20.685   1.468  13.112  1.00 39.54           C  
ATOM   2459  HG2 LYS A 156     -19.825   1.753  12.505  1.00 39.54           H  
ATOM   2460  HG3 LYS A 156     -21.579   1.466  12.488  1.00 39.54           H  
ATOM   2461  CD  LYS A 156     -20.485   0.056  13.697  1.00 39.54           C  
ATOM   2462  HD2 LYS A 156     -19.486  -0.023  14.128  1.00 39.54           H  
ATOM   2463  HD3 LYS A 156     -21.216  -0.106  14.490  1.00 39.54           H  
ATOM   2464  CE  LYS A 156     -20.696  -1.037  12.642  1.00 39.54           C  
ATOM   2465  HE2 LYS A 156     -19.884  -1.007  11.915  1.00 39.54           H  
ATOM   2466  HE3 LYS A 156     -21.628  -0.818  12.121  1.00 39.54           H  
ATOM   2467  NZ  LYS A 156     -20.806  -2.389  13.260  1.00 39.54           N  
ATOM   2468  HZ1 LYS A 156     -21.159  -3.071  12.604  1.00 39.54           H  
ATOM   2469  HZ2 LYS A 156     -19.922  -2.709  13.628  1.00 39.54           H  
ATOM   2470  HZ3 LYS A 156     -21.462  -2.388  14.028  1.00 39.54           H  
ATOM   2471  N   GLY A 157     -22.137   5.718  15.322  1.00 36.34           N  
ATOM   2472  H   GLY A 157     -21.353   6.225  14.937  1.00 36.34           H  
ATOM   2473  CA  GLY A 157     -22.996   6.373  16.324  1.00 36.34           C  
ATOM   2474  HA2 GLY A 157     -22.532   7.311  16.629  1.00 36.34           H  
ATOM   2475  HA3 GLY A 157     -23.969   6.586  15.881  1.00 36.34           H  
ATOM   2476  C   GLY A 157     -23.215   5.514  17.579  1.00 36.34           C  
ATOM   2477  O   GLY A 157     -24.293   5.541  18.170  1.00 36.34           O  
ATOM   2478  N   VAL A 158     -22.217   4.695  17.927  1.00 39.13           N  
ATOM   2479  H   VAL A 158     -21.351   4.767  17.413  1.00 39.13           H  
ATOM   2480  CA  VAL A 158     -22.333   3.620  18.914  1.00 39.13           C  
ATOM   2481  HA  VAL A 158     -23.229   3.039  18.695  1.00 39.13           H  
ATOM   2482  C   VAL A 158     -22.464   4.235  20.301  1.00 39.13           C  
ATOM   2483  CB  VAL A 158     -21.112   2.676  18.853  1.00 39.13           C  
ATOM   2484  HB  VAL A 158     -20.213   3.218  19.144  1.00 39.13           H  
ATOM   2485  O   VAL A 158     -21.521   4.849  20.791  1.00 39.13           O  
ATOM   2486  CG1 VAL A 158     -21.281   1.480  19.776  1.00 39.13           C  
ATOM   2487 HG11 VAL A 158     -22.211   0.951  19.567  1.00 39.13           H  
ATOM   2488 HG12 VAL A 158     -21.278   1.839  20.806  1.00 39.13           H  
ATOM   2489 HG13 VAL A 158     -20.446   0.789  19.668  1.00 39.13           H  
ATOM   2490  CG2 VAL A 158     -20.887   2.123  17.454  1.00 39.13           C  
ATOM   2491 HG21 VAL A 158     -20.598   2.958  16.816  1.00 39.13           H  
ATOM   2492 HG22 VAL A 158     -20.074   1.397  17.459  1.00 39.13           H  
ATOM   2493 HG23 VAL A 158     -21.802   1.649  17.098  1.00 39.13           H  
ATOM   2494  N   SER A 159     -23.620   4.069  20.946  1.00 34.92           N  
ATOM   2495  H   SER A 159     -24.403   3.650  20.464  1.00 34.92           H  
ATOM   2496  CA  SER A 159     -23.813   4.469  22.347  1.00 34.92           C  
ATOM   2497  HA  SER A 159     -23.273   5.400  22.521  1.00 34.92           H  
ATOM   2498  C   SER A 159     -23.240   3.451  23.343  1.00 34.92           C  
ATOM   2499  CB  SER A 159     -25.295   4.753  22.613  1.00 34.92           C  
ATOM   2500  HB2 SER A 159     -25.438   4.974  23.670  1.00 34.92           H  
ATOM   2501  HB3 SER A 159     -25.586   5.631  22.035  1.00 34.92           H  
ATOM   2502  O   SER A 159     -23.006   3.796  24.501  1.00 34.92           O  
ATOM   2503  OG  SER A 159     -26.124   3.671  22.232  1.00 34.92           O  
ATOM   2504  HG  SER A 159     -26.358   3.199  23.035  1.00 34.92           H  
ATOM   2505  N   HIS A 160     -22.977   2.215  22.899  1.00 33.69           N  
ATOM   2506  H   HIS A 160     -23.172   2.004  21.931  1.00 33.69           H  
ATOM   2507  CA  HIS A 160     -22.502   1.108  23.736  1.00 33.69           C  
ATOM   2508  HA  HIS A 160     -22.065   1.499  24.655  1.00 33.69           H  
ATOM   2509  C   HIS A 160     -21.429   0.292  23.009  1.00 33.69           C  
ATOM   2510  CB  HIS A 160     -23.696   0.213  24.109  1.00 33.69           C  
ATOM   2511  HB2 HIS A 160     -24.099  -0.254  23.210  1.00 33.69           H  
ATOM   2512  HB3 HIS A 160     -23.353  -0.579  24.774  1.00 33.69           H  
ATOM   2513  O   HIS A 160     -21.732  -0.377  22.022  1.00 33.69           O  
ATOM   2514  CG  HIS A 160     -24.796   0.978  24.793  1.00 33.69           C  
ATOM   2515  CD2 HIS A 160     -25.992   1.350  24.245  1.00 33.69           C  
ATOM   2516  HD2 HIS A 160     -26.341   1.075  23.261  1.00 33.69           H  
ATOM   2517  ND1 HIS A 160     -24.718   1.559  26.035  1.00 33.69           N  
ATOM   2518  HD1 HIS A 160     -23.941   1.482  26.675  1.00 33.69           H  
ATOM   2519  CE1 HIS A 160     -25.830   2.285  26.222  1.00 33.69           C  
ATOM   2520  HE1 HIS A 160     -26.040   2.869  27.106  1.00 33.69           H  
ATOM   2521  NE2 HIS A 160     -26.633   2.211  25.144  1.00 33.69           N  
ATOM   2522  N   LEU A 161     -20.182   0.347  23.482  1.00 36.65           N  
ATOM   2523  H   LEU A 161     -20.000   0.879  24.321  1.00 36.65           H  
ATOM   2524  CA  LEU A 161     -19.111  -0.523  22.997  1.00 36.65           C  
ATOM   2525  HA  LEU A 161     -19.486  -1.120  22.165  1.00 36.65           H  
ATOM   2526  C   LEU A 161     -18.691  -1.485  24.107  1.00 36.65           C  
ATOM   2527  CB  LEU A 161     -17.930   0.310  22.474  1.00 36.65           C  
ATOM   2528  HB2 LEU A 161     -18.283   0.972  21.684  1.00 36.65           H  
ATOM   2529  HB3 LEU A 161     -17.556   0.925  23.293  1.00 36.65           H  
ATOM   2530  O   LEU A 161     -18.168  -1.063  25.140  1.00 36.65           O  
ATOM   2531  CG  LEU A 161     -16.774  -0.560  21.935  1.00 36.65           C  
ATOM   2532  HG  LEU A 161     -16.450  -1.272  22.695  1.00 36.65           H  
ATOM   2533  CD1 LEU A 161     -17.147  -1.321  20.661  1.00 36.65           C  
ATOM   2534 HD11 LEU A 161     -17.514  -0.633  19.899  1.00 36.65           H  
ATOM   2535 HD12 LEU A 161     -16.275  -1.854  20.283  1.00 36.65           H  
ATOM   2536 HD13 LEU A 161     -17.915  -2.062  20.882  1.00 36.65           H  
ATOM   2537  CD2 LEU A 161     -15.603   0.339  21.580  1.00 36.65           C  
ATOM   2538 HD21 LEU A 161     -15.929   1.007  20.783  1.00 36.65           H  
ATOM   2539 HD22 LEU A 161     -15.286   0.902  22.458  1.00 36.65           H  
ATOM   2540 HD23 LEU A 161     -14.769  -0.262  21.216  1.00 36.65           H  
ATOM   2541  N   PHE A 162     -18.869  -2.775  23.840  1.00 36.17           N  
ATOM   2542  H   PHE A 162     -19.352  -3.036  22.992  1.00 36.17           H  
ATOM   2543  CA  PHE A 162     -18.291  -3.858  24.622  1.00 36.17           C  
ATOM   2544  HA  PHE A 162     -18.181  -3.553  25.663  1.00 36.17           H  
ATOM   2545  C   PHE A 162     -16.904  -4.167  24.052  1.00 36.17           C  
ATOM   2546  CB  PHE A 162     -19.240  -5.064  24.586  1.00 36.17           C  
ATOM   2547  HB2 PHE A 162     -19.417  -5.363  23.553  1.00 36.17           H  
ATOM   2548  HB3 PHE A 162     -18.760  -5.902  25.090  1.00 36.17           H  
ATOM   2549  O   PHE A 162     -16.776  -4.722  22.960  1.00 36.17           O  
ATOM   2550  CG  PHE A 162     -20.570  -4.794  25.264  1.00 36.17           C  
ATOM   2551  CD1 PHE A 162     -20.704  -5.027  26.644  1.00 36.17           C  
ATOM   2552  HD1 PHE A 162     -19.881  -5.436  27.210  1.00 36.17           H  
ATOM   2553  CD2 PHE A 162     -21.674  -4.318  24.528  1.00 36.17           C  
ATOM   2554  HD2 PHE A 162     -21.586  -4.156  23.464  1.00 36.17           H  
ATOM   2555  CE1 PHE A 162     -21.938  -4.819  27.279  1.00 36.17           C  
ATOM   2556  HE1 PHE A 162     -22.050  -5.069  28.323  1.00 36.17           H  
ATOM   2557  CE2 PHE A 162     -22.905  -4.088  25.170  1.00 36.17           C  
ATOM   2558  HE2 PHE A 162     -23.760  -3.754  24.601  1.00 36.17           H  
ATOM   2559  CZ  PHE A 162     -23.037  -4.345  26.545  1.00 36.17           C  
ATOM   2560  HZ  PHE A 162     -23.990  -4.219  27.038  1.00 36.17           H  
ATOM   2561  N   LEU A 163     -15.848  -3.755  24.755  1.00 39.29           N  
ATOM   2562  H   LEU A 163     -16.009  -3.329  25.657  1.00 39.29           H  
ATOM   2563  CA  LEU A 163     -14.479  -4.145  24.421  1.00 39.29           C  
ATOM   2564  HA  LEU A 163     -14.400  -4.391  23.363  1.00 39.29           H  
ATOM   2565  C   LEU A 163     -14.142  -5.413  25.199  1.00 39.29           C  
ATOM   2566  CB  LEU A 163     -13.485  -3.010  24.749  1.00 39.29           C  
ATOM   2567  HB2 LEU A 163     -13.701  -2.644  25.753  1.00 39.29           H  
ATOM   2568  HB3 LEU A 163     -12.480  -3.434  24.768  1.00 39.29           H  
ATOM   2569  O   LEU A 163     -13.476  -5.330  26.223  1.00 39.29           O  
ATOM   2570  CG  LEU A 163     -13.459  -1.821  23.781  1.00 39.29           C  
ATOM   2571  HG  LEU A 163     -14.434  -1.333  23.771  1.00 39.29           H  
ATOM   2572  CD1 LEU A 163     -12.415  -0.815  24.268  1.00 39.29           C  
ATOM   2573 HD11 LEU A 163     -12.645  -0.518  25.291  1.00 39.29           H  
ATOM   2574 HD12 LEU A 163     -11.422  -1.265  24.246  1.00 39.29           H  
ATOM   2575 HD13 LEU A 163     -12.425   0.068  23.629  1.00 39.29           H  
ATOM   2576  CD2 LEU A 163     -13.072  -2.241  22.359  1.00 39.29           C  
ATOM   2577 HD21 LEU A 163     -12.181  -2.868  22.385  1.00 39.29           H  
ATOM   2578 HD22 LEU A 163     -12.864  -1.361  21.750  1.00 39.29           H  
ATOM   2579 HD23 LEU A 163     -13.893  -2.795  21.903  1.00 39.29           H  
ATOM   2580  N   THR A 164     -14.580  -6.585  24.732  1.00 36.53           N  
ATOM   2581  H   THR A 164     -15.187  -6.601  23.925  1.00 36.53           H  
ATOM   2582  CA  THR A 164     -14.212  -7.866  25.359  1.00 36.53           C  
ATOM   2583  HA  THR A 164     -14.431  -7.808  26.425  1.00 36.53           H  
ATOM   2584  C   THR A 164     -12.705  -8.100  25.200  1.00 36.53           C  
ATOM   2585  CB  THR A 164     -15.042  -9.042  24.820  1.00 36.53           C  
ATOM   2586  HB  THR A 164     -14.717  -9.955  25.320  1.00 36.53           H  
ATOM   2587  O   THR A 164     -12.222  -8.524  24.144  1.00 36.53           O  
ATOM   2588  CG2 THR A 164     -16.541  -8.863  25.056  1.00 36.53           C  
ATOM   2589 HG21 THR A 164     -16.911  -7.970  24.552  1.00 36.53           H  
ATOM   2590 HG22 THR A 164     -17.076  -9.728  24.665  1.00 36.53           H  
ATOM   2591 HG23 THR A 164     -16.756  -8.786  26.121  1.00 36.53           H  
ATOM   2592  OG1 THR A 164     -14.829  -9.184  23.435  1.00 36.53           O  
ATOM   2593  HG1 THR A 164     -13.882  -9.096  23.301  1.00 36.53           H  
ATOM   2594  N   GLY A 165     -11.941  -7.759  26.239  1.00 32.71           N  
ATOM   2595  H   GLY A 165     -12.400  -7.358  27.044  1.00 32.71           H  
ATOM   2596  CA  GLY A 165     -10.485  -7.803  26.274  1.00 32.71           C  
ATOM   2597  HA2 GLY A 165     -10.138  -7.206  27.118  1.00 32.71           H  
ATOM   2598  HA3 GLY A 165     -10.084  -7.375  25.356  1.00 32.71           H  
ATOM   2599  C   GLY A 165      -9.954  -9.220  26.441  1.00 32.71           C  
ATOM   2600  O   GLY A 165      -9.420  -9.569  27.486  1.00 32.71           O  
ATOM   2601  N   GLY A 166     -10.048 -10.036  25.393  1.00 29.38           N  
ATOM   2602  H   GLY A 166     -10.601  -9.726  24.606  1.00 29.38           H  
ATOM   2603  CA  GLY A 166      -9.283 -11.277  25.305  1.00 29.38           C  
ATOM   2604  HA2 GLY A 166      -9.668 -11.895  24.494  1.00 29.38           H  
ATOM   2605  HA3 GLY A 166      -9.392 -11.825  26.240  1.00 29.38           H  
ATOM   2606  C   GLY A 166      -7.800 -10.981  25.052  1.00 29.38           C  
ATOM   2607  O   GLY A 166      -7.391 -10.879  23.891  1.00 29.38           O  
ATOM   2608  N   GLY A 167      -7.026 -10.796  26.127  1.00 29.66           N  
ATOM   2609  H   GLY A 167      -7.507 -10.753  27.014  1.00 29.66           H  
ATOM   2610  CA  GLY A 167      -5.563 -10.952  26.183  1.00 29.66           C  
ATOM   2611  HA2 GLY A 167      -5.321 -11.985  25.934  1.00 29.66           H  
ATOM   2612  HA3 GLY A 167      -5.251 -10.792  27.215  1.00 29.66           H  
ATOM   2613  C   GLY A 167      -4.669 -10.057  25.309  1.00 29.66           C  
ATOM   2614  O   GLY A 167      -3.514 -10.419  25.121  1.00 29.66           O  
ATOM   2615  N   GLY A 168      -5.133  -8.931  24.747  1.00 38.12           N  
ATOM   2616  H   GLY A 168      -6.105  -8.691  24.877  1.00 38.12           H  
ATOM   2617  CA  GLY A 168      -4.309  -8.214  23.752  1.00 38.12           C  
ATOM   2618  HA2 GLY A 168      -3.256  -8.336  24.007  1.00 38.12           H  
ATOM   2619  HA3 GLY A 168      -4.456  -8.689  22.783  1.00 38.12           H  
ATOM   2620  C   GLY A 168      -4.500  -6.710  23.556  1.00 38.12           C  
ATOM   2621  O   GLY A 168      -3.843  -6.165  22.677  1.00 38.12           O  
ATOM   2622  N   ILE A 169      -5.353  -6.020  24.322  1.00 45.51           N  
ATOM   2623  H   ILE A 169      -5.800  -6.472  25.107  1.00 45.51           H  
ATOM   2624  CA  ILE A 169      -5.473  -4.557  24.188  1.00 45.51           C  
ATOM   2625  HA  ILE A 169      -5.214  -4.284  23.165  1.00 45.51           H  
ATOM   2626  C   ILE A 169      -4.451  -3.889  25.110  1.00 45.51           C  
ATOM   2627  CB  ILE A 169      -6.915  -4.044  24.399  1.00 45.51           C  
ATOM   2628  HB  ILE A 169      -7.232  -4.282  25.414  1.00 45.51           H  
ATOM   2629  O   ILE A 169      -4.596  -3.909  26.331  1.00 45.51           O  
ATOM   2630  CG1 ILE A 169      -7.877  -4.727  23.397  1.00 45.51           C  
ATOM   2631 HG12 ILE A 169      -7.838  -5.806  23.543  1.00 45.51           H  
ATOM   2632 HG13 ILE A 169      -7.551  -4.514  22.379  1.00 45.51           H  
ATOM   2633  CG2 ILE A 169      -6.950  -2.515  24.210  1.00 45.51           C  
ATOM   2634 HG21 ILE A 169      -6.693  -2.260  23.181  1.00 45.51           H  
ATOM   2635 HG22 ILE A 169      -7.941  -2.127  24.444  1.00 45.51           H  
ATOM   2636 HG23 ILE A 169      -6.241  -2.033  24.883  1.00 45.51           H  
ATOM   2637  CD1 ILE A 169      -9.347  -4.309  23.539  1.00 45.51           C  
ATOM   2638 HD11 ILE A 169      -9.483  -3.272  23.232  1.00 45.51           H  
ATOM   2639 HD12 ILE A 169      -9.672  -4.432  24.572  1.00 45.51           H  
ATOM   2640 HD13 ILE A 169      -9.964  -4.939  22.898  1.00 45.51           H  
ATOM   2641  N   GLN A 170      -3.410  -3.293  24.529  1.00 44.37           N  
ATOM   2642  H   GLN A 170      -3.363  -3.307  23.520  1.00 44.37           H  
ATOM   2643  CA  GLN A 170      -2.406  -2.552  25.294  1.00 44.37           C  
ATOM   2644  HA  GLN A 170      -2.129  -3.146  26.165  1.00 44.37           H  
ATOM   2645  C   GLN A 170      -2.983  -1.219  25.799  1.00 44.37           C  
ATOM   2646  CB  GLN A 170      -1.143  -2.325  24.448  1.00 44.37           C  
ATOM   2647  HB2 GLN A 170      -1.418  -1.816  23.524  1.00 44.37           H  
ATOM   2648  HB3 GLN A 170      -0.465  -1.679  25.006  1.00 44.37           H  
ATOM   2649  O   GLN A 170      -3.785  -0.577  25.120  1.00 44.37           O  
ATOM   2650  CG  GLN A 170      -0.396  -3.630  24.109  1.00 44.37           C  
ATOM   2651  HG2 GLN A 170      -1.045  -4.280  23.522  1.00 44.37           H  
ATOM   2652  HG3 GLN A 170      -0.136  -4.148  25.032  1.00 44.37           H  
ATOM   2653  CD  GLN A 170       0.885  -3.384  23.313  1.00 44.37           C  
ATOM   2654  NE2 GLN A 170       1.610  -4.419  22.950  1.00 44.37           N  
ATOM   2655 HE21 GLN A 170       2.443  -4.215  22.416  1.00 44.37           H  
ATOM   2656 HE22 GLN A 170       1.323  -5.364  23.161  1.00 44.37           H  
ATOM   2657  OE1 GLN A 170       1.257  -2.261  23.012  1.00 44.37           O  
ATOM   2658  N   VAL A 171      -2.509  -0.729  26.952  1.00 45.13           N  
ATOM   2659  H   VAL A 171      -1.898  -1.319  27.499  1.00 45.13           H  
ATOM   2660  CA  VAL A 171      -2.877   0.595  27.506  1.00 45.13           C  
ATOM   2661  HA  VAL A 171      -3.934   0.580  27.774  1.00 45.13           H  
ATOM   2662  C   VAL A 171      -2.688   1.720  26.471  1.00 45.13           C  
ATOM   2663  CB  VAL A 171      -2.056   0.883  28.785  1.00 45.13           C  
ATOM   2664  HB  VAL A 171      -0.996   0.831  28.538  1.00 45.13           H  
ATOM   2665  O   VAL A 171      -3.463   2.674  26.434  1.00 45.13           O  
ATOM   2666  CG1 VAL A 171      -2.337   2.272  29.376  1.00 45.13           C  
ATOM   2667 HG11 VAL A 171      -1.789   2.392  30.311  1.00 45.13           H  
ATOM   2668 HG12 VAL A 171      -2.015   3.050  28.684  1.00 45.13           H  
ATOM   2669 HG13 VAL A 171      -3.403   2.381  29.576  1.00 45.13           H  
ATOM   2670  CG2 VAL A 171      -2.350  -0.154  29.878  1.00 45.13           C  
ATOM   2671 HG21 VAL A 171      -1.772   0.071  30.774  1.00 45.13           H  
ATOM   2672 HG22 VAL A 171      -3.409  -0.141  30.134  1.00 45.13           H  
ATOM   2673 HG23 VAL A 171      -2.076  -1.156  29.548  1.00 45.13           H  
ATOM   2674  N   ALA A 172      -1.704   1.592  25.575  1.00 47.56           N  
ATOM   2675  H   ALA A 172      -1.108   0.778  25.636  1.00 47.56           H  
ATOM   2676  CA  ALA A 172      -1.472   2.523  24.470  1.00 47.56           C  
ATOM   2677  HA  ALA A 172      -1.349   3.527  24.876  1.00 47.56           H  
ATOM   2678  C   ALA A 172      -2.633   2.578  23.455  1.00 47.56           C  
ATOM   2679  CB  ALA A 172      -0.163   2.115  23.785  1.00 47.56           C  
ATOM   2680  HB1 ALA A 172       0.659   2.139  24.500  1.00 47.56           H  
ATOM   2681  HB2 ALA A 172       0.059   2.811  22.976  1.00 47.56           H  
ATOM   2682  HB3 ALA A 172      -0.246   1.111  23.370  1.00 47.56           H  
ATOM   2683  O   ALA A 172      -2.980   3.658  22.977  1.00 47.56           O  
ATOM   2684  N   GLN A 173      -3.268   1.441  23.155  1.00 47.56           N  
ATOM   2685  H   GLN A 173      -3.017   0.596  23.649  1.00 47.56           H  
ATOM   2686  CA  GLN A 173      -4.437   1.388  22.274  1.00 47.56           C  
ATOM   2687  HA  GLN A 173      -4.231   1.960  21.369  1.00 47.56           H  
ATOM   2688  C   GLN A 173      -5.654   2.032  22.944  1.00 47.56           C  
ATOM   2689  CB  GLN A 173      -4.738  -0.062  21.869  1.00 47.56           C  
ATOM   2690  HB2 GLN A 173      -4.772  -0.685  22.763  1.00 47.56           H  
ATOM   2691  HB3 GLN A 173      -5.720  -0.099  21.398  1.00 47.56           H  
ATOM   2692  O   GLN A 173      -6.337   2.831  22.313  1.00 47.56           O  
ATOM   2693  CG  GLN A 173      -3.712  -0.626  20.871  1.00 47.56           C  
ATOM   2694  HG2 GLN A 173      -2.704  -0.523  21.272  1.00 47.56           H  
ATOM   2695  HG3 GLN A 173      -3.773  -0.063  19.940  1.00 47.56           H  
ATOM   2696  CD  GLN A 173      -3.957  -2.105  20.589  1.00 47.56           C  
ATOM   2697  NE2 GLN A 173      -3.800  -2.567  19.367  1.00 47.56           N  
ATOM   2698 HE21 GLN A 173      -3.490  -1.988  18.600  1.00 47.56           H  
ATOM   2699 HE22 GLN A 173      -3.924  -3.561  19.238  1.00 47.56           H  
ATOM   2700  OE1 GLN A 173      -4.285  -2.868  21.481  1.00 47.56           O  
ATOM   2701  N   LEU A 174      -5.873   1.788  24.241  1.00 50.21           N  
ATOM   2702  H   LEU A 174      -5.283   1.114  24.708  1.00 50.21           H  
ATOM   2703  CA  LEU A 174      -6.934   2.459  25.007  1.00 50.21           C  
ATOM   2704  HA  LEU A 174      -7.891   2.278  24.517  1.00 50.21           H  
ATOM   2705  C   LEU A 174      -6.753   3.984  25.039  1.00 50.21           C  
ATOM   2706  CB  LEU A 174      -6.982   1.885  26.433  1.00 50.21           C  
ATOM   2707  HB2 LEU A 174      -7.572   2.546  27.067  1.00 50.21           H  
ATOM   2708  HB3 LEU A 174      -5.970   1.860  26.835  1.00 50.21           H  
ATOM   2709  O   LEU A 174      -7.723   4.719  24.862  1.00 50.21           O  
ATOM   2710  CG  LEU A 174      -7.594   0.476  26.497  1.00 50.21           C  
ATOM   2711  HG  LEU A 174      -7.170  -0.136  25.701  1.00 50.21           H  
ATOM   2712  CD1 LEU A 174      -7.248  -0.174  27.834  1.00 50.21           C  
ATOM   2713 HD11 LEU A 174      -7.597   0.456  28.651  1.00 50.21           H  
ATOM   2714 HD12 LEU A 174      -7.721  -1.154  27.903  1.00 50.21           H  
ATOM   2715 HD13 LEU A 174      -6.169  -0.308  27.912  1.00 50.21           H  
ATOM   2716  CD2 LEU A 174      -9.117   0.503  26.347  1.00 50.21           C  
ATOM   2717 HD21 LEU A 174      -9.399   0.911  25.376  1.00 50.21           H  
ATOM   2718 HD22 LEU A 174      -9.562   1.110  27.135  1.00 50.21           H  
ATOM   2719 HD23 LEU A 174      -9.511  -0.511  26.418  1.00 50.21           H  
ATOM   2720  N   LYS A 175      -5.510   4.467  25.181  1.00 47.79           N  
ATOM   2721  H   LYS A 175      -4.771   3.808  25.380  1.00 47.79           H  
ATOM   2722  CA  LYS A 175      -5.184   5.901  25.088  1.00 47.79           C  
ATOM   2723  HA  LYS A 175      -5.796   6.449  25.804  1.00 47.79           H  
ATOM   2724  C   LYS A 175      -5.531   6.493  23.716  1.00 47.79           C  
ATOM   2725  CB  LYS A 175      -3.702   6.132  25.425  1.00 47.79           C  
ATOM   2726  HB2 LYS A 175      -3.424   7.136  25.102  1.00 47.79           H  
ATOM   2727  HB3 LYS A 175      -3.085   5.418  24.880  1.00 47.79           H  
ATOM   2728  O   LYS A 175      -6.094   7.584  23.665  1.00 47.79           O  
ATOM   2729  CG  LYS A 175      -3.417   6.023  26.930  1.00 47.79           C  
ATOM   2730  HG2 LYS A 175      -3.752   5.057  27.309  1.00 47.79           H  
ATOM   2731  HG3 LYS A 175      -3.967   6.807  27.449  1.00 47.79           H  
ATOM   2732  CD  LYS A 175      -1.918   6.191  27.215  1.00 47.79           C  
ATOM   2733  HD2 LYS A 175      -1.589   7.151  26.818  1.00 47.79           H  
ATOM   2734  HD3 LYS A 175      -1.367   5.389  26.724  1.00 47.79           H  
ATOM   2735  CE  LYS A 175      -1.665   6.148  28.726  1.00 47.79           C  
ATOM   2736  HE2 LYS A 175      -1.991   5.182  29.112  1.00 47.79           H  
ATOM   2737  HE3 LYS A 175      -2.284   6.910  29.199  1.00 47.79           H  
ATOM   2738  NZ  LYS A 175      -0.237   6.386  29.058  1.00 47.79           N  
ATOM   2739  HZ1 LYS A 175       0.053   7.292  28.720  1.00 47.79           H  
ATOM   2740  HZ2 LYS A 175      -0.109   6.376  30.060  1.00 47.79           H  
ATOM   2741  HZ3 LYS A 175       0.357   5.678  28.650  1.00 47.79           H  
ATOM   2742  N   ARG A 176      -5.249   5.778  22.615  1.00 50.01           N  
ATOM   2743  H   ARG A 176      -4.779   4.892  22.740  1.00 50.01           H  
ATOM   2744  CA  ARG A 176      -5.627   6.201  21.248  1.00 50.01           C  
ATOM   2745  HA  ARG A 176      -5.287   7.223  21.078  1.00 50.01           H  
ATOM   2746  C   ARG A 176      -7.141   6.254  21.048  1.00 50.01           C  
ATOM   2747  CB  ARG A 176      -5.014   5.277  20.182  1.00 50.01           C  
ATOM   2748  HB2 ARG A 176      -5.558   5.429  19.250  1.00 50.01           H  
ATOM   2749  HB3 ARG A 176      -5.146   4.235  20.474  1.00 50.01           H  
ATOM   2750  O   ARG A 176      -7.637   7.187  20.431  1.00 50.01           O  
ATOM   2751  CG  ARG A 176      -3.532   5.551  19.902  1.00 50.01           C  
ATOM   2752  HG2 ARG A 176      -2.943   5.332  20.793  1.00 50.01           H  
ATOM   2753  HG3 ARG A 176      -3.400   6.599  19.632  1.00 50.01           H  
ATOM   2754  CD  ARG A 176      -3.065   4.665  18.737  1.00 50.01           C  
ATOM   2755  HD2 ARG A 176      -3.665   4.907  17.860  1.00 50.01           H  
ATOM   2756  HD3 ARG A 176      -3.235   3.620  18.996  1.00 50.01           H  
ATOM   2757  NE  ARG A 176      -1.636   4.860  18.419  1.00 50.01           N  
ATOM   2758  HE  ARG A 176      -1.085   5.398  19.072  1.00 50.01           H  
ATOM   2759  NH1 ARG A 176      -1.622   3.757  16.394  1.00 50.01           N  
ATOM   2760 HH11 ARG A 176      -2.620   3.615  16.450  1.00 50.01           H  
ATOM   2761 HH12 ARG A 176      -1.187   3.642  15.490  1.00 50.01           H  
ATOM   2762  NH2 ARG A 176       0.247   4.692  17.141  1.00 50.01           N  
ATOM   2763 HH21 ARG A 176       0.771   5.258  17.793  1.00 50.01           H  
ATOM   2764 HH22 ARG A 176       0.671   4.408  16.269  1.00 50.01           H  
ATOM   2765  CZ  ARG A 176      -1.016   4.434  17.328  1.00 50.01           C  
ATOM   2766  N   ILE A 177      -7.878   5.282  21.584  1.00 50.93           N  
ATOM   2767  H   ILE A 177      -7.403   4.507  22.025  1.00 50.93           H  
ATOM   2768  CA  ILE A 177      -9.346   5.284  21.527  1.00 50.93           C  
ATOM   2769  HA  ILE A 177      -9.661   5.381  20.488  1.00 50.93           H  
ATOM   2770  C   ILE A 177      -9.892   6.494  22.290  1.00 50.93           C  
ATOM   2771  CB  ILE A 177      -9.915   3.969  22.096  1.00 50.93           C  
ATOM   2772  HB  ILE A 177      -9.540   3.841  23.111  1.00 50.93           H  
ATOM   2773  O   ILE A 177     -10.695   7.252  21.752  1.00 50.93           O  
ATOM   2774  CG1 ILE A 177      -9.467   2.766  21.248  1.00 50.93           C  
ATOM   2775 HG12 ILE A 177      -9.982   2.813  20.289  1.00 50.93           H  
ATOM   2776 HG13 ILE A 177      -8.400   2.824  21.034  1.00 50.93           H  
ATOM   2777  CG2 ILE A 177     -11.454   4.024  22.154  1.00 50.93           C  
ATOM   2778 HG21 ILE A 177     -11.781   4.767  22.881  1.00 50.93           H  
ATOM   2779 HG22 ILE A 177     -11.853   4.295  21.177  1.00 50.93           H  
ATOM   2780 HG23 ILE A 177     -11.868   3.065  22.465  1.00 50.93           H  
ATOM   2781  CD1 ILE A 177      -9.733   1.427  21.956  1.00 50.93           C  
ATOM   2782 HD11 ILE A 177      -9.498   1.510  23.017  1.00 50.93           H  
ATOM   2783 HD12 ILE A 177      -9.096   0.644  21.543  1.00 50.93           H  
ATOM   2784 HD13 ILE A 177     -10.778   1.138  21.842  1.00 50.93           H  
ATOM   2785  N   GLY A 178      -9.418   6.704  23.523  1.00 47.07           N  
ATOM   2786  H   GLY A 178      -8.758   6.041  23.904  1.00 47.07           H  
ATOM   2787  CA  GLY A 178      -9.868   7.795  24.387  1.00 47.07           C  
ATOM   2788  HA2 GLY A 178      -9.322   7.741  25.329  1.00 47.07           H  
ATOM   2789  HA3 GLY A 178     -10.931   7.679  24.594  1.00 47.07           H  
ATOM   2790  C   GLY A 178      -9.642   9.188  23.794  1.00 47.07           C  
ATOM   2791  O   GLY A 178     -10.495  10.054  23.956  1.00 47.07           O  
ATOM   2792  N   SER A 179      -8.549   9.404  23.053  1.00 48.50           N  
ATOM   2793  H   SER A 179      -7.864   8.669  22.949  1.00 48.50           H  
ATOM   2794  CA  SER A 179      -8.282  10.694  22.400  1.00 48.50           C  
ATOM   2795  HA  SER A 179      -8.528  11.488  23.106  1.00 48.50           H  
ATOM   2796  C   SER A 179      -9.130  10.949  21.148  1.00 48.50           C  
ATOM   2797  CB  SER A 179      -6.793  10.829  22.071  1.00 48.50           C  
ATOM   2798  HB2 SER A 179      -6.211  10.677  22.980  1.00 48.50           H  
ATOM   2799  HB3 SER A 179      -6.604  11.838  21.703  1.00 48.50           H  
ATOM   2800  O   SER A 179      -9.274  12.097  20.729  1.00 48.50           O  
ATOM   2801  OG  SER A 179      -6.385   9.895  21.090  1.00 48.50           O  
ATOM   2802  HG  SER A 179      -5.466  10.073  20.876  1.00 48.50           H  
ATOM   2803  N   GLN A 180      -9.708   9.907  20.546  1.00 45.17           N  
ATOM   2804  H   GLN A 180      -9.528   8.987  20.923  1.00 45.17           H  
ATOM   2805  CA  GLN A 180     -10.452  10.006  19.286  1.00 45.17           C  
ATOM   2806  HA  GLN A 180     -10.224  10.962  18.814  1.00 45.17           H  
ATOM   2807  C   GLN A 180     -11.981   9.979  19.463  1.00 45.17           C  
ATOM   2808  CB  GLN A 180      -9.967   8.905  18.338  1.00 45.17           C  
ATOM   2809  HB2 GLN A 180     -10.109   7.931  18.805  1.00 45.17           H  
ATOM   2810  HB3 GLN A 180     -10.581   8.974  17.439  1.00 45.17           H  
ATOM   2811  O   GLN A 180     -12.723  10.329  18.537  1.00 45.17           O  
ATOM   2812  CG  GLN A 180      -8.496   9.087  17.917  1.00 45.17           C  
ATOM   2813  HG2 GLN A 180      -7.853   9.134  18.796  1.00 45.17           H  
ATOM   2814  HG3 GLN A 180      -8.401  10.037  17.392  1.00 45.17           H  
ATOM   2815  CD  GLN A 180      -7.971   7.976  17.011  1.00 45.17           C  
ATOM   2816  NE2 GLN A 180      -6.906   8.209  16.277  1.00 45.17           N  
ATOM   2817 HE21 GLN A 180      -6.571   7.463  15.684  1.00 45.17           H  
ATOM   2818 HE22 GLN A 180      -6.420   9.092  16.335  1.00 45.17           H  
ATOM   2819  OE1 GLN A 180      -8.512   6.889  16.906  1.00 45.17           O  
ATOM   2820  N   VAL A 181     -12.473   9.601  20.645  1.00 47.76           N  
ATOM   2821  H   VAL A 181     -11.819   9.316  21.359  1.00 47.76           H  
ATOM   2822  CA  VAL A 181     -13.903   9.595  20.976  1.00 47.76           C  
ATOM   2823  HA  VAL A 181     -14.467   9.351  20.076  1.00 47.76           H  
ATOM   2824  C   VAL A 181     -14.335  10.990  21.439  1.00 47.76           C  
ATOM   2825  CB  VAL A 181     -14.219   8.499  22.013  1.00 47.76           C  
ATOM   2826  HB  VAL A 181     -13.581   8.624  22.888  1.00 47.76           H  
ATOM   2827  O   VAL A 181     -14.105  11.398  22.569  1.00 47.76           O  
ATOM   2828  CG1 VAL A 181     -15.690   8.548  22.446  1.00 47.76           C  
ATOM   2829 HG11 VAL A 181     -16.344   8.458  21.578  1.00 47.76           H  
ATOM   2830 HG12 VAL A 181     -15.901   9.478  22.975  1.00 47.76           H  
ATOM   2831 HG13 VAL A 181     -15.887   7.735  23.145  1.00 47.76           H  
ATOM   2832  CG2 VAL A 181     -13.992   7.100  21.419  1.00 47.76           C  
ATOM   2833 HG21 VAL A 181     -12.993   7.014  20.992  1.00 47.76           H  
ATOM   2834 HG22 VAL A 181     -14.098   6.347  22.200  1.00 47.76           H  
ATOM   2835 HG23 VAL A 181     -14.715   6.901  20.628  1.00 47.76           H  
ATOM   2836  N   THR A 182     -15.003  11.734  20.557  1.00 44.77           N  
ATOM   2837  H   THR A 182     -15.023  11.412  19.600  1.00 44.77           H  
ATOM   2838  CA  THR A 182     -15.512  13.093  20.837  1.00 44.77           C  
ATOM   2839  HA  THR A 182     -15.019  13.470  21.733  1.00 44.77           H  
ATOM   2840  C   THR A 182     -17.019  13.137  21.144  1.00 44.77           C  
ATOM   2841  CB  THR A 182     -15.143  14.051  19.688  1.00 44.77           C  
ATOM   2842  HB  THR A 182     -15.615  15.020  19.854  1.00 44.77           H  
ATOM   2843  O   THR A 182     -17.594  14.219  21.276  1.00 44.77           O  
ATOM   2844  CG2 THR A 182     -13.633  14.268  19.596  1.00 44.77           C  
ATOM   2845 HG21 THR A 182     -13.415  15.011  18.828  1.00 44.77           H  
ATOM   2846 HG22 THR A 182     -13.125  13.335  19.354  1.00 44.77           H  
ATOM   2847 HG23 THR A 182     -13.255  14.634  20.550  1.00 44.77           H  
ATOM   2848  OG1 THR A 182     -15.559  13.537  18.433  1.00 44.77           O  
ATOM   2849  HG1 THR A 182     -16.508  13.671  18.366  1.00 44.77           H  
ATOM   2850  N   HIS A 183     -17.699  11.985  21.214  1.00 45.32           N  
ATOM   2851  H   HIS A 183     -17.174  11.122  21.227  1.00 45.32           H  
ATOM   2852  CA  HIS A 183     -19.162  11.917  21.308  1.00 45.32           C  
ATOM   2853  HA  HIS A 183     -19.558  12.837  20.878  1.00 45.32           H  
ATOM   2854  C   HIS A 183     -19.678  11.859  22.752  1.00 45.32           C  
ATOM   2855  CB  HIS A 183     -19.714  10.776  20.443  1.00 45.32           C  
ATOM   2856  HB2 HIS A 183     -20.761  10.610  20.696  1.00 45.32           H  
ATOM   2857  HB3 HIS A 183     -19.171   9.856  20.659  1.00 45.32           H  
ATOM   2858  O   HIS A 183     -19.246  11.049  23.558  1.00 45.32           O  
ATOM   2859  CG  HIS A 183     -19.634  11.089  18.970  1.00 45.32           C  
ATOM   2860  CD2 HIS A 183     -18.760  10.549  18.066  1.00 45.32           C  
ATOM   2861  HD2 HIS A 183     -18.011   9.800  18.274  1.00 45.32           H  
ATOM   2862  ND1 HIS A 183     -20.413  11.999  18.285  1.00 45.32           N  
ATOM   2863  HD1 HIS A 183     -21.197  12.519  18.653  1.00 45.32           H  
ATOM   2864  CE1 HIS A 183     -20.014  12.008  17.002  1.00 45.32           C  
ATOM   2865  HE1 HIS A 183     -20.450  12.602  16.212  1.00 45.32           H  
ATOM   2866  NE2 HIS A 183     -18.999  11.153  16.828  1.00 45.32           N  
ATOM   2867  N   LYS A 184     -20.679  12.703  23.036  1.00 37.28           N  
ATOM   2868  H   LYS A 184     -20.979  13.292  22.273  1.00 37.28           H  
ATOM   2869  CA  LYS A 184     -21.188  13.055  24.376  1.00 37.28           C  
ATOM   2870  HA  LYS A 184     -20.328  13.261  25.012  1.00 37.28           H  
ATOM   2871  C   LYS A 184     -21.956  11.951  25.137  1.00 37.28           C  
ATOM   2872  CB  LYS A 184     -22.037  14.347  24.254  1.00 37.28           C  
ATOM   2873  HB2 LYS A 184     -22.857  14.173  23.557  1.00 37.28           H  
ATOM   2874  HB3 LYS A 184     -22.466  14.585  25.228  1.00 37.28           H  
ATOM   2875  O   LYS A 184     -22.526  12.276  26.168  1.00 37.28           O  
ATOM   2876  CG  LYS A 184     -21.218  15.569  23.800  1.00 37.28           C  
ATOM   2877  HG2 LYS A 184     -20.409  15.725  24.514  1.00 37.28           H  
ATOM   2878  HG3 LYS A 184     -20.778  15.370  22.823  1.00 37.28           H  
ATOM   2879  CD  LYS A 184     -22.057  16.856  23.705  1.00 37.28           C  
ATOM   2880  HD2 LYS A 184     -22.830  16.728  22.948  1.00 37.28           H  
ATOM   2881  HD3 LYS A 184     -22.516  17.057  24.673  1.00 37.28           H  
ATOM   2882  CE  LYS A 184     -21.119  18.011  23.320  1.00 37.28           C  
ATOM   2883  HE2 LYS A 184     -20.614  17.747  22.390  1.00 37.28           H  
ATOM   2884  HE3 LYS A 184     -20.344  18.092  24.082  1.00 37.28           H  
ATOM   2885  NZ  LYS A 184     -21.810  19.318  23.161  1.00 37.28           N  
ATOM   2886  HZ1 LYS A 184     -22.506  19.274  22.430  1.00 37.28           H  
ATOM   2887  HZ2 LYS A 184     -21.134  20.019  22.896  1.00 37.28           H  
ATOM   2888  HZ3 LYS A 184     -22.226  19.615  24.032  1.00 37.28           H  
ATOM   2889  N   ASN A 185     -22.033  10.715  24.632  1.00 37.00           N  
ATOM   2890  H   ASN A 185     -21.364  10.474  23.915  1.00 37.00           H  
ATOM   2891  CA  ASN A 185     -22.863   9.635  25.194  1.00 37.00           C  
ATOM   2892  HA  ASN A 185     -22.961   9.772  26.271  1.00 37.00           H  
ATOM   2893  C   ASN A 185     -22.226   8.245  24.965  1.00 37.00           C  
ATOM   2894  CB  ASN A 185     -24.271   9.650  24.546  1.00 37.00           C  
ATOM   2895  HB2 ASN A 185     -24.151   9.545  23.468  1.00 37.00           H  
ATOM   2896  HB3 ASN A 185     -24.820   8.777  24.899  1.00 37.00           H  
ATOM   2897  O   ASN A 185     -22.828   7.418  24.276  1.00 37.00           O  
ATOM   2898  CG  ASN A 185     -25.175  10.830  24.827  1.00 37.00           C  
ATOM   2899  ND2 ASN A 185     -26.030  11.151  23.885  1.00 37.00           N  
ATOM   2900 HD21 ASN A 185     -26.710  11.851  24.146  1.00 37.00           H  
ATOM   2901 HD22 ASN A 185     -26.074  10.582  23.051  1.00 37.00           H  
ATOM   2902  OD1 ASN A 185     -25.227  11.441  25.875  1.00 37.00           O  
ATOM   2903  N   LEU A 186     -21.019   7.984  25.477  1.00 37.87           N  
ATOM   2904  H   LEU A 186     -20.565   8.659  26.075  1.00 37.87           H  
ATOM   2905  CA  LEU A 186     -20.427   6.642  25.381  1.00 37.87           C  
ATOM   2906  HA  LEU A 186     -21.070   6.020  24.759  1.00 37.87           H  
ATOM   2907  C   LEU A 186     -20.396   5.950  26.747  1.00 37.87           C  
ATOM   2908  CB  LEU A 186     -19.035   6.683  24.710  1.00 37.87           C  
ATOM   2909  HB2 LEU A 186     -18.766   7.707  24.450  1.00 37.87           H  
ATOM   2910  HB3 LEU A 186     -18.302   6.346  25.442  1.00 37.87           H  
ATOM   2911  O   LEU A 186     -20.027   6.549  27.751  1.00 37.87           O  
ATOM   2912  CG  LEU A 186     -18.940   5.776  23.462  1.00 37.87           C  
ATOM   2913  HG  LEU A 186     -19.730   5.026  23.480  1.00 37.87           H  
ATOM   2914  CD1 LEU A 186     -19.079   6.600  22.180  1.00 37.87           C  
ATOM   2915 HD11 LEU A 186     -19.020   5.941  21.315  1.00 37.87           H  
ATOM   2916 HD12 LEU A 186     -20.055   7.085  22.177  1.00 37.87           H  
ATOM   2917 HD13 LEU A 186     -18.294   7.354  22.128  1.00 37.87           H  
ATOM   2918  CD2 LEU A 186     -17.614   5.014  23.427  1.00 37.87           C  
ATOM   2919 HD21 LEU A 186     -17.544   4.369  24.303  1.00 37.87           H  
ATOM   2920 HD22 LEU A 186     -16.773   5.707  23.425  1.00 37.87           H  
ATOM   2921 HD23 LEU A 186     -17.574   4.388  22.535  1.00 37.87           H  
ATOM   2922  N   VAL A 187     -20.743   4.666  26.784  1.00 36.38           N  
ATOM   2923  H   VAL A 187     -21.102   4.240  25.942  1.00 36.38           H  
ATOM   2924  CA  VAL A 187     -20.434   3.772  27.910  1.00 36.38           C  
ATOM   2925  HA  VAL A 187     -19.957   4.333  28.714  1.00 36.38           H  
ATOM   2926  C   VAL A 187     -19.432   2.746  27.395  1.00 36.38           C  
ATOM   2927  CB  VAL A 187     -21.704   3.120  28.489  1.00 36.38           C  
ATOM   2928  HB  VAL A 187     -22.188   2.521  27.718  1.00 36.38           H  
ATOM   2929  O   VAL A 187     -19.707   2.070  26.401  1.00 36.38           O  
ATOM   2930  CG1 VAL A 187     -21.372   2.212  29.679  1.00 36.38           C  
ATOM   2931 HG11 VAL A 187     -20.860   2.777  30.458  1.00 36.38           H  
ATOM   2932 HG12 VAL A 187     -22.285   1.780  30.090  1.00 36.38           H  
ATOM   2933 HG13 VAL A 187     -20.728   1.393  29.358  1.00 36.38           H  
ATOM   2934  CG2 VAL A 187     -22.703   4.182  28.974  1.00 36.38           C  
ATOM   2935 HG21 VAL A 187     -22.228   4.829  29.712  1.00 36.38           H  
ATOM   2936 HG22 VAL A 187     -23.569   3.698  29.426  1.00 36.38           H  
ATOM   2937 HG23 VAL A 187     -23.043   4.787  28.134  1.00 36.38           H  
ATOM   2938  N   LEU A 188     -18.262   2.672  28.033  1.00 40.20           N  
ATOM   2939  H   LEU A 188     -18.145   3.199  28.886  1.00 40.20           H  
ATOM   2940  CA  LEU A 188     -17.208   1.717  27.698  1.00 40.20           C  
ATOM   2941  HA  LEU A 188     -17.426   1.253  26.736  1.00 40.20           H  
ATOM   2942  C   LEU A 188     -17.190   0.626  28.773  1.00 40.20           C  
ATOM   2943  CB  LEU A 188     -15.858   2.452  27.595  1.00 40.20           C  
ATOM   2944  HB2 LEU A 188     -15.525   2.685  28.606  1.00 40.20           H  
ATOM   2945  HB3 LEU A 188     -16.000   3.399  27.073  1.00 40.20           H  
ATOM   2946  O   LEU A 188     -16.921   0.906  29.941  1.00 40.20           O  
ATOM   2947  CG  LEU A 188     -14.773   1.634  26.867  1.00 40.20           C  
ATOM   2948  HG  LEU A 188     -14.943   0.569  27.019  1.00 40.20           H  
ATOM   2949  CD1 LEU A 188     -14.812   1.946  25.368  1.00 40.20           C  
ATOM   2950 HD11 LEU A 188     -14.056   1.357  24.848  1.00 40.20           H  
ATOM   2951 HD12 LEU A 188     -14.620   3.005  25.196  1.00 40.20           H  
ATOM   2952 HD13 LEU A 188     -15.793   1.684  24.971  1.00 40.20           H  
ATOM   2953  CD2 LEU A 188     -13.378   1.974  27.395  1.00 40.20           C  
ATOM   2954 HD21 LEU A 188     -13.172   3.035  27.257  1.00 40.20           H  
ATOM   2955 HD22 LEU A 188     -12.627   1.385  26.869  1.00 40.20           H  
ATOM   2956 HD23 LEU A 188     -13.323   1.738  28.457  1.00 40.20           H  
ATOM   2957  N   ILE A 189     -17.472  -0.615  28.385  1.00 40.27           N  
ATOM   2958  H   ILE A 189     -17.691  -0.790  27.415  1.00 40.27           H  
ATOM   2959  CA  ILE A 189     -17.380  -1.774  29.281  1.00 40.27           C  
ATOM   2960  HA  ILE A 189     -17.228  -1.440  30.307  1.00 40.27           H  
ATOM   2961  C   ILE A 189     -16.138  -2.560  28.863  1.00 40.27           C  
ATOM   2962  CB  ILE A 189     -18.690  -2.597  29.268  1.00 40.27           C  
ATOM   2963  HB  ILE A 189     -18.877  -2.944  28.252  1.00 40.27           H  
ATOM   2964  O   ILE A 189     -16.014  -2.949  27.698  1.00 40.27           O  
ATOM   2965  CG1 ILE A 189     -19.877  -1.707  29.721  1.00 40.27           C  
ATOM   2966 HG12 ILE A 189     -19.896  -0.794  29.126  1.00 40.27           H  
ATOM   2967 HG13 ILE A 189     -19.736  -1.422  30.764  1.00 40.27           H  
ATOM   2968  CG2 ILE A 189     -18.545  -3.821  30.191  1.00 40.27           C  
ATOM   2969 HG21 ILE A 189     -17.725  -4.458  29.862  1.00 40.27           H  
ATOM   2970 HG22 ILE A 189     -18.370  -3.510  31.221  1.00 40.27           H  
ATOM   2971 HG23 ILE A 189     -19.446  -4.435  30.154  1.00 40.27           H  
ATOM   2972  CD1 ILE A 189     -21.264  -2.339  29.576  1.00 40.27           C  
ATOM   2973 HD11 ILE A 189     -22.017  -1.637  29.935  1.00 40.27           H  
ATOM   2974 HD12 ILE A 189     -21.457  -2.543  28.522  1.00 40.27           H  
ATOM   2975 HD13 ILE A 189     -21.343  -3.257  30.158  1.00 40.27           H  
ATOM   2976  N   VAL A 190     -15.198  -2.740  29.795  1.00 39.28           N  
ATOM   2977  H   VAL A 190     -15.384  -2.415  30.733  1.00 39.28           H  
ATOM   2978  CA  VAL A 190     -13.943  -3.473  29.567  1.00 39.28           C  
ATOM   2979  HA  VAL A 190     -13.890  -3.803  28.530  1.00 39.28           H  
ATOM   2980  C   VAL A 190     -13.938  -4.711  30.466  1.00 39.28           C  
ATOM   2981  CB  VAL A 190     -12.697  -2.590  29.827  1.00 39.28           C  
ATOM   2982  HB  VAL A 190     -12.661  -2.302  30.877  1.00 39.28           H  
ATOM   2983  O   VAL A 190     -13.564  -4.603  31.633  1.00 39.28           O  
ATOM   2984  CG1 VAL A 190     -11.405  -3.347  29.475  1.00 39.28           C  
ATOM   2985 HG11 VAL A 190     -10.542  -2.703  29.641  1.00 39.28           H  
ATOM   2986 HG12 VAL A 190     -11.300  -4.225  30.113  1.00 39.28           H  
ATOM   2987 HG13 VAL A 190     -11.430  -3.664  28.432  1.00 39.28           H  
ATOM   2988  CG2 VAL A 190     -12.714  -1.301  28.993  1.00 39.28           C  
ATOM   2989 HG21 VAL A 190     -12.784  -1.545  27.933  1.00 39.28           H  
ATOM   2990 HG22 VAL A 190     -11.806  -0.726  29.178  1.00 39.28           H  
ATOM   2991 HG23 VAL A 190     -13.570  -0.690  29.277  1.00 39.28           H  
ATOM   2992  N   PRO A 191     -14.320  -5.900  29.969  1.00 37.26           N  
ATOM   2993  CA  PRO A 191     -14.113  -7.145  30.688  1.00 37.26           C  
ATOM   2994  HA  PRO A 191     -14.505  -7.048  31.700  1.00 37.26           H  
ATOM   2995  C   PRO A 191     -12.611  -7.442  30.727  1.00 37.26           C  
ATOM   2996  CB  PRO A 191     -14.922  -8.221  29.941  1.00 37.26           C  
ATOM   2997  HB2 PRO A 191     -14.270  -8.860  29.346  1.00 37.26           H  
ATOM   2998  HB3 PRO A 191     -15.508  -8.828  30.631  1.00 37.26           H  
ATOM   2999  O   PRO A 191     -11.990  -7.726  29.698  1.00 37.26           O  
ATOM   3000  CG  PRO A 191     -15.829  -7.424  29.007  1.00 37.26           C  
ATOM   3001  HG2 PRO A 191     -16.742  -7.138  29.530  1.00 37.26           H  
ATOM   3002  HG3 PRO A 191     -16.068  -7.979  28.100  1.00 37.26           H  
ATOM   3003  CD  PRO A 191     -14.991  -6.188  28.724  1.00 37.26           C  
ATOM   3004  HD2 PRO A 191     -14.221  -6.468  28.005  1.00 37.26           H  
ATOM   3005  HD3 PRO A 191     -15.614  -5.368  28.367  1.00 37.26           H  
ATOM   3006  N   VAL A 192     -12.013  -7.366  31.916  1.00 33.59           N  
ATOM   3007  H   VAL A 192     -12.561  -7.061  32.708  1.00 33.59           H  
ATOM   3008  CA  VAL A 192     -10.661  -7.877  32.167  1.00 33.59           C  
ATOM   3009  HA  VAL A 192     -10.056  -7.759  31.268  1.00 33.59           H  
ATOM   3010  C   VAL A 192     -10.796  -9.370  32.458  1.00 33.59           C  
ATOM   3011  CB  VAL A 192      -9.957  -7.111  33.309  1.00 33.59           C  
ATOM   3012  HB  VAL A 192     -10.521  -7.230  34.234  1.00 33.59           H  
ATOM   3013  O   VAL A 192     -10.974  -9.774  33.604  1.00 33.59           O  
ATOM   3014  CG1 VAL A 192      -8.526  -7.630  33.527  1.00 33.59           C  
ATOM   3015 HG11 VAL A 192      -8.045  -7.056  34.319  1.00 33.59           H  
ATOM   3016 HG12 VAL A 192      -7.946  -7.537  32.609  1.00 33.59           H  
ATOM   3017 HG13 VAL A 192      -8.547  -8.675  33.837  1.00 33.59           H  
ATOM   3018  CG2 VAL A 192      -9.857  -5.611  32.997  1.00 33.59           C  
ATOM   3019 HG21 VAL A 192      -9.317  -5.454  32.064  1.00 33.59           H  
ATOM   3020 HG22 VAL A 192      -9.341  -5.097  33.808  1.00 33.59           H  
ATOM   3021 HG23 VAL A 192     -10.855  -5.181  32.908  1.00 33.59           H  
ATOM   3022  N   VAL A 193     -10.751 -10.205  31.418  1.00 32.47           N  
ATOM   3023  H   VAL A 193     -10.671  -9.819  30.488  1.00 32.47           H  
ATOM   3024  CA  VAL A 193     -10.686 -11.663  31.590  1.00 32.47           C  
ATOM   3025  HA  VAL A 193     -11.041 -11.922  32.588  1.00 32.47           H  
ATOM   3026  C   VAL A 193      -9.223 -12.089  31.496  1.00 32.47           C  
ATOM   3027  CB  VAL A 193     -11.603 -12.421  30.610  1.00 32.47           C  
ATOM   3028  HB  VAL A 193     -11.268 -12.248  29.587  1.00 32.47           H  
ATOM   3029  O   VAL A 193      -8.625 -12.080  30.419  1.00 32.47           O  
ATOM   3030  CG1 VAL A 193     -11.576 -13.930  30.898  1.00 32.47           C  
ATOM   3031 HG11 VAL A 193     -11.901 -14.126  31.919  1.00 32.47           H  
ATOM   3032 HG12 VAL A 193     -10.569 -14.325  30.761  1.00 32.47           H  
ATOM   3033 HG13 VAL A 193     -12.244 -14.448  30.210  1.00 32.47           H  
ATOM   3034  CG2 VAL A 193     -13.059 -11.950  30.736  1.00 32.47           C  
ATOM   3035 HG21 VAL A 193     -13.142 -10.898  30.462  1.00 32.47           H  
ATOM   3036 HG22 VAL A 193     -13.699 -12.527  30.068  1.00 32.47           H  
ATOM   3037 HG23 VAL A 193     -13.410 -12.078  31.760  1.00 32.47           H  
ATOM   3038  N   LEU A 194      -8.635 -12.449  32.640  1.00 28.66           N  
ATOM   3039  H   LEU A 194      -9.186 -12.409  33.486  1.00 28.66           H  
ATOM   3040  CA  LEU A 194      -7.330 -13.110  32.714  1.00 28.66           C  
ATOM   3041  HA  LEU A 194      -6.608 -12.553  32.116  1.00 28.66           H  
ATOM   3042  C   LEU A 194      -7.472 -14.513  32.102  1.00 28.66           C  
ATOM   3043  CB  LEU A 194      -6.843 -13.151  34.178  1.00 28.66           C  
ATOM   3044  HB2 LEU A 194      -5.978 -13.811  34.239  1.00 28.66           H  
ATOM   3045  HB3 LEU A 194      -7.629 -13.595  34.789  1.00 28.66           H  
ATOM   3046  O   LEU A 194      -8.025 -15.427  32.706  1.00 28.66           O  
ATOM   3047  CG  LEU A 194      -6.455 -11.783  34.773  1.00 28.66           C  
ATOM   3048  HG  LEU A 194      -7.272 -11.077  34.626  1.00 28.66           H  
ATOM   3049  CD1 LEU A 194      -6.203 -11.913  36.274  1.00 28.66           C  
ATOM   3050 HD11 LEU A 194      -5.341 -12.556  36.455  1.00 28.66           H  
ATOM   3051 HD12 LEU A 194      -7.068 -12.362  36.763  1.00 28.66           H  
ATOM   3052 HD13 LEU A 194      -6.016 -10.933  36.714  1.00 28.66           H  
ATOM   3053  CD2 LEU A 194      -5.182 -11.214  34.139  1.00 28.66           C  
ATOM   3054 HD21 LEU A 194      -5.348 -11.004  33.082  1.00 28.66           H  
ATOM   3055 HD22 LEU A 194      -4.364 -11.927  34.244  1.00 28.66           H  
ATOM   3056 HD23 LEU A 194      -4.908 -10.285  34.638  1.00 28.66           H  
ATOM   3057  N   LEU A 195      -7.024 -14.662  30.856  1.00 29.22           N  
ATOM   3058  H   LEU A 195      -6.650 -13.837  30.408  1.00 29.22           H  
ATOM   3059  CA  LEU A 195      -7.227 -15.852  30.020  1.00 29.22           C  
ATOM   3060  HA  LEU A 195      -8.201 -16.264  30.285  1.00 29.22           H  
ATOM   3061  C   LEU A 195      -6.236 -16.998  30.291  1.00 29.22           C  
ATOM   3062  CB  LEU A 195      -7.273 -15.408  28.539  1.00 29.22           C  
ATOM   3063  HB2 LEU A 195      -6.503 -15.917  27.959  1.00 29.22           H  
ATOM   3064  HB3 LEU A 195      -7.041 -14.344  28.484  1.00 29.22           H  
ATOM   3065  O   LEU A 195      -6.149 -17.926  29.492  1.00 29.22           O  
ATOM   3066  CG  LEU A 195      -8.648 -15.645  27.887  1.00 29.22           C  
ATOM   3067  HG  LEU A 195      -9.437 -15.473  28.619  1.00 29.22           H  
ATOM   3068  CD1 LEU A 195      -8.851 -14.647  26.749  1.00 29.22           C  
ATOM   3069 HD11 LEU A 195      -8.812 -13.642  27.170  1.00 29.22           H  
ATOM   3070 HD12 LEU A 195      -8.068 -14.771  26.001  1.00 29.22           H  
ATOM   3071 HD13 LEU A 195      -9.829 -14.806  26.295  1.00 29.22           H  
ATOM   3072  CD2 LEU A 195      -8.784 -17.060  27.327  1.00 29.22           C  
ATOM   3073 HD21 LEU A 195      -9.779 -17.200  26.903  1.00 29.22           H  
ATOM   3074 HD22 LEU A 195      -8.639 -17.783  28.130  1.00 29.22           H  
ATOM   3075 HD23 LEU A 195      -8.030 -17.237  26.560  1.00 29.22           H  
ATOM   3076  N   THR A 196      -5.504 -16.967  31.404  1.00 32.49           N  
ATOM   3077  H   THR A 196      -5.604 -16.201  32.055  1.00 32.49           H  
ATOM   3078  CA  THR A 196      -4.544 -18.026  31.751  1.00 32.49           C  
ATOM   3079  HA  THR A 196      -4.147 -18.453  30.830  1.00 32.49           H  
ATOM   3080  C   THR A 196      -5.187 -19.206  32.486  1.00 32.49           C  
ATOM   3081  CB  THR A 196      -3.341 -17.447  32.508  1.00 32.49           C  
ATOM   3082  HB  THR A 196      -2.725 -18.255  32.902  1.00 32.49           H  
ATOM   3083  O   THR A 196      -4.750 -20.333  32.285  1.00 32.49           O  
ATOM   3084  CG2 THR A 196      -2.493 -16.585  31.564  1.00 32.49           C  
ATOM   3085 HG21 THR A 196      -1.626 -16.209  32.109  1.00 32.49           H  
ATOM   3086 HG22 THR A 196      -3.073 -15.741  31.192  1.00 32.49           H  
ATOM   3087 HG23 THR A 196      -2.145 -17.189  30.726  1.00 32.49           H  
ATOM   3088  OG1 THR A 196      -3.770 -16.611  33.561  1.00 32.49           O  
ATOM   3089  HG1 THR A 196      -3.856 -17.155  34.347  1.00 32.49           H  
ATOM   3090  N   ASP A 197      -6.293 -19.005  33.215  1.00 30.53           N  
ATOM   3091  H   ASP A 197      -6.571 -18.051  33.397  1.00 30.53           H  
ATOM   3092  CA  ASP A 197      -6.872 -20.068  34.062  1.00 30.53           C  
ATOM   3093  HA  ASP A 197      -6.151 -20.880  34.160  1.00 30.53           H  
ATOM   3094  C   ASP A 197      -8.149 -20.715  33.485  1.00 30.53           C  
ATOM   3095  CB  ASP A 197      -7.085 -19.514  35.479  1.00 30.53           C  
ATOM   3096  HB2 ASP A 197      -7.769 -18.667  35.430  1.00 30.53           H  
ATOM   3097  HB3 ASP A 197      -7.544 -20.287  36.095  1.00 30.53           H  
ATOM   3098  O   ASP A 197      -8.524 -21.831  33.856  1.00 30.53           O  
ATOM   3099  CG  ASP A 197      -5.769 -19.084  36.144  1.00 30.53           C  
ATOM   3100  OD1 ASP A 197      -4.721 -19.685  35.825  1.00 30.53           O  
ATOM   3101  OD2 ASP A 197      -5.820 -18.116  36.931  1.00 30.53           O  
ATOM   3102  N   LEU A 198      -8.807 -20.066  32.515  1.00 30.28           N  
ATOM   3103  H   LEU A 198      -8.456 -19.157  32.250  1.00 30.28           H  
ATOM   3104  CA  LEU A 198     -10.070 -20.550  31.934  1.00 30.28           C  
ATOM   3105  HA  LEU A 198     -10.693 -20.902  32.756  1.00 30.28           H  
ATOM   3106  C   LEU A 198      -9.872 -21.738  30.975  1.00 30.28           C  
ATOM   3107  CB  LEU A 198     -10.782 -19.377  31.233  1.00 30.28           C  
ATOM   3108  HB2 LEU A 198     -10.592 -18.450  31.774  1.00 30.28           H  
ATOM   3109  HB3 LEU A 198     -10.362 -19.266  30.234  1.00 30.28           H  
ATOM   3110  O   LEU A 198     -10.719 -22.627  30.901  1.00 30.28           O  
ATOM   3111  CG  LEU A 198     -12.307 -19.583  31.134  1.00 30.28           C  
ATOM   3112  HG  LEU A 198     -12.532 -20.620  30.886  1.00 30.28           H  
ATOM   3113  CD1 LEU A 198     -12.986 -19.217  32.453  1.00 30.28           C  
ATOM   3114 HD11 LEU A 198     -14.063 -19.352  32.363  1.00 30.28           H  
ATOM   3115 HD12 LEU A 198     -12.761 -18.177  32.688  1.00 30.28           H  
ATOM   3116 HD13 LEU A 198     -12.615 -19.852  33.257  1.00 30.28           H  
ATOM   3117  CD2 LEU A 198     -12.899 -18.693  30.043  1.00 30.28           C  
ATOM   3118 HD21 LEU A 198     -12.692 -17.646  30.262  1.00 30.28           H  
ATOM   3119 HD22 LEU A 198     -12.462 -18.954  29.079  1.00 30.28           H  
ATOM   3120 HD23 LEU A 198     -13.978 -18.843  29.989  1.00 30.28           H  
ATOM   3121  N   ILE A 199      -8.739 -21.783  30.269  1.00 31.05           N  
ATOM   3122  H   ILE A 199      -8.068 -21.039  30.402  1.00 31.05           H  
ATOM   3123  CA  ILE A 199      -8.404 -22.878  29.344  1.00 31.05           C  
ATOM   3124  HA  ILE A 199      -9.295 -23.130  28.768  1.00 31.05           H  
ATOM   3125  C   ILE A 199      -8.031 -24.146  30.125  1.00 31.05           C  
ATOM   3126  CB  ILE A 199      -7.317 -22.415  28.343  1.00 31.05           C  
ATOM   3127  HB  ILE A 199      -6.467 -22.030  28.907  1.00 31.05           H  
ATOM   3128  O   ILE A 199      -8.352 -25.249  29.690  1.00 31.05           O  
ATOM   3129  CG1 ILE A 199      -7.892 -21.276  27.463  1.00 31.05           C  
ATOM   3130 HG12 ILE A 199      -8.277 -20.482  28.103  1.00 31.05           H  
ATOM   3131 HG13 ILE A 199      -8.724 -21.660  26.873  1.00 31.05           H  
ATOM   3132  CG2 ILE A 199      -6.823 -23.579  27.463  1.00 31.05           C  
ATOM   3133 HG21 ILE A 199      -6.376 -24.360  28.078  1.00 31.05           H  
ATOM   3134 HG22 ILE A 199      -6.049 -23.238  26.775  1.00 31.05           H  
ATOM   3135 HG23 ILE A 199      -7.652 -24.003  26.897  1.00 31.05           H  
ATOM   3136  CD1 ILE A 199      -6.880 -20.620  26.516  1.00 31.05           C  
ATOM   3137 HD11 ILE A 199      -6.570 -21.318  25.738  1.00 31.05           H  
ATOM   3138 HD12 ILE A 199      -6.009 -20.285  27.079  1.00 31.05           H  
ATOM   3139 HD13 ILE A 199      -7.344 -19.757  26.038  1.00 31.05           H  
ATOM   3140  N   VAL A 200      -7.462 -24.001  31.325  1.00 31.08           N  
ATOM   3141  H   VAL A 200      -7.237 -23.071  31.647  1.00 31.08           H  
ATOM   3142  CA  VAL A 200      -7.152 -25.133  32.208  1.00 31.08           C  
ATOM   3143  HA  VAL A 200      -6.694 -25.922  31.613  1.00 31.08           H  
ATOM   3144  C   VAL A 200      -8.438 -25.718  32.800  1.00 31.08           C  
ATOM   3145  CB  VAL A 200      -6.134 -24.712  33.286  1.00 31.08           C  
ATOM   3146  HB  VAL A 200      -6.565 -23.919  33.897  1.00 31.08           H  
ATOM   3147  O   VAL A 200      -8.622 -26.928  32.787  1.00 31.08           O  
ATOM   3148  CG1 VAL A 200      -5.756 -25.881  34.203  1.00 31.08           C  
ATOM   3149 HG11 VAL A 200      -5.017 -25.553  34.933  1.00 31.08           H  
ATOM   3150 HG12 VAL A 200      -5.338 -26.698  33.615  1.00 31.08           H  
ATOM   3151 HG13 VAL A 200      -6.633 -26.243  34.741  1.00 31.08           H  
ATOM   3152  CG2 VAL A 200      -4.842 -24.190  32.637  1.00 31.08           C  
ATOM   3153 HG21 VAL A 200      -4.414 -24.946  31.980  1.00 31.08           H  
ATOM   3154 HG22 VAL A 200      -5.036 -23.280  32.069  1.00 31.08           H  
ATOM   3155 HG23 VAL A 200      -4.118 -23.939  33.412  1.00 31.08           H  
ATOM   3156  N   HIS A 201      -9.393 -24.889  33.228  1.00 31.13           N  
ATOM   3157  H   HIS A 201      -9.203 -23.897  33.237  1.00 31.13           H  
ATOM   3158  CA  HIS A 201     -10.630 -25.381  33.848  1.00 31.13           C  
ATOM   3159  HA  HIS A 201     -10.367 -26.226  34.484  1.00 31.13           H  
ATOM   3160  C   HIS A 201     -11.672 -25.938  32.864  1.00 31.13           C  
ATOM   3161  CB  HIS A 201     -11.221 -24.287  34.748  1.00 31.13           C  
ATOM   3162  HB2 HIS A 201     -10.750 -23.325  34.546  1.00 31.13           H  
ATOM   3163  HB3 HIS A 201     -12.284 -24.177  34.531  1.00 31.13           H  
ATOM   3164  O   HIS A 201     -12.378 -26.883  33.210  1.00 31.13           O  
ATOM   3165  CG  HIS A 201     -11.069 -24.605  36.213  1.00 31.13           C  
ATOM   3166  CD2 HIS A 201     -12.065 -24.585  37.148  1.00 31.13           C  
ATOM   3167  HD2 HIS A 201     -13.098 -24.330  36.960  1.00 31.13           H  
ATOM   3168  ND1 HIS A 201      -9.919 -25.000  36.857  1.00 31.13           N  
ATOM   3169  HD1 HIS A 201      -8.999 -25.073  36.446  1.00 31.13           H  
ATOM   3170  CE1 HIS A 201     -10.219 -25.212  38.150  1.00 31.13           C  
ATOM   3171  HE1 HIS A 201      -9.512 -25.519  38.907  1.00 31.13           H  
ATOM   3172  NE2 HIS A 201     -11.522 -24.963  38.379  1.00 31.13           N  
ATOM   3173  N   VAL A 202     -11.773 -25.412  31.637  1.00 32.61           N  
ATOM   3174  H   VAL A 202     -11.209 -24.607  31.403  1.00 32.61           H  
ATOM   3175  CA  VAL A 202     -12.698 -25.958  30.621  1.00 32.61           C  
ATOM   3176  HA  VAL A 202     -13.661 -26.147  31.095  1.00 32.61           H  
ATOM   3177  C   VAL A 202     -12.214 -27.317  30.099  1.00 32.61           C  
ATOM   3178  CB  VAL A 202     -12.935 -24.934  29.492  1.00 32.61           C  
ATOM   3179  HB  VAL A 202     -11.973 -24.604  29.099  1.00 32.61           H  
ATOM   3180  O   VAL A 202     -13.033 -28.180  29.788  1.00 32.61           O  
ATOM   3181  CG1 VAL A 202     -13.770 -25.493  28.331  1.00 32.61           C  
ATOM   3182 HG11 VAL A 202     -13.978 -24.705  27.608  1.00 32.61           H  
ATOM   3183 HG12 VAL A 202     -14.710 -25.899  28.706  1.00 32.61           H  
ATOM   3184 HG13 VAL A 202     -13.220 -26.284  27.821  1.00 32.61           H  
ATOM   3185  CG2 VAL A 202     -13.700 -23.717  30.037  1.00 32.61           C  
ATOM   3186 HG21 VAL A 202     -13.789 -22.960  29.258  1.00 32.61           H  
ATOM   3187 HG22 VAL A 202     -13.172 -23.276  30.882  1.00 32.61           H  
ATOM   3188 HG23 VAL A 202     -14.696 -24.017  30.365  1.00 32.61           H  
ATOM   3189  N   VAL A 203     -10.898 -27.552  30.092  1.00 30.93           N  
ATOM   3190  H   VAL A 203     -10.268 -26.808  30.352  1.00 30.93           H  
ATOM   3191  CA  VAL A 203     -10.318 -28.866  29.781  1.00 30.93           C  
ATOM   3192  HA  VAL A 203     -10.871 -29.299  28.948  1.00 30.93           H  
ATOM   3193  C   VAL A 203     -10.495 -29.842  30.954  1.00 30.93           C  
ATOM   3194  CB  VAL A 203      -8.856 -28.704  29.320  1.00 30.93           C  
ATOM   3195  HB  VAL A 203      -8.299 -28.146  30.074  1.00 30.93           H  
ATOM   3196  O   VAL A 203     -10.837 -30.995  30.715  1.00 30.93           O  
ATOM   3197  CG1 VAL A 203      -8.153 -30.046  29.086  1.00 30.93           C  
ATOM   3198 HG11 VAL A 203      -7.150 -29.876  28.695  1.00 30.93           H  
ATOM   3199 HG12 VAL A 203      -8.723 -30.652  28.381  1.00 30.93           H  
ATOM   3200 HG13 VAL A 203      -8.062 -30.587  30.028  1.00 30.93           H  
ATOM   3201  CG2 VAL A 203      -8.808 -27.938  27.986  1.00 30.93           C  
ATOM   3202 HG21 VAL A 203      -9.307 -26.973  28.077  1.00 30.93           H  
ATOM   3203 HG22 VAL A 203      -7.771 -27.757  27.707  1.00 30.93           H  
ATOM   3204 HG23 VAL A 203      -9.300 -28.516  27.204  1.00 30.93           H  
ATOM   3205  N   SER A 204     -10.393 -29.394  32.211  1.00 30.25           N  
ATOM   3206  H   SER A 204      -9.984 -28.484  32.372  1.00 30.25           H  
ATOM   3207  CA  SER A 204     -10.594 -30.262  33.386  1.00 30.25           C  
ATOM   3208  HA  SER A 204     -10.051 -31.193  33.225  1.00 30.25           H  
ATOM   3209  C   SER A 204     -12.061 -30.637  33.641  1.00 30.25           C  
ATOM   3210  CB  SER A 204     -10.009 -29.606  34.639  1.00 30.25           C  
ATOM   3211  HB2 SER A 204     -10.090 -30.302  35.474  1.00 30.25           H  
ATOM   3212  HB3 SER A 204     -10.567 -28.700  34.876  1.00 30.25           H  
ATOM   3213  O   SER A 204     -12.364 -31.788  33.939  1.00 30.25           O  
ATOM   3214  OG  SER A 204      -8.652 -29.280  34.425  1.00 30.25           O  
ATOM   3215  HG  SER A 204      -8.200 -29.250  35.272  1.00 30.25           H  
ATOM   3216  N   VAL A 205     -13.002 -29.703  33.469  1.00 32.44           N  
ATOM   3217  H   VAL A 205     -12.702 -28.766  33.241  1.00 32.44           H  
ATOM   3218  CA  VAL A 205     -14.435 -29.933  33.753  1.00 32.44           C  
ATOM   3219  HA  VAL A 205     -14.508 -30.554  34.646  1.00 32.44           H  
ATOM   3220  C   VAL A 205     -15.136 -30.720  32.636  1.00 32.44           C  
ATOM   3221  CB  VAL A 205     -15.133 -28.591  34.062  1.00 32.44           C  
ATOM   3222  HB  VAL A 205     -14.953 -27.898  33.240  1.00 32.44           H  
ATOM   3223  O   VAL A 205     -16.147 -31.377  32.886  1.00 32.44           O  
ATOM   3224  CG1 VAL A 205     -16.651 -28.709  34.261  1.00 32.44           C  
ATOM   3225 HG11 VAL A 205     -17.126 -29.000  33.324  1.00 32.44           H  
ATOM   3226 HG12 VAL A 205     -17.063 -27.747  34.565  1.00 32.44           H  
ATOM   3227 HG13 VAL A 205     -16.864 -29.460  35.022  1.00 32.44           H  
ATOM   3228  CG2 VAL A 205     -14.572 -27.983  35.359  1.00 32.44           C  
ATOM   3229 HG21 VAL A 205     -15.016 -27.003  35.534  1.00 32.44           H  
ATOM   3230 HG22 VAL A 205     -13.491 -27.859  35.293  1.00 32.44           H  
ATOM   3231 HG23 VAL A 205     -14.788 -28.640  36.201  1.00 32.44           H  
ATOM   3232  N   SER A 206     -14.588 -30.710  31.416  1.00 31.46           N  
ATOM   3233  H   SER A 206     -13.755 -30.160  31.265  1.00 31.46           H  
ATOM   3234  CA  SER A 206     -15.125 -31.491  30.293  1.00 31.46           C  
ATOM   3235  HA  SER A 206     -16.200 -31.590  30.439  1.00 31.46           H  
ATOM   3236  C   SER A 206     -14.567 -32.921  30.210  1.00 31.46           C  
ATOM   3237  CB  SER A 206     -14.929 -30.733  28.978  1.00 31.46           C  
ATOM   3238  HB2 SER A 206     -13.908 -30.863  28.617  1.00 31.46           H  
ATOM   3239  HB3 SER A 206     -15.117 -29.671  29.136  1.00 31.46           H  
ATOM   3240  O   SER A 206     -15.056 -33.696  29.392  1.00 31.46           O  
ATOM   3241  OG  SER A 206     -15.857 -31.213  28.026  1.00 31.46           O  
ATOM   3242  HG  SER A 206     -15.824 -32.172  28.059  1.00 31.46           H  
ATOM   3243  N   LEU A 207     -13.579 -33.280  31.041  1.00 32.12           N  
ATOM   3244  H   LEU A 207     -13.201 -32.581  31.665  1.00 32.12           H  
ATOM   3245  CA  LEU A 207     -12.990 -34.627  31.107  1.00 32.12           C  
ATOM   3246  HA  LEU A 207     -13.249 -35.172  30.199  1.00 32.12           H  
ATOM   3247  C   LEU A 207     -13.549 -35.487  32.257  1.00 32.12           C  
ATOM   3248  CB  LEU A 207     -11.453 -34.502  31.177  1.00 32.12           C  
ATOM   3249  HB2 LEU A 207     -11.037 -35.447  31.526  1.00 32.12           H  
ATOM   3250  HB3 LEU A 207     -11.201 -33.744  31.919  1.00 32.12           H  
ATOM   3251  O   LEU A 207     -13.451 -36.708  32.202  1.00 32.12           O  
ATOM   3252  CG  LEU A 207     -10.784 -34.147  29.834  1.00 32.12           C  
ATOM   3253  HG  LEU A 207     -11.286 -33.290  29.385  1.00 32.12           H  
ATOM   3254  CD1 LEU A 207      -9.311 -33.794  30.053  1.00 32.12           C  
ATOM   3255 HD11 LEU A 207      -8.773 -34.659  30.443  1.00 32.12           H  
ATOM   3256 HD12 LEU A 207      -8.863 -33.471  29.114  1.00 32.12           H  
ATOM   3257 HD13 LEU A 207      -9.232 -32.982  30.775  1.00 32.12           H  
ATOM   3258  CD2 LEU A 207     -10.821 -35.315  28.841  1.00 32.12           C  
ATOM   3259 HD21 LEU A 207     -10.286 -35.041  27.931  1.00 32.12           H  
ATOM   3260 HD22 LEU A 207     -11.852 -35.547  28.576  1.00 32.12           H  
ATOM   3261 HD23 LEU A 207     -10.360 -36.198  29.284  1.00 32.12           H  
ATOM   3262  N   GLU A 208     -14.186 -34.886  33.265  1.00 34.28           N  
ATOM   3263  H   GLU A 208     -14.140 -33.879  33.322  1.00 34.28           H  
ATOM   3264  CA  GLU A 208     -14.750 -35.612  34.420  1.00 34.28           C  
ATOM   3265  HA  GLU A 208     -14.183 -36.529  34.585  1.00 34.28           H  
ATOM   3266  C   GLU A 208     -16.212 -36.047  34.243  1.00 34.28           C  
ATOM   3267  CB  GLU A 208     -14.615 -34.747  35.676  1.00 34.28           C  
ATOM   3268  HB2 GLU A 208     -15.269 -35.139  36.455  1.00 34.28           H  
ATOM   3269  HB3 GLU A 208     -14.927 -33.728  35.443  1.00 34.28           H  
ATOM   3270  O   GLU A 208     -16.749 -36.816  35.041  1.00 34.28           O  
ATOM   3271  CG  GLU A 208     -13.179 -34.761  36.212  1.00 34.28           C  
ATOM   3272  HG2 GLU A 208     -12.885 -35.794  36.392  1.00 34.28           H  
ATOM   3273  HG3 GLU A 208     -12.512 -34.344  35.458  1.00 34.28           H  
ATOM   3274  CD  GLU A 208     -13.040 -33.956  37.511  1.00 34.28           C  
ATOM   3275  OE1 GLU A 208     -12.049 -34.204  38.231  1.00 34.28           O  
ATOM   3276  OE2 GLU A 208     -13.916 -33.096  37.779  1.00 34.28           O  
ATOM   3277  N   LYS A 209     -16.887 -35.572  33.194  1.00 32.29           N  
ATOM   3278  H   LYS A 209     -16.386 -34.981  32.546  1.00 32.29           H  
ATOM   3279  CA  LYS A 209     -18.284 -35.906  32.917  1.00 32.29           C  
ATOM   3280  HA  LYS A 209     -18.594 -36.739  33.548  1.00 32.29           H  
ATOM   3281  C   LYS A 209     -18.388 -36.357  31.476  1.00 32.29           C  
ATOM   3282  CB  LYS A 209     -19.190 -34.705  33.233  1.00 32.29           C  
ATOM   3283  HB2 LYS A 209     -20.199 -34.919  32.881  1.00 32.29           H  
ATOM   3284  HB3 LYS A 209     -18.820 -33.822  32.712  1.00 32.29           H  
ATOM   3285  O   LYS A 209     -18.218 -35.556  30.570  1.00 32.29           O  
ATOM   3286  CG  LYS A 209     -19.235 -34.436  34.745  1.00 32.29           C  
ATOM   3287  HG2 LYS A 209     -19.588 -35.331  35.258  1.00 32.29           H  
ATOM   3288  HG3 LYS A 209     -18.232 -34.202  35.102  1.00 32.29           H  
ATOM   3289  CD  LYS A 209     -20.157 -33.264  35.086  1.00 32.29           C  
ATOM   3290  HD2 LYS A 209     -19.791 -32.370  34.580  1.00 32.29           H  
ATOM   3291  HD3 LYS A 209     -21.170 -33.486  34.752  1.00 32.29           H  
ATOM   3292  CE  LYS A 209     -20.127 -33.056  36.602  1.00 32.29           C  
ATOM   3293  HE2 LYS A 209     -19.091 -32.903  36.903  1.00 32.29           H  
ATOM   3294  HE3 LYS A 209     -20.475 -33.968  37.088  1.00 32.29           H  
ATOM   3295  NZ  LYS A 209     -20.960 -31.902  37.009  1.00 32.29           N  
ATOM   3296  HZ1 LYS A 209     -20.913 -31.785  38.011  1.00 32.29           H  
ATOM   3297  HZ2 LYS A 209     -20.612 -31.062  36.568  1.00 32.29           H  
ATOM   3298  HZ3 LYS A 209     -21.921 -32.051  36.736  1.00 32.29           H  
ATOM   3299  N   THR A 210     -18.733 -37.628  31.289  1.00 30.07           N  
ATOM   3300  H   THR A 210     -18.793 -38.196  32.122  1.00 30.07           H  
ATOM   3301  CA  THR A 210     -19.009 -38.275  29.998  1.00 30.07           C  
ATOM   3302  HA  THR A 210     -19.438 -39.248  30.237  1.00 30.07           H  
ATOM   3303  C   THR A 210     -17.767 -38.573  29.156  1.00 30.07           C  
ATOM   3304  CB  THR A 210     -20.115 -37.550  29.186  1.00 30.07           C  
ATOM   3305  HB  THR A 210     -20.422 -38.216  28.381  1.00 30.07           H  
ATOM   3306  O   THR A 210     -17.292 -37.738  28.404  1.00 30.07           O  
ATOM   3307  CG2 THR A 210     -21.353 -37.237  30.029  1.00 30.07           C  
ATOM   3308 HG21 THR A 210     -21.135 -36.467  30.768  1.00 30.07           H  
ATOM   3309 HG22 THR A 210     -22.143 -36.872  29.372  1.00 30.07           H  
ATOM   3310 HG23 THR A 210     -21.701 -38.141  30.528  1.00 30.07           H  
ATOM   3311  OG1 THR A 210     -19.734 -36.326  28.606  1.00 30.07           O  
ATOM   3312  HG1 THR A 210     -19.015 -35.961  29.126  1.00 30.07           H  
ATOM   3313  N   THR A 211     -17.238 -39.794  29.246  1.00 31.12           N  
ATOM   3314  H   THR A 211     -17.285 -40.222  30.159  1.00 31.12           H  
ATOM   3315  CA  THR A 211     -17.201 -40.773  28.137  1.00 31.12           C  
ATOM   3316  HA  THR A 211     -18.170 -41.272  28.138  1.00 31.12           H  
ATOM   3317  C   THR A 211     -16.158 -41.861  28.397  1.00 31.12           C  
ATOM   3318  CB  THR A 211     -17.010 -40.228  26.702  1.00 31.12           C  
ATOM   3319  HB  THR A 211     -16.627 -41.039  26.081  1.00 31.12           H  
ATOM   3320  O   THR A 211     -14.986 -41.624  28.665  1.00 31.12           O  
ATOM   3321  CG2 THR A 211     -18.344 -39.799  26.082  1.00 31.12           C  
ATOM   3322 HG21 THR A 211     -19.036 -40.641  26.061  1.00 31.12           H  
ATOM   3323 HG22 THR A 211     -18.787 -38.972  26.638  1.00 31.12           H  
ATOM   3324 HG23 THR A 211     -18.166 -39.471  25.058  1.00 31.12           H  
ATOM   3325  OG1 THR A 211     -16.111 -39.158  26.605  1.00 31.12           O  
ATOM   3326  HG1 THR A 211     -16.407 -38.484  27.222  1.00 31.12           H  
ATOM   3327  N   THR A 212     -16.645 -43.092  28.326  1.00 36.43           N  
ATOM   3328  H   THR A 212     -17.615 -43.191  28.062  1.00 36.43           H  
ATOM   3329  CA  THR A 212     -15.930 -44.366  28.345  1.00 36.43           C  
ATOM   3330  HA  THR A 212     -15.454 -44.515  29.314  1.00 36.43           H  
ATOM   3331  C   THR A 212     -14.875 -44.460  27.236  1.00 36.43           C  
ATOM   3332  CB  THR A 212     -16.990 -45.463  28.110  1.00 36.43           C  
ATOM   3333  HB  THR A 212     -16.506 -46.392  27.808  1.00 36.43           H  
ATOM   3334  O   THR A 212     -15.216 -44.252  26.075  1.00 36.43           O  
ATOM   3335  CG2 THR A 212     -17.827 -45.725  29.362  1.00 36.43           C  
ATOM   3336 HG21 THR A 212     -18.358 -44.823  29.666  1.00 36.43           H  
ATOM   3337 HG22 THR A 212     -17.180 -46.057  30.175  1.00 36.43           H  
ATOM   3338 HG23 THR A 212     -18.553 -46.511  29.151  1.00 36.43           H  
ATOM   3339  OG1 THR A 212     -17.902 -45.041  27.109  1.00 36.43           O  
ATOM   3340  HG1 THR A 212     -17.429 -45.080  26.275  1.00 36.43           H  
ATOM   3341  N   GLY A 213     -13.639 -44.817  27.613  1.00 36.61           N  
ATOM   3342  H   GLY A 213     -13.465 -44.748  28.605  1.00 36.61           H  
ATOM   3343  CA  GLY A 213     -12.603 -45.590  26.888  1.00 36.61           C  
ATOM   3344  HA2 GLY A 213     -12.903 -46.637  26.910  1.00 36.61           H  
ATOM   3345  HA3 GLY A 213     -11.674 -45.520  27.453  1.00 36.61           H  
ATOM   3346  C   GLY A 213     -12.251 -45.289  25.422  1.00 36.61           C  
ATOM   3347  O   GLY A 213     -11.080 -45.101  25.103  1.00 36.61           O  
ATOM   3348  N   ASP A 214     -13.230 -45.222  24.524  1.00 39.49           N  
ATOM   3349  H   ASP A 214     -14.174 -45.290  24.877  1.00 39.49           H  
ATOM   3350  CA  ASP A 214     -13.031 -45.496  23.095  1.00 39.49           C  
ATOM   3351  HA  ASP A 214     -12.014 -45.860  22.948  1.00 39.49           H  
ATOM   3352  C   ASP A 214     -13.152 -44.267  22.175  1.00 39.49           C  
ATOM   3353  CB  ASP A 214     -13.972 -46.641  22.678  1.00 39.49           C  
ATOM   3354  HB2 ASP A 214     -13.929 -46.762  21.596  1.00 39.49           H  
ATOM   3355  HB3 ASP A 214     -14.995 -46.378  22.946  1.00 39.49           H  
ATOM   3356  O   ASP A 214     -12.961 -44.377  20.966  1.00 39.49           O  
ATOM   3357  CG  ASP A 214     -13.592 -47.986  23.311  1.00 39.49           C  
ATOM   3358  OD1 ASP A 214     -12.390 -48.184  23.595  1.00 39.49           O  
ATOM   3359  OD2 ASP A 214     -14.521 -48.797  23.510  1.00 39.49           O  
ATOM   3360  N   GLN A 215     -13.412 -43.066  22.710  1.00 38.02           N  
ATOM   3361  H   GLN A 215     -13.591 -43.030  23.703  1.00 38.02           H  
ATOM   3362  CA  GLN A 215     -13.520 -41.832  21.900  1.00 38.02           C  
ATOM   3363  HA  GLN A 215     -13.653 -42.123  20.858  1.00 38.02           H  
ATOM   3364  C   GLN A 215     -12.252 -40.954  21.872  1.00 38.02           C  
ATOM   3365  CB  GLN A 215     -14.788 -41.050  22.275  1.00 38.02           C  
ATOM   3366  HB2 GLN A 215     -14.795 -40.134  21.683  1.00 38.02           H  
ATOM   3367  HB3 GLN A 215     -14.773 -40.778  23.330  1.00 38.02           H  
ATOM   3368  O   GLN A 215     -12.190 -39.949  21.159  1.00 38.02           O  
ATOM   3369  CG  GLN A 215     -16.057 -41.867  21.956  1.00 38.02           C  
ATOM   3370  HG2 GLN A 215     -15.833 -42.596  21.177  1.00 38.02           H  
ATOM   3371  HG3 GLN A 215     -16.366 -42.419  22.844  1.00 38.02           H  
ATOM   3372  CD  GLN A 215     -17.228 -41.022  21.458  1.00 38.02           C  
ATOM   3373  NE2 GLN A 215     -18.192 -41.630  20.803  1.00 38.02           N  
ATOM   3374 HE21 GLN A 215     -18.970 -41.047  20.530  1.00 38.02           H  
ATOM   3375 HE22 GLN A 215     -18.180 -42.634  20.692  1.00 38.02           H  
ATOM   3376  OE1 GLN A 215     -17.307 -39.816  21.613  1.00 38.02           O  
ATOM   3377  N   LEU A 216     -11.192 -41.353  22.582  1.00 36.11           N  
ATOM   3378  H   LEU A 216     -11.288 -42.206  23.113  1.00 36.11           H  
ATOM   3379  CA  LEU A 216      -9.948 -40.579  22.724  1.00 36.11           C  
ATOM   3380  HA  LEU A 216     -10.218 -39.525  22.788  1.00 36.11           H  
ATOM   3381  C   LEU A 216      -8.985 -40.671  21.521  1.00 36.11           C  
ATOM   3382  CB  LEU A 216      -9.287 -40.984  24.056  1.00 36.11           C  
ATOM   3383  HB2 LEU A 216      -8.206 -40.861  23.989  1.00 36.11           H  
ATOM   3384  HB3 LEU A 216      -9.477 -42.041  24.243  1.00 36.11           H  
ATOM   3385  O   LEU A 216      -8.047 -39.875  21.417  1.00 36.11           O  
ATOM   3386  CG  LEU A 216      -9.815 -40.138  25.231  1.00 36.11           C  
ATOM   3387  HG  LEU A 216     -10.868 -39.904  25.071  1.00 36.11           H  
ATOM   3388  CD1 LEU A 216      -9.696 -40.895  26.550  1.00 36.11           C  
ATOM   3389 HD11 LEU A 216      -8.656 -41.151  26.753  1.00 36.11           H  
ATOM   3390 HD12 LEU A 216     -10.083 -40.281  27.364  1.00 36.11           H  
ATOM   3391 HD13 LEU A 216     -10.287 -41.809  26.503  1.00 36.11           H  
ATOM   3392  CD2 LEU A 216      -9.021 -38.832  25.346  1.00 36.11           C  
ATOM   3393 HD21 LEU A 216      -7.975 -39.045  25.565  1.00 36.11           H  
ATOM   3394 HD22 LEU A 216      -9.097 -38.266  24.418  1.00 36.11           H  
ATOM   3395 HD23 LEU A 216      -9.438 -38.231  26.154  1.00 36.11           H  
ATOM   3396  N   THR A 217      -9.220 -41.574  20.569  1.00 40.52           N  
ATOM   3397  H   THR A 217      -9.980 -42.228  20.696  1.00 40.52           H  
ATOM   3398  CA  THR A 217      -8.383 -41.759  19.367  1.00 40.52           C  
ATOM   3399  HA  THR A 217      -7.351 -41.519  19.623  1.00 40.52           H  
ATOM   3400  C   THR A 217      -8.744 -40.827  18.204  1.00 40.52           C  
ATOM   3401  CB  THR A 217      -8.407 -43.229  18.916  1.00 40.52           C  
ATOM   3402  HB  THR A 217      -8.102 -43.307  17.873  1.00 40.52           H  
ATOM   3403  O   THR A 217      -7.916 -40.618  17.319  1.00 40.52           O  
ATOM   3404  CG2 THR A 217      -7.464 -44.080  19.765  1.00 40.52           C  
ATOM   3405 HG21 THR A 217      -7.761 -44.040  20.813  1.00 40.52           H  
ATOM   3406 HG22 THR A 217      -6.442 -43.713  19.663  1.00 40.52           H  
ATOM   3407 HG23 THR A 217      -7.497 -45.114  19.424  1.00 40.52           H  
ATOM   3408  OG1 THR A 217      -9.711 -43.739  19.072  1.00 40.52           O  
ATOM   3409  HG1 THR A 217      -9.678 -44.698  19.097  1.00 40.52           H  
ATOM   3410  N   PHE A 218      -9.920 -40.186  18.217  1.00 38.76           N  
ATOM   3411  H   PHE A 218     -10.570 -40.416  18.956  1.00 38.76           H  
ATOM   3412  CA  PHE A 218     -10.385 -39.332  17.109  1.00 38.76           C  
ATOM   3413  HA  PHE A 218      -9.834 -39.612  16.211  1.00 38.76           H  
ATOM   3414  C   PHE A 218     -10.132 -37.825  17.320  1.00 38.76           C  
ATOM   3415  CB  PHE A 218     -11.867 -39.640  16.843  1.00 38.76           C  
ATOM   3416  HB2 PHE A 218     -12.089 -40.656  17.167  1.00 38.76           H  
ATOM   3417  HB3 PHE A 218     -12.492 -38.974  17.438  1.00 38.76           H  
ATOM   3418  O   PHE A 218     -10.108 -37.048  16.364  1.00 38.76           O  
ATOM   3419  CG  PHE A 218     -12.249 -39.544  15.379  1.00 38.76           C  
ATOM   3420  CD1 PHE A 218     -12.864 -38.387  14.868  1.00 38.76           C  
ATOM   3421  HD1 PHE A 218     -13.069 -37.556  15.527  1.00 38.76           H  
ATOM   3422  CD2 PHE A 218     -11.987 -40.631  14.523  1.00 38.76           C  
ATOM   3423  HD2 PHE A 218     -11.516 -41.522  14.912  1.00 38.76           H  
ATOM   3424  CE1 PHE A 218     -13.223 -38.321  13.508  1.00 38.76           C  
ATOM   3425  HE1 PHE A 218     -13.718 -37.444  13.119  1.00 38.76           H  
ATOM   3426  CE2 PHE A 218     -12.338 -40.563  13.164  1.00 38.76           C  
ATOM   3427  HE2 PHE A 218     -12.132 -41.401  12.514  1.00 38.76           H  
ATOM   3428  CZ  PHE A 218     -12.957 -39.409  12.656  1.00 38.76           C  
ATOM   3429  HZ  PHE A 218     -13.233 -39.365  11.612  1.00 38.76           H  
ATOM   3430  N   ILE A 219      -9.917 -37.395  18.568  1.00 36.79           N  
ATOM   3431  H   ILE A 219      -9.989 -38.079  19.308  1.00 36.79           H  
ATOM   3432  CA  ILE A 219      -9.814 -35.971  18.944  1.00 36.79           C  
ATOM   3433  HA  ILE A 219     -10.343 -35.376  18.199  1.00 36.79           H  
ATOM   3434  C   ILE A 219      -8.355 -35.468  18.920  1.00 36.79           C  
ATOM   3435  CB  ILE A 219     -10.551 -35.752  20.291  1.00 36.79           C  
ATOM   3436  HB  ILE A 219     -10.139 -36.443  21.027  1.00 36.79           H  
ATOM   3437  O   ILE A 219      -8.102 -34.320  18.546  1.00 36.79           O  
ATOM   3438  CG1 ILE A 219     -12.063 -36.056  20.118  1.00 36.79           C  
ATOM   3439 HG12 ILE A 219     -12.189 -37.055  19.701  1.00 36.79           H  
ATOM   3440 HG13 ILE A 219     -12.497 -35.344  19.415  1.00 36.79           H  
ATOM   3441  CG2 ILE A 219     -10.349 -34.321  20.817  1.00 36.79           C  
ATOM   3442 HG21 ILE A 219     -10.720 -33.592  20.097  1.00 36.79           H  
ATOM   3443 HG22 ILE A 219      -9.291 -34.139  21.007  1.00 36.79           H  
ATOM   3444 HG23 ILE A 219     -10.867 -34.184  21.766  1.00 36.79           H  
ATOM   3445  CD1 ILE A 219     -12.879 -36.023  21.416  1.00 36.79           C  
ATOM   3446 HD11 ILE A 219     -13.889 -36.380  21.214  1.00 36.79           H  
ATOM   3447 HD12 ILE A 219     -12.420 -36.674  22.160  1.00 36.79           H  
ATOM   3448 HD13 ILE A 219     -12.947 -35.008  21.806  1.00 36.79           H  
ATOM   3449  N   ARG A 220      -7.373 -36.335  19.215  1.00 35.11           N  
ATOM   3450  H   ARG A 220      -7.647 -37.270  19.483  1.00 35.11           H  
ATOM   3451  CA  ARG A 220      -5.934 -35.985  19.250  1.00 35.11           C  
ATOM   3452  HA  ARG A 220      -5.807 -35.181  19.976  1.00 35.11           H  
ATOM   3453  C   ARG A 220      -5.369 -35.393  17.943  1.00 35.11           C  
ATOM   3454  CB  ARG A 220      -5.091 -37.192  19.709  1.00 35.11           C  
ATOM   3455  HB2 ARG A 220      -4.106 -37.133  19.246  1.00 35.11           H  
ATOM   3456  HB3 ARG A 220      -5.558 -38.123  19.388  1.00 35.11           H  
ATOM   3457  O   ARG A 220      -4.597 -34.440  18.039  1.00 35.11           O  
ATOM   3458  CG  ARG A 220      -4.888 -37.213  21.229  1.00 35.11           C  
ATOM   3459  HG2 ARG A 220      -5.859 -37.307  21.717  1.00 35.11           H  
ATOM   3460  HG3 ARG A 220      -4.416 -36.285  21.549  1.00 35.11           H  
ATOM   3461  CD  ARG A 220      -4.000 -38.397  21.631  1.00 35.11           C  
ATOM   3462  HD2 ARG A 220      -3.013 -38.272  21.185  1.00 35.11           H  
ATOM   3463  HD3 ARG A 220      -4.452 -39.309  21.240  1.00 35.11           H  
ATOM   3464  NE  ARG A 220      -3.871 -38.503  23.096  1.00 35.11           N  
ATOM   3465  HE  ARG A 220      -4.154 -37.702  23.642  1.00 35.11           H  
ATOM   3466  NH1 ARG A 220      -3.074 -40.661  23.186  1.00 35.11           N  
ATOM   3467 HH11 ARG A 220      -3.084 -40.712  22.178  1.00 35.11           H  
ATOM   3468 HH12 ARG A 220      -2.787 -41.460  23.732  1.00 35.11           H  
ATOM   3469  NH2 ARG A 220      -3.456 -39.549  25.078  1.00 35.11           N  
ATOM   3470 HH21 ARG A 220      -3.147 -40.360  25.595  1.00 35.11           H  
ATOM   3471 HH22 ARG A 220      -3.760 -38.733  25.591  1.00 35.11           H  
ATOM   3472  CZ  ARG A 220      -3.469 -39.565  23.776  1.00 35.11           C  
ATOM   3473  N   PRO A 221      -5.725 -35.872  16.734  1.00 41.88           N  
ATOM   3474  CA  PRO A 221      -5.181 -35.309  15.493  1.00 41.88           C  
ATOM   3475  HA  PRO A 221      -4.109 -35.153  15.616  1.00 41.88           H  
ATOM   3476  C   PRO A 221      -5.821 -33.969  15.094  1.00 41.88           C  
ATOM   3477  CB  PRO A 221      -5.393 -36.382  14.417  1.00 41.88           C  
ATOM   3478  HB2 PRO A 221      -6.270 -36.142  13.815  1.00 41.88           H  
ATOM   3479  HB3 PRO A 221      -4.517 -36.486  13.776  1.00 41.88           H  
ATOM   3480  O   PRO A 221      -5.155 -33.129  14.496  1.00 41.88           O  
ATOM   3481  CG  PRO A 221      -5.666 -37.663  15.204  1.00 41.88           C  
ATOM   3482  HG2 PRO A 221      -6.294 -38.359  14.647  1.00 41.88           H  
ATOM   3483  HG3 PRO A 221      -4.723 -38.133  15.483  1.00 41.88           H  
ATOM   3484  CD  PRO A 221      -6.369 -37.144  16.452  1.00 41.88           C  
ATOM   3485  HD2 PRO A 221      -6.256 -37.867  17.260  1.00 41.88           H  
ATOM   3486  HD3 PRO A 221      -7.426 -36.981  16.241  1.00 41.88           H  
ATOM   3487  N   LYS A 222      -7.094 -33.729  15.450  1.00 35.89           N  
ATOM   3488  H   LYS A 222      -7.578 -34.433  15.989  1.00 35.89           H  
ATOM   3489  CA  LYS A 222      -7.811 -32.484  15.104  1.00 35.89           C  
ATOM   3490  HA  LYS A 222      -7.535 -32.198  14.089  1.00 35.89           H  
ATOM   3491  C   LYS A 222      -7.394 -31.288  15.959  1.00 35.89           C  
ATOM   3492  CB  LYS A 222      -9.332 -32.701  15.156  1.00 35.89           C  
ATOM   3493  HB2 LYS A 222      -9.590 -33.358  15.986  1.00 35.89           H  
ATOM   3494  HB3 LYS A 222      -9.817 -31.739  15.321  1.00 35.89           H  
ATOM   3495  O   LYS A 222      -7.414 -30.166  15.462  1.00 35.89           O  
ATOM   3496  CG  LYS A 222      -9.858 -33.277  13.833  1.00 35.89           C  
ATOM   3497  HG2 LYS A 222      -9.569 -32.613  13.018  1.00 35.89           H  
ATOM   3498  HG3 LYS A 222      -9.419 -34.260  13.661  1.00 35.89           H  
ATOM   3499  CD  LYS A 222     -11.387 -33.395  13.859  1.00 35.89           C  
ATOM   3500  HD2 LYS A 222     -11.815 -32.428  14.120  1.00 35.89           H  
ATOM   3501  HD3 LYS A 222     -11.672 -34.127  14.614  1.00 35.89           H  
ATOM   3502  CE  LYS A 222     -11.908 -33.830  12.485  1.00 35.89           C  
ATOM   3503  HE2 LYS A 222     -11.469 -34.797  12.239  1.00 35.89           H  
ATOM   3504  HE3 LYS A 222     -11.568 -33.111  11.740  1.00 35.89           H  
ATOM   3505  NZ  LYS A 222     -13.390 -33.919  12.472  1.00 35.89           N  
ATOM   3506  HZ1 LYS A 222     -13.800 -33.023  12.692  1.00 35.89           H  
ATOM   3507  HZ2 LYS A 222     -13.719 -34.211  11.562  1.00 35.89           H  
ATOM   3508  HZ3 LYS A 222     -13.704 -34.590  13.158  1.00 35.89           H  
ATOM   3509  N   LEU A 223      -6.947 -31.524  17.193  1.00 32.93           N  
ATOM   3510  H   LEU A 223      -7.017 -32.463  17.557  1.00 32.93           H  
ATOM   3511  CA  LEU A 223      -6.404 -30.476  18.064  1.00 32.93           C  
ATOM   3512  HA  LEU A 223      -7.038 -29.593  17.984  1.00 32.93           H  
ATOM   3513  C   LEU A 223      -5.002 -29.999  17.639  1.00 32.93           C  
ATOM   3514  CB  LEU A 223      -6.437 -30.971  19.521  1.00 32.93           C  
ATOM   3515  HB2 LEU A 223      -5.981 -31.959  19.564  1.00 32.93           H  
ATOM   3516  HB3 LEU A 223      -5.833 -30.302  20.135  1.00 32.93           H  
ATOM   3517  O   LEU A 223      -4.633 -28.870  17.944  1.00 32.93           O  
ATOM   3518  CG  LEU A 223      -7.855 -31.030  20.126  1.00 32.93           C  
ATOM   3519  HG  LEU A 223      -8.517 -31.585  19.460  1.00 32.93           H  
ATOM   3520  CD1 LEU A 223      -7.809 -31.757  21.468  1.00 32.93           C  
ATOM   3521 HD11 LEU A 223      -7.404 -32.760  21.333  1.00 32.93           H  
ATOM   3522 HD12 LEU A 223      -7.178 -31.208  22.167  1.00 32.93           H  
ATOM   3523 HD13 LEU A 223      -8.814 -31.831  21.884  1.00 32.93           H  
ATOM   3524  CD2 LEU A 223      -8.442 -29.637  20.366  1.00 32.93           C  
ATOM   3525 HD21 LEU A 223      -7.775 -29.052  20.999  1.00 32.93           H  
ATOM   3526 HD22 LEU A 223      -8.590 -29.113  19.422  1.00 32.93           H  
ATOM   3527 HD23 LEU A 223      -9.410 -29.724  20.861  1.00 32.93           H  
ATOM   3528  N   ARG A 224      -4.249 -30.790  16.856  1.00 33.96           N  
ATOM   3529  H   ARG A 224      -4.601 -31.709  16.629  1.00 33.96           H  
ATOM   3530  CA  ARG A 224      -2.961 -30.361  16.266  1.00 33.96           C  
ATOM   3531  HA  ARG A 224      -2.399 -29.806  17.017  1.00 33.96           H  
ATOM   3532  C   ARG A 224      -3.100 -29.372  15.106  1.00 33.96           C  
ATOM   3533  CB  ARG A 224      -2.133 -31.582  15.826  1.00 33.96           C  
ATOM   3534  HB2 ARG A 224      -2.786 -32.371  15.453  1.00 33.96           H  
ATOM   3535  HB3 ARG A 224      -1.471 -31.284  15.013  1.00 33.96           H  
ATOM   3536  O   ARG A 224      -2.132 -28.713  14.759  1.00 33.96           O  
ATOM   3537  CG  ARG A 224      -1.256 -32.115  16.964  1.00 33.96           C  
ATOM   3538  HG2 ARG A 224      -1.888 -32.505  17.761  1.00 33.96           H  
ATOM   3539  HG3 ARG A 224      -0.645 -31.302  17.357  1.00 33.96           H  
ATOM   3540  CD  ARG A 224      -0.333 -33.223  16.444  1.00 33.96           C  
ATOM   3541  HD2 ARG A 224       0.240 -32.829  15.604  1.00 33.96           H  
ATOM   3542  HD3 ARG A 224      -0.944 -34.055  16.095  1.00 33.96           H  
ATOM   3543  NE  ARG A 224       0.597 -33.689  17.489  1.00 33.96           N  
ATOM   3544  HE  ARG A 224       0.510 -33.259  18.399  1.00 33.96           H  
ATOM   3545  NH1 ARG A 224       1.823 -35.131  16.185  1.00 33.96           N  
ATOM   3546 HH11 ARG A 224       1.276 -34.860  15.380  1.00 33.96           H  
ATOM   3547 HH12 ARG A 224       2.616 -35.746  16.074  1.00 33.96           H  
ATOM   3548  NH2 ARG A 224       2.362 -34.859  18.331  1.00 33.96           N  
ATOM   3549 HH21 ARG A 224       3.148 -35.479  18.194  1.00 33.96           H  
ATOM   3550 HH22 ARG A 224       2.267 -34.384  19.218  1.00 33.96           H  
ATOM   3551  CZ  ARG A 224       1.584 -34.555  17.331  1.00 33.96           C  
ATOM   3552  N   MET A 225      -4.286 -29.244  14.518  1.00 31.37           N  
ATOM   3553  H   MET A 225      -5.053 -29.800  14.868  1.00 31.37           H  
ATOM   3554  CA  MET A 225      -4.513 -28.410  13.332  1.00 31.37           C  
ATOM   3555  HA  MET A 225      -3.601 -28.401  12.735  1.00 31.37           H  
ATOM   3556  C   MET A 225      -4.832 -26.941  13.681  1.00 31.37           C  
ATOM   3557  CB  MET A 225      -5.608 -29.107  12.514  1.00 31.37           C  
ATOM   3558  HB2 MET A 225      -6.571 -28.910  12.987  1.00 31.37           H  
ATOM   3559  HB3 MET A 225      -5.432 -30.183  12.545  1.00 31.37           H  
ATOM   3560  O   MET A 225      -4.946 -26.110  12.789  1.00 31.37           O  
ATOM   3561  CG  MET A 225      -5.659 -28.711  11.037  1.00 31.37           C  
ATOM   3562  HG2 MET A 225      -4.657 -28.784  10.614  1.00 31.37           H  
ATOM   3563  HG3 MET A 225      -5.982 -27.672  10.962  1.00 31.37           H  
ATOM   3564  SD  MET A 225      -6.777 -29.741  10.037  1.00 31.37           S  
ATOM   3565  CE  MET A 225      -8.270 -29.745  11.065  1.00 31.37           C  
ATOM   3566  HE1 MET A 225      -8.549 -28.718  11.304  1.00 31.37           H  
ATOM   3567  HE2 MET A 225      -8.089 -30.303  11.984  1.00 31.37           H  
ATOM   3568  HE3 MET A 225      -9.081 -30.219  10.512  1.00 31.37           H  
ATOM   3569  N   TRP A 226      -4.999 -26.626  14.974  1.00 33.76           N  
ATOM   3570  H   TRP A 226      -4.876 -27.360  15.656  1.00 33.76           H  
ATOM   3571  CA  TRP A 226      -5.366 -25.297  15.497  1.00 33.76           C  
ATOM   3572  HA  TRP A 226      -5.548 -24.623  14.660  1.00 33.76           H  
ATOM   3573  C   TRP A 226      -4.225 -24.636  16.299  1.00 33.76           C  
ATOM   3574  CB  TRP A 226      -6.683 -25.403  16.290  1.00 33.76           C  
ATOM   3575  HB2 TRP A 226      -6.619 -26.243  16.982  1.00 33.76           H  
ATOM   3576  HB3 TRP A 226      -6.800 -24.503  16.894  1.00 33.76           H  
ATOM   3577  O   TRP A 226      -4.453 -23.698  17.061  1.00 33.76           O  
ATOM   3578  CG  TRP A 226      -7.942 -25.535  15.478  1.00 33.76           C  
ATOM   3579  CD1 TRP A 226      -8.132 -26.344  14.410  1.00 33.76           C  
ATOM   3580  HD1 TRP A 226      -7.391 -27.016  14.002  1.00 33.76           H  
ATOM   3581  CD2 TRP A 226      -9.205 -24.820  15.650  1.00 33.76           C  
ATOM   3582  CE2 TRP A 226     -10.109 -25.244  14.629  1.00 33.76           C  
ATOM   3583  CE3 TRP A 226      -9.683 -23.855  16.564  1.00 33.76           C  
ATOM   3584  HE3 TRP A 226      -9.026 -23.507  17.348  1.00 33.76           H  
ATOM   3585  NE1 TRP A 226      -9.397 -26.162  13.895  1.00 33.76           N  
ATOM   3586  HE1 TRP A 226      -9.725 -26.617  13.055  1.00 33.76           H  
ATOM   3587  CH2 TRP A 226     -11.856 -23.786  15.445  1.00 33.76           C  
ATOM   3588  HH2 TRP A 226     -12.857 -23.385  15.376  1.00 33.76           H  
ATOM   3589  CZ2 TRP A 226     -11.413 -24.742  14.515  1.00 33.76           C  
ATOM   3590  HZ2 TRP A 226     -12.063 -25.083  13.723  1.00 33.76           H  
ATOM   3591  CZ3 TRP A 226     -10.993 -23.346  16.464  1.00 33.76           C  
ATOM   3592  HZ3 TRP A 226     -11.334 -22.610  17.177  1.00 33.76           H  
ATOM   3593  N   GLY A 227      -2.990 -25.118  16.133  1.00 27.40           N  
ATOM   3594  H   GLY A 227      -2.845 -25.854  15.457  1.00 27.40           H  
ATOM   3595  CA  GLY A 227      -1.805 -24.540  16.763  1.00 27.40           C  
ATOM   3596  HA2 GLY A 227      -2.013 -24.300  17.805  1.00 27.40           H  
ATOM   3597  HA3 GLY A 227      -0.991 -25.265  16.735  1.00 27.40           H  
ATOM   3598  C   GLY A 227      -1.338 -23.280  16.039  1.00 27.40           C  
ATOM   3599  O   GLY A 227      -0.588 -23.370  15.074  1.00 27.40           O  
ATOM   3600  N   PHE A 228      -1.766 -22.110  16.518  1.00 29.77           N  
ATOM   3601  H   PHE A 228      -2.426 -22.128  17.282  1.00 29.77           H  
ATOM   3602  CA  PHE A 228      -1.043 -20.864  16.273  1.00 29.77           C  
ATOM   3603  HA  PHE A 228      -0.769 -20.813  15.219  1.00 29.77           H  
ATOM   3604  C   PHE A 228       0.251 -20.887  17.095  1.00 29.77           C  
ATOM   3605  CB  PHE A 228      -1.919 -19.641  16.601  1.00 29.77           C  
ATOM   3606  HB2 PHE A 228      -2.721 -19.925  17.283  1.00 29.77           H  
ATOM   3607  HB3 PHE A 228      -1.310 -18.904  17.125  1.00 29.77           H  
ATOM   3608  O   PHE A 228       0.215 -21.022  18.318  1.00 29.77           O  
ATOM   3609  CG  PHE A 228      -2.507 -18.966  15.375  1.00 29.77           C  
ATOM   3610  CD1 PHE A 228      -1.789 -17.937  14.735  1.00 29.77           C  
ATOM   3611  HD1 PHE A 228      -0.826 -17.632  15.117  1.00 29.77           H  
ATOM   3612  CD2 PHE A 228      -3.749 -19.375  14.856  1.00 29.77           C  
ATOM   3613  HD2 PHE A 228      -4.292 -20.178  15.332  1.00 29.77           H  
ATOM   3614  CE1 PHE A 228      -2.311 -17.317  13.587  1.00 29.77           C  
ATOM   3615  HE1 PHE A 228      -1.748 -16.540  13.092  1.00 29.77           H  
ATOM   3616  CE2 PHE A 228      -4.273 -18.754  13.706  1.00 29.77           C  
ATOM   3617  HE2 PHE A 228      -5.220 -19.081  13.301  1.00 29.77           H  
ATOM   3618  CZ  PHE A 228      -3.554 -17.725  13.072  1.00 29.77           C  
ATOM   3619  HZ  PHE A 228      -3.947 -17.258  12.180  1.00 29.77           H  
ATOM   3620  N   GLU A 229       1.382 -20.779  16.399  1.00 26.01           N  
ATOM   3621  H   GLU A 229       1.322 -20.745  15.391  1.00 26.01           H  
ATOM   3622  CA  GLU A 229       2.719 -20.614  16.961  1.00 26.01           C  
ATOM   3623  HA  GLU A 229       2.979 -21.480  17.570  1.00 26.01           H  
ATOM   3624  C   GLU A 229       2.791 -19.351  17.827  1.00 26.01           C  
ATOM   3625  CB  GLU A 229       3.749 -20.474  15.826  1.00 26.01           C  
ATOM   3626  HB2 GLU A 229       4.693 -20.181  16.284  1.00 26.01           H  
ATOM   3627  HB3 GLU A 229       3.434 -19.680  15.149  1.00 26.01           H  
ATOM   3628  O   GLU A 229       2.871 -18.247  17.304  1.00 26.01           O  
ATOM   3629  CG  GLU A 229       4.004 -21.747  15.013  1.00 26.01           C  
ATOM   3630  HG2 GLU A 229       3.132 -21.957  14.393  1.00 26.01           H  
ATOM   3631  HG3 GLU A 229       4.139 -22.578  15.705  1.00 26.01           H  
ATOM   3632  CD  GLU A 229       5.257 -21.605  14.129  1.00 26.01           C  
ATOM   3633  OE1 GLU A 229       5.864 -22.658  13.834  1.00 26.01           O  
ATOM   3634  OE2 GLU A 229       5.598 -20.458  13.761  1.00 26.01           O  
ATOM   3635  N   PHE A 230       2.768 -19.505  19.151  1.00 30.96           N  
ATOM   3636  H   PHE A 230       2.471 -20.401  19.512  1.00 30.96           H  
ATOM   3637  CA  PHE A 230       3.361 -18.558  20.097  1.00 30.96           C  
ATOM   3638  HA  PHE A 230       4.295 -18.198  19.667  1.00 30.96           H  
ATOM   3639  C   PHE A 230       3.706 -19.309  21.396  1.00 30.96           C  
ATOM   3640  CB  PHE A 230       2.463 -17.318  20.331  1.00 30.96           C  
ATOM   3641  HB2 PHE A 230       2.418 -17.110  21.400  1.00 30.96           H  
ATOM   3642  HB3 PHE A 230       1.445 -17.535  20.009  1.00 30.96           H  
ATOM   3643  O   PHE A 230       2.836 -19.677  22.180  1.00 30.96           O  
ATOM   3644  CG  PHE A 230       2.959 -16.049  19.638  1.00 30.96           C  
ATOM   3645  CD1 PHE A 230       3.999 -15.292  20.214  1.00 30.96           C  
ATOM   3646  HD1 PHE A 230       4.433 -15.606  21.152  1.00 30.96           H  
ATOM   3647  CD2 PHE A 230       2.412 -15.632  18.409  1.00 30.96           C  
ATOM   3648  HD2 PHE A 230       1.621 -16.207  17.951  1.00 30.96           H  
ATOM   3649  CE1 PHE A 230       4.498 -14.150  19.560  1.00 30.96           C  
ATOM   3650  HE1 PHE A 230       5.309 -13.588  19.998  1.00 30.96           H  
ATOM   3651  CE2 PHE A 230       2.928 -14.507  17.739  1.00 30.96           C  
ATOM   3652  HE2 PHE A 230       2.531 -14.229  16.773  1.00 30.96           H  
ATOM   3653  CZ  PHE A 230       3.971 -13.764  18.315  1.00 30.96           C  
ATOM   3654  HZ  PHE A 230       4.376 -12.908  17.795  1.00 30.96           H  
ATOM   3655  N   SER A 231       5.009 -19.521  21.601  1.00 28.61           N  
ATOM   3656  H   SER A 231       5.620 -19.210  20.859  1.00 28.61           H  
ATOM   3657  CA  SER A 231       5.665 -19.687  22.908  1.00 28.61           C  
ATOM   3658  HA  SER A 231       6.725 -19.816  22.691  1.00 28.61           H  
ATOM   3659  C   SER A 231       5.291 -20.906  23.774  1.00 28.61           C  
ATOM   3660  CB  SER A 231       5.566 -18.369  23.689  1.00 28.61           C  
ATOM   3661  HB2 SER A 231       4.538 -18.222  24.020  1.00 28.61           H  
ATOM   3662  HB3 SER A 231       6.215 -18.419  24.563  1.00 28.61           H  
ATOM   3663  O   SER A 231       4.885 -20.757  24.924  1.00 28.61           O  
ATOM   3664  OG  SER A 231       5.955 -17.276  22.871  1.00 28.61           O  
ATOM   3665  HG  SER A 231       5.974 -16.485  23.415  1.00 28.61           H  
ATOM   3666  N   ILE A 232       5.553 -22.123  23.283  1.00 27.30           N  
ATOM   3667  H   ILE A 232       5.857 -22.189  22.322  1.00 27.30           H  
ATOM   3668  CA  ILE A 232       5.773 -23.310  24.136  1.00 27.30           C  
ATOM   3669  HA  ILE A 232       5.245 -23.183  25.081  1.00 27.30           H  
ATOM   3670  C   ILE A 232       7.277 -23.383  24.441  1.00 27.30           C  
ATOM   3671  CB  ILE A 232       5.232 -24.608  23.478  1.00 27.30           C  
ATOM   3672  HB  ILE A 232       5.730 -24.745  22.518  1.00 27.30           H  
ATOM   3673  O   ILE A 232       8.032 -23.988  23.692  1.00 27.30           O  
ATOM   3674  CG1 ILE A 232       3.710 -24.492  23.225  1.00 27.30           C  
ATOM   3675 HG12 ILE A 232       3.515 -23.612  22.613  1.00 27.30           H  
ATOM   3676 HG13 ILE A 232       3.193 -24.358  24.176  1.00 27.30           H  
ATOM   3677  CG2 ILE A 232       5.527 -25.841  24.360  1.00 27.30           C  
ATOM   3678 HG21 ILE A 232       5.005 -25.760  25.313  1.00 27.30           H  
ATOM   3679 HG22 ILE A 232       6.596 -25.941  24.547  1.00 27.30           H  
ATOM   3680 HG23 ILE A 232       5.217 -26.755  23.854  1.00 27.30           H  
ATOM   3681  CD1 ILE A 232       3.095 -25.693  22.493  1.00 27.30           C  
ATOM   3682 HD11 ILE A 232       3.658 -25.903  21.584  1.00 27.30           H  
ATOM   3683 HD12 ILE A 232       3.090 -26.574  23.135  1.00 27.30           H  
ATOM   3684 HD13 ILE A 232       2.065 -25.459  22.225  1.00 27.30           H  
ATOM   3685  N   LEU A 233       7.726 -22.702  25.501  1.00 27.12           N  
ATOM   3686  H   LEU A 233       7.071 -22.095  25.974  1.00 27.12           H  
ATOM   3687  CA  LEU A 233       9.098 -22.831  26.035  1.00 27.12           C  
ATOM   3688  HA  LEU A 233       9.419 -23.856  25.844  1.00 27.12           H  
ATOM   3689  C   LEU A 233       9.186 -22.685  27.567  1.00 27.12           C  
ATOM   3690  CB  LEU A 233      10.060 -21.884  25.276  1.00 27.12           C  
ATOM   3691  HB2 LEU A 233       9.474 -21.206  24.656  1.00 27.12           H  
ATOM   3692  HB3 LEU A 233      10.623 -21.268  25.977  1.00 27.12           H  
ATOM   3693  O   LEU A 233      10.268 -22.675  28.138  1.00 27.12           O  
ATOM   3694  CG  LEU A 233      11.052 -22.649  24.372  1.00 27.12           C  
ATOM   3695  HG  LEU A 233      10.528 -23.433  23.825  1.00 27.12           H  
ATOM   3696  CD1 LEU A 233      11.666 -21.698  23.345  1.00 27.12           C  
ATOM   3697 HD11 LEU A 233      10.879 -21.279  22.718  1.00 27.12           H  
ATOM   3698 HD12 LEU A 233      12.358 -22.249  22.709  1.00 27.12           H  
ATOM   3699 HD13 LEU A 233      12.201 -20.895  23.850  1.00 27.12           H  
ATOM   3700  CD2 LEU A 233      12.186 -23.289  25.175  1.00 27.12           C  
ATOM   3701 HD21 LEU A 233      11.778 -23.997  25.897  1.00 27.12           H  
ATOM   3702 HD22 LEU A 233      12.853 -23.831  24.505  1.00 27.12           H  
ATOM   3703 HD23 LEU A 233      12.750 -22.525  25.710  1.00 27.12           H  
ATOM   3704  N   LEU A 234       8.049 -22.618  28.261  1.00 30.27           N  
ATOM   3705  H   LEU A 234       7.176 -22.666  27.756  1.00 30.27           H  
ATOM   3706  CA  LEU A 234       7.977 -22.526  29.719  1.00 30.27           C  
ATOM   3707  HA  LEU A 234       8.870 -22.952  30.176  1.00 30.27           H  
ATOM   3708  C   LEU A 234       6.773 -23.342  30.191  1.00 30.27           C  
ATOM   3709  CB  LEU A 234       7.848 -21.038  30.128  1.00 30.27           C  
ATOM   3710  HB2 LEU A 234       7.120 -20.566  29.468  1.00 30.27           H  
ATOM   3711  HB3 LEU A 234       7.441 -20.982  31.138  1.00 30.27           H  
ATOM   3712  O   LEU A 234       5.717 -22.760  30.390  1.00 30.27           O  
ATOM   3713  CG  LEU A 234       9.152 -20.222  30.108  1.00 30.27           C  
ATOM   3714  HG  LEU A 234       9.709 -20.418  29.192  1.00 30.27           H  
ATOM   3715  CD1 LEU A 234       8.826 -18.728  30.135  1.00 30.27           C  
ATOM   3716 HD11 LEU A 234       9.751 -18.152  30.121  1.00 30.27           H  
ATOM   3717 HD12 LEU A 234       8.239 -18.466  29.255  1.00 30.27           H  
ATOM   3718 HD13 LEU A 234       8.261 -18.484  31.034  1.00 30.27           H  
ATOM   3719  CD2 LEU A 234      10.027 -20.544  31.322  1.00 30.27           C  
ATOM   3720 HD21 LEU A 234      10.327 -21.591  31.291  1.00 30.27           H  
ATOM   3721 HD22 LEU A 234       9.486 -20.344  32.247  1.00 30.27           H  
ATOM   3722 HD23 LEU A 234      10.930 -19.933  31.293  1.00 30.27           H  
ATOM   3723  N   LEU A 235       6.902 -24.675  30.263  1.00 29.62           N  
ATOM   3724  H   LEU A 235       7.766 -25.043  29.892  1.00 29.62           H  
ATOM   3725  CA  LEU A 235       6.097 -25.585  31.115  1.00 29.62           C  
ATOM   3726  HA  LEU A 235       6.349 -25.333  32.146  1.00 29.62           H  
ATOM   3727  C   LEU A 235       6.500 -27.078  30.982  1.00 29.62           C  
ATOM   3728  CB  LEU A 235       4.568 -25.358  30.947  1.00 29.62           C  
ATOM   3729  HB2 LEU A 235       4.382 -24.933  29.960  1.00 29.62           H  
ATOM   3730  HB3 LEU A 235       4.023 -26.302  30.971  1.00 29.62           H  
ATOM   3731  O   LEU A 235       5.746 -27.960  31.383  1.00 29.62           O  
ATOM   3732  CG  LEU A 235       3.962 -24.436  32.038  1.00 29.62           C  
ATOM   3733  HG  LEU A 235       4.626 -23.605  32.274  1.00 29.62           H  
ATOM   3734  CD1 LEU A 235       2.629 -23.860  31.565  1.00 29.62           C  
ATOM   3735 HD11 LEU A 235       2.214 -23.211  32.336  1.00 29.62           H  
ATOM   3736 HD12 LEU A 235       2.794 -23.268  30.665  1.00 29.62           H  
ATOM   3737 HD13 LEU A 235       1.928 -24.666  31.350  1.00 29.62           H  
ATOM   3738  CD2 LEU A 235       3.748 -25.168  33.359  1.00 29.62           C  
ATOM   3739 HD21 LEU A 235       3.110 -26.039  33.210  1.00 29.62           H  
ATOM   3740 HD22 LEU A 235       3.286 -24.498  34.084  1.00 29.62           H  
ATOM   3741 HD23 LEU A 235       4.718 -25.480  33.746  1.00 29.62           H  
ATOM   3742  N   GLU A 236       7.721 -27.390  30.520  1.00 30.31           N  
ATOM   3743  H   GLU A 236       8.320 -26.667  30.146  1.00 30.31           H  
ATOM   3744  CA  GLU A 236       8.329 -28.733  30.658  1.00 30.31           C  
ATOM   3745  HA  GLU A 236       7.568 -29.479  30.427  1.00 30.31           H  
ATOM   3746  C   GLU A 236       8.780 -29.059  32.105  1.00 30.31           C  
ATOM   3747  CB  GLU A 236       9.475 -28.930  29.640  1.00 30.31           C  
ATOM   3748  HB2 GLU A 236      10.067 -29.795  29.940  1.00 30.31           H  
ATOM   3749  HB3 GLU A 236      10.122 -28.053  29.644  1.00 30.31           H  
ATOM   3750  O   GLU A 236       9.408 -30.083  32.354  1.00 30.31           O  
ATOM   3751  CG  GLU A 236       8.958 -29.205  28.218  1.00 30.31           C  
ATOM   3752  HG2 GLU A 236       8.164 -29.949  28.276  1.00 30.31           H  
ATOM   3753  HG3 GLU A 236       8.527 -28.288  27.817  1.00 30.31           H  
ATOM   3754  CD  GLU A 236      10.058 -29.719  27.272  1.00 30.31           C  
ATOM   3755  OE1 GLU A 236       9.698 -30.466  26.333  1.00 30.31           O  
ATOM   3756  OE2 GLU A 236      11.235 -29.350  27.483  1.00 30.31           O  
ATOM   3757  N   SER A 237       8.427 -28.232  33.097  1.00 32.84           N  
ATOM   3758  H   SER A 237       7.947 -27.378  32.851  1.00 32.84           H  
ATOM   3759  CA  SER A 237       8.890 -28.362  34.488  1.00 32.84           C  
ATOM   3760  HA  SER A 237       9.540 -29.234  34.561  1.00 32.84           H  
ATOM   3761  C   SER A 237       7.799 -28.601  35.546  1.00 32.84           C  
ATOM   3762  CB  SER A 237       9.767 -27.156  34.840  1.00 32.84           C  
ATOM   3763  HB2 SER A 237      10.045 -27.195  35.893  1.00 32.84           H  
ATOM   3764  HB3 SER A 237      10.677 -27.200  34.241  1.00 32.84           H  
ATOM   3765  O   SER A 237       8.141 -28.742  36.716  1.00 32.84           O  
ATOM   3766  OG  SER A 237       9.093 -25.940  34.561  1.00 32.84           O  
ATOM   3767  HG  SER A 237       9.673 -25.219  34.818  1.00 32.84           H  
ATOM   3768  N   TYR A 238       6.511 -28.711  35.184  1.00 33.55           N  
ATOM   3769  H   TYR A 238       6.280 -28.577  34.210  1.00 33.55           H  
ATOM   3770  CA  TYR A 238       5.411 -28.850  36.169  1.00 33.55           C  
ATOM   3771  HA  TYR A 238       5.845 -28.934  37.165  1.00 33.55           H  
ATOM   3772  C   TYR A 238       4.553 -30.123  36.058  1.00 33.55           C  
ATOM   3773  CB  TYR A 238       4.565 -27.568  36.191  1.00 33.55           C  
ATOM   3774  HB2 TYR A 238       4.608 -27.086  35.215  1.00 33.55           H  
ATOM   3775  HB3 TYR A 238       3.519 -27.819  36.367  1.00 33.55           H  
ATOM   3776  O   TYR A 238       3.677 -30.341  36.890  1.00 33.55           O  
ATOM   3777  CG  TYR A 238       4.998 -26.592  37.270  1.00 33.55           C  
ATOM   3778  CD1 TYR A 238       4.361 -26.625  38.526  1.00 33.55           C  
ATOM   3779  HD1 TYR A 238       3.564 -27.330  38.708  1.00 33.55           H  
ATOM   3780  CD2 TYR A 238       6.056 -25.690  37.042  1.00 33.55           C  
ATOM   3781  HD2 TYR A 238       6.561 -25.682  36.087  1.00 33.55           H  
ATOM   3782  CE1 TYR A 238       4.771 -25.751  39.550  1.00 33.55           C  
ATOM   3783  HE1 TYR A 238       4.291 -25.773  40.518  1.00 33.55           H  
ATOM   3784  CE2 TYR A 238       6.471 -24.815  38.066  1.00 33.55           C  
ATOM   3785  HE2 TYR A 238       7.287 -24.130  37.892  1.00 33.55           H  
ATOM   3786  OH  TYR A 238       6.221 -24.009  40.318  1.00 33.55           O  
ATOM   3787  HH  TYR A 238       6.961 -23.459  40.050  1.00 33.55           H  
ATOM   3788  CZ  TYR A 238       5.826 -24.846  39.323  1.00 33.55           C  
ATOM   3789  N   VAL A 239       4.821 -31.010  35.093  1.00 33.67           N  
ATOM   3790  H   VAL A 239       5.547 -30.785  34.428  1.00 33.67           H  
ATOM   3791  CA  VAL A 239       4.056 -32.267  34.901  1.00 33.67           C  
ATOM   3792  HA  VAL A 239       3.125 -32.187  35.463  1.00 33.67           H  
ATOM   3793  C   VAL A 239       4.763 -33.495  35.514  1.00 33.67           C  
ATOM   3794  CB  VAL A 239       3.628 -32.410  33.421  1.00 33.67           C  
ATOM   3795  HB  VAL A 239       4.520 -32.451  32.795  1.00 33.67           H  
ATOM   3796  O   VAL A 239       4.208 -34.586  35.551  1.00 33.67           O  
ATOM   3797  CG1 VAL A 239       2.766 -33.645  33.124  1.00 33.67           C  
ATOM   3798 HG11 VAL A 239       3.366 -34.550  33.218  1.00 33.67           H  
ATOM   3799 HG12 VAL A 239       2.391 -33.607  32.101  1.00 33.67           H  
ATOM   3800 HG13 VAL A 239       1.927 -33.693  33.818  1.00 33.67           H  
ATOM   3801  CG2 VAL A 239       2.786 -31.190  32.999  1.00 33.67           C  
ATOM   3802 HG21 VAL A 239       1.912 -31.096  33.644  1.00 33.67           H  
ATOM   3803 HG22 VAL A 239       2.458 -31.303  31.966  1.00 33.67           H  
ATOM   3804 HG23 VAL A 239       3.376 -30.276  33.056  1.00 33.67           H  
ATOM   3805  N   ASN A 240       5.942 -33.307  36.120  1.00 30.29           N  
ATOM   3806  H   ASN A 240       6.325 -32.372  36.116  1.00 30.29           H  
ATOM   3807  CA  ASN A 240       6.736 -34.367  36.761  1.00 30.29           C  
ATOM   3808  HA  ASN A 240       6.334 -35.332  36.453  1.00 30.29           H  
ATOM   3809  C   ASN A 240       6.638 -34.410  38.303  1.00 30.29           C  
ATOM   3810  CB  ASN A 240       8.187 -34.289  36.232  1.00 30.29           C  
ATOM   3811  HB2 ASN A 240       8.526 -33.253  36.223  1.00 30.29           H  
ATOM   3812  HB3 ASN A 240       8.855 -34.851  36.885  1.00 30.29           H  
ATOM   3813  O   ASN A 240       7.524 -34.970  38.941  1.00 30.29           O  
ATOM   3814  CG  ASN A 240       8.348 -34.904  34.853  1.00 30.29           C  
ATOM   3815  ND2 ASN A 240       9.336 -34.481  34.100  1.00 30.29           N  
ATOM   3816 HD21 ASN A 240       9.411 -34.903  33.186  1.00 30.29           H  
ATOM   3817 HD22 ASN A 240       9.961 -33.753  34.415  1.00 30.29           H  
ATOM   3818  OD1 ASN A 240       7.610 -35.776  34.431  1.00 30.29           O  
ATOM   3819  N   LEU A 241       5.588 -33.849  38.925  1.00 29.73           N  
ATOM   3820  H   LEU A 241       4.885 -33.384  38.370  1.00 29.73           H  
ATOM   3821  CA  LEU A 241       5.513 -33.766  40.398  1.00 29.73           C  
ATOM   3822  HA  LEU A 241       6.227 -34.488  40.793  1.00 29.73           H  
ATOM   3823  C   LEU A 241       4.192 -34.206  41.061  1.00 29.73           C  
ATOM   3824  CB  LEU A 241       5.975 -32.370  40.874  1.00 29.73           C  
ATOM   3825  HB2 LEU A 241       5.098 -31.783  41.150  1.00 29.73           H  
ATOM   3826  HB3 LEU A 241       6.470 -31.834  40.065  1.00 29.73           H  
ATOM   3827  O   LEU A 241       3.971 -33.875  42.220  1.00 29.73           O  
ATOM   3828  CG  LEU A 241       6.942 -32.476  42.075  1.00 29.73           C  
ATOM   3829  HG  LEU A 241       6.786 -33.417  42.604  1.00 29.73           H  
ATOM   3830  CD1 LEU A 241       8.394 -32.414  41.595  1.00 29.73           C  
ATOM   3831 HD11 LEU A 241       9.066 -32.538  42.444  1.00 29.73           H  
ATOM   3832 HD12 LEU A 241       8.576 -33.220  40.885  1.00 29.73           H  
ATOM   3833 HD13 LEU A 241       8.593 -31.456  41.113  1.00 29.73           H  
ATOM   3834  CD2 LEU A 241       6.715 -31.349  43.079  1.00 29.73           C  
ATOM   3835 HD21 LEU A 241       7.413 -31.450  43.910  1.00 29.73           H  
ATOM   3836 HD22 LEU A 241       6.858 -30.383  42.595  1.00 29.73           H  
ATOM   3837 HD23 LEU A 241       5.699 -31.414  43.467  1.00 29.73           H  
ATOM   3838  N   LEU A 242       3.323 -34.961  40.377  1.00 29.61           N  
ATOM   3839  H   LEU A 242       3.536 -35.186  39.416  1.00 29.61           H  
ATOM   3840  CA  LEU A 242       2.105 -35.536  40.992  1.00 29.61           C  
ATOM   3841  HA  LEU A 242       2.343 -35.741  42.036  1.00 29.61           H  
ATOM   3842  C   LEU A 242       1.739 -36.931  40.446  1.00 29.61           C  
ATOM   3843  CB  LEU A 242       0.965 -34.489  40.973  1.00 29.61           C  
ATOM   3844  HB2 LEU A 242       1.225 -33.706  40.261  1.00 29.61           H  
ATOM   3845  HB3 LEU A 242       0.034 -34.929  40.613  1.00 29.61           H  
ATOM   3846  O   LEU A 242       0.580 -37.331  40.391  1.00 29.61           O  
ATOM   3847  CG  LEU A 242       0.721 -33.857  42.363  1.00 29.61           C  
ATOM   3848  HG  LEU A 242       1.618 -33.911  42.979  1.00 29.61           H  
ATOM   3849  CD1 LEU A 242       0.355 -32.380  42.224  1.00 29.61           C  
ATOM   3850 HD11 LEU A 242       1.182 -31.846  41.758  1.00 29.61           H  
ATOM   3851 HD12 LEU A 242      -0.542 -32.273  41.614  1.00 29.61           H  
ATOM   3852 HD13 LEU A 242       0.179 -31.953  43.211  1.00 29.61           H  
ATOM   3853  CD2 LEU A 242      -0.401 -34.574  43.115  1.00 29.61           C  
ATOM   3854 HD21 LEU A 242      -0.516 -34.139  44.107  1.00 29.61           H  
ATOM   3855 HD22 LEU A 242      -0.149 -35.629  43.220  1.00 29.61           H  
ATOM   3856 HD23 LEU A 242      -1.339 -34.485  42.567  1.00 29.61           H  
ATOM   3857  N   ILE A 243       2.771 -37.691  40.081  1.00 26.50           N  
ATOM   3858  H   ILE A 243       3.685 -37.277  40.191  1.00 26.50           H  
ATOM   3859  CA  ILE A 243       2.768 -39.156  40.076  1.00 26.50           C  
ATOM   3860  HA  ILE A 243       1.751 -39.531  40.193  1.00 26.50           H  
ATOM   3861  C   ILE A 243       3.591 -39.540  41.310  1.00 26.50           C  
ATOM   3862  CB  ILE A 243       3.360 -39.704  38.754  1.00 26.50           C  
ATOM   3863  HB  ILE A 243       4.347 -39.263  38.614  1.00 26.50           H  
ATOM   3864  O   ILE A 243       4.660 -38.969  41.500  1.00 26.50           O  
ATOM   3865  CG1 ILE A 243       2.465 -39.293  37.560  1.00 26.50           C  
ATOM   3866 HG12 ILE A 243       1.496 -39.786  37.644  1.00 26.50           H  
ATOM   3867 HG13 ILE A 243       2.293 -38.217  37.591  1.00 26.50           H  
ATOM   3868  CG2 ILE A 243       3.525 -41.236  38.807  1.00 26.50           C  
ATOM   3869 HG21 ILE A 243       2.556 -41.717  38.934  1.00 26.50           H  
ATOM   3870 HG22 ILE A 243       4.184 -41.518  39.628  1.00 26.50           H  
ATOM   3871 HG23 ILE A 243       3.989 -41.597  37.889  1.00 26.50           H  
ATOM   3872  CD1 ILE A 243       3.066 -39.604  36.183  1.00 26.50           C  
ATOM   3873 HD11 ILE A 243       3.119 -40.680  36.020  1.00 26.50           H  
ATOM   3874 HD12 ILE A 243       2.433 -39.169  35.409  1.00 26.50           H  
ATOM   3875 HD13 ILE A 243       4.063 -39.171  36.106  1.00 26.50           H  
ATOM   3876  N   CYS A 244       3.089 -40.475  42.120  1.00 24.37           N  
ATOM   3877  H   CYS A 244       2.216 -40.885  41.820  1.00 24.37           H  
ATOM   3878  CA  CYS A 244       3.589 -40.892  43.443  1.00 24.37           C  
ATOM   3879  HA  CYS A 244       3.293 -41.935  43.560  1.00 24.37           H  
ATOM   3880  C   CYS A 244       2.951 -40.145  44.624  1.00 24.37           C  
ATOM   3881  CB  CYS A 244       5.130 -40.907  43.544  1.00 24.37           C  
ATOM   3882  HB2 CYS A 244       5.515 -39.889  43.485  1.00 24.37           H  
ATOM   3883  HB3 CYS A 244       5.424 -41.302  44.516  1.00 24.37           H  
ATOM   3884  O   CYS A 244       3.515 -39.191  45.140  1.00 24.37           O  
ATOM   3885  SG  CYS A 244       5.870 -41.930  42.237  1.00 24.37           S  
ATOM   3886  HG  CYS A 244       7.108 -41.439  42.345  1.00 24.37           H  
ATOM   3887  N   ILE A 245       1.798 -40.641  45.086  1.00 27.60           N  
ATOM   3888  H   ILE A 245       1.228 -41.142  44.420  1.00 27.60           H  
ATOM   3889  CA  ILE A 245       1.557 -41.029  46.488  1.00 27.60           C  
ATOM   3890  HA  ILE A 245       2.373 -41.689  46.784  1.00 27.60           H  
ATOM   3891  C   ILE A 245       0.267 -41.874  46.526  1.00 27.60           C  
ATOM   3892  CB  ILE A 245       1.589 -39.818  47.474  1.00 27.60           C  
ATOM   3893  HB  ILE A 245       1.297 -38.928  46.917  1.00 27.60           H  
ATOM   3894  O   ILE A 245      -0.835 -41.374  46.343  1.00 27.60           O  
ATOM   3895  CG1 ILE A 245       3.020 -39.624  48.048  1.00 27.60           C  
ATOM   3896 HG12 ILE A 245       3.783 -39.971  47.350  1.00 27.60           H  
ATOM   3897 HG13 ILE A 245       3.148 -40.241  48.937  1.00 27.60           H  
ATOM   3898  CG2 ILE A 245       0.663 -39.916  48.706  1.00 27.60           C  
ATOM   3899 HG21 ILE A 245      -0.376 -40.034  48.398  1.00 27.60           H  
ATOM   3900 HG22 ILE A 245       0.713 -38.990  49.278  1.00 27.60           H  
ATOM   3901 HG23 ILE A 245       0.945 -40.737  49.365  1.00 27.60           H  
ATOM   3902  CD1 ILE A 245       3.338 -38.169  48.418  1.00 27.60           C  
ATOM   3903 HD11 ILE A 245       2.663 -37.815  49.198  1.00 27.60           H  
ATOM   3904 HD12 ILE A 245       3.240 -37.534  47.538  1.00 27.60           H  
ATOM   3905 HD13 ILE A 245       4.362 -38.107  48.786  1.00 27.60           H  
ATOM   3906  N   VAL A 246       0.485 -43.182  46.729  1.00 27.30           N  
ATOM   3907  H   VAL A 246       1.447 -43.464  46.601  1.00 27.30           H  
ATOM   3908  CA  VAL A 246      -0.253 -44.081  47.642  1.00 27.30           C  
ATOM   3909  HA  VAL A 246       0.287 -45.027  47.603  1.00 27.30           H  
ATOM   3910  C   VAL A 246      -1.716 -44.400  47.258  1.00 27.30           C  
ATOM   3911  CB  VAL A 246      -0.079 -43.545  49.081  1.00 27.30           C  
ATOM   3912  HB  VAL A 246      -0.573 -42.577  49.161  1.00 27.30           H  
ATOM   3913  O   VAL A 246      -2.611 -43.590  47.435  1.00 27.30           O  
ATOM   3914  CG1 VAL A 246      -0.656 -44.458  50.164  1.00 27.30           C  
ATOM   3915 HG11 VAL A 246      -0.070 -45.371  50.267  1.00 27.30           H  
ATOM   3916 HG12 VAL A 246      -0.641 -43.934  51.120  1.00 27.30           H  
ATOM   3917 HG13 VAL A 246      -1.694 -44.705  49.942  1.00 27.30           H  
ATOM   3918  CG2 VAL A 246       1.415 -43.378  49.438  1.00 27.30           C  
ATOM   3919 HG21 VAL A 246       1.925 -44.339  49.370  1.00 27.30           H  
ATOM   3920 HG22 VAL A 246       1.921 -42.666  48.786  1.00 27.30           H  
ATOM   3921 HG23 VAL A 246       1.504 -43.010  50.460  1.00 27.30           H  
ATOM   3922  N   CYS A 247      -2.002 -45.526  46.590  1.00 25.07           N  
ATOM   3923  H   CYS A 247      -2.788 -45.332  45.986  1.00 25.07           H  
ATOM   3924  CA  CYS A 247      -2.054 -46.921  47.084  1.00 25.07           C  
ATOM   3925  HA  CYS A 247      -2.045 -47.538  46.186  1.00 25.07           H  
ATOM   3926  C   CYS A 247      -3.349 -47.315  47.843  1.00 25.07           C  
ATOM   3927  CB  CYS A 247      -0.808 -47.363  47.880  1.00 25.07           C  
ATOM   3928  HB2 CYS A 247      -1.052 -48.267  48.438  1.00 25.07           H  
ATOM   3929  HB3 CYS A 247      -0.556 -46.617  48.634  1.00 25.07           H  
ATOM   3930  O   CYS A 247      -3.491 -46.966  49.007  1.00 25.07           O  
ATOM   3931  SG  CYS A 247       0.609 -47.719  46.802  1.00 25.07           S  
ATOM   3932  HG  CYS A 247       1.436 -48.164  47.753  1.00 25.07           H  
ATOM   3933  N   ILE A 248      -4.132 -48.215  47.201  1.00 25.68           N  
ATOM   3934  H   ILE A 248      -4.004 -48.244  46.199  1.00 25.68           H  
ATOM   3935  CA  ILE A 248      -4.731 -49.464  47.762  1.00 25.68           C  
ATOM   3936  HA  ILE A 248      -5.013 -50.077  46.906  1.00 25.68           H  
ATOM   3937  C   ILE A 248      -6.039 -49.309  48.609  1.00 25.68           C  
ATOM   3938  CB  ILE A 248      -3.578 -50.242  48.493  1.00 25.68           C  
ATOM   3939  HB  ILE A 248      -3.230 -49.616  49.315  1.00 25.68           H  
ATOM   3940  O   ILE A 248      -6.056 -48.487  49.516  1.00 25.68           O  
ATOM   3941  CG1 ILE A 248      -2.365 -50.544  47.570  1.00 25.68           C  
ATOM   3942 HG12 ILE A 248      -2.634 -51.327  46.862  1.00 25.68           H  
ATOM   3943 HG13 ILE A 248      -2.103 -49.673  46.969  1.00 25.68           H  
ATOM   3944  CG2 ILE A 248      -3.949 -51.599  49.103  1.00 25.68           C  
ATOM   3945 HG21 ILE A 248      -4.366 -52.264  48.347  1.00 25.68           H  
ATOM   3946 HG22 ILE A 248      -4.606 -51.453  49.960  1.00 25.68           H  
ATOM   3947 HG23 ILE A 248      -3.080 -52.091  49.539  1.00 25.68           H  
ATOM   3948  CD1 ILE A 248      -1.088 -50.968  48.319  1.00 25.68           C  
ATOM   3949 HD11 ILE A 248      -0.940 -50.355  49.208  1.00 25.68           H  
ATOM   3950 HD12 ILE A 248      -1.137 -52.019  48.605  1.00 25.68           H  
ATOM   3951 HD13 ILE A 248      -0.230 -50.845  47.658  1.00 25.68           H  
ATOM   3952  N   PRO A 249      -7.090 -50.170  48.487  1.00 28.13           N  
ATOM   3953  CA  PRO A 249      -7.736 -50.781  47.306  1.00 28.13           C  
ATOM   3954  HA  PRO A 249      -7.496 -50.227  46.398  1.00 28.13           H  
ATOM   3955  C   PRO A 249      -9.301 -50.949  47.433  1.00 28.13           C  
ATOM   3956  CB  PRO A 249      -7.085 -52.167  47.281  1.00 28.13           C  
ATOM   3957  HB2 PRO A 249      -7.621 -52.881  46.656  1.00 28.13           H  
ATOM   3958  HB3 PRO A 249      -6.057 -52.088  46.928  1.00 28.13           H  
ATOM   3959  O   PRO A 249      -9.883 -50.843  48.501  1.00 28.13           O  
ATOM   3960  CG  PRO A 249      -7.119 -52.544  48.772  1.00 28.13           C  
ATOM   3961  HG2 PRO A 249      -8.018 -53.124  48.983  1.00 28.13           H  
ATOM   3962  HG3 PRO A 249      -6.247 -53.127  49.067  1.00 28.13           H  
ATOM   3963  CD  PRO A 249      -7.211 -51.196  49.516  1.00 28.13           C  
ATOM   3964  HD2 PRO A 249      -6.473 -51.097  50.312  1.00 28.13           H  
ATOM   3965  HD3 PRO A 249      -8.172 -51.117  50.024  1.00 28.13           H  
ATOM   3966  N   THR A 250      -9.971 -51.257  46.312  1.00 25.00           N  
ATOM   3967  H   THR A 250      -9.404 -51.157  45.482  1.00 25.00           H  
ATOM   3968  CA  THR A 250     -11.152 -52.153  46.089  1.00 25.00           C  
ATOM   3969  HA  THR A 250     -11.655 -51.747  45.212  1.00 25.00           H  
ATOM   3970  C   THR A 250     -12.279 -52.413  47.126  1.00 25.00           C  
ATOM   3971  CB  THR A 250     -10.642 -53.548  45.694  1.00 25.00           C  
ATOM   3972  HB  THR A 250     -11.491 -54.218  45.557  1.00 25.00           H  
ATOM   3973  O   THR A 250     -12.012 -52.730  48.278  1.00 25.00           O  
ATOM   3974  CG2 THR A 250      -9.844 -53.530  44.389  1.00 25.00           C  
ATOM   3975 HG21 THR A 250      -8.927 -52.951  44.504  1.00 25.00           H  
ATOM   3976 HG22 THR A 250     -10.450 -53.111  43.586  1.00 25.00           H  
ATOM   3977 HG23 THR A 250      -9.576 -54.554  44.129  1.00 25.00           H  
ATOM   3978  OG1 THR A 250      -9.811 -54.050  46.711  1.00 25.00           O  
ATOM   3979  HG1 THR A 250     -10.231 -53.847  47.550  1.00 25.00           H  
ATOM   3980  N   HIS A 251     -13.499 -52.579  46.559  1.00 26.61           N  
ATOM   3981  H   HIS A 251     -13.554 -52.260  45.602  1.00 26.61           H  
ATOM   3982  CA  HIS A 251     -14.763 -53.201  47.049  1.00 26.61           C  
ATOM   3983  HA  HIS A 251     -15.260 -53.581  46.157  1.00 26.61           H  
ATOM   3984  C   HIS A 251     -15.795 -52.227  47.668  1.00 26.61           C  
ATOM   3985  CB  HIS A 251     -14.493 -54.446  47.918  1.00 26.61           C  
ATOM   3986  HB2 HIS A 251     -15.422 -54.723  48.417  1.00 26.61           H  
ATOM   3987  HB3 HIS A 251     -13.812 -54.215  48.738  1.00 26.61           H  
ATOM   3988  O   HIS A 251     -15.427 -51.369  48.450  1.00 26.61           O  
ATOM   3989  CG  HIS A 251     -13.981 -55.645  47.148  1.00 26.61           C  
ATOM   3990  CD2 HIS A 251     -12.697 -56.118  47.125  1.00 26.61           C  
ATOM   3991  HD2 HIS A 251     -11.858 -55.697  47.659  1.00 26.61           H  
ATOM   3992  ND1 HIS A 251     -14.723 -56.497  46.356  1.00 26.61           N  
ATOM   3993  HD1 HIS A 251     -15.726 -56.484  46.241  1.00 26.61           H  
ATOM   3994  CE1 HIS A 251     -13.916 -57.446  45.867  1.00 26.61           C  
ATOM   3995  HE1 HIS A 251     -14.221 -58.269  45.237  1.00 26.61           H  
ATOM   3996  NE2 HIS A 251     -12.665 -57.244  46.294  1.00 26.61           N  
ATOM   3997  N   LEU A 252     -17.112 -52.250  47.402  1.00 24.97           N  
ATOM   3998  H   LEU A 252     -17.586 -51.504  47.892  1.00 24.97           H  
ATOM   3999  CA  LEU A 252     -18.054 -53.163  46.730  1.00 24.97           C  
ATOM   4000  HA  LEU A 252     -17.659 -53.531  45.783  1.00 24.97           H  
ATOM   4001  C   LEU A 252     -19.374 -52.395  46.494  1.00 24.97           C  
ATOM   4002  CB  LEU A 252     -18.404 -54.318  47.709  1.00 24.97           C  
ATOM   4003  HB2 LEU A 252     -18.097 -54.031  48.715  1.00 24.97           H  
ATOM   4004  HB3 LEU A 252     -19.483 -54.463  47.763  1.00 24.97           H  
ATOM   4005  O   LEU A 252     -19.792 -51.653  47.375  1.00 24.97           O  
ATOM   4006  CG  LEU A 252     -17.767 -55.658  47.351  1.00 24.97           C  
ATOM   4007  HG  LEU A 252     -16.835 -55.429  46.833  1.00 24.97           H  
ATOM   4008  CD1 LEU A 252     -17.478 -56.511  48.587  1.00 24.97           C  
ATOM   4009 HD11 LEU A 252     -16.902 -57.394  48.311  1.00 24.97           H  
ATOM   4010 HD12 LEU A 252     -18.416 -56.833  49.039  1.00 24.97           H  
ATOM   4011 HD13 LEU A 252     -16.923 -55.951  49.339  1.00 24.97           H  
ATOM   4012  CD2 LEU A 252     -18.625 -56.478  46.391  1.00 24.97           C  
ATOM   4013 HD21 LEU A 252     -18.808 -55.914  45.476  1.00 24.97           H  
ATOM   4014 HD22 LEU A 252     -18.117 -57.409  46.139  1.00 24.97           H  
ATOM   4015 HD23 LEU A 252     -19.579 -56.721  46.860  1.00 24.97           H  
ATOM   4016  N   ALA A 253     -20.076 -52.653  45.388  1.00 26.36           N  
ATOM   4017  H   ALA A 253     -19.614 -53.159  44.646  1.00 26.36           H  
ATOM   4018  CA  ALA A 253     -21.546 -52.652  45.356  1.00 26.36           C  
ATOM   4019  HA  ALA A 253     -21.908 -53.183  46.236  1.00 26.36           H  
ATOM   4020  C   ALA A 253     -22.036 -53.428  44.121  1.00 26.36           C  
ATOM   4021  CB  ALA A 253     -22.132 -51.232  45.415  1.00 26.36           C  
ATOM   4022  HB1 ALA A 253     -21.736 -50.631  44.596  1.00 26.36           H  
ATOM   4023  HB2 ALA A 253     -21.888 -50.751  46.362  1.00 26.36           H  
ATOM   4024  HB3 ALA A 253     -23.217 -51.280  45.327  1.00 26.36           H  
ATOM   4025  O   ALA A 253     -22.483 -52.856  43.129  1.00 26.36           O  
ATOM   4026  N   ALA A 254     -21.915 -54.755  44.190  1.00 27.19           N  
ATOM   4027  H   ALA A 254     -21.534 -55.143  45.041  1.00 27.19           H  
ATOM   4028  CA  ALA A 254     -22.751 -55.668  43.423  1.00 27.19           C  
ATOM   4029  HA  ALA A 254     -23.139 -55.160  42.540  1.00 27.19           H  
ATOM   4030  C   ALA A 254     -23.930 -56.078  44.317  1.00 27.19           C  
ATOM   4031  CB  ALA A 254     -21.921 -56.870  42.955  1.00 27.19           C  
ATOM   4032  HB1 ALA A 254     -21.520 -57.405  43.816  1.00 27.19           H  
ATOM   4033  HB2 ALA A 254     -21.100 -56.530  42.324  1.00 27.19           H  
ATOM   4034  HB3 ALA A 254     -22.552 -57.549  42.382  1.00 27.19           H  
ATOM   4035  O   ALA A 254     -23.739 -56.445  45.475  1.00 27.19           O  
ATOM   4036  N   CYS A 255     -25.143 -55.995  43.777  1.00 20.58           N  
ATOM   4037  H   CYS A 255     -25.210 -55.684  42.818  1.00 20.58           H  
ATOM   4038  CA  CYS A 255     -26.347 -56.554  44.377  1.00 20.58           C  
ATOM   4039  HA  CYS A 255     -26.488 -56.160  45.383  1.00 20.58           H  
ATOM   4040  C   CYS A 255     -26.246 -58.085  44.442  1.00 20.58           C  
ATOM   4041  CB  CYS A 255     -27.546 -56.177  43.488  1.00 20.58           C  
ATOM   4042  HB2 CYS A 255     -27.320 -56.395  42.445  1.00 20.58           H  
ATOM   4043  HB3 CYS A 255     -28.403 -56.788  43.774  1.00 20.58           H  
ATOM   4044  O   CYS A 255     -26.066 -58.716  43.403  1.00 20.58           O  
ATOM   4045  SG  CYS A 255     -28.018 -54.437  43.678  1.00 20.58           S  
ATOM   4046  HG  CYS A 255     -26.828 -53.897  43.401  1.00 20.58           H  
ATOM   4047  N   SER A 256     -26.416 -58.683  45.626  1.00 23.94           N  
ATOM   4048  H   SER A 256     -26.257 -58.132  46.457  1.00 23.94           H  
ATOM   4049  CA  SER A 256     -27.137 -59.957  45.827  1.00 23.94           C  
ATOM   4050  HA  SER A 256     -28.163 -59.799  45.495  1.00 23.94           H  
ATOM   4051  C   SER A 256     -27.195 -60.380  47.309  1.00 23.94           C  
ATOM   4052  CB  SER A 256     -26.594 -61.140  44.992  1.00 23.94           C  
ATOM   4053  HB2 SER A 256     -27.136 -61.171  44.047  1.00 23.94           H  
ATOM   4054  HB3 SER A 256     -26.782 -62.079  45.514  1.00 23.94           H  
ATOM   4055  O   SER A 256     -26.172 -60.657  47.912  1.00 23.94           O  
ATOM   4056  OG  SER A 256     -25.221 -61.049  44.698  1.00 23.94           O  
ATOM   4057  HG  SER A 256     -25.112 -60.252  44.174  1.00 23.94           H  
ATOM   4058  N   VAL A 257     -28.437 -60.478  47.813  1.00 22.78           N  
ATOM   4059  H   VAL A 257     -29.137 -59.987  47.276  1.00 22.78           H  
ATOM   4060  CA  VAL A 257     -29.015 -61.543  48.673  1.00 22.78           C  
ATOM   4061  HA  VAL A 257     -30.060 -61.251  48.776  1.00 22.78           H  
ATOM   4062  C   VAL A 257     -28.523 -61.709  50.137  1.00 22.78           C  
ATOM   4063  CB  VAL A 257     -29.065 -62.883  47.882  1.00 22.78           C  
ATOM   4064  HB  VAL A 257     -28.048 -63.250  47.746  1.00 22.78           H  
ATOM   4065  O   VAL A 257     -27.334 -61.794  50.408  1.00 22.78           O  
ATOM   4066  CG1 VAL A 257     -29.903 -63.999  48.537  1.00 22.78           C  
ATOM   4067 HG11 VAL A 257     -30.528 -63.616  49.344  1.00 22.78           H  
ATOM   4068 HG12 VAL A 257     -29.235 -64.775  48.909  1.00 22.78           H  
ATOM   4069 HG13 VAL A 257     -30.563 -64.492  47.823  1.00 22.78           H  
ATOM   4070  CG2 VAL A 257     -29.688 -62.692  46.482  1.00 22.78           C  
ATOM   4071 HG21 VAL A 257     -29.694 -63.645  45.952  1.00 22.78           H  
ATOM   4072 HG22 VAL A 257     -29.108 -62.002  45.870  1.00 22.78           H  
ATOM   4073 HG23 VAL A 257     -30.711 -62.326  46.572  1.00 22.78           H  
ATOM   4074  N   LEU A 258     -29.526 -61.904  51.022  1.00 25.22           N  
ATOM   4075  H   LEU A 258     -30.450 -61.769  50.636  1.00 25.22           H  
ATOM   4076  CA  LEU A 258     -29.551 -62.349  52.441  1.00 25.22           C  
ATOM   4077  HA  LEU A 258     -30.514 -62.845  52.563  1.00 25.22           H  
ATOM   4078  C   LEU A 258     -29.579 -61.197  53.471  1.00 25.22           C  
ATOM   4079  CB  LEU A 258     -28.497 -63.441  52.733  1.00 25.22           C  
ATOM   4080  HB2 LEU A 258     -27.509 -62.983  52.706  1.00 25.22           H  
ATOM   4081  HB3 LEU A 258     -28.654 -63.806  53.748  1.00 25.22           H  
ATOM   4082  O   LEU A 258     -28.586 -60.517  53.678  1.00 25.22           O  
ATOM   4083  CG  LEU A 258     -28.515 -64.642  51.767  1.00 25.22           C  
ATOM   4084  HG  LEU A 258     -28.359 -64.281  50.750  1.00 25.22           H  
ATOM   4085  CD1 LEU A 258     -27.362 -65.599  52.045  1.00 25.22           C  
ATOM   4086 HD11 LEU A 258     -26.420 -65.059  51.956  1.00 25.22           H  
ATOM   4087 HD12 LEU A 258     -27.449 -66.000  53.055  1.00 25.22           H  
ATOM   4088 HD13 LEU A 258     -27.370 -66.415  51.323  1.00 25.22           H  
ATOM   4089  CD2 LEU A 258     -29.828 -65.433  51.826  1.00 25.22           C  
ATOM   4090 HD21 LEU A 258     -30.667 -64.804  51.526  1.00 25.22           H  
ATOM   4091 HD22 LEU A 258     -29.993 -65.789  52.843  1.00 25.22           H  
ATOM   4092 HD23 LEU A 258     -29.775 -66.288  51.152  1.00 25.22           H  
ATOM   4093  N   ALA A 259     -30.753 -60.775  53.961  1.00 24.36           N  
ATOM   4094  H   ALA A 259     -30.689 -59.780  54.121  1.00 24.36           H  
ATOM   4095  CA  ALA A 259     -31.550 -61.395  55.036  1.00 24.36           C  
ATOM   4096  HA  ALA A 259     -32.397 -60.734  55.217  1.00 24.36           H  
ATOM   4097  C   ALA A 259     -30.783 -61.474  56.370  1.00 24.36           C  
ATOM   4098  CB  ALA A 259     -32.153 -62.751  54.626  1.00 24.36           C  
ATOM   4099  HB1 ALA A 259     -32.844 -63.082  55.401  1.00 24.36           H  
ATOM   4100  HB2 ALA A 259     -31.367 -63.500  54.530  1.00 24.36           H  
ATOM   4101  HB3 ALA A 259     -32.694 -62.653  53.685  1.00 24.36           H  
ATOM   4102  O   ALA A 259     -29.933 -62.342  56.515  1.00 24.36           O  
ATOM   4103  N   ASP A 260     -31.071 -60.582  57.324  1.00 27.09           N  
ATOM   4104  H   ASP A 260     -31.249 -59.631  57.036  1.00 27.09           H  
ATOM   4105  CA  ASP A 260     -31.854 -60.920  58.522  1.00 27.09           C  
ATOM   4106  HA  ASP A 260     -32.813 -61.296  58.164  1.00 27.09           H  
ATOM   4107  C   ASP A 260     -32.146 -59.661  59.367  1.00 27.09           C  
ATOM   4108  CB  ASP A 260     -31.226 -62.028  59.401  1.00 27.09           C  
ATOM   4109  HB2 ASP A 260     -30.474 -61.585  60.053  1.00 27.09           H  
ATOM   4110  HB3 ASP A 260     -30.726 -62.769  58.777  1.00 27.09           H  
ATOM   4111  O   ASP A 260     -31.552 -58.597  59.193  1.00 27.09           O  
ATOM   4112  CG  ASP A 260     -32.255 -62.807  60.242  1.00 27.09           C  
ATOM   4113  OD1 ASP A 260     -33.472 -62.575  60.059  1.00 27.09           O  
ATOM   4114  OD2 ASP A 260     -31.820 -63.670  61.032  1.00 27.09           O  
ATOM   4115  N   ASP A 261     -33.143 -59.838  60.214  1.00 25.45           N  
ATOM   4116  H   ASP A 261     -33.434 -60.802  60.288  1.00 25.45           H  
ATOM   4117  CA  ASP A 261     -34.015 -58.949  60.949  1.00 25.45           C  
ATOM   4118  HA  ASP A 261     -34.455 -58.243  60.245  1.00 25.45           H  
ATOM   4119  C   ASP A 261     -33.379 -58.171  62.118  1.00 25.45           C  
ATOM   4120  CB  ASP A 261     -35.113 -59.899  61.493  1.00 25.45           C  
ATOM   4121  HB2 ASP A 261     -35.123 -60.836  60.936  1.00 25.45           H  
ATOM   4122  HB3 ASP A 261     -34.891 -60.154  62.529  1.00 25.45           H  
ATOM   4123  O   ASP A 261     -32.351 -58.545  62.683  1.00 25.45           O  
ATOM   4124  CG  ASP A 261     -36.535 -59.363  61.411  1.00 25.45           C  
ATOM   4125  OD1 ASP A 261     -36.688 -58.120  61.345  1.00 25.45           O  
ATOM   4126  OD2 ASP A 261     -37.469 -60.194  61.451  1.00 25.45           O  
ATOM   4127  N   SER A 262     -34.132 -57.155  62.555  1.00 29.81           N  
ATOM   4128  H   SER A 262     -34.901 -56.964  61.928  1.00 29.81           H  
ATOM   4129  CA  SER A 262     -34.445 -56.835  63.959  1.00 29.81           C  
ATOM   4130  HA  SER A 262     -35.529 -56.947  63.954  1.00 29.81           H  
ATOM   4131  C   SER A 262     -34.204 -55.396  64.455  1.00 29.81           C  
ATOM   4132  CB  SER A 262     -34.023 -57.894  64.995  1.00 29.81           C  
ATOM   4133  HB2 SER A 262     -34.342 -58.880  64.656  1.00 29.81           H  
ATOM   4134  HB3 SER A 262     -34.522 -57.682  65.940  1.00 29.81           H  
ATOM   4135  O   SER A 262     -33.101 -54.855  64.498  1.00 29.81           O  
ATOM   4136  OG  SER A 262     -32.635 -57.909  65.216  1.00 29.81           O  
ATOM   4137  HG  SER A 262     -32.250 -58.141  64.367  1.00 29.81           H  
ATOM   4138  N   SER A 263     -35.319 -54.862  64.975  1.00 31.41           N  
ATOM   4139  H   SER A 263     -36.143 -55.415  64.789  1.00 31.41           H  
ATOM   4140  CA  SER A 263     -35.544 -53.739  65.905  1.00 31.41           C  
ATOM   4141  HA  SER A 263     -36.541 -53.970  66.279  1.00 31.41           H  
ATOM   4142  C   SER A 263     -35.676 -52.314  65.318  1.00 31.41           C  
ATOM   4143  CB  SER A 263     -34.656 -53.851  67.153  1.00 31.41           C  
ATOM   4144  HB2 SER A 263     -34.989 -53.122  67.892  1.00 31.41           H  
ATOM   4145  HB3 SER A 263     -34.776 -54.847  67.580  1.00 31.41           H  
ATOM   4146  O   SER A 263     -34.697 -51.654  65.001  1.00 31.41           O  
ATOM   4147  OG  SER A 263     -33.287 -53.636  66.892  1.00 31.41           O  
ATOM   4148  HG  SER A 263     -33.072 -54.014  66.037  1.00 31.41           H  
ATOM   4149  N   SER A 264     -36.885 -51.851  64.941  1.00 28.27           N  
ATOM   4150  H   SER A 264     -36.744 -51.282  64.119  1.00 28.27           H  
ATOM   4151  CA  SER A 264     -38.019 -51.324  65.757  1.00 28.27           C  
ATOM   4152  HA  SER A 264     -38.815 -51.137  65.037  1.00 28.27           H  
ATOM   4153  C   SER A 264     -37.724 -49.941  66.388  1.00 28.27           C  
ATOM   4154  CB  SER A 264     -38.621 -52.352  66.737  1.00 28.27           C  
ATOM   4155  HB2 SER A 264     -38.873 -53.256  66.182  1.00 28.27           H  
ATOM   4156  HB3 SER A 264     -39.542 -51.942  67.151  1.00 28.27           H  
ATOM   4157  O   SER A 264     -36.880 -49.815  67.262  1.00 28.27           O  
ATOM   4158  OG  SER A 264     -37.758 -52.694  67.802  1.00 28.27           O  
ATOM   4159  HG  SER A 264     -38.170 -53.374  68.339  1.00 28.27           H  
ATOM   4160  N   HIS A 265     -38.357 -48.825  65.991  1.00 29.46           N  
ATOM   4161  H   HIS A 265     -37.774 -48.008  66.101  1.00 29.46           H  
ATOM   4162  CA  HIS A 265     -39.776 -48.504  66.210  1.00 29.46           C  
ATOM   4163  HA  HIS A 265     -40.380 -49.399  66.061  1.00 29.46           H  
ATOM   4164  C   HIS A 265     -40.308 -47.385  65.282  1.00 29.46           C  
ATOM   4165  CB  HIS A 265     -39.956 -48.020  67.665  1.00 29.46           C  
ATOM   4166  HB2 HIS A 265     -39.121 -47.381  67.951  1.00 29.46           H  
ATOM   4167  HB3 HIS A 265     -40.858 -47.413  67.728  1.00 29.46           H  
ATOM   4168  O   HIS A 265     -39.638 -46.395  64.998  1.00 29.46           O  
ATOM   4169  CG  HIS A 265     -40.099 -49.135  68.668  1.00 29.46           C  
ATOM   4170  CD2 HIS A 265     -41.260 -49.517  69.283  1.00 29.46           C  
ATOM   4171  HD2 HIS A 265     -42.232 -49.065  69.149  1.00 29.46           H  
ATOM   4172  ND1 HIS A 265     -39.104 -49.967  69.127  1.00 29.46           N  
ATOM   4173  HD1 HIS A 265     -38.135 -49.955  68.842  1.00 29.46           H  
ATOM   4174  CE1 HIS A 265     -39.655 -50.839  69.986  1.00 29.46           C  
ATOM   4175  HE1 HIS A 265     -39.118 -51.619  70.504  1.00 29.46           H  
ATOM   4176  NE2 HIS A 265     -40.972 -50.611  70.103  1.00 29.46           N  
ATOM   4177  N   PHE A 266     -41.571 -47.556  64.881  1.00 23.20           N  
ATOM   4178  H   PHE A 266     -42.014 -48.400  65.215  1.00 23.20           H  
ATOM   4179  CA  PHE A 266     -42.492 -46.598  64.256  1.00 23.20           C  
ATOM   4180  HA  PHE A 266     -42.104 -46.266  63.292  1.00 23.20           H  
ATOM   4181  C   PHE A 266     -42.791 -45.375  65.145  1.00 23.20           C  
ATOM   4182  CB  PHE A 266     -43.831 -47.350  64.080  1.00 23.20           C  
ATOM   4183  HB2 PHE A 266     -43.988 -48.025  64.922  1.00 23.20           H  
ATOM   4184  HB3 PHE A 266     -44.643 -46.625  64.139  1.00 23.20           H  
ATOM   4185  O   PHE A 266     -42.832 -45.529  66.356  1.00 23.20           O  
ATOM   4186  CG  PHE A 266     -44.023 -48.126  62.794  1.00 23.20           C  
ATOM   4187  CD1 PHE A 266     -44.958 -47.656  61.852  1.00 23.20           C  
ATOM   4188  HD1 PHE A 266     -45.508 -46.745  62.036  1.00 23.20           H  
ATOM   4189  CD2 PHE A 266     -43.328 -49.326  62.548  1.00 23.20           C  
ATOM   4190  HD2 PHE A 266     -42.619 -49.706  63.268  1.00 23.20           H  
ATOM   4191  CE1 PHE A 266     -45.191 -48.371  60.666  1.00 23.20           C  
ATOM   4192  HE1 PHE A 266     -45.910 -48.010  59.945  1.00 23.20           H  
ATOM   4193  CE2 PHE A 266     -43.560 -50.040  61.357  1.00 23.20           C  
ATOM   4194  HE2 PHE A 266     -43.026 -50.959  61.167  1.00 23.20           H  
ATOM   4195  CZ  PHE A 266     -44.490 -49.562  60.418  1.00 23.20           C  
ATOM   4196  HZ  PHE A 266     -44.666 -50.116  59.507  1.00 23.20           H  
ATOM   4197  N   HIS A 267     -43.165 -44.230  64.549  1.00 27.85           N  
ATOM   4198  H   HIS A 267     -42.819 -44.081  63.612  1.00 27.85           H  
ATOM   4199  CA  HIS A 267     -44.436 -43.541  64.853  1.00 27.85           C  
ATOM   4200  HA  HIS A 267     -45.207 -44.312  64.868  1.00 27.85           H  
ATOM   4201  C   HIS A 267     -44.830 -42.545  63.745  1.00 27.85           C  
ATOM   4202  CB  HIS A 267     -44.472 -42.867  66.239  1.00 27.85           C  
ATOM   4203  HB2 HIS A 267     -45.110 -41.985  66.196  1.00 27.85           H  
ATOM   4204  HB3 HIS A 267     -43.470 -42.537  66.514  1.00 27.85           H  
ATOM   4205  O   HIS A 267     -44.126 -41.592  63.424  1.00 27.85           O  
ATOM   4206  CG  HIS A 267     -45.031 -43.775  67.315  1.00 27.85           C  
ATOM   4207  CD2 HIS A 267     -44.348 -44.289  68.386  1.00 27.85           C  
ATOM   4208  HD2 HIS A 267     -43.310 -44.106  68.621  1.00 27.85           H  
ATOM   4209  ND1 HIS A 267     -46.302 -44.314  67.358  1.00 27.85           N  
ATOM   4210  HD1 HIS A 267     -47.069 -44.095  66.739  1.00 27.85           H  
ATOM   4211  CE1 HIS A 267     -46.366 -45.147  68.411  1.00 27.85           C  
ATOM   4212  HE1 HIS A 267     -47.236 -45.714  68.708  1.00 27.85           H  
ATOM   4213  NE2 HIS A 267     -45.202 -45.159  69.071  1.00 27.85           N  
ATOM   4214  N   LEU A 268     -46.006 -42.805  63.176  1.00 22.46           N  
ATOM   4215  H   LEU A 268     -46.505 -43.601  63.548  1.00 22.46           H  
ATOM   4216  CA  LEU A 268     -46.772 -42.001  62.231  1.00 22.46           C  
ATOM   4217  HA  LEU A 268     -46.099 -41.428  61.593  1.00 22.46           H  
ATOM   4218  C   LEU A 268     -47.690 -41.069  63.043  1.00 22.46           C  
ATOM   4219  CB  LEU A 268     -47.578 -43.035  61.404  1.00 22.46           C  
ATOM   4220  HB2 LEU A 268     -48.396 -43.411  62.018  1.00 22.46           H  
ATOM   4221  HB3 LEU A 268     -46.934 -43.896  61.222  1.00 22.46           H  
ATOM   4222  O   LEU A 268     -48.414 -41.565  63.904  1.00 22.46           O  
ATOM   4223  CG  LEU A 268     -48.130 -42.565  60.045  1.00 22.46           C  
ATOM   4224  HG  LEU A 268     -47.889 -41.513  59.894  1.00 22.46           H  
ATOM   4225  CD1 LEU A 268     -47.508 -43.391  58.915  1.00 22.46           C  
ATOM   4226 HD11 LEU A 268     -47.880 -43.040  57.952  1.00 22.46           H  
ATOM   4227 HD12 LEU A 268     -47.757 -44.446  59.031  1.00 22.46           H  
ATOM   4228 HD13 LEU A 268     -46.424 -43.275  58.930  1.00 22.46           H  
ATOM   4229  CD2 LEU A 268     -49.648 -42.740  59.962  1.00 22.46           C  
ATOM   4230 HD21 LEU A 268     -50.008 -42.388  58.995  1.00 22.46           H  
ATOM   4231 HD22 LEU A 268     -49.910 -43.792  60.080  1.00 22.46           H  
ATOM   4232 HD23 LEU A 268     -50.126 -42.163  60.753  1.00 22.46           H  
ATOM   4233  N   LEU A 269     -47.715 -39.760  62.773  1.00 27.85           N  
ATOM   4234  H   LEU A 269     -47.043 -39.381  62.121  1.00 27.85           H  
ATOM   4235  CA  LEU A 269     -48.754 -38.858  63.294  1.00 27.85           C  
ATOM   4236  HA  LEU A 269     -49.597 -39.469  63.616  1.00 27.85           H  
ATOM   4237  C   LEU A 269     -49.293 -37.956  62.178  1.00 27.85           C  
ATOM   4238  CB  LEU A 269     -48.268 -38.078  64.536  1.00 27.85           C  
ATOM   4239  HB2 LEU A 269     -48.728 -37.090  64.546  1.00 27.85           H  
ATOM   4240  HB3 LEU A 269     -47.191 -37.934  64.461  1.00 27.85           H  
ATOM   4241  O   LEU A 269     -48.676 -36.983  61.754  1.00 27.85           O  
ATOM   4242  CG  LEU A 269     -48.606 -38.778  65.872  1.00 27.85           C  
ATOM   4243  HG  LEU A 269     -48.325 -39.830  65.819  1.00 27.85           H  
ATOM   4244  CD1 LEU A 269     -47.815 -38.143  67.014  1.00 27.85           C  
ATOM   4245 HD11 LEU A 269     -46.747 -38.239  66.818  1.00 27.85           H  
ATOM   4246 HD12 LEU A 269     -48.040 -38.656  67.949  1.00 27.85           H  
ATOM   4247 HD13 LEU A 269     -48.071 -37.088  67.110  1.00 27.85           H  
ATOM   4248  CD2 LEU A 269     -50.096 -38.671  66.223  1.00 27.85           C  
ATOM   4249 HD21 LEU A 269     -50.277 -39.146  67.188  1.00 27.85           H  
ATOM   4250 HD22 LEU A 269     -50.703 -39.182  65.475  1.00 27.85           H  
ATOM   4251 HD23 LEU A 269     -50.396 -37.625  66.279  1.00 27.85           H  
ATOM   4252  N   VAL A 270     -50.481 -38.333  61.711  1.00 26.36           N  
ATOM   4253  H   VAL A 270     -50.874 -39.159  62.140  1.00 26.36           H  
ATOM   4254  CA  VAL A 270     -51.410 -37.542  60.900  1.00 26.36           C  
ATOM   4255  HA  VAL A 270     -50.853 -36.904  60.213  1.00 26.36           H  
ATOM   4256  C   VAL A 270     -52.240 -36.674  61.853  1.00 26.36           C  
ATOM   4257  CB  VAL A 270     -52.320 -38.507  60.104  1.00 26.36           C  
ATOM   4258  HB  VAL A 270     -52.770 -39.217  60.798  1.00 26.36           H  
ATOM   4259  O   VAL A 270     -52.807 -37.199  62.807  1.00 26.36           O  
ATOM   4260  CG1 VAL A 270     -53.461 -37.796  59.364  1.00 26.36           C  
ATOM   4261 HG11 VAL A 270     -53.053 -37.044  58.689  1.00 26.36           H  
ATOM   4262 HG12 VAL A 270     -54.134 -37.324  60.080  1.00 26.36           H  
ATOM   4263 HG13 VAL A 270     -54.033 -38.525  58.790  1.00 26.36           H  
ATOM   4264  CG2 VAL A 270     -51.513 -39.307  59.071  1.00 26.36           C  
ATOM   4265 HG21 VAL A 270     -51.048 -38.632  58.352  1.00 26.36           H  
ATOM   4266 HG22 VAL A 270     -50.734 -39.885  59.566  1.00 26.36           H  
ATOM   4267 HG23 VAL A 270     -52.167 -40.002  58.543  1.00 26.36           H  
ATOM   4268  N   GLY A 271     -52.372 -35.372  61.581  1.00 28.47           N  
ATOM   4269  H   GLY A 271     -51.803 -34.969  60.850  1.00 28.47           H  
ATOM   4270  CA  GLY A 271     -53.231 -34.465  62.353  1.00 28.47           C  
ATOM   4271  HA2 GLY A 271     -52.675 -34.100  63.217  1.00 28.47           H  
ATOM   4272  HA3 GLY A 271     -54.103 -35.003  62.724  1.00 28.47           H  
ATOM   4273  C   GLY A 271     -53.685 -33.251  61.538  1.00 28.47           C  
ATOM   4274  O   GLY A 271     -52.881 -32.401  61.175  1.00 28.47           O  
ATOM   4275  N   LYS A 272     -54.985 -33.211  61.221  1.00 23.97           N  
ATOM   4276  H   LYS A 272     -55.542 -33.942  61.640  1.00 23.97           H  
ATOM   4277  CA  LYS A 272     -55.730 -32.134  60.539  1.00 23.97           C  
ATOM   4278  HA  LYS A 272     -55.121 -31.724  59.733  1.00 23.97           H  
ATOM   4279  C   LYS A 272     -56.084 -30.976  61.503  1.00 23.97           C  
ATOM   4280  CB  LYS A 272     -57.036 -32.753  59.988  1.00 23.97           C  
ATOM   4281  HB2 LYS A 272     -57.515 -33.317  60.789  1.00 23.97           H  
ATOM   4282  HB3 LYS A 272     -57.718 -31.950  59.709  1.00 23.97           H  
ATOM   4283  O   LYS A 272     -56.035 -31.173  62.710  1.00 23.97           O  
ATOM   4284  CG  LYS A 272     -56.892 -33.663  58.760  1.00 23.97           C  
ATOM   4285  HG2 LYS A 272     -56.543 -33.069  57.915  1.00 23.97           H  
ATOM   4286  HG3 LYS A 272     -56.171 -34.455  58.964  1.00 23.97           H  
ATOM   4287  CD  LYS A 272     -58.259 -34.290  58.429  1.00 23.97           C  
ATOM   4288  HD2 LYS A 272     -58.537 -34.963  59.239  1.00 23.97           H  
ATOM   4289  HD3 LYS A 272     -59.008 -33.501  58.362  1.00 23.97           H  
ATOM   4290  CE  LYS A 272     -58.225 -35.062  57.104  1.00 23.97           C  
ATOM   4291  HE2 LYS A 272     -58.000 -34.365  56.297  1.00 23.97           H  
ATOM   4292  HE3 LYS A 272     -57.414 -35.790  57.150  1.00 23.97           H  
ATOM   4293  NZ  LYS A 272     -59.513 -35.757  56.846  1.00 23.97           N  
ATOM   4294  HZ1 LYS A 272     -59.706 -36.421  57.582  1.00 23.97           H  
ATOM   4295  HZ2 LYS A 272     -59.478 -36.263  55.973  1.00 23.97           H  
ATOM   4296  HZ3 LYS A 272     -60.278 -35.098  56.810  1.00 23.97           H  
ATOM   4297  N   HIS A 273     -56.625 -29.883  60.927  1.00 26.87           N  
ATOM   4298  H   HIS A 273     -56.557 -29.865  59.920  1.00 26.87           H  
ATOM   4299  CA  HIS A 273     -57.322 -28.718  61.540  1.00 26.87           C  
ATOM   4300  HA  HIS A 273     -57.967 -28.315  60.759  1.00 26.87           H  
ATOM   4301  C   HIS A 273     -56.386 -27.548  61.940  1.00 26.87           C  
ATOM   4302  CB  HIS A 273     -58.279 -29.175  62.665  1.00 26.87           C  
ATOM   4303  HB2 HIS A 273     -58.792 -28.302  63.068  1.00 26.87           H  
ATOM   4304  HB3 HIS A 273     -57.714 -29.594  63.498  1.00 26.87           H  
ATOM   4305  O   HIS A 273     -55.325 -27.788  62.481  1.00 26.87           O  
ATOM   4306  CG  HIS A 273     -59.325 -30.170  62.211  1.00 26.87           C  
ATOM   4307  CD2 HIS A 273     -59.248 -31.538  62.248  1.00 26.87           C  
ATOM   4308  HD2 HIS A 273     -58.427 -32.114  62.650  1.00 26.87           H  
ATOM   4309  ND1 HIS A 273     -60.552 -29.852  61.677  1.00 26.87           N  
ATOM   4310  HD1 HIS A 273     -60.958 -28.928  61.645  1.00 26.87           H  
ATOM   4311  CE1 HIS A 273     -61.187 -30.998  61.378  1.00 26.87           C  
ATOM   4312  HE1 HIS A 273     -62.190 -31.068  60.982  1.00 26.87           H  
ATOM   4313  NE2 HIS A 273     -60.414 -32.054  61.668  1.00 26.87           N  
ATOM   4314  N   CYS A 274     -56.649 -26.252  61.711  1.00 26.37           N  
ATOM   4315  H   CYS A 274     -55.874 -25.656  61.964  1.00 26.37           H  
ATOM   4316  CA  CYS A 274     -57.880 -25.520  61.409  1.00 26.37           C  
ATOM   4317  HA  CYS A 274     -58.489 -26.094  60.710  1.00 26.37           H  
ATOM   4318  C   CYS A 274     -57.572 -24.121  60.799  1.00 26.37           C  
ATOM   4319  CB  CYS A 274     -58.645 -25.335  62.735  1.00 26.37           C  
ATOM   4320  HB2 CYS A 274     -58.114 -25.816  63.556  1.00 26.37           H  
ATOM   4321  HB3 CYS A 274     -58.724 -24.275  62.977  1.00 26.37           H  
ATOM   4322  O   CYS A 274     -56.676 -23.418  61.248  1.00 26.37           O  
ATOM   4323  SG  CYS A 274     -60.309 -26.047  62.611  1.00 26.37           S  
ATOM   4324  HG  CYS A 274     -60.685 -25.788  63.867  1.00 26.37           H  
ATOM   4325  N   LEU A 275     -58.355 -23.761  59.775  1.00 24.34           N  
ATOM   4326  H   LEU A 275     -58.908 -24.530  59.424  1.00 24.34           H  
ATOM   4327  CA  LEU A 275     -58.898 -22.450  59.366  1.00 24.34           C  
ATOM   4328  HA  LEU A 275     -58.706 -22.307  58.302  1.00 24.34           H  
ATOM   4329  C   LEU A 275     -58.465 -21.162  60.110  1.00 24.34           C  
ATOM   4330  CB  LEU A 275     -60.421 -22.596  59.601  1.00 24.34           C  
ATOM   4331  HB2 LEU A 275     -60.903 -21.628  59.465  1.00 24.34           H  
ATOM   4332  HB3 LEU A 275     -60.562 -22.870  60.647  1.00 24.34           H  
ATOM   4333  O   LEU A 275     -58.748 -21.057  61.292  1.00 24.34           O  
ATOM   4334  CG  LEU A 275     -61.142 -23.639  58.727  1.00 24.34           C  
ATOM   4335  HG  LEU A 275     -60.513 -24.515  58.570  1.00 24.34           H  
ATOM   4336  CD1 LEU A 275     -62.420 -24.108  59.422  1.00 24.34           C  
ATOM   4337 HD11 LEU A 275     -62.931 -24.851  58.810  1.00 24.34           H  
ATOM   4338 HD12 LEU A 275     -62.168 -24.568  60.378  1.00 24.34           H  
ATOM   4339 HD13 LEU A 275     -63.082 -23.262  59.606  1.00 24.34           H  
ATOM   4340  CD2 LEU A 275     -61.495 -23.044  57.364  1.00 24.34           C  
ATOM   4341 HD21 LEU A 275     -62.181 -22.205  57.487  1.00 24.34           H  
ATOM   4342 HD22 LEU A 275     -60.589 -22.702  56.864  1.00 24.34           H  
ATOM   4343 HD23 LEU A 275     -61.964 -23.809  56.745  1.00 24.34           H  
ATOM   4344  N   ILE A 276     -58.045 -20.121  59.361  1.00 30.78           N  
ATOM   4345  H   ILE A 276     -57.591 -20.348  58.487  1.00 30.78           H  
ATOM   4346  CA  ILE A 276     -58.556 -18.726  59.444  1.00 30.78           C  
ATOM   4347  HA  ILE A 276     -59.591 -18.779  59.783  1.00 30.78           H  
ATOM   4348  C   ILE A 276     -58.580 -18.117  58.015  1.00 30.78           C  
ATOM   4349  CB  ILE A 276     -57.804 -17.841  60.489  1.00 30.78           C  
ATOM   4350  HB  ILE A 276     -56.765 -18.168  60.529  1.00 30.78           H  
ATOM   4351  O   ILE A 276     -57.560 -18.012  57.337  1.00 30.78           O  
ATOM   4352  CG1 ILE A 276     -58.436 -17.937  61.904  1.00 30.78           C  
ATOM   4353 HG12 ILE A 276     -58.759 -18.953  62.133  1.00 30.78           H  
ATOM   4354 HG13 ILE A 276     -59.335 -17.322  61.947  1.00 30.78           H  
ATOM   4355  CG2 ILE A 276     -57.827 -16.337  60.139  1.00 30.78           C  
ATOM   4356 HG21 ILE A 276     -57.322 -16.150  59.192  1.00 30.78           H  
ATOM   4357 HG22 ILE A 276     -58.852 -15.969  60.088  1.00 30.78           H  
ATOM   4358 HG23 ILE A 276     -57.288 -15.761  60.892  1.00 30.78           H  
ATOM   4359  CD1 ILE A 276     -57.500 -17.529  63.047  1.00 30.78           C  
ATOM   4360 HD11 ILE A 276     -57.257 -16.467  62.991  1.00 30.78           H  
ATOM   4361 HD12 ILE A 276     -57.994 -17.722  64.000  1.00 30.78           H  
ATOM   4362 HD13 ILE A 276     -56.583 -18.115  63.004  1.00 30.78           H  
ATOM   4363  N   LYS A 277     -59.798 -17.767  57.567  1.00 25.00           N  
ATOM   4364  H   LYS A 277     -60.524 -17.888  58.258  1.00 25.00           H  
ATOM   4365  CA  LYS A 277     -60.197 -16.953  56.390  1.00 25.00           C  
ATOM   4366  HA  LYS A 277     -59.707 -17.315  55.486  1.00 25.00           H  
ATOM   4367  C   LYS A 277     -59.768 -15.476  56.622  1.00 25.00           C  
ATOM   4368  CB  LYS A 277     -61.735 -17.079  56.290  1.00 25.00           C  
ATOM   4369  HB2 LYS A 277     -62.083 -16.387  55.523  1.00 25.00           H  
ATOM   4370  HB3 LYS A 277     -62.169 -16.760  57.238  1.00 25.00           H  
ATOM   4371  O   LYS A 277     -59.679 -15.084  57.774  1.00 25.00           O  
ATOM   4372  CG  LYS A 277     -62.317 -18.453  55.904  1.00 25.00           C  
ATOM   4373  HG2 LYS A 277     -61.897 -19.233  56.539  1.00 25.00           H  
ATOM   4374  HG3 LYS A 277     -62.061 -18.665  54.866  1.00 25.00           H  
ATOM   4375  CD  LYS A 277     -63.852 -18.441  56.070  1.00 25.00           C  
ATOM   4376  HD2 LYS A 277     -64.084 -18.398  57.135  1.00 25.00           H  
ATOM   4377  HD3 LYS A 277     -64.255 -17.547  55.595  1.00 25.00           H  
ATOM   4378  CE  LYS A 277     -64.523 -19.673  55.445  1.00 25.00           C  
ATOM   4379  HE2 LYS A 277     -64.056 -20.569  55.856  1.00 25.00           H  
ATOM   4380  HE3 LYS A 277     -64.335 -19.665  54.371  1.00 25.00           H  
ATOM   4381  NZ  LYS A 277     -65.987 -19.699  55.709  1.00 25.00           N  
ATOM   4382  HZ1 LYS A 277     -66.435 -18.874  55.337  1.00 25.00           H  
ATOM   4383  HZ2 LYS A 277     -66.172 -19.735  56.702  1.00 25.00           H  
ATOM   4384  HZ3 LYS A 277     -66.416 -20.508  55.284  1.00 25.00           H  
ATOM   4385  N   SER A 278     -59.539 -14.546  55.679  1.00 29.96           N  
ATOM   4386  H   SER A 278     -58.944 -13.805  56.023  1.00 29.96           H  
ATOM   4387  CA  SER A 278     -60.296 -14.146  54.467  1.00 29.96           C  
ATOM   4388  HA  SER A 278     -60.302 -14.963  53.745  1.00 29.96           H  
ATOM   4389  C   SER A 278     -59.693 -12.876  53.795  1.00 29.96           C  
ATOM   4390  CB  SER A 278     -61.740 -13.745  54.856  1.00 29.96           C  
ATOM   4391  HB2 SER A 278     -62.121 -12.994  54.164  1.00 29.96           H  
ATOM   4392  HB3 SER A 278     -62.406 -14.598  54.725  1.00 29.96           H  
ATOM   4393  O   SER A 278     -58.919 -12.189  54.456  1.00 29.96           O  
ATOM   4394  OG  SER A 278     -61.869 -13.250  56.180  1.00 29.96           O  
ATOM   4395  HG  SER A 278     -61.012 -13.227  56.612  1.00 29.96           H  
ATOM   4396  N   TRP A 279     -60.193 -12.537  52.579  1.00 29.02           N  
ATOM   4397  H   TRP A 279     -60.777 -13.244  52.157  1.00 29.02           H  
ATOM   4398  CA  TRP A 279     -60.152 -11.263  51.790  1.00 29.02           C  
ATOM   4399  HA  TRP A 279     -61.079 -11.236  51.218  1.00 29.02           H  
ATOM   4400  C   TRP A 279     -59.031 -11.165  50.715  1.00 29.02           C  
ATOM   4401  CB  TRP A 279     -60.213 -10.023  52.728  1.00 29.02           C  
ATOM   4402  HB2 TRP A 279     -60.094  -9.121  52.128  1.00 29.02           H  
ATOM   4403  HB3 TRP A 279     -59.354 -10.026  53.399  1.00 29.02           H  
ATOM   4404  O   TRP A 279     -57.868 -11.235  51.078  1.00 29.02           O  
ATOM   4405  CG  TRP A 279     -61.474  -9.870  53.547  1.00 29.02           C  
ATOM   4406  CD1 TRP A 279     -61.744 -10.467  54.727  1.00 29.02           C  
ATOM   4407  HD1 TRP A 279     -61.047 -11.090  55.268  1.00 29.02           H  
ATOM   4408  CD2 TRP A 279     -62.623  -8.999  53.324  1.00 29.02           C  
ATOM   4409  CE2 TRP A 279     -63.640  -9.291  54.273  1.00 29.02           C  
ATOM   4410  CE3 TRP A 279     -62.867  -7.914  52.474  1.00 29.02           C  
ATOM   4411  HE3 TRP A 279     -62.016  -7.525  51.935  1.00 29.02           H  
ATOM   4412  NE1 TRP A 279     -63.040 -10.192  55.121  1.00 29.02           N  
ATOM   4413  HE1 TRP A 279     -63.444 -10.546  55.976  1.00 29.02           H  
ATOM   4414  CH2 TRP A 279     -65.137  -7.651  53.298  1.00 29.02           C  
ATOM   4415  HH2 TRP A 279     -66.085  -7.135  53.278  1.00 29.02           H  
ATOM   4416  CZ2 TRP A 279     -64.889  -8.649  54.258  1.00 29.02           C  
ATOM   4417  HZ2 TRP A 279     -65.641  -8.896  54.993  1.00 29.02           H  
ATOM   4418  CZ3 TRP A 279     -64.111  -7.264  52.419  1.00 29.02           C  
ATOM   4419  HZ3 TRP A 279     -64.261  -6.434  51.745  1.00 29.02           H  
ATOM   4420  N   ILE A 280     -59.213 -10.991  49.385  1.00 32.06           N  
ATOM   4421  H   ILE A 280     -58.315 -10.964  48.923  1.00 32.06           H  
ATOM   4422  CA  ILE A 280     -60.320 -10.758  48.413  1.00 32.06           C  
ATOM   4423  HA  ILE A 280     -61.213 -11.310  48.706  1.00 32.06           H  
ATOM   4424  C   ILE A 280     -59.844 -11.249  47.000  1.00 32.06           C  
ATOM   4425  CB  ILE A 280     -60.628  -9.233  48.336  1.00 32.06           C  
ATOM   4426  HB  ILE A 280     -59.676  -8.708  48.416  1.00 32.06           H  
ATOM   4427  O   ILE A 280     -58.670 -11.101  46.673  1.00 32.06           O  
ATOM   4428  CG1 ILE A 280     -61.555  -8.718  49.448  1.00 32.06           C  
ATOM   4429 HG12 ILE A 280     -61.364  -9.245  50.383  1.00 32.06           H  
ATOM   4430 HG13 ILE A 280     -62.595  -8.900  49.177  1.00 32.06           H  
ATOM   4431  CG2 ILE A 280     -61.278  -8.785  47.011  1.00 32.06           C  
ATOM   4432 HG21 ILE A 280     -62.101  -9.443  46.735  1.00 32.06           H  
ATOM   4433 HG22 ILE A 280     -60.522  -8.781  46.226  1.00 32.06           H  
ATOM   4434 HG23 ILE A 280     -61.674  -7.770  47.053  1.00 32.06           H  
ATOM   4435  CD1 ILE A 280     -61.332  -7.208  49.664  1.00 32.06           C  
ATOM   4436 HD11 ILE A 280     -61.041  -6.693  48.748  1.00 32.06           H  
ATOM   4437 HD12 ILE A 280     -62.253  -6.737  50.008  1.00 32.06           H  
ATOM   4438 HD13 ILE A 280     -60.528  -7.055  50.384  1.00 32.06           H  
ATOM   4439  N   ALA A 281     -60.753 -11.813  46.180  1.00 28.68           N  
ATOM   4440  H   ALA A 281     -61.699 -11.819  46.534  1.00 28.68           H  
ATOM   4441  CA  ALA A 281     -60.626 -12.298  44.775  1.00 28.68           C  
ATOM   4442  HA  ALA A 281     -59.657 -12.779  44.640  1.00 28.68           H  
ATOM   4443  C   ALA A 281     -60.776 -11.161  43.708  1.00 28.68           C  
ATOM   4444  CB  ALA A 281     -61.752 -13.341  44.651  1.00 28.68           C  
ATOM   4445  HB1 ALA A 281     -62.724 -12.848  44.636  1.00 28.68           H  
ATOM   4446  HB2 ALA A 281     -61.636 -13.934  43.743  1.00 28.68           H  
ATOM   4447  HB3 ALA A 281     -61.714 -14.034  45.491  1.00 28.68           H  
ATOM   4448  O   ALA A 281     -60.871 -10.016  44.145  1.00 28.68           O  
ATOM   4449  N   PRO A 282     -60.918 -11.368  42.362  1.00 33.22           N  
ATOM   4450  CA  PRO A 282     -60.856 -12.562  41.474  1.00 33.22           C  
ATOM   4451  HA  PRO A 282     -60.515 -13.448  42.010  1.00 33.22           H  
ATOM   4452  C   PRO A 282     -59.905 -12.348  40.242  1.00 33.22           C  
ATOM   4453  CB  PRO A 282     -62.329 -12.711  41.062  1.00 33.22           C  
ATOM   4454  HB2 PRO A 282     -62.461 -13.224  40.110  1.00 33.22           H  
ATOM   4455  HB3 PRO A 282     -62.877 -13.240  41.841  1.00 33.22           H  
ATOM   4456  O   PRO A 282     -59.409 -11.253  40.027  1.00 33.22           O  
ATOM   4457  CG  PRO A 282     -62.846 -11.270  40.972  1.00 33.22           C  
ATOM   4458  HG2 PRO A 282     -62.972 -10.967  39.933  1.00 33.22           H  
ATOM   4459  HG3 PRO A 282     -63.790 -11.177  41.510  1.00 33.22           H  
ATOM   4460  CD  PRO A 282     -61.765 -10.419  41.634  1.00 33.22           C  
ATOM   4461  HD2 PRO A 282     -62.247  -9.686  42.281  1.00 33.22           H  
ATOM   4462  HD3 PRO A 282     -61.188  -9.882  40.880  1.00 33.22           H  
ATOM   4463  N   ALA A 283     -59.521 -13.303  39.385  1.00 30.39           N  
ATOM   4464  H   ALA A 283     -58.678 -13.039  38.894  1.00 30.39           H  
ATOM   4465  CA  ALA A 283     -60.344 -14.208  38.591  1.00 30.39           C  
ATOM   4466  HA  ALA A 283     -61.172 -14.590  39.188  1.00 30.39           H  
ATOM   4467  C   ALA A 283     -59.530 -15.409  38.065  1.00 30.39           C  
ATOM   4468  CB  ALA A 283     -60.896 -13.403  37.401  1.00 30.39           C  
ATOM   4469  HB1 ALA A 283     -61.521 -14.045  36.780  1.00 30.39           H  
ATOM   4470  HB2 ALA A 283     -60.076 -13.018  36.795  1.00 30.39           H  
ATOM   4471  HB3 ALA A 283     -61.497 -12.566  37.757  1.00 30.39           H  
ATOM   4472  O   ALA A 283     -58.490 -15.259  37.426  1.00 30.39           O  
ATOM   4473  N   PHE A 284     -60.069 -16.597  38.327  1.00 25.99           N  
ATOM   4474  H   PHE A 284     -60.945 -16.597  38.829  1.00 25.99           H  
ATOM   4475  CA  PHE A 284     -59.713 -17.895  37.765  1.00 25.99           C  
ATOM   4476  HA  PHE A 284     -58.768 -17.839  37.225  1.00 25.99           H  
ATOM   4477  C   PHE A 284     -60.856 -18.272  36.811  1.00 25.99           C  
ATOM   4478  CB  PHE A 284     -59.611 -18.915  38.927  1.00 25.99           C  
ATOM   4479  HB2 PHE A 284     -60.426 -19.635  38.851  1.00 25.99           H  
ATOM   4480  HB3 PHE A 284     -59.763 -18.406  39.879  1.00 25.99           H  
ATOM   4481  O   PHE A 284     -62.006 -18.266  37.246  1.00 25.99           O  
ATOM   4482  CG  PHE A 284     -58.314 -19.691  39.038  1.00 25.99           C  
ATOM   4483  CD1 PHE A 284     -58.222 -21.000  38.527  1.00 25.99           C  
ATOM   4484  HD1 PHE A 284     -59.065 -21.444  38.018  1.00 25.99           H  
ATOM   4485  CD2 PHE A 284     -57.219 -19.132  39.725  1.00 25.99           C  
ATOM   4486  HD2 PHE A 284     -57.287 -18.132  40.128  1.00 25.99           H  
ATOM   4487  CE1 PHE A 284     -57.040 -21.744  38.699  1.00 25.99           C  
ATOM   4488  HE1 PHE A 284     -56.974 -22.750  38.313  1.00 25.99           H  
ATOM   4489  CE2 PHE A 284     -56.039 -19.878  39.900  1.00 25.99           C  
ATOM   4490  HE2 PHE A 284     -55.202 -19.449  40.430  1.00 25.99           H  
ATOM   4491  CZ  PHE A 284     -55.950 -21.184  39.387  1.00 25.99           C  
ATOM   4492  HZ  PHE A 284     -55.046 -21.758  39.525  1.00 25.99           H  
ATOM   4493  N   ASN A 285     -60.566 -18.565  35.540  1.00 33.68           N  
ATOM   4494  H   ASN A 285     -59.629 -18.374  35.214  1.00 33.68           H  
ATOM   4495  CA  ASN A 285     -61.362 -19.462  34.692  1.00 33.68           C  
ATOM   4496  HA  ASN A 285     -61.475 -20.398  35.239  1.00 33.68           H  
ATOM   4497  C   ASN A 285     -60.598 -19.810  33.403  1.00 33.68           C  
ATOM   4498  CB  ASN A 285     -62.767 -18.891  34.370  1.00 33.68           C  
ATOM   4499  HB2 ASN A 285     -62.771 -17.810  34.508  1.00 33.68           H  
ATOM   4500  HB3 ASN A 285     -63.013 -19.095  33.328  1.00 33.68           H  
ATOM   4501  O   ASN A 285     -60.012 -18.937  32.769  1.00 33.68           O  
ATOM   4502  CG  ASN A 285     -63.875 -19.516  35.212  1.00 33.68           C  
ATOM   4503  ND2 ASN A 285     -65.066 -18.968  35.173  1.00 33.68           N  
ATOM   4504 HD21 ASN A 285     -65.238 -18.143  34.616  1.00 33.68           H  
ATOM   4505 HD22 ASN A 285     -65.775 -19.428  35.726  1.00 33.68           H  
ATOM   4506  OD1 ASN A 285     -63.711 -20.527  35.874  1.00 33.68           O  
ATOM   4507  N   ASN A 286     -60.686 -21.091  33.030  1.00 30.23           N  
ATOM   4508  H   ASN A 286     -61.305 -21.651  33.599  1.00 30.23           H  
ATOM   4509  CA  ASN A 286     -60.194 -21.766  31.817  1.00 30.23           C  
ATOM   4510  HA  ASN A 286     -60.885 -22.601  31.702  1.00 30.23           H  
ATOM   4511  C   ASN A 286     -58.842 -22.498  31.924  1.00 30.23           C  
ATOM   4512  CB  ASN A 286     -60.436 -20.948  30.535  1.00 30.23           C  
ATOM   4513  HB2 ASN A 286     -59.806 -20.059  30.534  1.00 30.23           H  
ATOM   4514  HB3 ASN A 286     -60.155 -21.552  29.672  1.00 30.23           H  
ATOM   4515  O   ASN A 286     -57.954 -22.363  31.089  1.00 30.23           O  
ATOM   4516  CG  ASN A 286     -61.891 -20.542  30.355  1.00 30.23           C  
ATOM   4517  ND2 ASN A 286     -62.177 -19.717  29.378  1.00 30.23           N  
ATOM   4518 HD21 ASN A 286     -63.154 -19.491  29.258  1.00 30.23           H  
ATOM   4519 HD22 ASN A 286     -61.442 -19.356  28.786  1.00 30.23           H  
ATOM   4520  OD1 ASN A 286     -62.793 -20.958  31.064  1.00 30.23           O  
ATOM   4521  N   TRP A 287     -58.760 -23.399  32.906  1.00 29.79           N  
ATOM   4522  H   TRP A 287     -59.478 -23.344  33.614  1.00 29.79           H  
ATOM   4523  CA  TRP A 287     -58.308 -24.770  32.648  1.00 29.79           C  
ATOM   4524  HA  TRP A 287     -57.482 -24.781  31.937  1.00 29.79           H  
ATOM   4525  C   TRP A 287     -59.502 -25.539  32.061  1.00 29.79           C  
ATOM   4526  CB  TRP A 287     -57.854 -25.431  33.966  1.00 29.79           C  
ATOM   4527  HB2 TRP A 287     -58.341 -24.946  34.813  1.00 29.79           H  
ATOM   4528  HB3 TRP A 287     -58.201 -26.464  33.968  1.00 29.79           H  
ATOM   4529  O   TRP A 287     -60.442 -25.790  32.797  1.00 29.79           O  
ATOM   4530  CG  TRP A 287     -56.382 -25.486  34.222  1.00 29.79           C  
ATOM   4531  CD1 TRP A 287     -55.532 -24.435  34.234  1.00 29.79           C  
ATOM   4532  HD1 TRP A 287     -55.817 -23.410  34.050  1.00 29.79           H  
ATOM   4533  CD2 TRP A 287     -55.569 -26.666  34.512  1.00 29.79           C  
ATOM   4534  CE2 TRP A 287     -54.216 -26.248  34.685  1.00 29.79           C  
ATOM   4535  CE3 TRP A 287     -55.838 -28.047  34.641  1.00 29.79           C  
ATOM   4536  HE3 TRP A 287     -56.852 -28.402  34.526  1.00 29.79           H  
ATOM   4537  NE1 TRP A 287     -54.252 -24.881  34.508  1.00 29.79           N  
ATOM   4538  HE1 TRP A 287     -53.448 -24.272  34.563  1.00 29.79           H  
ATOM   4539  CH2 TRP A 287     -53.483 -28.519  35.088  1.00 29.79           C  
ATOM   4540  HH2 TRP A 287     -52.700 -29.229  35.309  1.00 29.79           H  
ATOM   4541  CZ2 TRP A 287     -53.181 -27.151  34.968  1.00 29.79           C  
ATOM   4542  HZ2 TRP A 287     -52.167 -26.801  35.094  1.00 29.79           H  
ATOM   4543  CZ3 TRP A 287     -54.807 -28.963  34.925  1.00 29.79           C  
ATOM   4544  HZ3 TRP A 287     -55.033 -30.014  35.024  1.00 29.79           H  
ATOM   4545  N   VAL A 288     -59.495 -25.795  30.746  1.00 29.83           N  
ATOM   4546  H   VAL A 288     -58.802 -25.264  30.236  1.00 29.83           H  
ATOM   4547  CA  VAL A 288     -60.090 -26.918  29.973  1.00 29.83           C  
ATOM   4548  HA  VAL A 288     -59.466 -27.799  30.126  1.00 29.83           H  
ATOM   4549  C   VAL A 288     -59.972 -26.521  28.492  1.00 29.83           C  
ATOM   4550  CB  VAL A 288     -61.550 -27.352  30.316  1.00 29.83           C  
ATOM   4551  HB  VAL A 288     -62.209 -26.484  30.305  1.00 29.83           H  
ATOM   4552  O   VAL A 288     -60.830 -25.863  27.916  1.00 29.83           O  
ATOM   4553  CG1 VAL A 288     -62.076 -28.388  29.299  1.00 29.83           C  
ATOM   4554 HG11 VAL A 288     -63.085 -28.697  29.574  1.00 29.83           H  
ATOM   4555 HG12 VAL A 288     -62.150 -27.962  28.299  1.00 29.83           H  
ATOM   4556 HG13 VAL A 288     -61.427 -29.263  29.276  1.00 29.83           H  
ATOM   4557  CG2 VAL A 288     -61.667 -28.075  31.677  1.00 29.83           C  
ATOM   4558 HG21 VAL A 288     -62.281 -28.975  31.623  1.00 29.83           H  
ATOM   4559 HG22 VAL A 288     -62.160 -27.419  32.394  1.00 29.83           H  
ATOM   4560 HG23 VAL A 288     -60.685 -28.357  32.055  1.00 29.83           H  
ATOM   4561  N   THR A 289     -58.814 -26.828  27.913  1.00 29.81           N  
ATOM   4562  H   THR A 289     -58.075 -27.072  28.555  1.00 29.81           H  
ATOM   4563  CA  THR A 289     -58.565 -27.267  26.519  1.00 29.81           C  
ATOM   4564  HA  THR A 289     -59.101 -28.203  26.361  1.00 29.81           H  
ATOM   4565  C   THR A 289     -57.077 -27.625  26.445  1.00 29.81           C  
ATOM   4566  CB  THR A 289     -58.995 -26.304  25.386  1.00 29.81           C  
ATOM   4567  HB  THR A 289     -58.293 -26.365  24.554  1.00 29.81           H  
ATOM   4568  O   THR A 289     -56.285 -27.087  25.680  1.00 29.81           O  
ATOM   4569  CG2 THR A 289     -60.373 -26.678  24.829  1.00 29.81           C  
ATOM   4570 HG21 THR A 289     -60.319 -27.660  24.359  1.00 29.81           H  
ATOM   4571 HG22 THR A 289     -60.667 -25.949  24.075  1.00 29.81           H  
ATOM   4572 HG23 THR A 289     -61.127 -26.704  25.615  1.00 29.81           H  
ATOM   4573  OG1 THR A 289     -59.065 -24.972  25.817  1.00 29.81           O  
ATOM   4574  HG1 THR A 289     -59.767 -24.953  26.472  1.00 29.81           H  
ATOM   4575  N   ALA A 290     -56.684 -28.538  27.336  1.00 27.52           N  
ATOM   4576  H   ALA A 290     -57.403 -28.932  27.926  1.00 27.52           H  
ATOM   4577  CA  ALA A 290     -55.576 -29.438  27.074  1.00 27.52           C  
ATOM   4578  HA  ALA A 290     -54.746 -28.882  26.637  1.00 27.52           H  
ATOM   4579  C   ALA A 290     -56.081 -30.487  26.066  1.00 27.52           C  
ATOM   4580  CB  ALA A 290     -55.121 -30.058  28.402  1.00 27.52           C  
ATOM   4581  HB1 ALA A 290     -54.287 -30.737  28.224  1.00 27.52           H  
ATOM   4582  HB2 ALA A 290     -55.940 -30.620  28.853  1.00 27.52           H  
ATOM   4583  HB3 ALA A 290     -54.799 -29.275  29.088  1.00 27.52           H  
ATOM   4584  O   ALA A 290     -57.221 -30.929  26.185  1.00 27.52           O  
ATOM   4585  N   ALA A 291     -55.223 -30.863  25.114  1.00 29.44           N  
ATOM   4586  H   ALA A 291     -54.304 -30.448  25.172  1.00 29.44           H  
ATOM   4587  CA  ALA A 291     -55.468 -31.725  23.947  1.00 29.44           C  
ATOM   4588  HA  ALA A 291     -54.480 -32.047  23.615  1.00 29.44           H  
ATOM   4589  C   ALA A 291     -56.103 -31.014  22.731  1.00 29.44           C  
ATOM   4590  CB  ALA A 291     -56.182 -33.027  24.348  1.00 29.44           C  
ATOM   4591  HB1 ALA A 291     -57.233 -32.837  24.566  1.00 29.44           H  
ATOM   4592  HB2 ALA A 291     -55.705 -33.467  25.224  1.00 29.44           H  
ATOM   4593  HB3 ALA A 291     -56.133 -33.738  23.524  1.00 29.44           H  
ATOM   4594  O   ALA A 291     -57.315 -30.856  22.638  1.00 29.44           O  
ATOM   4595  N   GLY A 292     -55.272 -30.616  21.755  1.00 30.46           N  
ATOM   4596  H   GLY A 292     -54.286 -30.814  21.849  1.00 30.46           H  
ATOM   4597  CA  GLY A 292     -55.798 -30.201  20.448  1.00 30.46           C  
ATOM   4598  HA2 GLY A 292     -56.369 -31.027  20.026  1.00 30.46           H  
ATOM   4599  HA3 GLY A 292     -56.495 -29.379  20.608  1.00 30.46           H  
ATOM   4600  C   GLY A 292     -54.795 -29.739  19.388  1.00 30.46           C  
ATOM   4601  O   GLY A 292     -54.983 -30.067  18.225  1.00 30.46           O  
ATOM   4602  N   ILE A 293     -53.735 -28.989  19.727  1.00 31.48           N  
ATOM   4603  H   ILE A 293     -53.663 -28.671  20.683  1.00 31.48           H  
ATOM   4604  CA  ILE A 293     -52.918 -28.303  18.688  1.00 31.48           C  
ATOM   4605  HA  ILE A 293     -53.134 -28.765  17.725  1.00 31.48           H  
ATOM   4606  C   ILE A 293     -51.397 -28.553  18.828  1.00 31.48           C  
ATOM   4607  CB  ILE A 293     -53.394 -26.824  18.526  1.00 31.48           C  
ATOM   4608  HB  ILE A 293     -53.258 -26.309  19.477  1.00 31.48           H  
ATOM   4609  O   ILE A 293     -50.593 -28.024  18.069  1.00 31.48           O  
ATOM   4610  CG1 ILE A 293     -54.910 -26.808  18.169  1.00 31.48           C  
ATOM   4611 HG12 ILE A 293     -55.078 -27.414  17.279  1.00 31.48           H  
ATOM   4612 HG13 ILE A 293     -55.474 -27.248  18.992  1.00 31.48           H  
ATOM   4613  CG2 ILE A 293     -52.619 -26.040  17.447  1.00 31.48           C  
ATOM   4614 HG21 ILE A 293     -52.641 -26.578  16.499  1.00 31.48           H  
ATOM   4615 HG22 ILE A 293     -53.036 -25.042  17.309  1.00 31.48           H  
ATOM   4616 HG23 ILE A 293     -51.587 -25.880  17.757  1.00 31.48           H  
ATOM   4617  CD1 ILE A 293     -55.556 -25.437  17.940  1.00 31.48           C  
ATOM   4618 HD11 ILE A 293     -56.639 -25.553  17.902  1.00 31.48           H  
ATOM   4619 HD12 ILE A 293     -55.228 -25.011  16.992  1.00 31.48           H  
ATOM   4620 HD13 ILE A 293     -55.301 -24.764  18.759  1.00 31.48           H  
ATOM   4621  N   LEU A 294     -50.983 -29.477  19.706  1.00 29.19           N  
ATOM   4622  H   LEU A 294     -51.678 -29.939  20.275  1.00 29.19           H  
ATOM   4623  CA  LEU A 294     -49.571 -29.858  19.886  1.00 29.19           C  
ATOM   4624  HA  LEU A 294     -48.974 -29.066  19.434  1.00 29.19           H  
ATOM   4625  C   LEU A 294     -49.130 -31.141  19.142  1.00 29.19           C  
ATOM   4626  CB  LEU A 294     -49.209 -29.882  21.389  1.00 29.19           C  
ATOM   4627  HB2 LEU A 294     -49.996 -29.407  21.976  1.00 29.19           H  
ATOM   4628  HB3 LEU A 294     -49.156 -30.919  21.720  1.00 29.19           H  
ATOM   4629  O   LEU A 294     -48.063 -31.661  19.441  1.00 29.19           O  
ATOM   4630  CG  LEU A 294     -47.866 -29.169  21.674  1.00 29.19           C  
ATOM   4631  HG  LEU A 294     -47.286 -29.073  20.756  1.00 29.19           H  
ATOM   4632  CD1 LEU A 294     -48.121 -27.770  22.242  1.00 29.19           C  
ATOM   4633 HD11 LEU A 294     -47.169 -27.260  22.392  1.00 29.19           H  
ATOM   4634 HD12 LEU A 294     -48.719 -27.191  21.538  1.00 29.19           H  
ATOM   4635 HD13 LEU A 294     -48.641 -27.837  23.198  1.00 29.19           H  
ATOM   4636  CD2 LEU A 294     -47.012 -29.946  22.671  1.00 29.19           C  
ATOM   4637 HD21 LEU A 294     -46.782 -30.929  22.259  1.00 29.19           H  
ATOM   4638 HD22 LEU A 294     -46.075 -29.418  22.846  1.00 29.19           H  
ATOM   4639 HD23 LEU A 294     -47.543 -30.065  23.615  1.00 29.19           H  
ATOM   4640  N   PHE A 295     -49.902 -31.668  18.179  1.00 31.56           N  
ATOM   4641  H   PHE A 295     -50.784 -31.223  17.971  1.00 31.56           H  
ATOM   4642  CA  PHE A 295     -49.603 -32.984  17.570  1.00 31.56           C  
ATOM   4643  HA  PHE A 295     -48.564 -33.226  17.797  1.00 31.56           H  
ATOM   4644  C   PHE A 295     -49.631 -33.065  16.030  1.00 31.56           C  
ATOM   4645  CB  PHE A 295     -50.445 -34.080  18.255  1.00 31.56           C  
ATOM   4646  HB2 PHE A 295     -51.063 -33.641  19.039  1.00 31.56           H  
ATOM   4647  HB3 PHE A 295     -51.131 -34.532  17.539  1.00 31.56           H  
ATOM   4648  O   PHE A 295     -49.592 -34.163  15.486  1.00 31.56           O  
ATOM   4649  CG  PHE A 295     -49.588 -35.165  18.884  1.00 31.56           C  
ATOM   4650  CD1 PHE A 295     -49.203 -36.292  18.134  1.00 31.56           C  
ATOM   4651  HD1 PHE A 295     -49.533 -36.399  17.111  1.00 31.56           H  
ATOM   4652  CD2 PHE A 295     -49.135 -35.022  20.209  1.00 31.56           C  
ATOM   4653  HD2 PHE A 295     -49.401 -34.146  20.782  1.00 31.56           H  
ATOM   4654  CE1 PHE A 295     -48.383 -37.278  18.712  1.00 31.56           C  
ATOM   4655  HE1 PHE A 295     -48.089 -38.144  18.138  1.00 31.56           H  
ATOM   4656  CE2 PHE A 295     -48.318 -36.009  20.788  1.00 31.56           C  
ATOM   4657  HE2 PHE A 295     -47.968 -35.897  21.804  1.00 31.56           H  
ATOM   4658  CZ  PHE A 295     -47.943 -37.138  20.040  1.00 31.56           C  
ATOM   4659  HZ  PHE A 295     -47.312 -37.895  20.483  1.00 31.56           H  
ATOM   4660  N   ALA A 296     -49.656 -31.939  15.302  1.00 32.63           N  
ATOM   4661  H   ALA A 296     -49.711 -31.053  15.785  1.00 32.63           H  
ATOM   4662  CA  ALA A 296     -49.823 -31.971  13.836  1.00 32.63           C  
ATOM   4663  HA  ALA A 296     -49.738 -33.002  13.493  1.00 32.63           H  
ATOM   4664  C   ALA A 296     -48.767 -31.227  12.990  1.00 32.63           C  
ATOM   4665  CB  ALA A 296     -51.258 -31.549  13.505  1.00 32.63           C  
ATOM   4666  HB1 ALA A 296     -51.435 -31.661  12.435  1.00 32.63           H  
ATOM   4667  HB2 ALA A 296     -51.965 -32.183  14.041  1.00 32.63           H  
ATOM   4668  HB3 ALA A 296     -51.418 -30.508  13.784  1.00 32.63           H  
ATOM   4669  O   ALA A 296     -48.830 -31.310  11.770  1.00 32.63           O  
ATOM   4670  N   HIS A 297     -47.761 -30.562  13.576  1.00 32.54           N  
ATOM   4671  H   HIS A 297     -47.750 -30.480  14.582  1.00 32.54           H  
ATOM   4672  CA  HIS A 297     -46.673 -29.940  12.787  1.00 32.54           C  
ATOM   4673  HA  HIS A 297     -46.691 -30.370  11.785  1.00 32.54           H  
ATOM   4674  C   HIS A 297     -45.245 -30.278  13.248  1.00 32.54           C  
ATOM   4675  CB  HIS A 297     -46.932 -28.434  12.604  1.00 32.54           C  
ATOM   4676  HB2 HIS A 297     -46.001 -27.935  12.333  1.00 32.54           H  
ATOM   4677  HB3 HIS A 297     -47.277 -28.000  13.542  1.00 32.54           H  
ATOM   4678  O   HIS A 297     -44.284 -29.795  12.658  1.00 32.54           O  
ATOM   4679  CG  HIS A 297     -47.924 -28.142  11.501  1.00 32.54           C  
ATOM   4680  CD2 HIS A 297     -47.791 -28.472  10.176  1.00 32.54           C  
ATOM   4681  HD2 HIS A 297     -46.959 -29.000   9.735  1.00 32.54           H  
ATOM   4682  ND1 HIS A 297     -49.123 -27.477  11.628  1.00 32.54           N  
ATOM   4683  HD1 HIS A 297     -49.511 -27.107  12.483  1.00 32.54           H  
ATOM   4684  CE1 HIS A 297     -49.695 -27.414  10.413  1.00 32.54           C  
ATOM   4685  HE1 HIS A 297     -50.649 -26.956  10.197  1.00 32.54           H  
ATOM   4686  NE2 HIS A 297     -48.915 -27.998   9.493  1.00 32.54           N  
ATOM   4687  N   VAL A 298     -45.085 -31.181  14.222  1.00 34.40           N  
ATOM   4688  H   VAL A 298     -45.907 -31.562  14.669  1.00 34.40           H  
ATOM   4689  CA  VAL A 298     -43.767 -31.694  14.662  1.00 34.40           C  
ATOM   4690  HA  VAL A 298     -42.987 -31.066  14.232  1.00 34.40           H  
ATOM   4691  C   VAL A 298     -43.468 -33.100  14.103  1.00 34.40           C  
ATOM   4692  CB  VAL A 298     -43.623 -31.539  16.194  1.00 34.40           C  
ATOM   4693  HB  VAL A 298     -44.464 -32.034  16.680  1.00 34.40           H  
ATOM   4694  O   VAL A 298     -42.346 -33.582  14.192  1.00 34.40           O  
ATOM   4695  CG1 VAL A 298     -42.326 -32.107  16.777  1.00 34.40           C  
ATOM   4696 HG11 VAL A 298     -42.320 -33.194  16.695  1.00 34.40           H  
ATOM   4697 HG12 VAL A 298     -42.247 -31.858  17.835  1.00 34.40           H  
ATOM   4698 HG13 VAL A 298     -41.463 -31.702  16.248  1.00 34.40           H  
ATOM   4699  CG2 VAL A 298     -43.651 -30.043  16.557  1.00 34.40           C  
ATOM   4700 HG21 VAL A 298     -42.830 -29.522  16.065  1.00 34.40           H  
ATOM   4701 HG22 VAL A 298     -43.549 -29.923  17.636  1.00 34.40           H  
ATOM   4702 HG23 VAL A 298     -44.596 -29.589  16.258  1.00 34.40           H  
ATOM   4703  N   THR A 299     -44.406 -33.725  13.385  1.00 34.05           N  
ATOM   4704  H   THR A 299     -45.342 -33.344  13.396  1.00 34.05           H  
ATOM   4705  CA  THR A 299     -44.261 -35.112  12.893  1.00 34.05           C  
ATOM   4706  HA  THR A 299     -43.392 -35.549  13.384  1.00 34.05           H  
ATOM   4707  C   THR A 299     -43.965 -35.233  11.388  1.00 34.05           C  
ATOM   4708  CB  THR A 299     -45.463 -35.984  13.319  1.00 34.05           C  
ATOM   4709  HB  THR A 299     -46.184 -36.030  12.503  1.00 34.05           H  
ATOM   4710  O   THR A 299     -43.891 -36.342  10.876  1.00 34.05           O  
ATOM   4711  CG2 THR A 299     -45.041 -37.400  13.710  1.00 34.05           C  
ATOM   4712 HG21 THR A 299     -45.920 -37.987  13.980  1.00 34.05           H  
ATOM   4713 HG22 THR A 299     -44.546 -37.889  12.871  1.00 34.05           H  
ATOM   4714 HG23 THR A 299     -44.357 -37.367  14.558  1.00 34.05           H  
ATOM   4715  OG1 THR A 299     -46.108 -35.432  14.452  1.00 34.05           O  
ATOM   4716  HG1 THR A 299     -46.777 -36.057  14.743  1.00 34.05           H  
ATOM   4717  N   ILE A 300     -43.755 -34.127  10.654  1.00 33.25           N  
ATOM   4718  H   ILE A 300     -43.846 -33.233  11.115  1.00 33.25           H  
ATOM   4719  CA  ILE A 300     -43.494 -34.160   9.191  1.00 33.25           C  
ATOM   4720  HA  ILE A 300     -43.454 -35.203   8.878  1.00 33.25           H  
ATOM   4721  C   ILE A 300     -42.091 -33.651   8.788  1.00 33.25           C  
ATOM   4722  CB  ILE A 300     -44.703 -33.561   8.411  1.00 33.25           C  
ATOM   4723  HB  ILE A 300     -44.947 -32.592   8.846  1.00 33.25           H  
ATOM   4724  O   ILE A 300     -41.685 -33.831   7.647  1.00 33.25           O  
ATOM   4725  CG1 ILE A 300     -45.919 -34.508   8.592  1.00 33.25           C  
ATOM   4726 HG12 ILE A 300     -45.666 -35.498   8.211  1.00 33.25           H  
ATOM   4727 HG13 ILE A 300     -46.136 -34.609   9.656  1.00 33.25           H  
ATOM   4728  CG2 ILE A 300     -44.438 -33.343   6.908  1.00 33.25           C  
ATOM   4729 HG21 ILE A 300     -45.321 -32.943   6.409  1.00 33.25           H  
ATOM   4730 HG22 ILE A 300     -44.149 -34.282   6.436  1.00 33.25           H  
ATOM   4731 HG23 ILE A 300     -43.646 -32.608   6.765  1.00 33.25           H  
ATOM   4732  CD1 ILE A 300     -47.224 -34.056   7.922  1.00 33.25           C  
ATOM   4733 HD11 ILE A 300     -48.040 -34.693   8.262  1.00 33.25           H  
ATOM   4734 HD12 ILE A 300     -47.151 -34.145   6.838  1.00 33.25           H  
ATOM   4735 HD13 ILE A 300     -47.444 -33.024   8.195  1.00 33.25           H  
ATOM   4736  N   MET A 301     -41.263 -33.138   9.709  1.00 28.61           N  
ATOM   4737  H   MET A 301     -41.600 -33.008  10.653  1.00 28.61           H  
ATOM   4738  CA  MET A 301     -39.862 -32.772   9.391  1.00 28.61           C  
ATOM   4739  HA  MET A 301     -39.677 -32.981   8.338  1.00 28.61           H  
ATOM   4740  C   MET A 301     -38.777 -33.629  10.058  1.00 28.61           C  
ATOM   4741  CB  MET A 301     -39.627 -31.262   9.548  1.00 28.61           C  
ATOM   4742  HB2 MET A 301     -38.566 -31.077   9.719  1.00 28.61           H  
ATOM   4743  HB3 MET A 301     -40.181 -30.871  10.402  1.00 28.61           H  
ATOM   4744  O   MET A 301     -37.600 -33.443   9.765  1.00 28.61           O  
ATOM   4745  CG  MET A 301     -40.021 -30.516   8.268  1.00 28.61           C  
ATOM   4746  HG2 MET A 301     -41.108 -30.498   8.187  1.00 28.61           H  
ATOM   4747  HG3 MET A 301     -39.621 -31.050   7.406  1.00 28.61           H  
ATOM   4748  SD  MET A 301     -39.383 -28.821   8.203  1.00 28.61           S  
ATOM   4749  CE  MET A 301     -40.068 -28.297   6.612  1.00 28.61           C  
ATOM   4750  HE1 MET A 301     -39.770 -27.268   6.411  1.00 28.61           H  
ATOM   4751  HE2 MET A 301     -39.690 -28.945   5.821  1.00 28.61           H  
ATOM   4752  HE3 MET A 301     -41.156 -28.359   6.644  1.00 28.61           H  
ATOM   4753  N   VAL A 302     -39.140 -34.645  10.845  1.00 31.46           N  
ATOM   4754  H   VAL A 302     -40.118 -34.766  11.069  1.00 31.46           H  
ATOM   4755  CA  VAL A 302     -38.170 -35.628  11.381  1.00 31.46           C  
ATOM   4756  HA  VAL A 302     -37.204 -35.131  11.472  1.00 31.46           H  
ATOM   4757  C   VAL A 302     -37.913 -36.795  10.401  1.00 31.46           C  
ATOM   4758  CB  VAL A 302     -38.553 -36.045  12.821  1.00 31.46           C  
ATOM   4759  HB  VAL A 302     -39.535 -36.518  12.806  1.00 31.46           H  
ATOM   4760  O   VAL A 302     -37.070 -37.646  10.642  1.00 31.46           O  
ATOM   4761  CG1 VAL A 302     -37.555 -37.002  13.486  1.00 31.46           C  
ATOM   4762 HG11 VAL A 302     -36.540 -36.615  13.396  1.00 31.46           H  
ATOM   4763 HG12 VAL A 302     -37.608 -37.987  13.023  1.00 31.46           H  
ATOM   4764 HG13 VAL A 302     -37.798 -37.130  14.541  1.00 31.46           H  
ATOM   4765  CG2 VAL A 302     -38.619 -34.798  13.721  1.00 31.46           C  
ATOM   4766 HG21 VAL A 302     -39.401 -34.117  13.386  1.00 31.46           H  
ATOM   4767 HG22 VAL A 302     -37.660 -34.280  13.719  1.00 31.46           H  
ATOM   4768 HG23 VAL A 302     -38.861 -35.091  14.743  1.00 31.46           H  
ATOM   4769  N   ALA A 303     -38.547 -36.804   9.224  1.00 31.48           N  
ATOM   4770  H   ALA A 303     -39.229 -36.082   9.044  1.00 31.48           H  
ATOM   4771  CA  ALA A 303     -38.406 -37.882   8.238  1.00 31.48           C  
ATOM   4772  HA  ALA A 303     -38.039 -38.773   8.749  1.00 31.48           H  
ATOM   4773  C   ALA A 303     -37.393 -37.616   7.099  1.00 31.48           C  
ATOM   4774  CB  ALA A 303     -39.807 -38.229   7.719  1.00 31.48           C  
ATOM   4775  HB1 ALA A 303     -40.221 -37.388   7.163  1.00 31.48           H  
ATOM   4776  HB2 ALA A 303     -39.750 -39.095   7.060  1.00 31.48           H  
ATOM   4777  HB3 ALA A 303     -40.464 -38.472   8.554  1.00 31.48           H  
ATOM   4778  O   ALA A 303     -37.344 -38.391   6.152  1.00 31.48           O  
ATOM   4779  N   SER A 304     -36.602 -36.531   7.128  1.00 31.09           N  
ATOM   4780  H   SER A 304     -36.655 -35.916   7.927  1.00 31.09           H  
ATOM   4781  CA  SER A 304     -35.774 -36.139   5.958  1.00 31.09           C  
ATOM   4782  HA  SER A 304     -35.878 -36.887   5.172  1.00 31.09           H  
ATOM   4783  C   SER A 304     -34.263 -36.037   6.191  1.00 31.09           C  
ATOM   4784  CB  SER A 304     -36.278 -34.829   5.351  1.00 31.09           C  
ATOM   4785  HB2 SER A 304     -35.814 -34.671   4.378  1.00 31.09           H  
ATOM   4786  HB3 SER A 304     -35.999 -34.006   6.008  1.00 31.09           H  
ATOM   4787  O   SER A 304     -33.530 -35.828   5.231  1.00 31.09           O  
ATOM   4788  OG  SER A 304     -37.684 -34.831   5.210  1.00 31.09           O  
ATOM   4789  HG  SER A 304     -38.044 -35.499   5.797  1.00 31.09           H  
ATOM   4790  N   VAL A 305     -33.759 -36.187   7.420  1.00 30.72           N  
ATOM   4791  H   VAL A 305     -34.385 -36.384   8.188  1.00 30.72           H  
ATOM   4792  CA  VAL A 305     -32.309 -36.131   7.694  1.00 30.72           C  
ATOM   4793  HA  VAL A 305     -31.772 -36.407   6.787  1.00 30.72           H  
ATOM   4794  C   VAL A 305     -31.956 -37.182   8.744  1.00 30.72           C  
ATOM   4795  CB  VAL A 305     -31.828 -34.710   8.075  1.00 30.72           C  
ATOM   4796  HB  VAL A 305     -32.220 -34.441   9.056  1.00 30.72           H  
ATOM   4797  O   VAL A 305     -31.763 -36.894   9.918  1.00 30.72           O  
ATOM   4798  CG1 VAL A 305     -30.293 -34.655   8.111  1.00 30.72           C  
ATOM   4799 HG11 VAL A 305     -29.967 -33.651   8.384  1.00 30.72           H  
ATOM   4800 HG12 VAL A 305     -29.882 -34.913   7.135  1.00 30.72           H  
ATOM   4801 HG13 VAL A 305     -29.907 -35.346   8.860  1.00 30.72           H  
ATOM   4802  CG2 VAL A 305     -32.276 -33.633   7.074  1.00 30.72           C  
ATOM   4803 HG21 VAL A 305     -33.363 -33.543   7.078  1.00 30.72           H  
ATOM   4804 HG22 VAL A 305     -31.861 -32.667   7.361  1.00 30.72           H  
ATOM   4805 HG23 VAL A 305     -31.934 -33.885   6.070  1.00 30.72           H  
ATOM   4806  N   GLY A 306     -31.941 -38.435   8.301  1.00 27.53           N  
ATOM   4807  H   GLY A 306     -32.201 -38.593   7.338  1.00 27.53           H  
ATOM   4808  CA  GLY A 306     -31.616 -39.604   9.112  1.00 27.53           C  
ATOM   4809  HA2 GLY A 306     -32.485 -39.896   9.702  1.00 27.53           H  
ATOM   4810  HA3 GLY A 306     -30.793 -39.371   9.787  1.00 27.53           H  
ATOM   4811  C   GLY A 306     -31.208 -40.768   8.219  1.00 27.53           C  
ATOM   4812  O   GLY A 306     -31.851 -41.808   8.225  1.00 27.53           O  
ATOM   4813  N   ILE A 307     -30.174 -40.575   7.397  1.00 29.76           N  
ATOM   4814  H   ILE A 307     -29.716 -39.675   7.407  1.00 29.76           H  
ATOM   4815  CA  ILE A 307     -29.507 -41.660   6.669  1.00 29.76           C  
ATOM   4816  HA  ILE A 307     -29.797 -42.615   7.107  1.00 29.76           H  
ATOM   4817  C   ILE A 307     -28.005 -41.480   6.879  1.00 29.76           C  
ATOM   4818  CB  ILE A 307     -29.894 -41.711   5.165  1.00 29.76           C  
ATOM   4819  HB  ILE A 307     -29.537 -40.802   4.682  1.00 29.76           H  
ATOM   4820  O   ILE A 307     -27.384 -40.646   6.231  1.00 29.76           O  
ATOM   4821  CG1 ILE A 307     -31.424 -41.803   4.963  1.00 29.76           C  
ATOM   4822 HG12 ILE A 307     -31.809 -42.682   5.479  1.00 29.76           H  
ATOM   4823 HG13 ILE A 307     -31.891 -40.922   5.403  1.00 29.76           H  
ATOM   4824  CG2 ILE A 307     -29.225 -42.926   4.487  1.00 29.76           C  
ATOM   4825 HG21 ILE A 307     -29.679 -43.850   4.843  1.00 29.76           H  
ATOM   4826 HG22 ILE A 307     -28.156 -42.957   4.698  1.00 29.76           H  
ATOM   4827 HG23 ILE A 307     -29.340 -42.862   3.405  1.00 29.76           H  
ATOM   4828  CD1 ILE A 307     -31.871 -41.859   3.495  1.00 29.76           C  
ATOM   4829 HD11 ILE A 307     -32.955 -41.756   3.446  1.00 29.76           H  
ATOM   4830 HD12 ILE A 307     -31.599 -42.815   3.046  1.00 29.76           H  
ATOM   4831 HD13 ILE A 307     -31.413 -41.045   2.934  1.00 29.76           H  
ATOM   4832  N   GLN A 308     -27.453 -42.224   7.839  1.00 30.60           N  
ATOM   4833  H   GLN A 308     -28.110 -42.558   8.529  1.00 30.60           H  
ATOM   4834  CA  GLN A 308     -26.271 -43.088   7.704  1.00 30.60           C  
ATOM   4835  HA  GLN A 308     -26.616 -44.020   7.256  1.00 30.60           H  
ATOM   4836  C   GLN A 308     -25.707 -43.446   9.090  1.00 30.60           C  
ATOM   4837  CB  GLN A 308     -25.139 -42.537   6.806  1.00 30.60           C  
ATOM   4838  HB2 GLN A 308     -25.020 -41.462   6.945  1.00 30.60           H  
ATOM   4839  HB3 GLN A 308     -24.205 -43.013   7.105  1.00 30.60           H  
ATOM   4840  O   GLN A 308     -25.423 -42.570   9.901  1.00 30.60           O  
ATOM   4841  CG  GLN A 308     -25.364 -42.880   5.317  1.00 30.60           C  
ATOM   4842  HG2 GLN A 308     -25.642 -43.930   5.223  1.00 30.60           H  
ATOM   4843  HG3 GLN A 308     -26.167 -42.270   4.905  1.00 30.60           H  
ATOM   4844  CD  GLN A 308     -24.158 -42.626   4.425  1.00 30.60           C  
ATOM   4845  NE2 GLN A 308     -24.118 -43.216   3.250  1.00 30.60           N  
ATOM   4846 HE21 GLN A 308     -24.882 -43.792   2.927  1.00 30.60           H  
ATOM   4847 HE22 GLN A 308     -23.313 -43.004   2.679  1.00 30.60           H  
ATOM   4848  OE1 GLN A 308     -23.230 -41.910   4.755  1.00 30.60           O  
ATOM   4849  N   LYS A 309     -25.476 -44.756   9.264  1.00 26.87           N  
ATOM   4850  H   LYS A 309     -25.777 -45.339   8.497  1.00 26.87           H  
ATOM   4851  CA  LYS A 309     -24.857 -45.483  10.388  1.00 26.87           C  
ATOM   4852  HA  LYS A 309     -24.634 -46.486  10.025  1.00 26.87           H  
ATOM   4853  C   LYS A 309     -25.730 -45.719  11.622  1.00 26.87           C  
ATOM   4854  CB  LYS A 309     -23.498 -44.880  10.794  1.00 26.87           C  
ATOM   4855  HB2 LYS A 309     -23.581 -43.807  10.967  1.00 26.87           H  
ATOM   4856  HB3 LYS A 309     -23.200 -45.332  11.740  1.00 26.87           H  
ATOM   4857  O   LYS A 309     -25.725 -44.911  12.531  1.00 26.87           O  
ATOM   4858  CG  LYS A 309     -22.393 -45.170   9.779  1.00 26.87           C  
ATOM   4859  HG2 LYS A 309     -22.634 -44.712   8.820  1.00 26.87           H  
ATOM   4860  HG3 LYS A 309     -22.304 -46.249   9.651  1.00 26.87           H  
ATOM   4861  CD  LYS A 309     -21.063 -44.611  10.297  1.00 26.87           C  
ATOM   4862  HD2 LYS A 309     -21.111 -43.522  10.306  1.00 26.87           H  
ATOM   4863  HD3 LYS A 309     -20.893 -44.969  11.312  1.00 26.87           H  
ATOM   4864  CE  LYS A 309     -19.921 -45.087   9.397  1.00 26.87           C  
ATOM   4865  HE2 LYS A 309     -19.930 -46.177   9.374  1.00 26.87           H  
ATOM   4866  HE3 LYS A 309     -20.104 -44.731   8.384  1.00 26.87           H  
ATOM   4867  NZ  LYS A 309     -18.609 -44.600   9.886  1.00 26.87           N  
ATOM   4868  HZ1 LYS A 309     -17.866 -44.928   9.285  1.00 26.87           H  
ATOM   4869  HZ2 LYS A 309     -18.435 -44.946  10.819  1.00 26.87           H  
ATOM   4870  HZ3 LYS A 309     -18.592 -43.591   9.906  1.00 26.87           H  
ATOM   4871  N   TYR A 310     -26.336 -46.905  11.689  1.00 30.98           N  
ATOM   4872  H   TYR A 310     -26.651 -47.308  10.819  1.00 30.98           H  
ATOM   4873  CA  TYR A 310     -25.967 -47.933  12.673  1.00 30.98           C  
ATOM   4874  HA  TYR A 310     -24.894 -47.877  12.853  1.00 30.98           H  
ATOM   4875  C   TYR A 310     -26.257 -49.309  12.061  1.00 30.98           C  
ATOM   4876  CB  TYR A 310     -26.674 -47.756  14.028  1.00 30.98           C  
ATOM   4877  HB2 TYR A 310     -26.870 -48.738  14.458  1.00 30.98           H  
ATOM   4878  HB3 TYR A 310     -27.638 -47.268  13.886  1.00 30.98           H  
ATOM   4879  O   TYR A 310     -27.311 -49.512  11.464  1.00 30.98           O  
ATOM   4880  CG  TYR A 310     -25.832 -46.982  15.028  1.00 30.98           C  
ATOM   4881  CD1 TYR A 310     -24.788 -47.629  15.720  1.00 30.98           C  
ATOM   4882  HD1 TYR A 310     -24.634 -48.691  15.596  1.00 30.98           H  
ATOM   4883  CD2 TYR A 310     -26.060 -45.610  15.241  1.00 30.98           C  
ATOM   4884  HD2 TYR A 310     -26.873 -45.117  14.728  1.00 30.98           H  
ATOM   4885  CE1 TYR A 310     -23.950 -46.893  16.582  1.00 30.98           C  
ATOM   4886  HE1 TYR A 310     -23.153 -47.382  17.123  1.00 30.98           H  
ATOM   4887  CE2 TYR A 310     -25.214 -44.865  16.081  1.00 30.98           C  
ATOM   4888  HE2 TYR A 310     -25.385 -43.807  16.213  1.00 30.98           H  
ATOM   4889  OH  TYR A 310     -23.334 -44.792  17.565  1.00 30.98           O  
ATOM   4890  HH  TYR A 310     -23.633 -43.884  17.652  1.00 30.98           H  
ATOM   4891  CZ  TYR A 310     -24.153 -45.508  16.752  1.00 30.98           C  
ATOM   4892  N   GLY A 311     -25.279 -50.209  12.136  1.00 27.22           N  
ATOM   4893  H   GLY A 311     -24.481 -49.985  12.713  1.00 27.22           H  
ATOM   4894  CA  GLY A 311     -25.481 -51.627  11.864  1.00 27.22           C  
ATOM   4895  HA2 GLY A 311     -24.552 -52.081  11.522  1.00 27.22           H  
ATOM   4896  HA3 GLY A 311     -26.237 -51.760  11.089  1.00 27.22           H  
ATOM   4897  C   GLY A 311     -25.935 -52.348  13.128  1.00 27.22           C  
ATOM   4898  O   GLY A 311     -25.722 -51.838  14.227  1.00 27.22           O  
ATOM   4899  N   VAL A 312     -26.551 -53.512  12.941  1.00 32.04           N  
ATOM   4900  H   VAL A 312     -27.009 -53.625  12.048  1.00 32.04           H  
ATOM   4901  CA  VAL A 312     -26.275 -54.808  13.592  1.00 32.04           C  
ATOM   4902  HA  VAL A 312     -25.423 -55.262  13.086  1.00 32.04           H  
ATOM   4903  C   VAL A 312     -27.482 -55.714  13.321  1.00 32.04           C  
ATOM   4904  CB  VAL A 312     -25.917 -54.740  15.095  1.00 32.04           C  
ATOM   4905  HB  VAL A 312     -26.589 -54.040  15.593  1.00 32.04           H  
ATOM   4906  O   VAL A 312     -28.633 -55.289  13.370  1.00 32.04           O  
ATOM   4907  CG1 VAL A 312     -26.013 -56.098  15.807  1.00 32.04           C  
ATOM   4908 HG11 VAL A 312     -27.048 -56.440  15.832  1.00 32.04           H  
ATOM   4909 HG12 VAL A 312     -25.672 -56.004  16.838  1.00 32.04           H  
ATOM   4910 HG13 VAL A 312     -25.408 -56.847  15.295  1.00 32.04           H  
ATOM   4911  CG2 VAL A 312     -24.452 -54.290  15.297  1.00 32.04           C  
ATOM   4912 HG21 VAL A 312     -23.785 -55.150  15.363  1.00 32.04           H  
ATOM   4913 HG22 VAL A 312     -24.382 -53.718  16.222  1.00 32.04           H  
ATOM   4914 HG23 VAL A 312     -24.095 -53.675  14.472  1.00 32.04           H  
ATOM   4915  N   ASP A 313     -27.154 -56.945  12.954  1.00 28.97           N  
ATOM   4916  H   ASP A 313     -26.171 -57.175  12.967  1.00 28.97           H  
ATOM   4917  CA  ASP A 313     -28.001 -58.039  12.499  1.00 28.97           C  
ATOM   4918  HA  ASP A 313     -28.414 -57.789  11.522  1.00 28.97           H  
ATOM   4919  C   ASP A 313     -29.144 -58.420  13.455  1.00 28.97           C  
ATOM   4920  CB  ASP A 313     -27.067 -59.251  12.345  1.00 28.97           C  
ATOM   4921  HB2 ASP A 313     -27.640 -60.092  11.954  1.00 28.97           H  
ATOM   4922  HB3 ASP A 313     -26.674 -59.533  13.322  1.00 28.97           H  
ATOM   4923  O   ASP A 313     -28.959 -58.456  14.669  1.00 28.97           O  
ATOM   4924  CG  ASP A 313     -25.908 -58.959  11.394  1.00 28.97           C  
ATOM   4925  OD1 ASP A 313     -26.204 -58.740  10.201  1.00 28.97           O  
ATOM   4926  OD2 ASP A 313     -24.760 -58.860  11.883  1.00 28.97           O  
ATOM   4927  N   THR A 314     -30.310 -58.783  12.906  1.00 33.70           N  
ATOM   4928  H   THR A 314     -30.523 -58.289  12.051  1.00 33.70           H  
ATOM   4929  CA  THR A 314     -30.905 -60.145  12.936  1.00 33.70           C  
ATOM   4930  HA  THR A 314     -30.421 -60.706  12.137  1.00 33.70           H  
ATOM   4931  C   THR A 314     -32.411 -60.115  12.596  1.00 33.70           C  
ATOM   4932  CB  THR A 314     -30.684 -60.983  14.219  1.00 33.70           C  
ATOM   4933  HB  THR A 314     -31.448 -61.760  14.256  1.00 33.70           H  
ATOM   4934  O   THR A 314     -33.208 -59.415  13.209  1.00 33.70           O  
ATOM   4935  CG2 THR A 314     -29.323 -61.689  14.210  1.00 33.70           C  
ATOM   4936 HG21 THR A 314     -28.505 -60.969  14.225  1.00 33.70           H  
ATOM   4937 HG22 THR A 314     -29.247 -62.319  15.097  1.00 33.70           H  
ATOM   4938 HG23 THR A 314     -29.239 -62.322  13.326  1.00 33.70           H
[truncated: 392,130 more chars]
