# Supplementary material for: Nuclear genome of Bulinus truncatus, an intermediate host of the carcinogenic human blood fluke Schistosoma haematobium
Source: Nat Commun. 2022 Feb 21;13:977. doi: 10.1038/s41467-022-28634-9 (PMC8861042; doi:10.1038/s41467-022-28634-9)
Supplement: Supplementary file 6 — Supplementary Data 3 [file 41467_2022_28634_MOESM6_ESM.zip › Supplementary_Data_3/btru_002571-t1.mature.pep.pdb]

ATOM      1  N   THR A   1     -15.606  -9.938   5.784  1.00 46.75           N  
ATOM      2  H   THR A   1     -15.465  -9.993   6.783  1.00 46.75           H  
ATOM      3  H2  THR A   1     -14.716  -9.809   5.323  1.00 46.75           H  
ATOM      4  H3  THR A   1     -16.007 -10.790   5.419  1.00 46.75           H  
ATOM      5  CA  THR A   1     -16.462  -8.787   5.464  1.00 46.75           C  
ATOM      6  HA  THR A   1     -17.468  -8.935   5.856  1.00 46.75           H  
ATOM      7  C   THR A   1     -16.491  -8.722   3.973  1.00 46.75           C  
ATOM      8  CB  THR A   1     -15.887  -7.487   6.028  1.00 46.75           C  
ATOM      9  HB  THR A   1     -14.940  -7.238   5.550  1.00 46.75           H  
ATOM     10  O   THR A   1     -15.444  -8.455   3.402  1.00 46.75           O  
ATOM     11  CG2 THR A   1     -16.857  -6.318   5.913  1.00 46.75           C  
ATOM     12 HG21 THR A   1     -16.428  -5.442   6.399  1.00 46.75           H  
ATOM     13 HG22 THR A   1     -17.807  -6.562   6.388  1.00 46.75           H  
ATOM     14 HG23 THR A   1     -17.028  -6.076   4.864  1.00 46.75           H  
ATOM     15  OG1 THR A   1     -15.648  -7.707   7.393  1.00 46.75           O  
ATOM     16  HG1 THR A   1     -15.360  -6.864   7.753  1.00 46.75           H  
ATOM     17  N   ARG A   2     -17.628  -9.050   3.355  1.00 57.98           N  
ATOM     18  H   ARG A   2     -18.471  -9.237   3.878  1.00 57.98           H  
ATOM     19  CA  ARG A   2     -17.719  -9.027   1.899  1.00 57.98           C  
ATOM     20  HA  ARG A   2     -16.897  -9.615   1.491  1.00 57.98           H  
ATOM     21  C   ARG A   2     -17.539  -7.580   1.474  1.00 57.98           C  
ATOM     22  CB  ARG A   2     -19.053  -9.641   1.446  1.00 57.98           C  
ATOM     23  HB2 ARG A   2     -19.861  -8.921   1.570  1.00 57.98           H  
ATOM     24  HB3 ARG A   2     -19.264 -10.505   2.076  1.00 57.98           H  
ATOM     25  O   ARG A   2     -18.333  -6.741   1.894  1.00 57.98           O  
ATOM     26  CG  ARG A   2     -19.002 -10.125  -0.010  1.00 57.98           C  
ATOM     27  HG2 ARG A   2     -18.175 -10.827  -0.118  1.00 57.98           H  
ATOM     28  HG3 ARG A   2     -18.843  -9.280  -0.680  1.00 57.98           H  
ATOM     29  CD  ARG A   2     -20.318 -10.831  -0.362  1.00 57.98           C  
ATOM     30  HD2 ARG A   2     -21.108 -10.083  -0.421  1.00 57.98           H  
ATOM     31  HD3 ARG A   2     -20.560 -11.537   0.433  1.00 57.98           H  
ATOM     32  NE  ARG A   2     -20.224 -11.570  -1.635  1.00 57.98           N  
ATOM     33  HE  ARG A   2     -19.316 -11.590  -2.078  1.00 57.98           H  
ATOM     34  NH1 ARG A   2     -22.404 -12.288  -1.719  1.00 57.98           N  
ATOM     35 HH11 ARG A   2     -23.146 -12.782  -2.194  1.00 57.98           H  
ATOM     36 HH12 ARG A   2     -22.598 -11.748  -0.888  1.00 57.98           H  
ATOM     37  NH2 ARG A   2     -20.975 -12.910  -3.320  1.00 57.98           N  
ATOM     38 HH21 ARG A   2     -21.718 -13.432  -3.764  1.00 57.98           H  
ATOM     39 HH22 ARG A   2     -20.049 -12.936  -3.721  1.00 57.98           H  
ATOM     40  CZ  ARG A   2     -21.197 -12.250  -2.217  1.00 57.98           C  
ATOM     41  N   LEU A   3     -16.484  -7.296   0.715  1.00 67.00           N  
ATOM     42  H   LEU A   3     -15.829  -8.040   0.520  1.00 67.00           H  
ATOM     43  CA  LEU A   3     -16.304  -6.007   0.053  1.00 67.00           C  
ATOM     44  HA  LEU A   3     -16.150  -5.232   0.803  1.00 67.00           H  
ATOM     45  C   LEU A   3     -17.587  -5.718  -0.712  1.00 67.00           C  
ATOM     46  CB  LEU A   3     -15.095  -6.092  -0.889  1.00 67.00           C  
ATOM     47  HB2 LEU A   3     -14.684  -7.101  -0.858  1.00 67.00           H  
ATOM     48  HB3 LEU A   3     -15.391  -5.900  -1.921  1.00 67.00           H  
ATOM     49  O   LEU A   3     -17.908  -6.406  -1.687  1.00 67.00           O  
ATOM     50  CG  LEU A   3     -13.998  -5.103  -0.503  1.00 67.00           C  
ATOM     51  HG  LEU A   3     -13.853  -5.110   0.577  1.00 67.00           H  
ATOM     52  CD1 LEU A   3     -12.721  -5.557  -1.180  1.00 67.00           C  
ATOM     53 HD11 LEU A   3     -12.891  -5.742  -2.240  1.00 67.00           H  
ATOM     54 HD12 LEU A   3     -11.983  -4.760  -1.088  1.00 67.00           H  
ATOM     55 HD13 LEU A   3     -12.364  -6.468  -0.700  1.00 67.00           H  
ATOM     56  CD2 LEU A   3     -14.311  -3.685  -0.965  1.00 67.00           C  
ATOM     57 HD21 LEU A   3     -14.346  -3.629  -2.053  1.00 67.00           H  
ATOM     58 HD22 LEU A   3     -15.260  -3.346  -0.548  1.00 67.00           H  
ATOM     59 HD23 LEU A   3     -13.525  -3.028  -0.592  1.00 67.00           H  
ATOM     60  N   SER A   4     -18.389  -4.799  -0.186  1.00 58.10           N  
ATOM     61  H   SER A   4     -18.118  -4.291   0.644  1.00 58.10           H  
ATOM     62  CA  SER A   4     -19.743  -4.681  -0.677  1.00 58.10           C  
ATOM     63  HA  SER A   4     -20.066  -5.681  -0.964  1.00 58.10           H  
ATOM     64  C   SER A   4     -19.696  -3.852  -1.956  1.00 58.10           C  
ATOM     65  CB  SER A   4     -20.743  -4.311   0.429  1.00 58.10           C  
ATOM     66  HB2 SER A   4     -21.660  -4.870   0.240  1.00 58.10           H  
ATOM     67  HB3 SER A   4     -20.362  -4.649   1.393  1.00 58.10           H  
ATOM     68  O   SER A   4     -19.422  -2.648  -1.974  1.00 58.10           O  
ATOM     69  OG  SER A   4     -21.074  -2.952   0.511  1.00 58.10           O  
ATOM     70  HG  SER A   4     -21.925  -2.915   0.953  1.00 58.10           H  
ATOM     71  N   LYS A   5     -19.983  -4.527  -3.074  1.00 67.10           N  
ATOM     72  H   LYS A   5     -20.069  -5.530  -2.999  1.00 67.10           H  
ATOM     73  CA  LYS A   5     -20.341  -3.889  -4.350  1.00 67.10           C  
ATOM     74  HA  LYS A   5     -19.626  -3.092  -4.556  1.00 67.10           H  
ATOM     75  C   LYS A   5     -21.715  -3.194  -4.258  1.00 67.10           C  
ATOM     76  CB  LYS A   5     -20.272  -4.906  -5.510  1.00 67.10           C  
ATOM     77  HB2 LYS A   5     -20.570  -4.399  -6.428  1.00 67.10           H  
ATOM     78  HB3 LYS A   5     -20.976  -5.718  -5.328  1.00 67.10           H  
ATOM     79  O   LYS A   5     -22.340  -2.928  -5.271  1.00 67.10           O  
ATOM     80  CG  LYS A   5     -18.862  -5.482  -5.722  1.00 67.10           C  
ATOM     81  HG2 LYS A   5     -18.156  -4.653  -5.780  1.00 67.10           H  
ATOM     82  HG3 LYS A   5     -18.591  -6.108  -4.872  1.00 67.10           H  
ATOM     83  CD  LYS A   5     -18.755  -6.310  -7.016  1.00 67.10           C  
ATOM     84  HD2 LYS A   5     -19.060  -5.687  -7.857  1.00 67.10           H  
ATOM     85  HD3 LYS A   5     -19.400  -7.186  -6.956  1.00 67.10           H  
ATOM     86  CE  LYS A   5     -17.290  -6.732  -7.194  1.00 67.10           C  
ATOM     87  HE2 LYS A   5     -16.675  -5.847  -7.030  1.00 67.10           H  
ATOM     88  HE3 LYS A   5     -17.022  -7.459  -6.427  1.00 67.10           H  
ATOM     89  NZ  LYS A   5     -16.976  -7.254  -8.545  1.00 67.10           N  
ATOM     90  HZ1 LYS A   5     -17.241  -6.574  -9.244  1.00 67.10           H  
ATOM     91  HZ2 LYS A   5     -15.973  -7.344  -8.624  1.00 67.10           H  
ATOM     92  HZ3 LYS A   5     -17.412  -8.145  -8.731  1.00 67.10           H  
ATOM     93  N   GLU A   6     -22.198  -2.942  -3.038  1.00 66.34           N  
ATOM     94  H   GLU A   6     -21.597  -3.111  -2.244  1.00 66.34           H  
ATOM     95  CA  GLU A   6     -23.489  -2.330  -2.741  1.00 66.34           C  
ATOM     96  HA  GLU A   6     -24.254  -2.730  -3.406  1.00 66.34           H  
ATOM     97  C   GLU A   6     -23.466  -0.817  -2.918  1.00 66.34           C  
ATOM     98  CB  GLU A   6     -23.896  -2.602  -1.287  1.00 66.34           C  
ATOM     99  HB2 GLU A   6     -23.130  -2.155  -0.653  1.00 66.34           H  
ATOM    100  HB3 GLU A   6     -24.833  -2.087  -1.075  1.00 66.34           H  
ATOM    101  O   GLU A   6     -24.536  -0.240  -2.930  1.00 66.34           O  
ATOM    102  CG  GLU A   6     -24.097  -4.083  -0.938  1.00 66.34           C  
ATOM    103  HG2 GLU A   6     -23.258  -4.666  -1.316  1.00 66.34           H  
ATOM    104  HG3 GLU A   6     -24.997  -4.436  -1.442  1.00 66.34           H  
ATOM    105  CD  GLU A   6     -24.218  -4.318   0.578  1.00 66.34           C  
ATOM    106  OE1 GLU A   6     -24.686  -5.417   0.947  1.00 66.34           O  
ATOM    107  OE2 GLU A   6     -23.726  -3.464   1.357  1.00 66.34           O  
ATOM    108  N   VAL A   7     -22.304  -0.167  -3.036  1.00 72.19           N  
ATOM    109  H   VAL A   7     -21.449  -0.704  -3.026  1.00 72.19           H  
ATOM    110  CA  VAL A   7     -22.247   1.246  -3.439  1.00 72.19           C  
ATOM    111  HA  VAL A   7     -23.238   1.686  -3.320  1.00 72.19           H  
ATOM    112  C   VAL A   7     -21.892   1.311  -4.916  1.00 72.19           C  
ATOM    113  CB  VAL A   7     -21.305   2.103  -2.578  1.00 72.19           C  
ATOM    114  HB  VAL A   7     -20.275   1.769  -2.705  1.00 72.19           H  
ATOM    115  O   VAL A   7     -20.815   0.859  -5.317  1.00 72.19           O  
ATOM    116  CG1 VAL A   7     -21.362   3.577  -2.989  1.00 72.19           C  
ATOM    117 HG11 VAL A   7     -20.725   4.177  -2.339  1.00 72.19           H  
ATOM    118 HG12 VAL A   7     -20.996   3.683  -4.011  1.00 72.19           H  
ATOM    119 HG13 VAL A   7     -22.387   3.942  -2.943  1.00 72.19           H  
ATOM    120  CG2 VAL A   7     -21.653   1.999  -1.092  1.00 72.19           C  
ATOM    121 HG21 VAL A   7     -20.979   2.636  -0.519  1.00 72.19           H  
ATOM    122 HG22 VAL A   7     -21.534   0.969  -0.753  1.00 72.19           H  
ATOM    123 HG23 VAL A   7     -22.684   2.314  -0.929  1.00 72.19           H  
ATOM    124  N   SER A   8     -22.836   1.862  -5.665  1.00 77.37           N  
ATOM    125  H   SER A   8     -23.685   2.133  -5.190  1.00 77.37           H  
ATOM    126  CA  SER A   8     -22.824   2.201  -7.083  1.00 77.37           C  
ATOM    127  HA  SER A   8     -21.799   2.270  -7.446  1.00 77.37           H  
ATOM    128  C   SER A   8     -23.513   3.557  -7.260  1.00 77.37           C  
ATOM    129  CB  SER A   8     -23.557   1.122  -7.888  1.00 77.37           C  
ATOM    130  HB2 SER A   8     -23.394   1.293  -8.952  1.00 77.37           H  
ATOM    131  HB3 SER A   8     -23.152   0.143  -7.631  1.00 77.37           H  
ATOM    132  O   SER A   8     -24.086   4.111  -6.317  1.00 77.37           O  
ATOM    133  OG  SER A   8     -24.948   1.143  -7.631  1.00 77.37           O  
ATOM    134  HG  SER A   8     -25.083   1.192  -6.682  1.00 77.37           H  
ATOM    135  N   GLU A   9     -23.515   4.087  -8.475  1.00 77.21           N  
ATOM    136  H   GLU A   9     -22.942   3.669  -9.194  1.00 77.21           H  
ATOM    137  CA  GLU A   9     -24.215   5.331  -8.793  1.00 77.21           C  
ATOM    138  HA  GLU A   9     -23.791   6.122  -8.174  1.00 77.21           H  
ATOM    139  C   GLU A   9     -25.728   5.286  -8.484  1.00 77.21           C  
ATOM    140  CB  GLU A   9     -23.907   5.650 -10.259  1.00 77.21           C  
ATOM    141  HB2 GLU A   9     -24.531   5.044 -10.917  1.00 77.21           H  
ATOM    142  HB3 GLU A   9     -22.865   5.379 -10.429  1.00 77.21           H  
ATOM    143  O   GLU A   9     -26.279   6.267  -7.989  1.00 77.21           O  
ATOM    144  CG  GLU A   9     -24.076   7.139 -10.591  1.00 77.21           C  
ATOM    145  HG2 GLU A   9     -23.676   7.727  -9.765  1.00 77.21           H  
ATOM    146  HG3 GLU A   9     -25.139   7.364 -10.681  1.00 77.21           H  
ATOM    147  CD  GLU A   9     -23.337   7.559 -11.874  1.00 77.21           C  
ATOM    148  OE1 GLU A   9     -23.445   8.758 -12.221  1.00 77.21           O  
ATOM    149  OE2 GLU A   9     -22.589   6.731 -12.442  1.00 77.21           O  
ATOM    150  N   GLU A  10     -26.388   4.136  -8.673  1.00 78.39           N  
ATOM    151  H   GLU A  10     -25.875   3.349  -9.043  1.00 78.39           H  
ATOM    152  CA  GLU A  10     -27.843   3.972  -8.480  1.00 78.39           C  
ATOM    153  HA  GLU A  10     -28.363   4.810  -8.945  1.00 78.39           H  
ATOM    154  C   GLU A  10     -28.277   3.928  -7.008  1.00 78.39           C  
ATOM    155  CB  GLU A  10     -28.308   2.672  -9.152  1.00 78.39           C  
ATOM    156  HB2 GLU A  10     -27.766   1.835  -8.711  1.00 78.39           H  
ATOM    157  HB3 GLU A  10     -29.371   2.541  -8.949  1.00 78.39           H  
ATOM    158  O   GLU A  10     -29.416   4.251  -6.671  1.00 78.39           O  
ATOM    159  CG  GLU A  10     -28.104   2.668 -10.674  1.00 78.39           C  
ATOM    160  HG2 GLU A  10     -28.613   3.537 -11.091  1.00 78.39           H  
ATOM    161  HG3 GLU A  10     -27.040   2.760 -10.892  1.00 78.39           H  
ATOM    162  CD  GLU A  10     -28.640   1.393 -11.349  1.00 78.39           C  
ATOM    163  OE1 GLU A  10     -28.729   1.403 -12.597  1.00 78.39           O  
ATOM    164  OE2 GLU A  10     -28.970   0.419 -10.631  1.00 78.39           O  
ATOM    165  N   ASN A  11     -27.378   3.521  -6.116  1.00 82.80           N  
ATOM    166  H   ASN A  11     -26.452   3.303  -6.455  1.00 82.80           H  
ATOM    167  CA  ASN A  11     -27.655   3.320  -4.693  1.00 82.80           C  
ATOM    168  HA  ASN A  11     -28.611   3.789  -4.458  1.00 82.80           H  
ATOM    169  C   ASN A  11     -26.631   4.035  -3.802  1.00 82.80           C  
ATOM    170  CB  ASN A  11     -27.805   1.818  -4.420  1.00 82.80           C  
ATOM    171  HB2 ASN A  11     -28.614   1.429  -5.037  1.00 82.80           H  
ATOM    172  HB3 ASN A  11     -28.064   1.665  -3.372  1.00 82.80           H  
ATOM    173  O   ASN A  11     -26.383   3.636  -2.661  1.00 82.80           O  
ATOM    174  CG  ASN A  11     -26.551   1.028  -4.717  1.00 82.80           C  
ATOM    175  ND2 ASN A  11     -26.639  -0.275  -4.662  1.00 82.80           N  
ATOM    176 HD21 ASN A  11     -25.741  -0.732  -4.584  1.00 82.80           H  
ATOM    177 HD22 ASN A  11     -27.508  -0.717  -4.399  1.00 82.80           H  
ATOM    178  OD1 ASN A  11     -25.490   1.547  -5.025  1.00 82.80           O  
ATOM    179  N   CYS A  12     -26.046   5.112  -4.327  1.00 83.85           N  
ATOM    180  H   CYS A  12     -26.244   5.345  -5.290  1.00 83.85           H  
ATOM    181  CA  CYS A  12     -25.068   5.895  -3.603  1.00 83.85           C  
ATOM    182  HA  CYS A  12     -24.258   5.215  -3.338  1.00 83.85           H  
ATOM    183  C   CYS A  12     -25.695   6.510  -2.342  1.00 83.85           C  
ATOM    184  CB  CYS A  12     -24.478   6.967  -4.511  1.00 83.85           C  
ATOM    185  HB2 CYS A  12     -25.221   7.740  -4.706  1.00 83.85           H  
ATOM    186  HB3 CYS A  12     -24.217   6.502  -5.462  1.00 83.85           H  
ATOM    187  O   CYS A  12     -26.756   7.140  -2.435  1.00 83.85           O  
ATOM    188  SG  CYS A  12     -22.984   7.708  -3.805  1.00 83.85           S  
ATOM    189  N   PRO A  13     -25.059   6.376  -1.161  1.00 81.21           N  
ATOM    190  CA  PRO A  13     -25.582   6.971   0.058  1.00 81.21           C  
ATOM    191  HA  PRO A  13     -26.535   6.496   0.289  1.00 81.21           H  
ATOM    192  C   PRO A  13     -25.781   8.479  -0.112  1.00 81.21           C  
ATOM    193  CB  PRO A  13     -24.573   6.641   1.162  1.00 81.21           C  
ATOM    194  HB2 PRO A  13     -25.068   6.445   2.113  1.00 81.21           H  
ATOM    195  HB3 PRO A  13     -23.856   7.455   1.273  1.00 81.21           H  
ATOM    196  O   PRO A  13     -24.897   9.189  -0.602  1.00 81.21           O  
ATOM    197  CG  PRO A  13     -23.854   5.399   0.637  1.00 81.21           C  
ATOM    198  HG2 PRO A  13     -24.427   4.510   0.901  1.00 81.21           H  
ATOM    199  HG3 PRO A  13     -22.837   5.326   1.022  1.00 81.21           H  
ATOM    200  CD  PRO A  13     -23.871   5.584  -0.877  1.00 81.21           C  
ATOM    201  HD2 PRO A  13     -22.982   6.125  -1.199  1.00 81.21           H  
ATOM    202  HD3 PRO A  13     -23.922   4.605  -1.355  1.00 81.21           H  
ATOM    203  N   GLN A  14     -26.938   8.984   0.319  1.00 78.67           N  
ATOM    204  H   GLN A  14     -27.635   8.362   0.702  1.00 78.67           H  
ATOM    205  CA  GLN A  14     -27.160  10.425   0.353  1.00 78.67           C  
ATOM    206  HA  GLN A  14     -26.962  10.815  -0.645  1.00 78.67           H  
ATOM    207  C   GLN A  14     -26.156  11.090   1.300  1.00 78.67           C  
ATOM    208  CB  GLN A  14     -28.613  10.764   0.718  1.00 78.67           C  
ATOM    209  HB2 GLN A  14     -28.688  11.844   0.849  1.00 78.67           H  
ATOM    210  HB3 GLN A  14     -28.890  10.282   1.655  1.00 78.67           H  
ATOM    211  O   GLN A  14     -25.648  10.472   2.237  1.00 78.67           O  
ATOM    212  CG  GLN A  14     -29.579  10.340  -0.401  1.00 78.67           C  
ATOM    213  HG2 GLN A  14     -29.700   9.257  -0.393  1.00 78.67           H  
ATOM    214  HG3 GLN A  14     -29.156  10.625  -1.364  1.00 78.67           H  
ATOM    215  CD  GLN A  14     -30.954  10.991  -0.284  1.00 78.67           C  
ATOM    216  NE2 GLN A  14     -31.719  11.024  -1.353  1.00 78.67           N  
ATOM    217 HE21 GLN A  14     -31.429  10.577  -2.210  1.00 78.67           H  
ATOM    218 HE22 GLN A  14     -32.633  11.433  -1.226  1.00 78.67           H  
ATOM    219  OE1 GLN A  14     -31.364  11.494   0.747  1.00 78.67           O  
ATOM    220  N   LEU A  15     -25.853  12.365   1.044  1.00 77.31           N  
ATOM    221  H   LEU A  15     -26.339  12.838   0.295  1.00 77.31           H  
ATOM    222  CA  LEU A  15     -24.969  13.131   1.910  1.00 77.31           C  
ATOM    223  HA  LEU A  15     -24.033  12.580   2.001  1.00 77.31           H  
ATOM    224  C   LEU A  15     -25.610  13.243   3.296  1.00 77.31           C  
ATOM    225  CB  LEU A  15     -24.706  14.514   1.288  1.00 77.31           C  
ATOM    226  HB2 LEU A  15     -24.274  14.388   0.295  1.00 77.31           H  
ATOM    227  HB3 LEU A  15     -25.659  15.033   1.184  1.00 77.31           H  
ATOM    228  O   LEU A  15     -26.618  13.928   3.453  1.00 77.31           O  
ATOM    229  CG  LEU A  15     -23.766  15.373   2.149  1.00 77.31           C  
ATOM    230  HG  LEU A  15     -24.110  15.382   3.183  1.00 77.31           H  
ATOM    231  CD1 LEU A  15     -22.336  14.837   2.116  1.00 77.31           C  
ATOM    232 HD11 LEU A  15     -21.868  15.017   1.149  1.00 77.31           H  
ATOM    233 HD12 LEU A  15     -22.315  13.770   2.339  1.00 77.31           H  
ATOM    234 HD13 LEU A  15     -21.781  15.333   2.913  1.00 77.31           H  
ATOM    235  CD2 LEU A  15     -23.749  16.818   1.652  1.00 77.31           C  
ATOM    236 HD21 LEU A  15     -23.082  17.412   2.276  1.00 77.31           H  
ATOM    237 HD22 LEU A  15     -23.416  16.863   0.615  1.00 77.31           H  
ATOM    238 HD23 LEU A  15     -24.753  17.236   1.728  1.00 77.31           H  
ATOM    239  N   GLN A  16     -25.021  12.579   4.284  1.00 66.36           N  
ATOM    240  H   GLN A  16     -24.252  11.967   4.049  1.00 66.36           H  
ATOM    241  CA  GLN A  16     -25.627  12.472   5.610  1.00 66.36           C  
ATOM    242  HA  GLN A  16     -26.614  12.934   5.612  1.00 66.36           H  
ATOM    243  C   GLN A  16     -24.838  13.206   6.694  1.00 66.36           C  
ATOM    244  CB  GLN A  16     -25.820  10.985   5.951  1.00 66.36           C  
ATOM    245  HB2 GLN A  16     -25.929  10.877   7.030  1.00 66.36           H  
ATOM    246  HB3 GLN A  16     -24.940  10.422   5.637  1.00 66.36           H  
ATOM    247  O   GLN A  16     -25.417  13.542   7.724  1.00 66.36           O  
ATOM    248  CG  GLN A  16     -27.080  10.399   5.291  1.00 66.36           C  
ATOM    249  HG2 GLN A  16     -27.064  10.567   4.214  1.00 66.36           H  
ATOM    250  HG3 GLN A  16     -27.954  10.912   5.691  1.00 66.36           H  
ATOM    251  CD  GLN A  16     -27.244   8.905   5.551  1.00 66.36           C  
ATOM    252  NE2 GLN A  16     -28.363   8.326   5.174  1.00 66.36           N  
ATOM    253 HE21 GLN A  16     -29.125   8.874   4.801  1.00 66.36           H  
ATOM    254 HE22 GLN A  16     -28.493   7.384   5.512  1.00 66.36           H  
ATOM    255  OE1 GLN A  16     -26.379   8.238   6.100  1.00 66.36           O  
ATOM    256  N   ARG A  17     -23.522  13.427   6.526  1.00 68.70           N  
ATOM    257  H   ARG A  17     -23.098  13.173   5.646  1.00 68.70           H  
ATOM    258  CA  ARG A  17     -22.654  13.810   7.661  1.00 68.70           C  
ATOM    259  HA  ARG A  17     -23.265  14.361   8.375  1.00 68.70           H  
ATOM    260  C   ARG A  17     -21.513  14.745   7.289  1.00 68.70           C  
ATOM    261  CB  ARG A  17     -22.111  12.566   8.400  1.00 68.70           C  
ATOM    262  HB2 ARG A  17     -21.183  12.226   7.941  1.00 68.70           H  
ATOM    263  HB3 ARG A  17     -21.866  12.857   9.421  1.00 68.70           H  
ATOM    264  O   ARG A  17     -21.223  14.978   6.116  1.00 68.70           O  
ATOM    265  CG  ARG A  17     -23.113  11.412   8.457  1.00 68.70           C  
ATOM    266  HG2 ARG A  17     -24.029  11.760   8.934  1.00 68.70           H  
ATOM    267  HG3 ARG A  17     -23.325  11.054   7.450  1.00 68.70           H  
ATOM    268  CD  ARG A  17     -22.597  10.231   9.240  1.00 68.70           C  
ATOM    269  HD2 ARG A  17     -21.722   9.829   8.729  1.00 68.70           H  
ATOM    270  HD3 ARG A  17     -22.318  10.551  10.245  1.00 68.70           H  
ATOM    271  NE  ARG A  17     -23.670   9.232   9.317  1.00 68.70           N  
ATOM    272  HE  ARG A  17     -24.615   9.523   9.111  1.00 68.70           H  
ATOM    273  NH1 ARG A  17     -22.306   7.552   9.894  1.00 68.70           N  
ATOM    274 HH11 ARG A  17     -21.560   8.229   9.957  1.00 68.70           H  
ATOM    275 HH12 ARG A  17     -22.177   6.611  10.238  1.00 68.70           H  
ATOM    276  NH2 ARG A  17     -24.535   7.177   9.689  1.00 68.70           N  
ATOM    277 HH21 ARG A  17     -25.467   7.518   9.499  1.00 68.70           H  
ATOM    278 HH22 ARG A  17     -24.429   6.191   9.883  1.00 68.70           H  
ATOM    279  CZ  ARG A  17     -23.508   7.978   9.638  1.00 68.70           C  
ATOM    280  N   THR A  18     -20.853  15.270   8.314  1.00 73.11           N  
ATOM    281  H   THR A  18     -21.178  15.079   9.252  1.00 73.11           H  
ATOM    282  CA  THR A  18     -19.698  16.167   8.191  1.00 73.11           C  
ATOM    283  HA  THR A  18     -19.719  16.663   7.221  1.00 73.11           H  
ATOM    284  C   THR A  18     -18.361  15.436   8.264  1.00 73.11           C  
ATOM    285  CB  THR A  18     -19.769  17.253   9.275  1.00 73.11           C  
ATOM    286  HB  THR A  18     -18.838  17.819   9.296  1.00 73.11           H  
ATOM    287  O   THR A  18     -17.386  15.912   7.690  1.00 73.11           O  
ATOM    288  CG2 THR A  18     -20.930  18.214   9.003  1.00 73.11           C  
ATOM    289 HG21 THR A  18     -21.881  17.683   9.047  1.00 73.11           H  
ATOM    290 HG22 THR A  18     -20.810  18.664   8.018  1.00 73.11           H  
ATOM    291 HG23 THR A  18     -20.928  18.997   9.761  1.00 73.11           H  
ATOM    292  OG1 THR A  18     -20.012  16.678  10.540  1.00 73.11           O  
ATOM    293  HG1 THR A  18     -19.178  16.589  11.007  1.00 73.11           H  
ATOM    294  N   GLU A  19     -18.293  14.284   8.938  1.00 76.89           N  
ATOM    295  H   GLU A  19     -19.123  13.919   9.384  1.00 76.89           H  
ATOM    296  CA  GLU A  19     -17.042  13.557   9.190  1.00 76.89           C  
ATOM    297  HA  GLU A  19     -16.348  13.744   8.372  1.00 76.89           H  
ATOM    298  C   GLU A  19     -17.281  12.039   9.254  1.00 76.89           C  
ATOM    299  CB  GLU A  19     -16.389  14.064  10.496  1.00 76.89           C  
ATOM    300  HB2 GLU A  19     -15.467  13.505  10.653  1.00 76.89           H  
ATOM    301  HB3 GLU A  19     -17.061  13.875  11.333  1.00 76.89           H  
ATOM    302  O   GLU A  19     -18.397  11.593   9.526  1.00 76.89           O  
ATOM    303  CG  GLU A  19     -16.059  15.569  10.428  1.00 76.89           C  
ATOM    304  HG2 GLU A  19     -16.989  16.134  10.373  1.00 76.89           H  
ATOM    305  HG3 GLU A  19     -15.484  15.753   9.521  1.00 76.89           H  
ATOM    306  CD  GLU A  19     -15.269  16.130  11.611  1.00 76.89           C  
ATOM    307  OE1 GLU A  19     -15.035  17.361  11.577  1.00 76.89           O  
ATOM    308  OE2 GLU A  19     -14.883  15.346  12.500  1.00 76.89           O  
ATOM    309  N   CYS A  20     -16.231  11.239   9.031  1.00 80.87           N  
ATOM    310  H   CYS A  20     -15.335  11.663   8.838  1.00 80.87           H  
ATOM    311  CA  CYS A  20     -16.255   9.781   9.224  1.00 80.87           C  
ATOM    312  HA  CYS A  20     -17.233   9.414   8.910  1.00 80.87           H  
ATOM    313  C   CYS A  20     -16.111   9.378  10.707  1.00 80.87           C  
ATOM    314  CB  CYS A  20     -15.188   9.088   8.350  1.00 80.87           C  
ATOM    315  HB2 CYS A  20     -15.234   8.018   8.553  1.00 80.87           H  
ATOM    316  HB3 CYS A  20     -14.200   9.425   8.666  1.00 80.87           H  
ATOM    317  O   CYS A  20     -15.508   8.347  10.999  1.00 80.87           O  
ATOM    318  SG  CYS A  20     -15.318   9.275   6.553  1.00 80.87           S  
ATOM    319  N   ASP A  21     -16.604  10.196  11.644  1.00 71.94           N  
ATOM    320  H   ASP A  21     -17.178  10.974  11.353  1.00 71.94           H  
ATOM    321  CA  ASP A  21     -16.499   9.930  13.083  1.00 71.94           C  
ATOM    322  HA  ASP A  21     -15.659   9.247  13.211  1.00 71.94           H  
ATOM    323  C   ASP A  21     -17.734   9.191  13.640  1.00 71.94           C  
ATOM    324  CB  ASP A  21     -16.120  11.208  13.870  1.00 71.94           C  
ATOM    325  HB2 ASP A  21     -17.024  11.769  14.103  1.00 71.94           H  
ATOM    326  HB3 ASP A  21     -15.490  11.833  13.237  1.00 71.94           H  
ATOM    327  O   ASP A  21     -18.737   8.971  12.954  1.00 71.94           O  
ATOM    328  CG  ASP A  21     -15.331  10.919  15.169  1.00 71.94           C  
ATOM    329  OD1 ASP A  21     -15.135   9.721  15.493  1.00 71.94           O  
ATOM    330  OD2 ASP A  21     -14.878  11.878  15.824  1.00 71.94           O  
ATOM    331  N   ARG A  22     -17.613   8.751  14.892  1.00 59.12           N  
ATOM    332  H   ARG A  22     -16.766   9.037  15.362  1.00 59.12           H  
ATOM    333  CA  ARG A  22     -18.438   7.758  15.590  1.00 59.12           C  
ATOM    334  HA  ARG A  22     -18.532   6.871  14.963  1.00 59.12           H  
ATOM    335  C   ARG A  22     -19.853   8.157  15.930  1.00 59.12           C  
ATOM    336  CB  ARG A  22     -17.760   7.389  16.907  1.00 59.12           C  
ATOM    337  HB2 ARG A  22     -18.420   6.780  17.524  1.00 59.12           H  
ATOM    338  HB3 ARG A  22     -17.502   8.295  17.457  1.00 59.12           H  
ATOM    339  O   ARG A  22     -20.589   7.271  16.348  1.00 59.12           O  
ATOM    340  CG  ARG A  22     -16.521   6.586  16.607  1.00 59.12           C  
ATOM    341  HG2 ARG A  22     -16.805   5.670  16.090  1.00 59.12           H  
ATOM    342  HG3 ARG A  22     -15.856   7.195  15.995  1.00 59.12           H  
ATOM    343  CD  ARG A  22     -15.795   6.257  17.891  1.00 59.12           C  
ATOM    344  HD2 ARG A  22     -15.426   7.175  18.348  1.00 59.12           H  
ATOM    345  HD3 ARG A  22     -16.478   5.753  18.574  1.00 59.12           H  
ATOM    346  NE  ARG A  22     -14.689   5.395  17.529  1.00 59.12           N  
ATOM    347  HE  ARG A  22     -14.374   5.461  16.571  1.00 59.12           H  
ATOM    348  NH1 ARG A  22     -14.347   4.391  19.556  1.00 59.12           N  
ATOM    349 HH11 ARG A  22     -14.683   5.247  19.974  1.00 59.12           H  
ATOM    350 HH12 ARG A  22     -13.784   3.755  20.102  1.00 59.12           H  
ATOM    351  NH2 ARG A  22     -13.662   3.469  17.608  1.00 59.12           N  
ATOM    352 HH21 ARG A  22     -13.405   2.589  18.031  1.00 59.12           H  
ATOM    353 HH22 ARG A  22     -13.689   3.519  16.600  1.00 59.12           H  
ATOM    354  CZ  ARG A  22     -14.229   4.424  18.257  1.00 59.12           C  
ATOM    355  N   ASP A  23     -20.276   9.393  15.692  1.00 55.64           N  
ATOM    356  H   ASP A  23     -19.602  10.077  15.380  1.00 55.64           H  
ATOM    357  CA  ASP A  23     -21.660   9.832  15.946  1.00 55.64           C  
ATOM    358  HA  ASP A  23     -21.942   9.457  16.929  1.00 55.64           H  
ATOM    359  C   ASP A  23     -22.695   9.201  14.982  1.00 55.64           C  
ATOM    360  CB  ASP A  23     -21.735  11.366  16.016  1.00 55.64           C  
ATOM    361  HB2 ASP A  23     -21.220  11.790  15.154  1.00 55.64           H  
ATOM    362  HB3 ASP A  23     -22.779  11.677  15.965  1.00 55.64           H  
ATOM    363  O   ASP A  23     -23.801   9.703  14.776  1.00 55.64           O  
ATOM    364  CG  ASP A  23     -21.162  11.959  17.310  1.00 55.64           C  
ATOM    365  OD1 ASP A  23     -20.922  11.192  18.269  1.00 55.64           O  
ATOM    366  OD2 ASP A  23     -21.020  13.201  17.331  1.00 55.64           O  
ATOM    367  N   LEU A  24     -22.360   8.035  14.424  1.00 52.47           N  
ATOM    368  H   LEU A  24     -21.432   7.722  14.667  1.00 52.47           H  
ATOM    369  CA  LEU A  24     -23.284   6.959  14.109  1.00 52.47           C  
ATOM    370  HA  LEU A  24     -23.913   7.230  13.261  1.00 52.47           H  
ATOM    371  C   LEU A  24     -24.183   6.686  15.320  1.00 52.47           C  
ATOM    372  CB  LEU A  24     -22.443   5.702  13.783  1.00 52.47           C  
ATOM    373  HB2 LEU A  24     -21.639   5.623  14.515  1.00 52.47           H  
ATOM    374  HB3 LEU A  24     -23.058   4.810  13.902  1.00 52.47           H  
ATOM    375  O   LEU A  24     -23.905   5.815  16.146  1.00 52.47           O  
ATOM    376  CG  LEU A  24     -21.847   5.718  12.377  1.00 52.47           C  
ATOM    377  HG  LEU A  24     -21.609   6.748  12.111  1.00 52.47           H  
ATOM    378  CD1 LEU A  24     -20.566   4.904  12.247  1.00 52.47           C  
ATOM    379 HD11 LEU A  24     -19.845   5.256  12.985  1.00 52.47           H  
ATOM    380 HD12 LEU A  24     -20.760   3.847  12.429  1.00 52.47           H  
ATOM    381 HD13 LEU A  24     -20.131   5.047  11.258  1.00 52.47           H  
ATOM    382  CD2 LEU A  24     -22.877   5.103  11.424  1.00 52.47           C  
ATOM    383 HD21 LEU A  24     -23.068   4.076  11.734  1.00 52.47           H  
ATOM    384 HD22 LEU A  24     -23.831   5.621  11.527  1.00 52.47           H  
ATOM    385 HD23 LEU A  24     -22.525   5.035  10.394  1.00 52.47           H  
ATOM    386  N   ARG A  25     -25.328   7.373  15.396  1.00 49.73           N  
ATOM    387  H   ARG A  25     -25.442   8.163  14.777  1.00 49.73           H  
ATOM    388  CA  ARG A  25     -26.487   6.783  16.067  1.00 49.73           C  
ATOM    389  HA  ARG A  25     -26.276   6.693  17.133  1.00 49.73           H  
ATOM    390  C   ARG A  25     -26.633   5.386  15.476  1.00 49.73           C  
ATOM    391  CB  ARG A  25     -27.758   7.617  15.849  1.00 49.73           C  
ATOM    392  HB2 ARG A  25     -28.610   7.067  16.249  1.00 49.73           H  
ATOM    393  HB3 ARG A  25     -27.920   7.770  14.782  1.00 49.73           H  
ATOM    394  O   ARG A  25     -26.694   5.248  14.255  1.00 49.73           O  
ATOM    395  CG  ARG A  25     -27.667   8.974  16.556  1.00 49.73           C  
ATOM    396  HG2 ARG A  25     -26.861   9.561  16.115  1.00 49.73           H  
ATOM    397  HG3 ARG A  25     -27.457   8.818  17.614  1.00 49.73           H  
ATOM    398  CD  ARG A  25     -28.986   9.736  16.411  1.00 49.73           C  
ATOM    399  HD2 ARG A  25     -29.210   9.842  15.350  1.00 49.73           H  
ATOM    400  HD3 ARG A  25     -29.783   9.157  16.877  1.00 49.73           H  
ATOM    401  NE  ARG A  25     -28.895  11.067  17.040  1.00 49.73           N  
ATOM    402  HE  ARG A  25     -28.044  11.270  17.544  1.00 49.73           H  
ATOM    403  NH1 ARG A  25     -30.925  11.836  16.315  1.00 49.73           N  
ATOM    404 HH11 ARG A  25     -31.635  12.553  16.261  1.00 49.73           H  
ATOM    405 HH12 ARG A  25     -31.105  10.920  15.930  1.00 49.73           H  
ATOM    406  NH2 ARG A  25     -29.604  13.172  17.531  1.00 49.73           N  
ATOM    407 HH21 ARG A  25     -28.739  13.338  18.027  1.00 49.73           H  
ATOM    408 HH22 ARG A  25     -30.303  13.897  17.462  1.00 49.73           H  
ATOM    409  CZ  ARG A  25     -29.806  12.017  16.960  1.00 49.73           C  
ATOM    410  N   ALA A  26     -26.674   4.368  16.332  1.00 45.47           N  
ATOM    411  H   ALA A  26     -26.539   4.582  17.310  1.00 45.47           H  
ATOM    412  CA  ALA A  26     -26.819   2.955  15.973  1.00 45.47           C  
ATOM    413  HA  ALA A  26     -25.936   2.649  15.412  1.00 45.47           H  
ATOM    414  C   ALA A  26     -28.051   2.644  15.084  1.00 45.47           C  
ATOM    415  CB  ALA A  26     -26.866   2.173  17.293  1.00 45.47           C  
ATOM    416  HB1 ALA A  26     -26.914   1.105  17.081  1.00 45.47           H  
ATOM    417  HB2 ALA A  26     -25.969   2.374  17.880  1.00 45.47           H  
ATOM    418  HB3 ALA A  26     -27.750   2.458  17.864  1.00 45.47           H  
ATOM    419  O   ALA A  26     -28.286   1.497  14.722  1.00 45.47           O  
ATOM    420  N   GLU A  27     -28.838   3.663  14.746  1.00 49.19           N  
ATOM    421  H   GLU A  27     -28.540   4.586  15.026  1.00 49.19           H  
ATOM    422  CA  GLU A  27     -30.060   3.622  13.961  1.00 49.19           C  
ATOM    423  HA  GLU A  27     -30.593   2.697  14.182  1.00 49.19           H  
ATOM    424  C   GLU A  27     -29.804   3.616  12.441  1.00 49.19           C  
ATOM    425  CB  GLU A  27     -30.941   4.798  14.420  1.00 49.19           C  
ATOM    426  HB2 GLU A  27     -31.832   4.845  13.795  1.00 49.19           H  
ATOM    427  HB3 GLU A  27     -30.381   5.726  14.308  1.00 49.19           H  
ATOM    428  O   GLU A  27     -30.599   3.027  11.712  1.00 49.19           O  
ATOM    429  CG  GLU A  27     -31.373   4.611  15.891  1.00 49.19           C  
ATOM    430  HG2 GLU A  27     -31.946   3.687  15.964  1.00 49.19           H  
ATOM    431  HG3 GLU A  27     -30.488   4.502  16.519  1.00 49.19           H  
ATOM    432  CD  GLU A  27     -32.200   5.771  16.465  1.00 49.19           C  
ATOM    433  OE1 GLU A  27     -32.889   5.525  17.479  1.00 49.19           O  
ATOM    434  OE2 GLU A  27     -32.077   6.911  15.956  1.00 49.19           O  
ATOM    435  N   ASP A  28     -28.670   4.131  11.947  1.00 60.53           N  
ATOM    436  H   ASP A  28     -28.015   4.567  12.579  1.00 60.53           H  
ATOM    437  CA  ASP A  28     -28.318   4.012  10.523  1.00 60.53           C  
ATOM    438  HA  ASP A  28     -29.229   3.868   9.942  1.00 60.53           H  
ATOM    439  C   ASP A  28     -27.454   2.768  10.281  1.00 60.53           C  
ATOM    440  CB  ASP A  28     -27.662   5.292   9.984  1.00 60.53           C  
ATOM    441  HB2 ASP A  28     -26.932   5.653  10.708  1.00 60.53           H  
ATOM    442  HB3 ASP A  28     -27.124   5.045   9.069  1.00 60.53           H  
ATOM    443  O   ASP A  28     -26.225   2.818  10.235  1.00 60.53           O  
ATOM    444  CG  ASP A  28     -28.644   6.413   9.629  1.00 60.53           C  
ATOM    445  OD1 ASP A  28     -29.832   6.122   9.370  1.00 60.53           O  
ATOM    446  OD2 ASP A  28     -28.137   7.556   9.547  1.00 60.53           O  
ATOM    447  N   ASN A  29     -28.113   1.628  10.072  1.00 70.51           N  
ATOM    448  H   ASN A  29     -29.112   1.671  10.217  1.00 70.51           H  
ATOM    449  CA  ASN A  29     -27.506   0.340   9.710  1.00 70.51           C  
ATOM    450  HA  ASN A  29     -26.719   0.138  10.436  1.00 70.51           H  
ATOM    451  C   ASN A  29     -26.807   0.322   8.327  1.00 70.51           C  
ATOM    452  CB  ASN A  29     -28.594  -0.753   9.826  1.00 70.51           C  
ATOM    453  HB2 ASN A  29     -29.553  -0.354   9.496  1.00 70.51           H  
ATOM    454  HB3 ASN A  29     -28.361  -1.604   9.186  1.00 70.51           H  
ATOM    455  O   ASN A  29     -26.538  -0.757   7.792  1.00 70.51           O  
ATOM    456  CG  ASN A  29     -28.723  -1.315  11.227  1.00 70.51           C  
ATOM    457  ND2 ASN A  29     -29.919  -1.633  11.660  1.00 70.51           N  
ATOM    458 HD21 ASN A  29     -30.740  -1.361  11.138  1.00 70.51           H  
ATOM    459 HD22 ASN A  29     -29.966  -1.909  12.630  1.00 70.51           H  
ATOM    460  OD1 ASN A  29     -27.746  -1.549  11.915  1.00 70.51           O  
ATOM    461  N   ALA A  30     -26.497   1.472   7.726  1.00 79.84           N  
ATOM    462  H   ALA A  30     -26.612   2.321   8.260  1.00 79.84           H  
ATOM    463  CA  ALA A  30     -25.785   1.558   6.454  1.00 79.84           C  
ATOM    464  HA  ALA A  30     -26.235   0.852   5.755  1.00 79.84           H  
ATOM    465  C   ALA A  30     -24.303   1.188   6.634  1.00 79.84           C  
ATOM    466  CB  ALA A  30     -25.966   2.966   5.879  1.00 79.84           C  
ATOM    467  HB1 ALA A  30     -25.482   3.034   4.905  1.00 79.84           H  
ATOM    468  HB2 ALA A  30     -25.519   3.703   6.546  1.00 79.84           H  
ATOM    469  HB3 ALA A  30     -27.026   3.189   5.761  1.00 79.84           H  
ATOM    470  O   ALA A  30     -23.675   1.611   7.601  1.00 79.84           O  
ATOM    471  N   HIS A  31     -23.743   0.383   5.722  1.00 85.85           N  
ATOM    472  H   HIS A  31     -24.312   0.059   4.953  1.00 85.85           H  
ATOM    473  CA  HIS A  31     -22.312   0.013   5.728  1.00 85.85           C  
ATOM    474  HA  HIS A  31     -21.997  -0.223   6.744  1.00 85.85           H  
ATOM    475  C   HIS A  31     -21.414   1.164   5.264  1.00 85.85           C  
ATOM    476  CB  HIS A  31     -22.108  -1.229   4.841  1.00 85.85           C  
ATOM    477  HB2 HIS A  31     -22.190  -0.949   3.790  1.00 85.85           H  
ATOM    478  HB3 HIS A  31     -22.899  -1.949   5.052  1.00 85.85           H  
ATOM    479  O   HIS A  31     -20.281   1.308   5.721  1.00 85.85           O  
ATOM    480  CG  HIS A  31     -20.788  -1.933   5.053  1.00 85.85           C  
ATOM    481  CD2 HIS A  31     -19.547  -1.434   4.778  1.00 85.85           C  
ATOM    482  HD2 HIS A  31     -19.316  -0.469   4.352  1.00 85.85           H  
ATOM    483  ND1 HIS A  31     -20.645  -3.211   5.602  1.00 85.85           N  
ATOM    484  CE1 HIS A  31     -19.322  -3.444   5.634  1.00 85.85           C  
ATOM    485  HE1 HIS A  31     -18.866  -4.341   6.025  1.00 85.85           H  
ATOM    486  NE2 HIS A  31     -18.640  -2.386   5.169  1.00 85.85           N  
ATOM    487  HE2 HIS A  31     -17.636  -2.275   5.167  1.00 85.85           H  
ATOM    488  N   TYR A  32     -21.942   1.997   4.371  1.00 89.02           N  
ATOM    489  H   TYR A  32     -22.898   1.854   4.078  1.00 89.02           H  
ATOM    490  CA  TYR A  32     -21.249   3.146   3.819  1.00 89.02           C  
ATOM    491  HA  TYR A  32     -20.302   3.269   4.344  1.00 89.02           H  
ATOM    492  C   TYR A  32     -22.063   4.420   4.013  1.00 89.02           C  
ATOM    493  CB  TYR A  32     -20.938   2.899   2.342  1.00 89.02           C  
ATOM    494  HB2 TYR A  32     -20.599   3.839   1.907  1.00 89.02           H  
ATOM    495  HB3 TYR A  32     -21.854   2.612   1.826  1.00 89.02           H  
ATOM    496  O   TYR A  32     -23.291   4.398   3.938  1.00 89.02           O  
ATOM    497  CG  TYR A  32     -19.863   1.858   2.100  1.00 89.02           C  
ATOM    498  CD1 TYR A  32     -18.508   2.220   2.219  1.00 89.02           C  
ATOM    499  HD1 TYR A  32     -18.244   3.224   2.517  1.00 89.02           H  
ATOM    500  CD2 TYR A  32     -20.203   0.539   1.739  1.00 89.02           C  
ATOM    501  HD2 TYR A  32     -21.238   0.246   1.646  1.00 89.02           H  
ATOM    502  CE1 TYR A  32     -17.492   1.287   1.942  1.00 89.02           C  
ATOM    503  HE1 TYR A  32     -16.452   1.571   2.002  1.00 89.02           H  
ATOM    504  CE2 TYR A  32     -19.183  -0.400   1.484  1.00 89.02           C  
ATOM    505  HE2 TYR A  32     -19.418  -1.416   1.204  1.00 89.02           H  
ATOM    506  OH  TYR A  32     -16.852  -0.911   1.243  1.00 89.02           O  
ATOM    507  HH  TYR A  32     -16.005  -0.463   1.195  1.00 89.02           H  
ATOM    508  CZ  TYR A  32     -17.829  -0.028   1.575  1.00 89.02           C  
ATOM    509  N   ALA A  33     -21.370   5.537   4.220  1.00 88.65           N  
ATOM    510  H   ALA A  33     -20.365   5.464   4.286  1.00 88.65           H  
ATOM    511  CA  ALA A  33     -21.967   6.867   4.285  1.00 88.65           C  
ATOM    512  HA  ALA A  33     -22.961   6.840   3.839  1.00 88.65           H  
ATOM    513  C   ALA A  33     -21.122   7.868   3.494  1.00 88.65           C  
ATOM    514  CB  ALA A  33     -22.117   7.283   5.754  1.00 88.65           C  
ATOM    515  HB1 ALA A  33     -21.139   7.326   6.232  1.00 88.65           H  
ATOM    516  HB2 ALA A  33     -22.745   6.561   6.276  1.00 88.65           H  
ATOM    517  HB3 ALA A  33     -22.591   8.263   5.811  1.00 88.65           H  
ATOM    518  O   ALA A  33     -19.893   7.826   3.552  1.00 88.65           O  
ATOM    519  N   VAL A  34     -21.772   8.790   2.781  1.00 90.34           N  
ATOM    520  H   VAL A  34     -22.782   8.790   2.786  1.00 90.34           H  
ATOM    521  CA  VAL A  34     -21.092   9.913   2.127  1.00 90.34           C  
ATOM    522  HA  VAL A  34     -20.050   9.639   1.960  1.00 90.34           H  
ATOM    523  C   VAL A  34     -21.113  11.117   3.060  1.00 90.34           C  
ATOM    524  CB  VAL A  34     -21.687  10.231   0.744  1.00 90.34           C  
ATOM    525  HB  VAL A  34     -22.753  10.436   0.845  1.00 90.34           H  
ATOM    526  O   VAL A  34     -22.163  11.501   3.587  1.00 90.34           O  
ATOM    527  CG1 VAL A  34     -21.007  11.451   0.103  1.00 90.34           C  
ATOM    528 HG11 VAL A  34     -21.223  12.351   0.678  1.00 90.34           H  
ATOM    529 HG12 VAL A  34     -21.389  11.585  -0.909  1.00 90.34           H  
ATOM    530 HG13 VAL A  34     -19.929  11.294   0.067  1.00 90.34           H  
ATOM    531  CG2 VAL A  34     -21.487   9.048  -0.214  1.00 90.34           C  
ATOM    532 HG21 VAL A  34     -21.963   8.151   0.182  1.00 90.34           H  
ATOM    533 HG22 VAL A  34     -20.425   8.847  -0.357  1.00 90.34           H  
ATOM    534 HG23 VAL A  34     -21.948   9.268  -1.176  1.00 90.34           H  
ATOM    535  N   VAL A  35     -19.945  11.729   3.250  1.00 90.04           N  
ATOM    536  H   VAL A  35     -19.132  11.348   2.788  1.00 90.04           H  
ATOM    537  CA  VAL A  35     -19.747  12.874   4.148  1.00 90.04           C  
ATOM    538  HA  VAL A  35     -20.726  13.221   4.479  1.00 90.04           H  
ATOM    539  C   VAL A  35     -19.098  14.035   3.416  1.00 90.04           C  
ATOM    540  CB  VAL A  35     -18.957  12.487   5.412  1.00 90.04           C  
ATOM    541  HB  VAL A  35     -19.023  13.313   6.120  1.00 90.04           H  
ATOM    542  O   VAL A  35     -18.375  13.825   2.446  1.00 90.04           O  
ATOM    543  CG1 VAL A  35     -19.605  11.257   6.054  1.00 90.04           C  
ATOM    544 HG11 VAL A  35     -20.687  11.381   6.087  1.00 90.04           H  
ATOM    545 HG12 VAL A  35     -19.411  10.371   5.450  1.00 90.04           H  
ATOM    546 HG13 VAL A  35     -19.208  11.103   7.058  1.00 90.04           H  
ATOM    547  CG2 VAL A  35     -17.472  12.206   5.155  1.00 90.04           C  
ATOM    548 HG21 VAL A  35     -16.974  13.099   4.775  1.00 90.04           H  
ATOM    549 HG22 VAL A  35     -16.991  11.917   6.089  1.00 90.04           H  
ATOM    550 HG23 VAL A  35     -17.366  11.395   4.434  1.00 90.04           H  
ATOM    551  N   TYR A  36     -19.342  15.262   3.874  1.00 90.47           N  
ATOM    552  H   TYR A  36     -19.940  15.360   4.683  1.00 90.47           H  
ATOM    553  CA  TYR A  36     -18.736  16.466   3.309  1.00 90.47           C  
ATOM    554  HA  TYR A  36     -18.211  16.214   2.388  1.00 90.47           H  
ATOM    555  C   TYR A  36     -17.722  17.059   4.277  1.00 90.47           C  
ATOM    556  CB  TYR A  36     -19.805  17.498   2.945  1.00 90.47           C  
ATOM    557  HB2 TYR A  36     -20.273  17.894   3.846  1.00 90.47           H  
ATOM    558  HB3 TYR A  36     -20.580  17.014   2.352  1.00 90.47           H  
ATOM    559  O   TYR A  36     -18.094  17.647   5.295  1.00 90.47           O  
ATOM    560  CG  TYR A  36     -19.251  18.626   2.107  1.00 90.47           C  
ATOM    561  CD1 TYR A  36     -18.804  19.832   2.688  1.00 90.47           C  
ATOM    562  HD1 TYR A  36     -18.834  19.957   3.760  1.00 90.47           H  
ATOM    563  CD2 TYR A  36     -19.178  18.437   0.717  1.00 90.47           C  
ATOM    564  HD2 TYR A  36     -19.493  17.501   0.279  1.00 90.47           H  
ATOM    565  CE1 TYR A  36     -18.321  20.872   1.861  1.00 90.47           C  
ATOM    566  HE1 TYR A  36     -17.984  21.813   2.271  1.00 90.47           H  
ATOM    567  CE2 TYR A  36     -18.719  19.475  -0.104  1.00 90.47           C  
ATOM    568  HE2 TYR A  36     -18.678  19.363  -1.178  1.00 90.47           H  
ATOM    569  OH  TYR A  36     -17.957  21.661  -0.414  1.00 90.47           O  
ATOM    570  HH  TYR A  36     -17.387  22.359  -0.084  1.00 90.47           H  
ATOM    571  CZ  TYR A  36     -18.309  20.694   0.459  1.00 90.47           C  
ATOM    572  N   SER A  37     -16.439  16.952   3.937  1.00 89.77           N  
ATOM    573  H   SER A  37     -16.203  16.561   3.036  1.00 89.77           H  
ATOM    574  CA  SER A  37     -15.389  17.568   4.734  1.00 89.77           C  
ATOM    575  HA  SER A  37     -15.641  17.453   5.788  1.00 89.77           H  
ATOM    576  C   SER A  37     -15.281  19.051   4.407  1.00 89.77           C  
ATOM    577  CB  SER A  37     -14.043  16.891   4.510  1.00 89.77           C  
ATOM    578  HB2 SER A  37     -14.121  15.827   4.735  1.00 89.77           H  
ATOM    579  HB3 SER A  37     -13.728  17.019   3.475  1.00 89.77           H  
ATOM    580  O   SER A  37     -14.811  19.431   3.336  1.00 89.77           O  
ATOM    581  OG  SER A  37     -13.116  17.507   5.389  1.00 89.77           O  
ATOM    582  HG  SER A  37     -13.174  17.056   6.234  1.00 89.77           H  
ATOM    583  N   ARG A  38     -15.638  19.905   5.370  1.00 88.52           N  
ATOM    584  H   ARG A  38     -16.062  19.517   6.200  1.00 88.52           H  
ATOM    585  CA  ARG A  38     -15.476  21.364   5.242  1.00 88.52           C  
ATOM    586  HA  ARG A  38     -15.944  21.696   4.315  1.00 88.52           H  
ATOM    587  C   ARG A  38     -14.010  21.794   5.133  1.00 88.52           C  
ATOM    588  CB  ARG A  38     -16.143  22.074   6.427  1.00 88.52           C  
ATOM    589  HB2 ARG A  38     -15.710  21.710   7.358  1.00 88.52           H  
ATOM    590  HB3 ARG A  38     -15.936  23.141   6.347  1.00 88.52           H  
ATOM    591  O   ARG A  38     -13.714  22.797   4.503  1.00 88.52           O  
ATOM    592  CG  ARG A  38     -17.664  21.874   6.455  1.00 88.52           C  
ATOM    593  HG2 ARG A  38     -17.898  20.820   6.605  1.00 88.52           H  
ATOM    594  HG3 ARG A  38     -18.092  22.205   5.509  1.00 88.52           H  
ATOM    595  CD  ARG A  38     -18.263  22.695   7.600  1.00 88.52           C  
ATOM    596  HD2 ARG A  38     -18.022  23.746   7.438  1.00 88.52           H  
ATOM    597  HD3 ARG A  38     -17.812  22.370   8.537  1.00 88.52           H  
ATOM    598  NE  ARG A  38     -19.726  22.533   7.680  1.00 88.52           N  
ATOM    599  HE  ARG A  38     -20.149  21.890   7.026  1.00 88.52           H  
ATOM    600  NH1 ARG A  38     -20.080  23.999   9.411  1.00 88.52           N  
ATOM    601 HH11 ARG A  38     -19.085  24.172   9.454  1.00 88.52           H  
ATOM    602 HH12 ARG A  38     -20.705  24.448  10.065  1.00 88.52           H  
ATOM    603  NH2 ARG A  38     -21.810  22.909   8.521  1.00 88.52           N  
ATOM    604 HH21 ARG A  38     -22.418  23.365   9.187  1.00 88.52           H  
ATOM    605 HH22 ARG A  38     -22.198  22.244   7.867  1.00 88.52           H  
ATOM    606  CZ  ARG A  38     -20.529  23.146   8.533  1.00 88.52           C  
ATOM    607  N   VAL A  39     -13.089  21.031   5.727  1.00 89.26           N  
ATOM    608  H   VAL A  39     -13.409  20.202   6.207  1.00 89.26           H  
ATOM    609  CA  VAL A  39     -11.640  21.319   5.711  1.00 89.26           C  
ATOM    610  HA  VAL A  39     -11.482  22.362   5.986  1.00 89.26           H  
ATOM    611  C   VAL A  39     -11.032  21.123   4.318  1.00 89.26           C  
ATOM    612  CB  VAL A  39     -10.918  20.419   6.736  1.00 89.26           C  
ATOM    613  HB  VAL A  39     -11.134  19.375   6.508  1.00 89.26           H  
ATOM    614  O   VAL A  39     -10.061  21.796   3.953  1.00 89.26           O  
ATOM    615  CG1 VAL A  39      -9.394  20.602   6.721  1.00 89.26           C  
ATOM    616 HG11 VAL A  39      -8.981  20.229   5.784  1.00 89.26           H  
ATOM    617 HG12 VAL A  39      -8.947  20.025   7.531  1.00 89.26           H  
ATOM    618 HG13 VAL A  39      -9.144  21.656   6.847  1.00 89.26           H  
ATOM    619  CG2 VAL A  39     -11.410  20.714   8.159  1.00 89.26           C  
ATOM    620 HG21 VAL A  39     -11.233  21.760   8.411  1.00 89.26           H  
ATOM    621 HG22 VAL A  39     -10.884  20.081   8.874  1.00 89.26           H  
ATOM    622 HG23 VAL A  39     -12.475  20.499   8.251  1.00 89.26           H  
ATOM    623  N   PHE A  40     -11.582  20.182   3.552  1.00 91.53           N  
ATOM    624  H   PHE A  40     -12.368  19.663   3.917  1.00 91.53           H  
ATOM    625  CA  PHE A  40     -11.109  19.834   2.212  1.00 91.53           C  
ATOM    626  HA  PHE A  40     -10.156  20.330   2.027  1.00 91.53           H  
ATOM    627  C   PHE A  40     -12.027  20.311   1.091  1.00 91.53           C  
ATOM    628  CB  PHE A  40     -10.873  18.322   2.151  1.00 91.53           C  
ATOM    629  HB2 PHE A  40     -11.801  17.803   2.393  1.00 91.53           H  
ATOM    630  HB3 PHE A  40     -10.599  18.040   1.135  1.00 91.53           H  
ATOM    631  O   PHE A  40     -11.621  20.224  -0.065  1.00 91.53           O  
ATOM    632  CG  PHE A  40      -9.768  17.871   3.082  1.00 91.53           C  
ATOM    633  CD1 PHE A  40      -8.448  18.279   2.837  1.00 91.53           C  
ATOM    634  HD1 PHE A  40      -8.235  18.895   1.976  1.00 91.53           H  
ATOM    635  CD2 PHE A  40     -10.047  17.074   4.204  1.00 91.53           C  
ATOM    636  HD2 PHE A  40     -11.058  16.743   4.388  1.00 91.53           H  
ATOM    637  CE1 PHE A  40      -7.418  17.876   3.699  1.00 91.53           C  
ATOM    638  HE1 PHE A  40      -6.401  18.179   3.497  1.00 91.53           H  
ATOM    639  CE2 PHE A  40      -9.021  16.689   5.080  1.00 91.53           C  
ATOM    640  HE2 PHE A  40      -9.246  16.076   5.941  1.00 91.53           H  
ATOM    641  CZ  PHE A  40      -7.699  17.086   4.825  1.00 91.53           C  
ATOM    642  HZ  PHE A  40      -6.906  16.776   5.489  1.00 91.53           H  
ATOM    643  N   ASP A  41     -13.212  20.813   1.444  1.00 91.95           N  
ATOM    644  H   ASP A  41     -13.455  20.818   2.424  1.00 91.95           H  
ATOM    645  CA  ASP A  41     -14.276  21.212   0.524  1.00 91.95           C  
ATOM    646  HA  ASP A  41     -15.168  21.349   1.136  1.00 91.95           H  
ATOM    647  C   ASP A  41     -14.622  20.089  -0.473  1.00 91.95           C  
ATOM    648  CB  ASP A  41     -13.930  22.576  -0.095  1.00 91.95           C  
ATOM    649  HB2 ASP A  41     -13.212  22.442  -0.905  1.00 91.95           H  
ATOM    650  HB3 ASP A  41     -13.462  23.202   0.665  1.00 91.95           H  
ATOM    651  O   ASP A  41     -14.671  20.279  -1.685  1.00 91.95           O  
ATOM    652  CG  ASP A  41     -15.166  23.317  -0.597  1.00 91.95           C  
ATOM    653  OD1 ASP A  41     -16.169  23.317   0.160  1.00 91.95           O  
ATOM    654  OD2 ASP A  41     -15.082  23.947  -1.670  1.00 91.95           O  
ATOM    655  N   ALA A  42     -14.766  18.864   0.047  1.00 92.70           N  
ATOM    656  H   ALA A  42     -14.746  18.773   1.052  1.00 92.70           H  
ATOM    657  CA  ALA A  42     -14.892  17.651  -0.759  1.00 92.70           C  
ATOM    658  HA  ALA A  42     -15.367  17.910  -1.705  1.00 92.70           H  
ATOM    659  C   ALA A  42     -15.760  16.580  -0.082  1.00 92.70           C  
ATOM    660  CB  ALA A  42     -13.486  17.111  -1.062  1.00 92.70           C  
ATOM    661  HB1 ALA A  42     -12.905  17.873  -1.583  1.00 92.70           H  
ATOM    662  HB2 ALA A  42     -13.551  16.226  -1.695  1.00 92.70           H  
ATOM    663  HB3 ALA A  42     -12.980  16.850  -0.133  1.00 92.70           H  
ATOM    664  O   ALA A  42     -15.877  16.524   1.147  1.00 92.70           O  
ATOM    665  N   LYS A  43     -16.346  15.695  -0.900  1.00 92.89           N  
ATOM    666  H   LYS A  43     -16.126  15.758  -1.884  1.00 92.89           H  
ATOM    667  CA  LYS A  43     -17.086  14.513  -0.436  1.00 92.89           C  
ATOM    668  HA  LYS A  43     -17.558  14.757   0.516  1.00 92.89           H  
ATOM    669  C   LYS A  43     -16.143  13.336  -0.210  1.00 92.89           C  
ATOM    670  CB  LYS A  43     -18.175  14.097  -1.434  1.00 92.89           C  
ATOM    671  HB2 LYS A  43     -17.720  13.950  -2.414  1.00 92.89           H  
ATOM    672  HB3 LYS A  43     -18.590  13.143  -1.110  1.00 92.89           H  
ATOM    673  O   LYS A  43     -15.344  13.039  -1.092  1.00 92.89           O  
ATOM    674  CG  LYS A  43     -19.321  15.109  -1.544  1.00 92.89           C  
ATOM    675  HG2 LYS A  43     -19.795  15.225  -0.570  1.00 92.89           H  
ATOM    676  HG3 LYS A  43     -18.932  16.073  -1.873  1.00 92.89           H  
ATOM    677  CD  LYS A  43     -20.353  14.604  -2.560  1.00 92.89           C  
ATOM    678  HD2 LYS A  43     -19.860  14.454  -3.520  1.00 92.89           H  
ATOM    679  HD3 LYS A  43     -20.753  13.649  -2.217  1.00 92.89           H  
ATOM    680  CE  LYS A  43     -21.497  15.609  -2.728  1.00 92.89           C  
ATOM    681  HE2 LYS A  43     -21.986  15.746  -1.763  1.00 92.89           H  
ATOM    682  HE3 LYS A  43     -21.077  16.568  -3.031  1.00 92.89           H  
ATOM    683  NZ  LYS A  43     -22.479  15.138  -3.740  1.00 92.89           N  
ATOM    684  HZ1 LYS A  43     -23.235  15.800  -3.847  1.00 92.89           H  
ATOM    685  HZ2 LYS A  43     -22.872  14.247  -3.472  1.00 92.89           H  
ATOM    686  HZ3 LYS A  43     -22.036  15.020  -4.640  1.00 92.89           H  
ATOM    687  N   PHE A  44     -16.307  12.624   0.901  1.00 93.38           N  
ATOM    688  H   PHE A  44     -17.020  12.925   1.551  1.00 93.38           H  
ATOM    689  CA  PHE A  44     -15.614  11.368   1.196  1.00 93.38           C  
ATOM    690  HA  PHE A  44     -15.005  11.078   0.340  1.00 93.38           H  
ATOM    691  C   PHE A  44     -16.611  10.233   1.423  1.00 93.38           C  
ATOM    692  CB  PHE A  44     -14.685  11.533   2.411  1.00 93.38           C  
ATOM    693  HB2 PHE A  44     -15.301  11.752   3.283  1.00 93.38           H  
ATOM    694  HB3 PHE A  44     -14.190  10.579   2.594  1.00 93.38           H  
ATOM    695  O   PHE A  44     -17.733  10.467   1.874  1.00 93.38           O  
ATOM    696  CG  PHE A  44     -13.606  12.599   2.306  1.00 93.38           C  
ATOM    697  CD1 PHE A  44     -13.074  12.993   1.061  1.00 93.38           C  
ATOM    698  HD1 PHE A  44     -13.383  12.511   0.146  1.00 93.38           H  
ATOM    699  CD2 PHE A  44     -13.088  13.172   3.482  1.00 93.38           C  
ATOM    700  HD2 PHE A  44     -13.460  12.852   4.444  1.00 93.38           H  
ATOM    701  CE1 PHE A  44     -12.092  13.993   0.984  1.00 93.38           C  
ATOM    702  HE1 PHE A  44     -11.699  14.289   0.022  1.00 93.38           H  
ATOM    703  CE2 PHE A  44     -12.067  14.136   3.410  1.00 93.38           C  
ATOM    704  HE2 PHE A  44     -11.652  14.544   4.320  1.00 93.38           H  
ATOM    705  CZ  PHE A  44     -11.581  14.560   2.160  1.00 93.38           C  
ATOM    706  HZ  PHE A  44     -10.793  15.296   2.100  1.00 93.38           H  
ATOM    707  N   LEU A  45     -16.184   9.007   1.125  1.00 93.37           N  
ATOM    708  H   LEU A  45     -15.247   8.886   0.770  1.00 93.37           H  
ATOM    709  CA  LEU A  45     -16.905   7.790   1.478  1.00 93.37           C  
ATOM    710  HA  LEU A  45     -17.961   8.024   1.619  1.00 93.37           H  
ATOM    711  C   LEU A  45     -16.338   7.240   2.789  1.00 93.37           C  
ATOM    712  CB  LEU A  45     -16.771   6.777   0.331  1.00 93.37           C  
ATOM    713  HB2 LEU A  45     -15.732   6.448   0.302  1.00 93.37           H  
ATOM    714  HB3 LEU A  45     -16.987   7.260  -0.622  1.00 93.37           H  
ATOM    715  O   LEU A  45     -15.123   7.074   2.923  1.00 93.37           O  
ATOM    716  CG  LEU A  45     -17.653   5.528   0.465  1.00 93.37           C  
ATOM    717  HG  LEU A  45     -17.526   5.100   1.460  1.00 93.37           H  
ATOM    718  CD1 LEU A  45     -19.128   5.870   0.251  1.00 93.37           C  
ATOM    719 HD11 LEU A  45     -19.502   6.481   1.072  1.00 93.37           H  
ATOM    720 HD12 LEU A  45     -19.251   6.404  -0.692  1.00 93.37           H  
ATOM    721 HD13 LEU A  45     -19.712   4.951   0.194  1.00 93.37           H  
ATOM    722  CD2 LEU A  45     -17.230   4.480  -0.564  1.00 93.37           C  
ATOM    723 HD21 LEU A  45     -17.841   3.584  -0.450  1.00 93.37           H  
ATOM    724 HD22 LEU A  45     -16.185   4.210  -0.412  1.00 93.37           H  
ATOM    725 HD23 LEU A  45     -17.359   4.872  -1.573  1.00 93.37           H  
ATOM    726  N   CYS A  46     -17.218   6.949   3.739  1.00 92.59           N  
ATOM    727  H   CYS A  46     -18.193   7.159   3.581  1.00 92.59           H  
ATOM    728  CA  CYS A  46     -16.859   6.331   5.005  1.00 92.59           C  
ATOM    729  HA  CYS A  46     -15.776   6.372   5.114  1.00 92.59           H  
ATOM    730  C   CYS A  46     -17.330   4.881   5.039  1.00 92.59           C  
ATOM    731  CB  CYS A  46     -17.476   7.099   6.175  1.00 92.59           C  
ATOM    732  HB2 CYS A  46     -17.066   6.704   7.105  1.00 92.59           H  
ATOM    733  HB3 CYS A  46     -18.549   6.906   6.172  1.00 92.59           H  
ATOM    734  O   CYS A  46     -18.505   4.631   4.777  1.00 92.59           O  
ATOM    735  SG  CYS A  46     -17.258   8.889   6.158  1.00 92.59           S  
ATOM    736  N   ASP A  47     -16.460   3.955   5.438  1.00 91.85           N  
ATOM    737  H   ASP A  47     -15.525   4.258   5.668  1.00 91.85           H  
ATOM    738  CA  ASP A  47     -16.871   2.619   5.880  1.00 91.85           C  
ATOM    739  HA  ASP A  47     -17.808   2.353   5.390  1.00 91.85           H  
ATOM    740  C   ASP A  47     -17.137   2.665   7.392  1.00 91.85           C  
ATOM    741  CB  ASP A  47     -15.852   1.564   5.437  1.00 91.85           C  
ATOM    742  HB2 ASP A  47     -14.849   1.853   5.750  1.00 91.85           H  
ATOM    743  HB3 ASP A  47     -15.842   1.542   4.347  1.00 91.85           H  
ATOM    744  O   ASP A  47     -16.254   2.945   8.214  1.00 91.85           O  
ATOM    745  CG  ASP A  47     -16.118   0.143   5.944  1.00 91.85           C  
ATOM    746  OD1 ASP A  47     -16.900  -0.086   6.894  1.00 91.85           O  
ATOM    747  OD2 ASP A  47     -15.464  -0.777   5.405  1.00 91.85           O  
ATOM    748  N   THR A  48     -18.400   2.441   7.743  1.00 88.62           N  
ATOM    749  H   THR A  48     -19.053   2.165   7.024  1.00 88.62           H  
ATOM    750  CA  THR A  48     -18.951   2.628   9.088  1.00 88.62           C  
ATOM    751  HA  THR A  48     -18.332   3.335   9.641  1.00 88.62           H  
ATOM    752  C   THR A  48     -18.995   1.335   9.898  1.00 88.62           C  
ATOM    753  CB  THR A  48     -20.371   3.205   9.002  1.00 88.62           C  
ATOM    754  HB  THR A  48     -20.780   3.325  10.005  1.00 88.62           H  
ATOM    755  O   THR A  48     -19.315   1.387  11.084  1.00 88.62           O  
ATOM    756  CG2 THR A  48     -20.422   4.547   8.264  1.00 88.62           C  
ATOM    757 HG21 THR A  48     -20.099   4.422   7.230  1.00 88.62           H  
ATOM    758 HG22 THR A  48     -19.771   5.267   8.759  1.00 88.62           H  
ATOM    759 HG23 THR A  48     -21.445   4.923   8.260  1.00 88.62           H  
ATOM    760  OG1 THR A  48     -21.157   2.281   8.304  1.00 88.62           O  
ATOM    761  HG1 THR A  48     -22.089   2.511   8.318  1.00 88.62           H  
ATOM    762  N   LYS A  49     -18.669   0.180   9.299  1.00 87.89           N  
ATOM    763  H   LYS A  49     -18.350   0.224   8.342  1.00 87.89           H  
ATOM    764  CA  LYS A  49     -18.865  -1.136   9.929  1.00 87.89           C  
ATOM    765  HA  LYS A  49     -19.210  -1.006  10.954  1.00 87.89           H  
ATOM    766  C   LYS A  49     -17.600  -1.969  10.034  1.00 87.89           C  
ATOM    767  CB  LYS A  49     -19.933  -1.921   9.159  1.00 87.89           C  
ATOM    768  HB2 LYS A  49     -19.924  -2.951   9.514  1.00 87.89           H  
ATOM    769  HB3 LYS A  49     -19.693  -1.920   8.096  1.00 87.89           H  
ATOM    770  O   LYS A  49     -17.401  -2.636  11.051  1.00 87.89           O  
ATOM    771  CG  LYS A  49     -21.339  -1.348   9.370  1.00 87.89           C  
ATOM    772  HG2 LYS A  49     -21.418  -0.374   8.887  1.00 87.89           H  
ATOM    773  HG3 LYS A  49     -21.530  -1.231  10.436  1.00 87.89           H  
ATOM    774  CD  LYS A  49     -22.369  -2.314   8.781  1.00 87.89           C  
ATOM    775  HD2 LYS A  49     -22.300  -3.270   9.299  1.00 87.89           H  
ATOM    776  HD3 LYS A  49     -22.153  -2.467   7.723  1.00 87.89           H  
ATOM    777  CE  LYS A  49     -23.776  -1.748   8.935  1.00 87.89           C  
ATOM    778  HE2 LYS A  49     -23.974  -1.540   9.986  1.00 87.89           H  
ATOM    779  HE3 LYS A  49     -23.827  -0.802   8.397  1.00 87.89           H  
ATOM    780  NZ  LYS A  49     -24.777  -2.696   8.394  1.00 87.89           N  
ATOM    781  HZ1 LYS A  49     -24.513  -2.992   7.465  1.00 87.89           H  
ATOM    782  HZ2 LYS A  49     -24.897  -3.496   8.998  1.00 87.89           H  
ATOM    783  HZ3 LYS A  49     -25.659  -2.212   8.299  1.00 87.89           H  
ATOM    784  N   THR A  50     -16.754  -1.976   9.007  1.00 90.68           N  
ATOM    785  H   THR A  50     -16.931  -1.374   8.216  1.00 90.68           H  
ATOM    786  CA  THR A  50     -15.583  -2.858   8.971  1.00 90.68           C  
ATOM    787  HA  THR A  50     -15.926  -3.888   9.069  1.00 90.68           H  
ATOM    788  C   THR A  50     -14.650  -2.537  10.128  1.00 90.68           C  
ATOM    789  CB  THR A  50     -14.827  -2.737   7.648  1.00 90.68           C  
ATOM    790  HB  THR A  50     -14.449  -1.721   7.538  1.00 90.68           H  
ATOM    791  O   THR A  50     -14.268  -1.386  10.317  1.00 90.68           O  
ATOM    792  CG2 THR A  50     -13.663  -3.718   7.535  1.00 90.68           C  
ATOM    793 HG21 THR A  50     -14.010  -4.739   7.696  1.00 90.68           H  
ATOM    794 HG22 THR A  50     -12.892  -3.469   8.263  1.00 90.68           H  
ATOM    795 HG23 THR A  50     -13.234  -3.642   6.536  1.00 90.68           H  
ATOM    796  OG1 THR A  50     -15.704  -3.035   6.594  1.00 90.68           O  
ATOM    797  HG1 THR A  50     -15.712  -2.220   6.086  1.00 90.68           H  
ATOM    798  N   ASP A  51     -14.284  -3.550  10.918  1.00 90.21           N  
ATOM    799  H   ASP A  51     -14.655  -4.471  10.731  1.00 90.21           H  
ATOM    800  CA  ASP A  51     -13.382  -3.396  12.068  1.00 90.21           C  
ATOM    801  HA  ASP A  51     -13.442  -4.315  12.652  1.00 90.21           H  
ATOM    802  C   ASP A  51     -13.806  -2.264  13.036  1.00 90.21           C  
ATOM    803  CB  ASP A  51     -11.932  -3.293  11.558  1.00 90.21           C  
ATOM    804  HB2 ASP A  51     -11.811  -2.371  10.990  1.00 90.21           H  
ATOM    805  HB3 ASP A  51     -11.727  -4.130  10.891  1.00 90.21           H  
ATOM    806  O   ASP A  51     -12.987  -1.496  13.531  1.00 90.21           O  
ATOM    807  CG  ASP A  51     -10.919  -3.326  12.704  1.00 90.21           C  
ATOM    808  OD1 ASP A  51     -11.067  -4.220  13.564  1.00 90.21           O  
ATOM    809  OD2 ASP A  51     -10.025  -2.446  12.714  1.00 90.21           O  
ATOM    810  N   GLY A  52     -15.114  -2.096  13.264  1.00 87.89           N  
ATOM    811  H   GLY A  52     -15.769  -2.675  12.758  1.00 87.89           H  
ATOM    812  CA  GLY A  52     -15.654  -1.039  14.130  1.00 87.89           C  
ATOM    813  HA2 GLY A  52     -14.996  -0.898  14.988  1.00 87.89           H  
ATOM    814  HA3 GLY A  52     -16.628  -1.359  14.499  1.00 87.89           H  
ATOM    815  C   GLY A  52     -15.846   0.325  13.453  1.00 87.89           C  
ATOM    816  O   GLY A  52     -16.173   1.293  14.138  1.00 87.89           O  
ATOM    817  N   GLY A  53     -15.663   0.410  12.132  1.00 89.34           N  
ATOM    818  H   GLY A  53     -15.303  -0.398  11.646  1.00 89.34           H  
ATOM    819  CA  GLY A  53     -15.974   1.594  11.332  1.00 89.34           C  
ATOM    820  HA2 GLY A  53     -16.956   1.962  11.630  1.00 89.34           H  
ATOM    821  HA3 GLY A  53     -16.015   1.315  10.279  1.00 89.34           H  
ATOM    822  C   GLY A  53     -14.987   2.748  11.490  1.00 89.34           C  
ATOM    823  O   GLY A  53     -13.899   2.593  12.046  1.00 89.34           O  
ATOM    824  N   GLY A  54     -15.376   3.918  10.984  1.00 90.75           N  
ATOM    825  H   GLY A  54     -16.240   3.946  10.463  1.00 90.75           H  
ATOM    826  CA  GLY A  54     -14.576   5.146  11.055  1.00 90.75           C  
ATOM    827  HA2 GLY A  54     -14.040   5.186  12.003  1.00 90.75           H  
ATOM    828  HA3 GLY A  54     -15.247   6.002  10.985  1.00 90.75           H  
ATOM    829  C   GLY A  54     -13.509   5.277   9.980  1.00 90.75           C  
ATOM    830  O   GLY A  54     -12.576   6.066  10.119  1.00 90.75           O  
ATOM    831  N   TRP A  55     -13.598   4.466   8.933  1.00 94.46           N  
ATOM    832  H   TRP A  55     -14.404   3.863   8.842  1.00 94.46           H  
ATOM    833  CA  TRP A  55     -12.608   4.454   7.873  1.00 94.46           C  
ATOM    834  HA  TRP A  55     -11.629   4.716   8.275  1.00 94.46           H  
ATOM    835  C   TRP A  55     -12.975   5.453   6.785  1.00 94.46           C  
ATOM    836  CB  TRP A  55     -12.527   3.050   7.303  1.00 94.46           C  
ATOM    837  HB2 TRP A  55     -13.519   2.785   6.936  1.00 94.46           H  
ATOM    838  HB3 TRP A  55     -11.838   3.073   6.459  1.00 94.46           H  
ATOM    839  O   TRP A  55     -14.085   5.410   6.266  1.00 94.46           O  
ATOM    840  CG  TRP A  55     -12.072   1.988   8.243  1.00 94.46           C  
ATOM    841  CD1 TRP A  55     -12.864   1.119   8.904  1.00 94.46           C  
ATOM    842  HD1 TRP A  55     -13.942   1.083   8.836  1.00 94.46           H  
ATOM    843  CD2 TRP A  55     -10.707   1.655   8.617  1.00 94.46           C  
ATOM    844  CE2 TRP A  55     -10.741   0.571   9.540  1.00 94.46           C  
ATOM    845  CE3 TRP A  55      -9.443   2.156   8.247  1.00 94.46           C  
ATOM    846  HE3 TRP A  55      -9.391   2.965   7.534  1.00 94.46           H  
ATOM    847  NE1 TRP A  55     -12.083   0.288   9.680  1.00 94.46           N  
ATOM    848  HE1 TRP A  55     -12.483  -0.443  10.251  1.00 94.46           H  
ATOM    849  CH2 TRP A  55      -8.328   0.557   9.704  1.00 94.46           C  
ATOM    850  HH2 TRP A  55      -7.418   0.143  10.113  1.00 94.46           H  
ATOM    851  CZ2 TRP A  55      -9.572   0.020  10.079  1.00 94.46           C  
ATOM    852  HZ2 TRP A  55      -9.624  -0.804  10.775  1.00 94.46           H  
ATOM    853  CZ3 TRP A  55      -8.263   1.617   8.784  1.00 94.46           C  
ATOM    854  HZ3 TRP A  55      -7.303   2.012   8.485  1.00 94.46           H  
ATOM    855  N   ILE A  56     -12.029   6.300   6.393  1.00 95.44           N  
ATOM    856  H   ILE A  56     -11.141   6.261   6.873  1.00 95.44           H  
ATOM    857  CA  ILE A  56     -12.109   7.140   5.197  1.00 95.44           C  
ATOM    858  HA  ILE A  56     -13.146   7.415   5.005  1.00 95.44           H  
ATOM    859  C   ILE A  56     -11.585   6.313   4.028  1.00 95.44           C  
ATOM    860  CB  ILE A  56     -11.274   8.429   5.368  1.00 95.44           C  
ATOM    861  HB  ILE A  56     -10.235   8.140   5.528  1.00 95.44           H  
ATOM    862  O   ILE A  56     -10.410   5.942   4.012  1.00 95.44           O  
ATOM    863  CG1 ILE A  56     -11.731   9.264   6.586  1.00 95.44           C  
ATOM    864 HG12 ILE A  56     -12.655   9.784   6.336  1.00 95.44           H  
ATOM    865 HG13 ILE A  56     -11.921   8.616   7.442  1.00 95.44           H  
ATOM    866  CG2 ILE A  56     -11.353   9.283   4.086  1.00 95.44           C  
ATOM    867 HG21 ILE A  56     -12.388   9.558   3.883  1.00 95.44           H  
ATOM    868 HG22 ILE A  56     -10.960   8.733   3.230  1.00 95.44           H  
ATOM    869 HG23 ILE A  56     -10.756  10.189   4.189  1.00 95.44           H  
ATOM    870  CD1 ILE A  56     -10.704  10.309   7.034  1.00 95.44           C  
ATOM    871 HD11 ILE A  56     -11.077  10.819   7.923  1.00 95.44           H  
ATOM    872 HD12 ILE A  56     -10.540  11.051   6.253  1.00 95.44           H  
ATOM    873 HD13 ILE A  56      -9.761   9.821   7.278  1.00 95.44           H  
ATOM    874  N   VAL A  57     -12.426   6.031   3.040  1.00 96.84           N  
ATOM    875  H   VAL A  57     -13.376   6.369   3.087  1.00 96.84           H  
ATOM    876  CA  VAL A  57     -12.001   5.316   1.835  1.00 96.84           C  
ATOM    877  HA  VAL A  57     -11.340   4.499   2.126  1.00 96.84           H  
ATOM    878  C   VAL A  57     -11.200   6.269   0.943  1.00 96.84           C  
ATOM    879  CB  VAL A  57     -13.203   4.679   1.126  1.00 96.84           C  
ATOM    880  HB  VAL A  57     -13.925   5.459   0.882  1.00 96.84           H  
ATOM    881  O   VAL A  57     -11.675   7.344   0.568  1.00 96.84           O  
ATOM    882  CG1 VAL A  57     -12.753   3.963  -0.150  1.00 96.84           C  
ATOM    883 HG11 VAL A  57     -12.375   4.669  -0.890  1.00 96.84           H  
ATOM    884 HG12 VAL A  57     -13.594   3.427  -0.590  1.00 96.84           H  
ATOM    885 HG13 VAL A  57     -11.951   3.265   0.091  1.00 96.84           H  
ATOM    886  CG2 VAL A  57     -13.932   3.683   2.034  1.00 96.84           C  
ATOM    887 HG21 VAL A  57     -13.250   2.895   2.354  1.00 96.84           H  
ATOM    888 HG22 VAL A  57     -14.337   4.189   2.910  1.00 96.84           H  
ATOM    889 HG23 VAL A  57     -14.761   3.232   1.489  1.00 96.84           H  
ATOM    890  N   ILE A  58      -9.966   5.884   0.616  1.00 98.23           N  
ATOM    891  H   ILE A  58      -9.665   4.970   0.922  1.00 98.23           H  
ATOM    892  CA  ILE A  58      -9.022   6.694  -0.172  1.00 98.23           C  
ATOM    893  HA  ILE A  58      -9.433   7.699  -0.262  1.00 98.23           H  
ATOM    894  C   ILE A  58      -8.849   6.182  -1.604  1.00 98.23           C  
ATOM    895  CB  ILE A  58      -7.661   6.838   0.541  1.00 98.23           C  
ATOM    896  HB  ILE A  58      -7.017   7.436  -0.103  1.00 98.23           H  
ATOM    897  O   ILE A  58      -8.447   6.940  -2.486  1.00 98.23           O  
ATOM    898  CG1 ILE A  58      -6.952   5.489   0.783  1.00 98.23           C  
ATOM    899 HG12 ILE A  58      -7.010   4.887  -0.124  1.00 98.23           H  
ATOM    900 HG13 ILE A  58      -7.451   4.953   1.591  1.00 98.23           H  
ATOM    901  CG2 ILE A  58      -7.856   7.603   1.861  1.00 98.23           C  
ATOM    902 HG21 ILE A  58      -8.420   8.520   1.688  1.00 98.23           H  
ATOM    903 HG22 ILE A  58      -6.890   7.866   2.291  1.00 98.23           H  
ATOM    904 HG23 ILE A  58      -8.412   6.985   2.566  1.00 98.23           H  
ATOM    905  CD1 ILE A  58      -5.467   5.629   1.133  1.00 98.23           C  
ATOM    906 HD11 ILE A  58      -5.333   6.230   2.033  1.00 98.23           H  
ATOM    907 HD12 ILE A  58      -5.043   4.640   1.304  1.00 98.23           H  
ATOM    908 HD13 ILE A  58      -4.937   6.100   0.305  1.00 98.23           H  
ATOM    909  N   GLN A  59      -9.170   4.913  -1.839  1.00 98.01           N  
ATOM    910  H   GLN A  59      -9.485   4.341  -1.069  1.00 98.01           H  
ATOM    911  CA  GLN A  59      -9.179   4.291  -3.154  1.00 98.01           C  
ATOM    912  HA  GLN A  59      -9.430   5.047  -3.899  1.00 98.01           H  
ATOM    913  C   GLN A  59     -10.234   3.194  -3.172  1.00 98.01           C  
ATOM    914  CB  GLN A  59      -7.787   3.727  -3.454  1.00 98.01           C  
ATOM    915  HB2 GLN A  59      -7.569   2.900  -2.777  1.00 98.01           H  
ATOM    916  HB3 GLN A  59      -7.062   4.516  -3.256  1.00 98.01           H  
ATOM    917  O   GLN A  59     -10.366   2.460  -2.191  1.00 98.01           O  
ATOM    918  CG  GLN A  59      -7.591   3.245  -4.895  1.00 98.01           C  
ATOM    919  HG2 GLN A  59      -8.211   3.820  -5.584  1.00 98.01           H  
ATOM    920  HG3 GLN A  59      -6.548   3.422  -5.155  1.00 98.01           H  
ATOM    921  CD  GLN A  59      -7.831   1.759  -5.116  1.00 98.01           C  
ATOM    922  NE2 GLN A  59      -7.194   1.219  -6.127  1.00 98.01           N  
ATOM    923 HE21 GLN A  59      -6.528   1.778  -6.640  1.00 98.01           H  
ATOM    924 HE22 GLN A  59      -7.268   0.222  -6.270  1.00 98.01           H  
ATOM    925  OE1 GLN A  59      -8.550   1.076  -4.406  1.00 98.01           O  
ATOM    926  N   ARG A  60     -10.966   3.076  -4.279  1.00 96.17           N  
ATOM    927  H   ARG A  60     -10.822   3.742  -5.025  1.00 96.17           H  
ATOM    928  CA  ARG A  60     -11.977   2.033  -4.466  1.00 96.17           C  
ATOM    929  HA  ARG A  60     -11.735   1.179  -3.832  1.00 96.17           H  
ATOM    930  C   ARG A  60     -11.985   1.560  -5.909  1.00 96.17           C  
ATOM    931  CB  ARG A  60     -13.337   2.604  -4.040  1.00 96.17           C  
ATOM    932  HB2 ARG A  60     -13.586   3.448  -4.683  1.00 96.17           H  
ATOM    933  HB3 ARG A  60     -13.255   2.969  -3.016  1.00 96.17           H  
ATOM    934  O   ARG A  60     -11.982   2.399  -6.806  1.00 96.17           O  
ATOM    935  CG  ARG A  60     -14.477   1.581  -4.101  1.00 96.17           C  
ATOM    936  HG2 ARG A  60     -14.633   1.273  -5.135  1.00 96.17           H  
ATOM    937  HG3 ARG A  60     -14.228   0.711  -3.494  1.00 96.17           H  
ATOM    938  CD  ARG A  60     -15.761   2.226  -3.569  1.00 96.17           C  
ATOM    939  HD2 ARG A  60     -15.626   2.474  -2.516  1.00 96.17           H  
ATOM    940  HD3 ARG A  60     -15.937   3.156  -4.110  1.00 96.17           H  
ATOM    941  NE  ARG A  60     -16.933   1.353  -3.761  1.00 96.17           N  
ATOM    942  HE  ARG A  60     -17.293   1.299  -4.703  1.00 96.17           H  
ATOM    943  NH1 ARG A  60     -17.324   0.775  -1.564  1.00 96.17           N  
ATOM    944 HH11 ARG A  60     -17.868   0.259  -0.887  1.00 96.17           H  
ATOM    945 HH12 ARG A  60     -16.407   1.073  -1.263  1.00 96.17           H  
ATOM    946  NH2 ARG A  60     -18.633  -0.032  -3.169  1.00 96.17           N  
ATOM    947 HH21 ARG A  60     -19.060   0.087  -4.076  1.00 96.17           H  
ATOM    948 HH22 ARG A  60     -19.011  -0.692  -2.503  1.00 96.17           H  
ATOM    949  CZ  ARG A  60     -17.621   0.718  -2.829  1.00 96.17           C  
ATOM    950  N   ARG A  61     -12.025   0.239  -6.109  1.00 94.39           N  
ATOM    951  H   ARG A  61     -11.933  -0.341  -5.287  1.00 94.39           H  
ATOM    952  CA  ARG A  61     -12.151  -0.455  -7.401  1.00 94.39           C  
ATOM    953  HA  ARG A  61     -12.469   0.247  -8.172  1.00 94.39           H  
ATOM    954  C   ARG A  61     -13.203  -1.556  -7.284  1.00 94.39           C  
ATOM    955  CB  ARG A  61     -10.803  -1.071  -7.807  1.00 94.39           C  
ATOM    956  HB2 ARG A  61     -10.597  -1.902  -7.133  1.00 94.39           H  
ATOM    957  HB3 ARG A  61     -10.869  -1.480  -8.815  1.00 94.39           H  
ATOM    958  O   ARG A  61     -12.970  -2.562  -6.617  1.00 94.39           O  
ATOM    959  CG  ARG A  61      -9.605  -0.131  -7.767  1.00 94.39           C  
ATOM    960  HG2 ARG A  61      -9.491   0.229  -6.745  1.00 94.39           H  
ATOM    961  HG3 ARG A  61      -8.714  -0.705  -8.024  1.00 94.39           H  
ATOM    962  CD  ARG A  61      -9.727   1.073  -8.703  1.00 94.39           C  
ATOM    963  HD2 ARG A  61     -10.577   1.693  -8.418  1.00 94.39           H  
ATOM    964  HD3 ARG A  61      -8.827   1.679  -8.591  1.00 94.39           H  
ATOM    965  NE  ARG A  61      -9.911   0.703 -10.112  1.00 94.39           N  
ATOM    966  HE  ARG A  61     -10.835   0.820 -10.505  1.00 94.39           H  
ATOM    967  NH1 ARG A  61      -7.728   0.130 -10.469  1.00 94.39           N  
ATOM    968 HH11 ARG A  61      -7.551   0.102  -9.475  1.00 94.39           H  
ATOM    969 HH12 ARG A  61      -7.029  -0.168 -11.135  1.00 94.39           H  
ATOM    970  NH2 ARG A  61      -9.114   0.220 -12.189  1.00 94.39           N  
ATOM    971 HH21 ARG A  61      -8.314  -0.063 -12.737  1.00 94.39           H  
ATOM    972 HH22 ARG A  61      -9.992   0.511 -12.593  1.00 94.39           H  
ATOM    973  CZ  ARG A  61      -8.928   0.358 -10.913  1.00 94.39           C  
ATOM    974  N   VAL A  62     -14.355  -1.379  -7.915  1.00 91.87           N  
ATOM    975  H   VAL A  62     -14.462  -0.508  -8.415  1.00 91.87           H  
ATOM    976  CA  VAL A  62     -15.529  -2.259  -7.847  1.00 91.87           C  
ATOM    977  HA  VAL A  62     -15.200  -3.260  -7.568  1.00 91.87           H  
ATOM    978  C   VAL A  62     -16.273  -2.415  -9.179  1.00 91.87           C  
ATOM    979  CB  VAL A  62     -16.524  -1.772  -6.768  1.00 91.87           C  
ATOM    980  HB  VAL A  62     -17.402  -2.416  -6.810  1.00 91.87           H  
ATOM    981  O   VAL A  62     -16.855  -3.484  -9.384  1.00 91.87           O  
ATOM    982  CG1 VAL A  62     -15.940  -1.908  -5.356  1.00 91.87           C  
ATOM    983 HG11 VAL A  62     -16.706  -1.677  -4.616  1.00 91.87           H  
ATOM    984 HG12 VAL A  62     -15.601  -2.931  -5.195  1.00 91.87           H  
ATOM    985 HG13 VAL A  62     -15.100  -1.227  -5.219  1.00 91.87           H  
ATOM    986  CG2 VAL A  62     -16.998  -0.324  -6.957  1.00 91.87           C  
ATOM    987 HG21 VAL A  62     -17.745  -0.076  -6.203  1.00 91.87           H  
ATOM    988 HG22 VAL A  62     -17.468  -0.200  -7.933  1.00 91.87           H  
ATOM    989 HG23 VAL A  62     -16.163   0.374  -6.887  1.00 91.87           H  
ATOM    990  N   ASN A  63     -16.272  -1.407 -10.066  1.00 83.72           N  
ATOM    991  H   ASN A  63     -15.810  -0.543  -9.820  1.00 83.72           H  
ATOM    992  CA  ASN A  63     -17.141  -1.380 -11.255  1.00 83.72           C  
ATOM    993  HA  ASN A  63     -17.429  -2.408 -11.474  1.00 83.72           H  
ATOM    994  C   ASN A  63     -16.494  -0.915 -12.574  1.00 83.72           C  
ATOM    995  CB  ASN A  63     -18.456  -0.643 -10.933  1.00 83.72           C  
ATOM    996  HB2 ASN A  63     -18.961  -1.161 -10.118  1.00 83.72           H  
ATOM    997  HB3 ASN A  63     -19.110  -0.686 -11.804  1.00 83.72           H  
ATOM    998  O   ASN A  63     -17.183  -0.876 -13.582  1.00 83.72           O  
ATOM    999  CG  ASN A  63     -18.327   0.823 -10.550  1.00 83.72           C  
ATOM   1000  ND2 ASN A  63     -19.419   1.381 -10.084  1.00 83.72           N  
ATOM   1001 HD21 ASN A  63     -19.434   2.390 -10.039  1.00 83.72           H  
ATOM   1002 HD22 ASN A  63     -20.297   0.937 -10.313  1.00 83.72           H  
ATOM   1003  OD1 ASN A  63     -17.269   1.437 -10.591  1.00 83.72           O  
ATOM   1004  N   LYS A  64     -15.170  -0.697 -12.631  1.00 88.03           N  
ATOM   1005  H   LYS A  64     -14.677  -0.638 -11.752  1.00 88.03           H  
ATOM   1006  CA  LYS A  64     -14.406  -0.370 -13.865  1.00 88.03           C  
ATOM   1007  HA  LYS A  64     -13.367  -0.246 -13.559  1.00 88.03           H  
ATOM   1008  C   LYS A  64     -14.761   0.963 -14.534  1.00 88.03           C  
ATOM   1009  CB  LYS A  64     -14.460  -1.490 -14.929  1.00 88.03           C  
ATOM   1010  HB2 LYS A  64     -13.615  -1.347 -15.602  1.00 88.03           H  
ATOM   1011  HB3 LYS A  64     -15.368  -1.359 -15.517  1.00 88.03           H  
ATOM   1012  O   LYS A  64     -14.199   1.270 -15.583  1.00 88.03           O  
ATOM   1013  CG  LYS A  64     -14.447  -2.932 -14.417  1.00 88.03           C  
ATOM   1014  HG2 LYS A  64     -13.619  -3.080 -13.723  1.00 88.03           H  
ATOM   1015  HG3 LYS A  64     -15.378  -3.143 -13.891  1.00 88.03           H  
ATOM   1016  CD  LYS A  64     -14.320  -3.894 -15.598  1.00 88.03           C  
ATOM   1017  HD2 LYS A  64     -13.400  -3.685 -16.144  1.00 88.03           H  
ATOM   1018  HD3 LYS A  64     -15.170  -3.741 -16.262  1.00 88.03           H  
ATOM   1019  CE  LYS A  64     -14.307  -5.335 -15.096  1.00 88.03           C  
ATOM   1020  HE2 LYS A  64     -13.416  -5.504 -14.491  1.00 88.03           H  
ATOM   1021  HE3 LYS A  64     -15.176  -5.501 -14.460  1.00 88.03           H  
ATOM   1022  NZ  LYS A  64     -14.328  -6.263 -16.239  1.00 88.03           N  
ATOM   1023  HZ1 LYS A  64     -14.050  -7.190 -15.949  1.00 88.03           H  
ATOM   1024  HZ2 LYS A  64     -15.226  -6.301 -16.701  1.00 88.03           H  
ATOM   1025  HZ3 LYS A  64     -13.601  -6.034 -16.901  1.00 88.03           H  
ATOM   1026  N   ASP A  65     -15.626   1.765 -13.925  1.00 86.81           N  
ATOM   1027  H   ASP A  65     -16.122   1.393 -13.127  1.00 86.81           H  
ATOM   1028  CA  ASP A  65     -16.179   2.981 -14.534  1.00 86.81           C  
ATOM   1029  HA  ASP A  65     -16.427   2.773 -15.575  1.00 86.81           H  
ATOM   1030  C   ASP A  65     -15.205   4.168 -14.543  1.00 86.81           C  
ATOM   1031  CB  ASP A  65     -17.476   3.351 -13.801  1.00 86.81           C  
ATOM   1032  HB2 ASP A  65     -17.838   4.310 -14.174  1.00 86.81           H  
ATOM   1033  HB3 ASP A  65     -17.268   3.463 -12.737  1.00 86.81           H  
ATOM   1034  O   ASP A  65     -15.494   5.221 -15.107  1.00 86.81           O  
ATOM   1035  CG  ASP A  65     -18.585   2.317 -14.013  1.00 86.81           C  
ATOM   1036  OD1 ASP A  65     -18.634   1.731 -15.117  1.00 86.81           O  
ATOM   1037  OD2 ASP A  65     -19.362   2.117 -13.054  1.00 86.81           O  
ATOM   1038  N   THR A  66     -14.043   4.026 -13.904  1.00 92.90           N  
ATOM   1039  H   THR A  66     -13.828   3.118 -13.519  1.00 92.90           H  
ATOM   1040  CA  THR A  66     -13.034   5.085 -13.821  1.00 92.90           C  
ATOM   1041  HA  THR A  66     -13.354   5.935 -14.423  1.00 92.90           H  
ATOM   1042  C   THR A  66     -11.704   4.613 -14.380  1.00 92.90           C  
ATOM   1043  CB  THR A  66     -12.905   5.592 -12.385  1.00 92.90           C  
ATOM   1044  HB  THR A  66     -12.681   4.760 -11.718  1.00 92.90           H  
ATOM   1045  O   THR A  66     -11.174   3.575 -13.981  1.00 92.90           O  
ATOM   1046  CG2 THR A  66     -11.846   6.670 -12.195  1.00 92.90           C  
ATOM   1047 HG21 THR A  66     -10.855   6.259 -12.388  1.00 92.90           H  
ATOM   1048 HG22 THR A  66     -11.885   7.011 -11.160  1.00 92.90           H  
ATOM   1049 HG23 THR A  66     -12.038   7.505 -12.867  1.00 92.90           H  
ATOM   1050  OG1 THR A  66     -14.123   6.194 -12.027  1.00 92.90           O  
ATOM   1051  HG1 THR A  66     -14.813   5.538 -12.152  1.00 92.90           H  
ATOM   1052  N   ASP A  67     -11.142   5.420 -15.277  1.00 93.18           N  
ATOM   1053  H   ASP A  67     -11.650   6.237 -15.584  1.00 93.18           H  
ATOM   1054  CA  ASP A  67      -9.795   5.225 -15.797  1.00 93.18           C  
ATOM   1055  HA  ASP A  67      -9.661   4.164 -16.010  1.00 93.18           H  
ATOM   1056  C   ASP A  67      -8.750   5.649 -14.755  1.00 93.18           C  
ATOM   1057  CB  ASP A  67      -9.630   5.990 -17.119  1.00 93.18           C  
ATOM   1058  HB2 ASP A  67     -10.437   5.706 -17.794  1.00 93.18           H  
ATOM   1059  HB3 ASP A  67      -9.705   7.060 -16.927  1.00 93.18           H  
ATOM   1060  O   ASP A  67      -8.772   6.774 -14.255  1.00 93.18           O  
ATOM   1061  CG  ASP A  67      -8.294   5.688 -17.807  1.00 93.18           C  
ATOM   1062  OD1 ASP A  67      -7.593   4.751 -17.351  1.00 93.18           O  
ATOM   1063  OD2 ASP A  67      -7.984   6.398 -18.784  1.00 93.18           O  
ATOM   1064  N   PHE A  68      -7.824   4.748 -14.431  1.00 96.25           N  
ATOM   1065  H   PHE A  68      -7.821   3.888 -14.961  1.00 96.25           H  
ATOM   1066  CA  PHE A  68      -6.696   5.013 -13.533  1.00 96.25           C  
ATOM   1067  HA  PHE A  68      -6.920   5.897 -12.936  1.00 96.25           H  
ATOM   1068  C   PHE A  68      -5.414   5.369 -14.301  1.00 96.25           C  
ATOM   1069  CB  PHE A  68      -6.513   3.851 -12.543  1.00 96.25           C  
ATOM   1070  HB2 PHE A  68      -6.647   2.902 -13.063  1.00 96.25           H  
ATOM   1071  HB3 PHE A  68      -5.490   3.869 -12.167  1.00 96.25           H  
ATOM   1072  O   PHE A  68      -4.431   5.775 -13.688  1.00 96.25           O  
ATOM   1073  CG  PHE A  68      -7.456   3.914 -11.352  1.00 96.25           C  
ATOM   1074  CD1 PHE A  68      -6.973   4.218 -10.065  1.00 96.25           C  
ATOM   1075  HD1 PHE A  68      -5.918   4.396  -9.915  1.00 96.25           H  
ATOM   1076  CD2 PHE A  68      -8.835   3.731 -11.539  1.00 96.25           C  
ATOM   1077  HD2 PHE A  68      -9.220   3.501 -12.521  1.00 96.25           H  
ATOM   1078  CE1 PHE A  68      -7.855   4.325  -8.975  1.00 96.25           C  
ATOM   1079  HE1 PHE A  68      -7.476   4.551  -7.989  1.00 96.25           H  
ATOM   1080  CE2 PHE A  68      -9.721   3.881 -10.463  1.00 96.25           C  
ATOM   1081  HE2 PHE A  68     -10.780   3.773 -10.642  1.00 96.25           H  
ATOM   1082  CZ  PHE A  68      -9.237   4.170  -9.177  1.00 96.25           C  
ATOM   1083  HZ  PHE A  68      -9.925   4.262  -8.350  1.00 96.25           H  
ATOM   1084  N   TYR A  69      -5.411   5.330 -15.637  1.00 95.64           N  
ATOM   1085  H   TYR A  69      -6.241   5.047 -16.139  1.00 95.64           H  
ATOM   1086  CA  TYR A  69      -4.296   5.836 -16.432  1.00 95.64           C  
ATOM   1087  HA  TYR A  69      -3.378   5.534 -15.928  1.00 95.64           H  
ATOM   1088  C   TYR A  69      -4.311   7.369 -16.483  1.00 95.64           C  
ATOM   1089  CB  TYR A  69      -4.286   5.195 -17.821  1.00 95.64           C  
ATOM   1090  HB2 TYR A  69      -5.185   5.501 -18.356  1.00 95.64           H  
ATOM   1091  HB3 TYR A  69      -4.323   4.111 -17.714  1.00 95.64           H  
ATOM   1092  O   TYR A  69      -4.744   7.996 -17.444  1.00 95.64           O  
ATOM   1093  CG  TYR A  69      -3.059   5.555 -18.642  1.00 95.64           C  
ATOM   1094  CD1 TYR A  69      -3.211   6.023 -19.959  1.00 95.64           C  
ATOM   1095  HD1 TYR A  69      -4.205   6.156 -20.361  1.00 95.64           H  
ATOM   1096  CD2 TYR A  69      -1.767   5.427 -18.097  1.00 95.64           C  
ATOM   1097  HD2 TYR A  69      -1.636   5.109 -17.073  1.00 95.64           H  
ATOM   1098  CE1 TYR A  69      -2.080   6.360 -20.728  1.00 95.64           C  
ATOM   1099  HE1 TYR A  69      -2.210   6.750 -21.726  1.00 95.64           H  
ATOM   1100  CE2 TYR A  69      -0.634   5.699 -18.882  1.00 95.64           C  
ATOM   1101  HE2 TYR A  69       0.362   5.525 -18.501  1.00 95.64           H  
ATOM   1102  OH  TYR A  69       0.314   6.537 -20.906  1.00 95.64           O  
ATOM   1103  HH  TYR A  69       0.059   6.861 -21.773  1.00 95.64           H  
ATOM   1104  CZ  TYR A  69      -0.787   6.198 -20.185  1.00 95.64           C  
ATOM   1105  N   ASN A  70      -3.858   7.987 -15.393  1.00 96.85           N  
ATOM   1106  H   ASN A  70      -3.581   7.401 -14.618  1.00 96.85           H  
ATOM   1107  CA  ASN A  70      -3.941   9.427 -15.184  1.00 96.85           C  
ATOM   1108  HA  ASN A  70      -4.310   9.890 -16.099  1.00 96.85           H  
ATOM   1109  C   ASN A  70      -2.580  10.089 -14.922  1.00 96.85           C  
ATOM   1110  CB  ASN A  70      -4.972   9.715 -14.074  1.00 96.85           C  
ATOM   1111  HB2 ASN A  70      -4.663  10.583 -13.491  1.00 96.85           H  
ATOM   1112  HB3 ASN A  70      -5.031   8.874 -13.382  1.00 96.85           H  
ATOM   1113  O   ASN A  70      -1.602   9.475 -14.495  1.00 96.85           O  
ATOM   1114  CG  ASN A  70      -6.350  10.003 -14.645  1.00 96.85           C  
ATOM   1115  ND2 ASN A  70      -7.236   9.045 -14.657  1.00 96.85           N  
ATOM   1116 HD21 ASN A  70      -8.093   9.174 -15.176  1.00 96.85           H  
ATOM   1117 HD22 ASN A  70      -7.049   8.120 -14.296  1.00 96.85           H  
ATOM   1118  OD1 ASN A  70      -6.657  11.114 -15.064  1.00 96.85           O  
ATOM   1119  N   HIS A  71      -2.567  11.395 -15.162  1.00 97.15           N  
ATOM   1120  H   HIS A  71      -3.413  11.791 -15.546  1.00 97.15           H  
ATOM   1121  CA  HIS A  71      -1.436  12.304 -14.999  1.00 97.15           C  
ATOM   1122  HA  HIS A  71      -0.522  11.804 -15.320  1.00 97.15           H  
ATOM   1123  C   HIS A  71      -1.238  12.735 -13.526  1.00 97.15           C  
ATOM   1124  CB  HIS A  71      -1.712  13.466 -15.966  1.00 97.15           C  
ATOM   1125  HB2 HIS A  71      -0.990  14.270 -15.822  1.00 97.15           H  
ATOM   1126  HB3 HIS A  71      -2.693  13.889 -15.751  1.00 97.15           H  
ATOM   1127  O   HIS A  71      -2.146  12.602 -12.699  1.00 97.15           O  
ATOM   1128  CG  HIS A  71      -1.673  13.023 -17.415  1.00 97.15           C  
ATOM   1129  CD2 HIS A  71      -2.717  12.957 -18.295  1.00 97.15           C  
ATOM   1130  HD2 HIS A  71      -3.747  13.204 -18.082  1.00 97.15           H  
ATOM   1131  ND1 HIS A  71      -0.552  12.633 -18.104  1.00 97.15           N  
ATOM   1132  HD1 HIS A  71       0.366  12.963 -17.843  1.00 97.15           H  
ATOM   1133  CE1 HIS A  71      -0.903  12.346 -19.364  1.00 97.15           C  
ATOM   1134  HE1 HIS A  71      -0.213  12.122 -20.164  1.00 97.15           H  
ATOM   1135  NE2 HIS A  71      -2.220  12.527 -19.529  1.00 97.15           N  
ATOM   1136  N   TRP A  72      -0.072  13.290 -13.180  1.00 98.29           N  
ATOM   1137  H   TRP A  72       0.569  13.530 -13.923  1.00 98.29           H  
ATOM   1138  CA  TRP A  72       0.300  13.750 -11.833  1.00 98.29           C  
ATOM   1139  HA  TRP A  72       0.397  12.896 -11.162  1.00 98.29           H  
ATOM   1140  C   TRP A  72      -0.740  14.689 -11.237  1.00 98.29           C  
ATOM   1141  CB  TRP A  72       1.644  14.493 -11.879  1.00 98.29           C  
ATOM   1142  HB2 TRP A  72       2.394  13.831 -12.311  1.00 98.29           H  
ATOM   1143  HB3 TRP A  72       1.560  15.362 -12.531  1.00 98.29           H  
ATOM   1144  O   TRP A  72      -1.175  14.500 -10.102  1.00 98.29           O  
ATOM   1145  CG  TRP A  72       2.136  14.957 -10.539  1.00 98.29           C  
ATOM   1146  CD1 TRP A  72       2.016  16.196 -10.003  1.00 98.29           C  
ATOM   1147  HD1 TRP A  72       1.542  17.033 -10.495  1.00 98.29           H  
ATOM   1148  CD2 TRP A  72       2.829  14.163  -9.541  1.00 98.29           C  
ATOM   1149  CE2 TRP A  72       3.137  14.994  -8.423  1.00 98.29           C  
ATOM   1150  CE3 TRP A  72       3.248  12.819  -9.498  1.00 98.29           C  
ATOM   1151  HE3 TRP A  72       3.021  12.168 -10.330  1.00 98.29           H  
ATOM   1152  NE1 TRP A  72       2.591  16.224  -8.742  1.00 98.29           N  
ATOM   1153  HE1 TRP A  72       2.604  17.042  -8.150  1.00 98.29           H  
ATOM   1154  CH2 TRP A  72       4.312  13.177  -7.333  1.00 98.29           C  
ATOM   1155  HH2 TRP A  72       4.892  12.786  -6.510  1.00 98.29           H  
ATOM   1156  CZ2 TRP A  72       3.881  14.514  -7.334  1.00 98.29           C  
ATOM   1157  HZ2 TRP A  72       4.142  15.161  -6.509  1.00 98.29           H  
ATOM   1158  CZ3 TRP A  72       3.981  12.333  -8.405  1.00 98.29           C  
ATOM   1159  HZ3 TRP A  72       4.306  11.303  -8.396  1.00 98.29           H  
ATOM   1160  N   ALA A  73      -1.187  15.676 -12.018  1.00 98.24           N  
ATOM   1161  H   ALA A  73      -0.778  15.768 -12.937  1.00 98.24           H  
ATOM   1162  CA  ALA A  73      -2.172  16.653 -11.567  1.00 98.24           C  
ATOM   1163  HA  ALA A  73      -1.762  17.189 -10.710  1.00 98.24           H  
ATOM   1164  C   ALA A  73      -3.483  15.988 -11.112  1.00 98.24           C  
ATOM   1165  CB  ALA A  73      -2.412  17.656 -12.700  1.00 98.24           C  
ATOM   1166  HB1 ALA A  73      -2.812  17.147 -13.576  1.00 98.24           H  
ATOM   1167  HB2 ALA A  73      -3.124  18.415 -12.373  1.00 98.24           H  
ATOM   1168  HB3 ALA A  73      -1.475  18.144 -12.969  1.00 98.24           H  
ATOM   1169  O   ALA A  73      -4.063  16.403 -10.111  1.00 98.24           O  
ATOM   1170  N   ARG A  74      -3.908  14.922 -11.803  1.00 98.19           N  
ATOM   1171  H   ARG A  74      -3.300  14.571 -12.530  1.00 98.19           H  
ATOM   1172  CA  ARG A  74      -5.123  14.155 -11.498  1.00 98.19           C  
ATOM   1173  HA  ARG A  74      -5.931  14.838 -11.235  1.00 98.19           H  
ATOM   1174  C   ARG A  74      -4.932  13.269 -10.273  1.00 98.19           C  
ATOM   1175  CB  ARG A  74      -5.516  13.322 -12.729  1.00 98.19           C  
ATOM   1176  HB2 ARG A  74      -6.308  12.622 -12.463  1.00 98.19           H  
ATOM   1177  HB3 ARG A  74      -4.651  12.736 -13.041  1.00 98.19           H  
ATOM   1178  O   ARG A  74      -5.775  13.279  -9.387  1.00 98.19           O  
ATOM   1179  CG  ARG A  74      -5.959  14.177 -13.928  1.00 98.19           C  
ATOM   1180  HG2 ARG A  74      -5.278  15.018 -14.059  1.00 98.19           H  
ATOM   1181  HG3 ARG A  74      -5.910  13.578 -14.837  1.00 98.19           H  
ATOM   1182  CD  ARG A  74      -7.383  14.707 -13.757  1.00 98.19           C  
ATOM   1183  HD2 ARG A  74      -7.571  15.443 -14.539  1.00 98.19           H  
ATOM   1184  HD3 ARG A  74      -7.468  15.206 -12.792  1.00 98.19           H  
ATOM   1185  NE  ARG A  74      -8.372  13.622 -13.888  1.00 98.19           N  
ATOM   1186  HE  ARG A  74      -8.120  12.862 -14.504  1.00 98.19           H  
ATOM   1187  NH1 ARG A  74      -9.926  14.382 -12.367  1.00 98.19           N  
ATOM   1188 HH11 ARG A  74      -9.201  14.886 -11.875  1.00 98.19           H  
ATOM   1189 HH12 ARG A  74     -10.820  14.274 -11.911  1.00 98.19           H  
ATOM   1190  NH2 ARG A  74     -10.435  12.696 -13.740  1.00 98.19           N  
ATOM   1191 HH21 ARG A  74     -10.171  12.042 -14.463  1.00 98.19           H  
ATOM   1192 HH22 ARG A  74     -11.378  12.689 -13.377  1.00 98.19           H  
ATOM   1193  CZ  ARG A  74      -9.569  13.578 -13.332  1.00 98.19           C  
ATOM   1194  N   TYR A  75      -3.802  12.573 -10.161  1.00 98.53           N  
ATOM   1195  H   TYR A  75      -3.147  12.579 -10.930  1.00 98.53           H  
ATOM   1196  CA  TYR A  75      -3.472  11.817  -8.947  1.00 98.53           C  
ATOM   1197  HA  TYR A  75      -4.291  11.133  -8.728  1.00 98.53           H  
ATOM   1198  C   TYR A  75      -3.318  12.707  -7.714  1.00 98.53           C  
ATOM   1199  CB  TYR A  75      -2.200  11.000  -9.173  1.00 98.53           C  
ATOM   1200  HB2 TYR A  75      -1.519  11.528  -9.841  1.00 98.53           H  
ATOM   1201  HB3 TYR A  75      -1.685  10.862  -8.223  1.00 98.53           H  
ATOM   1202  O   TYR A  75      -3.663  12.297  -6.608  1.00 98.53           O  
ATOM   1203  CG  TYR A  75      -2.522   9.633  -9.716  1.00 98.53           C  
ATOM   1204  CD1 TYR A  75      -3.074   8.679  -8.842  1.00 98.53           C  
ATOM   1205  HD1 TYR A  75      -3.232   8.922  -7.801  1.00 98.53           H  
ATOM   1206  CD2 TYR A  75      -2.314   9.323 -11.072  1.00 98.53           C  
ATOM   1207  HD2 TYR A  75      -1.904  10.056 -11.751  1.00 98.53           H  
ATOM   1208  CE1 TYR A  75      -3.412   7.403  -9.312  1.00 98.53           C  
ATOM   1209  HE1 TYR A  75      -3.842   6.674  -8.641  1.00 98.53           H  
ATOM   1210  CE2 TYR A  75      -2.641   8.040 -11.544  1.00 98.53           C  
ATOM   1211  HE2 TYR A  75      -2.477   7.772 -12.578  1.00 98.53           H  
ATOM   1212  OH  TYR A  75      -3.443   5.834 -11.097  1.00 98.53           O  
ATOM   1213  HH  TYR A  75      -3.783   5.241 -10.423  1.00 98.53           H  
ATOM   1214  CZ  TYR A  75      -3.180   7.082 -10.661  1.00 98.53           C  
ATOM   1215  N   LYS A  76      -2.851  13.943  -7.894  1.00 98.47           N  
ATOM   1216  H   LYS A  76      -2.498  14.175  -8.811  1.00 98.47           H  
ATOM   1217  CA  LYS A  76      -2.743  14.949  -6.839  1.00 98.47           C  
ATOM   1218  HA  LYS A  76      -2.234  14.508  -5.982  1.00 98.47           H  
ATOM   1219  C   LYS A  76      -4.106  15.425  -6.342  1.00 98.47           C  
ATOM   1220  CB  LYS A  76      -1.882  16.097  -7.371  1.00 98.47           C  
ATOM   1221  HB2 LYS A  76      -0.872  15.719  -7.530  1.00 98.47           H  
ATOM   1222  HB3 LYS A  76      -2.272  16.430  -8.333  1.00 98.47           H  
ATOM   1223  O   LYS A  76      -4.300  15.475  -5.126  1.00 98.47           O  
ATOM   1224  CG  LYS A  76      -1.830  17.303  -6.429  1.00 98.47           C  
ATOM   1225  HG2 LYS A  76      -2.819  17.748  -6.323  1.00 98.47           H  
ATOM   1226  HG3 LYS A  76      -1.472  16.984  -5.450  1.00 98.47           H  
ATOM   1227  CD  LYS A  76      -0.884  18.337  -7.032  1.00 98.47           C  
ATOM   1228  HD2 LYS A  76       0.081  17.859  -7.203  1.00 98.47           H  
ATOM   1229  HD3 LYS A  76      -1.279  18.676  -7.990  1.00 98.47           H  
ATOM   1230  CE  LYS A  76      -0.686  19.530  -6.104  1.00 98.47           C  
ATOM   1231  HE2 LYS A  76      -1.631  20.049  -5.945  1.00 98.47           H  
ATOM   1232  HE3 LYS A  76      -0.311  19.148  -5.155  1.00 98.47           H  
ATOM   1233  NZ  LYS A  76       0.336  20.431  -6.676  1.00 98.47           N  
ATOM   1234  HZ1 LYS A  76       1.116  19.857  -6.962  1.00 98.47           H  
ATOM   1235  HZ2 LYS A  76       0.822  20.935  -5.948  1.00 98.47           H  
ATOM   1236  HZ3 LYS A  76       0.041  21.007  -7.453  1.00 98.47           H  
ATOM   1237  N   SER A  77      -5.008  15.804  -7.250  1.00 97.68           N  
ATOM   1238  H   SER A  77      -4.773  15.745  -8.231  1.00 97.68           H  
ATOM   1239  CA  SER A  77      -6.315  16.384  -6.908  1.00 97.68           C  
ATOM   1240  HA  SER A  77      -6.217  16.938  -5.974  1.00 97.68           H  
ATOM   1241  C   SER A  77      -7.426  15.360  -6.676  1.00 97.68           C  
ATOM   1242  CB  SER A  77      -6.761  17.380  -7.981  1.00 97.68           C  
ATOM   1243  HB2 SER A  77      -6.021  18.177  -8.065  1.00 97.68           H  
ATOM   1244  HB3 SER A  77      -7.713  17.817  -7.683  1.00 97.68           H  
ATOM   1245  O   SER A  77      -8.420  15.709  -6.050  1.00 97.68           O  
ATOM   1246  OG  SER A  77      -6.910  16.752  -9.238  1.00 97.68           O  
ATOM   1247  HG  SER A  77      -7.580  17.229  -9.733  1.00 97.68           H  
ATOM   1248  N   GLY A  78      -7.258  14.126  -7.150  1.00 97.89           N  
ATOM   1249  H   GLY A  78      -6.478  13.963  -7.769  1.00 97.89           H  
ATOM   1250  CA  GLY A  78      -8.282  13.086  -7.110  1.00 97.89           C  
ATOM   1251  HA2 GLY A  78      -7.804  12.129  -6.902  1.00 97.89           H  
ATOM   1252  HA3 GLY A  78      -8.995  13.285  -6.310  1.00 97.89           H  
ATOM   1253  C   GLY A  78      -9.073  12.963  -8.413  1.00 97.89           C  
ATOM   1254  O   GLY A  78      -9.115  13.867  -9.257  1.00 97.89           O  
ATOM   1255  N   PHE A  79      -9.696  11.801  -8.591  1.00 97.43           N  
ATOM   1256  H   PHE A  79      -9.653  11.117  -7.849  1.00 97.43           H  
ATOM   1257  CA  PHE A  79     -10.539  11.478  -9.740  1.00 97.43           C  
ATOM   1258  HA  PHE A  79     -11.150  12.350  -9.976  1.00 97.43           H  
ATOM   1259  C   PHE A  79     -11.496  10.323  -9.433  1.00 97.43           C  
ATOM   1260  CB  PHE A  79      -9.659  11.148 -10.954  1.00 97.43           C  
ATOM   1261  HB2 PHE A  79      -9.079  12.034 -11.210  1.00 97.43           H  
ATOM   1262  HB3 PHE A  79     -10.305  10.912 -11.800  1.00 97.43           H  
ATOM   1263  O   PHE A  79     -11.290   9.583  -8.476  1.00 97.43           O  
ATOM   1264  CG  PHE A  79      -8.688  10.005 -10.778  1.00 97.43           C  
ATOM   1265  CD1 PHE A  79      -7.351  10.263 -10.428  1.00 97.43           C  
ATOM   1266  HD1 PHE A  79      -7.028  11.278 -10.249  1.00 97.43           H  
ATOM   1267  CD2 PHE A  79      -9.108   8.685 -11.005  1.00 97.43           C  
ATOM   1268  HD2 PHE A  79     -10.131   8.482 -11.286  1.00 97.43           H  
ATOM   1269  CE1 PHE A  79      -6.436   9.204 -10.318  1.00 97.43           C  
ATOM   1270  HE1 PHE A  79      -5.405   9.400 -10.066  1.00 97.43           H  
ATOM   1271  CE2 PHE A  79      -8.199   7.623 -10.880  1.00 97.43           C  
ATOM   1272  HE2 PHE A  79      -8.528   6.611 -11.062  1.00 97.43           H  
ATOM   1273  CZ  PHE A  79      -6.861   7.883 -10.544  1.00 97.43           C  
ATOM   1274  HZ  PHE A  79      -6.159   7.065 -10.467  1.00 97.43           H  
ATOM   1275  N   GLY A  80     -12.526  10.158 -10.266  1.00 95.46           N  
ATOM   1276  H   GLY A  80     -12.642  10.805 -11.034  1.00 95.46           H  
ATOM   1277  CA  GLY A  80     -13.642   9.247 -10.003  1.00 95.46           C  
ATOM   1278  HA2 GLY A  80     -13.276   8.336  -9.530  1.00 95.46           H  
ATOM   1279  HA3 GLY A  80     -14.119   8.957 -10.939  1.00 95.46           H  
ATOM   1280  C   GLY A  80     -14.692   9.884  -9.093  1.00 95.46           C  
ATOM   1281  O   GLY A  80     -14.697  11.102  -8.890  1.00 95.46           O  
ATOM   1282  N   THR A  81     -15.595   9.068  -8.555  1.00 93.26           N  
ATOM   1283  H   THR A  81     -15.513   8.074  -8.715  1.00 93.26           H  
ATOM   1284  CA  THR A  81     -16.640   9.524  -7.627  1.00 93.26           C  
ATOM   1285  HA  THR A  81     -16.362  10.507  -7.246  1.00 93.26           H  
ATOM   1286  C   THR A  81     -16.739   8.591  -6.427  1.00 93.26           C  
ATOM   1287  CB  THR A  81     -18.020   9.667  -8.299  1.00 93.26           C  
ATOM   1288  HB  THR A  81     -18.642  10.277  -7.644  1.00 93.26           H  
ATOM   1289  O   THR A  81     -16.493   7.395  -6.538  1.00 93.26           O  
ATOM   1290  CG2 THR A  81     -17.991  10.338  -9.673  1.00 93.26           C  
ATOM   1291 HG21 THR A  81     -17.482  11.299  -9.601  1.00 93.26           H  
ATOM   1292 HG22 THR A  81     -19.011  10.503 -10.019  1.00 93.26           H  
ATOM   1293 HG23 THR A  81     -17.472   9.707 -10.394  1.00 93.26           H  
ATOM   1294  OG1 THR A  81     -18.650   8.419  -8.437  1.00 93.26           O  
ATOM   1295  HG1 THR A  81     -18.934   8.317  -9.348  1.00 93.26           H  
ATOM   1296  N   VAL A  82     -17.173   9.117  -5.279  1.00 91.49           N  
ATOM   1297  H   VAL A  82     -17.345  10.111  -5.234  1.00 91.49           H  
ATOM   1298  CA  VAL A  82     -17.404   8.316  -4.058  1.00 91.49           C  
ATOM   1299  HA  VAL A  82     -16.473   7.810  -3.802  1.00 91.49           H  
ATOM   1300  C   VAL A  82     -18.452   7.207  -4.229  1.00 91.49           C  
ATOM   1301  CB  VAL A  82     -17.802   9.217  -2.873  1.00 91.49           C  
ATOM   1302  HB  VAL A  82     -18.032   8.588  -2.013  1.00 91.49           H  
ATOM   1303  O   VAL A  82     -18.570   6.349  -3.362  1.00 91.49           O  
ATOM   1304  CG1 VAL A  82     -16.645  10.138  -2.470  1.00 91.49           C  
ATOM   1305 HG11 VAL A  82     -16.398  10.832  -3.274  1.00 91.49           H  
ATOM   1306 HG12 VAL A  82     -16.923  10.705  -1.581  1.00 91.49           H  
ATOM   1307 HG13 VAL A  82     -15.767   9.536  -2.238  1.00 91.49           H  
ATOM   1308  CG2 VAL A  82     -19.046  10.074  -3.154  1.00 91.49           C  
ATOM   1309 HG21 VAL A  82     -19.298  10.646  -2.261  1.00 91.49           H  
ATOM   1310 HG22 VAL A  82     -18.868  10.760  -3.982  1.00 91.49           H  
ATOM   1311 HG23 VAL A  82     -19.891   9.428  -3.392  1.00 91.49           H  
ATOM   1312  N   CYS A  83     -19.216   7.235  -5.322  1.00 88.88           N  
ATOM   1313  H   CYS A  83     -19.018   7.926  -6.032  1.00 88.88           H  
ATOM   1314  CA  CYS A  83     -20.251   6.257  -5.634  1.00 88.88           C  
ATOM   1315  HA  CYS A  83     -20.624   5.820  -4.708  1.00 88.88           H  
ATOM   1316  C   CYS A  83     -19.746   5.107  -6.523  1.00 88.88           C  
ATOM   1317  CB  CYS A  83     -21.413   6.990  -6.311  1.00 88.88           C  
ATOM   1318  HB2 CYS A  83     -22.225   6.278  -6.454  1.00 88.88           H  
ATOM   1319  HB3 CYS A  83     -21.087   7.304  -7.302  1.00 88.88           H  
ATOM   1320  O   CYS A  83     -20.433   4.101  -6.625  1.00 88.88           O  
ATOM   1321  SG  CYS A  83     -22.059   8.453  -5.441  1.00 88.88           S  
ATOM   1322  N   ASN A  84     -18.573   5.242  -7.150  1.00 90.59           N  
ATOM   1323  H   ASN A  84     -18.006   6.051  -6.942  1.00 90.59           H  
ATOM   1324  CA  ASN A  84     -18.007   4.281  -8.103  1.00 90.59           C  
ATOM   1325  HA  ASN A  84     -18.538   3.330  -8.043  1.00 90.59           H  
ATOM   1326  C   ASN A  84     -16.535   3.988  -7.743  1.00 90.59           C  
ATOM   1327  CB  ASN A  84     -18.189   4.857  -9.536  1.00 90.59           C  
ATOM   1328  HB2 ASN A  84     -17.664   4.240 -10.265  1.00 90.59           H  
ATOM   1329  HB3 ASN A  84     -17.767   5.861  -9.577  1.00 90.59           H  
ATOM   1330  O   ASN A  84     -16.116   4.108  -6.588  1.00 90.59           O  
ATOM   1331  CG  ASN A  84     -19.635   4.888 -10.014  1.00 90.59           C  
ATOM   1332  ND2 ASN A  84     -19.978   5.794 -10.904  1.00 90.59           N  
ATOM   1333 HD21 ASN A  84     -19.275   6.308 -11.416  1.00 90.59           H  
ATOM   1334 HD22 ASN A  84     -20.911   5.753 -11.288  1.00 90.59           H  
ATOM   1335  OD1 ASN A  84     -20.452   4.079  -9.610  1.00 90.59           O  
ATOM   1336  N   ASP A  85     -15.741   3.594  -8.733  1.00 94.45           N  
ATOM   1337  H   ASP A  85     -16.165   3.310  -9.605  1.00 94.45           H  
ATOM   1338  CA  ASP A  85     -14.287   3.601  -8.654  1.00 94.45           C  
ATOM   1339  HA  ASP A  85     -13.998   2.986  -7.801  1.00 94.45           H  
ATOM   1340  C   ASP A  85     -13.738   5.027  -8.457  1.00 94.45           C  
ATOM   1341  CB  ASP A  85     -13.703   2.999  -9.938  1.00 94.45           C  
ATOM   1342  HB2 ASP A  85     -14.185   3.456 -10.802  1.00 94.45           H  
ATOM   1343  HB3 ASP A  85     -12.641   3.246  -9.956  1.00 94.45           H  
ATOM   1344  O   ASP A  85     -14.177   5.970  -9.121  1.00 94.45           O  
ATOM   1345  CG  ASP A  85     -13.812   1.485 -10.063  1.00 94.45           C  
ATOM   1346  OD1 ASP A  85     -14.613   0.862  -9.342  1.00 94.45           O  
ATOM   1347  OD2 ASP A  85     -13.022   0.899 -10.840  1.00 94.45           O  
ATOM   1348  N   TYR A  86     -12.752   5.206  -7.575  1.00 96.62           N  
ATOM   1349  H   TYR A  86     -12.408   4.410  -7.056  1.00 96.62           H  
ATOM   1350  CA  TYR A  86     -12.104   6.510  -7.405  1.00 96.62           C  
ATOM   1351  HA  TYR A  86     -11.946   6.927  -8.399  1.00 96.62           H  
ATOM   1352  C   TYR A  86     -10.733   6.446  -6.732  1.00 96.62           C  
ATOM   1353  CB  TYR A  86     -13.029   7.475  -6.641  1.00 96.62           C  
ATOM   1354  HB2 TYR A  86     -12.674   8.496  -6.779  1.00 96.62           H  
ATOM   1355  HB3 TYR A  86     -14.025   7.442  -7.083  1.00 96.62           H  
ATOM   1356  O   TYR A  86     -10.380   5.483  -6.047  1.00 96.62           O  
ATOM   1357  CG  TYR A  86     -13.158   7.236  -5.157  1.00 96.62           C  
ATOM   1358  CD1 TYR A  86     -14.108   6.319  -4.673  1.00 96.62           C  
ATOM   1359  HD1 TYR A  86     -14.728   5.770  -5.365  1.00 96.62           H  
ATOM   1360  CD2 TYR A  86     -12.363   7.981  -4.267  1.00 96.62           C  
ATOM   1361  HD2 TYR A  86     -11.657   8.702  -4.652  1.00 96.62           H  
ATOM   1362  CE1 TYR A  86     -14.285   6.167  -3.288  1.00 96.62           C  
ATOM   1363  HE1 TYR A  86     -15.041   5.499  -2.901  1.00 96.62           H  
ATOM   1364  CE2 TYR A  86     -12.518   7.815  -2.883  1.00 96.62           C  
ATOM   1365  HE2 TYR A  86     -11.929   8.396  -2.188  1.00 96.62           H  
ATOM   1366  OH  TYR A  86     -13.718   6.854  -1.077  1.00 96.62           O  
ATOM   1367  HH  TYR A  86     -13.017   7.261  -0.562  1.00 96.62           H  
ATOM   1368  CZ  TYR A  86     -13.497   6.927  -2.403  1.00 96.62           C  
ATOM   1369  N   TRP A  87      -9.983   7.532  -6.910  1.00 98.11           N  
ATOM   1370  H   TRP A  87     -10.370   8.260  -7.493  1.00 98.11           H  
ATOM   1371  CA  TRP A  87      -8.799   7.890  -6.141  1.00 98.11           C  
ATOM   1372  HA  TRP A  87      -8.589   7.125  -5.393  1.00 98.11           H  
ATOM   1373  C   TRP A  87      -9.058   9.216  -5.438  1.00 98.11           C  
ATOM   1374  CB  TRP A  87      -7.592   8.032  -7.069  1.00 98.11           C  
ATOM   1375  HB2 TRP A  87      -7.799   8.803  -7.811  1.00 98.11           H  
ATOM   1376  HB3 TRP A  87      -7.442   7.092  -7.600  1.00 98.11           H  
ATOM   1377  O   TRP A  87      -9.378  10.208  -6.095  1.00 98.11           O  
ATOM   1378  CG  TRP A  87      -6.326   8.374  -6.346  1.00 98.11           C  
ATOM   1379  CD1 TRP A  87      -5.673   9.558  -6.352  1.00 98.11           C  
ATOM   1380  HD1 TRP A  87      -5.984  10.429  -6.909  1.00 98.11           H  
ATOM   1381  CD2 TRP A  87      -5.546   7.497  -5.490  1.00 98.11           C  
ATOM   1382  CE2 TRP A  87      -4.416   8.208  -5.002  1.00 98.11           C  
ATOM   1383  CE3 TRP A  87      -5.679   6.151  -5.110  1.00 98.11           C  
ATOM   1384  HE3 TRP A  87      -6.530   5.602  -5.486  1.00 98.11           H  
ATOM   1385  NE1 TRP A  87      -4.544   9.464  -5.553  1.00 98.11           N  
ATOM   1386  HE1 TRP A  87      -3.831  10.175  -5.473  1.00 98.11           H  
ATOM   1387  CH2 TRP A  87      -3.616   6.251  -3.828  1.00 98.11           C  
ATOM   1388  HH2 TRP A  87      -2.877   5.751  -3.220  1.00 98.11           H  
ATOM   1389  CZ2 TRP A  87      -3.455   7.598  -4.184  1.00 98.11           C  
ATOM   1390  HZ2 TRP A  87      -2.587   8.142  -3.840  1.00 98.11           H  
ATOM   1391  CZ3 TRP A  87      -4.725   5.529  -4.286  1.00 98.11           C  
ATOM   1392  HZ3 TRP A  87      -4.829   4.490  -4.012  1.00 98.11           H  
ATOM   1393  N   ILE A  88      -8.906   9.258  -4.114  1.00 97.86           N  
ATOM   1394  H   ILE A  88      -8.660   8.413  -3.619  1.00 97.86           H  
ATOM   1395  CA  ILE A  88      -9.239  10.461  -3.345  1.00 97.86           C  
ATOM   1396  HA  ILE A  88     -10.263  10.733  -3.602  1.00 97.86           H  
ATOM   1397  C   ILE A  88      -8.359  11.643  -3.757  1.00 97.86           C  
ATOM   1398  CB  ILE A  88      -9.202  10.170  -1.831  1.00 97.86           C  
ATOM   1399  HB  ILE A  88      -9.740   9.234  -1.681  1.00 97.86           H  
ATOM   1400  O   ILE A  88      -8.879  12.735  -3.919  1.00 97.86           O  
ATOM   1401  CG1 ILE A  88      -9.950  11.251  -1.024  1.00 97.86           C  
ATOM   1402 HG12 ILE A  88      -9.436  12.207  -1.118  1.00 97.86           H  
ATOM   1403 HG13 ILE A  88     -10.953  11.363  -1.435  1.00 97.86           H  
ATOM   1404  CG2 ILE A  88      -7.765   9.995  -1.317  1.00 97.86           C  
ATOM   1405 HG21 ILE A  88      -7.773   9.619  -0.295  1.00 97.86           H  
ATOM   1406 HG22 ILE A  88      -7.249  10.956  -1.323  1.00 97.86           H  
ATOM   1407 HG23 ILE A  88      -7.224   9.280  -1.938  1.00 97.86           H  
ATOM   1408  CD1 ILE A  88     -10.083  10.902   0.466  1.00 97.86           C  
ATOM   1409 HD11 ILE A  88     -10.716  11.639   0.961  1.00 97.86           H  
ATOM   1410 HD12 ILE A  88      -9.109  10.920   0.954  1.00 97.86           H  
ATOM   1411 HD13 ILE A  88     -10.536   9.917   0.582  1.00 97.86           H  
ATOM   1412  N   GLY A  89      -7.060  11.424  -3.990  1.00 98.39           N  
ATOM   1413  H   GLY A  89      -6.736  10.470  -3.908  1.00 98.39           H  
ATOM   1414  CA  GLY A  89      -6.074  12.458  -4.312  1.00 98.39           C  
ATOM   1415  HA2 GLY A  89      -5.694  12.270  -5.316  1.00 98.39           H  
ATOM   1416  HA3 GLY A  89      -6.544  13.441  -4.319  1.00 98.39           H  
ATOM   1417  C   GLY A  89      -4.913  12.498  -3.314  1.00 98.39           C  
ATOM   1418  O   GLY A  89      -5.124  12.580  -2.102  1.00 98.39           O  
ATOM   1419  N   ASN A  90      -3.672  12.499  -3.809  1.00 98.67           N  
ATOM   1420  H   ASN A  90      -3.568  12.405  -4.809  1.00 98.67           H  
ATOM   1421  CA  ASN A  90      -2.458  12.439  -2.982  1.00 98.67           C  
ATOM   1422  HA  ASN A  90      -2.487  11.529  -2.382  1.00 98.67           H  
ATOM   1423  C   ASN A  90      -2.364  13.620  -2.012  1.00 98.67           C  
ATOM   1424  CB  ASN A  90      -1.200  12.398  -3.871  1.00 98.67           C  
ATOM   1425  HB2 ASN A  90      -0.328  12.396  -3.218  1.00 98.67           H  
ATOM   1426  HB3 ASN A  90      -1.149  13.286  -4.502  1.00 98.67           H  
ATOM   1427  O   ASN A  90      -1.943  13.452  -0.870  1.00 98.67           O  
ATOM   1428  CG  ASN A  90      -1.089  11.165  -4.744  1.00 98.67           C  
ATOM   1429  ND2 ASN A  90      -0.100  11.089  -5.599  1.00 98.67           N  
ATOM   1430 HD21 ASN A  90       0.626  11.791  -5.605  1.00 98.67           H  
ATOM   1431 HD22 ASN A  90       0.005  10.209  -6.083  1.00 98.67           H  
ATOM   1432  OD1 ASN A  90      -1.901  10.266  -4.682  1.00 98.67           O  
ATOM   1433  N   LYS A  91      -2.823  14.809  -2.432  1.00 98.25           N  
ATOM   1434  H   LYS A  91      -3.210  14.866  -3.363  1.00 98.25           H  
ATOM   1435  CA  LYS A  91      -2.863  15.992  -1.565  1.00 98.25           C  
ATOM   1436  HA  LYS A  91      -1.865  16.157  -1.160  1.00 98.25           H  
ATOM   1437  C   LYS A  91      -3.787  15.787  -0.361  1.00 98.25           C  
ATOM   1438  CB  LYS A  91      -3.280  17.211  -2.403  1.00 98.25           C  
ATOM   1439  HB2 LYS A  91      -2.593  17.308  -3.244  1.00 98.25           H  
ATOM   1440  HB3 LYS A  91      -4.284  17.049  -2.794  1.00 98.25           H  
ATOM   1441  O   LYS A  91      -3.474  16.272   0.725  1.00 98.25           O  
ATOM   1442  CG  LYS A  91      -3.258  18.513  -1.586  1.00 98.25           C  
ATOM   1443  HG2 LYS A  91      -2.264  18.660  -1.165  1.00 98.25           H  
ATOM   1444  HG3 LYS A  91      -3.980  18.445  -0.772  1.00 98.25           H  
ATOM   1445  CD  LYS A  91      -3.623  19.720  -2.458  1.00 98.25           C  
ATOM   1446  HD2 LYS A  91      -2.850  19.857  -3.214  1.00 98.25           H  
ATOM   1447  HD3 LYS A  91      -4.576  19.529  -2.951  1.00 98.25           H  
ATOM   1448  CE  LYS A  91      -3.734  20.977  -1.586  1.00 98.25           C  
ATOM   1449  HE2 LYS A  91      -4.504  20.802  -0.835  1.00 98.25           H  
ATOM   1450  HE3 LYS A  91      -2.787  21.129  -1.068  1.00 98.25           H  
ATOM   1451  NZ  LYS A  91      -4.079  22.180  -2.388  1.00 98.25           N  
ATOM   1452  HZ1 LYS A  91      -4.951  22.046  -2.881  1.00 98.25           H  
ATOM   1453  HZ2 LYS A  91      -3.356  22.375  -3.065  1.00 98.25           H  
ATOM   1454  HZ3 LYS A  91      -4.174  22.993  -1.797  1.00 98.25           H  
ATOM   1455  N   TYR A  92      -4.914  15.096  -0.529  1.00 97.90           N  
ATOM   1456  H   TYR A  92      -5.099  14.657  -1.419  1.00 97.90           H  
ATOM   1457  CA  TYR A  92      -5.815  14.809   0.587  1.00 97.90           C  
ATOM   1458  HA  TYR A  92      -5.908  15.702   1.206  1.00 97.90           H  
ATOM   1459  C   TYR A  92      -5.252  13.719   1.488  1.00 97.90           C  
ATOM   1460  CB  TYR A  92      -7.211  14.439   0.094  1.00 97.90           C  
ATOM   1461  HB2 TYR A  92      -7.843  14.244   0.960  1.00 97.90           H  
ATOM   1462  HB3 TYR A  92      -7.148  13.511  -0.476  1.00 97.90           H  
ATOM   1463  O   TYR A  92      -5.239  13.919   2.699  1.00 97.90           O  
ATOM   1464  CG  TYR A  92      -7.888  15.506  -0.743  1.00 97.90           C  
ATOM   1465  CD1 TYR A  92      -8.008  16.832  -0.295  1.00 97.90           C  
ATOM   1466  HD1 TYR A  92      -7.594  17.103   0.665  1.00 97.90           H  
ATOM   1467  CD2 TYR A  92      -8.448  15.145  -1.968  1.00 97.90           C  
ATOM   1468  HD2 TYR A  92      -8.346  14.118  -2.287  1.00 97.90           H  
ATOM   1469  CE1 TYR A  92      -8.722  17.776  -1.064  1.00 97.90           C  
ATOM   1470  HE1 TYR A  92      -8.875  18.782  -0.702  1.00 97.90           H  
ATOM   1471  CE2 TYR A  92      -9.143  16.075  -2.758  1.00 97.90           C  
ATOM   1472  HE2 TYR A  92      -9.581  15.776  -3.699  1.00 97.90           H  
ATOM   1473  OH  TYR A  92     -10.021  18.289  -3.020  1.00 97.90           O  
ATOM   1474  HH  TYR A  92     -10.326  19.039  -2.504  1.00 97.90           H  
ATOM   1475  CZ  TYR A  92      -9.300  17.395  -2.296  1.00 97.90           C  
ATOM   1476  N   ILE A  93      -4.718  12.631   0.917  1.00 98.57           N  
ATOM   1477  H   ILE A  93      -4.773  12.536  -0.087  1.00 98.57           H  
ATOM   1478  CA  ILE A  93      -4.062  11.565   1.693  1.00 98.57           C  
ATOM   1479  HA  ILE A  93      -4.802  11.110   2.352  1.00 98.57           H  
ATOM   1480  C   ILE A  93      -2.981  12.180   2.582  1.00 98.57           C  
ATOM   1481  CB  ILE A  93      -3.480  10.459   0.781  1.00 98.57           C  
ATOM   1482  HB  ILE A  93      -2.756  10.908   0.101  1.00 98.57           H  
ATOM   1483  O   ILE A  93      -3.042  12.029   3.796  1.00 98.57           O  
ATOM   1484  CG1 ILE A  93      -4.600   9.793  -0.045  1.00 98.57           C  
ATOM   1485 HG12 ILE A  93      -5.164  10.569  -0.562  1.00 98.57           H  
ATOM   1486 HG13 ILE A  93      -5.284   9.267   0.620  1.00 98.57           H  
ATOM   1487  CG2 ILE A  93      -2.767   9.382   1.620  1.00 98.57           C  
ATOM   1488 HG21 ILE A  93      -3.495   8.856   2.239  1.00 98.57           H  
ATOM   1489 HG22 ILE A  93      -2.008   9.813   2.272  1.00 98.57           H  
ATOM   1490 HG23 ILE A  93      -2.261   8.667   0.970  1.00 98.57           H  
ATOM   1491  CD1 ILE A  93      -4.101   8.823  -1.121  1.00 98.57           C  
ATOM   1492 HD11 ILE A  93      -4.946   8.480  -1.719  1.00 98.57           H  
ATOM   1493 HD12 ILE A  93      -3.389   9.330  -1.773  1.00 98.57           H  
ATOM   1494 HD13 ILE A  93      -3.626   7.952  -0.669  1.00 98.57           H  
ATOM   1495  N   GLN A  94      -2.078  12.970   1.995  1.00 98.48           N  
ATOM   1496  H   GLN A  94      -2.093  13.050   0.989  1.00 98.48           H  
ATOM   1497  CA  GLN A  94      -1.005  13.656   2.710  1.00 98.48           C  
ATOM   1498  HA  GLN A  94      -0.335  12.911   3.139  1.00 98.48           H  
ATOM   1499  C   GLN A  94      -1.531  14.508   3.864  1.00 98.48           C  
ATOM   1500  CB  GLN A  94      -0.224  14.503   1.695  1.00 98.48           C  
ATOM   1501  HB2 GLN A  94      -0.869  15.271   1.266  1.00 98.48           H  
ATOM   1502  HB3 GLN A  94       0.089  13.858   0.874  1.00 98.48           H  
ATOM   1503  O   GLN A  94      -1.100  14.340   5.004  1.00 98.48           O  
ATOM   1504  CG  GLN A  94       1.037  15.144   2.282  1.00 98.48           C  
ATOM   1505  HG2 GLN A  94       1.569  14.420   2.898  1.00 98.48           H  
ATOM   1506  HG3 GLN A  94       1.676  15.396   1.436  1.00 98.48           H  
ATOM   1507  CD  GLN A  94       0.812  16.435   3.064  1.00 98.48           C  
ATOM   1508  NE2 GLN A  94       1.656  16.731   4.025  1.00 98.48           N  
ATOM   1509 HE21 GLN A  94       2.426  16.109   4.230  1.00 98.48           H  
ATOM   1510 HE22 GLN A  94       1.543  17.615   4.501  1.00 98.48           H  
ATOM   1511  OE1 GLN A  94      -0.105  17.205   2.813  1.00 98.48           O  
ATOM   1512  N   ARG A  95      -2.484  15.407   3.599  1.00 97.75           N  
ATOM   1513  H   ARG A  95      -2.793  15.508   2.643  1.00 97.75           H  
ATOM   1514  CA  ARG A  95      -2.996  16.317   4.630  1.00 97.75           C  
ATOM   1515  HA  ARG A  95      -2.152  16.819   5.104  1.00 97.75           H  
ATOM   1516  C   ARG A  95      -3.720  15.574   5.752  1.00 97.75           C  
ATOM   1517  CB  ARG A  95      -3.915  17.362   3.996  1.00 97.75           C  
ATOM   1518  HB2 ARG A  95      -4.469  17.853   4.796  1.00 97.75           H  
ATOM   1519  HB3 ARG A  95      -4.620  16.853   3.338  1.00 97.75           H  
ATOM   1520  O   ARG A  95      -3.610  15.984   6.904  1.00 97.75           O  
ATOM   1521  CG  ARG A  95      -3.147  18.432   3.205  1.00 97.75           C  
ATOM   1522  HG2 ARG A  95      -2.596  17.958   2.393  1.00 97.75           H  
ATOM   1523  HG3 ARG A  95      -2.424  18.919   3.859  1.00 97.75           H  
ATOM   1524  CD  ARG A  95      -4.088  19.490   2.607  1.00 97.75           C  
ATOM   1525  HD2 ARG A  95      -4.843  18.980   2.009  1.00 97.75           H  
ATOM   1526  HD3 ARG A  95      -3.499  20.128   1.949  1.00 97.75           H  
ATOM   1527  NE  ARG A  95      -4.717  20.330   3.654  1.00 97.75           N  
ATOM   1528  HE  ARG A  95      -4.254  20.331   4.551  1.00 97.75           H  
ATOM   1529  NH1 ARG A  95      -6.523  21.140   2.468  1.00 97.75           N  
ATOM   1530 HH11 ARG A  95      -6.274  20.553   1.685  1.00 97.75           H  
ATOM   1531 HH12 ARG A  95      -7.410  21.623   2.493  1.00 97.75           H  
ATOM   1532  NH2 ARG A  95      -6.267  21.726   4.588  1.00 97.75           N  
ATOM   1533 HH21 ARG A  95      -5.787  21.692   5.476  1.00 97.75           H  
ATOM   1534 HH22 ARG A  95      -7.160  22.195   4.530  1.00 97.75           H  
ATOM   1535  CZ  ARG A  95      -5.820  21.060   3.563  1.00 97.75           C  
ATOM   1536  N   ILE A  96      -4.449  14.503   5.433  1.00 97.02           N  
ATOM   1537  H   ILE A  96      -4.488  14.215   4.466  1.00 97.02           H  
ATOM   1538  CA  ILE A  96      -5.148  13.689   6.432  1.00 97.02           C  
ATOM   1539  HA  ILE A  96      -5.693  14.353   7.104  1.00 97.02           H  
ATOM   1540  C   ILE A  96      -4.124  12.937   7.282  1.00 97.02           C  
ATOM   1541  CB  ILE A  96      -6.178  12.741   5.774  1.00 97.02           C  
ATOM   1542  HB  ILE A  96      -5.673  12.139   5.019  1.00 97.02           H  
ATOM   1543  O   ILE A  96      -4.120  13.099   8.501  1.00 97.02           O  
ATOM   1544  CG1 ILE A  96      -7.315  13.548   5.105  1.00 97.02           C  
ATOM   1545 HG12 ILE A  96      -6.896  14.385   4.546  1.00 97.02           H  
ATOM   1546 HG13 ILE A  96      -7.965  13.962   5.875  1.00 97.02           H  
ATOM   1547  CG2 ILE A  96      -6.782  11.803   6.837  1.00 97.02           C  
ATOM   1548 HG21 ILE A  96      -7.576  11.190   6.409  1.00 97.02           H  
ATOM   1549 HG22 ILE A  96      -6.022  11.125   7.226  1.00 97.02           H  
ATOM   1550 HG23 ILE A  96      -7.199  12.382   7.661  1.00 97.02           H  
ATOM   1551  CD1 ILE A  96      -8.165  12.731   4.121  1.00 97.02           C  
ATOM   1552 HD11 ILE A  96      -8.875  13.394   3.626  1.00 97.02           H  
ATOM   1553 HD12 ILE A  96      -7.525  12.275   3.366  1.00 97.02           H  
ATOM   1554 HD13 ILE A  96      -8.722  11.954   4.643  1.00 97.02           H  
ATOM   1555  N   THR A  97      -3.216  12.178   6.667  1.00 97.98           N  
ATOM   1556  H   THR A  97      -3.200  12.135   5.658  1.00 97.98           H  
ATOM   1557  CA  THR A  97      -2.287  11.303   7.399  1.00 97.98           C  
ATOM   1558  HA  THR A  97      -2.863  10.712   8.111  1.00 97.98           H  
ATOM   1559  C   THR A  97      -1.246  12.067   8.206  1.00 97.98           C  
ATOM   1560  CB  THR A  97      -1.563  10.315   6.479  1.00 97.98           C  
ATOM   1561  HB  THR A  97      -0.893   9.713   7.093  1.00 97.98           H  
ATOM   1562  O   THR A  97      -0.765  11.542   9.197  1.00 97.98           O  
ATOM   1563  CG2 THR A  97      -2.535   9.366   5.780  1.00 97.98           C  
ATOM   1564 HG21 THR A  97      -1.967   8.728   5.103  1.00 97.98           H  
ATOM   1565 HG22 THR A  97      -3.281   9.915   5.207  1.00 97.98           H  
ATOM   1566 HG23 THR A  97      -3.032   8.742   6.523  1.00 97.98           H  
ATOM   1567  OG1 THR A  97      -0.791  10.984   5.501  1.00 97.98           O  
ATOM   1568  HG1 THR A  97      -0.073  11.439   5.947  1.00 97.98           H  
ATOM   1569  N   ASN A  98      -0.923  13.310   7.834  1.00 97.31           N  
ATOM   1570  H   ASN A  98      -1.311  13.667   6.973  1.00 97.31           H  
ATOM   1571  CA  ASN A  98      -0.006  14.165   8.598  1.00 97.31           C  
ATOM   1572  HA  ASN A  98       0.709  13.525   9.116  1.00 97.31           H  
ATOM   1573  C   ASN A  98      -0.705  14.974   9.713  1.00 97.31           C  
ATOM   1574  CB  ASN A  98       0.809  15.046   7.634  1.00 97.31           C  
ATOM   1575  HB2 ASN A  98       1.350  15.795   8.213  1.00 97.31           H  
ATOM   1576  HB3 ASN A  98       0.150  15.570   6.942  1.00 97.31           H  
ATOM   1577  O   ASN A  98      -0.056  15.746  10.413  1.00 97.31           O  
ATOM   1578  CG  ASN A  98       1.852  14.251   6.868  1.00 97.31           C  
ATOM   1579  ND2 ASN A  98       1.495  13.671   5.746  1.00 97.31           N  
ATOM   1580 HD21 ASN A  98       0.555  13.804   5.400  1.00 97.31           H  
ATOM   1581 HD22 ASN A  98       2.192  13.165   5.220  1.00 97.31           H  
ATOM   1582  OD1 ASN A  98       2.993  14.150   7.272  1.00 97.31           O  
ATOM   1583  N   SER A  99      -2.020  14.806   9.913  1.00 95.18           N  
ATOM   1584  H   SER A  99      -2.515  14.178   9.295  1.00 95.18           H  
ATOM   1585  CA  SER A  99      -2.770  15.442  11.017  1.00 95.18           C  
ATOM   1586  HA  SER A  99      -2.288  16.391  11.255  1.00 95.18           H  
ATOM   1587  C   SER A  99      -2.783  14.627  12.321  1.00 95.18           C  
ATOM   1588  CB  SER A  99      -4.203  15.767  10.580  1.00 95.18           C  
ATOM   1589  HB2 SER A  99      -4.184  16.295   9.627  1.00 95.18           H  
ATOM   1590  HB3 SER A  99      -4.654  16.421  11.326  1.00 95.18           H  
ATOM   1591  O   SER A  99      -3.364  15.044  13.327  1.00 95.18           O  
ATOM   1592  OG  SER A  99      -4.994  14.594  10.463  1.00 95.18           O  
ATOM   1593  HG  SER A  99      -4.675  14.102   9.703  1.00 95.18           H  
ATOM   1594  N   GLY A 100      -2.183  13.438  12.313  1.00 95.03           N  
ATOM   1595  H   GLY A 100      -1.676  13.156  11.486  1.00 95.03           H  
ATOM   1596  CA  GLY A 100      -2.181  12.503  13.430  1.00 95.03           C  
ATOM   1597  HA2 GLY A 100      -1.648  12.941  14.274  1.00 95.03           H  
ATOM   1598  HA3 GLY A 100      -3.209  12.295  13.728  1.00 95.03           H  
ATOM   1599  C   GLY A 100      -1.499  11.198  13.040  1.00 95.03           C  
ATOM   1600  O   GLY A 100      -0.744  11.157  12.080  1.00 95.03           O  
ATOM   1601  N   ILE A 101      -1.781  10.123  13.772  1.00 96.59           N  
ATOM   1602  H   ILE A 101      -2.450  10.200  14.525  1.00 96.59           H  
ATOM   1603  CA  ILE A 101      -1.278   8.789  13.433  1.00 96.59           C  
ATOM   1604  HA  ILE A 101      -0.494   8.876  12.681  1.00 96.59           H  
ATOM   1605  C   ILE A 101      -2.427   8.001  12.824  1.00 96.59           C  
ATOM   1606  CB  ILE A 101      -0.658   8.082  14.653  1.00 96.59           C  
ATOM   1607  HB  ILE A 101      -1.439   7.892  15.389  1.00 96.59           H  
ATOM   1608  O   ILE A 101      -3.467   7.842  13.469  1.00 96.59           O  
ATOM   1609  CG1 ILE A 101       0.430   8.967  15.308  1.00 96.59           C  
ATOM   1610 HG12 ILE A 101       0.010   9.944  15.548  1.00 96.59           H  
ATOM   1611 HG13 ILE A 101       1.248   9.119  14.604  1.00 96.59           H  
ATOM   1612  CG2 ILE A 101      -0.078   6.737  14.182  1.00 96.59           C  
ATOM   1613 HG21 ILE A 101      -0.870   6.050  13.884  1.00 96.59           H  
ATOM   1614 HG22 ILE A 101       0.591   6.885  13.335  1.00 96.59           H  
ATOM   1615 HG23 ILE A 101       0.506   6.268  14.974  1.00 96.59           H  
ATOM   1616  CD1 ILE A 101       0.992   8.409  16.619  1.00 96.59           C  
ATOM   1617 HD11 ILE A 101       1.607   9.172  17.097  1.00 96.59           H  
ATOM   1618 HD12 ILE A 101       1.622   7.541  16.423  1.00 96.59           H  
ATOM   1619 HD13 ILE A 101       0.178   8.137  17.291  1.00 96.59           H  
ATOM   1620  N   TYR A 102      -2.244   7.532  11.595  1.00 97.93           N  
ATOM   1621  H   TYR A 102      -1.353   7.672  11.140  1.00 97.93           H  
ATOM   1622  CA  TYR A 102      -3.258   6.804  10.844  1.00 97.93           C  
ATOM   1623  HA  TYR A 102      -4.165   6.730  11.445  1.00 97.93           H  
ATOM   1624  C   TYR A 102      -2.805   5.380  10.560  1.00 97.93           C  
ATOM   1625  CB  TYR A 102      -3.625   7.559   9.559  1.00 97.93           C  
ATOM   1626  HB2 TYR A 102      -2.715   7.879   9.052  1.00 97.93           H  
ATOM   1627  HB3 TYR A 102      -4.144   6.874   8.889  1.00 97.93           H  
ATOM   1628  O   TYR A 102      -1.627   5.119  10.329  1.00 97.93           O  
ATOM   1629  CG  TYR A 102      -4.518   8.760   9.806  1.00 97.93           C  
ATOM   1630  CD1 TYR A 102      -5.894   8.691   9.511  1.00 97.93           C  
ATOM   1631  HD1 TYR A 102      -6.306   7.791   9.081  1.00 97.93           H  
ATOM   1632  CD2 TYR A 102      -3.976   9.941  10.348  1.00 97.93           C  
ATOM   1633  HD2 TYR A 102      -2.916  10.007  10.546  1.00 97.93           H  
ATOM   1634  CE1 TYR A 102      -6.729   9.798   9.764  1.00 97.93           C  
ATOM   1635  HE1 TYR A 102      -7.781   9.762   9.525  1.00 97.93           H  
ATOM   1636  CE2 TYR A 102      -4.804  11.048  10.598  1.00 97.93           C  
ATOM   1637  HE2 TYR A 102      -4.376  11.961  10.987  1.00 97.93           H  
ATOM   1638  OH  TYR A 102      -6.966  12.072  10.507  1.00 97.93           O  
ATOM   1639  HH  TYR A 102      -6.441  12.853  10.698  1.00 97.93           H  
ATOM   1640  CZ  TYR A 102      -6.180  10.984  10.298  1.00 97.93           C  
ATOM   1641  N   GLU A 103      -3.770   4.475  10.570  1.00 98.01           N  
ATOM   1642  H   GLU A 103      -4.712   4.789  10.757  1.00 98.01           H  
ATOM   1643  CA  GLU A 103      -3.640   3.121  10.053  1.00 98.01           C  
ATOM   1644  HA  GLU A 103      -2.583   2.870   9.964  1.00 98.01           H  
ATOM   1645  C   GLU A 103      -4.246   3.038   8.649  1.00 98.01           C  
ATOM   1646  CB  GLU A 103      -4.265   2.104  11.023  1.00 98.01           C  
ATOM   1647  HB2 GLU A 103      -4.274   1.128  10.537  1.00 98.01           H  
ATOM   1648  HB3 GLU A 103      -3.632   2.037  11.908  1.00 98.01           H  
ATOM   1649  O   GLU A 103      -5.176   3.779   8.316  1.00 98.01           O  
ATOM   1650  CG  GLU A 103      -5.695   2.452  11.472  1.00 98.01           C  
ATOM   1651  HG2 GLU A 103      -6.317   2.628  10.594  1.00 98.01           H  
ATOM   1652  HG3 GLU A 103      -5.659   3.369  12.060  1.00 98.01           H  
ATOM   1653  CD  GLU A 103      -6.343   1.372  12.345  1.00 98.01           C  
ATOM   1654  OE1 GLU A 103      -7.455   1.637  12.866  1.00 98.01           O  
ATOM   1655  OE2 GLU A 103      -5.758   0.276  12.502  1.00 98.01           O  
ATOM   1656  N   LEU A 104      -3.718   2.121   7.841  1.00 98.60           N  
ATOM   1657  H   LEU A 104      -2.992   1.531   8.222  1.00 98.60           H  
ATOM   1658  CA  LEU A 104      -4.230   1.779   6.515  1.00 98.60           C  
ATOM   1659  HA  LEU A 104      -5.024   2.472   6.234  1.00 98.60           H  
ATOM   1660  C   LEU A 104      -4.807   0.372   6.555  1.00 98.60           C  
ATOM   1661  CB  LEU A 104      -3.095   1.885   5.481  1.00 98.60           C  
ATOM   1662  HB2 LEU A 104      -2.237   1.327   5.855  1.00 98.60           H  
ATOM   1663  HB3 LEU A 104      -2.812   2.935   5.400  1.00 98.60           H  
ATOM   1664  O   LEU A 104      -4.136  -0.549   7.011  1.00 98.60           O  
ATOM   1665  CG  LEU A 104      -3.422   1.366   4.067  1.00 98.60           C  
ATOM   1666  HG  LEU A 104      -3.823   0.353   4.121  1.00 98.60           H  
ATOM   1667  CD1 LEU A 104      -4.427   2.263   3.348  1.00 98.60           C  
ATOM   1668 HD11 LEU A 104      -4.035   3.278   3.277  1.00 98.60           H  
ATOM   1669 HD12 LEU A 104      -5.372   2.274   3.890  1.00 98.60           H  
ATOM   1670 HD13 LEU A 104      -4.607   1.870   2.347  1.00 98.60           H  
ATOM   1671  CD2 LEU A 104      -2.156   1.317   3.218  1.00 98.60           C  
ATOM   1672 HD21 LEU A 104      -1.442   0.621   3.658  1.00 98.60           H  
ATOM   1673 HD22 LEU A 104      -1.707   2.309   3.163  1.00 98.60           H  
ATOM   1674 HD23 LEU A 104      -2.393   0.982   2.208  1.00 98.60           H  
ATOM   1675  N   ARG A 105      -6.001   0.193   6.001  1.00 98.15           N  
ATOM   1676  H   ARG A 105      -6.490   1.012   5.667  1.00 98.15           H  
ATOM   1677  CA  ARG A 105      -6.606  -1.105   5.718  1.00 98.15           C  
ATOM   1678  HA  ARG A 105      -5.908  -1.897   5.989  1.00 98.15           H  
ATOM   1679  C   ARG A 105      -6.880  -1.228   4.224  1.00 98.15           C  
ATOM   1680  CB  ARG A 105      -7.867  -1.261   6.574  1.00 98.15           C  
ATOM   1681  HB2 ARG A 105      -8.556  -0.442   6.366  1.00 98.15           H  
ATOM   1682  HB3 ARG A 105      -7.584  -1.217   7.626  1.00 98.15           H  
ATOM   1683  O   ARG A 105      -7.367  -0.293   3.595  1.00 98.15           O  
ATOM   1684  CG  ARG A 105      -8.566  -2.593   6.305  1.00 98.15           C  
ATOM   1685  HG2 ARG A 105      -8.884  -2.645   5.264  1.00 98.15           H  
ATOM   1686  HG3 ARG A 105      -7.870  -3.408   6.505  1.00 98.15           H  
ATOM   1687  CD  ARG A 105      -9.803  -2.749   7.185  1.00 98.15           C  
ATOM   1688  HD2 ARG A 105      -9.527  -2.661   8.236  1.00 98.15           H  
ATOM   1689  HD3 ARG A 105     -10.514  -1.957   6.950  1.00 98.15           H  
ATOM   1690  NE  ARG A 105     -10.416  -4.050   6.908  1.00 98.15           N  
ATOM   1691  HE  ARG A 105     -10.968  -4.124   6.065  1.00 98.15           H  
ATOM   1692  NH1 ARG A 105      -9.239  -5.309   8.447  1.00 98.15           N  
ATOM   1693 HH11 ARG A 105      -8.947  -6.218   8.777  1.00 98.15           H  
ATOM   1694 HH12 ARG A 105      -8.806  -4.491   8.852  1.00 98.15           H  
ATOM   1695  NH2 ARG A 105     -10.573  -6.287   6.947  1.00 98.15           N  
ATOM   1696 HH21 ARG A 105     -10.932  -6.154   6.012  1.00 98.15           H  
ATOM   1697 HH22 ARG A 105     -10.158  -7.175   7.194  1.00 98.15           H  
ATOM   1698  CZ  ARG A 105     -10.080  -5.200   7.452  1.00 98.15           C  
ATOM   1699  N   ILE A 106      -6.588  -2.397   3.677  1.00 98.33           N  
ATOM   1700  H   ILE A 106      -6.142  -3.092   4.258  1.00 98.33           H  
ATOM   1701  CA  ILE A 106      -6.844  -2.766   2.291  1.00 98.33           C  
ATOM   1702  HA  ILE A 106      -7.390  -1.964   1.793  1.00 98.33           H  
ATOM   1703  C   ILE A 106      -7.709  -4.012   2.324  1.00 98.33           C  
ATOM   1704  CB  ILE A 106      -5.533  -2.996   1.517  1.00 98.33           C  
ATOM   1705  HB  ILE A 106      -5.021  -3.860   1.941  1.00 98.33           H  
ATOM   1706  O   ILE A 106      -7.234  -5.071   2.729  1.00 98.33           O  
ATOM   1707  CG1 ILE A 106      -4.611  -1.768   1.665  1.00 98.33           C  
ATOM   1708 HG12 ILE A 106      -4.404  -1.590   2.721  1.00 98.33           H  
ATOM   1709 HG13 ILE A 106      -5.104  -0.882   1.264  1.00 98.33           H  
ATOM   1710  CG2 ILE A 106      -5.849  -3.292   0.039  1.00 98.33           C  
ATOM   1711 HG21 ILE A 106      -4.942  -3.580  -0.493  1.00 98.33           H  
ATOM   1712 HG22 ILE A 106      -6.551  -4.122  -0.045  1.00 98.33           H  
ATOM   1713 HG23 ILE A 106      -6.290  -2.415  -0.435  1.00 98.33           H  
ATOM   1714  CD1 ILE A 106      -3.253  -1.939   0.999  1.00 98.33           C  
ATOM   1715 HD11 ILE A 106      -3.359  -1.963  -0.086  1.00 98.33           H  
ATOM   1716 HD12 ILE A 106      -2.780  -2.855   1.352  1.00 98.33           H  
ATOM   1717 HD13 ILE A 106      -2.630  -1.087   1.271  1.00 98.33           H  
ATOM   1718  N   ASP A 107      -8.968  -3.881   1.928  1.00 97.51           N  
ATOM   1719  H   ASP A 107      -9.250  -2.995   1.535  1.00 97.51           H  
ATOM   1720  CA  ASP A 107      -9.847  -5.027   1.720  1.00 97.51           C  
ATOM   1721  HA  ASP A 107      -9.515  -5.862   2.337  1.00 97.51           H  
ATOM   1722  C   ASP A 107      -9.746  -5.464   0.260  1.00 97.51           C  
ATOM   1723  CB  ASP A 107     -11.285  -4.697   2.134  1.00 97.51           C  
ATOM   1724  HB2 ASP A 107     -11.925  -5.530   1.843  1.00 97.51           H  
ATOM   1725  HB3 ASP A 107     -11.621  -3.804   1.609  1.00 97.51           H  
ATOM   1726  O   ASP A 107      -9.663  -4.627  -0.639  1.00 97.51           O  
ATOM   1727  CG  ASP A 107     -11.427  -4.506   3.646  1.00 97.51           C  
ATOM   1728  OD1 ASP A 107     -10.984  -5.374   4.432  1.00 97.51           O  
ATOM   1729  OD2 ASP A 107     -12.022  -3.499   4.080  1.00 97.51           O  
ATOM   1730  N   MET A 108      -9.741  -6.772   0.018  1.00 96.66           N  
ATOM   1731  H   MET A 108      -9.793  -7.408   0.801  1.00 96.66           H  
ATOM   1732  CA  MET A 108      -9.596  -7.368  -1.309  1.00 96.66           C  
ATOM   1733  HA  MET A 108      -9.795  -6.623  -2.079  1.00 96.66           H  
ATOM   1734  C   MET A 108     -10.583  -8.520  -1.481  1.00 96.66           C  
ATOM   1735  CB  MET A 108      -8.167  -7.891  -1.484  1.00 96.66           C  
ATOM   1736  HB2 MET A 108      -7.960  -8.599  -0.682  1.00 96.66           H  
ATOM   1737  HB3 MET A 108      -8.089  -8.415  -2.437  1.00 96.66           H  
ATOM   1738  O   MET A 108     -10.729  -9.354  -0.590  1.00 96.66           O  
ATOM   1739  CG  MET A 108      -7.104  -6.793  -1.442  1.00 96.66           C  
ATOM   1740  HG2 MET A 108      -7.196  -6.232  -0.512  1.00 96.66           H  
ATOM   1741  HG3 MET A 108      -7.274  -6.107  -2.271  1.00 96.66           H  
ATOM   1742  SD  MET A 108      -5.419  -7.437  -1.551  1.00 96.66           S  
ATOM   1743  CE  MET A 108      -5.158  -7.977   0.159  1.00 96.66           C  
ATOM   1744  HE1 MET A 108      -5.267  -7.125   0.830  1.00 96.66           H  
ATOM   1745  HE2 MET A 108      -5.882  -8.748   0.422  1.00 96.66           H  
ATOM   1746  HE3 MET A 108      -4.148  -8.377   0.251  1.00 96.66           H  
ATOM   1747  N   LEU A 109     -11.217  -8.597  -2.648  1.00 95.07           N  
ATOM   1748  H   LEU A 109     -11.049  -7.873  -3.331  1.00 95.07           H  
ATOM   1749  CA  LEU A 109     -12.049  -9.727  -3.055  1.00 95.07           C  
ATOM   1750  HA  LEU A 109     -12.135 -10.434  -2.230  1.00 95.07           H  
ATOM   1751  C   LEU A 109     -11.378 -10.432  -4.233  1.00 95.07           C  
ATOM   1752  CB  LEU A 109     -13.453  -9.211  -3.405  1.00 95.07           C  
ATOM   1753  HB2 LEU A 109     -13.351  -8.502  -4.226  1.00 95.07           H  
ATOM   1754  HB3 LEU A 109     -13.858  -8.680  -2.543  1.00 95.07           H  
ATOM   1755  O   LEU A 109     -11.058  -9.790  -5.234  1.00 95.07           O  
ATOM   1756  CG  LEU A 109     -14.451 -10.304  -3.831  1.00 95.07           C  
ATOM   1757  HG  LEU A 109     -14.044 -10.876  -4.665  1.00 95.07           H  
ATOM   1758  CD1 LEU A 109     -14.779 -11.276  -2.699  1.00 95.07           C  
ATOM   1759 HD11 LEU A 109     -13.889 -11.842  -2.423  1.00 95.07           H  
ATOM   1760 HD12 LEU A 109     -15.551 -11.976  -3.016  1.00 95.07           H  
ATOM   1761 HD13 LEU A 109     -15.124 -10.727  -1.823  1.00 95.07           H  
ATOM   1762  CD2 LEU A 109     -15.753  -9.644  -4.291  1.00 95.07           C  
ATOM   1763 HD21 LEU A 109     -15.538  -8.968  -5.119  1.00 95.07           H  
ATOM   1764 HD22 LEU A 109     -16.448 -10.411  -4.633  1.00 95.07           H  
ATOM   1765 HD23 LEU A 109     -16.195  -9.082  -3.469  1.00 95.07           H  
ATOM   1766  N   TYR A 110     -11.178 -11.742  -4.123  1.00 93.72           N  
ATOM   1767  H   TYR A 110     -11.407 -12.200  -3.252  1.00 93.72           H  
ATOM   1768  CA  TYR A 110     -10.623 -12.558  -5.200  1.00 93.72           C  
ATOM   1769  HA  TYR A 110     -10.821 -12.079  -6.159  1.00 93.72           H  
ATOM   1770  C   TYR A 110     -11.259 -13.944  -5.224  1.00 93.72           C  
ATOM   1771  CB  TYR A 110      -9.108 -12.681  -5.013  1.00 93.72           C  
ATOM   1772  HB2 TYR A 110      -8.677 -11.680  -4.996  1.00 93.72           H  
ATOM   1773  HB3 TYR A 110      -8.903 -13.137  -4.045  1.00 93.72           H  
ATOM   1774  O   TYR A 110     -11.199 -14.664  -4.229  1.00 93.72           O  
ATOM   1775  CG  TYR A 110      -8.427 -13.484  -6.103  1.00 93.72           C  
ATOM   1776  CD1 TYR A 110      -7.817 -14.716  -5.806  1.00 93.72           C  
ATOM   1777  HD1 TYR A 110      -7.825 -15.095  -4.795  1.00 93.72           H  
ATOM   1778  CD2 TYR A 110      -8.431 -13.008  -7.427  1.00 93.72           C  
ATOM   1779  HD2 TYR A 110      -8.926 -12.077  -7.662  1.00 93.72           H  
ATOM   1780  CE1 TYR A 110      -7.190 -15.457  -6.825  1.00 93.72           C  
ATOM   1781  HE1 TYR A 110      -6.709 -16.398  -6.602  1.00 93.72           H  
ATOM   1782  CE2 TYR A 110      -7.789 -13.735  -8.446  1.00 93.72           C  
ATOM   1783  HE2 TYR A 110      -7.798 -13.352  -9.456  1.00 93.72           H  
ATOM   1784  OH  TYR A 110      -6.522 -15.661  -9.119  1.00 93.72           O  
ATOM   1785  HH  TYR A 110      -6.470 -15.161  -9.937  1.00 93.72           H  
ATOM   1786  CZ  TYR A 110      -7.160 -14.962  -8.144  1.00 93.72           C  
ATOM   1787  N   GLN A 111     -11.855 -14.330  -6.353  1.00 92.50           N  
ATOM   1788  H   GLN A 111     -12.025 -13.613  -7.044  1.00 92.50           H  
ATOM   1789  CA  GLN A 111     -12.492 -15.635  -6.557  1.00 92.50           C  
ATOM   1790  HA  GLN A 111     -13.074 -15.560  -7.476  1.00 92.50           H  
ATOM   1791  C   GLN A 111     -13.506 -15.979  -5.451  1.00 92.50           C  
ATOM   1792  CB  GLN A 111     -11.432 -16.731  -6.772  1.00 92.50           C  
ATOM   1793  HB2 GLN A 111     -10.783 -16.787  -5.898  1.00 92.50           H  
ATOM   1794  HB3 GLN A 111     -11.935 -17.690  -6.889  1.00 92.50           H  
ATOM   1795  O   GLN A 111     -13.532 -17.093  -4.932  1.00 92.50           O  
ATOM   1796  CG  GLN A 111     -10.585 -16.487  -8.026  1.00 92.50           C  
ATOM   1797  HG2 GLN A 111     -10.040 -15.548  -7.929  1.00 92.50           H  
ATOM   1798  HG3 GLN A 111     -11.247 -16.410  -8.889  1.00 92.50           H  
ATOM   1799  CD  GLN A 111      -9.576 -17.602  -8.281  1.00 92.50           C  
ATOM   1800  NE2 GLN A 111      -9.092 -17.725  -9.496  1.00 92.50           N  
ATOM   1801 HE21 GLN A 111      -8.358 -18.412  -9.598  1.00 92.50           H  
ATOM   1802 HE22 GLN A 111      -9.337 -17.049 -10.205  1.00 92.50           H  
ATOM   1803  OE1 GLN A 111      -9.199 -18.385  -7.424  1.00 92.50           O  
ATOM   1804  N   ASN A 112     -14.350 -15.007  -5.082  1.00 90.05           N  
ATOM   1805  H   ASN A 112     -14.258 -14.126  -5.568  1.00 90.05           H  
ATOM   1806  CA  ASN A 112     -15.315 -15.089  -3.972  1.00 90.05           C  
ATOM   1807  HA  ASN A 112     -15.811 -14.119  -3.929  1.00 90.05           H  
ATOM   1808  C   ASN A 112     -14.705 -15.268  -2.566  1.00 90.05           C  
ATOM   1809  CB  ASN A 112     -16.411 -16.135  -4.264  1.00 90.05           C  
ATOM   1810  HB2 ASN A 112     -15.968 -17.127  -4.353  1.00 90.05           H  
ATOM   1811  HB3 ASN A 112     -17.109 -16.169  -3.428  1.00 90.05           H  
ATOM   1812  O   ASN A 112     -15.440 -15.568  -1.624  1.00 90.05           O  
ATOM   1813  CG  ASN A 112     -17.226 -15.812  -5.493  1.00 90.05           C  
ATOM   1814  ND2 ASN A 112     -17.373 -16.749  -6.399  1.00 90.05           N  
ATOM   1815 HD21 ASN A 112     -16.876 -17.623  -6.298  1.00 90.05           H  
ATOM   1816 HD22 ASN A 112     -17.879 -16.495  -7.235  1.00 90.05           H  
ATOM   1817  OD1 ASN A 112     -17.774 -14.730  -5.630  1.00 90.05           O  
ATOM   1818  N   GLN A 113     -13.399 -15.058  -2.400  1.00 94.19           N  
ATOM   1819  H   GLN A 113     -12.820 -14.877  -3.208  1.00 94.19           H  
ATOM   1820  CA  GLN A 113     -12.729 -15.071  -1.105  1.00 94.19           C  
ATOM   1821  HA  GLN A 113     -13.428 -15.430  -0.349  1.00 94.19           H  
ATOM   1822  C   GLN A 113     -12.291 -13.660  -0.696  1.00 94.19           C  
ATOM   1823  CB  GLN A 113     -11.570 -16.074  -1.153  1.00 94.19           C  
ATOM   1824  HB2 GLN A 113     -10.819 -15.738  -1.868  1.00 94.19           H  
ATOM   1825  HB3 GLN A 113     -11.958 -17.036  -1.488  1.00 94.19           H  
ATOM   1826  O   GLN A 113     -11.652 -12.944  -1.470  1.00 94.19           O  
ATOM   1827  CG  GLN A 113     -10.922 -16.254   0.225  1.00 94.19           C  
ATOM   1828  HG2 GLN A 113     -11.693 -16.491   0.958  1.00 94.19           H  
ATOM   1829  HG3 GLN A 113     -10.442 -15.323   0.525  1.00 94.19           H  
ATOM   1830  CD  GLN A 113      -9.879 -17.364   0.258  1.00 94.19           C  
ATOM   1831  NE2 GLN A 113      -9.226 -17.553   1.382  1.00 94.19           N  
ATOM   1832 HE21 GLN A 113      -9.395 -16.940   2.167  1.00 94.19           H  
ATOM   1833 HE22 GLN A 113      -8.517 -18.272   1.372  1.00 94.19           H  
ATOM   1834  OE1 GLN A 113      -9.597 -18.063  -0.704  1.00 94.19           O  
ATOM   1835  N   ASP A 114     -12.621 -13.280   0.540  1.00 94.59           N  
ATOM   1836  H   ASP A 114     -13.174 -13.903   1.110  1.00 94.59           H  
ATOM   1837  CA  ASP A 114     -12.191 -12.018   1.140  1.00 94.59           C  
ATOM   1838  HA  ASP A 114     -12.192 -11.241   0.376  1.00 94.59           H  
ATOM   1839  C   ASP A 114     -10.770 -12.147   1.717  1.00 94.59           C  
ATOM   1840  CB  ASP A 114     -13.151 -11.577   2.259  1.00 94.59           C  
ATOM   1841  HB2 ASP A 114     -12.733 -10.689   2.734  1.00 94.59           H  
ATOM   1842  HB3 ASP A 114     -13.184 -12.362   3.014  1.00 94.59           H  
ATOM   1843  O   ASP A 114     -10.463 -13.071   2.478  1.00 94.59           O  
ATOM   1844  CG  ASP A 114     -14.584 -11.237   1.831  1.00 94.59           C  
ATOM   1845  OD1 ASP A 114     -14.783 -10.605   0.770  1.00 94.59           O  
ATOM   1846  OD2 ASP A 114     -15.493 -11.547   2.644  1.00 94.59           O  
ATOM   1847  N   TYR A 115      -9.930 -11.162   1.422  1.00 96.99           N  
ATOM   1848  H   TYR A 115     -10.258 -10.441   0.795  1.00 96.99           H  
ATOM   1849  CA  TYR A 115      -8.614 -10.959   2.019  1.00 96.99           C  
ATOM   1850  HA  TYR A 115      -8.477 -11.661   2.841  1.00 96.99           H  
ATOM   1851  C   TYR A 115      -8.522  -9.537   2.570  1.00 96.99           C  
ATOM   1852  CB  TYR A 115      -7.509 -11.214   0.985  1.00 96.99           C  
ATOM   1853  HB2 TYR A 115      -6.545 -10.980   1.435  1.00 96.99           H  
ATOM   1854  HB3 TYR A 115      -7.646 -10.540   0.140  1.00 96.99           H  
ATOM   1855  O   TYR A 115      -9.207  -8.632   2.095  1.00 96.99           O  
ATOM   1856  CG  TYR A 115      -7.456 -12.626   0.443  1.00 96.99           C  
ATOM   1857  CD1 TYR A 115      -6.582 -13.563   1.020  1.00 96.99           C  
ATOM   1858  HD1 TYR A 115      -5.971 -13.279   1.865  1.00 96.99           H  
ATOM   1859  CD2 TYR A 115      -8.270 -13.000  -0.645  1.00 96.99           C  
ATOM   1860  HD2 TYR A 115      -8.960 -12.290  -1.075  1.00 96.99           H  
ATOM   1861  CE1 TYR A 115      -6.502 -14.868   0.503  1.00 96.99           C  
ATOM   1862  HE1 TYR A 115      -5.839 -15.590   0.957  1.00 96.99           H  
ATOM   1863  CE2 TYR A 115      -8.200 -14.308  -1.163  1.00 96.99           C  
ATOM   1864  HE2 TYR A 115      -8.824 -14.583  -2.001  1.00 96.99           H  
ATOM   1865  OH  TYR A 115      -7.203 -16.507  -1.090  1.00 96.99           O  
ATOM   1866  HH  TYR A 115      -7.958 -16.705  -1.649  1.00 96.99           H  
ATOM   1867  CZ  TYR A 115      -7.306 -15.242  -0.594  1.00 96.99           C  
ATOM   1868  N   TYR A 116      -7.649  -9.313   3.549  1.00 97.59           N  
ATOM   1869  H   TYR A 116      -7.157 -10.085   3.975  1.00 97.59           H  
ATOM   1870  CA  TYR A 116      -7.262  -7.958   3.917  1.00 97.59           C  
ATOM   1871  HA  TYR A 116      -7.376  -7.347   3.022  1.00 97.59           H  
ATOM   1872  C   TYR A 116      -5.800  -7.859   4.336  1.00 97.59           C  
ATOM   1873  CB  TYR A 116      -8.193  -7.387   4.996  1.00 97.59           C  
ATOM   1874  HB2 TYR A 116      -8.067  -6.305   5.017  1.00 97.59           H  
ATOM   1875  HB3 TYR A 116      -9.228  -7.574   4.710  1.00 97.59           H  
ATOM   1876  O   TYR A 116      -5.226  -8.809   4.872  1.00 97.59           O  
ATOM   1877  CG  TYR A 116      -7.950  -7.922   6.395  1.00 97.59           C  
ATOM   1878  CD1 TYR A 116      -8.600  -9.091   6.828  1.00 97.59           C  
ATOM   1879  HD1 TYR A 116      -9.247  -9.627   6.149  1.00 97.59           H  
ATOM   1880  CD2 TYR A 116      -7.085  -7.232   7.268  1.00 97.59           C  
ATOM   1881  HD2 TYR A 116      -6.587  -6.333   6.936  1.00 97.59           H  
ATOM   1882  CE1 TYR A 116      -8.377  -9.577   8.130  1.00 97.59           C  
ATOM   1883  HE1 TYR A 116      -8.862 -10.479   8.472  1.00 97.59           H  
ATOM   1884  CE2 TYR A 116      -6.865  -7.710   8.572  1.00 97.59           C  
ATOM   1885  HE2 TYR A 116      -6.194  -7.178   9.230  1.00 97.59           H  
ATOM   1886  OH  TYR A 116      -7.262  -9.393  10.239  1.00 97.59           O  
ATOM   1887  HH  TYR A 116      -6.682  -8.826  10.752  1.00 97.59           H  
ATOM   1888  CZ  TYR A 116      -7.497  -8.899   8.998  1.00 97.59           C  
ATOM   1889  N   ALA A 117      -5.232  -6.678   4.134  1.00 98.31           N  
ATOM   1890  H   ALA A 117      -5.788  -5.969   3.678  1.00 98.31           H  
ATOM   1891  CA  ALA A 117      -3.947  -6.253   4.670  1.00 98.31           C  
ATOM   1892  HA  ALA A 117      -3.534  -7.019   5.326  1.00 98.31           H  
ATOM   1893  C   ALA A 117      -4.152  -4.975   5.488  1.00 98.31           C  
ATOM   1894  CB  ALA A 117      -2.979  -6.031   3.506  1.00 98.31           C  
ATOM   1895  HB1 ALA A 117      -3.413  -5.344   2.779  1.00 98.31           H  
ATOM   1896  HB2 ALA A 117      -2.053  -5.591   3.877  1.00 98.31           H  
ATOM   1897  HB3 ALA A 117      -2.761  -6.978   3.013  1.00 98.31           H  
ATOM   1898  O   ALA A 117      -4.916  -4.100   5.086  1.00 98.31           O  
ATOM   1899  N   GLN A 118      -3.500  -4.859   6.639  1.00 98.25           N  
ATOM   1900  H   GLN A 118      -2.917  -5.619   6.958  1.00 98.25           H  
ATOM   1901  CA  GLN A 118      -3.589  -3.687   7.504  1.00 98.25           C  
ATOM   1902  HA  GLN A 118      -3.964  -2.859   6.903  1.00 98.25           H  
ATOM   1903  C   GLN A 118      -2.205  -3.293   8.014  1.00 98.25           C  
ATOM   1904  CB  GLN A 118      -4.605  -3.953   8.626  1.00 98.25           C  
ATOM   1905  HB2 GLN A 118      -5.511  -4.324   8.146  1.00 98.25           H  
ATOM   1906  HB3 GLN A 118      -4.226  -4.740   9.279  1.00 98.25           H  
ATOM   1907  O   GLN A 118      -1.387  -4.151   8.332  1.00 98.25           O  
ATOM   1908  CG  GLN A 118      -4.979  -2.714   9.472  1.00 98.25           C  
ATOM   1909  HG2 GLN A 118      -4.146  -2.442  10.120  1.00 98.25           H  
ATOM   1910  HG3 GLN A 118      -5.189  -1.872   8.813  1.00 98.25           H  
ATOM   1911  CD  GLN A 118      -6.238  -2.935  10.315  1.00 98.25           C  
ATOM   1912  NE2 GLN A 118      -6.506  -2.142  11.331  1.00 98.25           N  
ATOM   1913 HE21 GLN A 118      -5.956  -1.336  11.593  1.00 98.25           H  
ATOM   1914 HE22 GLN A 118      -7.378  -2.301  11.815  1.00 98.25           H  
ATOM   1915  OE1 GLN A 118      -7.042  -3.824  10.053  1.00 98.25           O  
ATOM   1916  N   TYR A 119      -1.959  -1.989   8.094  1.00 98.56           N  
ATOM   1917  H   TYR A 119      -2.696  -1.357   7.815  1.00 98.56           H  
ATOM   1918  CA  TYR A 119      -0.706  -1.382   8.532  1.00 98.56           C  
ATOM   1919  HA  TYR A 119      -0.021  -2.155   8.882  1.00 98.56           H  
ATOM   1920  C   TYR A 119      -1.011  -0.433   9.686  1.00 98.56           C  
ATOM   1921  CB  TYR A 119      -0.033  -0.639   7.369  1.00 98.56           C  
ATOM   1922  HB2 TYR A 119       0.900  -0.201   7.723  1.00 98.56           H  
ATOM   1923  HB3 TYR A 119      -0.672   0.186   7.054  1.00 98.56           H  
ATOM   1924  O   TYR A 119      -1.885   0.428   9.570  1.00 98.56           O  
ATOM   1925  CG  TYR A 119       0.258  -1.516   6.169  1.00 98.56           C  
ATOM   1926  CD1 TYR A 119       1.539  -2.077   5.992  1.00 98.56           C  
ATOM   1927  HD1 TYR A 119       2.325  -1.874   6.705  1.00 98.56           H  
ATOM   1928  CD2 TYR A 119      -0.763  -1.775   5.233  1.00 98.56           C  
ATOM   1929  HD2 TYR A 119      -1.741  -1.337   5.363  1.00 98.56           H  
ATOM   1930  CE1 TYR A 119       1.792  -2.921   4.894  1.00 98.56           C  
ATOM   1931  HE1 TYR A 119       2.761  -3.379   4.760  1.00 98.56           H  
ATOM   1932  CE2 TYR A 119      -0.518  -2.635   4.150  1.00 98.56           C  
ATOM   1933  HE2 TYR A 119      -1.304  -2.877   3.449  1.00 98.56           H  
ATOM   1934  OH  TYR A 119       0.926  -4.130   3.004  1.00 98.56           O  
ATOM   1935  HH  TYR A 119       1.804  -4.519   3.004  1.00 98.56           H  
ATOM   1936  CZ  TYR A 119       0.753  -3.219   3.989  1.00 98.56           C  
ATOM   1937  N   LYS A 120      -0.299  -0.599  10.803  1.00 97.74           N  
ATOM   1938  H   LYS A 120       0.460  -1.263  10.767  1.00 97.74           H  
ATOM   1939  CA  LYS A 120      -0.494   0.188  12.033  1.00 97.74           C  
ATOM   1940  HA  LYS A 120      -1.553   0.195  12.292  1.00 97.74           H  
ATOM   1941  C   LYS A 120      -0.087   1.651  11.890  1.00 97.74           C  
ATOM   1942  CB  LYS A 120       0.321  -0.429  13.173  1.00 97.74           C  
ATOM   1943  HB2 LYS A 120       1.356  -0.545  12.852  1.00 97.74           H  
ATOM   1944  HB3 LYS A 120       0.306   0.250  14.025  1.00 97.74           H  
ATOM   1945  O   LYS A 120      -0.601   2.485  12.635  1.00 97.74           O  
ATOM   1946  CG  LYS A 120      -0.250  -1.777  13.619  1.00 97.74           C  
ATOM   1947  HG2 LYS A 120      -0.268  -2.471  12.779  1.00 97.74           H  
ATOM   1948  HG3 LYS A 120      -1.269  -1.637  13.979  1.00 97.74           H  
ATOM   1949  CD  LYS A 120       0.613  -2.357  14.740  1.00 97.74           C  
ATOM   1950  HD2 LYS A 120       1.641  -2.449  14.388  1.00 97.74           H  
ATOM   1951  HD3 LYS A 120       0.585  -1.688  15.600  1.00 97.74           H  
ATOM   1952  CE  LYS A 120       0.075  -3.735  15.126  1.00 97.74           C  
ATOM   1953  HE2 LYS A 120       0.082  -4.365  14.237  1.00 97.74           H  
ATOM   1954  HE3 LYS A 120      -0.962  -3.629  15.446  1.00 97.74           H  
ATOM   1955  NZ  LYS A 120       0.893  -4.347  16.200  1.00 97.74           N  
ATOM   1956  HZ1 LYS A 120       0.875  -3.771  17.029  1.00 97.74           H  
ATOM   1957  HZ2 LYS A 120       0.537  -5.265  16.425  1.00 97.74           H  
ATOM   1958  HZ3 LYS A 120       1.849  -4.444  15.888  1.00 97.74           H  
ATOM   1959  N   ASP A 121       0.835   1.933  10.975  1.00 98.16           N  
ATOM   1960  H   ASP A 121       1.227   1.169  10.443  1.00 98.16           H  
ATOM   1961  CA  ASP A 121       1.268   3.280  10.627  1.00 98.16           C  
ATOM   1962  HA  ASP A 121       0.584   4.007  11.064  1.00 98.16           H  
ATOM   1963  C   ASP A 121       1.236   3.431   9.105  1.00 98.16           C  
ATOM   1964  CB  ASP A 121       2.673   3.573  11.173  1.00 98.16           C  
ATOM   1965  HB2 ASP A 121       3.394   2.950  10.644  1.00 98.16           H  
ATOM   1966  HB3 ASP A 121       2.920   4.614  10.965  1.00 98.16           H  
ATOM   1967  O   ASP A 121       1.810   2.612   8.383  1.00 98.16           O  
ATOM   1968  CG  ASP A 121       2.801   3.319  12.677  1.00 98.16           C  
ATOM   1969  OD1 ASP A 121       2.295   4.131  13.490  1.00 98.16           O  
ATOM   1970  OD2 ASP A 121       3.416   2.286  13.026  1.00 98.16           O  
ATOM   1971  N   PHE A 122       0.564   4.477   8.637  1.00 98.63           N  
ATOM   1972  H   PHE A 122       0.013   5.018   9.288  1.00 98.63           H  
ATOM   1973  CA  PHE A 122       0.501   4.877   7.240  1.00 98.63           C  
ATOM   1974  HA  PHE A 122       1.359   4.468   6.708  1.00 98.63           H  
ATOM   1975  C   PHE A 122       0.527   6.395   7.130  1.00 98.63           C  
ATOM   1976  CB  PHE A 122      -0.769   4.331   6.588  1.00 98.63           C  
ATOM   1977  HB2 PHE A 122      -0.668   3.249   6.499  1.00 98.63           H  
ATOM   1978  HB3 PHE A 122      -1.616   4.529   7.246  1.00 98.63           H  
ATOM   1979  O   PHE A 122      -0.304   7.091   7.720  1.00 98.63           O  
ATOM   1980  CG  PHE A 122      -1.069   4.918   5.216  1.00 98.63           C  
ATOM   1981  CD1 PHE A 122      -2.105   5.855   5.054  1.00 98.63           C  
ATOM   1982  HD1 PHE A 122      -2.665   6.185   5.917  1.00 98.63           H  
ATOM   1983  CD2 PHE A 122      -0.311   4.545   4.094  1.00 98.63           C  
ATOM   1984  HD2 PHE A 122       0.562   3.921   4.217  1.00 98.63           H  
ATOM   1985  CE1 PHE A 122      -2.401   6.370   3.778  1.00 98.63           C  
ATOM   1986  HE1 PHE A 122      -3.177   7.110   3.656  1.00 98.63           H  
ATOM   1987  CE2 PHE A 122      -0.652   5.007   2.812  1.00 98.63           C  
ATOM   1988  HE2 PHE A 122      -0.094   4.685   1.945  1.00 98.63           H  
ATOM   1989  CZ  PHE A 122      -1.698   5.922   2.651  1.00 98.63           C  
ATOM   1990  HZ  PHE A 122      -1.939   6.300   1.668  1.00 98.63           H  
ATOM   1991  N   TYR A 123       1.453   6.902   6.326  1.00 98.75           N  
ATOM   1992  H   TYR A 123       2.115   6.282   5.884  1.00 98.75           H  
ATOM   1993  CA  TYR A 123       1.423   8.282   5.873  1.00 98.75           C  
ATOM   1994  HA  TYR A 123       0.382   8.555   5.705  1.00 98.75           H  
ATOM   1995  C   TYR A 123       2.132   8.424   4.532  1.00 98.75           C  
ATOM   1996  CB  TYR A 123       2.005   9.227   6.939  1.00 98.75           C  
ATOM   1997  HB2 TYR A 123       1.795  10.254   6.641  1.00 98.75           H  
ATOM   1998  HB3 TYR A 123       1.484   9.068   7.883  1.00 98.75           H  
ATOM   1999  O   TYR A 123       2.866   7.538   4.090  1.00 98.75           O  
ATOM   2000  CG  TYR A 123       3.495   9.095   7.184  1.00 98.75           C  
ATOM   2001  CD1 TYR A 123       3.987   8.066   8.011  1.00 98.75           C  
ATOM   2002  HD1 TYR A 123       3.302   7.362   8.459  1.00 98.75           H  
ATOM   2003  CD2 TYR A 123       4.385  10.017   6.599  1.00 98.75           C  
ATOM   2004  HD2 TYR A 123       4.020  10.812   5.965  1.00 98.75           H  
ATOM   2005  CE1 TYR A 123       5.371   7.951   8.246  1.00 98.75           C  
ATOM   2006  HE1 TYR A 123       5.752   7.155   8.869  1.00 98.75           H  
ATOM   2007  CE2 TYR A 123       5.766   9.912   6.842  1.00 98.75           C  
ATOM   2008  HE2 TYR A 123       6.457  10.600   6.378  1.00 98.75           H  
ATOM   2009  OH  TYR A 123       7.601   8.760   7.859  1.00 98.75           O  
ATOM   2010  HH  TYR A 123       7.840   7.888   8.182  1.00 98.75           H  
ATOM   2011  CZ  TYR A 123       6.264   8.876   7.658  1.00 98.75           C  
ATOM   2012  N   VAL A 124       1.891   9.557   3.884  1.00 98.82           N  
ATOM   2013  H   VAL A 124       1.264  10.233   4.298  1.00 98.82           H  
ATOM   2014  CA  VAL A 124       2.635   9.969   2.697  1.00 98.82           C  
ATOM   2015  HA  VAL A 124       3.446   9.257   2.542  1.00 98.82           H  
ATOM   2016  C   VAL A 124       3.274  11.325   2.943  1.00 98.82           C  
ATOM   2017  CB  VAL A 124       1.776   9.947   1.421  1.00 98.82           C  
ATOM   2018  HB  VAL A 124       2.416  10.180   0.570  1.00 98.82           H  
ATOM   2019  O   VAL A 124       2.703  12.167   3.647  1.00 98.82           O  
ATOM   2020  CG1 VAL A 124       1.155   8.567   1.185  1.00 98.82           C  
ATOM   2021 HG11 VAL A 124       1.946   7.828   1.057  1.00 98.82           H  
ATOM   2022 HG12 VAL A 124       0.522   8.274   2.022  1.00 98.82           H  
ATOM   2023 HG13 VAL A 124       0.544   8.601   0.284  1.00 98.82           H  
ATOM   2024  CG2 VAL A 124       0.646  10.975   1.456  1.00 98.82           C  
ATOM   2025 HG21 VAL A 124       0.042  10.901   0.552  1.00 98.82           H  
ATOM   2026 HG22 VAL A 124       0.023  10.814   2.336  1.00 98.82           H  
ATOM   2027 HG23 VAL A 124       1.090  11.970   1.494  1.00 98.82           H  
ATOM   2028  N   ASP A 125       4.451  11.537   2.370  1.00 98.81           N  
ATOM   2029  H   ASP A 125       4.898  10.773   1.884  1.00 98.81           H  
ATOM   2030  CA  ASP A 125       5.116  12.834   2.425  1.00 98.81           C  
ATOM   2031  HA  ASP A 125       5.071  13.200   3.450  1.00 98.81           H  
ATOM   2032  C   ASP A 125       4.397  13.889   1.560  1.00 98.81           C  
ATOM   2033  CB  ASP A 125       6.599  12.679   2.058  1.00 98.81           C  
ATOM   2034  HB2 ASP A 125       6.696  12.154   1.108  1.00 98.81           H  
ATOM   2035  HB3 ASP A 125       7.016  13.680   1.946  1.00 98.81           H  
ATOM   2036  O   ASP A 125       3.427  13.613   0.852  1.00 98.81           O  
ATOM   2037  CG  ASP A 125       7.432  11.994   3.144  1.00 98.81           C  
ATOM   2038  OD1 ASP A 125       7.201  12.277   4.344  1.00 98.81           O  
ATOM   2039  OD2 ASP A 125       8.415  11.304   2.799  1.00 98.81           O  
ATOM   2040  N   ASP A 126       4.853  15.133   1.653  1.00 98.41           N  
ATOM   2041  H   ASP A 126       5.688  15.283   2.202  1.00 98.41           H  
ATOM   2042  CA  ASP A 126       4.442  16.240   0.789  1.00 98.41           C  
ATOM   2043  HA  ASP A 126       3.355  16.313   0.784  1.00 98.41           H  
ATOM   2044  C   ASP A 126       4.856  16.053  -0.685  1.00 98.41           C  
ATOM   2045  CB  ASP A 126       4.971  17.553   1.390  1.00 98.41           C  
ATOM   2046  HB2 ASP A 126       4.447  17.740   2.327  1.00 98.41           H  
ATOM   2047  HB3 ASP A 126       4.766  18.390   0.722  1.00 98.41           H  
ATOM   2048  O   ASP A 126       5.495  15.078  -1.090  1.00 98.41           O  
ATOM   2049  CG  ASP A 126       6.473  17.457   1.657  1.00 98.41           C  
ATOM   2050  OD1 ASP A 126       7.208  17.099   0.715  1.00 98.41           O  
ATOM   2051  OD2 ASP A 126       6.860  17.545   2.843  1.00 98.41           O  
ATOM   2052  N   GLU A 127       4.435  17.002  -1.520  1.00 98.40           N  
ATOM   2053  H   GLU A 127       3.996  17.823  -1.130  1.00 98.40           H  
ATOM   2054  CA  GLU A 127       4.726  16.989  -2.953  1.00 98.40           C  
ATOM   2055  HA  GLU A 127       4.457  16.011  -3.352  1.00 98.40           H  
ATOM   2056  C   GLU A 127       6.211  17.218  -3.268  1.00 98.40           C  
ATOM   2057  CB  GLU A 127       3.855  18.055  -3.624  1.00 98.40           C  
ATOM   2058  HB2 GLU A 127       2.828  17.920  -3.284  1.00 98.40           H  
ATOM   2059  HB3 GLU A 127       4.190  19.045  -3.313  1.00 98.40           H  
ATOM   2060  O   GLU A 127       6.695  16.691  -4.273  1.00 98.40           O  
ATOM   2061  CG  GLU A 127       3.882  17.959  -5.156  1.00 98.40           C  
ATOM   2062  HG2 GLU A 127       3.651  16.931  -5.435  1.00 98.40           H  
ATOM   2063  HG3 GLU A 127       4.873  18.212  -5.533  1.00 98.40           H  
ATOM   2064  CD  GLU A 127       2.850  18.874  -5.812  1.00 98.40           C  
ATOM   2065  OE1 GLU A 127       2.511  18.661  -7.006  1.00 98.40           O  
ATOM   2066  OE2 GLU A 127       2.288  19.770  -5.139  1.00 98.40           O  
ATOM   2067  N   ASP A 128       6.937  17.943  -2.409  1.00 98.30           N  
ATOM   2068  H   ASP A 128       6.504  18.289  -1.565  1.00 98.30           H  
ATOM   2069  CA  ASP A 128       8.377  18.195  -2.559  1.00 98.30           C  
ATOM   2070  HA  ASP A 128       8.569  18.594  -3.555  1.00 98.30           H  
ATOM   2071  C   ASP A 128       9.174  16.892  -2.419  1.00 98.30           C  
ATOM   2072  CB  ASP A 128       8.853  19.232  -1.523  1.00 98.30           C  
ATOM   2073  HB2 ASP A 128       8.618  18.876  -0.519  1.00 98.30           H  
ATOM   2074  HB3 ASP A 128       9.937  19.319  -1.596  1.00 98.30           H  
ATOM   2075  O   ASP A 128      10.187  16.690  -3.089  1.00 98.30           O  
ATOM   2076  CG  ASP A 128       8.254  20.631  -1.718  1.00 98.30           C  
ATOM   2077  OD1 ASP A 128       7.811  20.937  -2.849  1.00 98.30           O  
ATOM   2078  OD2 ASP A 128       8.240  21.396  -0.728  1.00 98.30           O  
ATOM   2079  N   ARG A 129       8.659  15.957  -1.613  1.00 98.43           N  
ATOM   2080  H   ARG A 129       7.900  16.250  -1.015  1.00 98.43           H  
ATOM   2081  CA  ARG A 129       9.145  14.576  -1.490  1.00 98.43           C  
ATOM   2082  HA  ARG A 129      10.137  14.520  -1.936  1.00 98.43           H  
ATOM   2083  C   ARG A 129       8.303  13.573  -2.283  1.00 98.43           C  
ATOM   2084  CB  ARG A 129       9.278  14.234  -0.004  1.00 98.43           C  
ATOM   2085  HB2 ARG A 129       8.322  14.437   0.479  1.00 98.43           H  
ATOM   2086  HB3 ARG A 129       9.530  13.181   0.117  1.00 98.43           H  
ATOM   2087  O   ARG A 129       8.247  12.392  -1.938  1.00 98.43           O  
ATOM   2088  CG  ARG A 129      10.373  15.085   0.655  1.00 98.43           C  
ATOM   2089  HG2 ARG A 129      10.110  16.142   0.615  1.00 98.43           H  
ATOM   2090  HG3 ARG A 129      11.306  14.940   0.109  1.00 98.43           H  
ATOM   2091  CD  ARG A 129      10.599  14.677   2.110  1.00 98.43           C  
ATOM   2092  HD2 ARG A 129      11.531  15.126   2.453  1.00 98.43           H  
ATOM   2093  HD3 ARG A 129      10.694  13.593   2.156  1.00 98.43           H  
ATOM   2094  NE  ARG A 129       9.503  15.147   2.974  1.00 98.43           N  
ATOM   2095  HE  ARG A 129       8.942  15.913   2.631  1.00 98.43           H  
ATOM   2096  NH1 ARG A 129       9.733  13.573   4.626  1.00 98.43           N  
ATOM   2097 HH11 ARG A 129       9.114  12.947   5.122  1.00 98.43           H  
ATOM   2098 HH12 ARG A 129      10.437  13.128   4.055  1.00 98.43           H  
ATOM   2099  NH2 ARG A 129       8.024  14.998   4.672  1.00 98.43           N  
ATOM   2100 HH21 ARG A 129       7.528  14.308   5.218  1.00 98.43           H  
ATOM   2101 HH22 ARG A 129       7.543  15.792   4.275  1.00 98.43           H  
ATOM   2102  CZ  ARG A 129       9.113  14.588   4.098  1.00 98.43           C  
ATOM   2103  N   ASN A 130       7.667  14.020  -3.369  1.00 98.59           N  
ATOM   2104  H   ASN A 130       7.725  15.012  -3.554  1.00 98.59           H  
ATOM   2105  CA  ASN A 130       6.952  13.184  -4.338  1.00 98.59           C  
ATOM   2106  HA  ASN A 130       6.411  13.863  -4.998  1.00 98.59           H  
ATOM   2107  C   ASN A 130       5.884  12.254  -3.725  1.00 98.59           C  
ATOM   2108  CB  ASN A 130       7.968  12.400  -5.193  1.00 98.59           C  
ATOM   2109  HB2 ASN A 130       7.439  11.742  -5.883  1.00 98.59           H  
ATOM   2110  HB3 ASN A 130       8.575  11.780  -4.532  1.00 98.59           H  
ATOM   2111  O   ASN A 130       5.670  11.154  -4.234  1.00 98.59           O  
ATOM   2112  CG  ASN A 130       8.875  13.255  -6.043  1.00 98.59           C  
ATOM   2113  ND2 ASN A 130      10.135  12.916  -6.147  1.00 98.59           N  
ATOM   2114 HD21 ASN A 130      10.701  13.419  -6.816  1.00 98.59           H  
ATOM   2115 HD22 ASN A 130      10.490  12.105  -5.661  1.00 98.59           H  
ATOM   2116  OD1 ASN A 130       8.451  14.199  -6.679  1.00 98.59           O  
ATOM   2117  N   TYR A 131       5.215  12.661  -2.643  1.00 98.79           N  
ATOM   2118  H   TYR A 131       5.440  13.557  -2.235  1.00 98.79           H  
ATOM   2119  CA  TYR A 131       4.230  11.830  -1.937  1.00 98.79           C  
ATOM   2120  HA  TYR A 131       4.008  12.344  -1.002  1.00 98.79           H  
ATOM   2121  C   TYR A 131       4.766  10.451  -1.516  1.00 98.79           C  
ATOM   2122  CB  TYR A 131       2.914  11.743  -2.732  1.00 98.79           C  
ATOM   2123  HB2 TYR A 131       2.195  11.168  -2.150  1.00 98.79           H  
ATOM   2124  HB3 TYR A 131       3.090  11.197  -3.659  1.00 98.79           H  
ATOM   2125  O   TYR A 131       4.057   9.451  -1.633  1.00 98.79           O  
ATOM   2126  CG  TYR A 131       2.274  13.076  -3.052  1.00 98.79           C  
ATOM   2127  CD1 TYR A 131       1.727  13.841  -2.007  1.00 98.79           C  
ATOM   2128  HD1 TYR A 131       1.796  13.483  -0.990  1.00 98.79           H  
ATOM   2129  CD2 TYR A 131       2.193  13.535  -4.381  1.00 98.79           C  
ATOM   2130  HD2 TYR A 131       2.630  12.949  -5.176  1.00 98.79           H  
ATOM   2131  CE1 TYR A 131       1.118  15.077  -2.278  1.00 98.79           C  
ATOM   2132  HE1 TYR A 131       0.727  15.665  -1.461  1.00 98.79           H  
ATOM   2133  CE2 TYR A 131       1.562  14.763  -4.664  1.00 98.79           C  
ATOM   2134  HE2 TYR A 131       1.511  15.134  -5.676  1.00 98.79           H  
ATOM   2135  OH  TYR A 131       0.472  16.746  -3.857  1.00 98.79           O  
ATOM   2136  HH  TYR A 131       0.407  17.241  -3.036  1.00 98.79           H  
ATOM   2137  CZ  TYR A 131       1.038  15.539  -3.608  1.00 98.79           C  
ATOM   2138  N   THR A 132       6.022  10.384  -1.060  1.00 98.81           N  
ATOM   2139  H   THR A 132       6.562  11.237  -1.030  1.00 98.81           H  
ATOM   2140  CA  THR A 132       6.684   9.132  -0.653  1.00 98.81           C  
ATOM   2141  HA  THR A 132       6.751   8.486  -1.528  1.00 98.81           H  
ATOM   2142  C   THR A 132       5.875   8.365   0.391  1.00 98.81           C  
ATOM   2143  CB  THR A 132       8.113   9.400  -0.159  1.00 98.81           C  
ATOM   2144  HB  THR A 132       8.096  10.150   0.633  1.00 98.81           H  
ATOM   2145  O   THR A 132       5.415   8.950   1.369  1.00 98.81           O  
ATOM   2146  CG2 THR A 132       8.833   8.152   0.350  1.00 98.81           C  
ATOM   2147 HG21 THR A 132       8.805   7.373  -0.412  1.00 98.81           H  
ATOM   2148 HG22 THR A 132       9.870   8.399   0.573  1.00 98.81           H  
ATOM   2149 HG23 THR A 132       8.363   7.789   1.265  1.00 98.81           H  
ATOM   2150  OG1 THR A 132       8.881   9.878  -1.242  1.00 98.81           O  
ATOM   2151  HG1 THR A 132       8.646  10.796  -1.399  1.00 98.81           H  
ATOM   2152  N   LEU A 133       5.689   7.063   0.155  1.00 98.85           N  
ATOM   2153  H   LEU A 133       6.130   6.664  -0.661  1.00 98.85           H  
ATOM   2154  CA  LEU A 133       4.897   6.159   0.988  1.00 98.85           C  
ATOM   2155  HA  LEU A 133       3.993   6.676   1.310  1.00 98.85           H  
ATOM   2156  C   LEU A 133       5.668   5.707   2.223  1.00 98.85           C  
ATOM   2157  CB  LEU A 133       4.510   4.941   0.132  1.00 98.85           C  
ATOM   2158  HB2 LEU A 133       3.880   5.299  -0.683  1.00 98.85           H  
ATOM   2159  HB3 LEU A 133       5.416   4.518  -0.301  1.00 98.85           H  
ATOM   2160  O   LEU A 133       6.802   5.252   2.105  1.00 98.85           O  
ATOM   2161  CG  LEU A 133       3.740   3.814   0.834  1.00 98.85           C  
ATOM   2162  HG  LEU A 133       4.331   3.404   1.653  1.00 98.85           H  
ATOM   2163  CD1 LEU A 133       2.395   4.303   1.365  1.00 98.85           C  
ATOM   2164 HD11 LEU A 133       1.835   3.454   1.756  1.00 98.85           H  
ATOM   2165 HD12 LEU A 133       2.546   5.020   2.172  1.00 98.85           H  
ATOM   2166 HD13 LEU A 133       1.831   4.773   0.559  1.00 98.85           H  
ATOM   2167  CD2 LEU A 133       3.472   2.699  -0.177  1.00 98.85           C  
ATOM   2168 HD21 LEU A 133       4.422   2.306  -0.540  1.00 98.85           H  
ATOM   2169 HD22 LEU A 133       2.904   3.088  -1.022  1.00 98.85           H  
ATOM   2170 HD23 LEU A 133       2.910   1.886   0.281  1.00 98.85           H  
ATOM   2171  N   HIS A 134       5.008   5.717   3.379  1.00 98.78           N  
ATOM   2172  H   HIS A 134       4.112   6.181   3.429  1.00 98.78           H  
ATOM   2173  CA  HIS A 134       5.530   5.146   4.616  1.00 98.78           C  
ATOM   2174  HA  HIS A 134       6.440   4.583   4.408  1.00 98.78           H  
ATOM   2175  C   HIS A 134       4.510   4.206   5.246  1.00 98.78           C  
ATOM   2176  CB  HIS A 134       5.907   6.270   5.571  1.00 98.78           C  
ATOM   2177  HB2 HIS A 134       6.235   5.837   6.516  1.00 98.78           H  
ATOM   2178  HB3 HIS A 134       5.024   6.883   5.750  1.00 98.78           H  
ATOM   2179  O   HIS A 134       3.360   4.583   5.478  1.00 98.78           O  
ATOM   2180  CG  HIS A 134       7.007   7.150   5.042  1.00 98.78           C  
ATOM   2181  CD2 HIS A 134       6.825   8.288   4.315  1.00 98.78           C  
ATOM   2182  HD2 HIS A 134       5.878   8.709   4.012  1.00 98.78           H  
ATOM   2183  ND1 HIS A 134       8.373   6.949   5.249  1.00 98.78           N  
ATOM   2184  CE1 HIS A 134       8.977   7.981   4.639  1.00 98.78           C  
ATOM   2185  HE1 HIS A 134      10.046   8.137   4.616  1.00 98.78           H  
ATOM   2186  NE2 HIS A 134       8.076   8.803   4.076  1.00 98.78           N  
ATOM   2187  HE2 HIS A 134       8.278   9.670   3.599  1.00 98.78           H  
ATOM   2188  N   LEU A 135       4.945   2.978   5.524  1.00 98.26           N  
ATOM   2189  H   LEU A 135       5.896   2.756   5.265  1.00 98.26           H  
ATOM   2190  CA  LEU A 135       4.131   1.891   6.061  1.00 98.26           C  
ATOM   2191  HA  LEU A 135       3.210   2.300   6.478  1.00 98.26           H  
ATOM   2192  C   LEU A 135       4.873   1.148   7.174  1.00 98.26           C  
ATOM   2193  CB  LEU A 135       3.781   0.911   4.931  1.00 98.26           C  
ATOM   2194  HB2 LEU A 135       3.361   0.003   5.364  1.00 98.26           H  
ATOM   2195  HB3 LEU A 135       4.707   0.633   4.428  1.00 98.26           H  
ATOM   2196  O   LEU A 135       6.078   0.903   7.081  1.00 98.26           O  
ATOM   2197  CG  LEU A 135       2.794   1.452   3.887  1.00 98.26           C  
ATOM   2198  HG  LEU A 135       3.098   2.442   3.548  1.00 98.26           H  
ATOM   2199  CD1 LEU A 135       2.770   0.505   2.691  1.00 98.26           C  
ATOM   2200 HD11 LEU A 135       2.001   0.818   1.984  1.00 98.26           H  
ATOM   2201 HD12 LEU A 135       3.741   0.509   2.196  1.00 98.26           H  
ATOM   2202 HD13 LEU A 135       2.546  -0.509   3.022  1.00 98.26           H  
ATOM   2203  CD2 LEU A 135       1.372   1.511   4.434  1.00 98.26           C  
ATOM   2204 HD21 LEU A 135       1.056   0.512   4.733  1.00 98.26           H  
ATOM   2205 HD22 LEU A 135       1.327   2.172   5.300  1.00 98.26           H  
ATOM   2206 HD23 LEU A 135       0.698   1.858   3.651  1.00 98.26           H  
ATOM   2207  N   SER A 136       4.146   0.741   8.215  1.00 98.22           N  
ATOM   2208  H   SER A 136       3.185   1.045   8.278  1.00 98.22           H  
ATOM   2209  CA  SER A 136       4.693  -0.087   9.293  1.00 98.22           C  
ATOM   2210  HA  SER A 136       5.427  -0.760   8.849  1.00 98.22           H  
ATOM   2211  C   SER A 136       3.632  -0.974   9.953  1.00 98.22           C  
ATOM   2212  CB  SER A 136       5.451   0.807  10.295  1.00 98.22           C  
ATOM   2213  HB2 SER A 136       5.341   1.859  10.028  1.00 98.22           H  
ATOM   2214  HB3 SER A 136       6.511   0.564  10.225  1.00 98.22           H  
ATOM   2215  O   SER A 136       2.435  -0.679   9.937  1.00 98.22           O  
ATOM   2216  OG  SER A 136       5.046   0.622  11.637  1.00 98.22           O  
ATOM   2217  HG  SER A 136       4.489   1.334  11.961  1.00 98.22           H  
ATOM   2218  N   GLY A 137       4.080  -2.085  10.546  1.00 97.92           N  
ATOM   2219  H   GLY A 137       5.079  -2.230  10.561  1.00 97.92           H  
ATOM   2220  CA  GLY A 137       3.235  -2.958  11.359  1.00 97.92           C  
ATOM   2221  HA2 GLY A 137       2.728  -2.356  12.112  1.00 97.92           H  
ATOM   2222  HA3 GLY A 137       3.869  -3.686  11.866  1.00 97.92           H  
ATOM   2223  C   GLY A 137       2.181  -3.726  10.564  1.00 97.92           C  
ATOM   2224  O   GLY A 137       1.026  -3.732  10.980  1.00 97.92           O  
ATOM   2225  N   PHE A 138       2.571  -4.349   9.448  1.00 98.37           N  
ATOM   2226  H   PHE A 138       3.535  -4.267   9.156  1.00 98.37           H  
ATOM   2227  CA  PHE A 138       1.701  -5.196   8.627  1.00 98.37           C  
ATOM   2228  HA  PHE A 138       0.897  -4.575   8.231  1.00 98.37           H  
ATOM   2229  C   PHE A 138       1.085  -6.361   9.421  1.00 98.37           C  
ATOM   2230  CB  PHE A 138       2.487  -5.738   7.426  1.00 98.37           C  
ATOM   2231  HB2 PHE A 138       2.730  -4.907   6.763  1.00 98.37           H  
ATOM   2232  HB3 PHE A 138       3.429  -6.158   7.776  1.00 98.37           H  
ATOM   2233  O   PHE A 138       1.773  -7.054  10.174  1.00 98.37           O  
ATOM   2234  CG  PHE A 138       1.753  -6.807   6.632  1.00 98.37           C  
ATOM   2235  CD1 PHE A 138       2.015  -8.170   6.876  1.00 98.37           C  
ATOM   2236  HD1 PHE A 138       2.738  -8.451   7.627  1.00 98.37           H  
ATOM   2237  CD2 PHE A 138       0.803  -6.450   5.658  1.00 98.37           C  
ATOM   2238  HD2 PHE A 138       0.592  -5.408   5.469  1.00 98.37           H  
ATOM   2239  CE1 PHE A 138       1.350  -9.165   6.135  1.00 98.37           C  
ATOM   2240  HE1 PHE A 138       1.561 -10.209   6.317  1.00 98.37           H  
ATOM   2241  CE2 PHE A 138       0.153  -7.446   4.907  1.00 98.37           C  
ATOM   2242  HE2 PHE A 138      -0.532  -7.169   4.119  1.00 98.37           H  
ATOM   2243  CZ  PHE A 138       0.422  -8.803   5.146  1.00 98.37           C  
ATOM   2244  HZ  PHE A 138      -0.072  -9.565   4.561  1.00 98.37           H  
ATOM   2245  N   PHE A 139      -0.206  -6.604   9.207  1.00 97.81           N  
ATOM   2246  H   PHE A 139      -0.716  -5.938   8.644  1.00 97.81           H  
ATOM   2247  CA  PHE A 139      -0.926  -7.813   9.602  1.00 97.81           C  
ATOM   2248  HA  PHE A 139      -0.268  -8.670   9.456  1.00 97.81           H  
ATOM   2249  C   PHE A 139      -2.166  -8.009   8.719  1.00 97.81           C  
ATOM   2250  CB  PHE A 139      -1.325  -7.740  11.087  1.00 97.81           C  
ATOM   2251  HB2 PHE A 139      -0.431  -7.557  11.684  1.00 97.81           H  
ATOM   2252  HB3 PHE A 139      -1.706  -8.716  11.386  1.00 97.81           H  
ATOM   2253  O   PHE A 139      -2.622  -7.084   8.052  1.00 97.81           O  
ATOM   2254  CG  PHE A 139      -2.361  -6.685  11.437  1.00 97.81           C  
ATOM   2255  CD1 PHE A 139      -1.983  -5.335  11.551  1.00 97.81           C  
ATOM   2256  HD1 PHE A 139      -0.965  -5.044  11.338  1.00 97.81           H  
ATOM   2257  CD2 PHE A 139      -3.701  -7.052  11.670  1.00 97.81           C  
ATOM   2258  HD2 PHE A 139      -4.003  -8.084  11.574  1.00 97.81           H  
ATOM   2259  CE1 PHE A 139      -2.922  -4.360  11.923  1.00 97.81           C  
ATOM   2260  HE1 PHE A 139      -2.628  -3.323  11.994  1.00 97.81           H  
ATOM   2261  CE2 PHE A 139      -4.644  -6.077  12.042  1.00 97.81           C  
ATOM   2262  HE2 PHE A 139      -5.672  -6.350  12.230  1.00 97.81           H  
ATOM   2263  CZ  PHE A 139      -4.249  -4.737  12.188  1.00 97.81           C  
ATOM   2264  HZ  PHE A 139      -4.970  -3.995  12.497  1.00 97.81           H  
ATOM   2265  N   GLY A 140      -2.756  -9.202   8.731  1.00 96.76           N  
ATOM   2266  H   GLY A 140      -2.313  -9.976   9.205  1.00 96.76           H  
ATOM   2267  CA  GLY A 140      -4.021  -9.463   8.048  1.00 96.76           C  
ATOM   2268  HA2 GLY A 140      -4.141  -8.788   7.201  1.00 96.76           H  
ATOM   2269  HA3 GLY A 140      -4.836  -9.290   8.751  1.00 96.76           H  
ATOM   2270  C   GLY A 140      -4.143 -10.891   7.543  1.00 96.76           C  
ATOM   2271  O   GLY A 140      -3.434 -11.781   8.005  1.00 96.76           O  
ATOM   2272  N   THR A 141      -5.065 -11.104   6.607  1.00 97.01           N  
ATOM   2273  H   THR A 141      -5.584 -10.311   6.258  1.00 97.01           H  
ATOM   2274  CA  THR A 141      -5.285 -12.401   5.946  1.00 97.01           C  
ATOM   2275  HA  THR A 141      -4.798 -13.184   6.528  1.00 97.01           H  
ATOM   2276  C   THR A 141      -4.667 -12.475   4.551  1.00 97.01           C  
ATOM   2277  CB  THR A 141      -6.774 -12.751   5.868  1.00 97.01           C  
ATOM   2278  HB  THR A 141      -6.890 -13.693   5.332  1.00 97.01           H  
ATOM   2279  O   THR A 141      -4.657 -13.551   3.952  1.00 97.01           O  
ATOM   2280  CG2 THR A 141      -7.404 -12.910   7.251  1.00 97.01           C  
ATOM   2281 HG21 THR A 141      -8.476 -13.080   7.154  1.00 97.01           H  
ATOM   2282 HG22 THR A 141      -6.954 -13.766   7.752  1.00 97.01           H  
ATOM   2283 HG23 THR A 141      -7.226 -12.021   7.856  1.00 97.01           H  
ATOM   2284  OG1 THR A 141      -7.491 -11.755   5.176  1.00 97.01           O  
ATOM   2285  HG1 THR A 141      -8.350 -12.134   4.972  1.00 97.01           H  
ATOM   2286  N   ALA A 142      -4.145 -11.362   4.023  1.00 95.60           N  
ATOM   2287  H   ALA A 142      -4.225 -10.498   4.539  1.00 95.60           H  
ATOM   2288  CA  ALA A 142      -3.306 -11.365   2.831  1.00 95.60           C  
ATOM   2289  HA  ALA A 142      -3.903 -11.710   1.986  1.00 95.60           H  
ATOM   2290  C   ALA A 142      -2.122 -12.326   3.024  1.00 95.60           C  
ATOM   2291  CB  ALA A 142      -2.836  -9.937   2.542  1.00 95.60           C  
ATOM   2292  HB1 ALA A 142      -2.231  -9.924   1.636  1.00 95.60           H  
ATOM   2293  HB2 ALA A 142      -3.698  -9.283   2.405  1.00 95.60           H  
ATOM   2294  HB3 ALA A 142      -2.236  -9.566   3.373  1.00 95.60           H  
ATOM   2295  O   ALA A 142      -1.508 -12.373   4.090  1.00 95.60           O  
ATOM   2296  N   ARG A 143      -1.808 -13.115   1.991  1.00 93.26           N  
ATOM   2297  H   ARG A 143      -2.315 -12.990   1.127  1.00 93.26           H  
ATOM   2298  CA  ARG A 143      -0.837 -14.219   2.099  1.00 93.26           C  
ATOM   2299  HA  ARG A 143      -1.095 -14.830   2.964  1.00 93.26           H  
ATOM   2300  C   ARG A 143       0.593 -13.737   2.363  1.00 93.26           C  
ATOM   2301  CB  ARG A 143      -0.896 -15.080   0.831  1.00 93.26           C  
ATOM   2302  HB2 ARG A 143      -0.718 -14.450  -0.042  1.00 93.26           H  
ATOM   2303  HB3 ARG A 143      -0.108 -15.831   0.879  1.00 93.26           H  
ATOM   2304  O   ARG A 143       1.381 -14.471   2.954  1.00 93.26           O  
ATOM   2305  CG  ARG A 143      -2.248 -15.791   0.681  1.00 93.26           C  
ATOM   2306  HG2 ARG A 143      -2.428 -16.423   1.551  1.00 93.26           H  
ATOM   2307  HG3 ARG A 143      -3.048 -15.055   0.601  1.00 93.26           H  
ATOM   2308  CD  ARG A 143      -2.236 -16.651  -0.581  1.00 93.26           C  
ATOM   2309  HD2 ARG A 143      -1.428 -17.379  -0.510  1.00 93.26           H  
ATOM   2310  HD3 ARG A 143      -2.038 -15.994  -1.428  1.00 93.26           H  
ATOM   2311  NE  ARG A 143      -3.538 -17.293  -0.822  1.00 93.26           N  
ATOM   2312  HE  ARG A 143      -4.337 -16.678  -0.888  1.00 93.26           H  
ATOM   2313  NH1 ARG A 143      -2.812 -19.458  -1.101  1.00 93.26           N  
ATOM   2314 HH11 ARG A 143      -3.015 -20.421  -1.325  1.00 93.26           H  
ATOM   2315 HH12 ARG A 143      -1.861 -19.139  -0.978  1.00 93.26           H  
ATOM   2316  NH2 ARG A 143      -4.987 -18.958  -1.301  1.00 93.26           N  
ATOM   2317 HH21 ARG A 143      -5.734 -18.279  -1.289  1.00 93.26           H  
ATOM   2318 HH22 ARG A 143      -5.195 -19.918  -1.538  1.00 93.26           H  
ATOM   2319  CZ  ARG A 143      -3.766 -18.567  -1.074  1.00 93.26           C  
ATOM   2320  N   LYS A 144       0.913 -12.522   1.921  1.00 97.26           N  
ATOM   2321  H   LYS A 144       0.198 -12.005   1.431  1.00 97.26           H  
ATOM   2322  CA  LYS A 144       2.184 -11.823   2.121  1.00 97.26           C  
ATOM   2323  HA  LYS A 144       2.611 -12.114   3.080  1.00 97.26           H  
ATOM   2324  C   LYS A 144       1.932 -10.312   2.133  1.00 97.26           C  
ATOM   2325  CB  LYS A 144       3.130 -12.229   0.980  1.00 97.26           C  
ATOM   2326  HB2 LYS A 144       2.727 -11.842   0.045  1.00 97.26           H  
ATOM   2327  HB3 LYS A 144       3.163 -13.317   0.914  1.00 97.26           H  
ATOM   2328  O   LYS A 144       0.918  -9.858   1.602  1.00 97.26           O  
ATOM   2329  CG  LYS A 144       4.565 -11.714   1.152  1.00 97.26           C  
ATOM   2330  HG2 LYS A 144       4.563 -10.626   1.216  1.00 97.26           H  
ATOM   2331  HG3 LYS A 144       5.004 -12.131   2.059  1.00 97.26           H  
ATOM   2332  CD  LYS A 144       5.413 -12.093  -0.061  1.00 97.26           C  
ATOM   2333  HD2 LYS A 144       5.541 -13.174  -0.110  1.00 97.26           H  
ATOM   2334  HD3 LYS A 144       4.897 -11.749  -0.957  1.00 97.26           H  
ATOM   2335  CE  LYS A 144       6.769 -11.391   0.038  1.00 97.26           C  
ATOM   2336  HE2 LYS A 144       6.588 -10.358   0.336  1.00 97.26           H  
ATOM   2337  HE3 LYS A 144       7.373 -11.869   0.808  1.00 97.26           H  
ATOM   2338  NZ  LYS A 144       7.455 -11.397  -1.275  1.00 97.26           N  
ATOM   2339  HZ1 LYS A 144       8.319 -10.874  -1.237  1.00 97.26           H  
ATOM   2340  HZ2 LYS A 144       7.625 -12.335  -1.608  1.00 97.26           H  
ATOM   2341  HZ3 LYS A 144       6.866 -10.930  -1.949  1.00 97.26           H  
ATOM   2342  N   ASP A 145       2.853  -9.561   2.732  1.00 97.99           N  
ATOM   2343  H   ASP A 145       3.644 -10.021   3.160  1.00 97.99           H  
ATOM   2344  CA  ASP A 145       2.944  -8.107   2.592  1.00 97.99           C  
ATOM   2345  HA  ASP A 145       1.949  -7.671   2.681  1.00 97.99           H  
ATOM   2346  C   ASP A 145       3.517  -7.728   1.215  1.00 97.99           C  
ATOM   2347  CB  ASP A 145       3.812  -7.540   3.728  1.00 97.99           C  
ATOM   2348  HB2 ASP A 145       4.840  -7.884   3.615  1.00 97.99           H  
ATOM   2349  HB3 ASP A 145       3.448  -7.931   4.679  1.00 97.99           H  
ATOM   2350  O   ASP A 145       4.734  -7.619   1.048  1.00 97.99           O  
ATOM   2351  CG  ASP A 145       3.791  -6.008   3.785  1.00 97.99           C  
ATOM   2352  OD1 ASP A 145       3.162  -5.376   2.901  1.00 97.99           O  
ATOM   2353  OD2 ASP A 145       4.392  -5.458   4.731  1.00 97.99           O  
ATOM   2354  N   ASP A 146       2.640  -7.541   0.227  1.00 97.69           N  
ATOM   2355  H   ASP A 146       1.660  -7.707   0.402  1.00 97.69           H  
ATOM   2356  CA  ASP A 146       3.034  -7.126  -1.126  1.00 97.69           C  
ATOM   2357  HA  ASP A 146       4.020  -7.536  -1.343  1.00 97.69           H  
ATOM   2358  C   ASP A 146       3.188  -5.594  -1.253  1.00 97.69           C  
ATOM   2359  CB  ASP A 146       2.077  -7.715  -2.179  1.00 97.69           C  
ATOM   2360  HB2 ASP A 146       1.064  -7.375  -1.966  1.00 97.69           H  
ATOM   2361  HB3 ASP A 146       2.356  -7.325  -3.158  1.00 97.69           H  
ATOM   2362  O   ASP A 146       3.521  -5.104  -2.325  1.00 97.69           O  
ATOM   2363  CG  ASP A 146       2.099  -9.250  -2.275  1.00 97.69           C  
ATOM   2364  OD1 ASP A 146       3.020  -9.924  -1.758  1.00 97.69           O  
ATOM   2365  OD2 ASP A 146       1.137  -9.818  -2.840  1.00 97.69           O  
ATOM   2366  N   LEU A 147       2.997  -4.812  -0.174  1.00 97.72           N  
ATOM   2367  H   LEU A 147       2.749  -5.251   0.701  1.00 97.72           H  
ATOM   2368  CA  LEU A 147       3.393  -3.391  -0.146  1.00 97.72           C  
ATOM   2369  HA  LEU A 147       3.526  -3.050  -1.173  1.00 97.72           H  
ATOM   2370  C   LEU A 147       4.750  -3.146   0.513  1.00 97.72           C  
ATOM   2371  CB  LEU A 147       2.327  -2.474   0.464  1.00 97.72           C  
ATOM   2372  HB2 LEU A 147       2.171  -2.761   1.504  1.00 97.72           H  
ATOM   2373  HB3 LEU A 147       2.725  -1.459   0.480  1.00 97.72           H  
ATOM   2374  O   LEU A 147       5.252  -2.024   0.454  1.00 97.72           O  
ATOM   2375  CG  LEU A 147       0.999  -2.428  -0.295  1.00 97.72           C  
ATOM   2376  HG  LEU A 147       0.576  -3.430  -0.375  1.00 97.72           H  
ATOM   2377  CD1 LEU A 147       0.019  -1.525   0.448  1.00 97.72           C  
ATOM   2378 HD11 LEU A 147       0.460  -0.541   0.609  1.00 97.72           H  
ATOM   2379 HD12 LEU A 147      -0.222  -1.974   1.411  1.00 97.72           H  
ATOM   2380 HD13 LEU A 147      -0.885  -1.417  -0.151  1.00 97.72           H  
ATOM   2381  CD2 LEU A 147       1.153  -1.825  -1.691  1.00 97.72           C  
ATOM   2382 HD21 LEU A 147       0.197  -1.904  -2.209  1.00 97.72           H  
ATOM   2383 HD22 LEU A 147       1.891  -2.387  -2.265  1.00 97.72           H  
ATOM   2384 HD23 LEU A 147       1.472  -0.785  -1.629  1.00 97.72           H  
ATOM   2385  N   ALA A 148       5.380  -4.167   1.096  1.00 98.16           N  
ATOM   2386  H   ALA A 148       4.885  -5.041   1.196  1.00 98.16           H  
ATOM   2387  CA  ALA A 148       6.669  -4.016   1.766  1.00 98.16           C  
ATOM   2388  HA  ALA A 148       6.534  -3.364   2.629  1.00 98.16           H  
ATOM   2389  C   ALA A 148       7.744  -3.381   0.862  1.00 98.16           C  
ATOM   2390  CB  ALA A 148       7.121  -5.391   2.265  1.00 98.16           C  
ATOM   2391  HB1 ALA A 148       8.093  -5.302   2.751  1.00 98.16           H  
ATOM   2392  HB2 ALA A 148       7.195  -6.088   1.429  1.00 98.16           H  
ATOM   2393  HB3 ALA A 148       6.403  -5.777   2.988  1.00 98.16           H  
ATOM   2394  O   ALA A 148       8.482  -2.505   1.308  1.00 98.16           O  
ATOM   2395  N   GLU A 149       7.816  -3.770  -0.416  1.00 97.53           N  
ATOM   2396  H   GLU A 149       7.166  -4.469  -0.746  1.00 97.53           H  
ATOM   2397  CA  GLU A 149       8.788  -3.207  -1.370  1.00 97.53           C  
ATOM   2398  HA  GLU A 149       9.769  -3.190  -0.895  1.00 97.53           H  
ATOM   2399  C   GLU A 149       8.481  -1.761  -1.791  1.00 97.53           C  
ATOM   2400  CB  GLU A 149       8.881  -4.101  -2.613  1.00 97.53           C  
ATOM   2401  HB2 GLU A 149       9.710  -3.752  -3.228  1.00 97.53           H  
ATOM   2402  HB3 GLU A 149       9.098  -5.121  -2.297  1.00 97.53           H  
ATOM   2403  O   GLU A 149       9.376  -1.036  -2.233  1.00 97.53           O  
ATOM   2404  CG  GLU A 149       7.596  -4.075  -3.451  1.00 97.53           C  
ATOM   2405  HG2 GLU A 149       6.778  -4.489  -2.862  1.00 97.53           H  
ATOM   2406  HG3 GLU A 149       7.349  -3.047  -3.715  1.00 97.53           H  
ATOM   2407  CD  GLU A 149       7.761  -4.874  -4.737  1.00 97.53           C  
ATOM   2408  OE1 GLU A 149       7.418  -4.342  -5.808  1.00 97.53           O  
ATOM   2409  OE2 GLU A 149       8.175  -6.048  -4.642  1.00 97.53           O  
ATOM   2410  N   HIS A 150       7.219  -1.351  -1.646  1.00 98.39           N  
ATOM   2411  H   HIS A 150       6.562  -1.991  -1.223  1.00 98.39           H  
ATOM   2412  CA  HIS A 150       6.728  -0.020  -1.980  1.00 98.39           C  
ATOM   2413  HA  HIS A 150       7.233   0.337  -2.878  1.00 98.39           H  
ATOM   2414  C   HIS A 150       7.015   0.984  -0.853  1.00 98.39           C  
ATOM   2415  CB  HIS A 150       5.224  -0.110  -2.276  1.00 98.39           C  
ATOM   2416  HB2 HIS A 150       4.862   0.897  -2.485  1.00 98.39           H  
ATOM   2417  HB3 HIS A 150       4.684  -0.466  -1.398  1.00 98.39           H  
ATOM   2418  O   HIS A 150       6.978   2.196  -1.068  1.00 98.39           O  
ATOM   2419  CG  HIS A 150       4.866  -0.975  -3.461  1.00 98.39           C  
ATOM   2420  CD2 HIS A 150       4.654  -2.328  -3.519  1.00 98.39           C  
ATOM   2421  HD2 HIS A 150       4.779  -3.032  -2.709  1.00 98.39           H  
ATOM   2422  ND1 HIS A 150       4.713  -0.507  -4.734  1.00 98.39           N  
ATOM   2423  HD1 HIS A 150       4.938   0.434  -5.025  1.00 98.39           H  
ATOM   2424  CE1 HIS A 150       4.407  -1.531  -5.536  1.00 98.39           C  
ATOM   2425  HE1 HIS A 150       4.252  -1.444  -6.601  1.00 98.39           H  
ATOM   2426  NE2 HIS A 150       4.327  -2.668  -4.838  1.00 98.39           N  
ATOM   2427  N   ASN A 151       7.324   0.497   0.353  1.00 98.54           N  
ATOM   2428  H   ASN A 151       7.356  -0.506   0.470  1.00 98.54           H  
ATOM   2429  CA  ASN A 151       7.665   1.340   1.490  1.00 98.54           C  
ATOM   2430  HA  ASN A 151       6.828   2.018   1.659  1.00 98.54           H  
ATOM   2431  C   ASN A 151       8.918   2.186   1.196  1.00 98.54           C  
ATOM   2432  CB  ASN A 151       7.840   0.453   2.730  1.00 98.54           C  
ATOM   2433  HB2 ASN A 151       7.013  -0.254   2.793  1.00 98.54           H  
ATOM   2434  HB3 ASN A 151       8.768  -0.112   2.638  1.00 98.54           H  
ATOM   2435  O   ASN A 151       9.943   1.688   0.721  1.00 98.54           O  
ATOM   2436  CG  ASN A 151       7.861   1.249   4.020  1.00 98.54           C  
ATOM   2437  ND2 ASN A 151       8.361   0.672   5.083  1.00 98.54           N  
ATOM   2438 HD21 ASN A 151       8.124   1.108   5.963  1.00 98.54           H  
ATOM   2439 HD22 ASN A 151       8.696  -0.279   5.023  1.00 98.54           H  
ATOM   2440  OD1 ASN A 151       7.380   2.365   4.110  1.00 98.54           O  
ATOM   2441  N   GLY A 152       8.832   3.485   1.468  1.00 98.60           N  
ATOM   2442  H   GLY A 152       7.979   3.840   1.877  1.00 98.60           H  
ATOM   2443  CA  GLY A 152       9.869   4.470   1.173  1.00 98.60           C  
ATOM   2444  HA2 GLY A 152      10.830   4.099   1.530  1.00 98.60           H  
ATOM   2445  HA3 GLY A 152       9.631   5.386   1.713  1.00 98.60           H  
ATOM   2446  C   GLY A 152      10.007   4.826  -0.310  1.00 98.60           C  
ATOM   2447  O   GLY A 152      11.002   5.450  -0.678  1.00 98.60           O  
ATOM   2448  N   LYS A 153       9.070   4.421  -1.181  1.00 98.65           N  
ATOM   2449  H   LYS A 153       8.282   3.889  -0.840  1.00 98.65           H  
ATOM   2450  CA  LYS A 153       9.092   4.790  -2.604  1.00 98.65           C  
ATOM   2451  HA  LYS A 153      10.121   5.048  -2.855  1.00 98.65           H  
ATOM   2452  C   LYS A 153       8.261   6.045  -2.875  1.00 98.65           C  
ATOM   2453  CB  LYS A 153       8.670   3.620  -3.512  1.00 98.65           C  
ATOM   2454  HB2 LYS A 153       7.622   3.383  -3.329  1.00 98.65           H  
ATOM   2455  HB3 LYS A 153       8.757   3.933  -4.552  1.00 98.65           H  
ATOM   2456  O   LYS A 153       7.173   6.186  -2.309  1.00 98.65           O  
ATOM   2457  CG  LYS A 153       9.503   2.343  -3.314  1.00 98.65           C  
ATOM   2458  HG2 LYS A 153       9.160   1.592  -4.025  1.00 98.65           H  
ATOM   2459  HG3 LYS A 153       9.331   1.959  -2.309  1.00 98.65           H  
ATOM   2460  CD  LYS A 153      11.008   2.566  -3.506  1.00 98.65           C  
ATOM   2461  HD2 LYS A 153      11.210   2.833  -4.543  1.00 98.65           H  
ATOM   2462  HD3 LYS A 153      11.343   3.376  -2.858  1.00 98.65           H  
ATOM   2463  CE  LYS A 153      11.760   1.289  -3.127  1.00 98.65           C  
ATOM   2464  HE2 LYS A 153      11.077   0.639  -2.581  1.00 98.65           H  
ATOM   2465  HE3 LYS A 153      12.055   0.766  -4.036  1.00 98.65           H  
ATOM   2466  NZ  LYS A 153      12.929   1.605  -2.274  1.00 98.65           N  
ATOM   2467  HZ1 LYS A 153      13.410   0.756  -2.013  1.00 98.65           H  
ATOM   2468  HZ2 LYS A 153      13.561   2.232  -2.752  1.00 98.65           H  
ATOM   2469  HZ3 LYS A 153      12.600   2.053  -1.431  1.00 98.65           H  
ATOM   2470  N   PRO A 154       8.751   6.960  -3.728  1.00 98.67           N  
ATOM   2471  CA  PRO A 154       7.976   8.101  -4.197  1.00 98.67           C  
ATOM   2472  HA  PRO A 154       7.535   8.645  -3.361  1.00 98.67           H  
ATOM   2473  C   PRO A 154       6.854   7.650  -5.139  1.00 98.67           C  
ATOM   2474  CB  PRO A 154       8.985   9.015  -4.884  1.00 98.67           C  
ATOM   2475  HB2 PRO A 154       9.492   9.633  -4.142  1.00 98.67           H  
ATOM   2476  HB3 PRO A 154       8.527   9.623  -5.664  1.00 98.67           H  
ATOM   2477  O   PRO A 154       6.904   6.576  -5.738  1.00 98.67           O  
ATOM   2478  CG  PRO A 154       9.962   8.007  -5.464  1.00 98.67           C  
ATOM   2479  HG2 PRO A 154       9.494   7.566  -6.345  1.00 98.67           H  
ATOM   2480  HG3 PRO A 154      10.933   8.446  -5.691  1.00 98.67           H  
ATOM   2481  CD  PRO A 154      10.049   6.937  -4.391  1.00 98.67           C  
ATOM   2482  HD2 PRO A 154      10.250   5.971  -4.855  1.00 98.67           H  
ATOM   2483  HD3 PRO A 154      10.831   7.191  -3.675  1.00 98.67           H  
ATOM   2484  N   PHE A 155       5.824   8.479  -5.275  1.00 98.77           N  
ATOM   2485  H   PHE A 155       5.832   9.363  -4.786  1.00 98.77           H  
ATOM   2486  CA  PHE A 155       4.741   8.226  -6.216  1.00 98.77           C  
ATOM   2487  HA  PHE A 155       4.453   7.177  -6.140  1.00 98.77           H  
ATOM   2488  C   PHE A 155       5.209   8.501  -7.648  1.00 98.77           C  
ATOM   2489  CB  PHE A 155       3.531   9.086  -5.834  1.00 98.77           C  
ATOM   2490  HB2 PHE A 155       3.446   9.101  -4.748  1.00 98.77           H  
ATOM   2491  HB3 PHE A 155       3.691  10.114  -6.161  1.00 98.77           H  
ATOM   2492  O   PHE A 155       5.836   9.528  -7.899  1.00 98.77           O  
ATOM   2493  CG  PHE A 155       2.223   8.565  -6.387  1.00 98.77           C  
ATOM   2494  CD1 PHE A 155       1.690   9.045  -7.596  1.00 98.77           C  
ATOM   2495  HD1 PHE A 155       2.225   9.791  -8.165  1.00 98.77           H  
ATOM   2496  CD2 PHE A 155       1.536   7.568  -5.677  1.00 98.77           C  
ATOM   2497  HD2 PHE A 155       1.965   7.173  -4.769  1.00 98.77           H  
ATOM   2498  CE1 PHE A 155       0.470   8.530  -8.073  1.00 98.77           C  
ATOM   2499  HE1 PHE A 155       0.070   8.876  -9.014  1.00 98.77           H  
ATOM   2500  CE2 PHE A 155       0.312   7.065  -6.137  1.00 98.77           C  
ATOM   2501  HE2 PHE A 155      -0.206   6.304  -5.572  1.00 98.77           H  
ATOM   2502  CZ  PHE A 155      -0.220   7.547  -7.342  1.00 98.77           C  
ATOM   2503  HZ  PHE A 155      -1.149   7.141  -7.714  1.00 98.77           H  
ATOM   2504  N   SER A 156       4.855   7.641  -8.596  1.00 98.68           N  
ATOM   2505  H   SER A 156       4.370   6.800  -8.318  1.00 98.68           H  
ATOM   2506  CA  SER A 156       5.176   7.782 -10.021  1.00 98.68           C  
ATOM   2507  HA  SER A 156       5.723   8.709 -10.188  1.00 98.68           H  
ATOM   2508  C   SER A 156       3.904   7.831 -10.859  1.00 98.68           C  
ATOM   2509  CB  SER A 156       6.078   6.635 -10.479  1.00 98.68           C  
ATOM   2510  HB2 SER A 156       5.658   5.692 -10.128  1.00 98.68           H  
ATOM   2511  HB3 SER A 156       6.154   6.627 -11.566  1.00 98.68           H  
ATOM   2512  O   SER A 156       2.887   7.237 -10.509  1.00 98.68           O  
ATOM   2513  OG  SER A 156       7.362   6.804  -9.929  1.00 98.68           O  
ATOM   2514  HG  SER A 156       7.911   6.051 -10.160  1.00 98.68           H  
ATOM   2515  N   THR A 157       3.959   8.544 -11.984  1.00 98.34           N  
ATOM   2516  H   THR A 157       4.859   8.927 -12.236  1.00 98.34           H  
ATOM   2517  CA  THR A 157       2.885   8.641 -12.991  1.00 98.34           C  
ATOM   2518  HA  THR A 157       2.224   7.779 -12.889  1.00 98.34           H  
ATOM   2519  C   THR A 157       3.492   8.611 -14.399  1.00 98.34           C  
ATOM   2520  CB  THR A 157       2.045   9.918 -12.816  1.00 98.34           C  
ATOM   2521  HB  THR A 157       1.305   9.991 -13.612  1.00 98.34           H  
ATOM   2522  O   THR A 157       4.704   8.792 -14.535  1.00 98.34           O  
ATOM   2523  CG2 THR A 157       1.285   9.944 -11.495  1.00 98.34           C  
ATOM   2524 HG21 THR A 157       0.590  10.783 -11.491  1.00 98.34           H  
ATOM   2525 HG22 THR A 157       0.710   9.023 -11.395  1.00 98.34           H  
ATOM   2526 HG23 THR A 157       1.974  10.027 -10.654  1.00 98.34           H  
ATOM   2527  OG1 THR A 157       2.880  11.048 -12.888  1.00 98.34           O  
ATOM   2528  HG1 THR A 157       3.665  10.844 -12.374  1.00 98.34           H  
ATOM   2529  N   PRO A 158       2.701   8.430 -15.474  1.00 96.79           N  
ATOM   2530  CA  PRO A 158       3.242   8.298 -16.832  1.00 96.79           C  
ATOM   2531  HA  PRO A 158       3.857   7.399 -16.861  1.00 96.79           H  
ATOM   2532  C   PRO A 158       4.090   9.493 -17.308  1.00 96.79           C  
ATOM   2533  CB  PRO A 158       2.014   8.099 -17.728  1.00 96.79           C  
ATOM   2534  HB2 PRO A 158       1.640   9.061 -18.077  1.00 96.79           H  
ATOM   2535  HB3 PRO A 158       2.229   7.446 -18.574  1.00 96.79           H  
ATOM   2536  O   PRO A 158       4.912   9.360 -18.214  1.00 96.79           O  
ATOM   2537  CG  PRO A 158       0.989   7.474 -16.784  1.00 96.79           C  
ATOM   2538  HG2 PRO A 158       1.191   6.410 -16.661  1.00 96.79           H  
ATOM   2539  HG3 PRO A 158      -0.034   7.655 -17.114  1.00 96.79           H  
ATOM   2540  CD  PRO A 158       1.267   8.175 -15.470  1.00 96.79           C  
ATOM   2541  HD2 PRO A 158       0.729   9.123 -15.457  1.00 96.79           H  
ATOM   2542  HD3 PRO A 158       0.954   7.543 -14.639  1.00 96.79           H  
ATOM   2543  N   GLU A 159       3.904  10.671 -16.713  1.00 96.52           N  
ATOM   2544  H   GLU A 159       3.200  10.728 -15.991  1.00 96.52           H  
ATOM   2545  CA  GLU A 159       4.645  11.901 -17.029  1.00 96.52           C  
ATOM   2546  HA  GLU A 159       5.158  11.787 -17.984  1.00 96.52           H  
ATOM   2547  C   GLU A 159       5.719  12.278 -16.003  1.00 96.52           C  
ATOM   2548  CB  GLU A 159       3.639  13.037 -17.188  1.00 96.52           C  
ATOM   2549  HB2 GLU A 159       4.139  13.912 -17.604  1.00 96.52           H  
ATOM   2550  HB3 GLU A 159       2.887  12.699 -17.901  1.00 96.52           H  
ATOM   2551  O   GLU A 159       6.557  13.128 -16.294  1.00 96.52           O  
ATOM   2552  CG  GLU A 159       2.988  13.412 -15.841  1.00 96.52           C  
ATOM   2553  HG2 GLU A 159       3.711  13.947 -15.225  1.00 96.52           H  
ATOM   2554  HG3 GLU A 159       2.694  12.506 -15.312  1.00 96.52           H  
ATOM   2555  CD  GLU A 159       1.742  14.265 -16.019  1.00 96.52           C  
ATOM   2556  OE1 GLU A 159       1.235  14.781 -15.002  1.00 96.52           O  
ATOM   2557  OE2 GLU A 159       1.231  14.315 -17.151  1.00 96.52           O  
ATOM   2558  N   ARG A 160       5.703  11.656 -14.819  1.00 97.42           N  
ATOM   2559  H   ARG A 160       5.048  10.897 -14.694  1.00 97.42           H  
ATOM   2560  CA  ARG A 160       6.641  11.929 -13.727  1.00 97.42           C  
ATOM   2561  HA  ARG A 160       7.498  12.472 -14.127  1.00 97.42           H  
ATOM   2562  C   ARG A 160       7.150  10.609 -13.170  1.00 97.42           C  
ATOM   2563  CB  ARG A 160       5.976  12.821 -12.667  1.00 97.42           C  
ATOM   2564  HB2 ARG A 160       5.494  13.662 -13.167  1.00 97.42           H  
ATOM   2565  HB3 ARG A 160       5.212  12.258 -12.132  1.00 97.42           H  
ATOM   2566  O   ARG A 160       6.472   9.966 -12.367  1.00 97.42           O  
ATOM   2567  CG  ARG A 160       7.007  13.373 -11.668  1.00 97.42           C  
ATOM   2568  HG2 ARG A 160       7.746  13.970 -12.202  1.00 97.42           H  
ATOM   2569  HG3 ARG A 160       7.513  12.549 -11.166  1.00 97.42           H  
ATOM   2570  CD  ARG A 160       6.295  14.255 -10.636  1.00 97.42           C  
ATOM   2571  HD2 ARG A 160       5.568  13.636 -10.109  1.00 97.42           H  
ATOM   2572  HD3 ARG A 160       5.761  15.041 -11.170  1.00 97.42           H  
ATOM   2573  NE  ARG A 160       7.205  14.852  -9.636  1.00 97.42           N  
ATOM   2574  HE  ARG A 160       8.108  14.423  -9.493  1.00 97.42           H  
ATOM   2575  NH1 ARG A 160       5.814  16.568  -8.978  1.00 97.42           N  
ATOM   2576 HH11 ARG A 160       5.646  17.351  -8.362  1.00 97.42           H  
ATOM   2577 HH12 ARG A 160       5.075  16.188  -9.552  1.00 97.42           H  
ATOM   2578  NH2 ARG A 160       7.787  16.368  -8.021  1.00 97.42           N  
ATOM   2579 HH21 ARG A 160       8.448  15.696  -7.659  1.00 97.42           H  
ATOM   2580 HH22 ARG A 160       7.537  17.111  -7.385  1.00 97.42           H  
ATOM   2581  CZ  ARG A 160       6.937  15.916  -8.891  1.00 97.42           C  
ATOM   2582  N   ASP A 161       8.321  10.224 -13.656  1.00 98.15           N  
ATOM   2583  H   ASP A 161       8.815  10.848 -14.279  1.00 98.15           H  
ATOM   2584  CA  ASP A 161       9.023   9.010 -13.266  1.00 98.15           C  
ATOM   2585  HA  ASP A 161       8.300   8.223 -13.055  1.00 98.15           H  
ATOM   2586  C   ASP A 161       9.865   9.266 -12.016  1.00 98.15           C  
ATOM   2587  CB  ASP A 161       9.909   8.552 -14.430  1.00 98.15           C  
ATOM   2588  HB2 ASP A 161      10.770   9.213 -14.530  1.00 98.15           H  
ATOM   2589  HB3 ASP A 161       9.341   8.625 -15.357  1.00 98.15           H  
ATOM   2590  O   ASP A 161      10.823  10.037 -12.057  1.00 98.15           O  
ATOM   2591  CG  ASP A 161      10.386   7.115 -14.254  1.00 98.15           C  
ATOM   2592  OD1 ASP A 161      10.221   6.592 -13.129  1.00 98.15           O  
ATOM   2593  OD2 ASP A 161      10.810   6.575 -15.301  1.00 98.15           O  
ATOM   2594  N   ASN A 162       9.472   8.657 -10.903  1.00 98.12           N  
ATOM   2595  H   ASN A 162       8.682   8.029 -10.950  1.00 98.12           H  
ATOM   2596  CA  ASN A 162      10.228   8.678  -9.659  1.00 98.12           C  
ATOM   2597  HA  ASN A 162      11.176   9.192  -9.819  1.00 98.12           H  
ATOM   2598  C   ASN A 162      10.586   7.250  -9.197  1.00 98.12           C  
ATOM   2599  CB  ASN A 162       9.425   9.452  -8.598  1.00 98.12           C  
ATOM   2600  HB2 ASN A 162      10.041   9.536  -7.703  1.00 98.12           H  
ATOM   2601  HB3 ASN A 162       8.530   8.882  -8.351  1.00 98.12           H  
ATOM   2602  O   ASN A 162      11.050   7.071  -8.069  1.00 98.12           O  
ATOM   2603  CG  ASN A 162       9.037  10.870  -8.983  1.00 98.12           C  
ATOM   2604  ND2 ASN A 162       7.775  11.206  -8.885  1.00 98.12           N  
ATOM   2605 HD21 ASN A 162       7.102  10.507  -8.602  1.00 98.12           H  
ATOM   2606 HD22 ASN A 162       7.529  12.170  -9.056  1.00 98.12           H  
ATOM   2607  OD1 ASN A 162       9.842  11.737  -9.276  1.00 98.12           O  
ATOM   2608  N   ASP A 163      10.330   6.226 -10.018  1.00 97.88           N  
ATOM   2609  H   ASP A 163      10.212   6.404 -11.005  1.00 97.88           H  
ATOM   2610  CA  ASP A 163      10.519   4.840  -9.597  1.00 97.88           C  
ATOM   2611  HA  ASP A 163      10.217   4.777  -8.552  1.00 97.88           H  
ATOM   2612  C   ASP A 163      12.005   4.435  -9.604  1.00 97.88           C  
ATOM   2613  CB  ASP A 163       9.534   3.923 -10.335  1.00 97.88           C  
ATOM   2614  HB2 ASP A 163       9.519   2.956  -9.831  1.00 97.88           H  
ATOM   2615  HB3 ASP A 163       8.542   4.362 -10.227  1.00 97.88           H  
ATOM   2616  O   ASP A 163      12.897   5.255  -9.817  1.00 97.88           O  
ATOM   2617  CG  ASP A 163       9.796   3.679 -11.818  1.00 97.88           C  
ATOM   2618  OD1 ASP A 163      10.907   3.183 -12.098  1.00 97.88           O  
ATOM   2619  OD2 ASP A 163       8.810   3.796 -12.591  1.00 97.88           O  
ATOM   2620  N   GLN A 164      12.302   3.199  -9.205  1.00 96.02           N  
ATOM   2621  H   GLN A 164      11.545   2.536  -9.112  1.00 96.02           H  
ATOM   2622  CA  GLN A 164      13.677   2.690  -9.098  1.00 96.02           C  
ATOM   2623  HA  GLN A 164      14.376   3.524  -9.168  1.00 96.02           H  
ATOM   2624  C   GLN A 164      14.038   1.766 -10.266  1.00 96.02           C  
ATOM   2625  CB  GLN A 164      13.888   2.016  -7.731  1.00 96.02           C  
ATOM   2626  HB2 GLN A 164      14.920   1.672  -7.656  1.00 96.02           H  
ATOM   2627  HB3 GLN A 164      13.236   1.145  -7.659  1.00 96.02           H  
ATOM   2628  O   GLN A 164      15.023   1.024 -10.199  1.00 96.02           O  
ATOM   2629  CG  GLN A 164      13.603   2.947  -6.545  1.00 96.02           C  
ATOM   2630  HG2 GLN A 164      13.746   2.389  -5.620  1.00 96.02           H  
ATOM   2631  HG3 GLN A 164      12.565   3.280  -6.575  1.00 96.02           H  
ATOM   2632  CD  GLN A 164      14.529   4.158  -6.516  1.00 96.02           C  
ATOM   2633  NE2 GLN A 164      14.042   5.346  -6.791  1.00 96.02           N  
ATOM   2634 HE21 GLN A 164      14.722   6.089  -6.873  1.00 96.02           H  
ATOM   2635 HE22 GLN A 164      13.154   5.445  -7.261  1.00 96.02           H  
ATOM   2636  OE1 GLN A 164      15.704   4.047  -6.212  1.00 96.02           O  
ATOM   2637  N   SER A 165      13.222   1.750 -11.318  1.00 96.06           N  
ATOM   2638  H   SER A 165      12.472   2.424 -11.376  1.00 96.06           H  
ATOM   2639  CA  SER A 165      13.464   0.963 -12.512  1.00 96.06           C  
ATOM   2640  HA  SER A 165      14.084   0.108 -12.240  1.00 96.06           H  
ATOM   2641  C   SER A 165      14.237   1.760 -13.559  1.00 96.06           C  
ATOM   2642  CB  SER A 165      12.143   0.426 -13.059  1.00 96.06           C  
ATOM   2643  HB2 SER A 165      11.646   1.189 -13.658  1.00 96.06           H  
ATOM   2644  HB3 SER A 165      11.485   0.169 -12.228  1.00 96.06           H  
ATOM   2645  O   SER A 165      14.327   2.981 -13.539  1.00 96.06           O  
ATOM   2646  OG  SER A 165      12.400  -0.743 -13.824  1.00 96.06           O  
ATOM   2647  HG  SER A 165      12.484  -1.434 -13.163  1.00 96.06           H  
ATOM   2648  N   VAL A 166      14.825   1.039 -14.513  1.00 95.25           N  
ATOM   2649  H   VAL A 166      14.708   0.036 -14.473  1.00 95.25           H  
ATOM   2650  CA  VAL A 166      15.407   1.643 -15.726  1.00 95.25           C  
ATOM   2651  HA  VAL A 166      15.892   2.580 -15.452  1.00 95.25           H  
ATOM   2652  C   VAL A 166      14.333   2.001 -16.760  1.00 95.25           C  
ATOM   2653  CB  VAL A 166      16.469   0.722 -16.354  1.00 95.25           C  
ATOM   2654  HB  VAL A 166      16.871   1.210 -17.242  1.00 95.25           H  
ATOM   2655  O   VAL A 166      14.618   2.648 -17.765  1.00 95.25           O  
ATOM   2656  CG1 VAL A 166      17.638   0.491 -15.391  1.00 95.25           C  
ATOM   2657 HG11 VAL A 166      17.309  -0.060 -14.511  1.00 95.25           H  
ATOM   2658 HG12 VAL A 166      18.426  -0.071 -15.894  1.00 95.25           H  
ATOM   2659 HG13 VAL A 166      18.042   1.452 -15.075  1.00 95.25           H  
ATOM   2660  CG2 VAL A 166      15.904  -0.644 -16.775  1.00 95.25           C  
ATOM   2661 HG21 VAL A 166      15.455  -1.159 -15.927  1.00 95.25           H  
ATOM   2662 HG22 VAL A 166      16.709  -1.259 -17.177  1.00 95.25           H  
ATOM   2663 HG23 VAL A 166      15.164  -0.503 -17.563  1.00 95.25           H  
ATOM   2664  N   ARG A 167      13.108   1.516 -16.545  1.00 94.92           N  
ATOM   2665  H   ARG A 167      12.939   1.145 -15.621  1.00 94.92           H  
ATOM   2666  CA  ARG A 167      11.911   1.783 -17.344  1.00 94.92           C  
ATOM   2667  HA  ARG A 167      12.178   2.312 -18.258  1.00 94.92           H  
ATOM   2668  C   ARG A 167      10.987   2.676 -16.526  1.00 94.92           C  
ATOM   2669  CB  ARG A 167      11.196   0.459 -17.663  1.00 94.92           C  
ATOM   2670  HB2 ARG A 167      10.945  -0.036 -16.725  1.00 94.92           H  
ATOM   2671  HB3 ARG A 167      10.264   0.672 -18.187  1.00 94.92           H  
ATOM   2672  O   ARG A 167      11.041   2.634 -15.314  1.00 94.92           O  
ATOM   2673  CG  ARG A 167      12.042  -0.485 -18.530  1.00 94.92           C  
ATOM   2674  HG2 ARG A 167      12.221  -0.009 -19.494  1.00 94.92           H  
ATOM   2675  HG3 ARG A 167      13.003  -0.679 -18.053  1.00 94.92           H  
ATOM   2676  CD  ARG A 167      11.330  -1.821 -18.757  1.00 94.92           C  
ATOM   2677  HD2 ARG A 167      10.312  -1.617 -19.088  1.00 94.92           H  
ATOM   2678  HD3 ARG A 167      11.847  -2.359 -19.551  1.00 94.92           H  
ATOM   2679  NE  ARG A 167      11.320  -2.662 -17.541  1.00 94.92           N  
ATOM   2680  HE  ARG A 167      11.862  -2.340 -16.752  1.00 94.92           H  
ATOM   2681  NH1 ARG A 167       9.693  -4.098 -18.243  1.00 94.92           N  
ATOM   2682 HH11 ARG A 167       9.331  -3.290 -18.730  1.00 94.92           H  
ATOM   2683 HH12 ARG A 167       8.868  -4.591 -17.932  1.00 94.92           H  
ATOM   2684  NH2 ARG A 167      10.618  -4.416 -16.254  1.00 94.92           N  
ATOM   2685 HH21 ARG A 167      11.181  -4.085 -15.483  1.00 94.92           H  
ATOM   2686 HH22 ARG A 167       9.946  -5.159 -16.124  1.00 94.92           H  
ATOM   2687  CZ  ARG A 167      10.552  -3.722 -17.352  1.00 94.92           C  
ATOM   2688  N   ASN A 168      10.066   3.371 -17.179  1.00 96.38           N  
ATOM   2689  H   ASN A 168      10.052   3.350 -18.189  1.00 96.38           H  
ATOM   2690  CA  ASN A 168       8.990   4.052 -16.465  1.00 96.38           C  
ATOM   2691  HA  ASN A 168       9.365   4.426 -15.512  1.00 96.38           H  
ATOM   2692  C   ASN A 168       7.864   3.047 -16.173  1.00 96.38           C  
ATOM   2693  CB  ASN A 168       8.560   5.255 -17.312  1.00 96.38           C  
ATOM   2694  HB2 ASN A 168       8.190   4.916 -18.280  1.00 96.38           H  
ATOM   2695  HB3 ASN A 168       9.436   5.884 -17.469  1.00 96.38           H  
ATOM   2696  O   ASN A 168       7.083   2.708 -17.073  1.00 96.38           O  
ATOM   2697  CG  ASN A 168       7.481   6.084 -16.647  1.00 96.38           C  
ATOM   2698  ND2 ASN A 168       7.561   7.386 -16.750  1.00 96.38           N  
ATOM   2699 HD21 ASN A 168       8.487   7.755 -16.908  1.00 96.38           H  
ATOM   2700 HD22 ASN A 168       6.898   7.890 -16.179  1.00 96.38           H  
ATOM   2701  OD1 ASN A 168       6.498   5.596 -16.119  1.00 96.38           O  
ATOM   2702  N   CYS A 169       7.772   2.570 -14.930  1.00 97.76           N  
ATOM   2703  H   CYS A 169       8.414   2.912 -14.229  1.00 97.76           H  
ATOM   2704  CA  CYS A 169       6.783   1.572 -14.526  1.00 97.76           C  
ATOM   2705  HA  CYS A 169       6.913   0.676 -15.133  1.00 97.76           H  
ATOM   2706  C   CYS A 169       5.351   2.087 -14.734  1.00 97.76           C  
ATOM   2707  CB  CYS A 169       7.012   1.206 -13.056  1.00 97.76           C  
ATOM   2708  HB2 CYS A 169       6.938   2.120 -12.467  1.00 97.76           H  
ATOM   2709  HB3 CYS A 169       6.218   0.537 -12.723  1.00 97.76           H  
ATOM   2710  O   CYS A 169       4.484   1.349 -15.200  1.00 97.76           O  
ATOM   2711  SG  CYS A 169       8.613   0.444 -12.668  1.00 97.76           S  
ATOM   2712  N   ALA A 170       5.096   3.372 -14.480  1.00 97.50           N  
ATOM   2713  H   ALA A 170       5.858   3.959 -14.174  1.00 97.50           H  
ATOM   2714  CA  ALA A 170       3.769   3.958 -14.653  1.00 97.50           C  
ATOM   2715  HA  ALA A 170       3.052   3.350 -14.101  1.00 97.50           H  
ATOM   2716  C   ALA A 170       3.291   3.964 -16.118  1.00 97.50           C  
ATOM   2717  CB  ALA A 170       3.787   5.363 -14.049  1.00 97.50           C  
ATOM   2718  HB1 ALA A 170       4.512   5.988 -14.570  1.00 97.50           H  
ATOM   2719  HB2 ALA A 170       2.793   5.801 -14.142  1.00 97.50           H  
ATOM   2720  HB3 ALA A 170       4.053   5.311 -12.993  1.00 97.50           H  
ATOM   2721  O   ALA A 170       2.101   3.775 -16.382  1.00 97.50           O  
ATOM   2722  N   ARG A 171       4.207   4.125 -17.085  1.00 96.13           N  
ATOM   2723  H   ARG A 171       5.157   4.299 -16.789  1.00 96.13           H  
ATOM   2724  CA  ARG A 171       3.917   3.958 -18.523  1.00 96.13           C  
ATOM   2725  HA  ARG A 171       2.976   4.450 -18.767  1.00 96.13           H  
ATOM   2726  C   ARG A 171       3.731   2.499 -18.915  1.00 96.13           C  
ATOM   2727  CB  ARG A 171       5.043   4.545 -19.382  1.00 96.13           C  
ATOM   2728  HB2 ARG A 171       6.005   4.170 -19.032  1.00 96.13           H  
ATOM   2729  HB3 ARG A 171       4.902   4.212 -20.410  1.00 96.13           H  
ATOM   2730  O   ARG A 171       2.917   2.202 -19.778  1.00 96.13           O  
ATOM   2731  CG  ARG A 171       5.047   6.071 -19.376  1.00 96.13           C  
ATOM   2732  HG2 ARG A 171       4.073   6.435 -19.703  1.00 96.13           H  
ATOM   2733  HG3 ARG A 171       5.246   6.435 -18.368  1.00 96.13           H  
ATOM   2734  CD  ARG A 171       6.124   6.587 -20.331  1.00 96.13           C  
ATOM   2735  HD2 ARG A 171       7.095   6.214 -20.005  1.00 96.13           H  
ATOM   2736  HD3 ARG A 171       5.913   6.220 -21.335  1.00 96.13           H  
ATOM   2737  NE  ARG A 171       6.134   8.052 -20.326  1.00 96.13           N  
ATOM   2738  HE  ARG A 171       5.589   8.489 -19.597  1.00 96.13           H  
ATOM   2739  NH1 ARG A 171       7.697   8.425 -21.960  1.00 96.13           N  
ATOM   2740 HH11 ARG A 171       8.264   9.070 -22.492  1.00 96.13           H  
ATOM   2741 HH12 ARG A 171       7.816   7.426 -22.048  1.00 96.13           H  
ATOM   2742  NH2 ARG A 171       6.724  10.147 -20.900  1.00 96.13           N  
ATOM   2743 HH21 ARG A 171       7.283  10.807 -21.422  1.00 96.13           H  
ATOM   2744 HH22 ARG A 171       6.120  10.460 -20.154  1.00 96.13           H  
ATOM   2745  CZ  ARG A 171       6.852   8.864 -21.068  1.00 96.13           C  
ATOM   2746  N   GLU A 172       4.491   1.588 -18.319  1.00 95.26           N  
ATOM   2747  H   GLU A 172       5.179   1.894 -17.646  1.00 95.26           H  
ATOM   2748  CA  GLU A 172       4.386   0.162 -18.628  1.00 95.26           C  
ATOM   2749  HA  GLU A 172       4.405   0.037 -19.710  1.00 95.26           H  
ATOM   2750  C   GLU A 172       3.063  -0.434 -18.127  1.00 95.26           C  
ATOM   2751  CB  GLU A 172       5.609  -0.558 -18.048  1.00 95.26           C  
ATOM   2752  HB2 GLU A 172       5.633  -0.444 -16.965  1.00 95.26           H  
ATOM   2753  HB3 GLU A 172       6.494  -0.079 -18.469  1.00 95.26           H  
ATOM   2754  O   GLU A 172       2.367  -1.133 -18.874  1.00 95.26           O  
ATOM   2755  CG  GLU A 172       5.616  -2.053 -18.400  1.00 95.26           C  
ATOM   2756  HG2 GLU A 172       4.819  -2.554 -17.850  1.00 95.26           H  
ATOM   2757  HG3 GLU A 172       5.413  -2.165 -19.465  1.00 95.26           H  
ATOM   2758  CD  GLU A 172       6.959  -2.725 -18.089  1.00 95.26           C  
ATOM   2759  OE1 GLU A 172       7.005  -3.972 -17.953  1.00 95.26           O  
ATOM   2760  OE2 GLU A 172       8.004  -2.036 -18.106  1.00 95.26           O  
ATOM   2761  N   PHE A 173       2.685  -0.111 -16.888  1.00 95.02           N  
ATOM   2762  H   PHE A 173       3.323   0.444 -16.336  1.00 95.02           H  
ATOM   2763  CA  PHE A 173       1.504  -0.643 -16.204  1.00 95.02           C  
ATOM   2764  HA  PHE A 173       1.224  -1.579 -16.689  1.00 95.02           H  
ATOM   2765  C   PHE A 173       0.265   0.250 -16.309  1.00 95.02           C  
ATOM   2766  CB  PHE A 173       1.869  -0.987 -14.755  1.00 95.02           C  
ATOM   2767  HB2 PHE A 173       2.211  -0.082 -14.251  1.00 95.02           H  
ATOM   2768  HB3 PHE A 173       0.985  -1.353 -14.233  1.00 95.02           H  
ATOM   2769  O   PHE A 173      -0.788  -0.115 -15.791  1.00 95.02           O  
ATOM   2770  CG  PHE A 173       2.940  -2.053 -14.680  1.00 95.02           C  
ATOM   2771  CD1 PHE A 173       2.645  -3.369 -15.078  1.00 95.02           C  
ATOM   2772  HD1 PHE A 173       1.633  -3.634 -15.346  1.00 95.02           H  
ATOM   2773  CD2 PHE A 173       4.255  -1.717 -14.322  1.00 95.02           C  
ATOM   2774  HD2 PHE A 173       4.498  -0.713 -14.005  1.00 95.02           H  
ATOM   2775  CE1 PHE A 173       3.658  -4.340 -15.134  1.00 95.02           C  
ATOM   2776  HE1 PHE A 173       3.432  -5.346 -15.457  1.00 95.02           H  
ATOM   2777  CE2 PHE A 173       5.269  -2.678 -14.425  1.00 95.02           C  
ATOM   2778  HE2 PHE A 173       6.299  -2.395 -14.263  1.00 95.02           H  
ATOM   2779  CZ  PHE A 173       4.977  -3.993 -14.812  1.00 95.02           C  
ATOM   2780  HZ  PHE A 173       5.769  -4.722 -14.900  1.00 95.02           H  
ATOM   2781  N   ASN A 174       0.361   1.368 -17.035  1.00 94.68           N  
ATOM   2782  H   ASN A 174       1.268   1.606 -17.411  1.00 94.68           H  
ATOM   2783  CA  ASN A 174      -0.734   2.296 -17.316  1.00 94.68           C  
ATOM   2784  HA  ASN A 174      -0.286   3.170 -17.788  1.00 94.68           H  
ATOM   2785  C   ASN A 174      -1.456   2.808 -16.058  1.00 94.68           C  
ATOM   2786  CB  ASN A 174      -1.718   1.675 -18.321  1.00 94.68           C  
ATOM   2787  HB2 ASN A 174      -2.525   2.385 -18.503  1.00 94.68           H  
ATOM   2788  HB3 ASN A 174      -2.155   0.781 -17.877  1.00 94.68           H  
ATOM   2789  O   ASN A 174      -2.683   2.883 -16.033  1.00 94.68           O  
ATOM   2790  CG  ASN A 174      -1.145   1.332 -19.673  1.00 94.68           C  
ATOM   2791  ND2 ASN A 174      -1.808   0.451 -20.387  1.00 94.68           N  
ATOM   2792 HD21 ASN A 174      -2.676   0.107 -20.003  1.00 94.68           H  
ATOM   2793 HD22 ASN A 174      -1.605   0.474 -21.377  1.00 94.68           H  
ATOM   2794  OD1 ASN A 174      -0.153   1.848 -20.145  1.00 94.68           O  
ATOM   2795  N   THR A 175      -0.720   3.172 -15.011  1.00 96.38           N  
ATOM   2796  H   THR A 175       0.287   3.122 -15.072  1.00 96.38           H  
ATOM   2797  CA  THR A 175      -1.316   3.720 -13.787  1.00 96.38           C  
ATOM   2798  HA  THR A 175      -2.081   4.445 -14.067  1.00 96.38           H  
ATOM   2799  C   THR A 175      -0.282   4.465 -12.948  1.00 96.38           C  
ATOM   2800  CB  THR A 175      -2.038   2.616 -12.993  1.00 96.38           C  
ATOM   2801  HB  THR A 175      -2.879   2.252 -13.582  1.00 96.38           H  
ATOM   2802  O   THR A 175       0.920   4.292 -13.125  1.00 96.38           O  
ATOM   2803  CG2 THR A 175      -1.199   1.430 -12.563  1.00 96.38           C  
ATOM   2804 HG21 THR A 175      -0.538   1.111 -13.368  1.00 96.38           H  
ATOM   2805 HG22 THR A 175      -0.639   1.688 -11.664  1.00 96.38           H  
ATOM   2806 HG23 THR A 175      -1.872   0.607 -12.323  1.00 96.38           H  
ATOM   2807  OG1 THR A 175      -2.524   3.138 -11.796  1.00 96.38           O  
ATOM   2808  HG1 THR A 175      -1.809   3.084 -11.158  1.00 96.38           H  
ATOM   2809  N   GLY A 176      -0.743   5.324 -12.041  1.00 97.95           N  
ATOM   2810  H   GLY A 176      -1.746   5.399 -11.945  1.00 97.95           H  
ATOM   2811  CA  GLY A 176       0.081   5.912 -10.990  1.00 97.95           C  
ATOM   2812  HA2 GLY A 176      -0.299   6.895 -10.712  1.00 97.95           H  
ATOM   2813  HA3 GLY A 176       1.091   6.034 -11.381  1.00 97.95           H  
ATOM   2814  C   GLY A 176       0.135   5.038  -9.737  1.00 97.95           C  
ATOM   2815  O   GLY A 176      -0.890   4.491  -9.304  1.00 97.95           O  
ATOM   2816  N   TRP A 177       1.330   4.911  -9.158  1.00 98.43           N  
ATOM   2817  H   TRP A 177       2.107   5.426  -9.547  1.00 98.43           H  
ATOM   2818  CA  TRP A 177       1.586   4.122  -7.951  1.00 98.43           C  
ATOM   2819  HA  TRP A 177       0.811   4.346  -7.217  1.00 98.43           H  
ATOM   2820  C   TRP A 177       2.943   4.457  -7.317  1.00 98.43           C  
ATOM   2821  CB  TRP A 177       1.543   2.626  -8.302  1.00 98.43           C  
ATOM   2822  HB2 TRP A 177       2.492   2.348  -8.760  1.00 98.43           H  
ATOM   2823  HB3 TRP A 177       0.757   2.435  -9.033  1.00 98.43           H  
ATOM   2824  O   TRP A 177       3.786   5.104  -7.937  1.00 98.43           O  
ATOM   2825  CG  TRP A 177       1.284   1.725  -7.141  1.00 98.43           C  
ATOM   2826  CD1 TRP A 177       2.073   0.706  -6.742  1.00 98.43           C  
ATOM   2827  HD1 TRP A 177       2.989   0.410  -7.232  1.00 98.43           H  
ATOM   2828  CD2 TRP A 177       0.141   1.724  -6.238  1.00 98.43           C  
ATOM   2829  CE2 TRP A 177       0.307   0.661  -5.304  1.00 98.43           C  
ATOM   2830  CE3 TRP A 177      -1.026   2.508  -6.128  1.00 98.43           C  
ATOM   2831  HE3 TRP A 177      -1.172   3.321  -6.824  1.00 98.43           H  
ATOM   2832  NE1 TRP A 177       1.504   0.078  -5.653  1.00 98.43           N  
ATOM   2833  HE1 TRP A 177       1.871  -0.782  -5.271  1.00 98.43           H  
ATOM   2834  CH2 TRP A 177      -1.794   1.186  -4.232  1.00 98.43           C  
ATOM   2835  HH2 TRP A 177      -2.530   0.979  -3.469  1.00 98.43           H  
ATOM   2836  CZ2 TRP A 177      -0.646   0.385  -4.318  1.00 98.43           C  
ATOM   2837  HZ2 TRP A 177      -0.494  -0.434  -3.630  1.00 98.43           H  
ATOM   2838  CZ3 TRP A 177      -1.989   2.243  -5.137  1.00 98.43           C  
ATOM   2839  HZ3 TRP A 177      -2.880   2.850  -5.067  1.00 98.43           H  
ATOM   2840  N   TRP A 178       3.183   3.969  -6.100  1.00 98.57           N  
ATOM   2841  H   TRP A 178       2.456   3.428  -5.654  1.00 98.57           H  
ATOM   2842  CA  TRP A 178       4.491   4.014  -5.436  1.00 98.57           C  
ATOM   2843  HA  TRP A 178       4.979   4.964  -5.654  1.00 98.57           H  
ATOM   2844  C   TRP A 178       5.417   2.908  -5.951  1.00 98.57           C  
ATOM   2845  CB  TRP A 178       4.294   3.926  -3.920  1.00 98.57           C  
ATOM   2846  HB2 TRP A 178       3.814   2.979  -3.673  1.00 98.57           H  
ATOM   2847  HB3 TRP A 178       5.270   3.937  -3.436  1.00 98.57           H  
ATOM   2848  O   TRP A 178       5.724   1.964  -5.229  1.00 98.57           O  
ATOM   2849  CG  TRP A 178       3.484   5.032  -3.340  1.00 98.57           C  
ATOM   2850  CD1 TRP A 178       3.953   6.261  -3.041  1.00 98.57           C  
ATOM   2851  HD1 TRP A 178       4.973   6.584  -3.186  1.00 98.57           H  
ATOM   2852  CD2 TRP A 178       2.075   5.032  -2.969  1.00 98.57           C  
ATOM   2853  CE2 TRP A 178       1.771   6.303  -2.395  1.00 98.57           C  
ATOM   2854  CE3 TRP A 178       1.024   4.093  -3.064  1.00 98.57           C  
ATOM   2855  HE3 TRP A 178       1.218   3.119  -3.489  1.00 98.57           H  
ATOM   2856  NE1 TRP A 178       2.956   7.006  -2.451  1.00 98.57           N  
ATOM   2857  HE1 TRP A 178       3.123   7.930  -2.080  1.00 98.57           H  
ATOM   2858  CH2 TRP A 178      -0.524   5.658  -2.008  1.00 98.57           C  
ATOM   2859  HH2 TRP A 178      -1.501   5.882  -1.604  1.00 98.57           H  
ATOM   2860  CZ2 TRP A 178       0.487   6.627  -1.945  1.00 98.57           C  
ATOM   2861  HZ2 TRP A 178       0.283   7.613  -1.555  1.00 98.57           H  
ATOM   2862  CZ3 TRP A 178      -0.262   4.401  -2.584  1.00 98.57           C  
ATOM   2863  HZ3 TRP A 178      -1.046   3.661  -2.648  1.00 98.57           H  
ATOM   2864  N   TYR A 179       5.796   2.949  -7.226  1.00 98.24           N  
ATOM   2865  H   TYR A 179       5.533   3.750  -7.782  1.00 98.24           H  
ATOM   2866  CA  TYR A 179       6.567   1.871  -7.850  1.00 98.24           C  
ATOM   2867  HA  TYR A 179       6.051   0.933  -7.644  1.00 98.24           H  
ATOM   2868  C   TYR A 179       7.985   1.726  -7.274  1.00 98.24           C  
ATOM   2869  CB  TYR A 179       6.600   2.060  -9.369  1.00 98.24           C  
ATOM   2870  HB2 TYR A 179       6.943   3.073  -9.583  1.00 98.24           H  
ATOM   2871  HB3 TYR A 179       7.320   1.364  -9.799  1.00 98.24           H  
ATOM   2872  O   TYR A 179       8.697   2.704  -7.047  1.00 98.24           O  
ATOM   2873  CG  TYR A 179       5.268   1.837 -10.052  1.00 98.24           C  
ATOM   2874  CD1 TYR A 179       4.657   0.575  -9.981  1.00 98.24           C  
ATOM   2875  HD1 TYR A 179       5.147  -0.216  -9.434  1.00 98.24           H  
ATOM   2876  CD2 TYR A 179       4.645   2.879 -10.760  1.00 98.24           C  
ATOM   2877  HD2 TYR A 179       5.123   3.844 -10.837  1.00 98.24           H  
ATOM   2878  CE1 TYR A 179       3.425   0.342 -10.611  1.00 98.24           C  
ATOM   2879  HE1 TYR A 179       2.939  -0.620 -10.541  1.00 98.24           H  
ATOM   2880  CE2 TYR A 179       3.413   2.655 -11.393  1.00 98.24           C  
ATOM   2881  HE2 TYR A 179       2.911   3.451 -11.923  1.00 98.24           H  
ATOM   2882  OH  TYR A 179       1.660   1.148 -11.976  1.00 98.24           O  
ATOM   2883  HH  TYR A 179       1.293   0.287 -11.764  1.00 98.24           H  
ATOM   2884  CZ  TYR A 179       2.819   1.381 -11.336  1.00 98.24           C  
ATOM   2885  N   ALA A 180       8.399   0.472  -7.082  1.00 97.09           N  
ATOM   2886  H   ALA A 180       7.753  -0.268  -7.315  1.00 97.09           H  
ATOM   2887  CA  ALA A 180       9.781   0.080  -6.849  1.00 97.09           C  
ATOM   2888  HA  ALA A 180      10.315   0.922  -6.409  1.00 97.09           H  
ATOM   2889  C   ALA A 180      10.464  -0.215  -8.199  1.00 97.09           C  
ATOM   2890  CB  ALA A 180       9.814  -1.070  -5.829  1.00 97.09           C  
ATOM   2891  HB1 ALA A 180       9.242  -1.923  -6.195  1.00 97.09           H  
ATOM   2892  HB2 ALA A 180      10.842  -1.375  -5.638  1.00 97.09           H  
ATOM   2893  HB3 ALA A 180       9.363  -0.739  -4.893  1.00 97.09           H  
ATOM   2894  O   ALA A 180      10.847   0.715  -8.898  1.00 97.09           O  
ATOM   2895  N   SER A 181      10.613  -1.489  -8.586  1.00 95.76           N  
ATOM   2896  H   SER A 181      10.257  -2.209  -7.974  1.00 95.76           H  
ATOM   2897  CA  SER A 181      11.145  -1.894  -9.903  1.00 95.76           C  
ATOM   2898  HA  SER A 181      10.875  -1.130 -10.633  1.00 95.76           H  
ATOM   2899  C   SER A 181      10.527  -3.223 -10.385  1.00 95.76           C  
ATOM   2900  CB  SER A 181      12.677  -1.951  -9.855  1.00 95.76           C  
ATOM   2901  HB2 SER A 181      12.999  -2.794  -9.243  1.00 95.76           H  
ATOM   2902  HB3 SER A 181      13.044  -1.032  -9.399  1.00 95.76           H  
ATOM   2903  O   SER A 181      11.202  -4.237 -10.514  1.00 95.76           O  
ATOM   2904  OG  SER A 181      13.236  -2.055 -11.154  1.00 95.76           O  
ATOM   2905  HG  SER A 181      14.157  -1.801 -11.064  1.00 95.76           H  
ATOM   2906  N   CYS A 182       9.219  -3.322 -10.616  1.00 95.22           N  
ATOM   2907  H   CYS A 182       8.906  -4.253 -10.850  1.00 95.22           H  
ATOM   2908  CA  CYS A 182       8.222  -2.251 -10.590  1.00 95.22           C  
ATOM   2909  HA  CYS A 182       8.703  -1.281 -10.463  1.00 95.22           H  
ATOM   2910  C   CYS A 182       7.237  -2.389  -9.428  1.00 95.22           C  
ATOM   2911  CB  CYS A 182       7.501  -2.222 -11.938  1.00 95.22           C  
ATOM   2912  HB2 CYS A 182       6.595  -1.625 -11.833  1.00 95.22           H  
ATOM   2913  HB3 CYS A 182       7.204  -3.233 -12.216  1.00 95.22           H  
ATOM   2914  O   CYS A 182       7.069  -1.430  -8.678  1.00 95.22           O  
ATOM   2915  SG  CYS A 182       8.489  -1.491 -13.270  1.00 95.22           S  
ATOM   2916  N   HIS A 183       6.586  -3.541  -9.271  1.00 96.24           N  
ATOM   2917  H   HIS A 183       6.773  -4.334  -9.869  1.00 96.24           H  
ATOM   2918  CA  HIS A 183       5.627  -3.758  -8.192  1.00 96.24           C  
ATOM   2919  HA  HIS A 183       5.988  -3.270  -7.286  1.00 96.24           H  
ATOM   2920  C   HIS A 183       5.400  -5.244  -7.887  1.00 96.24           C  
ATOM   2921  CB  HIS A 183       4.286  -3.114  -8.560  1.00 96.24           C  
ATOM   2922  HB2 HIS A 183       4.412  -2.043  -8.714  1.00 96.24           H  
ATOM   2923  HB3 HIS A 183       3.623  -3.248  -7.705  1.00 96.24           H  
ATOM   2924  O   HIS A 183       5.424  -6.069  -8.800  1.00 96.24           O  
ATOM   2925  CG  HIS A 183       3.596  -3.703  -9.756  1.00 96.24           C  
ATOM   2926  CD2 HIS A 183       3.594  -3.224 -11.037  1.00 96.24           C  
ATOM   2927  HD2 HIS A 183       4.114  -2.348 -11.395  1.00 96.24           H  
ATOM   2928  ND1 HIS A 183       2.842  -4.852  -9.745  1.00 96.24           N  
ATOM   2929  HD1 HIS A 183       2.808  -5.524  -8.991  1.00 96.24           H  
ATOM   2930  CE1 HIS A 183       2.386  -5.057 -10.987  1.00 96.24           C  
ATOM   2931  HE1 HIS A 183       1.791  -5.903 -11.297  1.00 96.24           H  
ATOM   2932  NE2 HIS A 183       2.805  -4.080 -11.805  1.00 96.24           N  
ATOM   2933  N   SER A 184       5.011  -5.535  -6.647  1.00 96.20           N  
ATOM   2934  H   SER A 184       5.245  -4.866  -5.927  1.00 96.20           H  
ATOM   2935  CA  SER A 184       4.294  -6.749  -6.228  1.00 96.20           C  
ATOM   2936  HA  SER A 184       4.278  -7.455  -7.059  1.00 96.20           H  
ATOM   2937  C   SER A 184       2.823  -6.469  -5.887  1.00 96.20           C  
ATOM   2938  CB  SER A 184       5.021  -7.461  -5.084  1.00 96.20           C  
ATOM   2939  HB2 SER A 184       4.351  -8.197  -4.641  1.00 96.20           H  
ATOM   2940  HB3 SER A 184       5.881  -7.987  -5.500  1.00 96.20           H  
ATOM   2941  O   SER A 184       1.999  -7.385  -5.865  1.00 96.20           O  
ATOM   2942  OG  SER A 184       5.483  -6.580  -4.085  1.00 96.20           O  
ATOM   2943  HG  SER A 184       6.407  -6.419  -4.294  1.00 96.20           H  
ATOM   2944  N   ALA A 185       2.431  -5.197  -5.757  1.00 97.20           N  
ATOM   2945  H   ALA A 185       3.142  -4.488  -5.644  1.00 97.20           H  
ATOM   2946  CA  ALA A 185       1.032  -4.776  -5.731  1.00 97.20           C  
ATOM   2947  HA  ALA A 185       0.408  -5.615  -6.039  1.00 97.20           H  
ATOM   2948  C   ALA A 185       0.761  -3.617  -6.703  1.00 97.20           C  
ATOM   2949  CB  ALA A 185       0.642  -4.421  -4.297  1.00 97.20           C  
ATOM   2950  HB1 ALA A 185      -0.412  -4.146  -4.255  1.00 97.20           H  
ATOM   2951  HB2 ALA A 185       0.815  -5.275  -3.642  1.00 97.20           H  
ATOM   2952  HB3 ALA A 185       1.257  -3.586  -3.963  1.00 97.20           H  
ATOM   2953  O   ALA A 185       1.478  -2.620  -6.729  1.00 97.20           O  
ATOM   2954  N   ASN A 186      -0.319  -3.724  -7.478  1.00 96.65           N  
ATOM   2955  H   ASN A 186      -0.890  -4.549  -7.355  1.00 96.65           H  
ATOM   2956  CA  ASN A 186      -0.770  -2.711  -8.432  1.00 96.65           C  
ATOM   2957  HA  ASN A 186      -0.286  -1.764  -8.195  1.00 96.65           H  
ATOM   2958  C   ASN A 186      -2.281  -2.487  -8.300  1.00 96.65           C  
ATOM   2959  CB  ASN A 186      -0.339  -3.115  -9.853  1.00 96.65           C  
ATOM   2960  HB2 ASN A 186       0.737  -3.286  -9.856  1.00 96.65           H  
ATOM   2961  HB3 ASN A 186      -0.848  -4.029 -10.159  1.00 96.65           H  
ATOM   2962  O   ASN A 186      -3.069  -2.855  -9.169  1.00 96.65           O  
ATOM   2963  CG  ASN A 186      -0.610  -2.026 -10.873  1.00 96.65           C  
ATOM   2964  ND2 ASN A 186      -0.638  -2.360 -12.141  1.00 96.65           N  
ATOM   2965 HD21 ASN A 186      -0.415  -3.307 -12.413  1.00 96.65           H  
ATOM   2966 HD22 ASN A 186      -0.826  -1.635 -12.818  1.00 96.65           H  
ATOM   2967  OD1 ASN A 186      -0.766  -0.862 -10.538  1.00 96.65           O  
ATOM   2968  N   LEU A 187      -2.714  -1.911  -7.177  1.00 97.36           N  
ATOM   2969  H   LEU A 187      -2.031  -1.643  -6.483  1.00 97.36           H  
ATOM   2970  CA  LEU A 187      -4.144  -1.771  -6.855  1.00 97.36           C  
ATOM   2971  HA  LEU A 187      -4.631  -2.729  -7.037  1.00 97.36           H  
ATOM   2972  C   LEU A 187      -4.869  -0.751  -7.747  1.00 97.36           C  
ATOM   2973  CB  LEU A 187      -4.304  -1.422  -5.366  1.00 97.36           C  
ATOM   2974  HB2 LEU A 187      -3.886  -0.431  -5.187  1.00 97.36           H  
ATOM   2975  HB3 LEU A 187      -5.369  -1.378  -5.137  1.00 97.36           H  
ATOM   2976  O   LEU A 187      -6.091  -0.793  -7.895  1.00 97.36           O  
ATOM   2977  CG  LEU A 187      -3.636  -2.426  -4.407  1.00 97.36           C  
ATOM   2978  HG  LEU A 187      -2.554  -2.383  -4.534  1.00 97.36           H  
ATOM   2979  CD1 LEU A 187      -3.947  -2.047  -2.962  1.00 97.36           C  
ATOM   2980 HD11 LEU A 187      -3.573  -1.045  -2.754  1.00 97.36           H  
ATOM   2981 HD12 LEU A 187      -3.451  -2.751  -2.294  1.00 97.36           H  
ATOM   2982 HD13 LEU A 187      -5.022  -2.072  -2.784  1.00 97.36           H  
ATOM   2983  CD2 LEU A 187      -4.096  -3.862  -4.673  1.00 97.36           C  
ATOM   2984 HD21 LEU A 187      -3.640  -4.228  -5.593  1.00 97.36           H  
ATOM   2985 HD22 LEU A 187      -3.783  -4.518  -3.861  1.00 97.36           H  
ATOM   2986 HD23 LEU A 187      -5.180  -3.909  -4.779  1.00 97.36           H  
ATOM   2987  N   ASN A 188      -4.113   0.139  -8.387  1.00 97.26           N  
ATOM   2988  H   ASN A 188      -3.117   0.117  -8.221  1.00 97.26           H  
ATOM   2989  CA  ASN A 188      -4.619   1.069  -9.390  1.00 97.26           C  
ATOM   2990  HA  ASN A 188      -5.670   1.277  -9.190  1.00 97.26           H  
ATOM   2991  C   ASN A 188      -4.573   0.497 -10.821  1.00 97.26           C  
ATOM   2992  CB  ASN A 188      -3.867   2.393  -9.252  1.00 97.26           C  
ATOM   2993  HB2 ASN A 188      -2.793   2.219  -9.308  1.00 97.26           H  
ATOM   2994  HB3 ASN A 188      -4.175   3.031 -10.080  1.00 97.26           H  
ATOM   2995  O   ASN A 188      -4.978   1.178 -11.756  1.00 97.26           O  
ATOM   2996  CG  ASN A 188      -4.191   3.178  -8.004  1.00 97.26           C  
ATOM   2997  ND2 ASN A 188      -3.420   4.205  -7.737  1.00 97.26           N  
ATOM   2998 HD21 ASN A 188      -2.582   4.355  -8.281  1.00 97.26           H  
ATOM   2999 HD22 ASN A 188      -3.615   4.713  -6.886  1.00 97.26           H  
ATOM   3000  OD1 ASN A 188      -5.152   2.924  -7.296  1.00 97.26           O  
ATOM   3001  N   GLY A 189      -4.154  -0.762 -10.996  1.00 94.36           N  
ATOM   3002  H   GLY A 189      -3.824  -1.285 -10.197  1.00 94.36           H  
ATOM   3003  CA  GLY A 189      -4.092  -1.434 -12.293  1.00 94.36           C  
ATOM   3004  HA2 GLY A 189      -3.368  -0.923 -12.927  1.00 94.36           H  
ATOM   3005  HA3 GLY A 189      -3.742  -2.456 -12.149  1.00 94.36           H  
ATOM   3006  C   GLY A 189      -5.426  -1.478 -13.042  1.00 94.36           C  
ATOM   3007  O   GLY A 189      -6.493  -1.127 -12.535  1.00 94.36           O  
ATOM   3008  N   GLN A 190      -5.388  -1.909 -14.291  1.00 90.22           N  
ATOM   3009  H   GLN A 190      -4.520  -2.287 -14.643  1.00 90.22           H  
ATOM   3010  CA  GLN A 190      -6.584  -1.994 -15.122  1.00 90.22           C  
ATOM   3011  HA  GLN A 190      -7.180  -1.093 -14.977  1.00 90.22           H  
ATOM   3012  C   GLN A 190      -7.433  -3.194 -14.694  1.00 90.22           C  
ATOM   3013  CB  GLN A 190      -6.174  -2.052 -16.597  1.00 90.22           C  
ATOM   3014  HB2 GLN A 190      -5.530  -2.917 -16.758  1.00 90.22           H  
ATOM   3015  HB3 GLN A 190      -7.068  -2.157 -17.212  1.00 90.22           H  
ATOM   3016  O   GLN A 190      -6.912  -4.266 -14.407  1.00 90.22           O  
ATOM   3017  CG  GLN A 190      -5.421  -0.775 -17.010  1.00 90.22           C  
ATOM   3018  HG2 GLN A 190      -4.497  -0.680 -16.440  1.00 90.22           H  
ATOM   3019  HG3 GLN A 190      -6.046   0.090 -16.787  1.00 90.22           H  
ATOM   3020  CD  GLN A 190      -5.056  -0.737 -18.489  1.00 90.22           C  
ATOM   3021  NE2 GLN A 190      -4.727   0.423 -19.013  1.00 90.22           N  
ATOM   3022 HE21 GLN A 190      -4.800   1.248 -18.434  1.00 90.22           H  
ATOM   3023 HE22 GLN A 190      -4.817   0.490 -20.017  1.00 90.22           H  
ATOM   3024  OE1 GLN A 190      -5.046  -1.723 -19.209  1.00 90.22           O  
ATOM   3025  N   PHE A 191      -8.754  -3.058 -14.656  1.00 84.83           N  
ATOM   3026  H   PHE A 191      -9.188  -2.193 -14.946  1.00 84.83           H  
ATOM   3027  CA  PHE A 191      -9.580  -4.253 -14.516  1.00 84.83           C  
ATOM   3028  HA  PHE A 191      -9.193  -4.868 -13.704  1.00 84.83           H  
ATOM   3029  C   PHE A 191      -9.509  -5.079 -15.801  1.00 84.83           C  
ATOM   3030  CB  PHE A 191     -11.015  -3.875 -14.183  1.00 84.83           C  
ATOM   3031  HB2 PHE A 191     -11.298  -2.975 -14.728  1.00 84.83           H  
ATOM   3032  HB3 PHE A 191     -11.652  -4.686 -14.536  1.00 84.83           H  
ATOM   3033  O   PHE A 191      -9.710  -4.539 -16.886  1.00 84.83           O  
ATOM   3034  CG  PHE A 191     -11.285  -3.712 -12.705  1.00 84.83           C  
ATOM   3035  CD1 PHE A 191     -11.242  -4.842 -11.866  1.00 84.83           C  
ATOM   3036  HD1 PHE A 191     -10.943  -5.805 -12.254  1.00 84.83           H  
ATOM   3037  CD2 PHE A 191     -11.681  -2.466 -12.187  1.00 84.83           C  
ATOM   3038  HD2 PHE A 191     -11.728  -1.596 -12.824  1.00 84.83           H  
ATOM   3039  CE1 PHE A 191     -11.617  -4.731 -10.519  1.00 84.83           C  
ATOM   3040  HE1 PHE A 191     -11.599  -5.599  -9.877  1.00 84.83           H  
ATOM   3041  CE2 PHE A 191     -12.101  -2.370 -10.852  1.00 84.83           C  
ATOM   3042  HE2 PHE A 191     -12.468  -1.429 -10.470  1.00 84.83           H  
ATOM   3043  CZ  PHE A 191     -12.064  -3.501 -10.019  1.00 84.83           C  
ATOM   3044  HZ  PHE A 191     -12.393  -3.440  -8.992  1.00 84.83           H  
ATOM   3045  N   ASP A 192      -9.263  -6.383 -15.669  1.00 72.81           N  
ATOM   3046  H   ASP A 192      -9.132  -6.755 -14.739  1.00 72.81           H  
ATOM   3047  CA  ASP A 192      -9.221  -7.337 -16.781  1.00 72.81           C  
ATOM   3048  HA  ASP A 192      -8.781  -8.255 -16.391  1.00 72.81           H  
ATOM   3049  C   ASP A 192      -8.310  -6.917 -17.947  1.00 72.81           C  
ATOM   3050  CB  ASP A 192     -10.644  -7.694 -17.251  1.00 72.81           C  
ATOM   3051  HB2 ASP A 192     -11.171  -6.788 -17.551  1.00 72.81           H  
ATOM   3052  HB3 ASP A 192     -10.580  -8.351 -18.119  1.00 72.81           H  
ATOM   3053  O   ASP A 192      -8.712  -6.958 -19.110  1.00 72.81           O  
ATOM   3054  CG  ASP A 192     -11.455  -8.438 -16.199  1.00 72.81           C  
ATOM   3055  OD1 ASP A 192     -10.862  -9.239 -15.457  1.00 72.81           O  
ATOM   3056  OD2 ASP A 192     -12.684  -8.217 -16.162  1.00 72.81           O  
ATOM   3057  N   ALA A 193      -7.031  -6.628 -17.678  1.00 74.19           N  
ATOM   3058  H   ALA A 193      -6.736  -6.584 -16.713  1.00 74.19           H  
ATOM   3059  CA  ALA A 193      -6.010  -6.445 -18.725  1.00 74.19           C  
ATOM   3060  HA  ALA A 193      -6.403  -5.720 -19.438  1.00 74.19           H  
ATOM   3061  C   ALA A 193      -5.703  -7.742 -19.526  1.00 74.19           C  
ATOM   3062  CB  ALA A 193      -4.757  -5.839 -18.084  1.00 74.19           C  
ATOM   3063  HB1 ALA A 193      -5.030  -4.974 -17.479  1.00 74.19           H  
ATOM   3064  HB2 ALA A 193      -4.271  -6.579 -17.449  1.00 74.19           H  
ATOM   3065  HB3 ALA A 193      -4.069  -5.517 -18.866  1.00 74.19           H  
ATOM   3066  O   ALA A 193      -4.646  -7.897 -20.149  1.00 74.19           O  
ATOM   3067  N   GLY A 194      -6.613  -8.717 -19.489  1.00 73.81           N  
ATOM   3068  H   GLY A 194      -7.500  -8.477 -19.069  1.00 73.81           H  
ATOM   3069  CA  GLY A 194      -6.472 -10.043 -20.056  1.00 73.81           C  
ATOM   3070  HA2 GLY A 194      -6.367  -9.956 -21.137  1.00 73.81           H  
ATOM   3071  HA3 GLY A 194      -7.367 -10.625 -19.836  1.00 73.81           H  
ATOM   3072  C   GLY A 194      -5.268 -10.765 -19.467  1.00 73.81           C  
ATOM   3073  O   GLY A 194      -5.133 -10.926 -18.259  1.00 73.81           O  
ATOM   3074  N   ARG A 195      -4.377 -11.221 -20.348  1.00 69.39           N  
ATOM   3075  H   ARG A 195      -4.524 -10.973 -21.316  1.00 69.39           H  
ATOM   3076  CA  ARG A 195      -3.144 -11.927 -19.972  1.00 69.39           C  
ATOM   3077  HA  ARG A 195      -3.262 -12.310 -18.958  1.00 69.39           H  
ATOM   3078  C   ARG A 195      -1.927 -11.001 -19.888  1.00 69.39           C  
ATOM   3079  CB  ARG A 195      -2.916 -13.117 -20.917  1.00 69.39           C  
ATOM   3080  HB2 ARG A 195      -1.978 -13.605 -20.651  1.00 69.39           H  
ATOM   3081  HB3 ARG A 195      -2.835 -12.752 -21.940  1.00 69.39           H  
ATOM   3082  O   ARG A 195      -0.807 -11.509 -19.810  1.00 69.39           O  
ATOM   3083  CG  ARG A 195      -4.038 -14.161 -20.828  1.00 69.39           C  
ATOM   3084  HG2 ARG A 195      -4.987 -13.717 -21.127  1.00 69.39           H  
ATOM   3085  HG3 ARG A 195      -4.119 -14.518 -19.801  1.00 69.39           H  
ATOM   3086  CD  ARG A 195      -3.719 -15.337 -21.756  1.00 69.39           C  
ATOM   3087  HD2 ARG A 195      -3.650 -14.963 -22.778  1.00 69.39           H  
ATOM   3088  HD3 ARG A 195      -2.758 -15.761 -21.468  1.00 69.39           H  
ATOM   3089  NE  ARG A 195      -4.758 -16.379 -21.685  1.00 69.39           N  
ATOM   3090  HE  ARG A 195      -5.541 -16.198 -21.073  1.00 69.39           H  
ATOM   3091  NH1 ARG A 195      -3.834 -17.825 -23.214  1.00 69.39           N  
ATOM   3092 HH11 ARG A 195      -3.088 -17.164 -23.380  1.00 69.39           H  
ATOM   3093 HH12 ARG A 195      -3.896 -18.672 -23.760  1.00 69.39           H  
ATOM   3094  NH2 ARG A 195      -5.766 -18.348 -22.229  1.00 69.39           N  
ATOM   3095 HH21 ARG A 195      -5.797 -19.201 -22.769  1.00 69.39           H  
ATOM   3096 HH22 ARG A 195      -6.526 -18.137 -21.598  1.00 69.39           H  
ATOM   3097  CZ  ARG A 195      -4.781 -17.508 -22.373  1.00 69.39           C  
ATOM   3098  N   ALA A 196      -2.118  -9.680 -19.955  1.00 82.24           N  
ATOM   3099  H   ALA A 196      -3.058  -9.308 -19.950  1.00 82.24           H  
ATOM   3100  CA  ALA A 196      -1.020  -8.729 -19.847  1.00 82.24           C  
ATOM   3101  HA  ALA A 196      -0.255  -9.004 -20.573  1.00 82.24           H  
ATOM   3102  C   ALA A 196      -0.410  -8.804 -18.442  1.00 82.24           C  
ATOM   3103  CB  ALA A 196      -1.506  -7.321 -20.197  1.00 82.24           C  
ATOM   3104  HB1 ALA A 196      -2.238  -6.990 -19.461  1.00 82.24           H  
ATOM   3105  HB2 ALA A 196      -1.965  -7.317 -21.186  1.00 82.24           H  
ATOM   3106  HB3 ALA A 196      -0.659  -6.634 -20.191  1.00 82.24           H  
ATOM   3107  O   ALA A 196      -1.067  -8.527 -17.441  1.00 82.24           O  
ATOM   3108  N   PHE A 197       0.855  -9.213 -18.384  1.00 86.41           N  
ATOM   3109  H   PHE A 197       1.343  -9.403 -19.248  1.00 86.41           H  
ATOM   3110  CA  PHE A 197       1.569  -9.445 -17.136  1.00 86.41           C  
ATOM   3111  HA  PHE A 197       1.041 -10.207 -16.562  1.00 86.41           H  
ATOM   3112  C   PHE A 197       1.631  -8.163 -16.293  1.00 86.41           C  
ATOM   3113  CB  PHE A 197       2.965  -9.968 -17.493  1.00 86.41           C  
ATOM   3114  HB2 PHE A 197       2.859 -10.820 -18.164  1.00 86.41           H  
ATOM   3115  HB3 PHE A 197       3.509  -9.193 -18.032  1.00 86.41           H  
ATOM   3116  O   PHE A 197       2.066  -7.127 -16.789  1.00 86.41           O  
ATOM   3117  CG  PHE A 197       3.788 -10.399 -16.300  1.00 86.41           C  
ATOM   3118  CD1 PHE A 197       4.554  -9.453 -15.595  1.00 86.41           C  
ATOM   3119  HD1 PHE A 197       4.550  -8.414 -15.891  1.00 86.41           H  
ATOM   3120  CD2 PHE A 197       3.791 -11.747 -15.897  1.00 86.41           C  
ATOM   3121  HD2 PHE A 197       3.196 -12.472 -16.433  1.00 86.41           H  
ATOM   3122  CE1 PHE A 197       5.319  -9.855 -14.489  1.00 86.41           C  
ATOM   3123  HE1 PHE A 197       5.890  -9.127 -13.932  1.00 86.41           H  
ATOM   3124  CE2 PHE A 197       4.576 -12.153 -14.803  1.00 86.41           C  
ATOM   3125  HE2 PHE A 197       4.596 -13.188 -14.494  1.00 86.41           H  
ATOM   3126  CZ  PHE A 197       5.337 -11.204 -14.098  1.00 86.41           C  
ATOM   3127  HZ  PHE A 197       5.933 -11.500 -13.247  1.00 86.41           H  
ATOM   3128  N   GLY A 198       1.185  -8.228 -15.036  1.00 86.95           N  
ATOM   3129  H   GLY A 198       0.783  -9.097 -14.715  1.00 86.95           H  
ATOM   3130  CA  GLY A 198       1.307  -7.140 -14.056  1.00 86.95           C  
ATOM   3131  HA2 GLY A 198       1.143  -7.544 -13.057  1.00 86.95           H  
ATOM   3132  HA3 GLY A 198       2.329  -6.761 -14.078  1.00 86.95           H  
ATOM   3133  C   GLY A 198       0.367  -5.940 -14.254  1.00 86.95           C  
ATOM   3134  O   GLY A 198       0.295  -5.071 -13.390  1.00 86.95           O  
ATOM   3135  N   LYS A 199      -0.389  -5.867 -15.358  1.00 92.51           N  
ATOM   3136  H   LYS A 199      -0.301  -6.603 -16.044  1.00 92.51           H  
ATOM   3137  CA  LYS A 199      -1.224  -4.687 -15.659  1.00 92.51           C  
ATOM   3138  HA  LYS A 199      -0.689  -3.789 -15.351  1.00 92.51           H  
ATOM   3139  C   LYS A 199      -2.536  -4.628 -14.884  1.00 92.51           C  
ATOM   3140  CB  LYS A 199      -1.498  -4.586 -17.163  1.00 92.51           C  
ATOM   3141  HB2 LYS A 199      -1.981  -5.499 -17.512  1.00 92.51           H  
ATOM   3142  HB3 LYS A 199      -2.179  -3.751 -17.323  1.00 92.51           H  
ATOM   3143  O   LYS A 199      -3.130  -3.555 -14.794  1.00 92.51           O  
ATOM   3144  CG  LYS A 199      -0.215  -4.348 -17.966  1.00 92.51           C  
ATOM   3145  HG2 LYS A 199       0.281  -5.301 -18.153  1.00 92.51           H  
ATOM   3146  HG3 LYS A 199       0.458  -3.706 -17.398  1.00 92.51           H  
ATOM   3147  CD  LYS A 199      -0.537  -3.648 -19.289  1.00 92.51           C  
ATOM   3148  HD2 LYS A 199      -0.988  -2.683 -19.057  1.00 92.51           H  
ATOM   3149  HD3 LYS A 199      -1.243  -4.238 -19.872  1.00 92.51           H  
ATOM   3150  CE  LYS A 199       0.757  -3.437 -20.079  1.00 92.51           C  
ATOM   3151  HE2 LYS A 199       0.939  -4.307 -20.710  1.00 92.51           H  
ATOM   3152  HE3 LYS A 199       1.583  -3.358 -19.372  1.00 92.51           H  
ATOM   3153  NZ  LYS A 199       0.711  -2.191 -20.877  1.00 92.51           N  
ATOM   3154  HZ1 LYS A 199       0.772  -1.414 -20.236  1.00 92.51           H  
ATOM   3155  HZ2 LYS A 199       1.538  -2.101 -21.450  1.00 92.51           H  
ATOM   3156  HZ3 LYS A 199      -0.133  -2.109 -21.426  1.00 92.51           H  
ATOM   3157  N   SER A 200      -2.998  -5.764 -14.372  1.00 93.52           N  
ATOM   3158  H   SER A 200      -2.457  -6.608 -14.498  1.00 93.52           H  
ATOM   3159  CA  SER A 200      -4.285  -5.853 -13.692  1.00 93.52           C  
ATOM   3160  HA  SER A 200      -4.977  -5.258 -14.288  1.00 93.52           H  
ATOM   3161  C   SER A 200      -4.264  -5.280 -12.270  1.00 93.52           C  
ATOM   3162  CB  SER A 200      -4.803  -7.289 -13.702  1.00 93.52           C  
ATOM   3163  HB2 SER A 200      -5.710  -7.348 -13.100  1.00 93.52           H  
ATOM   3164  HB3 SER A 200      -4.046  -7.941 -13.266  1.00 93.52           H  
ATOM   3165  O   SER A 200      -3.205  -4.944 -11.740  1.00 93.52           O  
ATOM   3166  OG  SER A 200      -5.096  -7.710 -15.023  1.00 93.52           O  
ATOM   3167  HG  SER A 200      -5.212  -8.662 -14.996  1.00 93.52           H  
ATOM   3168  N   VAL A 201      -5.433  -5.209 -11.625  1.00 95.15           N  
ATOM   3169  H   VAL A 201      -6.273  -5.455 -12.128  1.00 95.15           H  
ATOM   3170  CA  VAL A 201      -5.548  -4.929 -10.185  1.00 95.15           C  
ATOM   3171  HA  VAL A 201      -4.980  -4.027  -9.959  1.00 95.15           H  
ATOM   3172  C   VAL A 201      -4.956  -6.103  -9.397  1.00 95.15           C  
ATOM   3173  CB  VAL A 201      -7.012  -4.674  -9.779  1.00 95.15           C  
ATOM   3174  HB  VAL A 201      -7.599  -5.580  -9.931  1.00 95.15           H  
ATOM   3175  O   VAL A 201      -5.611  -7.131  -9.225  1.00 95.15           O  
ATOM   3176  CG1 VAL A 201      -7.099  -4.266  -8.308  1.00 95.15           C  
ATOM   3177 HG11 VAL A 201      -6.617  -5.014  -7.679  1.00 95.15           H  
ATOM   3178 HG12 VAL A 201      -8.149  -4.195  -8.025  1.00 95.15           H  
ATOM   3179 HG13 VAL A 201      -6.614  -3.302  -8.155  1.00 95.15           H  
ATOM   3180  CG2 VAL A 201      -7.649  -3.544 -10.595  1.00 95.15           C  
ATOM   3181 HG21 VAL A 201      -7.071  -2.629 -10.469  1.00 95.15           H  
ATOM   3182 HG22 VAL A 201      -8.672  -3.374 -10.257  1.00 95.15           H  
ATOM   3183 HG23 VAL A 201      -7.684  -3.808 -11.652  1.00 95.15           H  
ATOM   3184  N   ILE A 202      -3.704  -5.976  -8.957  1.00 94.97           N  
ATOM   3185  H   ILE A 202      -3.225  -5.113  -9.174  1.00 94.97           H  
ATOM   3186  CA  ILE A 202      -2.909  -7.105  -8.450  1.00 94.97           C  
ATOM   3187  HA  ILE A 202      -3.520  -8.008  -8.473  1.00 94.97           H  
ATOM   3188  C   ILE A 202      -2.498  -6.898  -6.996  1.00 94.97           C  
ATOM   3189  CB  ILE A 202      -1.705  -7.376  -9.386  1.00 94.97           C  
ATOM   3190  HB  ILE A 202      -1.242  -6.419  -9.630  1.00 94.97           H  
ATOM   3191  O   ILE A 202      -1.955  -5.861  -6.625  1.00 94.97           O  
ATOM   3192  CG1 ILE A 202      -2.220  -8.039 -10.684  1.00 94.97           C  
ATOM   3193 HG12 ILE A 202      -3.132  -7.545 -11.018  1.00 94.97           H  
ATOM   3194 HG13 ILE A 202      -2.470  -9.082 -10.489  1.00 94.97           H  
ATOM   3195  CG2 ILE A 202      -0.624  -8.277  -8.753  1.00 94.97           C  
ATOM   3196 HG21 ILE A 202       0.200  -8.438  -9.448  1.00 94.97           H  
ATOM   3197 HG22 ILE A 202      -0.195  -7.803  -7.870  1.00 94.97           H  
ATOM   3198 HG23 ILE A 202      -1.048  -9.245  -8.486  1.00 94.97           H  
ATOM   3199  CD1 ILE A 202      -1.220  -7.971 -11.837  1.00 94.97           C  
ATOM   3200 HD11 ILE A 202      -0.319  -8.536 -11.600  1.00 94.97           H  
ATOM   3201 HD12 ILE A 202      -1.672  -8.394 -12.735  1.00 94.97           H  
ATOM   3202 HD13 ILE A 202      -0.967  -6.927 -12.021  1.00 94.97           H  
ATOM   3203  N   TRP A 203      -2.691  -7.953  -6.212  1.00 96.52           N  
ATOM   3204  H   TRP A 203      -3.205  -8.721  -6.620  1.00 96.52           H  
ATOM   3205  CA  TRP A 203      -1.900  -8.280  -5.028  1.00 96.52           C  
ATOM   3206  HA  TRP A 203      -1.123  -7.535  -4.857  1.00 96.52           H  
ATOM   3207  C   TRP A 203      -1.247  -9.627  -5.343  1.00 96.52           C  
ATOM   3208  CB  TRP A 203      -2.833  -8.319  -3.812  1.00 96.52           C  
ATOM   3209  HB2 TRP A 203      -3.558  -9.125  -3.929  1.00 96.52           H  
ATOM   3210  HB3 TRP A 203      -3.395  -7.386  -3.794  1.00 96.52           H  
ATOM   3211  O   TRP A 203      -1.958 -10.635  -5.441  1.00 96.52           O  
ATOM   3212  CG  TRP A 203      -2.160  -8.459  -2.483  1.00 96.52           C  
ATOM   3213  CD1 TRP A 203      -1.638  -9.589  -1.962  1.00 96.52           C  
ATOM   3214  HD1 TRP A 203      -1.601 -10.538  -2.477  1.00 96.52           H  
ATOM   3215  CD2 TRP A 203      -1.875  -7.414  -1.509  1.00 96.52           C  
ATOM   3216  CE2 TRP A 203      -1.181  -7.992  -0.406  1.00 96.52           C  
ATOM   3217  CE3 TRP A 203      -2.116  -6.027  -1.462  1.00 96.52           C  
ATOM   3218  HE3 TRP A 203      -2.623  -5.556  -2.291  1.00 96.52           H  
ATOM   3219  NE1 TRP A 203      -1.047  -9.317  -0.742  1.00 96.52           N  
ATOM   3220  HE1 TRP A 203      -0.424  -9.956  -0.268  1.00 96.52           H  
ATOM   3221  CH2 TRP A 203      -1.017  -5.856   0.707  1.00 96.52           C  
ATOM   3222  HH2 TRP A 203      -0.691  -5.251   1.540  1.00 96.52           H  
ATOM   3223  CZ2 TRP A 203      -0.759  -7.235   0.694  1.00 96.52           C  
ATOM   3224  HZ2 TRP A 203      -0.239  -7.699   1.519  1.00 96.52           H  
ATOM   3225  CZ3 TRP A 203      -1.691  -5.255  -0.368  1.00 96.52           C  
ATOM   3226  HZ3 TRP A 203      -1.866  -4.189  -0.362  1.00 96.52           H  
ATOM   3227  N   GLU A 204       0.046  -9.641  -5.675  1.00 95.32           N  
ATOM   3228  H   GLU A 204       0.608  -8.818  -5.513  1.00 95.32           H  
ATOM   3229  CA  GLU A 204       0.703 -10.756  -6.376  1.00 95.32           C  
ATOM   3230  HA  GLU A 204       0.253 -10.868  -7.362  1.00 95.32           H  
ATOM   3231  C   GLU A 204       0.535 -12.090  -5.646  1.00 95.32           C  
ATOM   3232  CB  GLU A 204       2.194 -10.432  -6.576  1.00 95.32           C  
ATOM   3233  HB2 GLU A 204       2.273  -9.546  -7.205  1.00 95.32           H  
ATOM   3234  HB3 GLU A 204       2.648 -10.228  -5.606  1.00 95.32           H  
ATOM   3235  O   GLU A 204       0.171 -13.097  -6.258  1.00 95.32           O  
ATOM   3236  CG  GLU A 204       2.955 -11.575  -7.265  1.00 95.32           C  
ATOM   3237  HG2 GLU A 204       2.458 -11.805  -8.207  1.00 95.32           H  
ATOM   3238  HG3 GLU A 204       2.911 -12.468  -6.641  1.00 95.32           H  
ATOM   3239  CD  GLU A 204       4.435 -11.263  -7.527  1.00 95.32           C  
ATOM   3240  OE1 GLU A 204       5.023 -12.016  -8.343  1.00 95.32           O  
ATOM   3241  OE2 GLU A 204       4.986 -10.338  -6.896  1.00 95.32           O  
ATOM   3242  N   SER A 205       0.713 -12.091  -4.329  1.00 95.80           N  
ATOM   3243  H   SER A 205       0.984 -11.219  -3.897  1.00 95.80           H  
ATOM   3244  CA  SER A 205       0.585 -13.277  -3.487  1.00 95.80           C  
ATOM   3245  HA  SER A 205       1.224 -14.054  -3.907  1.00 95.80           H  
ATOM   3246  C   SER A 205      -0.836 -13.845  -3.445  1.00 95.80           C  
ATOM   3247  CB  SER A 205       1.091 -12.968  -2.076  1.00 95.80           C  
ATOM   3248  HB2 SER A 205       2.131 -12.647  -2.134  1.00 95.80           H  
ATOM   3249  HB3 SER A 205       1.042 -13.873  -1.470  1.00 95.80           H  
ATOM   3250  O   SER A 205      -0.995 -15.030  -3.163  1.00 95.80           O  
ATOM   3251  OG  SER A 205       0.331 -11.948  -1.463  1.00 95.80           O  
ATOM   3252  HG  SER A 205       0.636 -11.132  -1.867  1.00 95.80           H  
ATOM   3253  N   VAL A 206      -1.865 -13.044  -3.749  1.00 95.46           N  
ATOM   3254  H   VAL A 206      -1.637 -12.101  -4.032  1.00 95.46           H  
ATOM   3255  CA  VAL A 206      -3.278 -13.467  -3.798  1.00 95.46           C  
ATOM   3256  HA  VAL A 206      -3.406 -14.366  -3.194  1.00 95.46           H  
ATOM   3257  C   VAL A 206      -3.704 -13.839  -5.219  1.00 95.46           C  
ATOM   3258  CB  VAL A 206      -4.190 -12.370  -3.203  1.00 95.46           C  
ATOM   3259  HB  VAL A 206      -3.952 -11.418  -3.677  1.00 95.46           H  
ATOM   3260  O   VAL A 206      -4.369 -14.851  -5.412  1.00 95.46           O  
ATOM   3261  CG1 VAL A 206      -5.685 -12.644  -3.413  1.00 95.46           C  
ATOM   3262 HG11 VAL A 206      -6.277 -11.890  -2.893  1.00 95.46           H  
ATOM   3263 HG12 VAL A 206      -5.946 -13.631  -3.031  1.00 95.46           H  
ATOM   3264 HG13 VAL A 206      -5.936 -12.592  -4.472  1.00 95.46           H  
ATOM   3265  CG2 VAL A 206      -3.961 -12.238  -1.690  1.00 95.46           C  
ATOM   3266 HG21 VAL A 206      -4.517 -11.379  -1.313  1.00 95.46           H  
ATOM   3267 HG22 VAL A 206      -2.903 -12.086  -1.473  1.00 95.46           H  
ATOM   3268 HG23 VAL A 206      -4.304 -13.139  -1.180  1.00 95.46           H  
ATOM   3269  N   THR A 207      -3.318 -13.036  -6.211  1.00 93.40           N  
ATOM   3270  H   THR A 207      -2.718 -12.262  -5.962  1.00 93.40           H  
ATOM   3271  CA  THR A 207      -3.860 -13.093  -7.582  1.00 93.40           C  
ATOM   3272  HA  THR A 207      -4.789 -13.663  -7.573  1.00 93.40           H  
ATOM   3273  C   THR A 207      -2.947 -13.764  -8.603  1.00 93.40           C  
ATOM   3274  CB  THR A 207      -4.186 -11.683  -8.099  1.00 93.40           C  
ATOM   3275  HB  THR A 207      -4.499 -11.746  -9.141  1.00 93.40           H  
ATOM   3276  O   THR A 207      -3.436 -14.227  -9.635  1.00 93.40           O  
ATOM   3277  CG2 THR A 207      -5.295 -11.011  -7.310  1.00 93.40           C  
ATOM   3278 HG21 THR A 207      -5.528 -10.056  -7.781  1.00 93.40           H  
ATOM   3279 HG22 THR A 207      -4.985 -10.843  -6.279  1.00 93.40           H  
ATOM   3280 HG23 THR A 207      -6.186 -11.638  -7.324  1.00 93.40           H  
ATOM   3281  OG1 THR A 207      -3.073 -10.828  -8.004  1.00 93.40           O  
ATOM   3282  HG1 THR A 207      -2.753 -10.831  -7.099  1.00 93.40           H  
ATOM   3283  N   THR A 208      -1.636 -13.833  -8.344  1.00 90.15           N  
ATOM   3284  H   THR A 208      -1.333 -13.515  -7.435  1.00 90.15           H  
ATOM   3285  CA  THR A 208      -0.561 -13.975  -9.349  1.00 90.15           C  
ATOM   3286  HA  THR A 208       0.376 -13.970  -8.793  1.00 90.15           H  
ATOM   3287  C   THR A 208      -0.487 -12.794 -10.333  1.00 90.15           C  
ATOM   3288  CB  THR A 208      -0.613 -15.309 -10.122  1.00 90.15           C  
ATOM   3289  HB  THR A 208       0.365 -15.468 -10.576  1.00 90.15           H  
ATOM   3290  O   THR A 208      -1.452 -12.065 -10.533  1.00 90.15           O  
ATOM   3291  CG2 THR A 208      -0.933 -16.531  -9.259  1.00 90.15           C  
ATOM   3292 HG21 THR A 208      -0.240 -16.575  -8.418  1.00 90.15           H  
ATOM   3293 HG22 THR A 208      -0.826 -17.436  -9.858  1.00 90.15           H  
ATOM   3294 HG23 THR A 208      -1.953 -16.479  -8.879  1.00 90.15           H  
ATOM   3295  OG1 THR A 208      -1.562 -15.246 -11.163  1.00 90.15           O  
ATOM   3296  HG1 THR A 208      -2.376 -14.981 -10.729  1.00 90.15           H  
ATOM   3297  N   ASN A 209       0.626 -12.649 -11.057  1.00 85.83           N  
ATOM   3298  H   ASN A 209       1.435 -13.193 -10.794  1.00 85.83           H  
ATOM   3299  CA  ASN A 209       0.822 -11.564 -12.038  1.00 85.83           C  
ATOM   3300  HA  ASN A 209       0.589 -10.621 -11.543  1.00 85.83           H  
ATOM   3301  C   ASN A 209      -0.082 -11.616 -13.286  1.00 85.83           C  
ATOM   3302  CB  ASN A 209       2.304 -11.543 -12.446  1.00 85.83           C  
ATOM   3303  HB2 ASN A 209       2.606 -12.526 -12.808  1.00 85.83           H  
ATOM   3304  HB3 ASN A 209       2.461 -10.811 -13.237  1.00 85.83           H  
ATOM   3305  O   ASN A 209       0.027 -10.758 -14.164  1.00 85.83           O  
ATOM   3306  CG  ASN A 209       3.171 -11.117 -11.283  1.00 85.83           C  
ATOM   3307  ND2 ASN A 209       4.189 -11.876 -10.958  1.00 85.83           N  
ATOM   3308 HD21 ASN A 209       4.459 -12.701 -11.475  1.00 85.83           H  
ATOM   3309 HD22 ASN A 209       4.624 -11.677 -10.068  1.00 85.83           H  
ATOM   3310  OD1 ASN A 209       2.878 -10.133 -10.636  1.00 85.83           O  
ATOM   3311  N   LYS A 210      -0.928 -12.644 -13.410  1.00 85.08           N  
ATOM   3312  H   LYS A 210      -0.979 -13.287 -12.633  1.00 85.08           H  
ATOM   3313  CA  LYS A 210      -1.902 -12.800 -14.505  1.00 85.08           C  
ATOM   3314  HA  LYS A 210      -1.825 -11.955 -15.188  1.00 85.08           H  
ATOM   3315  C   LYS A 210      -3.351 -12.778 -14.017  1.00 85.08           C  
ATOM   3316  CB  LYS A 210      -1.615 -14.094 -15.279  1.00 85.08           C  
ATOM   3317  HB2 LYS A 210      -1.667 -14.938 -14.592  1.00 85.08           H  
ATOM   3318  HB3 LYS A 210      -2.384 -14.224 -16.041  1.00 85.08           H  
ATOM   3319  O   LYS A 210      -4.255 -12.889 -14.840  1.00 85.08           O  
ATOM   3320  CG  LYS A 210      -0.248 -14.078 -15.974  1.00 85.08           C  
ATOM   3321  HG2 LYS A 210       0.544 -13.994 -15.230  1.00 85.08           H  
ATOM   3322  HG3 LYS A 210      -0.195 -13.222 -16.648  1.00 85.08           H  
ATOM   3323  CD  LYS A 210      -0.053 -15.371 -16.772  1.00 85.08           C  
ATOM   3324  HD2 LYS A 210      -0.126 -16.220 -16.092  1.00 85.08           H  
ATOM   3325  HD3 LYS A 210      -0.831 -15.447 -17.531  1.00 85.08           H  
ATOM   3326  CE  LYS A 210       1.326 -15.352 -17.436  1.00 85.08           C  
ATOM   3327  HE2 LYS A 210       2.076 -15.187 -16.662  1.00 85.08           H  
ATOM   3328  HE3 LYS A 210       1.369 -14.505 -18.121  1.00 85.08           H  
ATOM   3329  NZ  LYS A 210       1.607 -16.619 -18.154  1.00 85.08           N  
ATOM   3330  HZ1 LYS A 210       0.929 -16.769 -18.888  1.00 85.08           H  
ATOM   3331  HZ2 LYS A 210       2.530 -16.587 -18.564  1.00 85.08           H  
ATOM   3332  HZ3 LYS A 210       1.576 -17.397 -17.511  1.00 85.08           H  
ATOM   3333  N   GLY A 211      -3.568 -12.704 -12.705  1.00 89.47           N  
ATOM   3334  H   GLY A 211      -2.788 -12.519 -12.090  1.00 89.47           H  
ATOM   3335  CA  GLY A 211      -4.898 -12.563 -12.130  1.00 89.47           C  
ATOM   3336  HA2 GLY A 211      -5.632 -13.088 -12.742  1.00 89.47           H  
ATOM   3337  HA3 GLY A 211      -4.915 -13.000 -11.131  1.00 89.47           H  
ATOM   3338  C   GLY A 211      -5.314 -11.102 -12.016  1.00 89.47           C  
ATOM   3339  O   GLY A 211      -4.560 -10.186 -12.334  1.00 89.47           O  
ATOM   3340  N   THR A 212      -6.532 -10.897 -11.533  1.00 93.01           N  
ATOM   3341  H   THR A 212      -7.119 -11.687 -11.309  1.00 93.01           H  
ATOM   3342  CA  THR A 212      -7.043  -9.593 -11.120  1.00 93.01           C  
ATOM   3343  HA  THR A 212      -6.207  -8.944 -10.860  1.00 93.01           H  
ATOM   3344  C   THR A 212      -7.901  -9.793  -9.884  1.00 93.01           C  
ATOM   3345  CB  THR A 212      -7.838  -8.913 -12.246  1.00 93.01           C  
ATOM   3346  HB  THR A 212      -7.194  -8.854 -13.123  1.00 93.01           H  
ATOM   3347  O   THR A 212      -8.601 -10.800  -9.779  1.00 93.01           O  
ATOM   3348  CG2 THR A 212      -9.110  -9.639 -12.664  1.00 93.01           C  
ATOM   3349 HG21 THR A 212      -8.874 -10.622 -13.071  1.00 93.01           H  
ATOM   3350 HG22 THR A 212      -9.803  -9.742 -11.829  1.00 93.01           H  
ATOM   3351 HG23 THR A 212      -9.601  -9.046 -13.435  1.00 93.01           H  
ATOM   3352  OG1 THR A 212      -8.200  -7.599 -11.880  1.00 93.01           O  
ATOM   3353  HG1 THR A 212      -8.941  -7.658 -11.272  1.00 93.01           H  
ATOM   3354  N   LEU A 213      -7.850  -8.851  -8.950  1.00 94.19           N  
ATOM   3355  H   LEU A 213      -7.214  -8.077  -9.080  1.00 94.19           H  
ATOM   3356  CA  LEU A 213      -8.845  -8.761  -7.889  1.00 94.19           C  
ATOM   3357  HA  LEU A 213      -8.924  -9.723  -7.385  1.00 94.19           H  
ATOM   3358  C   LEU A 213     -10.218  -8.461  -8.508  1.00 94.19           C  
ATOM   3359  CB  LEU A 213      -8.425  -7.687  -6.867  1.00 94.19           C  
ATOM   3360  HB2 LEU A 213      -9.236  -7.558  -6.151  1.00 94.19           H  
ATOM   3361  HB3 LEU A 213      -8.298  -6.742  -7.394  1.00 94.19           H  
ATOM   3362  O   LEU A 213     -10.314  -7.718  -9.487  1.00 94.19           O  
ATOM   3363  CG  LEU A 213      -7.134  -8.007  -6.087  1.00 94.19           C  
ATOM   3364  HG  LEU A 213      -6.304  -8.155  -6.778  1.00 94.19           H  
ATOM   3365  CD1 LEU A 213      -6.766  -6.858  -5.154  1.00 94.19           C  
ATOM   3366 HD11 LEU A 213      -5.837  -7.085  -4.631  1.00 94.19           H  
ATOM   3367 HD12 LEU A 213      -7.565  -6.712  -4.428  1.00 94.19           H  
ATOM   3368 HD13 LEU A 213      -6.625  -5.937  -5.720  1.00 94.19           H  
ATOM   3369  CD2 LEU A 213      -7.300  -9.252  -5.216  1.00 94.19           C  
ATOM   3370 HD21 LEU A 213      -7.396 -10.128  -5.858  1.00 94.19           H  
ATOM   3371 HD22 LEU A 213      -6.428  -9.383  -4.575  1.00 94.19           H  
ATOM   3372 HD23 LEU A 213      -8.198  -9.161  -4.604  1.00 94.19           H  
ATOM   3373  N   ASP A 214     -11.272  -9.020  -7.914  1.00 92.73           N  
ATOM   3374  H   ASP A 214     -11.107  -9.598  -7.102  1.00 92.73           H  
ATOM   3375  CA  ASP A 214     -12.669  -8.750  -8.277  1.00 92.73           C  
ATOM   3376  HA  ASP A 214     -12.770  -8.739  -9.362  1.00 92.73           H  
ATOM   3377  C   ASP A 214     -13.152  -7.404  -7.716  1.00 92.73           C  
ATOM   3378  CB  ASP A 214     -13.583  -9.840  -7.697  1.00 92.73           C  
ATOM   3379  HB2 ASP A 214     -14.618  -9.592  -7.934  1.00 92.73           H  
ATOM   3380  HB3 ASP A 214     -13.485  -9.831  -6.611  1.00 92.73           H  
ATOM   3381  O   ASP A 214     -14.112  -6.822  -8.232  1.00 92.73           O  
ATOM   3382  CG  ASP A 214     -13.304 -11.246  -8.220  1.00 92.73           C  
ATOM   3383  OD1 ASP A 214     -13.288 -11.416  -9.455  1.00 92.73           O  
ATOM   3384  OD2 ASP A 214     -13.177 -12.160  -7.372  1.00 92.73           O  
ATOM   3385  N   ALA A 215     -12.534  -6.965  -6.613  1.00 94.50           N  
ATOM   3386  H   ALA A 215     -11.810  -7.556  -6.232  1.00 94.50           H  
ATOM   3387  CA  ALA A 215     -12.684  -5.653  -5.994  1.00 94.50           C  
ATOM   3388  HA  ALA A 215     -12.666  -4.905  -6.786  1.00 94.50           H  
ATOM   3389  C   ALA A 215     -11.525  -5.370  -5.022  1.00 94.50           C  
ATOM   3390  CB  ALA A 215     -14.022  -5.573  -5.245  1.00 94.50           C  
ATOM   3391  HB1 ALA A 215     -14.849  -5.662  -5.950  1.00 94.50           H  
ATOM   3392  HB2 ALA A 215     -14.095  -4.610  -4.740  1.00 94.50           H  
ATOM   3393  HB3 ALA A 215     -14.087  -6.364  -4.498  1.00 94.50           H  
ATOM   3394  O   ALA A 215     -10.966  -6.296  -4.427  1.00 94.50           O  
ATOM   3395  N   VAL A 216     -11.206  -4.092  -4.817  1.00 96.22           N  
ATOM   3396  H   VAL A 216     -11.720  -3.385  -5.322  1.00 96.22           H  
ATOM   3397  CA  VAL A 216     -10.285  -3.631  -3.767  1.00 96.22           C  
ATOM   3398  HA  VAL A 216     -10.344  -4.343  -2.943  1.00 96.22           H  
ATOM   3399  C   VAL A 216     -10.727  -2.279  -3.216  1.00 96.22           C  
ATOM   3400  CB  VAL A 216      -8.816  -3.618  -4.244  1.00 96.22           C  
ATOM   3401  HB  VAL A 216      -8.564  -4.636  -4.543  1.00 96.22           H  
ATOM   3402  O   VAL A 216     -11.265  -1.445  -3.945  1.00 96.22           O  
ATOM   3403  CG1 VAL A 216      -8.555  -2.713  -5.448  1.00 96.22           C  
ATOM   3404 HG11 VAL A 216      -9.099  -3.114  -6.303  1.00 96.22           H  
ATOM   3405 HG12 VAL A 216      -7.493  -2.713  -5.693  1.00 96.22           H  
ATOM   3406 HG13 VAL A 216      -8.875  -1.693  -5.235  1.00 96.22           H  
ATOM   3407  CG2 VAL A 216      -7.832  -3.216  -3.142  1.00 96.22           C  
ATOM   3408 HG21 VAL A 216      -8.001  -3.817  -2.249  1.00 96.22           H  
ATOM   3409 HG22 VAL A 216      -6.811  -3.402  -3.475  1.00 96.22           H  
ATOM   3410 HG23 VAL A 216      -7.935  -2.159  -2.897  1.00 96.22           H  
ATOM   3411  N   GLU A 217     -10.497  -2.063  -1.925  1.00 97.34           N  
ATOM   3412  H   GLU A 217     -10.085  -2.806  -1.379  1.00 97.34           H  
ATOM   3413  CA  GLU A 217     -10.700  -0.773  -1.272  1.00 97.34           C  
ATOM   3414  HA  GLU A 217     -10.715   0.011  -2.029  1.00 97.34           H  
ATOM   3415  C   GLU A 217      -9.547  -0.486  -0.311  1.00 97.34           C  
ATOM   3416  CB  GLU A 217     -12.058  -0.773  -0.556  1.00 97.34           C  
ATOM   3417  HB2 GLU A 217     -12.816  -1.073  -1.279  1.00 97.34           H  
ATOM   3418  HB3 GLU A 217     -12.040  -1.488   0.267  1.00 97.34           H  
ATOM   3419  O   GLU A 217      -9.268  -1.284   0.584  1.00 97.34           O  
ATOM   3420  CG  GLU A 217     -12.460   0.599  -0.022  1.00 97.34           C  
ATOM   3421  HG2 GLU A 217     -11.745   0.924   0.733  1.00 97.34           H  
ATOM   3422  HG3 GLU A 217     -12.437   1.295  -0.861  1.00 97.34           H  
ATOM   3423  CD  GLU A 217     -13.874   0.570   0.570  1.00 97.34           C  
ATOM   3424  OE1 GLU A 217     -14.003   0.355   1.796  1.00 97.34           O  
ATOM   3425  OE2 GLU A 217     -14.863   0.721  -0.185  1.00 97.34           O  
ATOM   3426  N   MET A 218      -8.896   0.664  -0.479  1.00 98.41           N  
ATOM   3427  H   MET A 218      -9.227   1.285  -1.204  1.00 98.41           H  
ATOM   3428  CA  MET A 218      -7.930   1.193   0.482  1.00 98.41           C  
ATOM   3429  HA  MET A 218      -7.571   0.389   1.123  1.00 98.41           H  
ATOM   3430  C   MET A 218      -8.615   2.247   1.341  1.00 98.41           C  
ATOM   3431  CB  MET A 218      -6.721   1.828  -0.207  1.00 98.41           C  
ATOM   3432  HB2 MET A 218      -7.050   2.730  -0.724  1.00 98.41           H  
ATOM   3433  HB3 MET A 218      -6.013   2.135   0.562  1.00 98.41           H  
ATOM   3434  O   MET A 218      -9.250   3.168   0.820  1.00 98.41           O  
ATOM   3435  CG  MET A 218      -6.003   0.926  -1.212  1.00 98.41           C  
ATOM   3436  HG2 MET A 218      -5.583   0.061  -0.699  1.00 98.41           H  
ATOM   3437  HG3 MET A 218      -6.723   0.571  -1.949  1.00 98.41           H  
ATOM   3438  SD  MET A 218      -4.687   1.794  -2.106  1.00 98.41           S  
ATOM   3439  CE  MET A 218      -3.485   2.086  -0.778  1.00 98.41           C  
ATOM   3440  HE1 MET A 218      -3.232   1.142  -0.295  1.00 98.41           H  
ATOM   3441  HE2 MET A 218      -2.579   2.522  -1.201  1.00 98.41           H  
ATOM   3442  HE3 MET A 218      -3.899   2.772  -0.039  1.00 98.41           H  
ATOM   3443  N   LYS A 219      -8.453   2.157   2.657  1.00 97.92           N  
ATOM   3444  H   LYS A 219      -7.946   1.366   3.028  1.00 97.92           H  
ATOM   3445  CA  LYS A 219      -9.097   3.066   3.600  1.00 97.92           C  
ATOM   3446  HA  LYS A 219      -9.251   4.022   3.100  1.00 97.92           H  
ATOM   3447  C   LYS A 219      -8.217   3.351   4.808  1.00 97.92           C  
ATOM   3448  CB  LYS A 219     -10.480   2.501   3.958  1.00 97.92           C  
ATOM   3449  HB2 LYS A 219     -11.054   3.277   4.463  1.00 97.92           H  
ATOM   3450  HB3 LYS A 219     -11.004   2.262   3.033  1.00 97.92           H  
ATOM   3451  O   LYS A 219      -7.444   2.499   5.235  1.00 97.92           O  
ATOM   3452  CG  LYS A 219     -10.423   1.240   4.833  1.00 97.92           C  
ATOM   3453  HG2 LYS A 219     -10.064   1.520   5.823  1.00 97.92           H  
ATOM   3454  HG3 LYS A 219      -9.716   0.522   4.417  1.00 97.92           H  
ATOM   3455  CD  LYS A 219     -11.802   0.582   4.976  1.00 97.92           C  
ATOM   3456  HD2 LYS A 219     -11.922   0.202   5.990  1.00 97.92           H  
ATOM   3457  HD3 LYS A 219     -12.592   1.304   4.770  1.00 97.92           H  
ATOM   3458  CE  LYS A 219     -11.892  -0.585   4.003  1.00 97.92           C  
ATOM   3459  HE2 LYS A 219     -11.210  -1.369   4.334  1.00 97.92           H  
ATOM   3460  HE3 LYS A 219     -11.571  -0.260   3.013  1.00 97.92           H  
ATOM   3461  NZ  LYS A 219     -13.256  -1.134   3.904  1.00 97.92           N  
ATOM   3462  HZ1 LYS A 219     -13.738  -0.699   3.130  1.00 97.92           H  
ATOM   3463  HZ2 LYS A 219     -13.835  -0.978   4.716  1.00 97.92           H  
ATOM   3464  HZ3 LYS A 219     -13.184  -2.130   3.749  1.00 97.92           H  
ATOM   3465  N   ILE A 220      -8.333   4.555   5.353  1.00 97.97           N  
ATOM   3466  H   ILE A 220      -9.025   5.183   4.969  1.00 97.97           H  
ATOM   3467  CA  ILE A 220      -7.510   5.026   6.469  1.00 97.97           C  
ATOM   3468  HA  ILE A 220      -6.888   4.195   6.800  1.00 97.97           H  
ATOM   3469  C   ILE A 220      -8.362   5.421   7.657  1.00 97.97           C  
ATOM   3470  CB  ILE A 220      -6.563   6.169   6.062  1.00 97.97           C  
ATOM   3471  HB  ILE A 220      -5.967   6.436   6.934  1.00 97.97           H  
ATOM   3472  O   ILE A 220      -9.485   5.898   7.501  1.00 97.97           O  
ATOM   3473  CG1 ILE A 220      -7.327   7.434   5.606  1.00 97.97           C  
ATOM   3474 HG12 ILE A 220      -7.969   7.774   6.419  1.00 97.97           H  
ATOM   3475 HG13 ILE A 220      -7.966   7.189   4.757  1.00 97.97           H  
ATOM   3476  CG2 ILE A 220      -5.597   5.643   4.996  1.00 97.97           C  
ATOM   3477 HG21 ILE A 220      -6.129   5.405   4.075  1.00 97.97           H  
ATOM   3478 HG22 ILE A 220      -4.846   6.407   4.794  1.00 97.97           H  
ATOM   3479 HG23 ILE A 220      -5.089   4.751   5.362  1.00 97.97           H  
ATOM   3480  CD1 ILE A 220      -6.432   8.617   5.220  1.00 97.97           C  
ATOM   3481 HD11 ILE A 220      -5.798   8.892   6.063  1.00 97.97           H  
ATOM   3482 HD12 ILE A 220      -7.060   9.465   4.947  1.00 97.97           H  
ATOM   3483 HD13 ILE A 220      -5.809   8.370   4.361  1.00 97.97           H  
ATOM   3484  N   ARG A 221      -7.815   5.249   8.853  1.00 95.61           N  
ATOM   3485  H   ARG A 221      -6.909   4.807   8.905  1.00 95.61           H  
ATOM   3486  CA  ARG A 221      -8.476   5.639  10.096  1.00 95.61           C  
ATOM   3487  HA  ARG A 221      -9.177   6.449   9.897  1.00 95.61           H  
ATOM   3488  C   ARG A 221      -7.447   6.128  11.089  1.00 95.61           C  
ATOM   3489  CB  ARG A 221      -9.267   4.441  10.620  1.00 95.61           C  
ATOM   3490  HB2 ARG A 221      -9.978   4.154   9.845  1.00 95.61           H  
ATOM   3491  HB3 ARG A 221      -8.587   3.608  10.802  1.00 95.61           H  
ATOM   3492  O   ARG A 221      -6.322   5.640  11.124  1.00 95.61           O  
ATOM   3493  CG  ARG A 221     -10.067   4.728  11.890  1.00 95.61           C  
ATOM   3494  HG2 ARG A 221      -9.399   4.912  12.732  1.00 95.61           H  
ATOM   3495  HG3 ARG A 221     -10.699   5.604  11.741  1.00 95.61           H  
ATOM   3496  CD  ARG A 221     -10.941   3.516  12.192  1.00 95.61           C  
ATOM   3497  HD2 ARG A 221     -11.434   3.189  11.276  1.00 95.61           H  
ATOM   3498  HD3 ARG A 221     -11.722   3.817  12.890  1.00 95.61           H  
ATOM   3499  NE  ARG A 221     -10.155   2.404  12.759  1.00 95.61           N  
ATOM   3500  HE  ARG A 221      -9.146   2.451  12.724  1.00 95.61           H  
ATOM   3501  NH1 ARG A 221     -11.889   0.964  13.114  1.00 95.61           N  
ATOM   3502 HH11 ARG A 221     -12.194   0.021  13.306  1.00 95.61           H  
ATOM   3503 HH12 ARG A 221     -12.537   1.635  12.725  1.00 95.61           H  
ATOM   3504  NH2 ARG A 221      -9.783   0.287  13.439  1.00 95.61           N  
ATOM   3505 HH21 ARG A 221      -8.810   0.522  13.304  1.00 95.61           H  
ATOM   3506 HH22 ARG A 221     -10.036  -0.687  13.352  1.00 95.61           H  
ATOM   3507  CZ  ARG A 221     -10.618   1.224  13.104  1.00 95.61           C  
ATOM   3508  N   ARG A 222      -7.819   7.116  11.894  1.00 94.80           N  
ATOM   3509  H   ARG A 222      -8.770   7.452  11.834  1.00 94.80           H  
ATOM   3510  CA  ARG A 222      -6.945   7.619  12.951  1.00 94.80           C  
ATOM   3511  HA  ARG A 222      -5.967   7.826  12.516  1.00 94.80           H  
ATOM   3512  C   ARG A 222      -6.781   6.531  14.018  1.00 94.80           C  
ATOM   3513  CB  ARG A 222      -7.539   8.921  13.492  1.00 94.80           C  
ATOM   3514  HB2 ARG A 222      -8.310   8.690  14.226  1.00 94.80           H  
ATOM   3515  HB3 ARG A 222      -7.994   9.481  12.675  1.00 94.80           H  
ATOM   3516  O   ARG A 222      -7.765   5.951  14.461  1.00 94.80           O  
ATOM   3517  CG  ARG A 222      -6.459   9.803  14.114  1.00 94.80           C  
ATOM   3518  HG2 ARG A 222      -5.934   9.241  14.886  1.00 94.80           H  
ATOM   3519  HG3 ARG A 222      -5.732  10.093  13.356  1.00 94.80           H  
ATOM   3520  CD  ARG A 222      -7.119  11.063  14.690  1.00 94.80           C  
ATOM   3521  HD2 ARG A 222      -7.184  11.817  13.906  1.00 94.80           H  
ATOM   3522  HD3 ARG A 222      -8.129  10.819  15.020  1.00 94.80           H  
ATOM   3523  NE  ARG A 222      -6.379  11.544  15.862  1.00 94.80           N  
ATOM   3524  HE  ARG A 222      -6.255  10.833  16.568  1.00 94.80           H  
ATOM   3525  NH1 ARG A 222      -6.495  13.800  15.507  1.00 94.80           N  
ATOM   3526 HH11 ARG A 222      -6.086  14.713  15.645  1.00 94.80           H  
ATOM   3527 HH12 ARG A 222      -7.006  13.614  14.655  1.00 94.80           H  
ATOM   3528  NH2 ARG A 222      -5.372  12.991  17.270  1.00 94.80           N  
ATOM   3529 HH21 ARG A 222      -5.052  13.916  17.517  1.00 94.80           H  
ATOM   3530 HH22 ARG A 222      -5.173  12.193  17.856  1.00 94.80           H  
ATOM   3531  CZ  ARG A 222      -6.074  12.776  16.194  1.00 94.80           C  
ATOM   3532  N   ARG A 223      -5.560   6.234  14.455  1.00 91.92           N  
ATOM   3533  H   ARG A 223      -4.782   6.731  14.043  1.00 91.92           H  
ATOM   3534  CA  ARG A 223      -5.288   5.080  15.332  1.00 91.92           C  
ATOM   3535  HA  ARG A 223      -5.741   4.199  14.876  1.00 91.92           H  
ATOM   3536  C   ARG A 223      -5.916   5.206  16.726  1.00 91.92           C  
ATOM   3537  CB  ARG A 223      -3.770   4.872  15.396  1.00 91.92           C  
ATOM   3538  HB2 ARG A 223      -3.314   5.672  15.979  1.00 91.92           H  
ATOM   3539  HB3 ARG A 223      -3.371   4.912  14.383  1.00 91.92           H  
ATOM   3540  O   ARG A 223      -6.256   4.207  17.351  1.00 91.92           O  
ATOM   3541  CG  ARG A 223      -3.413   3.506  15.998  1.00 91.92           C  
ATOM   3542  HG2 ARG A 223      -3.725   3.452  17.041  1.00 91.92           H  
ATOM   3543  HG3 ARG A 223      -3.933   2.729  15.438  1.00 91.92           H  
ATOM   3544  CD  ARG A 223      -1.911   3.238  15.903  1.00 91.92           C  
ATOM   3545  HD2 ARG A 223      -1.730   2.192  16.151  1.00 91.92           H  
ATOM   3546  HD3 ARG A 223      -1.604   3.396  14.869  1.00 91.92           H  
ATOM   3547  NE  ARG A 223      -1.119   4.094  16.813  1.00 91.92           N  
ATOM   3548  HE  ARG A 223      -1.608   4.561  17.563  1.00 91.92           H  
ATOM   3549  NH1 ARG A 223       0.866   3.721  15.749  1.00 91.92           N  
ATOM   3550 HH11 ARG A 223       0.376   3.239  15.009  1.00 91.92           H  
ATOM   3551 HH12 ARG A 223       1.755   4.050  15.402  1.00 91.92           H  
ATOM   3552  NH2 ARG A 223       0.818   5.065  17.537  1.00 91.92           N  
ATOM   3553 HH21 ARG A 223       0.333   5.545  18.282  1.00 91.92           H  
ATOM   3554 HH22 ARG A 223       1.810   5.181  17.392  1.00 91.92           H  
ATOM   3555  CZ  ARG A 223       0.184   4.291  16.701  1.00 91.92           C  
ATOM   3556  N   ASP A 224      -6.099   6.433  17.210  1.00 88.40           N  
ATOM   3557  H   ASP A 224      -5.909   7.219  16.604  1.00 88.40           H  
ATOM   3558  CA  ASP A 224      -6.792   6.732  18.469  1.00 88.40           C  
ATOM   3559  HA  ASP A 224      -6.530   5.952  19.185  1.00 88.40           H  
ATOM   3560  C   ASP A 224      -8.324   6.689  18.343  1.00 88.40           C  
ATOM   3561  CB  ASP A 224      -6.301   8.072  19.068  1.00 88.40           C  
ATOM   3562  HB2 ASP A 224      -6.721   8.186  20.067  1.00 88.40           H  
ATOM   3563  HB3 ASP A 224      -5.216   8.034  19.169  1.00 88.40           H  
ATOM   3564  O   ASP A 224      -9.003   6.906  19.344  1.00 88.40           O  
ATOM   3565  CG  ASP A 224      -6.673   9.306  18.233  1.00 88.40           C  
ATOM   3566  OD1 ASP A 224      -7.018   9.128  17.052  1.00 88.40           O  
ATOM   3567  OD2 ASP A 224      -6.543  10.473  18.687  1.00 88.40           O  
ATOM   3568  N   PHE A 225      -8.881   6.363  17.167  1.00 83.21           N  
ATOM   3569  H   PHE A 225      -8.280   6.225  16.367  1.00 83.21           H  
ATOM   3570  CA  PHE A 225     -10.326   6.275  16.943  1.00 83.21           C  
ATOM   3571  HA  PHE A 225     -10.754   7.275  17.008  1.00 83.21           H  
ATOM   3572  C   PHE A 225     -10.994   5.420  18.024  1.00 83.21           C  
ATOM   3573  CB  PHE A 225     -10.580   5.724  15.530  1.00 83.21           C  
ATOM   3574  HB2 PHE A 225     -10.094   4.754  15.422  1.00 83.21           H  
ATOM   3575  HB3 PHE A 225     -10.123   6.411  14.818  1.00 83.21           H  
ATOM   3576  O   PHE A 225     -11.900   5.885  18.703  1.00 83.21           O  
ATOM   3577  CG  PHE A 225     -12.030   5.610  15.127  1.00 83.21           C  
ATOM   3578  CD1 PHE A 225     -12.662   4.355  15.058  1.00 83.21           C  
ATOM   3579  HD1 PHE A 225     -12.101   3.458  15.273  1.00 83.21           H  
ATOM   3580  CD2 PHE A 225     -12.732   6.765  14.748  1.00 83.21           C  
ATOM   3581  HD2 PHE A 225     -12.258   7.735  14.774  1.00 83.21           H  
ATOM   3582  CE1 PHE A 225     -14.010   4.261  14.661  1.00 83.21           C  
ATOM   3583  HE1 PHE A 225     -14.493   3.299  14.570  1.00 83.21           H  
ATOM   3584  CE2 PHE A 225     -14.061   6.666  14.317  1.00 83.21           C  
ATOM   3585  HE2 PHE A 225     -14.588   7.558  14.011  1.00 83.21           H  
ATOM   3586  CZ  PHE A 225     -14.711   5.421  14.301  1.00 83.21           C  
ATOM   3587  HZ  PHE A 225     -15.732   5.353  13.954  1.00 83.21           H  
ATOM   3588  N   ASN A 226     -10.468   4.215  18.283  1.00 75.06           N  
ATOM   3589  H   ASN A 226      -9.673   3.930  17.728  1.00 75.06           H  
ATOM   3590  CA  ASN A 226     -10.979   3.297  19.310  1.00 75.06           C  
ATOM   3591  HA  ASN A 226     -12.065   3.242  19.240  1.00 75.06           H  
ATOM   3592  C   ASN A 226     -10.809   3.755  20.761  1.00 75.06           C  
ATOM   3593  CB  ASN A 226     -10.452   1.877  19.040  1.00 75.06           C  
ATOM   3594  HB2 ASN A 226      -9.383   1.910  18.828  1.00 75.06           H  
ATOM   3595  HB3 ASN A 226     -10.596   1.263  19.930  1.00 75.06           H  
ATOM   3596  O   ASN A 226     -11.548   3.264  21.614  1.00 75.06           O  
ATOM   3597  CG  ASN A 226     -11.194   1.189  17.904  1.00 75.06           C  
ATOM   3598  ND2 ASN A 226     -10.513   0.631  16.934  1.00 75.06           N  
ATOM   3599 HD21 ASN A 226     -11.032   0.161  16.206  1.00 75.06           H  
ATOM   3600 HD22 ASN A 226      -9.504   0.649  16.905  1.00 75.06           H  
ATOM   3601  OD1 ASN A 226     -12.412   1.145  17.889  1.00 75.06           O  
ATOM   3602  N   LEU A 227      -9.907   4.699  21.028  1.00 74.36           N  
ATOM   3603  H   LEU A 227      -9.447   5.156  20.254  1.00 74.36           H  
ATOM   3604  CA  LEU A 227      -9.604   5.190  22.373  1.00 74.36           C  
ATOM   3605  HA  LEU A 227      -9.795   4.399  23.098  1.00 74.36           H  
ATOM   3606  C   LEU A 227     -10.488   6.366  22.798  1.00 74.36           C  
ATOM   3607  CB  LEU A 227      -8.117   5.577  22.445  1.00 74.36           C  
ATOM   3608  HB2 LEU A 227      -7.911   5.965  23.443  1.00 74.36           H  
ATOM   3609  HB3 LEU A 227      -7.932   6.384  21.736  1.00 74.36           H  
ATOM   3610  O   LEU A 227     -10.604   6.628  23.989  1.00 74.36           O  
ATOM   3611  CG  LEU A 227      -7.138   4.425  22.158  1.00 74.36           C  
ATOM   3612  HG  LEU A 227      -7.329   4.017  21.166  1.00 74.36           H  
ATOM   3613  CD1 LEU A 227      -5.705   4.957  22.178  1.00 74.36           C  
ATOM   3614 HD11 LEU A 227      -5.011   4.153  21.937  1.00 74.36           H  
ATOM   3615 HD12 LEU A 227      -5.596   5.752  21.440  1.00 74.36           H  
ATOM   3616 HD13 LEU A 227      -5.469   5.353  23.166  1.00 74.36           H  
ATOM   3617  CD2 LEU A 227      -7.251   3.300  23.189  1.00 74.36           C  
ATOM   3618 HD21 LEU A 227      -6.490   2.544  22.996  1.00 74.36           H  
ATOM   3619 HD22 LEU A 227      -7.115   3.699  24.194  1.00 74.36           H  
ATOM   3620 HD23 LEU A 227      -8.230   2.825  23.120  1.00 74.36           H  
ATOM   3621  N   ARG A 228     -11.133   7.054  21.851  1.00 60.81           N  
ATOM   3622  H   ARG A 228     -10.981   6.786  20.889  1.00 60.81           H  
ATOM   3623  CA  ARG A 228     -12.043   8.182  22.111  1.00 60.81           C  
ATOM   3624  HA  ARG A 228     -11.683   8.743  22.973  1.00 60.81           H  
ATOM   3625  C   ARG A 228     -13.455   7.721  22.502  1.00 60.81           C  
ATOM   3626  CB  ARG A 228     -12.061   9.116  20.894  1.00 60.81           C  
ATOM   3627  HB2 ARG A 228     -12.373   8.550  20.016  1.00 60.81           H  
ATOM   3628  HB3 ARG A 228     -12.786   9.911  21.066  1.00 60.81           H  
ATOM   3629  O   ARG A 228     -14.431   8.176  21.916  1.00 60.81           O  
ATOM   3630  CG  ARG A 228     -10.703   9.765  20.631  1.00 60.81           C  
ATOM   3631  HG2 ARG A 228     -10.424  10.390  21.480  1.00 60.81           H  
ATOM   3632  HG3 ARG A 228      -9.937   9.006  20.474  1.00 60.81           H  
ATOM   3633  CD  ARG A 228     -10.833  10.620  19.377  1.00 60.81           C  
ATOM   3634  HD2 ARG A 228     -11.593  11.381  19.552  1.00 60.81           H  
ATOM   3635  HD3 ARG A 228     -11.154   9.990  18.547  1.00 60.81           H  
ATOM   3636  NE  ARG A 228      -9.552  11.244  19.045  1.00 60.81           N  
ATOM   3637  HE  ARG A 228      -8.709  10.790  19.369  1.00 60.81           H  
ATOM   3638  NH1 ARG A 228     -10.382  12.937  17.727  1.00 60.81           N  
ATOM   3639 HH11 ARG A 228     -10.262  13.791  17.201  1.00 60.81           H  
ATOM   3640 HH12 ARG A 228     -11.302  12.522  17.766  1.00 60.81           H  
ATOM   3641  NH2 ARG A 228      -8.202  12.816  18.251  1.00 60.81           N  
ATOM   3642 HH21 ARG A 228      -7.464  12.208  18.578  1.00 60.81           H  
ATOM   3643 HH22 ARG A 228      -8.033  13.669  17.737  1.00 60.81           H  
ATOM   3644  CZ  ARG A 228      -9.398  12.334  18.337  1.00 60.81           C  
ATOM   3645  N   ARG A 229     -13.551   6.748  23.411  1.00 55.11           N  
ATOM   3646  H   ARG A 229     -12.715   6.566  23.948  1.00 55.11           H  
ATOM   3647  CA  ARG A 229     -14.830   6.328  24.005  1.00 55.11           C  
ATOM   3648  HA  ARG A 229     -15.634   6.420  23.275  1.00 55.11           H  
ATOM   3649  C   ARG A 229     -15.247   7.264  25.128  1.00 55.11           C  
ATOM   3650  CB  ARG A 229     -14.772   4.892  24.532  1.00 55.11           C  
ATOM   3651  HB2 ARG A 229     -13.874   4.762  25.136  1.00 55.11           H  
ATOM   3652  HB3 ARG A 229     -15.639   4.733  25.174  1.00 55.11           H  
ATOM   3653  O   ARG A 229     -14.340   7.732  25.848  1.00 55.11           O  
ATOM   3654  CG  ARG A 229     -14.810   3.859  23.408  1.00 55.11           C  
ATOM   3655  HG2 ARG A 229     -15.673   4.044  22.768  1.00 55.11           H  
ATOM   3656  HG3 ARG A 229     -13.897   3.928  22.816  1.00 55.11           H  
ATOM   3657  CD  ARG A 229     -14.928   2.466  24.030  1.00 55.11           C  
ATOM   3658  HD2 ARG A 229     -14.085   2.311  24.702  1.00 55.11           H  
ATOM   3659  HD3 ARG A 229     -15.852   2.423  24.607  1.00 55.11           H  
ATOM   3660  NE  ARG A 229     -14.936   1.405  23.008  1.00 55.11           N  
ATOM   3661  HE  ARG A 229     -14.724   1.691  22.063  1.00 55.11           H  
ATOM   3662  NH1 ARG A 229     -15.438  -0.332  24.415  1.00 55.11           N  
ATOM   3663 HH11 ARG A 229     -15.485   0.329  25.177  1.00 55.11           H  
ATOM   3664 HH12 ARG A 229     -15.633  -1.311  24.568  1.00 55.11           H  
ATOM   3665  NH2 ARG A 229     -15.133  -0.725  22.240  1.00 55.11           N  
ATOM   3666 HH21 ARG A 229     -15.325  -1.702  22.407  1.00 55.11           H  
ATOM   3667 HH22 ARG A 229     -14.946  -0.402  21.301  1.00 55.11           H  
ATOM   3668  CZ  ARG A 229     -15.168   0.126  23.225  1.00 55.11           C  
ATOM   3669  OXT ARG A 229     -16.477   7.399  25.255  1.00 55.11           O  
TER    3670      ARG A 229                                                       
END   
