# Supplementary material for: Nuclear genome of Bulinus truncatus, an intermediate host of the carcinogenic human blood fluke Schistosoma haematobium
Source: Nat Commun. 2022 Feb 21;13:977. doi: 10.1038/s41467-022-28634-9 (PMC8861042; doi:10.1038/s41467-022-28634-9)
Supplement: Supplementary file 6 — Supplementary Data 3 [file 41467_2022_28634_MOESM6_ESM.zip › Supplementary_Data_3/btru_054126-t1.mature.pep.pdb]

ATOM      1  N   MET A   1      44.747  41.777 -33.596  1.00 29.76           N  
ATOM      2  H   MET A   1      43.834  41.620 -33.192  1.00 29.76           H  
ATOM      3  H2  MET A   1      44.803  42.725 -33.940  1.00 29.76           H  
ATOM      4  H3  MET A   1      44.861  41.126 -34.360  1.00 29.76           H  
ATOM      5  CA  MET A   1      45.766  41.532 -32.554  1.00 29.76           C  
ATOM      6  HA  MET A   1      46.763  41.597 -32.990  1.00 29.76           H  
ATOM      7  C   MET A   1      45.574  40.116 -32.035  1.00 29.76           C  
ATOM      8  CB  MET A   1      45.667  42.559 -31.413  1.00 29.76           C  
ATOM      9  HB2 MET A   1      44.621  42.800 -31.220  1.00 29.76           H  
ATOM     10  HB3 MET A   1      46.087  42.127 -30.505  1.00 29.76           H  
ATOM     11  O   MET A   1      44.436  39.753 -31.782  1.00 29.76           O  
ATOM     12  CG  MET A   1      46.452  43.840 -31.717  1.00 29.76           C  
ATOM     13  HG2 MET A   1      47.512  43.595 -31.772  1.00 29.76           H  
ATOM     14  HG3 MET A   1      46.137  44.246 -32.678  1.00 29.76           H  
ATOM     15  SD  MET A   1      46.218  45.117 -30.456  1.00 29.76           S  
ATOM     16  CE  MET A   1      47.553  46.272 -30.877  1.00 29.76           C  
ATOM     17  HE1 MET A   1      47.524  47.121 -30.194  1.00 29.76           H  
ATOM     18  HE2 MET A   1      47.426  46.632 -31.898  1.00 29.76           H  
ATOM     19  HE3 MET A   1      48.518  45.774 -30.782  1.00 29.76           H  
ATOM     20  N   PHE A   2      46.673  39.363 -31.935  1.00 28.11           N  
ATOM     21  H   PHE A   2      47.557  39.825 -32.093  1.00 28.11           H  
ATOM     22  CA  PHE A   2      46.812  37.960 -31.502  1.00 28.11           C  
ATOM     23  HA  PHE A   2      47.888  37.828 -31.387  1.00 28.11           H  
ATOM     24  C   PHE A   2      46.458  36.848 -32.509  1.00 28.11           C  
ATOM     25  CB  PHE A   2      46.306  37.758 -30.069  1.00 28.11           C  
ATOM     26  HB2 PHE A   2      46.407  36.706 -29.803  1.00 28.11           H  
ATOM     27  HB3 PHE A   2      45.250  38.017 -29.994  1.00 28.11           H  
ATOM     28  O   PHE A   2      45.407  36.222 -32.466  1.00 28.11           O  
ATOM     29  CG  PHE A   2      47.129  38.579 -29.096  1.00 28.11           C  
ATOM     30  CD1 PHE A   2      48.410  38.128 -28.722  1.00 28.11           C  
ATOM     31  HD1 PHE A   2      48.770  37.168 -29.060  1.00 28.11           H  
ATOM     32  CD2 PHE A   2      46.666  39.827 -28.638  1.00 28.11           C  
ATOM     33  HD2 PHE A   2      45.676  40.167 -28.905  1.00 28.11           H  
ATOM     34  CE1 PHE A   2      49.225  38.923 -27.899  1.00 28.11           C  
ATOM     35  HE1 PHE A   2      50.202  38.569 -27.603  1.00 28.11           H  
ATOM     36  CE2 PHE A   2      47.485  40.624 -27.818  1.00 28.11           C  
ATOM     37  HE2 PHE A   2      47.127  41.575 -27.452  1.00 28.11           H  
ATOM     38  CZ  PHE A   2      48.765  40.172 -27.450  1.00 28.11           C  
ATOM     39  HZ  PHE A   2      49.388  40.776 -26.808  1.00 28.11           H  
ATOM     40  N   ASN A   3      47.440  36.581 -33.379  1.00 24.35           N  
ATOM     41  H   ASN A   3      48.237  37.200 -33.340  1.00 24.35           H  
ATOM     42  CA  ASN A   3      47.781  35.248 -33.881  1.00 24.35           C  
ATOM     43  HA  ASN A   3      46.880  34.665 -34.073  1.00 24.35           H  
ATOM     44  C   ASN A   3      48.638  34.544 -32.812  1.00 24.35           C  
ATOM     45  CB  ASN A   3      48.640  35.414 -35.168  1.00 24.35           C  
ATOM     46  HB2 ASN A   3      49.538  34.802 -35.084  1.00 24.35           H  
ATOM     47  HB3 ASN A   3      48.978  36.445 -35.268  1.00 24.35           H  
ATOM     48  O   ASN A   3      49.635  35.131 -32.394  1.00 24.35           O  
ATOM     49  CG  ASN A   3      47.975  34.997 -36.464  1.00 24.35           C  
ATOM     50  ND2 ASN A   3      48.576  35.314 -37.588  1.00 24.35           N  
ATOM     51 HD21 ASN A   3      48.123  34.998 -38.434  1.00 24.35           H  
ATOM     52 HD22 ASN A   3      49.468  35.789 -37.590  1.00 24.35           H  
ATOM     53  OD1 ASN A   3      46.937  34.367 -36.496  1.00 24.35           O  
ATOM     54  N   SER A   4      48.295  33.321 -32.397  1.00 29.79           N  
ATOM     55  H   SER A   4      47.335  33.047 -32.547  1.00 29.79           H  
ATOM     56  CA  SER A   4      49.229  32.193 -32.166  1.00 29.79           C  
ATOM     57  HA  SER A   4      49.541  31.837 -33.148  1.00 29.79           H  
ATOM     58  C   SER A   4      48.535  31.018 -31.458  1.00 29.79           C  
ATOM     59  CB  SER A   4      50.536  32.530 -31.419  1.00 29.79           C  
ATOM     60  HB2 SER A   4      50.978  31.616 -31.024  1.00 29.79           H  
ATOM     61  HB3 SER A   4      51.242  32.961 -32.129  1.00 29.79           H  
ATOM     62  O   SER A   4      47.942  31.160 -30.396  1.00 29.79           O  
ATOM     63  OG  SER A   4      50.357  33.449 -30.370  1.00 29.79           O  
ATOM     64  HG  SER A   4      50.104  34.277 -30.785  1.00 29.79           H  
ATOM     65  N   SER A   5      48.598  29.867 -32.133  1.00 27.16           N  
ATOM     66  H   SER A   5      49.012  29.965 -33.049  1.00 27.16           H  
ATOM     67  CA  SER A   5      48.717  28.494 -31.621  1.00 27.16           C  
ATOM     68  HA  SER A   5      47.994  27.864 -32.139  1.00 27.16           H  
ATOM     69  C   SER A   5      48.561  28.254 -30.114  1.00 27.16           C  
ATOM     70  CB  SER A   5      50.132  28.020 -32.003  1.00 27.16           C  
ATOM     71  HB2 SER A   5      50.201  27.925 -33.087  1.00 27.16           H  
ATOM     72  HB3 SER A   5      50.332  27.046 -31.557  1.00 27.16           H  
ATOM     73  O   SER A   5      49.449  28.637 -29.370  1.00 27.16           O  
ATOM     74  OG  SER A   5      51.102  28.957 -31.563  1.00 27.16           O  
ATOM     75  HG  SER A   5      50.993  29.030 -30.612  1.00 27.16           H  
ATOM     76  N   PHE A   6      47.556  27.472 -29.712  1.00 28.59           N  
ATOM     77  H   PHE A   6      46.733  27.418 -30.295  1.00 28.59           H  
ATOM     78  CA  PHE A   6      47.685  26.359 -28.758  1.00 28.59           C  
ATOM     79  HA  PHE A   6      48.571  25.786 -29.030  1.00 28.59           H  
ATOM     80  C   PHE A   6      46.475  25.430 -28.941  1.00 28.59           C  
ATOM     81  CB  PHE A   6      47.867  26.818 -27.295  1.00 28.59           C  
ATOM     82  HB2 PHE A   6      47.551  27.855 -27.187  1.00 28.59           H  
ATOM     83  HB3 PHE A   6      47.226  26.218 -26.649  1.00 28.59           H  
ATOM     84  O   PHE A   6      45.376  25.887 -29.261  1.00 28.59           O  
ATOM     85  CG  PHE A   6      49.303  26.658 -26.808  1.00 28.59           C  
ATOM     86  CD1 PHE A   6      49.772  25.395 -26.394  1.00 28.59           C  
ATOM     87  HD1 PHE A   6      49.095  24.556 -26.346  1.00 28.59           H  
ATOM     88  CD2 PHE A   6      50.191  27.751 -26.799  1.00 28.59           C  
ATOM     89  HD2 PHE A   6      49.832  28.740 -27.042  1.00 28.59           H  
ATOM     90  CE1 PHE A   6      51.122  25.223 -26.036  1.00 28.59           C  
ATOM     91  HE1 PHE A   6      51.472  24.253 -25.714  1.00 28.59           H  
ATOM     92  CE2 PHE A   6      51.549  27.573 -26.485  1.00 28.59           C  
ATOM     93  HE2 PHE A   6      52.222  28.417 -26.507  1.00 28.59           H  
ATOM     94  CZ  PHE A   6      52.017  26.306 -26.104  1.00 28.59           C  
ATOM     95  HZ  PHE A   6      53.055  26.169 -25.838  1.00 28.59           H  
ATOM     96  N   GLY A   7      46.718  24.122 -28.853  1.00 27.42           N  
ATOM     97  H   GLY A   7      47.623  23.838 -28.508  1.00 27.42           H  
ATOM     98  CA  GLY A   7      45.676  23.103 -28.867  1.00 27.42           C  
ATOM     99  HA2 GLY A   7      46.139  22.117 -28.919  1.00 27.42           H  
ATOM    100  HA3 GLY A   7      45.034  23.240 -29.737  1.00 27.42           H  
ATOM    101  C   GLY A   7      44.809  23.161 -27.610  1.00 27.42           C  
ATOM    102  O   GLY A   7      44.935  24.062 -26.790  1.00 27.42           O  
ATOM    103  N   ASP A   8      43.977  22.137 -27.471  1.00 26.56           N  
ATOM    104  H   ASP A   8      44.063  21.404 -28.160  1.00 26.56           H  
ATOM    105  CA  ASP A   8      43.238  21.772 -26.262  1.00 26.56           C  
ATOM    106  HA  ASP A   8      43.158  20.690 -26.363  1.00 26.56           H  
ATOM    107  C   ASP A   8      41.779  22.243 -26.162  1.00 26.56           C  
ATOM    108  CB  ASP A   8      44.060  21.924 -24.964  1.00 26.56           C  
ATOM    109  HB2 ASP A   8      43.514  21.437 -24.155  1.00 26.56           H  
ATOM    110  HB3 ASP A   8      44.161  22.976 -24.695  1.00 26.56           H  
ATOM    111  O   ASP A   8      41.386  23.359 -26.488  1.00 26.56           O  
ATOM    112  CG  ASP A   8      45.438  21.258 -25.080  1.00 26.56           C  
ATOM    113  OD1 ASP A   8      45.511  20.231 -25.798  1.00 26.56           O  
ATOM    114  OD2 ASP A   8      46.395  21.760 -24.454  1.00 26.56           O  
ATOM    115  N   SER A   9      40.967  21.268 -25.749  1.00 27.56           N  
ATOM    116  H   SER A   9      41.454  20.422 -25.490  1.00 27.56           H  
ATOM    117  CA  SER A   9      39.539  21.274 -25.425  1.00 27.56           C  
ATOM    118  HA  SER A   9      39.023  20.667 -26.168  1.00 27.56           H  
ATOM    119  C   SER A   9      38.842  22.640 -25.347  1.00 27.56           C  
ATOM    120  CB  SER A   9      39.385  20.581 -24.065  1.00 27.56           C  
ATOM    121  HB2 SER A   9      39.752  19.556 -24.130  1.00 27.56           H  
ATOM    122  HB3 SER A   9      38.329  20.553 -23.797  1.00 27.56           H  
ATOM    123  O   SER A   9      39.124  23.451 -24.465  1.00 27.56           O  
ATOM    124  OG  SER A   9      40.104  21.271 -23.058  1.00 27.56           O  
ATOM    125  HG  SER A   9      40.180  22.186 -23.339  1.00 27.56           H  
ATOM    126  N   ILE A  10      37.803  22.830 -26.163  1.00 31.04           N  
ATOM    127  H   ILE A  10      37.600  22.129 -26.862  1.00 31.04           H  
ATOM    128  CA  ILE A  10      36.847  23.929 -25.984  1.00 31.04           C  
ATOM    129  HA  ILE A  10      37.402  24.843 -25.770  1.00 31.04           H  
ATOM    130  C   ILE A  10      35.974  23.598 -24.762  1.00 31.04           C  
ATOM    131  CB  ILE A  10      36.016  24.168 -27.271  1.00 31.04           C  
ATOM    132  HB  ILE A  10      35.431  23.271 -27.477  1.00 31.04           H  
ATOM    133  O   ILE A  10      34.986  22.875 -24.875  1.00 31.04           O  
ATOM    134  CG1 ILE A  10      36.933  24.436 -28.490  1.00 31.04           C  
ATOM    135 HG12 ILE A  10      37.500  25.351 -28.322  1.00 31.04           H  
ATOM    136 HG13 ILE A  10      37.646  23.618 -28.595  1.00 31.04           H  
ATOM    137  CG2 ILE A  10      35.043  25.347 -27.064  1.00 31.04           C  
ATOM    138 HG21 ILE A  10      35.601  26.268 -26.893  1.00 31.04           H  
ATOM    139 HG22 ILE A  10      34.391  25.163 -26.211  1.00 31.04           H  
ATOM    140 HG23 ILE A  10      34.402  25.472 -27.937  1.00 31.04           H  
ATOM    141  CD1 ILE A  10      36.191  24.548 -29.829  1.00 31.04           C  
ATOM    142 HD11 ILE A  10      35.557  23.674 -29.977  1.00 31.04           H  
ATOM    143 HD12 ILE A  10      36.920  24.599 -30.638  1.00 31.04           H  
ATOM    144 HD13 ILE A  10      35.584  25.452 -29.857  1.00 31.04           H  
ATOM    145  N   ARG A  11      36.339  24.107 -23.581  1.00 28.50           N  
ATOM    146  H   ARG A  11      37.215  24.608 -23.545  1.00 28.50           H  
ATOM    147  CA  ARG A  11      35.421  24.210 -22.434  1.00 28.50           C  
ATOM    148  HA  ARG A  11      34.710  23.384 -22.461  1.00 28.50           H  
ATOM    149  C   ARG A  11      34.653  25.533 -22.547  1.00 28.50           C  
ATOM    150  CB  ARG A  11      36.176  24.161 -21.093  1.00 28.50           C  
ATOM    151  HB2 ARG A  11      35.472  24.429 -20.305  1.00 28.50           H  
ATOM    152  HB3 ARG A  11      36.972  24.905 -21.098  1.00 28.50           H  
ATOM    153  O   ARG A  11      35.303  26.578 -22.554  1.00 28.50           O  
ATOM    154  CG  ARG A  11      36.769  22.787 -20.755  1.00 28.50           C  
ATOM    155  HG2 ARG A  11      37.577  22.563 -21.452  1.00 28.50           H  
ATOM    156  HG3 ARG A  11      35.999  22.020 -20.842  1.00 28.50           H  
ATOM    157  CD  ARG A  11      37.311  22.801 -19.318  1.00 28.50           C  
ATOM    158  HD2 ARG A  11      36.471  22.941 -18.637  1.00 28.50           H  
ATOM    159  HD3 ARG A  11      37.994  23.644 -19.208  1.00 28.50           H  
ATOM    160  NE  ARG A  11      38.036  21.557 -18.992  1.00 28.50           N  
ATOM    161  HE  ARG A  11      38.486  21.089 -19.765  1.00 28.50           H  
ATOM    162  NH1 ARG A  11      37.721  21.568 -16.710  1.00 28.50           N  
ATOM    163 HH11 ARG A  11      37.892  21.153 -15.805  1.00 28.50           H  
ATOM    164 HH12 ARG A  11      37.187  22.421 -16.792  1.00 28.50           H  
ATOM    165  NH2 ARG A  11      38.926  19.946 -17.652  1.00 28.50           N  
ATOM    166 HH21 ARG A  11      39.072  19.540 -16.739  1.00 28.50           H  
ATOM    167 HH22 ARG A  11      39.363  19.521 -18.457  1.00 28.50           H  
ATOM    168  CZ  ARG A  11      38.221  21.033 -17.791  1.00 28.50           C  
ATOM    169  N   PRO A  12      33.311  25.546 -22.600  1.00 33.82           N  
ATOM    170  CA  PRO A  12      32.567  26.777 -22.398  1.00 33.82           C  
ATOM    171  HA  PRO A  12      33.024  27.586 -22.967  1.00 33.82           H  
ATOM    172  C   PRO A  12      32.598  27.135 -20.908  1.00 33.82           C  
ATOM    173  CB  PRO A  12      31.166  26.528 -22.955  1.00 33.82           C  
ATOM    174  HB2 PRO A  12      30.399  26.994 -22.337  1.00 33.82           H  
ATOM    175  HB3 PRO A  12      31.111  26.915 -23.972  1.00 33.82           H  
ATOM    176  O   PRO A  12      32.336  26.305 -20.037  1.00 33.82           O  
ATOM    177  CG  PRO A  12      31.012  25.005 -22.984  1.00 33.82           C  
ATOM    178  HG2 PRO A  12      30.617  24.682 -23.947  1.00 33.82           H  
ATOM    179  HG3 PRO A  12      30.344  24.683 -22.184  1.00 33.82           H  
ATOM    180  CD  PRO A  12      32.408  24.419 -22.751  1.00 33.82           C  
ATOM    181  HD2 PRO A  12      32.701  23.809 -23.605  1.00 33.82           H  
ATOM    182  HD3 PRO A  12      32.407  23.818 -21.842  1.00 33.82           H  
ATOM    183  N   SER A  13      32.975  28.377 -20.626  1.00 30.29           N  
ATOM    184  H   SER A  13      33.138  29.016 -21.391  1.00 30.29           H  
ATOM    185  CA  SER A  13      33.015  28.975 -19.298  1.00 30.29           C  
ATOM    186  HA  SER A  13      33.718  28.408 -18.687  1.00 30.29           H  
ATOM    187  C   SER A  13      31.642  28.930 -18.621  1.00 30.29           C  
ATOM    188  CB  SER A  13      33.534  30.418 -19.410  1.00 30.29           C  
ATOM    189  HB2 SER A  13      33.222  30.989 -18.536  1.00 30.29           H  
ATOM    190  HB3 SER A  13      34.623  30.395 -19.439  1.00 30.29           H  
ATOM    191  O   SER A  13      30.614  29.264 -19.209  1.00 30.29           O  
ATOM    192  OG  SER A  13      33.070  31.047 -20.595  1.00 30.29           O  
ATOM    193  HG  SER A  13      33.268  31.985 -20.549  1.00 30.29           H  
ATOM    194  N   VAL A  14      31.644  28.521 -17.351  1.00 31.52           N  
ATOM    195  H   VAL A  14      32.526  28.230 -16.955  1.00 31.52           H  
ATOM    196  CA  VAL A  14      30.475  28.494 -16.469  1.00 31.52           C  
ATOM    197  HA  VAL A  14      29.687  27.902 -16.935  1.00 31.52           H  
ATOM    198  C   VAL A  14      29.970  29.924 -16.274  1.00 31.52           C  
ATOM    199  CB  VAL A  14      30.851  27.843 -15.117  1.00 31.52           C  
ATOM    200  HB  VAL A  14      31.673  28.400 -14.668  1.00 31.52           H  
ATOM    201  O   VAL A  14      30.567  30.707 -15.535  1.00 31.52           O  
ATOM    202  CG1 VAL A  14      29.683  27.826 -14.121  1.00 31.52           C  
ATOM    203 HG11 VAL A  14      29.386  28.844 -13.869  1.00 31.52           H  
ATOM    204 HG12 VAL A  14      29.986  27.323 -13.203  1.00 31.52           H  
ATOM    205 HG13 VAL A  14      28.831  27.300 -14.553  1.00 31.52           H  
ATOM    206  CG2 VAL A  14      31.317  26.393 -15.315  1.00 31.52           C  
ATOM    207 HG21 VAL A  14      30.527  25.808 -15.786  1.00 31.52           H  
ATOM    208 HG22 VAL A  14      31.561  25.947 -14.350  1.00 31.52           H  
ATOM    209 HG23 VAL A  14      32.208  26.355 -15.941  1.00 31.52           H  
ATOM    210  N   PHE A  15      28.850  30.272 -16.908  1.00 31.37           N  
ATOM    211  H   PHE A  15      28.449  29.636 -17.582  1.00 31.37           H  
ATOM    212  CA  PHE A  15      28.076  31.431 -16.479  1.00 31.37           C  
ATOM    213  HA  PHE A  15      28.768  32.245 -16.264  1.00 31.37           H  
ATOM    214  C   PHE A  15      27.364  31.070 -15.175  1.00 31.37           C  
ATOM    215  CB  PHE A  15      27.131  31.934 -17.579  1.00 31.37           C  
ATOM    216  HB2 PHE A  15      26.214  32.298 -17.116  1.00 31.37           H  
ATOM    217  HB3 PHE A  15      26.854  31.115 -18.241  1.00 31.37           H  
ATOM    218  O   PHE A  15      26.517  30.182 -15.121  1.00 31.37           O  
ATOM    219  CG  PHE A  15      27.733  33.074 -18.381  1.00 31.37           C  
ATOM    220  CD1 PHE A  15      27.583  34.403 -17.935  1.00 31.37           C  
ATOM    221  HD1 PHE A  15      27.019  34.611 -17.038  1.00 31.37           H  
ATOM    222  CD2 PHE A  15      28.474  32.812 -19.549  1.00 31.37           C  
ATOM    223  HD2 PHE A  15      28.611  31.795 -19.886  1.00 31.37           H  
ATOM    224  CE1 PHE A  15      28.159  35.463 -18.658  1.00 31.37           C  
ATOM    225  HE1 PHE A  15      28.038  36.481 -18.319  1.00 31.37           H  
ATOM    226  CE2 PHE A  15      29.045  33.873 -20.275  1.00 31.37           C  
ATOM    227  HE2 PHE A  15      29.608  33.667 -21.173  1.00 31.37           H  
ATOM    228  CZ  PHE A  15      28.888  35.198 -19.831  1.00 31.37           C  
ATOM    229  HZ  PHE A  15      29.326  36.011 -20.391  1.00 31.37           H  
ATOM    230  N   SER A  16      27.762  31.754 -14.104  1.00 33.42           N  
ATOM    231  H   SER A  16      28.541  32.383 -14.237  1.00 33.42           H  
ATOM    232  CA  SER A  16      27.159  31.672 -12.776  1.00 33.42           C  
ATOM    233  HA  SER A  16      27.447  30.729 -12.313  1.00 33.42           H  
ATOM    234  C   SER A  16      25.630  31.751 -12.846  1.00 33.42           C  
ATOM    235  CB  SER A  16      27.722  32.831 -11.945  1.00 33.42           C  
ATOM    236  HB2 SER A  16      27.696  33.743 -12.541  1.00 33.42           H  
ATOM    237  HB3 SER A  16      28.760  32.612 -11.694  1.00 33.42           H  
ATOM    238  O   SER A  16      25.076  32.650 -13.479  1.00 33.42           O  
ATOM    239  OG  SER A  16      26.986  33.064 -10.760  1.00 33.42           O  
ATOM    240  HG  SER A  16      27.584  33.497 -10.145  1.00 33.42           H  
ATOM    241  N   VAL A  17      24.953  30.862 -12.111  1.00 38.88           N  
ATOM    242  H   VAL A  17      25.492  30.122 -11.686  1.00 38.88           H  
ATOM    243  CA  VAL A  17      23.490  30.821 -11.897  1.00 38.88           C  
ATOM    244  HA  VAL A  17      23.007  30.542 -12.834  1.00 38.88           H  
ATOM    245  C   VAL A  17      22.915  32.193 -11.482  1.00 38.88           C  
ATOM    246  CB  VAL A  17      23.183  29.724 -10.846  1.00 38.88           C  
ATOM    247  HB  VAL A  17      23.742  29.950  -9.938  1.00 38.88           H  
ATOM    248  O   VAL A  17      21.745  32.482 -11.728  1.00 38.88           O  
ATOM    249  CG1 VAL A  17      21.702  29.617 -10.468  1.00 38.88           C  
ATOM    250 HG11 VAL A  17      21.551  28.788  -9.777  1.00 38.88           H  
ATOM    251 HG12 VAL A  17      21.364  30.529  -9.976  1.00 38.88           H  
ATOM    252 HG13 VAL A  17      21.100  29.447 -11.360  1.00 38.88           H  
ATOM    253  CG2 VAL A  17      23.624  28.340 -11.351  1.00 38.88           C  
ATOM    254 HG21 VAL A  17      24.699  28.309 -11.531  1.00 38.88           H  
ATOM    255 HG22 VAL A  17      23.103  28.096 -12.277  1.00 38.88           H  
ATOM    256 HG23 VAL A  17      23.389  27.580 -10.607  1.00 38.88           H  
ATOM    257  N   ARG A  18      23.742  33.104 -10.942  1.00 36.84           N  
ATOM    258  H   ARG A  18      24.714  32.846 -10.840  1.00 36.84           H  
ATOM    259  CA  ARG A  18      23.342  34.489 -10.635  1.00 36.84           C  
ATOM    260  HA  ARG A  18      22.390  34.462 -10.103  1.00 36.84           H  
ATOM    261  C   ARG A  18      23.067  35.353 -11.873  1.00 36.84           C  
ATOM    262  CB  ARG A  18      24.386  35.165  -9.731  1.00 36.84           C  
ATOM    263  HB2 ARG A  18      24.148  36.227  -9.667  1.00 36.84           H  
ATOM    264  HB3 ARG A  18      25.377  35.071 -10.174  1.00 36.84           H  
ATOM    265  O   ARG A  18      22.226  36.240 -11.790  1.00 36.84           O  
ATOM    266  CG  ARG A  18      24.381  34.593  -8.306  1.00 36.84           C  
ATOM    267  HG2 ARG A  18      23.381  34.695  -7.884  1.00 36.84           H  
ATOM    268  HG3 ARG A  18      24.647  33.537  -8.334  1.00 36.84           H  
ATOM    269  CD  ARG A  18      25.382  35.342  -7.416  1.00 36.84           C  
ATOM    270  HD2 ARG A  18      25.140  36.405  -7.431  1.00 36.84           H  
ATOM    271  HD3 ARG A  18      26.383  35.203  -7.825  1.00 36.84           H  
ATOM    272  NE  ARG A  18      25.340  34.856  -6.022  1.00 36.84           N  
ATOM    273  HE  ARG A  18      24.589  34.225  -5.781  1.00 36.84           H  
ATOM    274  NH1 ARG A  18      27.193  35.973  -5.237  1.00 36.84           N  
ATOM    275 HH11 ARG A  18      27.818  36.196  -4.476  1.00 36.84           H  
ATOM    276 HH12 ARG A  18      27.331  36.393  -6.145  1.00 36.84           H  
ATOM    277  NH2 ARG A  18      26.020  34.678  -3.853  1.00 36.84           N  
ATOM    278 HH21 ARG A  18      26.664  34.918  -3.112  1.00 36.84           H  
ATOM    279 HH22 ARG A  18      25.260  34.045  -3.651  1.00 36.84           H  
ATOM    280  CZ  ARG A  18      26.181  35.170  -5.049  1.00 36.84           C  
ATOM    281  N   ALA A  19      23.720  35.105 -13.011  1.00 40.71           N  
ATOM    282  H   ALA A  19      24.350  34.317 -13.049  1.00 40.71           H  
ATOM    283  CA  ALA A  19      23.494  35.872 -14.241  1.00 40.71           C  
ATOM    284  HA  ALA A  19      23.473  36.934 -13.995  1.00 40.71           H  
ATOM    285  C   ALA A  19      22.139  35.531 -14.888  1.00 40.71           C  
ATOM    286  CB  ALA A  19      24.670  35.633 -15.196  1.00 40.71           C  
ATOM    287  HB1 ALA A  19      24.533  36.228 -16.098  1.00 40.71           H  
ATOM    288  HB2 ALA A  19      25.605  35.927 -14.718  1.00 40.71           H  
ATOM    289  HB3 ALA A  19      24.722  34.580 -15.473  1.00 40.71           H  
ATOM    290  O   ALA A  19      21.422  36.426 -15.332  1.00 40.71           O  
ATOM    291  N   LEU A  20      21.745  34.252 -14.853  1.00 42.92           N  
ATOM    292  H   LEU A  20      22.383  33.569 -14.471  1.00 42.92           H  
ATOM    293  CA  LEU A  20      20.443  33.783 -15.342  1.00 42.92           C  
ATOM    294  HA  LEU A  20      20.282  34.180 -16.345  1.00 42.92           H  
ATOM    295  C   LEU A  20      19.280  34.308 -14.485  1.00 42.92           C  
ATOM    296  CB  LEU A  20      20.462  32.244 -15.409  1.00 42.92           C  
ATOM    297  HB2 LEU A  20      19.441  31.866 -15.370  1.00 42.92           H  
ATOM    298  HB3 LEU A  20      20.984  31.858 -14.533  1.00 42.92           H  
ATOM    299  O   LEU A  20      18.270  34.749 -15.030  1.00 42.92           O  
ATOM    300  CG  LEU A  20      21.130  31.715 -16.693  1.00 42.92           C  
ATOM    301  HG  LEU A  20      22.009  32.318 -16.922  1.00 42.92           H  
ATOM    302  CD1 LEU A  20      21.583  30.269 -16.506  1.00 42.92           C  
ATOM    303 HD11 LEU A  20      22.322  30.212 -15.706  1.00 42.92           H  
ATOM    304 HD12 LEU A  20      20.730  29.637 -16.258  1.00 42.92           H  
ATOM    305 HD13 LEU A  20      22.041  29.905 -17.425  1.00 42.92           H  
ATOM    306  CD2 LEU A  20      20.161  31.770 -17.878  1.00 42.92           C  
ATOM    307 HD21 LEU A  20      20.659  31.402 -18.775  1.00 42.92           H  
ATOM    308 HD22 LEU A  20      19.287  31.149 -17.681  1.00 42.92           H  
ATOM    309 HD23 LEU A  20      19.838  32.795 -18.060  1.00 42.92           H  
ATOM    310  N   ALA A  21      19.441  34.365 -13.159  1.00 46.61           N  
ATOM    311  H   ALA A  21      20.265  33.947 -12.752  1.00 46.61           H  
ATOM    312  CA  ALA A  21      18.426  34.933 -12.267  1.00 46.61           C  
ATOM    313  HA  ALA A  21      17.482  34.418 -12.448  1.00 46.61           H  
ATOM    314  C   ALA A  21      18.179  36.438 -12.515  1.00 46.61           C  
ATOM    315  CB  ALA A  21      18.855  34.658 -10.822  1.00 46.61           C  
ATOM    316  HB1 ALA A  21      18.086  35.019 -10.139  1.00 46.61           H  
ATOM    317  HB2 ALA A  21      19.795  35.167 -10.608  1.00 46.61           H  
ATOM    318  HB3 ALA A  21      18.984  33.586 -10.673  1.00 46.61           H  
ATOM    319  O   ALA A  21      17.045  36.908 -12.402  1.00 46.61           O  
ATOM    320  N   SER A  22      19.217  37.194 -12.891  1.00 48.83           N  
ATOM    321  H   SER A  22      20.140  36.783 -12.898  1.00 48.83           H  
ATOM    322  CA  SER A  22      19.093  38.618 -13.238  1.00 48.83           C  
ATOM    323  HA  SER A  22      18.498  39.118 -12.474  1.00 48.83           H  
ATOM    324  C   SER A  22      18.384  38.840 -14.577  1.00 48.83           C  
ATOM    325  CB  SER A  22      20.471  39.279 -13.260  1.00 48.83           C  
ATOM    326  HB2 SER A  22      20.374  40.310 -13.601  1.00 48.83           H  
ATOM    327  HB3 SER A  22      21.129  38.739 -13.940  1.00 48.83           H  
ATOM    328  O   SER A  22      17.582  39.764 -14.692  1.00 48.83           O  
ATOM    329  OG  SER A  22      21.015  39.271 -11.953  1.00 48.83           O  
ATOM    330  HG  SER A  22      21.939  39.528 -12.008  1.00 48.83           H  
ATOM    331  N   ILE A  23      18.612  37.968 -15.565  1.00 52.58           N  
ATOM    332  H   ILE A  23      19.292  37.236 -15.415  1.00 52.58           H  
ATOM    333  CA  ILE A  23      17.945  38.034 -16.876  1.00 52.58           C  
ATOM    334  HA  ILE A  23      17.991  39.061 -17.239  1.00 52.58           H  
ATOM    335  C   ILE A  23      16.454  37.688 -16.746  1.00 52.58           C  
ATOM    336  CB  ILE A  23      18.694  37.143 -17.896  1.00 52.58           C  
ATOM    337  HB  ILE A  23      18.812  36.149 -17.466  1.00 52.58           H  
ATOM    338  O   ILE A  23      15.613  38.394 -17.298  1.00 52.58           O  
ATOM    339  CG1 ILE A  23      20.094  37.740 -18.179  1.00 52.58           C  
ATOM    340 HG12 ILE A  23      20.585  37.994 -17.240  1.00 52.58           H  
ATOM    341 HG13 ILE A  23      19.987  38.663 -18.749  1.00 52.58           H  
ATOM    342  CG2 ILE A  23      17.904  37.008 -19.212  1.00 52.58           C  
ATOM    343 HG21 ILE A  23      16.947  36.518 -19.037  1.00 52.58           H  
ATOM    344 HG22 ILE A  23      17.726  37.990 -19.649  1.00 52.58           H  
ATOM    345 HG23 ILE A  23      18.450  36.393 -19.927  1.00 52.58           H  
ATOM    346  CD1 ILE A  23      21.037  36.795 -18.936  1.00 52.58           C  
ATOM    347 HD11 ILE A  23      21.116  35.846 -18.405  1.00 52.58           H  
ATOM    348 HD12 ILE A  23      22.026  37.248 -18.996  1.00 52.58           H  
ATOM    349 HD13 ILE A  23      20.676  36.619 -19.949  1.00 52.58           H  
ATOM    350  N   VAL A  24      16.099  36.676 -15.944  1.00 56.88           N  
ATOM    351  H   VAL A  24      16.828  36.100 -15.548  1.00 56.88           H  
ATOM    352  CA  VAL A  24      14.692  36.315 -15.682  1.00 56.88           C  
ATOM    353  HA  VAL A  24      14.188  36.181 -16.639  1.00 56.88           H  
ATOM    354  C   VAL A  24      13.946  37.444 -14.955  1.00 56.88           C  
ATOM    355  CB  VAL A  24      14.605  34.978 -14.917  1.00 56.88           C  
ATOM    356  HB  VAL A  24      15.220  35.041 -14.019  1.00 56.88           H  
ATOM    357  O   VAL A  24      12.804  37.742 -15.303  1.00 56.88           O  
ATOM    358  CG1 VAL A  24      13.171  34.624 -14.502  1.00 56.88           C  
ATOM    359 HG11 VAL A  24      12.793  35.345 -13.777  1.00 56.88           H  
ATOM    360 HG12 VAL A  24      13.151  33.637 -14.039  1.00 56.88           H  
ATOM    361 HG13 VAL A  24      12.518  34.619 -15.375  1.00 56.88           H  
ATOM    362  CG2 VAL A  24      15.116  33.823 -15.790  1.00 56.88           C  
ATOM    363 HG21 VAL A  24      15.118  32.897 -15.215  1.00 56.88           H  
ATOM    364 HG22 VAL A  24      16.131  34.013 -16.137  1.00 56.88           H  
ATOM    365 HG23 VAL A  24      14.471  33.698 -16.660  1.00 56.88           H  
ATOM    366  N   LYS A  25      14.593  38.145 -14.010  1.00 53.40           N  
ATOM    367  H   LYS A  25      15.525  37.851 -13.754  1.00 53.40           H  
ATOM    368  CA  LYS A  25      14.014  39.338 -13.361  1.00 53.40           C  
ATOM    369  HA  LYS A  25      13.023  39.084 -12.984  1.00 53.40           H  
ATOM    370  C   LYS A  25      13.780  40.494 -14.340  1.00 53.40           C  
ATOM    371  CB  LYS A  25      14.893  39.797 -12.187  1.00 53.40           C  
ATOM    372  HB2 LYS A  25      15.946  39.737 -12.466  1.00 53.40           H  
ATOM    373  HB3 LYS A  25      14.661  40.838 -11.965  1.00 53.40           H  
ATOM    374  O   LYS A  25      12.745  41.151 -14.245  1.00 53.40           O  
ATOM    375  CG  LYS A  25      14.633  38.972 -10.920  1.00 53.40           C  
ATOM    376  HG2 LYS A  25      13.578  39.047 -10.657  1.00 53.40           H  
ATOM    377  HG3 LYS A  25      14.875  37.925 -11.105  1.00 53.40           H  
ATOM    378  CD  LYS A  25      15.480  39.496  -9.753  1.00 53.40           C  
ATOM    379  HD2 LYS A  25      16.535  39.375  -9.998  1.00 53.40           H  
ATOM    380  HD3 LYS A  25      15.266  40.554  -9.605  1.00 53.40           H  
ATOM    381  CE  LYS A  25      15.149  38.721  -8.473  1.00 53.40           C  
ATOM    382  HE2 LYS A  25      15.373  37.667  -8.640  1.00 53.40           H  
ATOM    383  HE3 LYS A  25      14.078  38.805  -8.285  1.00 53.40           H  
ATOM    384  NZ  LYS A  25      15.913  39.234  -7.308  1.00 53.40           N  
ATOM    385  HZ1 LYS A  25      15.693  40.205  -7.144  1.00 53.40           H  
ATOM    386  HZ2 LYS A  25      16.906  39.153  -7.475  1.00 53.40           H  
ATOM    387  HZ3 LYS A  25      15.680  38.712  -6.476  1.00 53.40           H  
ATOM    388  N   LEU A  26      14.693  40.712 -15.291  1.00 51.73           N  
ATOM    389  H   LEU A  26      15.532  40.150 -15.286  1.00 51.73           H  
ATOM    390  CA  LEU A  26      14.554  41.742 -16.330  1.00 51.73           C  
ATOM    391  HA  LEU A  26      14.300  42.683 -15.843  1.00 51.73           H  
ATOM    392  C   LEU A  26      13.397  41.441 -17.296  1.00 51.73           C  
ATOM    393  CB  LEU A  26      15.895  41.888 -17.084  1.00 51.73           C  
ATOM    394  HB2 LEU A  26      16.570  41.079 -16.803  1.00 51.73           H  
ATOM    395  HB3 LEU A  26      15.715  41.758 -18.151  1.00 51.73           H  
ATOM    396  O   LEU A  26      12.637  42.344 -17.643  1.00 51.73           O  
ATOM    397  CG  LEU A  26      16.589  43.249 -16.852  1.00 51.73           C  
ATOM    398  HG  LEU A  26      16.024  43.852 -16.141  1.00 51.73           H  
ATOM    399  CD1 LEU A  26      17.997  43.060 -16.287  1.00 51.73           C  
ATOM    400 HD11 LEU A  26      17.937  42.529 -15.337  1.00 51.73           H  
ATOM    401 HD12 LEU A  26      18.607  42.487 -16.985  1.00 51.73           H  
ATOM    402 HD13 LEU A  26      18.457  44.034 -16.118  1.00 51.73           H  
ATOM    403  CD2 LEU A  26      16.694  44.031 -18.162  1.00 51.73           C  
ATOM    404 HD21 LEU A  26      17.289  43.478 -18.889  1.00 51.73           H  
ATOM    405 HD22 LEU A  26      17.161  44.999 -17.976  1.00 51.73           H  
ATOM    406 HD23 LEU A  26      15.696  44.201 -18.565  1.00 51.73           H  
ATOM    407  N   ILE A  27      13.214  40.171 -17.675  1.00 55.10           N  
ATOM    408  H   ILE A  27      13.907  39.489 -17.400  1.00 55.10           H  
ATOM    409  CA  ILE A  27      12.097  39.731 -18.527  1.00 55.10           C  
ATOM    410  HA  ILE A  27      12.061  40.370 -19.409  1.00 55.10           H  
ATOM    411  C   ILE A  27      10.759  39.916 -17.796  1.00 55.10           C  
ATOM    412  CB  ILE A  27      12.328  38.276 -19.006  1.00 55.10           C  
ATOM    413  HB  ILE A  27      12.521  37.652 -18.133  1.00 55.10           H  
ATOM    414  O   ILE A  27       9.814  40.448 -18.375  1.00 55.10           O  
ATOM    415  CG1 ILE A  27      13.555  38.214 -19.949  1.00 55.10           C  
ATOM    416 HG12 ILE A  27      13.306  38.692 -20.896  1.00 55.10           H  
ATOM    417 HG13 ILE A  27      14.386  38.772 -19.517  1.00 55.10           H  
ATOM    418  CG2 ILE A  27      11.088  37.720 -19.734  1.00 55.10           C  
ATOM    419 HG21 ILE A  27      11.265  36.699 -20.072  1.00 55.10           H  
ATOM    420 HG22 ILE A  27      10.227  37.692 -19.067  1.00 55.10           H  
ATOM    421 HG23 ILE A  27      10.847  38.343 -20.595  1.00 55.10           H  
ATOM    422  CD1 ILE A  27      14.060  36.793 -20.228  1.00 55.10           C  
ATOM    423 HD11 ILE A  27      14.269  36.282 -19.288  1.00 55.10           H  
ATOM    424 HD12 ILE A  27      14.979  36.848 -20.812  1.00 55.10           H  
ATOM    425 HD13 ILE A  27      13.324  36.225 -20.798  1.00 55.10           H  
ATOM    426  N   HIS A  28      10.692  39.570 -16.505  1.00 51.81           N  
ATOM    427  H   HIS A  28      11.492  39.119 -16.086  1.00 51.81           H  
ATOM    428  CA  HIS A  28       9.468  39.714 -15.708  1.00 51.81           C  
ATOM    429  HA  HIS A  28       8.656  39.272 -16.287  1.00 51.81           H  
ATOM    430  C   HIS A  28       9.081  41.185 -15.448  1.00 51.81           C  
ATOM    431  CB  HIS A  28       9.618  38.911 -14.404  1.00 51.81           C  
ATOM    432  HB2 HIS A  28      10.397  38.158 -14.521  1.00 51.81           H  
ATOM    433  HB3 HIS A  28       9.920  39.574 -13.593  1.00 51.81           H  
ATOM    434  O   HIS A  28       7.894  41.510 -15.365  1.00 51.81           O  
ATOM    435  CG  HIS A  28       8.363  38.169 -14.025  1.00 51.81           C  
ATOM    436  CD2 HIS A  28       7.589  38.360 -12.913  1.00 51.81           C  
ATOM    437  HD2 HIS A  28       7.766  39.092 -12.139  1.00 51.81           H  
ATOM    438  ND1 HIS A  28       7.792  37.140 -14.741  1.00 51.81           N  
ATOM    439  HD1 HIS A  28       8.113  36.779 -15.628  1.00 51.81           H  
ATOM    440  CE1 HIS A  28       6.700  36.725 -14.079  1.00 51.81           C  
ATOM    441  HE1 HIS A  28       6.040  35.935 -14.406  1.00 51.81           H  
ATOM    442  NE2 HIS A  28       6.529  37.448 -12.958  1.00 51.81           N  
ATOM    443  N   GLN A  29      10.066  42.091 -15.368  1.00 51.11           N  
ATOM    444  H   GLN A  29      11.022  41.766 -15.392  1.00 51.11           H  
ATOM    445  CA  GLN A  29       9.832  43.540 -15.294  1.00 51.11           C  
ATOM    446  HA  GLN A  29       9.046  43.733 -14.564  1.00 51.11           H  
ATOM    447  C   GLN A  29       9.329  44.125 -16.621  1.00 51.11           C  
ATOM    448  CB  GLN A  29      11.109  44.262 -14.834  1.00 51.11           C  
ATOM    449  HB2 GLN A  29      11.044  45.313 -15.116  1.00 51.11           H  
ATOM    450  HB3 GLN A  29      11.979  43.830 -15.329  1.00 51.11           H  
ATOM    451  O   GLN A  29       8.478  45.011 -16.602  1.00 51.11           O  
ATOM    452  CG  GLN A  29      11.278  44.196 -13.309  1.00 51.11           C  
ATOM    453  HG2 GLN A  29      11.341  43.155 -12.991  1.00 51.11           H  
ATOM    454  HG3 GLN A  29      10.402  44.644 -12.839  1.00 51.11           H  
ATOM    455  CD  GLN A  29      12.523  44.927 -12.813  1.00 51.11           C  
ATOM    456  NE2 GLN A  29      12.568  45.310 -11.555  1.00 51.11           N  
ATOM    457 HE21 GLN A  29      11.763  45.203 -10.954  1.00 51.11           H  
ATOM    458 HE22 GLN A  29      13.382  45.851 -11.302  1.00 51.11           H  
ATOM    459  OE1 GLN A  29      13.486  45.161 -13.521  1.00 51.11           O  
ATOM    460  N   CYS A  30       9.779  43.599 -17.765  1.00 42.59           N  
ATOM    461  H   CYS A  30      10.499  42.892 -17.731  1.00 42.59           H  
ATOM    462  CA  CYS A  30       9.303  44.049 -19.076  1.00 42.59           C  
ATOM    463  HA  CYS A  30       9.288  45.139 -19.090  1.00 42.59           H  
ATOM    464  C   CYS A  30       7.862  43.599 -19.375  1.00 42.59           C  
ATOM    465  CB  CYS A  30      10.275  43.578 -20.164  1.00 42.59           C  
ATOM    466  HB2 CYS A  30       9.850  43.812 -21.140  1.00 42.59           H  
ATOM    467  HB3 CYS A  30      10.425  42.500 -20.096  1.00 42.59           H  
ATOM    468  O   CYS A  30       7.140  44.308 -20.069  1.00 42.59           O  
ATOM    469  SG  CYS A  30      11.861  44.448 -20.000  1.00 42.59           S  
ATOM    470  HG  CYS A  30      12.259  43.829 -18.886  1.00 42.59           H  
ATOM    471  N   THR A  31       7.405  42.468 -18.822  1.00 49.11           N  
ATOM    472  H   THR A  31       8.060  41.868 -18.341  1.00 49.11           H  
ATOM    473  CA  THR A  31       6.038  41.956 -19.043  1.00 49.11           C  
ATOM    474  HA  THR A  31       5.772  42.135 -20.085  1.00 49.11           H  
ATOM    475  C   THR A  31       4.944  42.653 -18.225  1.00 49.11           C  
ATOM    476  CB  THR A  31       5.967  40.436 -18.814  1.00 49.11           C  
ATOM    477  HB  THR A  31       4.925  40.121 -18.776  1.00 49.11           H  
ATOM    478  O   THR A  31       3.768  42.435 -18.496  1.00 49.11           O  
ATOM    479  CG2 THR A  31       6.657  39.673 -19.946  1.00 49.11           C  
ATOM    480 HG21 THR A  31       6.583  38.603 -19.757  1.00 49.11           H  
ATOM    481 HG22 THR A  31       7.708  39.953 -20.007  1.00 49.11           H  
ATOM    482 HG23 THR A  31       6.166  39.898 -20.893  1.00 49.11           H  
ATOM    483  OG1 THR A  31       6.611  40.055 -17.615  1.00 49.11           O  
ATOM    484  HG1 THR A  31       6.410  40.689 -16.922  1.00 49.11           H  
ATOM    485  N   ARG A  32       5.292  43.481 -17.226  1.00 46.44           N  
ATOM    486  H   ARG A  32       6.276  43.650 -17.077  1.00 46.44           H  
ATOM    487  CA  ARG A  32       4.319  44.168 -16.344  1.00 46.44           C  
ATOM    488  HA  ARG A  32       3.326  43.756 -16.522  1.00 46.44           H  
ATOM    489  C   ARG A  32       4.127  45.662 -16.628  1.00 46.44           C  
ATOM    490  CB  ARG A  32       4.669  43.930 -14.863  1.00 46.44           C  
ATOM    491  HB2 ARG A  32       4.164  44.678 -14.252  1.00 46.44           H  
ATOM    492  HB3 ARG A  32       5.742  44.049 -14.714  1.00 46.44           H  
ATOM    493  O   ARG A  32       3.340  46.300 -15.937  1.00 46.44           O  
ATOM    494  CG  ARG A  32       4.217  42.553 -14.364  1.00 46.44           C  
ATOM    495  HG2 ARG A  32       3.175  42.386 -14.634  1.00 46.44           H  
ATOM    496  HG3 ARG A  32       4.837  41.782 -14.822  1.00 46.44           H  
ATOM    497  CD  ARG A  32       4.354  42.501 -12.838  1.00 46.44           C  
ATOM    498  HD2 ARG A  32       3.665  43.227 -12.406  1.00 46.44           H  
ATOM    499  HD3 ARG A  32       5.374  42.778 -12.569  1.00 46.44           H  
ATOM    500  NE  ARG A  32       4.065  41.156 -12.308  1.00 46.44           N  
ATOM    501  HE  ARG A  32       4.016  40.406 -12.982  1.00 46.44           H  
ATOM    502  NH1 ARG A  32       3.924  41.727 -10.087  1.00 46.44           N  
ATOM    503 HH11 ARG A  32       4.028  42.698 -10.343  1.00 46.44           H  
ATOM    504 HH12 ARG A  32       3.725  41.468  -9.131  1.00 46.44           H  
ATOM    505  NH2 ARG A  32       3.684  39.593 -10.700  1.00 46.44           N  
ATOM    506 HH21 ARG A  32       3.519  39.343  -9.736  1.00 46.44           H  
ATOM    507 HH22 ARG A  32       3.701  38.870 -11.405  1.00 46.44           H  
ATOM    508  CZ  ARG A  32       3.891  40.834 -11.039  1.00 46.44           C  
ATOM    509  N   ALA A  33       4.828  46.233 -17.604  1.00 41.23           N  
ATOM    510  H   ALA A  33       5.422  45.663 -18.188  1.00 41.23           H  
ATOM    511  CA  ALA A  33       4.688  47.650 -17.922  1.00 41.23           C  
ATOM    512  HA  ALA A  33       4.443  48.197 -17.011  1.00 41.23           H  
ATOM    513  C   ALA A  33       3.539  47.879 -18.922  1.00 41.23           C  
ATOM    514  CB  ALA A  33       6.044  48.183 -18.398  1.00 41.23           C  
ATOM    515  HB1 ALA A  33       6.807  47.986 -17.645  1.00 41.23           H  
ATOM    516  HB2 ALA A  33       6.327  47.702 -19.334  1.00 41.23           H  
ATOM    517  HB3 ALA A  33       5.971  49.260 -18.555  1.00 41.23           H  
ATOM    518  O   ALA A  33       3.669  47.594 -20.111  1.00 41.23           O  
ATOM    519  N   GLU A  34       2.416  48.418 -18.440  1.00 36.61           N  
ATOM    520  H   GLU A  34       2.337  48.553 -17.442  1.00 36.61           H  
ATOM    521  CA  GLU A  34       1.353  48.998 -19.269  1.00 36.61           C  
ATOM    522  HA  GLU A  34       0.946  48.246 -19.945  1.00 36.61           H  
ATOM    523  C   GLU A  34       1.919  50.170 -20.087  1.00 36.61           C  
ATOM    524  CB  GLU A  34       0.223  49.543 -18.374  1.00 36.61           C  
ATOM    525  HB2 GLU A  34       0.667  50.167 -17.597  1.00 36.61           H  
ATOM    526  HB3 GLU A  34      -0.421  50.172 -18.989  1.00 36.61           H  
ATOM    527  O   GLU A  34       2.200  51.233 -19.537  1.00 36.61           O  
ATOM    528  CG  GLU A  34      -0.663  48.475 -17.723  1.00 36.61           C  
ATOM    529  HG2 GLU A  34      -0.047  47.848 -17.079  1.00 36.61           H  
ATOM    530  HG3 GLU A  34      -1.081  47.848 -18.510  1.00 36.61           H  
ATOM    531  CD  GLU A  34      -1.797  49.105 -16.893  1.00 36.61           C  
ATOM    532  OE1 GLU A  34      -2.874  48.475 -16.827  1.00 36.61           O  
ATOM    533  OE2 GLU A  34      -1.581  50.208 -16.341  1.00 36.61           O  
ATOM    534  N   ILE A  35       2.127  50.011 -21.401  1.00 42.45           N  
ATOM    535  H   ILE A  35       2.011  49.093 -21.805  1.00 42.45           H  
ATOM    536  CA  ILE A  35       2.638  51.111 -22.238  1.00 42.45           C  
ATOM    537  HA  ILE A  35       2.490  52.041 -21.690  1.00 42.45           H  
ATOM    538  C   ILE A  35       1.819  51.270 -23.525  1.00 42.45           C  
ATOM    539  CB  ILE A  35       4.171  51.035 -22.454  1.00 42.45           C  
ATOM    540  HB  ILE A  35       4.406  50.124 -23.006  1.00 42.45           H  
ATOM    541  O   ILE A  35       2.011  50.583 -24.523  1.00 42.45           O  
ATOM    542  CG1 ILE A  35       4.923  51.010 -21.096  1.00 42.45           C  
ATOM    543 HG12 ILE A  35       4.609  50.130 -20.536  1.00 42.45           H  
ATOM    544 HG13 ILE A  35       4.655  51.893 -20.517  1.00 42.45           H  
ATOM    545  CG2 ILE A  35       4.634  52.256 -23.278  1.00 42.45           C  
ATOM    546 HG21 ILE A  35       4.127  52.283 -24.243  1.00 42.45           H  
ATOM    547 HG22 ILE A  35       4.429  53.177 -22.731  1.00 42.45           H  
ATOM    548 HG23 ILE A  35       5.703  52.190 -23.480  1.00 42.45           H  
ATOM    549  CD1 ILE A  35       6.452  50.938 -21.185  1.00 42.45           C  
ATOM    550 HD11 ILE A  35       6.859  51.865 -21.587  1.00 42.45           H  
ATOM    551 HD12 ILE A  35       6.864  50.792 -20.186  1.00 42.45           H  
ATOM    552 HD13 ILE A  35       6.747  50.099 -21.816  1.00 42.45           H  
ATOM    553  N   SER A  36       0.897  52.235 -23.444  1.00 36.78           N  
ATOM    554  H   SER A  36       0.671  52.464 -22.487  1.00 36.78           H  
ATOM    555  CA  SER A  36       0.567  53.309 -24.399  1.00 36.78           C  
ATOM    556  HA  SER A  36      -0.521  53.372 -24.422  1.00 36.78           H  
ATOM    557  C   SER A  36       1.054  53.206 -25.863  1.00 36.78           C  
ATOM    558  CB  SER A  36       1.071  54.614 -23.773  1.00 36.78           C  
ATOM    559  HB2 SER A  36       2.148  54.546 -23.622  1.00 36.78           H  
ATOM    560  HB3 SER A  36       0.592  54.755 -22.804  1.00 36.78           H  
ATOM    561  O   SER A  36       2.227  52.993 -26.165  1.00 36.78           O  
ATOM    562  OG  SER A  36       0.794  55.730 -24.593  1.00 36.78           O  
ATOM    563  HG  SER A  36       0.985  56.519 -24.080  1.00 36.78           H  
ATOM    564  N   LYS A  37       0.121  53.518 -26.780  1.00 38.83           N  
ATOM    565  H   LYS A  37      -0.758  53.799 -26.368  1.00 38.83           H  
ATOM    566  CA  LYS A  37       0.113  53.421 -28.260  1.00 38.83           C  
ATOM    567  HA  LYS A  37       0.173  52.363 -28.518  1.00 38.83           H  
ATOM    568  C   LYS A  37       1.267  54.070 -29.070  1.00 38.83           C  
ATOM    569  CB  LYS A  37      -1.259  53.962 -28.749  1.00 38.83           C  
ATOM    570  HB2 LYS A  37      -1.492  54.887 -28.221  1.00 38.83           H  
ATOM    571  HB3 LYS A  37      -1.211  54.205 -29.811  1.00 38.83           H  
ATOM    572  O   LYS A  37       1.131  54.188 -30.284  1.00 38.83           O  
ATOM    573  CG  LYS A  37      -2.422  52.968 -28.593  1.00 38.83           C  
ATOM    574  HG2 LYS A  37      -2.545  52.706 -27.542  1.00 38.83           H  
ATOM    575  HG3 LYS A  37      -2.190  52.064 -29.156  1.00 38.83           H  
ATOM    576  CD  LYS A  37      -3.736  53.572 -29.125  1.00 38.83           C  
ATOM    577  HD2 LYS A  37      -4.018  54.416 -28.496  1.00 38.83           H  
ATOM    578  HD3 LYS A  37      -3.579  53.927 -30.144  1.00 38.83           H  
ATOM    579  CE  LYS A  37      -4.860  52.525 -29.127  1.00 38.83           C  
ATOM    580  HE2 LYS A  37      -4.561  51.698 -29.770  1.00 38.83           H  
ATOM    581  HE3 LYS A  37      -4.970  52.131 -28.117  1.00 38.83           H  
ATOM    582  NZ  LYS A  37      -6.154  53.090 -29.594  1.00 38.83           N  
ATOM    583  HZ1 LYS A  37      -6.869  52.376 -29.593  1.00 38.83           H  
ATOM    584  HZ2 LYS A  37      -6.074  53.449 -30.534  1.00 38.83           H  
ATOM    585  HZ3 LYS A  37      -6.463  53.834 -28.985  1.00 38.83           H  
ATOM    586  N   ARG A  38       2.402  54.481 -28.491  1.00 43.77           N  
ATOM    587  H   ARG A  38       2.510  54.289 -27.505  1.00 43.77           H  
ATOM    588  CA  ARG A  38       3.503  55.148 -29.236  1.00 43.77           C  
ATOM    589  HA  ARG A  38       3.150  55.364 -30.244  1.00 43.77           H  
ATOM    590  C   ARG A  38       4.747  54.300 -29.543  1.00 43.77           C  
ATOM    591  CB  ARG A  38       3.848  56.512 -28.604  1.00 43.77           C  
ATOM    592  HB2 ARG A  38       4.886  56.760 -28.824  1.00 43.77           H  
ATOM    593  HB3 ARG A  38       3.738  56.463 -27.521  1.00 43.77           H  
ATOM    594  O   ARG A  38       5.595  54.771 -30.289  1.00 43.77           O  
ATOM    595  CG  ARG A  38       2.963  57.631 -29.182  1.00 43.77           C  
ATOM    596  HG2 ARG A  38       1.929  57.460 -28.882  1.00 43.77           H  
ATOM    597  HG3 ARG A  38       3.024  57.614 -30.270  1.00 43.77           H  
ATOM    598  CD  ARG A  38       3.420  59.010 -28.690  1.00 43.77           C  
ATOM    599  HD2 ARG A  38       4.450  59.165 -29.013  1.00 43.77           H  
ATOM    600  HD3 ARG A  38       3.388  59.025 -27.601  1.00 43.77           H  
ATOM    601  NE  ARG A  38       2.563  60.088 -29.224  1.00 43.77           N  
ATOM    602  HE  ARG A  38       1.700  59.806 -29.666  1.00 43.77           H  
ATOM    603  NH1 ARG A  38       3.910  61.863 -28.660  1.00 43.77           N  
ATOM    604 HH11 ARG A  38       4.592  61.220 -28.283  1.00 43.77           H  
ATOM    605 HH12 ARG A  38       4.083  62.858 -28.630  1.00 43.77           H  
ATOM    606  NH2 ARG A  38       1.960  62.242 -29.671  1.00 43.77           N  
ATOM    607 HH21 ARG A  38       2.165  63.231 -29.645  1.00 43.77           H  
ATOM    608 HH22 ARG A  38       1.099  61.926 -30.094  1.00 43.77           H  
ATOM    609  CZ  ARG A  38       2.814  61.387 -29.183  1.00 43.77           C  
ATOM    610  N   ASN A  39       4.842  53.052 -29.077  1.00 44.40           N  
ATOM    611  H   ASN A  39       4.104  52.717 -28.474  1.00 44.40           H  
ATOM    612  CA  ASN A  39       6.078  52.248 -29.176  1.00 44.40           C  
ATOM    613  HA  ASN A  39       6.842  52.848 -29.669  1.00 44.40           H  
ATOM    614  C   ASN A  39       5.990  50.998 -30.080  1.00 44.40           C  
ATOM    615  CB  ASN A  39       6.595  51.964 -27.749  1.00 44.40           C  
ATOM    616  HB2 ASN A  39       7.315  51.146 -27.760  1.00 44.40           H  
ATOM    617  HB3 ASN A  39       5.768  51.667 -27.104  1.00 44.40           H  
ATOM    618  O   ASN A  39       6.648  49.993 -29.818  1.00 44.40           O  
ATOM    619  CG  ASN A  39       7.324  53.148 -27.137  1.00 44.40           C  
ATOM    620  ND2 ASN A  39       7.511  53.147 -25.840  1.00 44.40           N  
ATOM    621 HD21 ASN A  39       8.034  53.924 -25.464  1.00 44.40           H  
ATOM    622 HD22 ASN A  39       7.187  52.378 -25.270  1.00 44.40           H  
ATOM    623  OD1 ASN A  39       7.753  54.073 -27.802  1.00 44.40           O  
ATOM    624  N   ILE A  40       5.222  51.043 -31.175  1.00 46.35           N  
ATOM    625  H   ILE A  40       4.705  51.890 -31.364  1.00 46.35           H  
ATOM    626  CA  ILE A  40       5.033  49.879 -32.072  1.00 46.35           C  
ATOM    627  HA  ILE A  40       4.703  49.039 -31.460  1.00 46.35           H  
ATOM    628  C   ILE A  40       6.355  49.411 -32.722  1.00 46.35           C  
ATOM    629  CB  ILE A  40       3.902  50.167 -33.094  1.00 46.35           C  
ATOM    630  HB  ILE A  40       4.123  51.109 -33.597  1.00 46.35           H  
ATOM    631  O   ILE A  40       6.549  48.213 -32.918  1.00 46.35           O  
ATOM    632  CG1 ILE A  40       2.555  50.308 -32.337  1.00 46.35           C  
ATOM    633 HG12 ILE A  40       2.659  51.056 -31.551  1.00 46.35           H  
ATOM    634 HG13 ILE A  40       2.309  49.359 -31.861  1.00 46.35           H  
ATOM    635  CG2 ILE A  40       3.797  49.069 -34.170  1.00 46.35           C  
ATOM    636 HG21 ILE A  40       4.720  49.001 -34.746  1.00 46.35           H  
ATOM    637 HG22 ILE A  40       3.599  48.104 -33.704  1.00 46.35           H  
ATOM    638 HG23 ILE A  40       2.999  49.295 -34.877  1.00 46.35           H  
ATOM    639  CD1 ILE A  40       1.366  50.743 -33.203  1.00 46.35           C  
ATOM    640 HD11 ILE A  40       1.619  51.649 -33.755  1.00 46.35           H  
ATOM    641 HD12 ILE A  40       1.088  49.953 -33.901  1.00 46.35           H  
ATOM    642 HD13 ILE A  40       0.511  50.949 -32.560  1.00 46.35           H  
ATOM    643  N   GLN A  41       7.321  50.306 -32.970  1.00 42.17           N  
ATOM    644  H   GLN A  41       7.146  51.284 -32.793  1.00 42.17           H  
ATOM    645  CA  GLN A  41       8.621  49.896 -33.526  1.00 42.17           C  
ATOM    646  HA  GLN A  41       8.437  49.165 -34.314  1.00 42.17           H  
ATOM    647  C   GLN A  41       9.521  49.171 -32.509  1.00 42.17           C  
ATOM    648  CB  GLN A  41       9.337  51.088 -34.175  1.00 42.17           C  
ATOM    649  HB2 GLN A  41       9.348  51.943 -33.498  1.00 42.17           H  
ATOM    650  HB3 GLN A  41      10.367  50.793 -34.375  1.00 42.17           H  
ATOM    651  O   GLN A  41      10.158  48.181 -32.868  1.00 42.17           O  
ATOM    652  CG  GLN A  41       8.682  51.473 -35.513  1.00 42.17           C  
ATOM    653  HG2 GLN A  41       7.730  51.972 -35.332  1.00 42.17           H  
ATOM    654  HG3 GLN A  41       8.488  50.567 -36.088  1.00 42.17           H  
ATOM    655  CD  GLN A  41       9.565  52.382 -36.364  1.00 42.17           C  
ATOM    656  NE2 GLN A  41       9.347  52.439 -37.659  1.00 42.17           N  
ATOM    657 HE21 GLN A  41       8.632  51.880 -38.101  1.00 42.17           H  
ATOM    658 HE22 GLN A  41       9.968  53.045 -38.177  1.00 42.17           H  
ATOM    659  OE1 GLN A  41      10.462  53.054 -35.888  1.00 42.17           O  
ATOM    660  N   LEU A  42       9.511  49.579 -31.235  1.00 46.49           N  
ATOM    661  H   LEU A  42       8.909  50.350 -30.985  1.00 46.49           H  
ATOM    662  CA  LEU A  42      10.290  48.935 -30.165  1.00 46.49           C  
ATOM    663  HA  LEU A  42      11.303  48.753 -30.524  1.00 46.49           H  
ATOM    664  C   LEU A  42       9.726  47.562 -29.778  1.00 46.49           C  
ATOM    665  CB  LEU A  42      10.352  49.889 -28.956  1.00 46.49           C  
ATOM    666  HB2 LEU A  42       9.439  50.483 -28.924  1.00 46.49           H  
ATOM    667  HB3 LEU A  42      10.386  49.311 -28.033  1.00 46.49           H  
ATOM    668  O   LEU A  42      10.495  46.636 -29.525  1.00 46.49           O  
ATOM    669  CG  LEU A  42      11.584  50.813 -29.011  1.00 46.49           C  
ATOM    670  HG  LEU A  42      11.854  51.005 -30.049  1.00 46.49           H  
ATOM    671  CD1 LEU A  42      11.286  52.156 -28.350  1.00 46.49           C  
ATOM    672 HD11 LEU A  42      12.170  52.792 -28.397  1.00 46.49           H  
ATOM    673 HD12 LEU A  42      11.007  52.009 -27.307  1.00 46.49           H  
ATOM    674 HD13 LEU A  42      10.472  52.658 -28.873  1.00 46.49           H  
ATOM    675  CD2 LEU A  42      12.772  50.169 -28.292  1.00 46.49           C  
ATOM    676 HD21 LEU A  42      13.646  50.815 -28.377  1.00 46.49           H  
ATOM    677 HD22 LEU A  42      13.003  49.207 -28.749  1.00 46.49           H  
ATOM    678 HD23 LEU A  42      12.541  50.019 -27.237  1.00 46.49           H  
ATOM    679  N   VAL A  43       8.399  47.401 -29.807  1.00 47.67           N  
ATOM    680  H   VAL A  43       7.821  48.210 -29.985  1.00 47.67           H  
ATOM    681  CA  VAL A  43       7.738  46.112 -29.544  1.00 47.67           C  
ATOM    682  HA  VAL A  43       8.132  45.705 -28.612  1.00 47.67           H  
ATOM    683  C   VAL A  43       8.066  45.089 -30.635  1.00 47.67           C  
ATOM    684  CB  VAL A  43       6.219  46.305 -29.361  1.00 47.67           C  
ATOM    685  HB  VAL A  43       5.817  46.825 -30.230  1.00 47.67           H  
ATOM    686  O   VAL A  43       8.270  43.923 -30.314  1.00 47.67           O  
ATOM    687  CG1 VAL A  43       5.465  44.982 -29.190  1.00 47.67           C  
ATOM    688 HG11 VAL A  43       5.908  44.395 -28.385  1.00 47.67           H  
ATOM    689 HG12 VAL A  43       5.504  44.410 -30.118  1.00 47.67           H  
ATOM    690 HG13 VAL A  43       4.418  45.173 -28.959  1.00 47.67           H  
ATOM    691  CG2 VAL A  43       5.934  47.145 -28.107  1.00 47.67           C  
ATOM    692 HG21 VAL A  43       6.273  46.614 -27.218  1.00 47.67           H  
ATOM    693 HG22 VAL A  43       4.863  47.330 -28.022  1.00 47.67           H  
ATOM    694 HG23 VAL A  43       6.445  48.106 -28.154  1.00 47.67           H  
ATOM    695  N   SER A  44       8.220  45.509 -31.898  1.00 49.09           N  
ATOM    696  H   SER A  44       8.008  46.471 -32.122  1.00 49.09           H  
ATOM    697  CA  SER A  44       8.627  44.596 -32.978  1.00 49.09           C  
ATOM    698  HA  SER A  44       7.976  43.722 -32.936  1.00 49.09           H  
ATOM    699  C   SER A  44      10.062  44.085 -32.811  1.00 49.09           C  
ATOM    700  CB  SER A  44       8.427  45.236 -34.357  1.00 49.09           C  
ATOM    701  HB2 SER A  44       8.361  44.439 -35.097  1.00 49.09           H  
ATOM    702  HB3 SER A  44       7.490  45.792 -34.373  1.00 49.09           H  
ATOM    703  O   SER A  44      10.310  42.900 -33.007  1.00 49.09           O  
ATOM    704  OG  SER A  44       9.498  46.086 -34.727  1.00 49.09           O  
ATOM    705  HG  SER A  44       9.601  46.799 -34.092  1.00 49.09           H  
ATOM    706  N   VAL A  45      10.994  44.939 -32.371  1.00 53.92           N  
ATOM    707  H   VAL A  45      10.729  45.904 -32.232  1.00 53.92           H  
ATOM    708  CA  VAL A  45      12.398  44.561 -32.137  1.00 53.92           C  
ATOM    709  HA  VAL A  45      12.744  43.964 -32.981  1.00 53.92           H  
ATOM    710  C   VAL A  45      12.520  43.684 -30.891  1.00 53.92           C  
ATOM    711  CB  VAL A  45      13.296  45.812 -32.042  1.00 53.92           C  
ATOM    712  HB  VAL A  45      12.928  46.457 -31.244  1.00 53.92           H  
ATOM    713  O   VAL A  45      13.267  42.710 -30.907  1.00 53.92           O  
ATOM    714  CG1 VAL A  45      14.760  45.460 -31.752  1.00 53.92           C  
ATOM    715 HG11 VAL A  45      15.372  46.362 -31.776  1.00 53.92           H  
ATOM    716 HG12 VAL A  45      14.852  45.019 -30.760  1.00 53.92           H  
ATOM    717 HG13 VAL A  45      15.132  44.754 -32.495  1.00 53.92           H  
ATOM    718  CG2 VAL A  45      13.274  46.600 -33.359  1.00 53.92           C  
ATOM    719 HG21 VAL A  45      12.259  46.909 -33.609  1.00 53.92           H  
ATOM    720 HG22 VAL A  45      13.889  47.496 -33.265  1.00 53.92           H  
ATOM    721 HG23 VAL A  45      13.660  45.984 -34.170  1.00 53.92           H  
ATOM    722  N   ALA A  46      11.743  43.972 -29.843  1.00 53.06           N  
ATOM    723  H   ALA A  46      11.174  44.806 -29.873  1.00 53.06           H  
ATOM    724  CA  ALA A  46      11.672  43.142 -28.645  1.00 53.06           C  
ATOM    725  HA  ALA A  46      12.687  42.957 -28.292  1.00 53.06           H  
ATOM    726  C   ALA A  46      11.032  41.772 -28.928  1.00 53.06           C  
ATOM    727  CB  ALA A  46      10.926  43.913 -27.552  1.00 53.06           C  
ATOM    728  HB1 ALA A  46      11.432  44.858 -27.354  1.00 53.06           H  
ATOM    729  HB2 ALA A  46      10.908  43.321 -26.637  1.00 53.06           H  
ATOM    730  HB3 ALA A  46       9.902  44.112 -27.867  1.00 53.06           H  
ATOM    731  O   ALA A  46      11.575  40.766 -28.486  1.00 53.06           O  
ATOM    732  N   LEU A  47       9.952  41.699 -29.720  1.00 54.12           N  
ATOM    733  H   LEU A  47       9.509  42.552 -30.029  1.00 54.12           H  
ATOM    734  CA  LEU A  47       9.393  40.419 -30.171  1.00 54.12           C  
ATOM    735  HA  LEU A  47       9.235  39.789 -29.296  1.00 54.12           H  
ATOM    736  C   LEU A  47      10.379  39.661 -31.062  1.00 54.12           C  
ATOM    737  CB  LEU A  47       8.052  40.589 -30.918  1.00 54.12           C  
ATOM    738  HB2 LEU A  47       8.078  39.935 -31.790  1.00 54.12           H  
ATOM    739  HB3 LEU A  47       7.942  41.601 -31.308  1.00 54.12           H  
ATOM    740  O   LEU A  47      10.532  38.463 -30.884  1.00 54.12           O  
ATOM    741  CG  LEU A  47       6.822  40.185 -30.081  1.00 54.12           C  
ATOM    742  HG  LEU A  47       7.105  39.443 -29.335  1.00 54.12           H  
ATOM    743  CD1 LEU A  47       6.206  41.390 -29.374  1.00 54.12           C  
ATOM    744 HD11 LEU A  47       6.959  41.865 -28.745  1.00 54.12           H  
ATOM    745 HD12 LEU A  47       5.849  42.107 -30.113  1.00 54.12           H  
ATOM    746 HD13 LEU A  47       5.374  41.066 -28.749  1.00 54.12           H  
ATOM    747  CD2 LEU A  47       5.754  39.555 -30.975  1.00 54.12           C  
ATOM    748 HD21 LEU A  47       4.885  39.285 -30.375  1.00 54.12           H  
ATOM    749 HD22 LEU A  47       6.148  38.648 -31.435  1.00 54.12           H  
ATOM    750 HD23 LEU A  47       5.453  40.255 -31.754  1.00 54.12           H  
ATOM    751  N   CYS A  48      11.085  40.333 -31.974  1.00 46.39           N  
ATOM    752  H   CYS A  48      10.877  41.309 -32.128  1.00 46.39           H  
ATOM    753  CA  CYS A  48      12.076  39.685 -32.836  1.00 46.39           C  
ATOM    754  HA  CYS A  48      11.604  38.819 -33.300  1.00 46.39           H  
ATOM    755  C   CYS A  48      13.275  39.166 -32.025  1.00 46.39           C  
ATOM    756  CB  CYS A  48      12.498  40.662 -33.944  1.00 46.39           C  
ATOM    757  HB2 CYS A  48      11.721  41.409 -34.101  1.00 46.39           H  
ATOM    758  HB3 CYS A  48      13.425  41.167 -33.674  1.00 46.39           H  
ATOM    759  O   CYS A  48      13.772  38.080 -32.294  1.00 46.39           O  
ATOM    760  SG  CYS A  48      12.689  39.772 -35.511  1.00 46.39           S  
ATOM    761  HG  CYS A  48      12.905  40.837 -36.289  1.00 46.39           H  
ATOM    762  N   LEU A  49      13.698  39.887 -30.979  1.00 54.68           N  
ATOM    763  H   LEU A  49      13.286  40.798 -30.831  1.00 54.68           H  
ATOM    764  CA  LEU A  49      14.705  39.423 -30.022  1.00 54.68           C  
ATOM    765  HA  LEU A  49      15.555  39.028 -30.580  1.00 54.68           H  
ATOM    766  C   LEU A  49      14.193  38.277 -29.155  1.00 54.68           C  
ATOM    767  CB  LEU A  49      15.184  40.589 -29.140  1.00 54.68           C  
ATOM    768  HB2 LEU A  49      15.518  40.205 -28.177  1.00 54.68           H  
ATOM    769  HB3 LEU A  49      14.341  41.252 -28.945  1.00 54.68           H  
ATOM    770  O   LEU A  49      14.964  37.368 -28.904  1.00 54.68           O  
ATOM    771  CG  LEU A  49      16.342  41.377 -29.773  1.00 54.68           C  
ATOM    772  HG  LEU A  49      16.159  41.510 -30.840  1.00 54.68           H  
ATOM    773  CD1 LEU A  49      16.452  42.757 -29.128  1.00 54.68           C  
ATOM    774 HD11 LEU A  49      17.252  43.324 -29.603  1.00 54.68           H  
ATOM    775 HD12 LEU A  49      15.513  43.294 -29.263  1.00 54.68           H  
ATOM    776 HD13 LEU A  49      16.657  42.658 -28.062  1.00 54.68           H  
ATOM    777  CD2 LEU A  49      17.679  40.654 -29.571  1.00 54.68           C  
ATOM    778 HD21 LEU A  49      17.887  40.536 -28.508  1.00 54.68           H  
ATOM    779 HD22 LEU A  49      17.646  39.670 -30.039  1.00 54.68           H  
ATOM    780 HD23 LEU A  49      18.480  41.231 -30.033  1.00 54.68           H  
ATOM    781  N   VAL A  50      12.926  38.273 -28.730  1.00 56.48           N  
ATOM    782  H   VAL A  50      12.358  39.086 -28.919  1.00 56.48           H  
ATOM    783  CA  VAL A  50      12.316  37.160 -27.980  1.00 56.48           C  
ATOM    784  HA  VAL A  50      12.999  36.858 -27.186  1.00 56.48           H  
ATOM    785  C   VAL A  50      12.117  35.936 -28.870  1.00 56.48           C  
ATOM    786  CB  VAL A  50      10.996  37.593 -27.311  1.00 56.48           C  
ATOM    787  HB  VAL A  50      10.367  38.094 -28.047  1.00 56.48           H  
ATOM    788  O   VAL A  50      12.320  34.830 -28.394  1.00 56.48           O  
ATOM    789  CG1 VAL A  50      10.201  36.424 -26.710  1.00 56.48           C  
ATOM    790 HG11 VAL A  50       9.334  36.802 -26.168  1.00 56.48           H  
ATOM    791 HG12 VAL A  50       9.840  35.768 -27.501  1.00 56.48           H  
ATOM    792 HG13 VAL A  50      10.830  35.850 -26.030  1.00 56.48           H  
ATOM    793  CG2 VAL A  50      11.281  38.560 -26.154  1.00 56.48           C  
ATOM    794 HG21 VAL A  50      11.920  39.382 -26.479  1.00 56.48           H  
ATOM    795 HG22 VAL A  50      10.344  38.975 -25.783  1.00 56.48           H  
ATOM    796 HG23 VAL A  50      11.788  38.035 -25.344  1.00 56.48           H  
ATOM    797  N   ILE A  51      11.805  36.107 -30.156  1.00 53.48           N  
ATOM    798  H   ILE A  51      11.589  37.043 -30.470  1.00 53.48           H  
ATOM    799  CA  ILE A  51      11.687  35.015 -31.130  1.00 53.48           C  
ATOM    800  HA  ILE A  51      11.126  34.205 -30.661  1.00 53.48           H  
ATOM    801  C   ILE A  51      13.080  34.469 -31.471  1.00 53.48           C  
ATOM    802  CB  ILE A  51      10.873  35.457 -32.366  1.00 53.48           C  
ATOM    803  HB  ILE A  51      11.321  36.365 -32.769  1.00 53.48           H  
ATOM    804  O   ILE A  51      13.294  33.266 -31.361  1.00 53.48           O  
ATOM    805  CG1 ILE A  51       9.401  35.739 -31.971  1.00 53.48           C  
ATOM    806 HG12 ILE A  51       8.880  34.795 -31.816  1.00 53.48           H  
ATOM    807 HG13 ILE A  51       9.357  36.278 -31.025  1.00 53.48           H  
ATOM    808  CG2 ILE A  51      10.897  34.369 -33.456  1.00 53.48           C  
ATOM    809 HG21 ILE A  51      10.292  34.666 -34.313  1.00 53.48           H  
ATOM    810 HG22 ILE A  51      10.514  33.427 -33.062  1.00 53.48           H  
ATOM    811 HG23 ILE A  51      11.912  34.207 -33.820  1.00 53.48           H  
ATOM    812  CD1 ILE A  51       8.635  36.566 -33.012  1.00 53.48           C  
ATOM    813 HD11 ILE A  51       9.174  37.489 -33.227  1.00 53.48           H  
ATOM    814 HD12 ILE A  51       7.651  36.818 -32.616  1.00 53.48           H  
ATOM    815 HD13 ILE A  51       8.503  35.998 -33.933  1.00 53.48           H  
ATOM    816  N   CYS A  52      14.065  35.334 -31.743  1.00 46.19           N  
ATOM    817  H   CYS A  52      13.833  36.307 -31.877  1.00 46.19           H  
ATOM    818  CA  CYS A  52      15.468  34.936 -31.907  1.00 46.19           C  
ATOM    819  HA  CYS A  52      15.538  34.188 -32.696  1.00 46.19           H  
ATOM    820  C   CYS A  52      16.032  34.294 -30.635  1.00 46.19           C  
ATOM    821  CB  CYS A  52      16.320  36.155 -32.294  1.00 46.19           C  
ATOM    822  HB2 CYS A  52      17.365  35.950 -32.062  1.00 46.19           H  
ATOM    823  HB3 CYS A  52      15.999  37.026 -31.724  1.00 46.19           H  
ATOM    824  O   CYS A  52      16.745  33.303 -30.722  1.00 46.19           O  
ATOM    825  SG  CYS A  52      16.187  36.473 -34.075  1.00 46.19           S  
ATOM    826  HG  CYS A  52      16.597  37.745 -34.049  1.00 46.19           H  
ATOM    827  N   LEU A  53      15.698  34.809 -29.449  1.00 50.12           N  
ATOM    828  H   LEU A  53      15.148  35.656 -29.424  1.00 50.12           H  
ATOM    829  CA  LEU A  53      16.075  34.196 -28.179  1.00 50.12           C  
ATOM    830  HA  LEU A  53      17.128  33.919 -28.236  1.00 50.12           H  
ATOM    831  C   LEU A  53      15.308  32.898 -27.957  1.00 50.12           C  
ATOM    832  CB  LEU A  53      15.904  35.164 -26.994  1.00 50.12           C  
ATOM    833  HB2 LEU A  53      15.900  34.591 -26.067  1.00 50.12           H  
ATOM    834  HB3 LEU A  53      14.928  35.643 -27.070  1.00 50.12           H  
ATOM    835  O   LEU A  53      15.908  31.983 -27.436  1.00 50.12           O  
ATOM    836  CG  LEU A  53      17.021  36.224 -26.898  1.00 50.12           C  
ATOM    837  HG  LEU A  53      17.246  36.623 -27.888  1.00 50.12           H  
ATOM    838  CD1 LEU A  53      16.588  37.381 -25.995  1.00 50.12           C  
ATOM    839 HD11 LEU A  53      15.687  37.842 -26.400  1.00 50.12           H  
ATOM    840 HD12 LEU A  53      17.376  38.133 -25.955  1.00 50.12           H  
ATOM    841 HD13 LEU A  53      16.380  37.013 -24.990  1.00 50.12           H  
ATOM    842  CD2 LEU A  53      18.305  35.632 -26.308  1.00 50.12           C  
ATOM    843 HD21 LEU A  53      18.677  34.833 -26.949  1.00 50.12           H  
ATOM    844 HD22 LEU A  53      18.111  35.230 -25.314  1.00 50.12           H  
ATOM    845 HD23 LEU A  53      19.070  36.406 -26.242  1.00 50.12           H  
ATOM    846  N   SER A  54      14.056  32.750 -28.391  1.00 45.89           N  
ATOM    847  H   SER A  54      13.572  33.557 -28.758  1.00 45.89           H  
ATOM    848  CA  SER A  54      13.310  31.489 -28.284  1.00 45.89           C  
ATOM    849  HA  SER A  54      13.431  31.116 -27.267  1.00 45.89           H  
ATOM    850  C   SER A  54      13.859  30.412 -29.220  1.00 45.89           C  
ATOM    851  CB  SER A  54      11.807  31.697 -28.493  1.00 45.89           C  
ATOM    852  HB2 SER A  54      11.284  30.803 -28.154  1.00 45.89           H  
ATOM    853  HB3 SER A  54      11.465  32.532 -27.881  1.00 45.89           H  
ATOM    854  O   SER A  54      13.925  29.254 -28.823  1.00 45.89           O  
ATOM    855  OG  SER A  54      11.458  31.920 -29.844  1.00 45.89           O  
ATOM    856  HG  SER A  54      12.167  32.370 -30.309  1.00 45.89           H  
ATOM    857  N   GLU A  55      14.359  30.785 -30.403  1.00 42.83           N  
ATOM    858  H   GLU A  55      14.217  31.735 -30.716  1.00 42.83           H  
ATOM    859  CA  GLU A  55      15.089  29.874 -31.293  1.00 42.83           C  
ATOM    860  HA  GLU A  55      14.547  28.930 -31.360  1.00 42.83           H  
ATOM    861  C   GLU A  55      16.485  29.541 -30.743  1.00 42.83           C  
ATOM    862  CB  GLU A  55      15.205  30.459 -32.714  1.00 42.83           C  
ATOM    863  HB2 GLU A  55      15.924  29.845 -33.255  1.00 42.83           H  
ATOM    864  HB3 GLU A  55      15.594  31.476 -32.664  1.00 42.83           H  
ATOM    865  O   GLU A  55      16.948  28.412 -30.883  1.00 42.83           O  
ATOM    866  CG  GLU A  55      13.881  30.448 -33.499  1.00 42.83           C  
ATOM    867  HG2 GLU A  55      13.207  31.190 -33.071  1.00 42.83           H  
ATOM    868  HG3 GLU A  55      13.420  29.468 -33.374  1.00 42.83           H  
ATOM    869  CD  GLU A  55      14.048  30.714 -35.014  1.00 42.83           C  
ATOM    870  OE1 GLU A  55      13.016  30.706 -35.718  1.00 42.83           O  
ATOM    871  OE2 GLU A  55      15.196  30.866 -35.510  1.00 42.83           O  
ATOM    872  N   VAL A  56      17.148  30.487 -30.066  1.00 45.08           N  
ATOM    873  H   VAL A  56      16.754  31.417 -30.054  1.00 45.08           H  
ATOM    874  CA  VAL A  56      18.443  30.263 -29.392  1.00 45.08           C  
ATOM    875  HA  VAL A  56      19.068  29.651 -30.042  1.00 45.08           H  
ATOM    876  C   VAL A  56      18.277  29.466 -28.089  1.00 45.08           C  
ATOM    877  CB  VAL A  56      19.165  31.610 -29.177  1.00 45.08           C  
ATOM    878  HB  VAL A  56      18.481  32.305 -28.690  1.00 45.08           H  
ATOM    879  O   VAL A  56      19.159  28.693 -27.730  1.00 45.08           O  
ATOM    880  CG1 VAL A  56      20.429  31.507 -28.315  1.00 45.08           C  
ATOM    881 HG11 VAL A  56      20.159  31.234 -27.295  1.00 45.08           H  
ATOM    882 HG12 VAL A  56      20.942  32.469 -28.285  1.00 45.08           H  
ATOM    883 HG13 VAL A  56      21.098  30.747 -28.719  1.00 45.08           H  
ATOM    884  CG2 VAL A  56      19.618  32.211 -30.518  1.00 45.08           C  
ATOM    885 HG21 VAL A  56      19.914  33.251 -30.375  1.00 45.08           H  
ATOM    886 HG22 VAL A  56      18.819  32.170 -31.258  1.00 45.08           H  
ATOM    887 HG23 VAL A  56      20.460  31.643 -30.914  1.00 45.08           H  
ATOM    888  N   ILE A  57      17.135  29.595 -27.413  1.00 42.27           N  
ATOM    889  H   ILE A  57      16.485  30.291 -27.749  1.00 42.27           H  
ATOM    890  CA  ILE A  57      16.757  28.873 -26.193  1.00 42.27           C  
ATOM    891  HA  ILE A  57      17.652  28.711 -25.592  1.00 42.27           H  
ATOM    892  C   ILE A  57      16.227  27.476 -26.546  1.00 42.27           C  
ATOM    893  CB  ILE A  57      15.775  29.735 -25.353  1.00 42.27           C  
ATOM    894  HB  ILE A  57      14.976  30.081 -26.008  1.00 42.27           H  
ATOM    895  O   ILE A  57      16.463  26.545 -25.794  1.00 42.27           O  
ATOM    896  CG1 ILE A  57      16.505  30.951 -24.723  1.00 42.27           C  
ATOM    897 HG12 ILE A  57      17.120  30.610 -23.890  1.00 42.27           H  
ATOM    898 HG13 ILE A  57      17.191  31.395 -25.444  1.00 42.27           H  
ATOM    899  CG2 ILE A  57      15.124  28.942 -24.217  1.00 42.27           C  
ATOM    900 HG21 ILE A  57      15.911  28.551 -23.572  1.00 42.27           H  
ATOM    901 HG22 ILE A  57      14.538  28.116 -24.621  1.00 42.27           H  
ATOM    902 HG23 ILE A  57      14.449  29.567 -23.633  1.00 42.27           H  
ATOM    903  CD1 ILE A  57      15.560  32.056 -24.220  1.00 42.27           C  
ATOM    904 HD11 ILE A  57      14.861  32.343 -25.005  1.00 42.27           H  
ATOM    905 HD12 ILE A  57      15.003  31.716 -23.348  1.00 42.27           H  
ATOM    906 HD13 ILE A  57      16.149  32.927 -23.935  1.00 42.27           H  
ATOM    907  N   ALA A  58      15.627  27.260 -27.721  1.00 35.16           N  
ATOM    908  H   ALA A  58      15.361  28.050 -28.290  1.00 35.16           H  
ATOM    909  CA  ALA A  58      15.292  25.916 -28.210  1.00 35.16           C  
ATOM    910  HA  ALA A  58      14.727  25.401 -27.433  1.00 35.16           H  
ATOM    911  C   ALA A  58      16.537  25.053 -28.504  1.00 35.16           C  
ATOM    912  CB  ALA A  58      14.389  26.049 -29.439  1.00 35.16           C  
ATOM    913  HB1 ALA A  58      14.917  26.574 -30.235  1.00 35.16           H  
ATOM    914  HB2 ALA A  58      13.486  26.601 -29.179  1.00 35.16           H  
ATOM    915  HB3 ALA A  58      14.105  25.057 -29.792  1.00 35.16           H  
ATOM    916  O   ALA A  58      16.445  23.828 -28.560  1.00 35.16           O  
ATOM    917  N   VAL A  59      17.721  25.667 -28.606  1.00 36.90           N  
ATOM    918  H   VAL A  59      17.728  26.676 -28.559  1.00 36.90           H  
ATOM    919  CA  VAL A  59      19.013  24.973 -28.565  1.00 36.90           C  
ATOM    920  HA  VAL A  59      18.855  23.951 -28.910  1.00 36.90           H  
ATOM    921  C   VAL A  59      19.480  24.870 -27.109  1.00 36.90           C  
ATOM    922  CB  VAL A  59      20.049  25.607 -29.518  1.00 36.90           C  
ATOM    923  HB  VAL A  59      20.383  26.567 -29.124  1.00 36.90           H  
ATOM    924  O   VAL A  59      20.558  25.331 -26.734  1.00 36.90           O  
ATOM    925  CG1 VAL A  59      21.263  24.687 -29.715  1.00 36.90           C  
ATOM    926 HG11 VAL A  59      21.766  24.525 -28.762  1.00 36.90           H  
ATOM    927 HG12 VAL A  59      20.938  23.725 -30.113  1.00 36.90           H  
ATOM    928 HG13 VAL A  59      21.974  25.148 -30.401  1.00 36.90           H  
ATOM    929  CG2 VAL A  59      19.475  25.831 -30.924  1.00 36.90           C  
ATOM    930 HG21 VAL A  59      19.083  24.896 -31.325  1.00 36.90           H  
ATOM    931 HG22 VAL A  59      18.667  26.561 -30.883  1.00 36.90           H  
ATOM    932 HG23 VAL A  59      20.245  26.224 -31.589  1.00 36.90           H  
ATOM    933  N   TYR A  60      18.674  24.230 -26.259  1.00 36.57           N  
ATOM    934  H   TYR A  60      17.765  23.936 -26.586  1.00 36.57           H  
ATOM    935  CA  TYR A  60      19.188  23.665 -25.016  1.00 36.57           C  
ATOM    936  HA  TYR A  60      19.790  24.417 -24.505  1.00 36.57           H  
ATOM    937  C   TYR A  60      20.109  22.502 -25.391  1.00 36.57           C  
ATOM    938  CB  TYR A  60      18.061  23.249 -24.059  1.00 36.57           C  
ATOM    939  HB2 TYR A  60      18.468  22.545 -23.333  1.00 36.57           H  
ATOM    940  HB3 TYR A  60      17.286  22.724 -24.617  1.00 36.57           H  
ATOM    941  O   TYR A  60      19.699  21.349 -25.500  1.00 36.57           O  
ATOM    942  CG  TYR A  60      17.452  24.398 -23.275  1.00 36.57           C  
ATOM    943  CD1 TYR A  60      18.175  25.004 -22.228  1.00 36.57           C  
ATOM    944  HD1 TYR A  60      19.164  24.644 -21.984  1.00 36.57           H  
ATOM    945  CD2 TYR A  60      16.156  24.849 -23.576  1.00 36.57           C  
ATOM    946  HD2 TYR A  60      15.599  24.392 -24.381  1.00 36.57           H  
ATOM    947  CE1 TYR A  60      17.620  26.084 -21.513  1.00 36.57           C  
ATOM    948  HE1 TYR A  60      18.184  26.553 -20.720  1.00 36.57           H  
ATOM    949  CE2 TYR A  60      15.598  25.929 -22.869  1.00 36.57           C  
ATOM    950  HE2 TYR A  60      14.608  26.284 -23.112  1.00 36.57           H  
ATOM    951  OH  TYR A  60      15.798  27.609 -21.167  1.00 36.57           O  
ATOM    952  HH  TYR A  60      16.396  27.930 -20.488  1.00 36.57           H  
ATOM    953  CZ  TYR A  60      16.332  26.556 -21.844  1.00 36.57           C  
ATOM    954  N   VAL A  61      21.383  22.822 -25.623  1.00 38.55           N  
ATOM    955  H   VAL A  61      21.615  23.804 -25.651  1.00 38.55           H  
ATOM    956  CA  VAL A  61      22.460  21.836 -25.593  1.00 38.55           C  
ATOM    957  HA  VAL A  61      22.262  21.063 -26.334  1.00 38.55           H  
ATOM    958  C   VAL A  61      22.419  21.225 -24.198  1.00 38.55           C  
ATOM    959  CB  VAL A  61      23.836  22.474 -25.885  1.00 38.55           C  
ATOM    960  HB  VAL A  61      24.069  23.213 -25.118  1.00 38.55           H  
ATOM    961  O   VAL A  61      22.732  21.892 -23.212  1.00 38.55           O  
ATOM    962  CG1 VAL A  61      24.957  21.429 -25.908  1.00 38.55           C  
ATOM    963 HG11 VAL A  61      24.737  20.654 -26.643  1.00 38.55           H  
ATOM    964 HG12 VAL A  61      25.906  21.903 -26.157  1.00 38.55           H  
ATOM    965 HG13 VAL A  61      25.059  20.972 -24.923  1.00 38.55           H  
ATOM    966  CG2 VAL A  61      23.841  23.188 -27.241  1.00 38.55           C  
ATOM    967 HG21 VAL A  61      23.484  22.517 -28.023  1.00 38.55           H  
ATOM    968 HG22 VAL A  61      24.849  23.526 -27.484  1.00 38.55           H  
ATOM    969 HG23 VAL A  61      23.199  24.066 -27.183  1.00 38.55           H  
ATOM    970  N   THR A  62      21.998  19.965 -24.111  1.00 42.89           N  
ATOM    971  H   THR A  62      21.631  19.519 -24.939  1.00 42.89           H  
ATOM    972  CA  THR A  62      22.215  19.124 -22.932  1.00 42.89           C  
ATOM    973  HA  THR A  62      21.485  19.386 -22.166  1.00 42.89           H  
ATOM    974  C   THR A  62      23.661  19.343 -22.459  1.00 42.89           C  
ATOM    975  CB  THR A  62      22.016  17.646 -23.294  1.00 42.89           C  
ATOM    976  HB  THR A  62      22.392  17.025 -22.481  1.00 42.89           H  
ATOM    977  O   THR A  62      24.567  19.088 -23.258  1.00 42.89           O  
ATOM    978  CG2 THR A  62      20.541  17.321 -23.522  1.00 42.89           C  
ATOM    979 HG21 THR A  62      20.142  17.913 -24.346  1.00 42.89           H  
ATOM    980 HG22 THR A  62      20.438  16.264 -23.766  1.00 42.89           H  
ATOM    981 HG23 THR A  62      19.969  17.528 -22.619  1.00 42.89           H  
ATOM    982  OG1 THR A  62      22.720  17.343 -24.482  1.00 42.89           O  
ATOM    983  HG1 THR A  62      23.569  17.788 -24.427  1.00 42.89           H  
ATOM    984  N   PRO A  63      23.930  19.837 -21.233  1.00 48.79           N  
ATOM    985  CA  PRO A  63      25.235  20.416 -20.870  1.00 48.79           C  
ATOM    986  HA  PRO A  63      25.481  21.163 -21.625  1.00 48.79           H  
ATOM    987  C   PRO A  63      26.418  19.437 -20.780  1.00 48.79           C  
ATOM    988  CB  PRO A  63      25.023  21.130 -19.528  1.00 48.79           C  
ATOM    989  HB2 PRO A  63      25.567  22.073 -19.483  1.00 48.79           H  
ATOM    990  HB3 PRO A  63      25.327  20.481 -18.706  1.00 48.79           H  
ATOM    991  O   PRO A  63      27.442  19.765 -20.187  1.00 48.79           O  
ATOM    992  CG  PRO A  63      23.519  21.344 -19.442  1.00 48.79           C  
ATOM    993  HG2 PRO A  63      23.169  21.375 -18.411  1.00 48.79           H  
ATOM    994  HG3 PRO A  63      23.252  22.262 -19.966  1.00 48.79           H  
ATOM    995  CD  PRO A  63      22.953  20.151 -20.198  1.00 48.79           C  
ATOM    996  HD2 PRO A  63      21.980  20.441 -20.595  1.00 48.79           H  
ATOM    997  HD3 PRO A  63      22.848  19.299 -19.526  1.00 48.79           H  
ATOM    998  N   THR A  64      26.306  18.221 -21.305  1.00 55.04           N  
ATOM    999  H   THR A  64      25.459  17.999 -21.809  1.00 55.04           H  
ATOM   1000  CA  THR A  64      27.214  17.112 -20.985  1.00 55.04           C  
ATOM   1001  HA  THR A  64      28.023  17.467 -20.348  1.00 55.04           H  
ATOM   1002  C   THR A  64      27.894  16.484 -22.196  1.00 55.04           C  
ATOM   1003  CB  THR A  64      26.456  16.042 -20.192  1.00 55.04           C  
ATOM   1004  HB  THR A  64      27.103  15.179 -20.032  1.00 55.04           H  
ATOM   1005  O   THR A  64      28.836  15.712 -22.021  1.00 55.04           O  
ATOM   1006  CG2 THR A  64      25.995  16.573 -18.833  1.00 55.04           C  
ATOM   1007 HG21 THR A  64      25.557  15.759 -18.256  1.00 55.04           H  
ATOM   1008 HG22 THR A  64      26.848  16.970 -18.284  1.00 55.04           H  
ATOM   1009 HG23 THR A  64      25.249  17.359 -18.959  1.00 55.04           H  
ATOM   1010  OG1 THR A  64      25.308  15.648 -20.911  1.00 55.04           O  
ATOM   1011  HG1 THR A  64      24.907  14.914 -20.439  1.00 55.04           H  
ATOM   1012  N   THR A  65      27.482  16.811 -23.424  1.00 62.17           N  
ATOM   1013  H   THR A  65      26.736  17.482 -23.538  1.00 62.17           H  
ATOM   1014  CA  THR A  65      28.034  16.177 -24.628  1.00 62.17           C  
ATOM   1015  HA  THR A  65      28.386  15.185 -24.347  1.00 62.17           H  
ATOM   1016  C   THR A  65      29.263  16.917 -25.141  1.00 62.17           C  
ATOM   1017  CB  THR A  65      26.976  15.969 -25.726  1.00 62.17           C  
ATOM   1018  HB  THR A  65      27.345  16.335 -26.684  1.00 62.17           H  
ATOM   1019  O   THR A  65      29.176  17.992 -25.731  1.00 62.17           O  
ATOM   1020  CG2 THR A  65      26.659  14.484 -25.855  1.00 62.17           C  
ATOM   1021 HG21 THR A  65      26.544  14.035 -24.869  1.00 62.17           H  
ATOM   1022 HG22 THR A  65      27.466  13.978 -26.386  1.00 62.17           H  
ATOM   1023 HG23 THR A  65      25.712  14.367 -26.381  1.00 62.17           H  
ATOM   1024  OG1 THR A  65      25.740  16.594 -25.449  1.00 62.17           O  
ATOM   1025  HG1 THR A  65      25.265  16.050 -24.817  1.00 62.17           H  
ATOM   1026  N   GLN A  66      30.434  16.326 -24.911  1.00 67.93           N  
ATOM   1027  H   GLN A  66      30.440  15.442 -24.423  1.00 67.93           H  
ATOM   1028  CA  GLN A  66      31.693  16.815 -25.464  1.00 67.93           C  
ATOM   1029  HA  GLN A  66      31.661  17.904 -25.499  1.00 67.93           H  
ATOM   1030  C   GLN A  66      31.865  16.321 -26.904  1.00 67.93           C  
ATOM   1031  CB  GLN A  66      32.863  16.414 -24.552  1.00 67.93           C  
ATOM   1032  HB2 GLN A  66      33.799  16.679 -25.043  1.00 67.93           H  
ATOM   1033  HB3 GLN A  66      32.850  15.339 -24.374  1.00 67.93           H  
ATOM   1034  O   GLN A  66      31.317  15.292 -27.292  1.00 67.93           O  
ATOM   1035  CG  GLN A  66      32.795  17.124 -23.193  1.00 67.93           C  
ATOM   1036  HG2 GLN A  66      32.773  18.203 -23.346  1.00 67.93           H  
ATOM   1037  HG3 GLN A  66      31.881  16.831 -22.675  1.00 67.93           H  
ATOM   1038  CD  GLN A  66      33.982  16.791 -22.295  1.00 67.93           C  
ATOM   1039  NE2 GLN A  66      33.944  17.187 -21.042  1.00 67.93           N  
ATOM   1040 HE21 GLN A  66      34.711  16.857 -20.475  1.00 67.93           H  
ATOM   1041 HE22 GLN A  66      33.130  17.655 -20.669  1.00 67.93           H  
ATOM   1042  OE1 GLN A  66      34.973  16.204 -22.688  1.00 67.93           O  
ATOM   1043  N   PHE A  67      32.637  17.048 -27.708  1.00 79.28           N  
ATOM   1044  H   PHE A  67      33.088  17.874 -27.341  1.00 79.28           H  
ATOM   1045  CA  PHE A  67      33.014  16.617 -29.051  1.00 79.28           C  
ATOM   1046  HA  PHE A  67      32.716  15.577 -29.185  1.00 79.28           H  
ATOM   1047  C   PHE A  67      34.528  16.685 -29.206  1.00 79.28           C  
ATOM   1048  CB  PHE A  67      32.303  17.453 -30.126  1.00 79.28           C  
ATOM   1049  HB2 PHE A  67      32.422  18.512 -29.896  1.00 79.28           H  
ATOM   1050  HB3 PHE A  67      32.796  17.273 -31.081  1.00 79.28           H  
ATOM   1051  O   PHE A  67      35.144  17.686 -28.839  1.00 79.28           O  
ATOM   1052  CG  PHE A  67      30.828  17.141 -30.292  1.00 79.28           C  
ATOM   1053  CD1 PHE A  67      30.401  16.275 -31.315  1.00 79.28           C  
ATOM   1054  HD1 PHE A  67      31.131  15.821 -31.969  1.00 79.28           H  
ATOM   1055  CD2 PHE A  67      29.877  17.708 -29.424  1.00 79.28           C  
ATOM   1056  HD2 PHE A  67      30.189  18.362 -28.623  1.00 79.28           H  
ATOM   1057  CE1 PHE A  67      29.036  15.984 -31.482  1.00 79.28           C  
ATOM   1058  HE1 PHE A  67      28.719  15.317 -32.269  1.00 79.28           H  
ATOM   1059  CE2 PHE A  67      28.513  17.409 -29.580  1.00 79.28           C  
ATOM   1060  HE2 PHE A  67      27.799  17.843 -28.896  1.00 79.28           H  
ATOM   1061  CZ  PHE A  67      28.089  16.554 -30.613  1.00 79.28           C  
ATOM   1062  HZ  PHE A  67      27.039  16.334 -30.738  1.00 79.28           H  
ATOM   1063  N   THR A  68      35.124  15.650 -29.793  1.00 79.13           N  
ATOM   1064  H   THR A  68      34.563  14.861 -30.081  1.00 79.13           H  
ATOM   1065  CA  THR A  68      36.521  15.678 -30.239  1.00 79.13           C  
ATOM   1066  HA  THR A  68      37.022  16.531 -29.782  1.00 79.13           H  
ATOM   1067  C   THR A  68      36.576  15.871 -31.739  1.00 79.13           C  
ATOM   1068  CB  THR A  68      37.326  14.433 -29.847  1.00 79.13           C  
ATOM   1069  HB  THR A  68      38.277  14.445 -30.381  1.00 79.13           H  
ATOM   1070  O   THR A  68      35.794  15.303 -32.500  1.00 79.13           O  
ATOM   1071  CG2 THR A  68      37.623  14.464 -28.349  1.00 79.13           C  
ATOM   1072 HG21 THR A  68      36.706  14.613 -27.779  1.00 79.13           H  
ATOM   1073 HG22 THR A  68      38.305  15.285 -28.128  1.00 79.13           H  
ATOM   1074 HG23 THR A  68      38.100  13.531 -28.048  1.00 79.13           H  
ATOM   1075  OG1 THR A  68      36.634  13.258 -30.203  1.00 79.13           O  
ATOM   1076  HG1 THR A  68      37.254  12.615 -30.554  1.00 79.13           H  
ATOM   1077  N   ARG A  69      37.517  16.698 -32.186  1.00 84.99           N  
ATOM   1078  H   ARG A  69      38.156  17.105 -31.518  1.00 84.99           H  
ATOM   1079  CA  ARG A  69      37.806  16.847 -33.607  1.00 84.99           C  
ATOM   1080  HA  ARG A  69      36.897  16.675 -34.183  1.00 84.99           H  
ATOM   1081  C   ARG A  69      38.815  15.780 -34.010  1.00 84.99           C  
ATOM   1082  CB  ARG A  69      38.293  18.272 -33.875  1.00 84.99           C  
ATOM   1083  HB2 ARG A  69      39.209  18.460 -33.315  1.00 84.99           H  
ATOM   1084  HB3 ARG A  69      37.528  18.976 -33.548  1.00 84.99           H  
ATOM   1085  O   ARG A  69      39.966  15.838 -33.593  1.00 84.99           O  
ATOM   1086  CG  ARG A  69      38.552  18.469 -35.369  1.00 84.99           C  
ATOM   1087  HG2 ARG A  69      37.635  18.267 -35.923  1.00 84.99           H  
ATOM   1088  HG3 ARG A  69      39.327  17.779 -35.702  1.00 84.99           H  
ATOM   1089  CD  ARG A  69      39.008  19.900 -35.649  1.00 84.99           C  
ATOM   1090  HD2 ARG A  69      39.852  20.150 -35.007  1.00 84.99           H  
ATOM   1091  HD3 ARG A  69      38.192  20.583 -35.411  1.00 84.99           H  
ATOM   1092  NE  ARG A  69      39.372  20.050 -37.068  1.00 84.99           N  
ATOM   1093  HE  ARG A  69      38.624  20.284 -37.705  1.00 84.99           H  
ATOM   1094  NH1 ARG A  69      41.600  19.497 -36.889  1.00 84.99           N  
ATOM   1095 HH11 ARG A  69      42.495  19.306 -37.316  1.00 84.99           H  
ATOM   1096 HH12 ARG A  69      41.498  19.414 -35.887  1.00 84.99           H  
ATOM   1097  NH2 ARG A  69      40.701  19.858 -38.900  1.00 84.99           N  
ATOM   1098 HH21 ARG A  69      41.605  19.670 -39.310  1.00 84.99           H  
ATOM   1099 HH22 ARG A  69      39.890  19.925 -39.497  1.00 84.99           H  
ATOM   1100  CZ  ARG A  69      40.555  19.808 -37.607  1.00 84.99           C  
ATOM   1101  N   GLU A  70      38.393  14.861 -34.863  1.00 83.88           N  
ATOM   1102  H   GLU A  70      37.421  14.863 -35.138  1.00 83.88           H  
ATOM   1103  CA  GLU A  70      39.217  13.776 -35.384  1.00 83.88           C  
ATOM   1104  HA  GLU A  70      40.233  13.869 -35.000  1.00 83.88           H  
ATOM   1105  C   GLU A  70      39.308  13.845 -36.909  1.00 83.88           C  
ATOM   1106  CB  GLU A  70      38.671  12.426 -34.901  1.00 83.88           C  
ATOM   1107  HB2 GLU A  70      37.608  12.363 -35.130  1.00 83.88           H  
ATOM   1108  HB3 GLU A  70      39.194  11.626 -35.424  1.00 83.88           H  
ATOM   1109  O   GLU A  70      38.442  14.402 -37.593  1.00 83.88           O  
ATOM   1110  CG  GLU A  70      38.896  12.262 -33.389  1.00 83.88           C  
ATOM   1111  HG2 GLU A  70      38.456  13.109 -32.863  1.00 83.88           H  
ATOM   1112  HG3 GLU A  70      39.968  12.263 -33.191  1.00 83.88           H  
ATOM   1113  CD  GLU A  70      38.282  10.978 -32.832  1.00 83.88           C  
ATOM   1114  OE1 GLU A  70      38.038  10.936 -31.606  1.00 83.88           O  
ATOM   1115  OE2 GLU A  70      37.989  10.049 -33.616  1.00 83.88           O  
ATOM   1116  N   ILE A  71      40.391  13.296 -37.453  1.00 86.43           N  
ATOM   1117  H   ILE A  71      41.028  12.791 -36.854  1.00 86.43           H  
ATOM   1118  CA  ILE A  71      40.571  13.138 -38.894  1.00 86.43           C  
ATOM   1119  HA  ILE A  71      39.883  13.798 -39.423  1.00 86.43           H  
ATOM   1120  C   ILE A  71      40.192  11.697 -39.238  1.00 86.43           C  
ATOM   1121  CB  ILE A  71      42.003  13.524 -39.329  1.00 86.43           C  
ATOM   1122  HB  ILE A  71      42.710  12.857 -38.835  1.00 86.43           H  
ATOM   1123  O   ILE A  71      40.748  10.757 -38.681  1.00 86.43           O  
ATOM   1124  CG1 ILE A  71      42.317  14.985 -38.917  1.00 86.43           C  
ATOM   1125 HG12 ILE A  71      41.601  15.656 -39.390  1.00 86.43           H  
ATOM   1126 HG13 ILE A  71      42.205  15.084 -37.837  1.00 86.43           H  
ATOM   1127  CG2 ILE A  71      42.148  13.352 -40.853  1.00 86.43           C  
ATOM   1128 HG21 ILE A  71      41.485  14.040 -41.377  1.00 86.43           H  
ATOM   1129 HG22 ILE A  71      41.891  12.331 -41.139  1.00 86.43           H  
ATOM   1130 HG23 ILE A  71      43.181  13.519 -41.155  1.00 86.43           H  
ATOM   1131  CD1 ILE A  71      43.738  15.455 -39.257  1.00 86.43           C  
ATOM   1132 HD11 ILE A  71      44.466  14.752 -38.854  1.00 86.43           H  
ATOM   1133 HD12 ILE A  71      43.908  16.435 -38.812  1.00 86.43           H  
ATOM   1134 HD13 ILE A  71      43.865  15.538 -40.337  1.00 86.43           H  
ATOM   1135  N   GLY A  72      39.222  11.536 -40.133  1.00 84.86           N  
ATOM   1136  H   GLY A  72      38.801  12.368 -40.520  1.00 84.86           H  
ATOM   1137  CA  GLY A  72      38.855  10.271 -40.754  1.00 84.86           C  
ATOM   1138  HA2 GLY A  72      37.775  10.227 -40.895  1.00 84.86           H  
ATOM   1139  HA3 GLY A  72      39.148   9.443 -40.108  1.00 84.86           H  
ATOM   1140  C   GLY A  72      39.532  10.107 -42.107  1.00 84.86           C  
ATOM   1141  O   GLY A  72      39.681  11.074 -42.857  1.00 84.86           O  
ATOM   1142  N   CYS A  73      39.919   8.882 -42.424  1.00 87.00           N  
ATOM   1143  H   CYS A  73      39.826   8.161 -41.722  1.00 87.00           H  
ATOM   1144  CA  CYS A  73      40.624   8.511 -43.642  1.00 87.00           C  
ATOM   1145  HA  CYS A  73      40.756   9.388 -44.276  1.00 87.00           H  
ATOM   1146  C   CYS A  73      39.805   7.454 -44.381  1.00 87.00           C  
ATOM   1147  CB  CYS A  73      42.008   7.961 -43.274  1.00 87.00           C  
ATOM   1148  HB2 CYS A  73      41.887   6.909 -43.015  1.00 87.00           H  
ATOM   1149  HB3 CYS A  73      42.669   8.014 -44.139  1.00 87.00           H  
ATOM   1150  O   CYS A  73      39.357   6.491 -43.761  1.00 87.00           O  
ATOM   1151  SG  CYS A  73      42.800   8.743 -41.844  1.00 87.00           S  
ATOM   1152  N   TYR A  74      39.619   7.610 -45.689  1.00 87.34           N  
ATOM   1153  H   TYR A  74      39.975   8.439 -46.143  1.00 87.34           H  
ATOM   1154  CA  TYR A  74      38.940   6.614 -46.520  1.00 87.34           C  
ATOM   1155  HA  TYR A  74      39.057   5.634 -46.057  1.00 87.34           H  
ATOM   1156  C   TYR A  74      39.564   6.544 -47.915  1.00 87.34           C  
ATOM   1157  CB  TYR A  74      37.435   6.905 -46.588  1.00 87.34           C  
ATOM   1158  HB2 TYR A  74      36.949   6.071 -47.094  1.00 87.34           H  
ATOM   1159  HB3 TYR A  74      37.039   6.937 -45.573  1.00 87.34           H  
ATOM   1160  O   TYR A  74      40.017   7.552 -48.462  1.00 87.34           O  
ATOM   1161  CG  TYR A  74      37.053   8.190 -47.294  1.00 87.34           C  
ATOM   1162  CD1 TYR A  74      37.080   9.410 -46.592  1.00 87.34           C  
ATOM   1163  HD1 TYR A  74      37.391   9.426 -45.558  1.00 87.34           H  
ATOM   1164  CD2 TYR A  74      36.658   8.161 -48.646  1.00 87.34           C  
ATOM   1165  HD2 TYR A  74      36.633   7.224 -49.181  1.00 87.34           H  
ATOM   1166  CE1 TYR A  74      36.722  10.604 -47.244  1.00 87.34           C  
ATOM   1167  HE1 TYR A  74      36.773  11.545 -46.716  1.00 87.34           H  
ATOM   1168  CE2 TYR A  74      36.285   9.352 -49.297  1.00 87.34           C  
ATOM   1169  HE2 TYR A  74      35.981   9.342 -50.333  1.00 87.34           H  
ATOM   1170  OH  TYR A  74      35.977  11.725 -49.227  1.00 87.34           O  
ATOM   1171  HH  TYR A  74      36.076  12.488 -48.652  1.00 87.34           H  
ATOM   1172  CZ  TYR A  74      36.313  10.572 -48.594  1.00 87.34           C  
ATOM   1173  N   ALA A  75      39.617   5.345 -48.498  1.00 84.38           N  
ATOM   1174  H   ALA A  75      39.244   4.547 -48.005  1.00 84.38           H  
ATOM   1175  CA  ALA A  75      40.161   5.146 -49.840  1.00 84.38           C  
ATOM   1176  HA  ALA A  75      41.154   5.594 -49.886  1.00 84.38           H  
ATOM   1177  C   ALA A  75      39.276   5.823 -50.900  1.00 84.38           C  
ATOM   1178  CB  ALA A  75      40.299   3.641 -50.101  1.00 84.38           C  
ATOM   1179  HB1 ALA A  75      40.940   3.190 -49.343  1.00 84.38           H  
ATOM   1180  HB2 ALA A  75      39.320   3.162 -50.075  1.00 84.38           H  
ATOM   1181  HB3 ALA A  75      40.748   3.475 -51.080  1.00 84.38           H  
ATOM   1182  O   ALA A  75      38.049   5.779 -50.796  1.00 84.38           O  
ATOM   1183  N   SER A  76      39.872   6.389 -51.956  1.00 82.67           N  
ATOM   1184  H   SER A  76      40.878   6.479 -51.968  1.00 82.67           H  
ATOM   1185  CA  SER A  76      39.115   7.015 -53.055  1.00 82.67           C  
ATOM   1186  HA  SER A  76      38.542   7.852 -52.655  1.00 82.67           H  
ATOM   1187  C   SER A  76      38.099   6.069 -53.703  1.00 82.67           C  
ATOM   1188  CB  SER A  76      40.067   7.559 -54.125  1.00 82.67           C  
ATOM   1189  HB2 SER A  76      40.685   6.749 -54.515  1.00 82.67           H  
ATOM   1190  HB3 SER A  76      39.488   7.992 -54.941  1.00 82.67           H  
ATOM   1191  O   SER A  76      36.990   6.492 -54.017  1.00 82.67           O  
ATOM   1192  OG  SER A  76      40.888   8.556 -53.553  1.00 82.67           O  
ATOM   1193  HG  SER A  76      41.567   8.809 -54.183  1.00 82.67           H  
ATOM   1194  N   ALA A  77      38.421   4.775 -53.808  1.00 84.96           N  
ATOM   1195  H   ALA A  77      39.342   4.480 -53.520  1.00 84.96           H  
ATOM   1196  CA  ALA A  77      37.502   3.751 -54.312  1.00 84.96           C  
ATOM   1197  HA  ALA A  77      37.193   4.025 -55.321  1.00 84.96           H  
ATOM   1198  C   ALA A  77      36.215   3.599 -53.469  1.00 84.96           C  
ATOM   1199  CB  ALA A  77      38.274   2.427 -54.385  1.00 84.96           C  
ATOM   1200  HB1 ALA A  77      37.631   1.658 -54.813  1.00 84.96           H  
ATOM   1201  HB2 ALA A  77      39.153   2.538 -55.020  1.00 84.96           H  
ATOM   1202  HB3 ALA A  77      38.578   2.112 -53.387  1.00 84.96           H  
ATOM   1203  O   ALA A  77      35.188   3.174 -53.989  1.00 84.96           O  
ATOM   1204  N   ASN A  78      36.239   3.996 -52.191  1.00 83.58           N  
ATOM   1205  H   ASN A  78      37.088   4.413 -51.836  1.00 83.58           H  
ATOM   1206  CA  ASN A  78      35.114   3.869 -51.259  1.00 83.58           C  
ATOM   1207  HA  ASN A  78      34.433   3.106 -51.637  1.00 83.58           H  
ATOM   1208  C   ASN A  78      34.282   5.154 -51.134  1.00 83.58           C  
ATOM   1209  CB  ASN A  78      35.639   3.391 -49.891  1.00 83.58           C  
ATOM   1210  HB2 ASN A  78      36.403   4.079 -49.530  1.00 83.58           H  
ATOM   1211  HB3 ASN A  78      34.822   3.385 -49.169  1.00 83.58           H  
ATOM   1212  O   ASN A  78      33.405   5.232 -50.274  1.00 83.58           O  
ATOM   1213  CG  ASN A  78      36.204   1.984 -49.923  1.00 83.58           C  
ATOM   1214  ND2 ASN A  78      36.951   1.600 -48.914  1.00 83.58           N  
ATOM   1215 HD21 ASN A  78      37.094   2.195 -48.111  1.00 83.58           H  
ATOM   1216 HD22 ASN A  78      37.286   0.649 -48.954  1.00 83.58           H  
ATOM   1217  OD1 ASN A  78      35.980   1.207 -50.831  1.00 83.58           O  
ATOM   1218  N   GLN A  79      34.531   6.177 -51.959  1.00 84.87           N  
ATOM   1219  H   GLN A  79      35.261   6.073 -52.650  1.00 84.87           H  
ATOM   1220  CA  GLN A  79      33.867   7.479 -51.838  1.00 84.87           C  
ATOM   1221  HA  GLN A  79      34.132   7.907 -50.871  1.00 84.87           H  
ATOM   1222  C   GLN A  79      32.332   7.373 -51.877  1.00 84.87           C  
ATOM   1223  CB  GLN A  79      34.405   8.398 -52.944  1.00 84.87           C  
ATOM   1224  HB2 GLN A  79      34.178   7.967 -53.919  1.00 84.87           H  
ATOM   1225  HB3 GLN A  79      35.487   8.465 -52.838  1.00 84.87           H  
ATOM   1226  O   GLN A  79      31.652   8.005 -51.067  1.00 84.87           O  
ATOM   1227  CG  GLN A  79      33.821   9.817 -52.873  1.00 84.87           C  
ATOM   1228  HG2 GLN A  79      32.747   9.777 -53.056  1.00 84.87           H  
ATOM   1229  HG3 GLN A  79      33.989  10.229 -51.877  1.00 84.87           H  
ATOM   1230  CD  GLN A  79      34.430  10.767 -53.899  1.00 84.87           C  
ATOM   1231  NE2 GLN A  79      33.985  12.003 -53.947  1.00 84.87           N  
ATOM   1232 HE21 GLN A  79      34.408  12.579 -54.660  1.00 84.87           H  
ATOM   1233 HE22 GLN A  79      33.238  12.310 -53.341  1.00 84.87           H  
ATOM   1234  OE1 GLN A  79      35.308  10.437 -54.674  1.00 84.87           O  
ATOM   1235  N   SER A  80      31.780   6.548 -52.771  1.00 85.37           N  
ATOM   1236  H   SER A  80      32.385   6.002 -53.368  1.00 85.37           H  
ATOM   1237  CA  SER A  80      30.333   6.318 -52.875  1.00 85.37           C  
ATOM   1238  HA  SER A  80      29.829   7.278 -52.989  1.00 85.37           H  
ATOM   1239  C   SER A  80      29.759   5.642 -51.627  1.00 85.37           C  
ATOM   1240  CB  SER A  80      30.031   5.470 -54.116  1.00 85.37           C  
ATOM   1241  HB2 SER A  80      28.962   5.260 -54.165  1.00 85.37           H  
ATOM   1242  HB3 SER A  80      30.325   6.021 -55.009  1.00 85.37           H  
ATOM   1243  O   SER A  80      28.717   6.063 -51.127  1.00 85.37           O  
ATOM   1244  OG  SER A  80      30.756   4.256 -54.054  1.00 85.37           O  
ATOM   1245  HG  SER A  80      30.613   3.756 -54.861  1.00 85.37           H  
ATOM   1246  N   LEU A  81      30.455   4.641 -51.080  1.00 84.53           N  
ATOM   1247  H   LEU A  81      31.295   4.349 -51.559  1.00 84.53           H  
ATOM   1248  CA  LEU A  81      30.064   3.925 -49.862  1.00 84.53           C  
ATOM   1249  HA  LEU A  81      29.035   3.580 -49.964  1.00 84.53           H  
ATOM   1250  C   LEU A  81      30.098   4.843 -48.639  1.00 84.53           C  
ATOM   1251  CB  LEU A  81      30.991   2.712 -49.661  1.00 84.53           C  
ATOM   1252  HB2 LEU A  81      30.808   2.283 -48.676  1.00 84.53           H  
ATOM   1253  HB3 LEU A  81      32.025   3.054 -49.679  1.00 84.53           H  
ATOM   1254  O   LEU A  81      29.180   4.817 -47.827  1.00 84.53           O  
ATOM   1255  CG  LEU A  81      30.806   1.610 -50.719  1.00 84.53           C  
ATOM   1256  HG  LEU A  81      30.813   2.049 -51.717  1.00 84.53           H  
ATOM   1257  CD1 LEU A  81      31.952   0.605 -50.639  1.00 84.53           C  
ATOM   1258 HD11 LEU A  81      31.947   0.104 -49.671  1.00 84.53           H  
ATOM   1259 HD12 LEU A  81      31.846  -0.139 -51.428  1.00 84.53           H  
ATOM   1260 HD13 LEU A  81      32.907   1.113 -50.776  1.00 84.53           H  
ATOM   1261  CD2 LEU A  81      29.490   0.851 -50.513  1.00 84.53           C  
ATOM   1262 HD21 LEU A  81      29.474   0.409 -49.517  1.00 84.53           H  
ATOM   1263 HD22 LEU A  81      29.411   0.062 -51.262  1.00 84.53           H  
ATOM   1264 HD23 LEU A  81      28.644   1.527 -50.636  1.00 84.53           H  
ATOM   1265  N   VAL A  82      31.104   5.713 -48.540  1.00 85.64           N  
ATOM   1266  H   VAL A  82      31.845   5.662 -49.224  1.00 85.64           H  
ATOM   1267  CA  VAL A  82      31.193   6.715 -47.471  1.00 85.64           C  
ATOM   1268  HA  VAL A  82      31.128   6.203 -46.511  1.00 85.64           H  
ATOM   1269  C   VAL A  82      30.016   7.689 -47.522  1.00 85.64           C  
ATOM   1270  CB  VAL A  82      32.551   7.437 -47.535  1.00 85.64           C  
ATOM   1271  HB  VAL A  82      32.772   7.714 -48.565  1.00 85.64           H  
ATOM   1272  O   VAL A  82      29.368   7.925 -46.503  1.00 85.64           O  
ATOM   1273  CG1 VAL A  82      32.578   8.715 -46.689  1.00 85.64           C  
ATOM   1274 HG11 VAL A  82      33.605   9.039 -46.523  1.00 85.64           H  
ATOM   1275 HG12 VAL A  82      32.046   9.510 -47.212  1.00 85.64           H  
ATOM   1276 HG13 VAL A  82      32.081   8.537 -45.735  1.00 85.64           H  
ATOM   1277  CG2 VAL A  82      33.645   6.485 -47.043  1.00 85.64           C  
ATOM   1278 HG21 VAL A  82      33.455   6.195 -46.009  1.00 85.64           H  
ATOM   1279 HG22 VAL A  82      34.615   6.980 -47.098  1.00 85.64           H  
ATOM   1280 HG23 VAL A  82      33.679   5.589 -47.662  1.00 85.64           H  
ATOM   1281  N   LEU A  83      29.702   8.215 -48.708  1.00 83.85           N  
ATOM   1282  H   LEU A  83      30.271   7.968 -49.505  1.00 83.85           H  
ATOM   1283  CA  LEU A  83      28.596   9.155 -48.907  1.00 83.85           C  
ATOM   1284  HA  LEU A  83      28.692   9.976 -48.197  1.00 83.85           H  
ATOM   1285  C   LEU A  83      27.215   8.538 -48.658  1.00 83.85           C  
ATOM   1286  CB  LEU A  83      28.678   9.705 -50.342  1.00 83.85           C  
ATOM   1287  HB2 LEU A  83      27.697  10.064 -50.653  1.00 83.85           H  
ATOM   1288  HB3 LEU A  83      28.947   8.890 -51.013  1.00 83.85           H  
ATOM   1289  O   LEU A  83      26.309   9.258 -48.258  1.00 83.85           O  
ATOM   1290  CG  LEU A  83      29.689  10.855 -50.477  1.00 83.85           C  
ATOM   1291  HG  LEU A  83      30.551  10.669 -49.836  1.00 83.85           H  
ATOM   1292  CD1 LEU A  83      30.184  10.978 -51.916  1.00 83.85           C  
ATOM   1293 HD11 LEU A  83      29.352  11.222 -52.577  1.00 83.85           H  
ATOM   1294 HD12 LEU A  83      30.945  11.755 -51.980  1.00 83.85           H  
ATOM   1295 HD13 LEU A  83      30.613  10.028 -52.235  1.00 83.85           H  
ATOM   1296  CD2 LEU A  83      29.051  12.195 -50.093  1.00 83.85           C  
ATOM   1297 HD21 LEU A  83      28.684  12.145 -49.067  1.00 83.85           H  
ATOM   1298 HD22 LEU A  83      28.213  12.415 -50.754  1.00 83.85           H  
ATOM   1299 HD23 LEU A  83      29.793  12.990 -50.165  1.00 83.85           H  
ATOM   1300  N   THR A  84      27.045   7.238 -48.910  1.00 84.80           N  
ATOM   1301  H   THR A  84      27.832   6.716 -49.268  1.00 84.80           H  
ATOM   1302  CA  THR A  84      25.735   6.568 -48.830  1.00 84.80           C  
ATOM   1303  HA  THR A  84      24.945   7.317 -48.881  1.00 84.80           H  
ATOM   1304  C   THR A  84      25.502   5.818 -47.523  1.00 84.80           C  
ATOM   1305  CB  THR A  84      25.522   5.605 -50.006  1.00 84.80           C  
ATOM   1306  HB  THR A  84      24.623   5.017 -49.822  1.00 84.80           H  
ATOM   1307  O   THR A  84      24.366   5.760 -47.065  1.00 84.80           O  
ATOM   1308  CG2 THR A  84      25.345   6.350 -51.328  1.00 84.80           C  
ATOM   1309 HG21 THR A  84      25.203   5.630 -52.134  1.00 84.80           H  
ATOM   1310 HG22 THR A  84      26.217   6.968 -51.543  1.00 84.80           H  
ATOM   1311 HG23 THR A  84      24.463   6.988 -51.269  1.00 84.80           H  
ATOM   1312  OG1 THR A  84      26.617   4.730 -50.151  1.00 84.80           O  
ATOM   1313  HG1 THR A  84      27.319   5.228 -50.577  1.00 84.80           H  
ATOM   1314  N   LYS A  85      26.546   5.242 -46.915  1.00 83.58           N  
ATOM   1315  H   LYS A  85      27.443   5.282 -47.379  1.00 83.58           H  
ATOM   1316  CA  LYS A  85      26.423   4.394 -45.717  1.00 83.58           C  
ATOM   1317  HA  LYS A  85      25.372   4.170 -45.538  1.00 83.58           H  
ATOM   1318  C   LYS A  85      26.907   5.056 -44.435  1.00 83.58           C  
ATOM   1319  CB  LYS A  85      27.161   3.063 -45.914  1.00 83.58           C  
ATOM   1320  HB2 LYS A  85      28.220   3.243 -46.101  1.00 83.58           H  
ATOM   1321  HB3 LYS A  85      27.084   2.505 -44.981  1.00 83.58           H  
ATOM   1322  O   LYS A  85      26.366   4.761 -43.380  1.00 83.58           O  
ATOM   1323  CG  LYS A  85      26.570   2.202 -47.040  1.00 83.58           C  
ATOM   1324  HG2 LYS A  85      26.743   2.676 -48.006  1.00 83.58           H  
ATOM   1325  HG3 LYS A  85      25.498   2.091 -46.880  1.00 83.58           H  
ATOM   1326  CD  LYS A  85      27.232   0.820 -47.017  1.00 83.58           C  
ATOM   1327  HD2 LYS A  85      28.285   0.932 -47.274  1.00 83.58           H  
ATOM   1328  HD3 LYS A  85      27.153   0.409 -46.010  1.00 83.58           H  
ATOM   1329  CE  LYS A  85      26.569  -0.145 -48.001  1.00 83.58           C  
ATOM   1330  HE2 LYS A  85      25.495  -0.148 -47.816  1.00 83.58           H  
ATOM   1331  HE3 LYS A  85      26.736   0.219 -49.014  1.00 83.58           H  
ATOM   1332  NZ  LYS A  85      27.118  -1.517 -47.839  1.00 83.58           N  
ATOM   1333  HZ1 LYS A  85      28.120  -1.518 -47.959  1.00 83.58           H  
ATOM   1334  HZ2 LYS A  85      26.709  -2.152 -48.509  1.00 83.58           H  
ATOM   1335  HZ3 LYS A  85      26.923  -1.867 -46.912  1.00 83.58           H  
ATOM   1336  N   CYS A  86      27.924   5.912 -44.507  1.00 88.25           N  
ATOM   1337  H   CYS A  86      28.335   6.102 -45.410  1.00 88.25           H  
ATOM   1338  CA  CYS A  86      28.561   6.464 -43.306  1.00 88.25           C  
ATOM   1339  HA  CYS A  86      28.388   5.802 -42.458  1.00 88.25           H  
ATOM   1340  C   CYS A  86      28.033   7.852 -42.932  1.00 88.25           C  
ATOM   1341  CB  CYS A  86      30.067   6.531 -43.542  1.00 88.25           C  
ATOM   1342  HB2 CYS A  86      30.273   7.290 -44.297  1.00 88.25           H  
ATOM   1343  HB3 CYS A  86      30.548   6.845 -42.616  1.00 88.25           H  
ATOM   1344  O   CYS A  86      28.100   8.255 -41.768  1.00 88.25           O  
ATOM   1345  SG  CYS A  86      30.816   4.980 -44.082  1.00 88.25           S  
ATOM   1346  N   LEU A  87      27.546   8.602 -43.922  1.00 90.23           N  
ATOM   1347  H   LEU A  87      27.503   8.197 -44.847  1.00 90.23           H  
ATOM   1348  CA  LEU A  87      27.176  10.005 -43.794  1.00 90.23           C  
ATOM   1349  HA  LEU A  87      27.346  10.345 -42.773  1.00 90.23           H  
ATOM   1350  C   LEU A  87      25.690  10.194 -44.094  1.00 90.23           C  
ATOM   1351  CB  LEU A  87      28.059  10.834 -44.744  1.00 90.23           C  
ATOM   1352  HB2 LEU A  87      27.735  11.874 -44.704  1.00 90.23           H  
ATOM   1353  HB3 LEU A  87      27.893  10.481 -45.762  1.00 90.23           H  
ATOM   1354  O   LEU A  87      25.255  10.068 -45.234  1.00 90.23           O  
ATOM   1355  CG  LEU A  87      29.568  10.779 -44.451  1.00 90.23           C  
ATOM   1356  HG  LEU A  87      29.933   9.760 -44.575  1.00 90.23           H  
ATOM   1357  CD1 LEU A  87      30.299  11.675 -45.453  1.00 90.23           C  
ATOM   1358 HD11 LEU A  87      30.052  11.354 -46.465  1.00 90.23           H  
ATOM   1359 HD12 LEU A  87      29.999  12.714 -45.318  1.00 90.23           H  
ATOM   1360 HD13 LEU A  87      31.375  11.572 -45.312  1.00 90.23           H  
ATOM   1361  CD2 LEU A  87      29.922  11.252 -43.040  1.00 90.23           C  
ATOM   1362 HD21 LEU A  87      31.006  11.257 -42.921  1.00 90.23           H  
ATOM   1363 HD22 LEU A  87      29.506  10.564 -42.304  1.00 90.23           H  
ATOM   1364 HD23 LEU A  87      29.522  12.251 -42.867  1.00 90.23           H  
ATOM   1365  N   VAL A  88      24.914  10.555 -43.074  1.00 89.66           N  
ATOM   1366  H   VAL A  88      25.329  10.618 -42.156  1.00 89.66           H  
ATOM   1367  CA  VAL A  88      23.482  10.842 -43.219  1.00 89.66           C  
ATOM   1368  HA  VAL A  88      23.114  10.312 -44.098  1.00 89.66           H  
ATOM   1369  C   VAL A  88      23.294  12.350 -43.395  1.00 89.66           C  
ATOM   1370  CB  VAL A  88      22.679  10.312 -42.021  1.00 89.66           C  
ATOM   1371  HB  VAL A  88      23.013  10.811 -41.111  1.00 89.66           H  
ATOM   1372  O   VAL A  88      23.614  13.094 -42.466  1.00 89.66           O  
ATOM   1373  CG1 VAL A  88      21.178  10.581 -42.200  1.00 89.66           C  
ATOM   1374 HG11 VAL A  88      20.986  11.653 -42.259  1.00 89.66           H  
ATOM   1375 HG12 VAL A  88      20.821  10.101 -43.111  1.00 89.66           H  
ATOM   1376 HG13 VAL A  88      20.631  10.173 -41.350  1.00 89.66           H  
ATOM   1377  CG2 VAL A  88      22.882   8.803 -41.841  1.00 89.66           C  
ATOM   1378 HG21 VAL A  88      22.273   8.438 -41.013  1.00 89.66           H  
ATOM   1379 HG22 VAL A  88      22.602   8.272 -42.750  1.00 89.66           H  
ATOM   1380 HG23 VAL A  88      23.925   8.583 -41.611  1.00 89.66           H  
ATOM   1381  N   PRO A  89      22.797  12.841 -44.542  1.00 90.88           N  
ATOM   1382  CA  PRO A  89      22.655  14.273 -44.789  1.00 90.88           C  
ATOM   1383  HA  PRO A  89      23.626  14.759 -44.693  1.00 90.88           H  
ATOM   1384  C   PRO A  89      21.686  14.924 -43.797  1.00 90.88           C  
ATOM   1385  CB  PRO A  89      22.174  14.399 -46.238  1.00 90.88           C  
ATOM   1386  HB2 PRO A  89      23.036  14.496 -46.898  1.00 90.88           H  
ATOM   1387  HB3 PRO A  89      21.496  15.240 -46.378  1.00 90.88           H  
ATOM   1388  O   PRO A  89      20.643  14.359 -43.460  1.00 90.88           O  
ATOM   1389  CG  PRO A  89      21.481  13.063 -46.504  1.00 90.88           C  
ATOM   1390  HG2 PRO A  89      21.493  12.803 -47.563  1.00 90.88           H  
ATOM   1391  HG3 PRO A  89      20.458  13.101 -46.131  1.00 90.88           H  
ATOM   1392  CD  PRO A  89      22.291  12.075 -45.671  1.00 90.88           C  
ATOM   1393  HD2 PRO A  89      23.128  11.691 -46.254  1.00 90.88           H  
ATOM   1394  HD3 PRO A  89      21.648  11.256 -45.349  1.00 90.88           H  
ATOM   1395  N   LYS A  90      22.032  16.129 -43.337  1.00 90.86           N  
ATOM   1396  H   LYS A  90      22.918  16.518 -43.627  1.00 90.86           H  
ATOM   1397  CA  LYS A  90      21.198  16.945 -42.450  1.00 90.86           C  
ATOM   1398  HA  LYS A  90      20.162  16.621 -42.550  1.00 90.86           H  
ATOM   1399  C   LYS A  90      21.217  18.404 -42.869  1.00 90.86           C  
ATOM   1400  CB  LYS A  90      21.651  16.790 -40.987  1.00 90.86           C  
ATOM   1401  HB2 LYS A  90      22.720  16.997 -40.928  1.00 90.86           H  
ATOM   1402  HB3 LYS A  90      21.134  17.526 -40.370  1.00 90.86           H  
ATOM   1403  O   LYS A  90      22.251  18.949 -43.257  1.00 90.86           O  
ATOM   1404  CG  LYS A  90      21.394  15.396 -40.396  1.00 90.86           C  
ATOM   1405  HG2 LYS A  90      21.814  15.377 -39.390  1.00 90.86           H  
ATOM   1406  HG3 LYS A  90      21.913  14.641 -40.987  1.00 90.86           H  
ATOM   1407  CD  LYS A  90      19.903  15.046 -40.293  1.00 90.86           C  
ATOM   1408  HD2 LYS A  90      19.415  15.753 -39.622  1.00 90.86           H  
ATOM   1409  HD3 LYS A  90      19.434  15.104 -41.275  1.00 90.86           H  
ATOM   1410  CE  LYS A  90      19.733  13.622 -39.763  1.00 90.86           C  
ATOM   1411  HE2 LYS A  90      20.158  13.569 -38.760  1.00 90.86           H  
ATOM   1412  HE3 LYS A  90      20.300  12.948 -40.406  1.00 90.86           H  
ATOM   1413  NZ  LYS A  90      18.304  13.223 -39.742  1.00 90.86           N  
ATOM   1414  HZ1 LYS A  90      17.768  13.842 -39.150  1.00 90.86           H  
ATOM   1415  HZ2 LYS A  90      18.199  12.280 -39.395  1.00 90.86           H  
ATOM   1416  HZ3 LYS A  90      17.918  13.261 -40.674  1.00 90.86           H  
ATOM   1417  N   GLU A  91      20.063  19.046 -42.756  1.00 88.24           N  
ATOM   1418  H   GLU A  91      19.240  18.559 -42.431  1.00 88.24           H  
ATOM   1419  CA  GLU A  91      19.961  20.483 -42.961  1.00 88.24           C  
ATOM   1420  HA  GLU A  91      20.543  20.759 -43.840  1.00 88.24           H  
ATOM   1421  C   GLU A  91      20.544  21.212 -41.754  1.00 88.24           C  
ATOM   1422  CB  GLU A  91      18.515  20.905 -43.222  1.00 88.24           C  
ATOM   1423  HB2 GLU A  91      17.881  20.607 -42.387  1.00 88.24           H  
ATOM   1424  HB3 GLU A  91      18.505  21.991 -43.308  1.00 88.24           H  
ATOM   1425  O   GLU A  91      20.116  21.015 -40.619  1.00 88.24           O  
ATOM   1426  CG  GLU A  91      17.988  20.288 -44.525  1.00 88.24           C  
ATOM   1427  HG2 GLU A  91      18.758  20.387 -45.291  1.00 88.24           H  
ATOM   1428  HG3 GLU A  91      17.804  19.225 -44.368  1.00 88.24           H  
ATOM   1429  CD  GLU A  91      16.707  20.966 -45.026  1.00 88.24           C  
ATOM   1430  OE1 GLU A  91      16.381  20.721 -46.207  1.00 88.24           O  
ATOM   1431  OE2 GLU A  91      16.109  21.742 -44.250  1.00 88.24           O  
ATOM   1432  N   SER A  92      21.551  22.050 -41.987  1.00 85.64           N  
ATOM   1433  H   SER A  92      21.891  22.171 -42.931  1.00 85.64           H  
ATOM   1434  CA  SER A  92      22.101  22.913 -40.949  1.00 85.64           C  
ATOM   1435  HA  SER A  92      21.304  23.107 -40.231  1.00 85.64           H  
ATOM   1436  C   SER A  92      22.528  24.257 -41.529  1.00 85.64           C  
ATOM   1437  CB  SER A  92      23.235  22.220 -40.177  1.00 85.64           C  
ATOM   1438  HB2 SER A  92      23.066  21.144 -40.153  1.00 85.64           H  
ATOM   1439  HB3 SER A  92      23.216  22.584 -39.149  1.00 85.64           H  
ATOM   1440  O   SER A  92      22.945  24.369 -42.680  1.00 85.64           O  
ATOM   1441  OG  SER A  92      24.511  22.504 -40.725  1.00 85.64           O  
ATOM   1442  HG  SER A  92      25.089  22.806 -40.020  1.00 85.64           H  
ATOM   1443  N   ARG A  93      22.438  25.297 -40.695  1.00 84.68           N  
ATOM   1444  H   ARG A  93      22.057  25.093 -39.782  1.00 84.68           H  
ATOM   1445  CA  ARG A  93      22.807  26.683 -41.050  1.00 84.68           C  
ATOM   1446  HA  ARG A  93      22.658  26.823 -42.120  1.00 84.68           H  
ATOM   1447  C   ARG A  93      24.291  26.982 -40.803  1.00 84.68           C  
ATOM   1448  CB  ARG A  93      21.904  27.689 -40.306  1.00 84.68           C  
ATOM   1449  HB2 ARG A  93      22.055  27.579 -39.232  1.00 84.68           H  
ATOM   1450  HB3 ARG A  93      22.215  28.696 -40.583  1.00 84.68           H  
ATOM   1451  O   ARG A  93      24.849  27.921 -41.355  1.00 84.68           O  
ATOM   1452  CG  ARG A  93      20.400  27.549 -40.624  1.00 84.68           C  
ATOM   1453  HG2 ARG A  93      20.245  27.683 -41.695  1.00 84.68           H  
ATOM   1454  HG3 ARG A  93      20.054  26.554 -40.344  1.00 84.68           H  
ATOM   1455  CD  ARG A  93      19.571  28.598 -39.857  1.00 84.68           C  
ATOM   1456  HD2 ARG A  93      19.786  28.505 -38.793  1.00 84.68           H  
ATOM   1457  HD3 ARG A  93      19.870  29.593 -40.185  1.00 84.68           H  
ATOM   1458  NE  ARG A  93      18.114  28.438 -40.065  1.00 84.68           N  
ATOM   1459  HE  ARG A  93      17.811  27.794 -40.782  1.00 84.68           H  
ATOM   1460  NH1 ARG A  93      17.357  29.954 -38.479  1.00 84.68           N  
ATOM   1461 HH11 ARG A  93      16.593  30.300 -37.916  1.00 84.68           H  
ATOM   1462 HH12 ARG A  93      18.295  30.214 -38.209  1.00 84.68           H  
ATOM   1463  NH2 ARG A  93      15.891  28.788 -39.653  1.00 84.68           N  
ATOM   1464 HH21 ARG A  93      15.179  29.241 -39.097  1.00 84.68           H  
ATOM   1465 HH22 ARG A  93      15.614  28.085 -40.322  1.00 84.68           H  
ATOM   1466  CZ  ARG A  93      17.139  29.061 -39.406  1.00 84.68           C  
ATOM   1467  N   SER A  94      24.943  26.201 -39.943  1.00 85.52           N  
ATOM   1468  H   SER A  94      24.449  25.408 -39.559  1.00 85.52           H  
ATOM   1469  CA  SER A  94      26.348  26.380 -39.570  1.00 85.52           C  
ATOM   1470  HA  SER A  94      26.896  26.699 -40.456  1.00 85.52           H  
ATOM   1471  C   SER A  94      26.961  25.062 -39.084  1.00 85.52           C  
ATOM   1472  CB  SER A  94      26.473  27.494 -38.516  1.00 85.52           C  
ATOM   1473  HB2 SER A  94      25.887  28.358 -38.830  1.00 85.52           H  
ATOM   1474  HB3 SER A  94      27.515  27.801 -38.436  1.00 85.52           H  
ATOM   1475  O   SER A  94      26.261  24.059 -38.913  1.00 85.52           O  
ATOM   1476  OG  SER A  94      26.029  27.053 -37.249  1.00 85.52           O  
ATOM   1477  HG  SER A  94      25.738  27.820 -36.751  1.00 85.52           H  
ATOM   1478  N   LEU A  95      28.284  25.052 -38.867  1.00 84.71           N  
ATOM   1479  H   LEU A  95      28.782  25.929 -38.919  1.00 84.71           H  
ATOM   1480  CA  LEU A  95      28.959  23.908 -38.240  1.00 84.71           C  
ATOM   1481  HA  LEU A  95      28.720  23.003 -38.797  1.00 84.71           H  
ATOM   1482  C   LEU A  95      28.462  23.705 -36.804  1.00 84.71           C  
ATOM   1483  CB  LEU A  95      30.483  24.133 -38.260  1.00 84.71           C  
ATOM   1484  HB2 LEU A  95      30.698  25.097 -37.798  1.00 84.71           H  
ATOM   1485  HB3 LEU A  95      30.833  24.168 -39.292  1.00 84.71           H  
ATOM   1486  O   LEU A  95      28.163  22.584 -36.414  1.00 84.71           O  
ATOM   1487  CG  LEU A  95      31.279  23.054 -37.497  1.00 84.71           C  
ATOM   1488  HG  LEU A  95      30.951  23.024 -36.458  1.00 84.71           H  
ATOM   1489  CD1 LEU A  95      31.117  21.664 -38.113  1.00 84.71           C  
ATOM   1490 HD11 LEU A  95      30.073  21.350 -38.092  1.00 84.71           H  
ATOM   1491 HD12 LEU A  95      31.498  21.648 -39.134  1.00 84.71           H  
ATOM   1492 HD13 LEU A  95      31.676  20.946 -37.513  1.00 84.71           H  
ATOM   1493  CD2 LEU A  95      32.757  23.426 -37.499  1.00 84.71           C  
ATOM   1494 HD21 LEU A  95      33.175  23.362 -38.503  1.00 84.71           H  
ATOM   1495 HD22 LEU A  95      32.893  24.433 -37.104  1.00 84.71           H  
ATOM   1496 HD23 LEU A  95      33.287  22.736 -36.842  1.00 84.71           H  
ATOM   1497  N   LEU A  96      28.328  24.796 -36.047  1.00 84.38           N  
ATOM   1498  H   LEU A  96      28.577  25.699 -36.425  1.00 84.38           H  
ATOM   1499  CA  LEU A  96      27.836  24.745 -34.676  1.00 84.38           C  
ATOM   1500  HA  LEU A  96      28.462  24.050 -34.116  1.00 84.38           H  
ATOM   1501  C   LEU A  96      26.399  24.213 -34.625  1.00 84.38           C  
ATOM   1502  CB  LEU A  96      27.954  26.151 -34.068  1.00 84.38           C  
ATOM   1503  HB2 LEU A  96      27.229  26.805 -34.552  1.00 84.38           H  
ATOM   1504  HB3 LEU A  96      28.951  26.546 -34.266  1.00 84.38           H  
ATOM   1505  O   LEU A  96      26.094  23.369 -33.796  1.00 84.38           O  
ATOM   1506  CG  LEU A  96      27.717  26.185 -32.547  1.00 84.38           C  
ATOM   1507  HG  LEU A  96      26.761  25.720 -32.310  1.00 84.38           H  
ATOM   1508  CD1 LEU A  96      28.835  25.467 -31.786  1.00 84.38           C  
ATOM   1509 HD11 LEU A  96      29.808  25.882 -32.050  1.00 84.38           H  
ATOM   1510 HD12 LEU A  96      28.678  25.591 -30.715  1.00 84.38           H  
ATOM   1511 HD13 LEU A  96      28.815  24.398 -31.998  1.00 84.38           H  
ATOM   1512  CD2 LEU A  96      27.674  27.640 -32.084  1.00 84.38           C  
ATOM   1513 HD21 LEU A  96      27.489  27.674 -31.010  1.00 84.38           H  
ATOM   1514 HD22 LEU A  96      28.621  28.138 -32.295  1.00 84.38           H  
ATOM   1515 HD23 LEU A  96      26.862  28.168 -32.583  1.00 84.38           H  
ATOM   1516  N   HIS A  97      25.551  24.625 -35.573  1.00 87.65           N  
ATOM   1517  H   HIS A  97      25.850  25.347 -36.213  1.00 87.65           H  
ATOM   1518  CA  HIS A  97      24.194  24.099 -35.704  1.00 87.65           C  
ATOM   1519  HA  HIS A  97      23.694  24.207 -34.741  1.00 87.65           H  
ATOM   1520  C   HIS A  97      24.202  22.598 -36.051  1.00 87.65           C  
ATOM   1521  CB  HIS A  97      23.435  24.944 -36.741  1.00 87.65           C  
ATOM   1522  HB2 HIS A  97      23.905  24.811 -37.715  1.00 87.65           H  
ATOM   1523  HB3 HIS A  97      23.519  25.994 -36.461  1.00 87.65           H  
ATOM   1524  O   HIS A  97      23.446  21.835 -35.469  1.00 87.65           O  
ATOM   1525  CG  HIS A  97      21.965  24.631 -36.876  1.00 87.65           C  
ATOM   1526  CD2 HIS A  97      21.190  23.890 -36.021  1.00 87.65           C  
ATOM   1527  HD2 HIS A  97      21.507  23.407 -35.108  1.00 87.65           H  
ATOM   1528  ND1 HIS A  97      21.124  25.108 -37.862  1.00 87.65           N  
ATOM   1529  HD1 HIS A  97      21.291  25.918 -38.442  1.00 87.65           H  
ATOM   1530  CE1 HIS A  97      19.895  24.611 -37.638  1.00 87.65           C  
ATOM   1531  HE1 HIS A  97      19.002  24.844 -38.200  1.00 87.65           H  
ATOM   1532  NE2 HIS A  97      19.895  23.874 -36.527  1.00 87.65           N  
ATOM   1533  N   CYS A  98      25.101  22.145 -36.928  1.00 89.89           N  
ATOM   1534  H   CYS A  98      25.734  22.807 -37.355  1.00 89.89           H  
ATOM   1535  CA  CYS A  98      25.263  20.718 -37.240  1.00 89.89           C  
ATOM   1536  HA  CYS A  98      24.322  20.327 -37.628  1.00 89.89           H  
ATOM   1537  C   CYS A  98      25.643  19.893 -35.996  1.00 89.89           C  
ATOM   1538  CB  CYS A  98      26.344  20.589 -38.322  1.00 89.89           C  
ATOM   1539  HB2 CYS A  98      27.297  20.912 -37.903  1.00 89.89           H  
ATOM   1540  HB3 CYS A  98      26.100  21.255 -39.150  1.00 89.89           H  
ATOM   1541  O   CYS A  98      25.058  18.844 -35.734  1.00 89.89           O  
ATOM   1542  SG  CYS A  98      26.607  18.938 -39.009  1.00 89.89           S  
ATOM   1543  N   ILE A  99      26.600  20.394 -35.208  1.00 88.67           N  
ATOM   1544  H   ILE A  99      27.039  21.262 -35.480  1.00 88.67           H  
ATOM   1545  CA  ILE A  99      27.048  19.761 -33.961  1.00 88.67           C  
ATOM   1546  HA  ILE A  99      27.279  18.715 -34.161  1.00 88.67           H  
ATOM   1547  C   ILE A  99      25.924  19.769 -32.917  1.00 88.67           C  
ATOM   1548  CB  ILE A  99      28.338  20.446 -33.452  1.00 88.67           C  
ATOM   1549  HB  ILE A  99      28.161  21.520 -33.395  1.00 88.67           H  
ATOM   1550  O   ILE A  99      25.707  18.751 -32.272  1.00 88.67           O  
ATOM   1551  CG1 ILE A  99      29.506  20.178 -34.432  1.00 88.67           C  
ATOM   1552 HG12 ILE A  99      29.189  20.385 -35.454  1.00 88.67           H  
ATOM   1553 HG13 ILE A  99      29.783  19.125 -34.382  1.00 88.67           H  
ATOM   1554  CG2 ILE A  99      28.722  19.947 -32.048  1.00 88.67           C  
ATOM   1555 HG21 ILE A  99      27.934  20.160 -31.326  1.00 88.67           H  
ATOM   1556 HG22 ILE A  99      29.623  20.445 -31.688  1.00 88.67           H  
ATOM   1557 HG23 ILE A  99      28.896  18.872 -32.070  1.00 88.67           H  
ATOM   1558  CD1 ILE A  99      30.755  21.026 -34.162  1.00 88.67           C  
ATOM   1559 HD11 ILE A  99      31.477  20.866 -34.963  1.00 88.67           H  
ATOM   1560 HD12 ILE A  99      31.222  20.735 -33.221  1.00 88.67           H  
ATOM   1561 HD13 ILE A  99      30.488  22.082 -34.128  1.00 88.67           H  
ATOM   1562  N   ALA A 100      25.167  20.862 -32.798  1.00 84.67           N  
ATOM   1563  H   ALA A 100      25.420  21.689 -33.322  1.00 84.67           H  
ATOM   1564  CA  ALA A 100      24.027  20.963 -31.887  1.00 84.67           C  
ATOM   1565  HA  ALA A 100      24.361  20.712 -30.881  1.00 84.67           H  
ATOM   1566  C   ALA A 100      22.888  19.993 -32.258  1.00 84.67           C  
ATOM   1567  CB  ALA A 100      23.543  22.417 -31.880  1.00 84.67           C  
ATOM   1568  HB1 ALA A 100      24.354  23.078 -31.573  1.00 84.67           H  
ATOM   1569  HB2 ALA A 100      23.189  22.705 -32.869  1.00 84.67           H  
ATOM   1570  HB3 ALA A 100      22.724  22.515 -31.168  1.00 84.67           H  
ATOM   1571  O   ALA A 100      22.318  19.325 -31.398  1.00 84.67           O  
ATOM   1572  N   LEU A 101      22.595  19.841 -33.553  1.00 86.71           N  
ATOM   1573  H   LEU A 101      23.041  20.446 -34.227  1.00 86.71           H  
ATOM   1574  CA  LEU A 101      21.648  18.829 -34.027  1.00 86.71           C  
ATOM   1575  HA  LEU A 101      20.700  18.953 -33.504  1.00 86.71           H  
ATOM   1576  C   LEU A 101      22.149  17.414 -33.699  1.00 86.71           C  
ATOM   1577  CB  LEU A 101      21.427  19.005 -35.539  1.00 86.71           C  
ATOM   1578  HB2 LEU A 101      22.398  19.024 -36.034  1.00 86.71           H  
ATOM   1579  HB3 LEU A 101      20.873  18.145 -35.916  1.00 86.71           H  
ATOM   1580  O   LEU A 101      21.368  16.557 -33.294  1.00 86.71           O  
ATOM   1581  CG  LEU A 101      20.628  20.255 -35.939  1.00 86.71           C  
ATOM   1582  HG  LEU A 101      21.048  21.136 -35.455  1.00 86.71           H  
ATOM   1583  CD1 LEU A 101      20.720  20.427 -37.456  1.00 86.71           C  
ATOM   1584 HD11 LEU A 101      20.150  21.307 -37.757  1.00 86.71           H  
ATOM   1585 HD12 LEU A 101      21.760  20.567 -37.752  1.00 86.71           H  
ATOM   1586 HD13 LEU A 101      20.306  19.557 -37.964  1.00 86.71           H  
ATOM   1587  CD2 LEU A 101      19.156  20.148 -35.543  1.00 86.71           C  
ATOM   1588 HD21 LEU A 101      19.058  20.092 -34.459  1.00 86.71           H  
ATOM   1589 HD22 LEU A 101      18.627  21.039 -35.881  1.00 86.71           H  
ATOM   1590 HD23 LEU A 101      18.699  19.269 -35.997  1.00 86.71           H  
ATOM   1591  N   CYS A 102      23.456  17.166 -33.826  1.00 87.06           N  
ATOM   1592  H   CYS A 102      24.050  17.898 -34.189  1.00 87.06           H  
ATOM   1593  CA  CYS A 102      24.060  15.889 -33.451  1.00 87.06           C  
ATOM   1594  HA  CYS A 102      23.490  15.087 -33.920  1.00 87.06           H  
ATOM   1595  C   CYS A 102      24.049  15.644 -31.931  1.00 87.06           C  
ATOM   1596  CB  CYS A 102      25.489  15.842 -33.992  1.00 87.06           C  
ATOM   1597  HB2 CYS A 102      26.080  16.616 -33.502  1.00 87.06           H  
ATOM   1598  HB3 CYS A 102      25.468  16.053 -35.061  1.00 87.06           H  
ATOM   1599  O   CYS A 102      23.849  14.511 -31.489  1.00 87.06           O  
ATOM   1600  SG  CYS A 102      26.318  14.256 -33.739  1.00 87.06           S  
ATOM   1601  N   SER A 103      24.232  16.683 -31.106  1.00 83.69           N  
ATOM   1602  H   SER A 103      24.428  17.596 -31.490  1.00 83.69           H  
ATOM   1603  CA  SER A 103      24.149  16.547 -29.647  1.00 83.69           C  
ATOM   1604  HA  SER A 103      24.805  15.727 -29.353  1.00 83.69           H  
ATOM   1605  C   SER A 103      22.738  16.162 -29.214  1.00 83.69           C  
ATOM   1606  CB  SER A 103      24.652  17.791 -28.900  1.00 83.69           C  
ATOM   1607  HB2 SER A 103      24.645  17.587 -27.830  1.00 83.69           H  
ATOM   1608  HB3 SER A 103      25.680  17.986 -29.204  1.00 83.69           H  
ATOM   1609  O   SER A 103      22.600  15.243 -28.410  1.00 83.69           O  
ATOM   1610  OG  SER A 103      23.898  18.956 -29.147  1.00 83.69           O  
ATOM   1611  HG  SER A 103      22.981  18.823 -28.897  1.00 83.69           H  
ATOM   1612  N   ALA A 104      21.719  16.781 -29.821  1.00 76.53           N  
ATOM   1613  H   ALA A 104      21.928  17.520 -30.477  1.00 76.53           H  
ATOM   1614  CA  ALA A 104      20.306  16.489 -29.576  1.00 76.53           C  
ATOM   1615  HA  ALA A 104      20.136  16.437 -28.501  1.00 76.53           H  
ATOM   1616  C   ALA A 104      19.836  15.149 -30.176  1.00 76.53           C  
ATOM   1617  CB  ALA A 104      19.493  17.661 -30.140  1.00 76.53           C  
ATOM   1618  HB1 ALA A 104      18.435  17.500 -29.933  1.00 76.53           H  
ATOM   1619  HB2 ALA A 104      19.637  17.736 -31.217  1.00 76.53           H  
ATOM   1620  HB3 ALA A 104      19.803  18.593 -29.667  1.00 76.53           H  
ATOM   1621  O   ALA A 104      18.843  14.581 -29.733  1.00 76.53           O  
ATOM   1622  N   SER A 105      20.541  14.623 -31.181  1.00 78.68           N  
ATOM   1623  H   SER A 105      21.310  15.161 -31.552  1.00 78.68           H  
ATOM   1624  CA  SER A 105      20.183  13.367 -31.842  1.00 78.68           C  
ATOM   1625  HA  SER A 105      19.099  13.252 -31.808  1.00 78.68           H  
ATOM   1626  C   SER A 105      20.815  12.159 -31.154  1.00 78.68           C  
ATOM   1627  CB  SER A 105      20.574  13.429 -33.316  1.00 78.68           C  
ATOM   1628  HB2 SER A 105      19.983  14.203 -33.805  1.00 78.68           H  
ATOM   1629  HB3 SER A 105      21.629  13.690 -33.402  1.00 78.68           H  
ATOM   1630  O   SER A 105      22.041  12.013 -31.127  1.00 78.68           O  
ATOM   1631  OG  SER A 105      20.344  12.186 -33.959  1.00 78.68           O  
ATOM   1632  HG  SER A 105      21.049  11.587 -33.703  1.00 78.68           H  
ATOM   1633  N   GLY A 106      19.967  11.232 -30.704  1.00 71.60           N  
ATOM   1634  H   GLY A 106      18.982  11.457 -30.686  1.00 71.60           H  
ATOM   1635  CA  GLY A 106      20.391   9.964 -30.112  1.00 71.60           C  
ATOM   1636  HA2 GLY A 106      20.994  10.198 -29.235  1.00 71.60           H  
ATOM   1637  HA3 GLY A 106      19.509   9.412 -29.786  1.00 71.60           H  
ATOM   1638  C   GLY A 106      21.210   9.074 -31.052  1.00 71.60           C  
ATOM   1639  O   GLY A 106      22.234   8.524 -30.670  1.00 71.60           O  
ATOM   1640  N   ALA A 107      20.815   9.034 -32.325  1.00 71.89           N  
ATOM   1641  H   ALA A 107      19.946   9.493 -32.557  1.00 71.89           H  
ATOM   1642  CA  ALA A 107      21.447   8.216 -33.362  1.00 71.89           C  
ATOM   1643  HA  ALA A 107      21.707   7.250 -32.928  1.00 71.89           H  
ATOM   1644  C   ALA A 107      22.749   8.809 -33.946  1.00 71.89           C  
ATOM   1645  CB  ALA A 107      20.391   7.985 -34.452  1.00 71.89           C  
ATOM   1646  HB1 ALA A 107      20.792   7.314 -35.211  1.00 71.89           H  
ATOM   1647  HB2 ALA A 107      20.117   8.930 -34.920  1.00 71.89           H  
ATOM   1648  HB3 ALA A 107      19.505   7.521 -34.019  1.00 71.89           H  
ATOM   1649  O   ALA A 107      23.301   8.268 -34.904  1.00 71.89           O  
ATOM   1650  N   CYS A 108      23.217   9.959 -33.446  1.00 80.85           N  
ATOM   1651  H   CYS A 108      22.851  10.284 -32.562  1.00 80.85           H  
ATOM   1652  CA  CYS A 108      24.366  10.655 -34.021  1.00 80.85           C  
ATOM   1653  HA  CYS A 108      24.498  10.332 -35.054  1.00 80.85           H  
ATOM   1654  C   CYS A 108      25.662  10.332 -33.263  1.00 80.85           C  
ATOM   1655  CB  CYS A 108      24.089  12.158 -34.065  1.00 80.85           C  
ATOM   1656  HB2 CYS A 108      24.059  12.552 -33.049  1.00 80.85           H  
ATOM   1657  HB3 CYS A 108      23.121  12.326 -34.538  1.00 80.85           H  
ATOM   1658  O   CYS A 108      25.825  10.745 -32.117  1.00 80.85           O  
ATOM   1659  SG  CYS A 108      25.336  13.038 -35.029  1.00 80.85           S  
ATOM   1660  N   ASN A 109      26.614   9.664 -33.925  1.00 83.89           N  
ATOM   1661  H   ASN A 109      26.415   9.339 -34.860  1.00 83.89           H  
ATOM   1662  CA  ASN A 109      27.940   9.370 -33.357  1.00 83.89           C  
ATOM   1663  HA  ASN A 109      27.847   9.255 -32.277  1.00 83.89           H  
ATOM   1664  C   ASN A 109      28.953  10.506 -33.584  1.00 83.89           C  
ATOM   1665  CB  ASN A 109      28.442   8.036 -33.934  1.00 83.89           C  
ATOM   1666  HB2 ASN A 109      28.423   8.057 -35.024  1.00 83.89           H  
ATOM   1667  HB3 ASN A 109      29.472   7.874 -33.616  1.00 83.89           H  
ATOM   1668  O   ASN A 109      30.015  10.562 -32.961  1.00 83.89           O  
ATOM   1669  CG  ASN A 109      27.633   6.863 -33.415  1.00 83.89           C  
ATOM   1670  ND2 ASN A 109      27.175   5.977 -34.267  1.00 83.89           N  
ATOM   1671 HD21 ASN A 109      26.627   5.238 -33.851  1.00 83.89           H  
ATOM   1672 HD22 ASN A 109      27.190   6.151 -35.262  1.00 83.89           H  
ATOM   1673  OD1 ASN A 109      27.407   6.730 -32.231  1.00 83.89           O  
ATOM   1674  N   GLY A 110      28.646  11.435 -34.484  1.00 89.54           N  
ATOM   1675  H   GLY A 110      27.786  11.335 -35.004  1.00 89.54           H  
ATOM   1676  CA  GLY A 110      29.454  12.617 -34.735  1.00 89.54           C  
ATOM   1677  HA2 GLY A 110      29.489  13.221 -33.828  1.00 89.54           H  
ATOM   1678  HA3 GLY A 110      30.469  12.325 -35.001  1.00 89.54           H  
ATOM   1679  C   GLY A 110      28.881  13.465 -35.860  1.00 89.54           C  
ATOM   1680  O   GLY A 110      27.976  13.046 -36.572  1.00 89.54           O  
ATOM   1681  N   ALA A 111      29.416  14.661 -36.044  1.00 91.98           N  
ATOM   1682  H   ALA A 111      30.169  14.940 -35.431  1.00 91.98           H  
ATOM   1683  CA  ALA A 111      29.022  15.564 -37.114  1.00 91.98           C  
ATOM   1684  HA  ALA A 111      28.166  15.155 -37.652  1.00 91.98           H  
ATOM   1685  C   ALA A 111      30.162  15.730 -38.121  1.00 91.98           C  
ATOM   1686  CB  ALA A 111      28.573  16.889 -36.497  1.00 91.98           C  
ATOM   1687  HB1 ALA A 111      29.368  17.298 -35.873  1.00 91.98           H  
ATOM   1688  HB2 ALA A 111      27.684  16.729 -35.886  1.00 91.98           H  
ATOM   1689  HB3 ALA A 111      28.340  17.604 -37.286  1.00 91.98           H  
ATOM   1690  O   ALA A 111      31.330  15.857 -37.755  1.00 91.98           O  
ATOM   1691  N   VAL A 112      29.820  15.762 -39.401  1.00 91.52           N  
ATOM   1692  H   VAL A 112      28.849  15.612 -39.635  1.00 91.52           H  
ATOM   1693  CA  VAL A 112      30.750  15.965 -40.509  1.00 91.52           C  
ATOM   1694  HA  VAL A 112      31.744  16.200 -40.127  1.00 91.52           H  
ATOM   1695  C   VAL A 112      30.274  17.140 -41.336  1.00 91.52           C  
ATOM   1696  CB  VAL A 112      30.857  14.687 -41.350  1.00 91.52           C  
ATOM   1697  HB  VAL A 112      29.859  14.285 -41.520  1.00 91.52           H  
ATOM   1698  O   VAL A 112      29.098  17.245 -41.680  1.00 91.52           O  
ATOM   1699  CG1 VAL A 112      31.534  14.905 -42.702  1.00 91.52           C  
ATOM   1700 HG11 VAL A 112      30.957  15.595 -43.319  1.00 91.52           H  
ATOM   1701 HG12 VAL A 112      32.551  15.275 -42.572  1.00 91.52           H  
ATOM   1702 HG13 VAL A 112      31.533  13.943 -43.215  1.00 91.52           H  
ATOM   1703  CG2 VAL A 112      31.683  13.653 -40.591  1.00 91.52           C  
ATOM   1704 HG21 VAL A 112      32.703  14.024 -40.494  1.00 91.52           H  
ATOM   1705 HG22 VAL A 112      31.272  13.496 -39.594  1.00 91.52           H  
ATOM   1706 HG23 VAL A 112      31.689  12.703 -41.127  1.00 91.52           H  
ATOM   1707  N   LYS A 113      31.210  18.016 -41.697  1.00 86.77           N  
ATOM   1708  H   LYS A 113      32.161  17.841 -41.407  1.00 86.77           H  
ATOM   1709  CA  LYS A 113      30.964  19.101 -42.643  1.00 86.77           C  
ATOM   1710  HA  LYS A 113      29.937  19.029 -42.999  1.00 86.77           H  
ATOM   1711  C   LYS A 113      31.880  18.921 -43.842  1.00 86.77           C  
ATOM   1712  CB  LYS A 113      31.115  20.446 -41.928  1.00 86.77           C  
ATOM   1713  HB2 LYS A 113      30.561  20.397 -40.990  1.00 86.77           H  
ATOM   1714  HB3 LYS A 113      32.165  20.635 -41.706  1.00 86.77           H  
ATOM   1715  O   LYS A 113      33.097  18.852 -43.683  1.00 86.77           O  
ATOM   1716  CG  LYS A 113      30.539  21.589 -42.771  1.00 86.77           C  
ATOM   1717  HG2 LYS A 113      29.515  21.345 -43.054  1.00 86.77           H  
ATOM   1718  HG3 LYS A 113      31.136  21.712 -43.674  1.00 86.77           H  
ATOM   1719  CD  LYS A 113      30.535  22.897 -41.974  1.00 86.77           C  
ATOM   1720  HD2 LYS A 113      29.942  22.758 -41.070  1.00 86.77           H  
ATOM   1721  HD3 LYS A 113      31.559  23.161 -41.706  1.00 86.77           H  
ATOM   1722  CE  LYS A 113      29.912  24.001 -42.831  1.00 86.77           C  
ATOM   1723  HE2 LYS A 113      30.506  24.102 -43.739  1.00 86.77           H  
ATOM   1724  HE3 LYS A 113      28.908  23.690 -43.120  1.00 86.77           H  
ATOM   1725  NZ  LYS A 113      29.858  25.305 -42.134  1.00 86.77           N  
ATOM   1726  HZ1 LYS A 113      29.320  25.215 -41.284  1.00 86.77           H  
ATOM   1727  HZ2 LYS A 113      29.407  25.983 -42.732  1.00 86.77           H  
ATOM   1728  HZ3 LYS A 113      30.791  25.634 -41.928  1.00 86.77           H  
ATOM   1729  N   ASN A 114      31.298  18.806 -45.030  1.00 82.62           N  
ATOM   1730  H   ASN A 114      30.296  18.923 -45.090  1.00 82.62           H  
ATOM   1731  CA  ASN A 114      32.078  18.664 -46.258  1.00 82.62           C  
ATOM   1732  HA  ASN A 114      32.962  18.069 -46.028  1.00 82.62           H  
ATOM   1733  C   ASN A 114      32.593  20.031 -46.760  1.00 82.62           C  
ATOM   1734  CB  ASN A 114      31.260  17.865 -47.293  1.00 82.62           C  
ATOM   1735  HB2 ASN A 114      31.933  17.520 -48.078  1.00 82.62           H  
ATOM   1736  HB3 ASN A 114      30.829  16.983 -46.818  1.00 82.62           H  
ATOM   1737  O   ASN A 114      32.242  21.085 -46.225  1.00 82.62           O  
ATOM   1738  CG  ASN A 114      30.147  18.659 -47.950  1.00 82.62           C  
ATOM   1739  ND2 ASN A 114      29.549  18.135 -48.991  1.00 82.62           N  
ATOM   1740 HD21 ASN A 114      29.062  18.815 -49.558  1.00 82.62           H  
ATOM   1741 HD22 ASN A 114      29.867  17.255 -49.370  1.00 82.62           H  
ATOM   1742  OD1 ASN A 114      29.827  19.774 -47.584  1.00 82.62           O  
ATOM   1743  N   SER A 115      33.397  20.018 -47.826  1.00 78.90           N  
ATOM   1744  H   SER A 115      33.639  19.139 -48.261  1.00 78.90           H  
ATOM   1745  CA  SER A 115      33.933  21.233 -48.463  1.00 78.90           C  
ATOM   1746  HA  SER A 115      34.508  21.794 -47.727  1.00 78.90           H  
ATOM   1747  C   SER A 115      32.850  22.175 -49.003  1.00 78.90           C  
ATOM   1748  CB  SER A 115      34.872  20.843 -49.609  1.00 78.90           C  
ATOM   1749  HB2 SER A 115      35.171  21.737 -50.156  1.00 78.90           H  
ATOM   1750  HB3 SER A 115      35.763  20.367 -49.199  1.00 78.90           H  
ATOM   1751  O   SER A 115      33.064  23.381 -49.047  1.00 78.90           O  
ATOM   1752  OG  SER A 115      34.218  19.937 -50.482  1.00 78.90           O  
ATOM   1753  HG  SER A 115      34.752  19.841 -51.274  1.00 78.90           H  
ATOM   1754  N   THR A 116      31.667  21.656 -49.355  1.00 80.49           N  
ATOM   1755  H   THR A 116      31.551  20.655 -49.300  1.00 80.49           H  
ATOM   1756  CA  THR A 116      30.522  22.460 -49.820  1.00 80.49           C  
ATOM   1757  HA  THR A 116      30.918  23.321 -50.360  1.00 80.49           H  
ATOM   1758  C   THR A 116      29.683  23.034 -48.674  1.00 80.49           C  
ATOM   1759  CB  THR A 116      29.627  21.691 -50.812  1.00 80.49           C  
ATOM   1760  HB  THR A 116      28.941  22.403 -51.271  1.00 80.49           H  
ATOM   1761  O   THR A 116      28.621  23.597 -48.914  1.00 80.49           O  
ATOM   1762  CG2 THR A 116      30.416  21.014 -51.931  1.00 80.49           C  
ATOM   1763 HG21 THR A 116      31.041  20.214 -51.534  1.00 80.49           H  
ATOM   1764 HG22 THR A 116      31.046  21.749 -52.430  1.00 80.49           H  
ATOM   1765 HG23 THR A 116      29.723  20.595 -52.661  1.00 80.49           H  
ATOM   1766  OG1 THR A 116      28.855  20.697 -50.167  1.00 80.49           O  
ATOM   1767  HG1 THR A 116      28.287  21.188 -49.568  1.00 80.49           H  
ATOM   1768  N   GLY A 117      30.095  22.838 -47.419  1.00 82.06           N  
ATOM   1769  H   GLY A 117      30.947  22.316 -47.276  1.00 82.06           H  
ATOM   1770  CA  GLY A 117      29.407  23.349 -46.238  1.00 82.06           C  
ATOM   1771  HA2 GLY A 117      30.131  23.330 -45.423  1.00 82.06           H  
ATOM   1772  HA3 GLY A 117      29.103  24.380 -46.420  1.00 82.06           H  
ATOM   1773  C   GLY A 117      28.172  22.563 -45.785  1.00 82.06           C  
ATOM   1774  O   GLY A 117      27.533  22.982 -44.821  1.00 82.06           O  
ATOM   1775  N   ARG A 118      27.860  21.426 -46.418  1.00 89.29           N  
ATOM   1776  H   ARG A 118      28.539  21.067 -47.074  1.00 89.29           H  
ATOM   1777  CA  ARG A 118      26.743  20.550 -46.038  1.00 89.29           C  
ATOM   1778  HA  ARG A 118      25.886  21.177 -45.791  1.00 89.29           H  
ATOM   1779  C   ARG A 118      27.078  19.746 -44.785  1.00 89.29           C  
ATOM   1780  CB  ARG A 118      26.346  19.613 -47.189  1.00 89.29           C  
ATOM   1781  HB2 ARG A 118      27.226  19.083 -47.554  1.00 89.29           H  
ATOM   1782  HB3 ARG A 118      25.641  18.875 -46.807  1.00 89.29           H  
ATOM   1783  O   ARG A 118      28.212  19.290 -44.620  1.00 89.29           O  
ATOM   1784  CG  ARG A 118      25.677  20.363 -48.348  1.00 89.29           C  
ATOM   1785  HG2 ARG A 118      24.821  20.916 -47.962  1.00 89.29           H  
ATOM   1786  HG3 ARG A 118      26.379  21.067 -48.794  1.00 89.29           H  
ATOM   1787  CD  ARG A 118      25.193  19.373 -49.414  1.00 89.29           C  
ATOM   1788  HD2 ARG A 118      26.053  18.856 -49.840  1.00 89.29           H  
ATOM   1789  HD3 ARG A 118      24.560  18.624 -48.937  1.00 89.29           H  
ATOM   1790  NE  ARG A 118      24.400  20.056 -50.457  1.00 89.29           N  
ATOM   1791  HE  ARG A 118      23.522  20.451 -50.154  1.00 89.29           H  
ATOM   1792  NH1 ARG A 118      25.748  19.665 -52.287  1.00 89.29           N  
ATOM   1793 HH11 ARG A 118      25.898  19.739 -53.283  1.00 89.29           H  
ATOM   1794 HH12 ARG A 118      26.411  19.178 -51.701  1.00 89.29           H  
ATOM   1795  NH2 ARG A 118      23.828  20.766 -52.540  1.00 89.29           N  
ATOM   1796 HH21 ARG A 118      22.961  21.138 -52.179  1.00 89.29           H  
ATOM   1797 HH22 ARG A 118      24.010  20.832 -53.532  1.00 89.29           H  
ATOM   1798  CZ  ARG A 118      24.665  20.156 -51.749  1.00 89.29           C  
ATOM   1799  N   CYS A 119      26.074  19.581 -43.932  1.00 91.89           N  
ATOM   1800  H   CYS A 119      25.161  19.927 -44.192  1.00 91.89           H  
ATOM   1801  CA  CYS A 119      26.143  18.817 -42.696  1.00 91.89           C  
ATOM   1802  HA  CYS A 119      27.164  18.828 -42.314  1.00 91.89           H  
ATOM   1803  C   CYS A 119      25.729  17.364 -42.932  1.00 91.89           C  
ATOM   1804  CB  CYS A 119      25.240  19.499 -41.664  1.00 91.89           C  
ATOM   1805  HB2 CYS A 119      25.670  20.474 -41.435  1.00 91.89           H  
ATOM   1806  HB3 CYS A 119      24.265  19.667 -42.121  1.00 91.89           H  
ATOM   1807  O   CYS A 119      24.761  17.083 -43.640  1.00 91.89           O  
ATOM   1808  SG  CYS A 119      24.947  18.616 -40.108  1.00 91.89           S  
ATOM   1809  N   TYR A 120      26.459  16.452 -42.302  1.00 92.97           N  
ATOM   1810  H   TYR A 120      27.268  16.754 -41.778  1.00 92.97           H  
ATOM   1811  CA  TYR A 120      26.133  15.039 -42.250  1.00 92.97           C  
ATOM   1812  HA  TYR A 120      25.094  14.910 -42.554  1.00 92.97           H  
ATOM   1813  C   TYR A 120      26.288  14.544 -40.818  1.00 92.97           C  
ATOM   1814  CB  TYR A 120      27.024  14.229 -43.201  1.00 92.97           C  
ATOM   1815  HB2 TYR A 120      26.723  13.184 -43.131  1.00 92.97           H  
ATOM   1816  HB3 TYR A 120      28.058  14.296 -42.861  1.00 92.97           H  
ATOM   1817  O   TYR A 120      27.254  14.890 -40.135  1.00 92.97           O  
ATOM   1818  CG  TYR A 120      26.969  14.668 -44.651  1.00 92.97           C  
ATOM   1819  CD1 TYR A 120      26.128  14.007 -45.567  1.00 92.97           C  
ATOM   1820  HD1 TYR A 120      25.544  13.154 -45.254  1.00 92.97           H  
ATOM   1821  CD2 TYR A 120      27.757  15.755 -45.077  1.00 92.97           C  
ATOM   1822  HD2 TYR A 120      28.393  16.264 -44.368  1.00 92.97           H  
ATOM   1823  CE1 TYR A 120      26.052  14.449 -46.902  1.00 92.97           C  
ATOM   1824  HE1 TYR A 120      25.415  13.940 -47.610  1.00 92.97           H  
ATOM   1825  CE2 TYR A 120      27.679  16.203 -46.406  1.00 92.97           C  
ATOM   1826  HE2 TYR A 120      28.260  17.061 -46.711  1.00 92.97           H  
ATOM   1827  OH  TYR A 120      26.761  16.005 -48.600  1.00 92.97           O  
ATOM   1828  HH  TYR A 120      27.403  16.705 -48.737  1.00 92.97           H  
ATOM   1829  CZ  TYR A 120      26.823  15.553 -47.320  1.00 92.97           C  
ATOM   1830  N   PHE A 121      25.366  13.703 -40.370  1.00 91.85           N  
ATOM   1831  H   PHE A 121      24.612  13.442 -40.989  1.00 91.85           H  
ATOM   1832  CA  PHE A 121      25.596  12.882 -39.192  1.00 91.85           C  
ATOM   1833  HA  PHE A 121      26.130  13.456 -38.436  1.00 91.85           H  
ATOM   1834  C   PHE A 121      26.487  11.709 -39.583  1.00 91.85           C  
ATOM   1835  CB  PHE A 121      24.269  12.433 -38.581  1.00 91.85           C  
ATOM   1836  HB2 PHE A 121      24.488  11.665 -37.838  1.00 91.85           H  
ATOM   1837  HB3 PHE A 121      23.660  11.970 -39.358  1.00 91.85           H  
ATOM   1838  O   PHE A 121      26.209  10.984 -40.537  1.00 91.85           O  
ATOM   1839  CG  PHE A 121      23.441  13.504 -37.893  1.00 91.85           C  
ATOM   1840  CD1 PHE A 121      23.883  14.841 -37.749  1.00 91.85           C  
ATOM   1841  HD1 PHE A 121      24.832  15.169 -38.147  1.00 91.85           H  
ATOM   1842  CD2 PHE A 121      22.211  13.117 -37.334  1.00 91.85           C  
ATOM   1843  HD2 PHE A 121      21.888  12.089 -37.404  1.00 91.85           H  
ATOM   1844  CE1 PHE A 121      23.093  15.775 -37.058  1.00 91.85           C  
ATOM   1845  HE1 PHE A 121      23.438  16.790 -36.934  1.00 91.85           H  
ATOM   1846  CE2 PHE A 121      21.420  14.052 -36.650  1.00 91.85           C  
ATOM   1847  HE2 PHE A 121      20.487  13.746 -36.199  1.00 91.85           H  
ATOM   1848  CZ  PHE A 121      21.861  15.375 -36.512  1.00 91.85           C  
ATOM   1849  HZ  PHE A 121      21.250  16.070 -35.956  1.00 91.85           H  
ATOM   1850  N   TYR A 122      27.578  11.557 -38.848  1.00 88.72           N  
ATOM   1851  H   TYR A 122      27.698  12.177 -38.059  1.00 88.72           H  
ATOM   1852  CA  TYR A 122      28.493  10.440 -38.943  1.00 88.72           C  
ATOM   1853  HA  TYR A 122      28.607  10.158 -39.990  1.00 88.72           H  
ATOM   1854  C   TYR A 122      27.925   9.246 -38.180  1.00 88.72           C  
ATOM   1855  CB  TYR A 122      29.864  10.860 -38.405  1.00 88.72           C  
ATOM   1856  HB2 TYR A 122      29.737  11.329 -37.429  1.00 88.72           H  
ATOM   1857  HB3 TYR A 122      30.287  11.601 -39.083  1.00 88.72           H  
ATOM   1858  O   TYR A 122      27.554   9.347 -37.006  1.00 88.72           O  
ATOM   1859  CG  TYR A 122      30.851   9.724 -38.259  1.00 88.72           C  
ATOM   1860  CD1 TYR A 122      31.249   9.297 -36.976  1.00 88.72           C  
ATOM   1861  HD1 TYR A 122      30.861   9.789 -36.096  1.00 88.72           H  
ATOM   1862  CD2 TYR A 122      31.331   9.062 -39.405  1.00 88.72           C  
ATOM   1863  HD2 TYR A 122      30.992   9.351 -40.389  1.00 88.72           H  
ATOM   1864  CE1 TYR A 122      32.143   8.218 -36.836  1.00 88.72           C  
ATOM   1865  HE1 TYR A 122      32.445   7.887 -35.853  1.00 88.72           H  
ATOM   1866  CE2 TYR A 122      32.210   7.975 -39.261  1.00 88.72           C  
ATOM   1867  HE2 TYR A 122      32.540   7.399 -40.113  1.00 88.72           H  
ATOM   1868  OH  TYR A 122      33.478   6.507 -37.884  1.00 88.72           O  
ATOM   1869  HH  TYR A 122      33.711   6.284 -36.980  1.00 88.72           H  
ATOM   1870  CZ  TYR A 122      32.624   7.556 -37.986  1.00 88.72           C  
ATOM   1871  N   THR A 123      27.903   8.110 -38.861  1.00 84.18           N  
ATOM   1872  H   THR A 123      28.249   8.125 -39.811  1.00 84.18           H  
ATOM   1873  CA  THR A 123      27.628   6.790 -38.302  1.00 84.18           C  
ATOM   1874  HA  THR A 123      27.355   6.887 -37.251  1.00 84.18           H  
ATOM   1875  C   THR A 123      28.909   5.967 -38.383  1.00 84.18           C  
ATOM   1876  CB  THR A 123      26.460   6.104 -39.023  1.00 84.18           C  
ATOM   1877  HB  THR A 123      26.356   5.085 -38.650  1.00 84.18           H  
ATOM   1878  O   THR A 123      29.675   6.100 -39.338  1.00 84.18           O  
ATOM   1879  CG2 THR A 123      25.144   6.848 -38.794  1.00 84.18           C  
ATOM   1880 HG21 THR A 123      24.925   6.895 -37.727  1.00 84.18           H  
ATOM   1881 HG22 THR A 123      25.197   7.859 -39.199  1.00 84.18           H  
ATOM   1882 HG23 THR A 123      24.339   6.308 -39.292  1.00 84.18           H  
ATOM   1883  OG1 THR A 123      26.682   6.068 -40.408  1.00 84.18           O  
ATOM   1884  HG1 THR A 123      26.916   6.949 -40.710  1.00 84.18           H  
ATOM   1885  N   VAL A 124      29.187   5.168 -37.351  1.00 80.96           N  
ATOM   1886  H   VAL A 124      28.488   4.997 -36.643  1.00 80.96           H  
ATOM   1887  CA  VAL A 124      30.391   4.330 -37.330  1.00 80.96           C  
ATOM   1888  HA  VAL A 124      31.259   4.956 -37.534  1.00 80.96           H  
ATOM   1889  C   VAL A 124      30.275   3.299 -38.453  1.00 80.96           C  
ATOM   1890  CB  VAL A 124      30.584   3.662 -35.954  1.00 80.96           C  
ATOM   1891  HB  VAL A 124      29.715   3.046 -35.723  1.00 80.96           H  
ATOM   1892  O   VAL A 124      29.274   2.593 -38.533  1.00 80.96           O  
ATOM   1893  CG1 VAL A 124      31.839   2.783 -35.927  1.00 80.96           C  
ATOM   1894 HG11 VAL A 124      31.976   2.364 -34.931  1.00 80.96           H  
ATOM   1895 HG12 VAL A 124      31.726   1.949 -36.619  1.00 80.96           H  
ATOM   1896 HG13 VAL A 124      32.721   3.361 -36.206  1.00 80.96           H  
ATOM   1897  CG2 VAL A 124      30.739   4.723 -34.852  1.00 80.96           C  
ATOM   1898 HG21 VAL A 124      29.835   5.327 -34.780  1.00 80.96           H  
ATOM   1899 HG22 VAL A 124      30.888   4.230 -33.892  1.00 80.96           H  
ATOM   1900 HG23 VAL A 124      31.591   5.368 -35.069  1.00 80.96           H  
ATOM   1901  N   CYS A 125      31.273   3.245 -39.333  1.00 82.09           N  
ATOM   1902  H   CYS A 125      32.071   3.854 -39.221  1.00 82.09           H  
ATOM   1903  CA  CYS A 125      31.297   2.346 -40.482  1.00 82.09           C  
ATOM   1904  HA  CYS A 125      30.727   1.447 -40.247  1.00 82.09           H  
ATOM   1905  C   CYS A 125      32.739   1.931 -40.816  1.00 82.09           C  
ATOM   1906  CB  CYS A 125      30.648   3.053 -41.684  1.00 82.09           C  
ATOM   1907  HB2 CYS A 125      30.441   2.307 -42.452  1.00 82.09           H  
ATOM   1908  HB3 CYS A 125      29.702   3.497 -41.375  1.00 82.09           H  
ATOM   1909  O   CYS A 125      33.679   2.694 -40.586  1.00 82.09           O  
ATOM   1910  SG  CYS A 125      31.717   4.335 -42.399  1.00 82.09           S  
ATOM   1911  N   ASP A 126      32.906   0.769 -41.445  1.00 82.83           N  
ATOM   1912  H   ASP A 126      32.121   0.134 -41.486  1.00 82.83           H  
ATOM   1913  CA  ASP A 126      34.225   0.172 -41.721  1.00 82.83           C  
ATOM   1914  HA  ASP A 126      34.802   0.160 -40.797  1.00 82.83           H  
ATOM   1915  C   ASP A 126      35.055   0.929 -42.772  1.00 82.83           C  
ATOM   1916  CB  ASP A 126      34.025  -1.283 -42.173  1.00 82.83           C  
ATOM   1917  HB2 ASP A 126      33.495  -1.284 -43.126  1.00 82.83           H  
ATOM   1918  HB3 ASP A 126      35.000  -1.745 -42.328  1.00 82.83           H  
ATOM   1919  O   ASP A 126      36.252   0.698 -42.926  1.00 82.83           O  
ATOM   1920  CG  ASP A 126      33.248  -2.120 -41.155  1.00 82.83           C  
ATOM   1921  OD1 ASP A 126      33.409  -1.858 -39.943  1.00 82.83           O  
ATOM   1922  OD2 ASP A 126      32.444  -2.956 -41.617  1.00 82.83           O  
ATOM   1923  N   TYR A 127      34.433   1.844 -43.519  1.00 84.06           N  
ATOM   1924  H   TYR A 127      33.449   1.991 -43.342  1.00 84.06           H  
ATOM   1925  CA  TYR A 127      35.084   2.566 -44.614  1.00 84.06           C  
ATOM   1926  HA  TYR A 127      35.824   1.903 -45.063  1.00 84.06           H  
ATOM   1927  C   TYR A 127      35.836   3.825 -44.169  1.00 84.06           C  
ATOM   1928  CB  TYR A 127      34.049   2.912 -45.691  1.00 84.06           C  
ATOM   1929  HB2 TYR A 127      33.388   3.687 -45.303  1.00 84.06           H  
ATOM   1930  HB3 TYR A 127      34.567   3.328 -46.556  1.00 84.06           H  
ATOM   1931  O   TYR A 127      36.570   4.391 -44.981  1.00 84.06           O  
ATOM   1932  CG  TYR A 127      33.218   1.733 -46.154  1.00 84.06           C  
ATOM   1933  CD1 TYR A 127      33.810   0.695 -46.899  1.00 84.06           C  
ATOM   1934  HD1 TYR A 127      34.861   0.737 -47.144  1.00 84.06           H  
ATOM   1935  CD2 TYR A 127      31.859   1.653 -45.797  1.00 84.06           C  
ATOM   1936  HD2 TYR A 127      31.409   2.431 -45.198  1.00 84.06           H  
ATOM   1937  CE1 TYR A 127      33.044  -0.417 -47.295  1.00 84.06           C  
ATOM   1938  HE1 TYR A 127      33.506  -1.214 -47.858  1.00 84.06           H  
ATOM   1939  CE2 TYR A 127      31.088   0.547 -46.195  1.00 84.06           C  
ATOM   1940  HE2 TYR A 127      30.056   0.467 -45.888  1.00 84.06           H  
ATOM   1941  OH  TYR A 127      30.910  -1.534 -47.367  1.00 84.06           O  
ATOM   1942  HH  TYR A 127      31.470  -2.226 -47.726  1.00 84.06           H  
ATOM   1943  CZ  TYR A 127      31.674  -0.486 -46.953  1.00 84.06           C  
ATOM   1944  N   ILE A 128      35.640   4.284 -42.926  1.00 82.91           N  
ATOM   1945  H   ILE A 128      35.084   3.725 -42.294  1.00 82.91           H  
ATOM   1946  CA  ILE A 128      36.310   5.465 -42.372  1.00 82.91           C  
ATOM   1947  HA  ILE A 128      36.989   5.871 -43.121  1.00 82.91           H  
ATOM   1948  C   ILE A 128      37.151   5.049 -41.169  1.00 82.91           C  
ATOM   1949  CB  ILE A 128      35.312   6.590 -42.005  1.00 82.91           C  
ATOM   1950  HB  ILE A 128      34.630   6.218 -41.240  1.00 82.91           H  
ATOM   1951  O   ILE A 128      36.629   4.752 -40.097  1.00 82.91           O  
ATOM   1952  CG1 ILE A 128      34.478   7.001 -43.241  1.00 82.91           C  
ATOM   1953 HG12 ILE A 128      33.881   6.146 -43.558  1.00 82.91           H  
ATOM   1954 HG13 ILE A 128      35.145   7.269 -44.061  1.00 82.91           H  
ATOM   1955  CG2 ILE A 128      36.072   7.807 -41.431  1.00 82.91           C  
ATOM   1956 HG21 ILE A 128      36.644   7.519 -40.549  1.00 82.91           H  
ATOM   1957 HG22 ILE A 128      36.748   8.210 -42.185  1.00 82.91           H  
ATOM   1958 HG23 ILE A 128      35.371   8.579 -41.113  1.00 82.91           H  
ATOM   1959  CD1 ILE A 128      33.513   8.166 -42.993  1.00 82.91           C  
ATOM   1960 HD11 ILE A 128      34.054   9.111 -42.963  1.00 82.91           H  
ATOM   1961 HD12 ILE A 128      32.971   8.020 -42.059  1.00 82.91           H  
ATOM   1962 HD13 ILE A 128      32.776   8.203 -43.796  1.00 82.91           H  
ATOM   1963  N   THR A 129      38.470   5.124 -41.316  1.00 83.36           N  
ATOM   1964  H   THR A 129      38.848   5.328 -42.230  1.00 83.36           H  
ATOM   1965  CA  THR A 129      39.401   4.940 -40.200  1.00 83.36           C  
ATOM   1966  HA  THR A 129      38.958   4.252 -39.481  1.00 83.36           H  
ATOM   1967  C   THR A 129      39.640   6.285 -39.527  1.00 83.36           C  
ATOM   1968  CB  THR A 129      40.730   4.333 -40.666  1.00 83.36           C  
ATOM   1969  HB  THR A 129      41.311   5.085 -41.199  1.00 83.36           H  
ATOM   1970  O   THR A 129      40.131   7.215 -40.165  1.00 83.36           O  
ATOM   1971  CG2 THR A 129      41.544   3.803 -39.487  1.00 83.36           C  
ATOM   1972 HG21 THR A 129      42.481   3.381 -39.849  1.00 83.36           H  
ATOM   1973 HG22 THR A 129      41.778   4.616 -38.799  1.00 83.36           H  
ATOM   1974 HG23 THR A 129      40.982   3.035 -38.955  1.00 83.36           H  
ATOM   1975  OG1 THR A 129      40.504   3.250 -41.534  1.00 83.36           O  
ATOM   1976  HG1 THR A 129      40.971   2.484 -41.192  1.00 83.36           H  
ATOM   1977  N   LEU A 130      39.297   6.414 -38.247  1.00 79.56           N  
ATOM   1978  H   LEU A 130      38.904   5.614 -37.772  1.00 79.56           H  
ATOM   1979  CA  LEU A 130      39.553   7.628 -37.467  1.00 79.56           C  
ATOM   1980  HA  LEU A 130      39.544   8.491 -38.134  1.00 79.56           H  
ATOM   1981  C   LEU A 130      40.952   7.575 -36.843  1.00 79.56           C  
ATOM   1982  CB  LEU A 130      38.441   7.815 -36.420  1.00 79.56           C  
ATOM   1983  HB2 LEU A 130      38.348   6.896 -35.842  1.00 79.56           H  
ATOM   1984  HB3 LEU A 130      38.727   8.614 -35.736  1.00 79.56           H  
ATOM   1985  O   LEU A 130      41.298   6.592 -36.193  1.00 79.56           O  
ATOM   1986  CG  LEU A 130      37.080   8.165 -37.050  1.00 79.56           C  
ATOM   1987  HG  LEU A 130      36.856   7.479 -37.868  1.00 79.56           H  
ATOM   1988  CD1 LEU A 130      35.957   8.068 -36.031  1.00 79.56           C  
ATOM   1989 HD11 LEU A 130      35.866   7.023 -35.734  1.00 79.56           H  
ATOM   1990 HD12 LEU A 130      36.186   8.719 -35.187  1.00 79.56           H  
ATOM   1991 HD13 LEU A 130      35.018   8.387 -36.483  1.00 79.56           H  
ATOM   1992  CD2 LEU A 130      37.035   9.595 -37.574  1.00 79.56           C  
ATOM   1993 HD21 LEU A 130      37.199  10.296 -36.756  1.00 79.56           H  
ATOM   1994 HD22 LEU A 130      37.802   9.746 -38.334  1.00 79.56           H  
ATOM   1995 HD23 LEU A 130      36.056   9.771 -38.021  1.00 79.56           H  
ATOM   1996  N   GLY A 131      41.753   8.625 -37.042  1.00 75.65           N  
ATOM   1997  H   GLY A 131      41.431   9.366 -37.648  1.00 75.65           H  
ATOM   1998  CA  GLY A 131      43.115   8.730 -36.518  1.00 75.65           C  
ATOM   1999  HA2 GLY A 131      43.463   7.747 -36.203  1.00 75.65           H  
ATOM   2000  HA3 GLY A 131      43.113   9.378 -35.641  1.00 75.65           H  
ATOM   2001  C   GLY A 131      44.117   9.293 -37.528  1.00 75.65           C  
ATOM   2002  O   GLY A 131      43.783  10.088 -38.408  1.00 75.65           O  
ATOM   2003  N   ASN A 132      45.383   8.900 -37.384  1.00 71.57           N  
ATOM   2004  H   ASN A 132      45.602   8.216 -36.673  1.00 71.57           H  
ATOM   2005  CA  ASN A 132      46.452   9.343 -38.275  1.00 71.57           C  
ATOM   2006  HA  ASN A 132      46.335  10.411 -38.458  1.00 71.57           H  
ATOM   2007  C   ASN A 132      46.344   8.641 -39.637  1.00 71.57           C  
ATOM   2008  CB  ASN A 132      47.819   9.115 -37.598  1.00 71.57           C  
ATOM   2009  HB2 ASN A 132      47.831   8.141 -37.110  1.00 71.57           H  
ATOM   2010  HB3 ASN A 132      48.599   9.116 -38.359  1.00 71.57           H  
ATOM   2011  O   ASN A 132      46.626   7.451 -39.752  1.00 71.57           O  
ATOM   2012  CG  ASN A 132      48.185  10.203 -36.602  1.00 71.57           C  
ATOM   2013  ND2 ASN A 132      49.165   9.964 -35.765  1.00 71.57           N  
ATOM   2014 HD21 ASN A 132      49.652   9.078 -35.774  1.00 71.57           H  
ATOM   2015 HD22 ASN A 132      49.394  10.703 -35.116  1.00 71.57           H  
ATOM   2016  OD1 ASN A 132      47.632  11.290 -36.589  1.00 71.57           O  
ATOM   2017  N   CYS A 133      45.981   9.394 -40.680  1.00 73.88           N  
ATOM   2018  H   CYS A 133      45.612  10.316 -40.495  1.00 73.88           H  
ATOM   2019  CA  CYS A 133      46.005   8.907 -42.060  1.00 73.88           C  
ATOM   2020  HA  CYS A 133      45.497   7.944 -42.100  1.00 73.88           H  
ATOM   2021  C   CYS A 133      47.456   8.705 -42.522  1.00 73.88           C  
ATOM   2022  CB  CYS A 133      45.278   9.884 -43.002  1.00 73.88           C  
ATOM   2023  HB2 CYS A 133      45.902  10.769 -43.129  1.00 73.88           H  
ATOM   2024  HB3 CYS A 133      45.192   9.397 -43.974  1.00 73.88           H  
ATOM   2025  O   CYS A 133      48.101   9.658 -42.966  1.00 73.88           O  
ATOM   2026  SG  CYS A 133      43.633  10.445 -42.509  1.00 73.88           S  
ATOM   2027  N   GLY A 134      47.975   7.484 -42.390  1.00 59.86           N  
ATOM   2028  H   GLY A 134      47.422   6.780 -41.923  1.00 59.86           H  
ATOM   2029  CA  GLY A 134      49.248   7.079 -42.982  1.00 59.86           C  
ATOM   2030  HA2 GLY A 134      50.007   7.829 -42.757  1.00 59.86           H  
ATOM   2031  HA3 GLY A 134      49.565   6.130 -42.550  1.00 59.86           H  
ATOM   2032  C   GLY A 134      49.139   6.900 -44.501  1.00 59.86           C  
ATOM   2033  O   GLY A 134      48.160   6.338 -44.984  1.00 59.86           O  
ATOM   2034  N   SER A 135      50.178   7.343 -45.219  1.00 59.93           N  
ATOM   2035  H   SER A 135      50.933   7.760 -44.694  1.00 59.93           H  
ATOM   2036  CA  SER A 135      50.453   7.088 -46.650  1.00 59.93           C  
ATOM   2037  HA  SER A 135      51.471   7.439 -46.816  1.00 59.93           H  
ATOM   2038  C   SER A 135      49.587   7.835 -47.687  1.00 59.93           C  
ATOM   2039  CB  SER A 135      50.507   5.577 -46.915  1.00 59.93           C  
ATOM   2040  HB2 SER A 135      49.498   5.167 -46.872  1.00 59.93           H  
ATOM   2041  HB3 SER A 135      50.919   5.390 -47.906  1.00 59.93           H  
ATOM   2042  O   SER A 135      48.443   8.209 -47.444  1.00 59.93           O  
ATOM   2043  OG  SER A 135      51.315   4.947 -45.934  1.00 59.93           O  
ATOM   2044  HG  SER A 135      51.218   3.996 -46.022  1.00 59.93           H  
ATOM   2045  N   GLN A 136      50.171   8.117 -48.862  1.00 55.88           N  
ATOM   2046  H   GLN A 136      51.088   7.732 -49.039  1.00 55.88           H  
ATOM   2047  CA  GLN A 136      49.511   8.810 -49.980  1.00 55.88           C  
ATOM   2048  HA  GLN A 136      49.037   9.711 -49.593  1.00 55.88           H  
ATOM   2049  C   GLN A 136      48.405   7.949 -50.620  1.00 55.88           C  
ATOM   2050  CB  GLN A 136      50.539   9.222 -51.051  1.00 55.88           C  
ATOM   2051  HB2 GLN A 136      51.108   8.354 -51.384  1.00 55.88           H  
ATOM   2052  HB3 GLN A 136      49.967   9.592 -51.903  1.00 55.88           H  
ATOM   2053  O   GLN A 136      48.543   6.734 -50.706  1.00 55.88           O  
ATOM   2054  CG  GLN A 136      51.505  10.333 -50.597  1.00 55.88           C  
ATOM   2055  HG2 GLN A 136      50.982  11.002 -49.913  1.00 55.88           H  
ATOM   2056  HG3 GLN A 136      52.347   9.892 -50.063  1.00 55.88           H  
ATOM   2057  CD  GLN A 136      52.028  11.180 -51.760  1.00 55.88           C  
ATOM   2058  NE2 GLN A 136      52.655  12.303 -51.491  1.00 55.88           N  
ATOM   2059 HE21 GLN A 136      52.866  12.578 -50.542  1.00 55.88           H  
ATOM   2060 HE22 GLN A 136      52.999  12.800 -52.300  1.00 55.88           H  
ATOM   2061  OE1 GLN A 136      51.861  10.881 -52.927  1.00 55.88           O  
ATOM   2062  N   GLY A 137      47.324   8.584 -51.094  1.00 62.51           N  
ATOM   2063  H   GLY A 137      47.299   9.592 -51.031  1.00 62.51           H  
ATOM   2064  CA  GLY A 137      46.211   7.916 -51.796  1.00 62.51           C  
ATOM   2065  HA2 GLY A 137      45.991   8.477 -52.704  1.00 62.51           H  
ATOM   2066  HA3 GLY A 137      46.517   6.914 -52.098  1.00 62.51           H  
ATOM   2067  C   GLY A 137      44.897   7.777 -51.009  1.00 62.51           C  
ATOM   2068  O   GLY A 137      43.950   7.174 -51.508  1.00 62.51           O  
ATOM   2069  N   VAL A 138      44.810   8.344 -49.802  1.00 77.53           N  
ATOM   2070  H   VAL A 138      45.641   8.775 -49.424  1.00 77.53           H  
ATOM   2071  CA  VAL A 138      43.600   8.355 -48.955  1.00 77.53           C  
ATOM   2072  HA  VAL A 138      42.853   7.706 -49.412  1.00 77.53           H  
ATOM   2073  C   VAL A 138      42.976   9.750 -48.896  1.00 77.53           C  
ATOM   2074  CB  VAL A 138      43.861   7.819 -47.523  1.00 77.53           C  
ATOM   2075  HB  VAL A 138      43.400   8.494 -46.802  1.00 77.53           H  
ATOM   2076  O   VAL A 138      43.672  10.748 -48.698  1.00 77.53           O  
ATOM   2077  CG1 VAL A 138      43.216   6.446 -47.324  1.00 77.53           C  
ATOM   2078 HG11 VAL A 138      42.135   6.527 -47.437  1.00 77.53           H  
ATOM   2079 HG12 VAL A 138      43.608   5.740 -48.055  1.00 77.53           H  
ATOM   2080 HG13 VAL A 138      43.428   6.076 -46.321  1.00 77.53           H  
ATOM   2081  CG2 VAL A 138      45.342   7.688 -47.148  1.00 77.53           C  
ATOM   2082 HG21 VAL A 138      45.837   8.654 -47.247  1.00 77.53           H  
ATOM   2083 HG22 VAL A 138      45.441   7.361 -46.113  1.00 77.53           H  
ATOM   2084 HG23 VAL A 138      45.841   6.954 -47.781  1.00 77.53           H  
ATOM   2085  N   ASN A 139      41.650   9.817 -49.010  1.00 85.01           N  
ATOM   2086  H   ASN A 139      41.130   8.955 -49.083  1.00 85.01           H  
ATOM   2087  CA  ASN A 139      40.888  11.037 -48.776  1.00 85.01           C  
ATOM   2088  HA  ASN A 139      41.445  11.881 -49.183  1.00 85.01           H  
ATOM   2089  C   ASN A 139      40.707  11.267 -47.275  1.00 85.01           C  
ATOM   2090  CB  ASN A 139      39.536  10.956 -49.494  1.00 85.01           C  
ATOM   2091  HB2 ASN A 139      38.901  11.784 -49.179  1.00 85.01           H  
ATOM   2092  HB3 ASN A 139      39.047  10.020 -49.224  1.00 85.01           H  
ATOM   2093  O   ASN A 139      40.542  10.322 -46.501  1.00 85.01           O  
ATOM   2094  CG  ASN A 139      39.682  11.050 -50.996  1.00 85.01           C  
ATOM   2095  ND2 ASN A 139      38.990  10.215 -51.727  1.00 85.01           N  
ATOM   2096 HD21 ASN A 139      38.427   9.503 -51.284  1.00 85.01           H  
ATOM   2097 HD22 ASN A 139      39.216  10.197 -52.711  1.00 85.01           H  
ATOM   2098  OD1 ASN A 139      40.406  11.880 -51.516  1.00 85.01           O  
ATOM   2099  N   LYS A 140      40.714  12.540 -46.870  1.00 86.48           N  
ATOM   2100  H   LYS A 140      40.792  13.257 -47.576  1.00 86.48           H  
ATOM   2101  CA  LYS A 140      40.550  12.956 -45.473  1.00 86.48           C  
ATOM   2102  HA  LYS A 140      40.585  12.070 -44.840  1.00 86.48           H  
ATOM   2103  C   LYS A 140      39.190  13.606 -45.262  1.00 86.48           C  
ATOM   2104  CB  LYS A 140      41.690  13.885 -45.029  1.00 86.48           C  
ATOM   2105  HB2 LYS A 140      41.668  14.797 -45.626  1.00 86.48           H  
ATOM   2106  HB3 LYS A 140      41.531  14.151 -43.984  1.00 86.48           H  
ATOM   2107  O   LYS A 140      38.719  14.369 -46.103  1.00 86.48           O  
ATOM   2108  CG  LYS A 140      43.066  13.218 -45.167  1.00 86.48           C  
ATOM   2109  HG2 LYS A 140      43.054  12.262 -44.644  1.00 86.48           H  
ATOM   2110  HG3 LYS A 140      43.273  13.032 -46.221  1.00 86.48           H  
ATOM   2111  CD  LYS A 140      44.185  14.098 -44.594  1.00 86.48           C  
ATOM   2112  HD2 LYS A 140      44.179  15.064 -45.100  1.00 86.48           H  
ATOM   2113  HD3 LYS A 140      44.018  14.243 -43.527  1.00 86.48           H  
ATOM   2114  CE  LYS A 140      45.529  13.397 -44.824  1.00 86.48           C  
ATOM   2115  HE2 LYS A 140      45.652  13.228 -45.894  1.00 86.48           H  
ATOM   2116  HE3 LYS A 140      45.491  12.418 -44.347  1.00 86.48           H  
ATOM   2117  NZ  LYS A 140      46.677  14.176 -44.296  1.00 86.48           N  
ATOM   2118  HZ1 LYS A 140      46.589  14.309 -43.298  1.00 86.48           H  
ATOM   2119  HZ2 LYS A 140      46.746  15.074 -44.751  1.00 86.48           H  
ATOM   2120  HZ3 LYS A 140      47.535  13.670 -44.461  1.00 86.48           H  
ATOM   2121  N   ILE A 141      38.591  13.357 -44.109  1.00 87.74           N  
ATOM   2122  H   ILE A 141      39.017  12.678 -43.494  1.00 87.74           H  
ATOM   2123  CA  ILE A 141      37.348  13.982 -43.665  1.00 87.74           C  
ATOM   2124  HA  ILE A 141      37.191  14.885 -44.254  1.00 87.74           H  
ATOM   2125  C   ILE A 141      37.494  14.409 -42.208  1.00 87.74           C  
ATOM   2126  CB  ILE A 141      36.166  13.034 -43.944  1.00 87.74           C  
ATOM   2127  HB  ILE A 141      36.256  12.757 -44.995  1.00 87.74           H  
ATOM   2128  O   ILE A 141      38.089  13.699 -41.409  1.00 87.74           O  
ATOM   2129  CG1 ILE A 141      34.824  13.768 -43.804  1.00 87.74           C  
ATOM   2130 HG12 ILE A 141      34.593  13.945 -42.754  1.00 87.74           H  
ATOM   2131 HG13 ILE A 141      34.894  14.729 -44.314  1.00 87.74           H  
ATOM   2132  CG2 ILE A 141      36.200  11.728 -43.132  1.00 87.74           C  
ATOM   2133 HG21 ILE A 141      36.121  11.934 -42.064  1.00 87.74           H  
ATOM   2134 HG22 ILE A 141      37.128  11.191 -43.328  1.00 87.74           H  
ATOM   2135 HG23 ILE A 141      35.378  11.076 -43.426  1.00 87.74           H  
ATOM   2136  CD1 ILE A 141      33.690  12.972 -44.462  1.00 87.74           C  
ATOM   2137 HD11 ILE A 141      34.053  12.431 -45.336  1.00 87.74           H  
ATOM   2138 HD12 ILE A 141      32.918  13.658 -44.812  1.00 87.74           H  
ATOM   2139 HD13 ILE A 141      33.270  12.261 -43.751  1.00 87.74           H  
ATOM   2140  N   THR A 142      37.013  15.597 -41.847  1.00 88.80           N  
ATOM   2141  H   THR A 142      36.455  16.120 -42.508  1.00 88.80           H  
ATOM   2142  CA  THR A 142      37.015  16.024 -40.439  1.00 88.80           C  
ATOM   2143  HA  THR A 142      37.848  15.561 -39.909  1.00 88.80           H  
ATOM   2144  C   THR A 142      35.722  15.552 -39.789  1.00 88.80           C  
ATOM   2145  CB  THR A 142      37.184  17.541 -40.302  1.00 88.80           C  
ATOM   2146  HB  THR A 142      36.364  18.046 -40.812  1.00 88.80           H  
ATOM   2147  O   THR A 142      34.640  15.946 -40.228  1.00 88.80           O  
ATOM   2148  CG2 THR A 142      37.235  17.995 -38.846  1.00 88.80           C  
ATOM   2149 HG21 THR A 142      36.305  17.738 -38.338  1.00 88.80           H  
ATOM   2150 HG22 THR A 142      38.066  17.510 -38.335  1.00 88.80           H  
ATOM   2151 HG23 THR A 142      37.350  19.079 -38.812  1.00 88.80           H  
ATOM   2152  OG1 THR A 142      38.410  17.944 -40.880  1.00 88.80           O  
ATOM   2153  HG1 THR A 142      38.497  17.454 -41.701  1.00 88.80           H  
ATOM   2154  N   VAL A 143      35.842  14.729 -38.751  1.00 88.81           N  
ATOM   2155  H   VAL A 143      36.768  14.489 -38.427  1.00 88.81           H  
ATOM   2156  CA  VAL A 143      34.722  14.193 -37.975  1.00 88.81           C  
ATOM   2157  HA  VAL A 143      33.780  14.465 -38.450  1.00 88.81           H  
ATOM   2158  C   VAL A 143      34.755  14.826 -36.589  1.00 88.81           C  
ATOM   2159  CB  VAL A 143      34.779  12.652 -37.903  1.00 88.81           C  
ATOM   2160  HB  VAL A 143      35.690  12.351 -37.386  1.00 88.81           H  
ATOM   2161  O   VAL A 143      35.739  14.712 -35.863  1.00 88.81           O  
ATOM   2162  CG1 VAL A 143      33.574  12.087 -37.141  1.00 88.81           C  
ATOM   2163 HG11 VAL A 143      32.642  12.410 -37.605  1.00 88.81           H  
ATOM   2164 HG12 VAL A 143      33.601  12.414 -36.101  1.00 88.81           H  
ATOM   2165 HG13 VAL A 143      33.619  10.998 -37.147  1.00 88.81           H  
ATOM   2166  CG2 VAL A 143      34.797  12.026 -39.308  1.00 88.81           C  
ATOM   2167 HG21 VAL A 143      34.742  10.940 -39.244  1.00 88.81           H  
ATOM   2168 HG22 VAL A 143      35.718  12.298 -39.824  1.00 88.81           H  
ATOM   2169 HG23 VAL A 143      33.936  12.359 -39.888  1.00 88.81           H  
ATOM   2170  N   TYR A 144      33.679  15.511 -36.214  1.00 89.98           N  
ATOM   2171  H   TYR A 144      32.905  15.585 -36.857  1.00 89.98           H  
ATOM   2172  CA  TYR A 144      33.456  15.973 -34.847  1.00 89.98           C  
ATOM   2173  HA  TYR A 144      34.410  16.169 -34.358  1.00 89.98           H  
ATOM   2174  C   TYR A 144      32.754  14.847 -34.102  1.00 89.98           C  
ATOM   2175  CB  TYR A 144      32.657  17.281 -34.851  1.00 89.98           C  
ATOM   2176  HB2 TYR A 144      31.710  17.131 -35.371  1.00 89.98           H  
ATOM   2177  HB3 TYR A 144      32.424  17.554 -33.822  1.00 89.98           H  
ATOM   2178  O   TYR A 144      31.529  14.734 -34.150  1.00 89.98           O  
ATOM   2179  CG  TYR A 144      33.406  18.424 -35.504  1.00 89.98           C  
ATOM   2180  CD1 TYR A 144      34.237  19.252 -34.727  1.00 89.98           C  
ATOM   2181  HD1 TYR A 144      34.311  19.087 -33.662  1.00 89.98           H  
ATOM   2182  CD2 TYR A 144      33.307  18.629 -36.894  1.00 89.98           C  
ATOM   2183  HD2 TYR A 144      32.677  17.983 -37.488  1.00 89.98           H  
ATOM   2184  CE1 TYR A 144      34.960  20.296 -35.334  1.00 89.98           C  
ATOM   2185  HE1 TYR A 144      35.581  20.939 -34.728  1.00 89.98           H  
ATOM   2186  CE2 TYR A 144      34.047  19.654 -37.510  1.00 89.98           C  
ATOM   2187  HE2 TYR A 144      33.987  19.808 -38.577  1.00 89.98           H  
ATOM   2188  OH  TYR A 144      35.576  21.489 -37.323  1.00 89.98           O  
ATOM   2189  HH  TYR A 144      35.990  22.059 -36.670  1.00 89.98           H  
ATOM   2190  CZ  TYR A 144      34.870  20.491 -36.730  1.00 89.98           C  
ATOM   2191  N   ARG A 145      33.536  13.958 -33.495  1.00 85.54           N  
ATOM   2192  H   ARG A 145      34.521  14.168 -33.421  1.00 85.54           H  
ATOM   2193  CA  ARG A 145      33.040  12.761 -32.820  1.00 85.54           C  
ATOM   2194  HA  ARG A 145      32.289  12.279 -33.446  1.00 85.54           H  
ATOM   2195  C   ARG A 145      32.386  13.156 -31.506  1.00 85.54           C  
ATOM   2196  CB  ARG A 145      34.209  11.793 -32.621  1.00 85.54           C  
ATOM   2197  HB2 ARG A 145      34.734  11.681 -33.569  1.00 85.54           H  
ATOM   2198  HB3 ARG A 145      34.906  12.211 -31.894  1.00 85.54           H  
ATOM   2199  O   ARG A 145      32.989  13.874 -30.710  1.00 85.54           O  
ATOM   2200  CG  ARG A 145      33.753  10.405 -32.156  1.00 85.54           C  
ATOM   2201  HG2 ARG A 145      33.075   9.986 -32.899  1.00 85.54           H  
ATOM   2202  HG3 ARG A 145      33.232  10.476 -31.201  1.00 85.54           H  
ATOM   2203  CD  ARG A 145      34.985   9.508 -31.989  1.00 85.54           C  
ATOM   2204  HD2 ARG A 145      35.849  10.017 -32.416  1.00 85.54           H  
ATOM   2205  HD3 ARG A 145      35.183   9.364 -30.927  1.00 85.54           H  
ATOM   2206  NE  ARG A 145      34.832   8.203 -32.654  1.00 85.54           N  
ATOM   2207  HE  ARG A 145      33.890   7.868 -32.795  1.00 85.54           H  
ATOM   2208  NH1 ARG A 145      37.078   7.678 -32.749  1.00 85.54           N  
ATOM   2209 HH11 ARG A 145      37.827   7.037 -32.969  1.00 85.54           H  
ATOM   2210 HH12 ARG A 145      37.328   8.655 -32.697  1.00 85.54           H  
ATOM   2211  NH2 ARG A 145      35.576   6.179 -33.379  1.00 85.54           N  
ATOM   2212 HH21 ARG A 145      34.625   5.842 -33.424  1.00 85.54           H  
ATOM   2213 HH22 ARG A 145      36.345   5.540 -33.526  1.00 85.54           H  
ATOM   2214  CZ  ARG A 145      35.827   7.372 -32.922  1.00 85.54           C  
ATOM   2215  N   LYS A 146      31.155  12.696 -31.289  1.00 82.14           N  
ATOM   2216  H   LYS A 146      30.771  12.039 -31.952  1.00 82.14           H  
ATOM   2217  CA  LYS A 146      30.438  12.871 -30.025  1.00 82.14           C  
ATOM   2218  HA  LYS A 146      30.483  13.915 -29.715  1.00 82.14           H  
ATOM   2219  C   LYS A 146      31.159  12.015 -28.982  1.00 82.14           C  
ATOM   2220  CB  LYS A 146      28.968  12.473 -30.252  1.00 82.14           C  
ATOM   2221  HB2 LYS A 146      28.910  11.397 -30.416  1.00 82.14           H  
ATOM   2222  HB3 LYS A 146      28.620  12.960 -31.163  1.00 82.14           H  
ATOM   2223  O   LYS A 146      31.213  10.796 -29.116  1.00 82.14           O  
ATOM   2224  CG  LYS A 146      28.007  12.862 -29.116  1.00 82.14           C  
ATOM   2225  HG2 LYS A 146      28.065  13.939 -28.953  1.00 82.14           H  
ATOM   2226  HG3 LYS A 146      28.288  12.344 -28.199  1.00 82.14           H  
ATOM   2227  CD  LYS A 146      26.565  12.480 -29.511  1.00 82.14           C  
ATOM   2228  HD2 LYS A 146      26.339  12.920 -30.482  1.00 82.14           H  
ATOM   2229  HD3 LYS A 146      26.497  11.396 -29.603  1.00 82.14           H  
ATOM   2230  CE  LYS A 146      25.514  12.961 -28.503  1.00 82.14           C  
ATOM   2231  HE2 LYS A 146      25.677  12.455 -27.551  1.00 82.14           H  
ATOM   2232  HE3 LYS A 146      25.666  14.030 -28.355  1.00 82.14           H  
ATOM   2233  NZ  LYS A 146      24.116  12.737 -28.964  1.00 82.14           N  
ATOM   2234  HZ1 LYS A 146      23.971  13.069 -29.907  1.00 82.14           H  
ATOM   2235  HZ2 LYS A 146      23.450  13.238 -28.394  1.00 82.14           H  
ATOM   2236  HZ3 LYS A 146      23.859  11.760 -28.958  1.00 82.14           H  
ATOM   2237  N   GLN A 147      31.781  12.651 -27.996  1.00 70.97           N  
ATOM   2238  H   GLN A 147      31.661  13.651 -27.918  1.00 70.97           H  
ATOM   2239  CA  GLN A 147      32.400  11.953 -26.876  1.00 70.97           C  
ATOM   2240  HA  GLN A 147      32.998  11.122 -27.249  1.00 70.97           H  
ATOM   2241  C   GLN A 147      31.291  11.397 -25.998  1.00 70.97           C  
ATOM   2242  CB  GLN A 147      33.309  12.880 -26.062  1.00 70.97           C  
ATOM   2243  HB2 GLN A 147      32.764  13.800 -25.851  1.00 70.97           H  
ATOM   2244  HB3 GLN A 147      33.541  12.412 -25.105  1.00 70.97           H  
ATOM   2245  O   GLN A 147      30.474  12.133 -25.439  1.00 70.97           O  
ATOM   2246  CG  GLN A 147      34.619  13.222 -26.778  1.00 70.97           C  
ATOM   2247  HG2 GLN A 147      35.125  14.007 -26.215  1.00 70.97           H  
ATOM   2248  HG3 GLN A 147      34.403  13.595 -27.779  1.00 70.97           H  
ATOM   2249  CD  GLN A 147      35.555  12.020 -26.855  1.00 70.97           C  
ATOM   2250  NE2 GLN A 147      36.048  11.656 -28.012  1.00 70.97           N  
ATOM   2251 HE21 GLN A 147      36.672  10.862 -27.996  1.00 70.97           H  
ATOM   2252 HE22 GLN A 147      35.936  12.234 -28.833  1.00 70.97           H  
ATOM   2253  OE1 GLN A 147      35.851  11.362 -25.878  1.00 70.97           O  
ATOM   2254  N   VAL A 148      31.282  10.079 -25.881  1.00 60.55           N  
ATOM   2255  H   VAL A 148      31.962   9.541 -26.400  1.00 60.55           H  
ATOM   2256  CA  VAL A 148      30.498   9.383 -24.875  1.00 60.55           C  
ATOM   2257  HA  VAL A 148      29.545   9.891 -24.727  1.00 60.55           H  
ATOM   2258  C   VAL A 148      31.319   9.473 -23.593  1.00 60.55           C  
ATOM   2259  CB  VAL A 148      30.215   7.935 -25.323  1.00 60.55           C  
ATOM   2260  HB  VAL A 148      31.140   7.359 -25.340  1.00 60.55           H  
ATOM   2261  O   VAL A 148      32.261   8.706 -23.410  1.00 60.55           O  
ATOM   2262  CG1 VAL A 148      29.230   7.283 -24.360  1.00 60.55           C  
ATOM   2263 HG11 VAL A 148      29.049   6.251 -24.661  1.00 60.55           H  
ATOM   2264 HG12 VAL A 148      28.290   7.834 -24.378  1.00 60.55           H  
ATOM   2265 HG13 VAL A 148      29.633   7.278 -23.347  1.00 60.55           H  
ATOM   2266  CG2 VAL A 148      29.590   7.882 -26.726  1.00 60.55           C  
ATOM   2267 HG21 VAL A 148      30.295   8.243 -27.476  1.00 60.55           H  
ATOM   2268 HG22 VAL A 148      29.332   6.853 -26.975  1.00 60.55           H  
ATOM   2269 HG23 VAL A 148      28.687   8.492 -26.758  1.00 60.55           H  
ATOM   2270  N   ASN A 149      31.044  10.465 -22.741  1.00 53.43           N  
ATOM   2271  H   ASN A 149      30.318  11.127 -22.976  1.00 53.43           H  
ATOM   2272  CA  ASN A 149      31.666  10.519 -21.418  1.00 53.43           C  
ATOM   2273  HA  ASN A 149      32.750  10.556 -21.531  1.00 53.43           H  
ATOM   2274  C   ASN A 149      31.309   9.221 -20.686  1.00 53.43           C  
ATOM   2275  CB  ASN A 149      31.199  11.760 -20.632  1.00 53.43           C  
ATOM   2276  HB2 ASN A 149      31.352  11.580 -19.568  1.00 53.43           H  
ATOM   2277  HB3 ASN A 149      30.131  11.915 -20.786  1.00 53.43           H  
ATOM   2278  O   ASN A 149      30.172   9.036 -20.261  1.00 53.43           O  
ATOM   2279  CG  ASN A 149      31.958  13.030 -20.968  1.00 53.43           C  
ATOM   2280  ND2 ASN A 149      31.423  14.172 -20.612  1.00 53.43           N  
ATOM   2281 HD21 ASN A 149      31.940  15.001 -20.871  1.00 53.43           H  
ATOM   2282 HD22 ASN A 149      30.488  14.196 -20.230  1.00 53.43           H  
ATOM   2283  OD1 ASN A 149      33.039  13.034 -21.529  1.00 53.43           O  
ATOM   2284  N   ASN A 150      32.289   8.329 -20.538  1.00 46.69           N  
ATOM   2285  H   ASN A 150      33.159   8.531 -21.011  1.00 46.69           H  
ATOM   2286  CA  ASN A 150      32.154   6.998 -19.941  1.00 46.69           C  
ATOM   2287  HA  ASN A 150      31.262   6.541 -20.370  1.00 46.69           H  
ATOM   2288  C   ASN A 150      31.931   7.045 -18.407  1.00 46.69           C  
ATOM   2289  CB  ASN A 150      33.397   6.180 -20.366  1.00 46.69           C  
ATOM   2290  HB2 ASN A 150      33.778   6.552 -21.317  1.00 46.69           H  
ATOM   2291  HB3 ASN A 150      34.181   6.295 -19.617  1.00 46.69           H  
ATOM   2292  O   ASN A 150      32.241   6.097 -17.696  1.00 46.69           O  
ATOM   2293  CG  ASN A 150      33.128   4.699 -20.581  1.00 46.69           C  
ATOM   2294  ND2 ASN A 150      34.164   3.900 -20.696  1.00 46.69           N  
ATOM   2295 HD21 ASN A 150      35.104   4.244 -20.563  1.00 46.69           H  
ATOM   2296 HD22 ASN A 150      33.940   2.923 -20.823  1.00 46.69           H  
ATOM   2297  OD1 ASN A 150      32.009   4.243 -20.722  1.00 46.69           O  
ATOM   2298  N   THR A 151      31.461   8.184 -17.882  1.00 43.69           N  
ATOM   2299  H   THR A 151      31.205   8.909 -18.537  1.00 43.69           H  
ATOM   2300  CA  THR A 151      31.377   8.524 -16.450  1.00 43.69           C  
ATOM   2301  HA  THR A 151      31.420   7.599 -15.875  1.00 43.69           H  
ATOM   2302  C   THR A 151      30.056   9.189 -16.039  1.00 43.69           C  
ATOM   2303  CB  THR A 151      32.569   9.393 -16.019  1.00 43.69           C  
ATOM   2304  HB  THR A 151      32.389   9.791 -15.020  1.00 43.69           H  
ATOM   2305  O   THR A 151      29.890   9.573 -14.887  1.00 43.69           O  
ATOM   2306  CG2 THR A 151      33.869   8.590 -15.978  1.00 43.69           C  
ATOM   2307 HG21 THR A 151      34.670   9.207 -15.572  1.00 43.69           H  
ATOM   2308 HG22 THR A 151      33.740   7.717 -15.337  1.00 43.69           H  
ATOM   2309 HG23 THR A 151      34.142   8.256 -16.979  1.00 43.69           H  
ATOM   2310  OG1 THR A 151      32.771  10.465 -16.919  1.00 43.69           O  
ATOM   2311  HG1 THR A 151      33.467  11.011 -16.546  1.00 43.69           H  
ATOM   2312  N   THR A 152      29.078   9.260 -16.939  1.00 48.26           N  
ATOM   2313  H   THR A 152      29.276   8.953 -17.881  1.00 48.26           H  
ATOM   2314  CA  THR A 152      27.663   9.512 -16.626  1.00 48.26           C  
ATOM   2315  HA  THR A 152      27.463   9.307 -15.574  1.00 48.26           H  
ATOM   2316  C   THR A 152      26.879   8.533 -17.477  1.00 48.26           C  
ATOM   2317  CB  THR A 152      27.236  10.956 -16.946  1.00 48.26           C  
ATOM   2318  HB  THR A 152      26.148  11.001 -16.971  1.00 48.26           H  
ATOM   2319  O   THR A 152      27.062   8.551 -18.693  1.00 48.26           O  
ATOM   2320  CG2 THR A 152      27.733  11.947 -15.894  1.00 48.26           C  
ATOM   2321 HG21 THR A 152      27.341  12.939 -16.119  1.00 48.26           H  
ATOM   2322 HG22 THR A 152      28.822  11.980 -15.898  1.00 48.26           H  
ATOM   2323 HG23 THR A 152      27.387  11.641 -14.907  1.00 48.26           H  
ATOM   2324  OG1 THR A 152      27.740  11.367 -18.202  1.00 48.26           O  
ATOM   2325  HG1 THR A 152      27.554  10.645 -18.806  1.00 48.26           H  
ATOM   2326  N   SER A 153      26.099   7.636 -16.869  1.00 56.95           N  
ATOM   2327  H   SER A 153      25.909   7.720 -15.880  1.00 56.95           H  
ATOM   2328  CA  SER A 153      25.379   6.583 -17.589  1.00 56.95           C  
ATOM   2329  HA  SER A 153      26.099   5.845 -17.943  1.00 56.95           H  
ATOM   2330  C   SER A 153      24.663   7.187 -18.802  1.00 56.95           C  
ATOM   2331  CB  SER A 153      24.406   5.869 -16.639  1.00 56.95           C  
ATOM   2332  HB2 SER A 153      23.858   5.099 -17.182  1.00 56.95           H  
ATOM   2333  HB3 SER A 153      24.978   5.388 -15.845  1.00 56.95           H  
ATOM   2334  O   SER A 153      23.821   8.069 -18.661  1.00 56.95           O  
ATOM   2335  OG  SER A 153      23.495   6.777 -16.057  1.00 56.95           O  
ATOM   2336  HG  SER A 153      22.722   6.787 -16.626  1.00 56.95           H  
ATOM   2337  N   VAL A 154      25.049   6.765 -20.013  1.00 73.62           N  
ATOM   2338  H   VAL A 154      25.833   6.131 -20.070  1.00 73.62           H  
ATOM   2339  CA  VAL A 154      24.448   7.251 -21.275  1.00 73.62           C  
ATOM   2340  HA  VAL A 154      24.647   8.318 -21.380  1.00 73.62           H  
ATOM   2341  C   VAL A 154      22.932   7.062 -21.255  1.00 73.62           C  
ATOM   2342  CB  VAL A 154      25.043   6.495 -22.477  1.00 73.62           C  
ATOM   2343  HB  VAL A 154      24.819   5.433 -22.374  1.00 73.62           H  
ATOM   2344  O   VAL A 154      22.188   7.809 -21.879  1.00 73.62           O  
ATOM   2345  CG1 VAL A 154      24.476   6.986 -23.815  1.00 73.62           C  
ATOM   2346 HG11 VAL A 154      25.052   6.573 -24.644  1.00 73.62           H  
ATOM   2347 HG12 VAL A 154      23.442   6.655 -23.919  1.00 73.62           H  
ATOM   2348 HG13 VAL A 154      24.512   8.074 -23.859  1.00 73.62           H  
ATOM   2349  CG2 VAL A 154      26.563   6.658 -22.526  1.00 73.62           C  
ATOM   2350 HG21 VAL A 154      27.029   6.237 -21.635  1.00 73.62           H  
ATOM   2351 HG22 VAL A 154      26.947   6.111 -23.387  1.00 73.62           H  
ATOM   2352 HG23 VAL A 154      26.820   7.715 -22.596  1.00 73.62           H  
ATOM   2353  N   CYS A 155      22.497   6.071 -20.492  1.00 76.05           N  
ATOM   2354  H   CYS A 155      23.184   5.533 -19.983  1.00 76.05           H  
ATOM   2355  CA  CYS A 155      21.117   5.790 -20.189  1.00 76.05           C  
ATOM   2356  HA  CYS A 155      20.470   6.241 -20.941  1.00 76.05           H  
ATOM   2357  C   CYS A 155      20.758   6.346 -18.815  1.00 76.05           C  
ATOM   2358  CB  CYS A 155      20.957   4.281 -20.230  1.00 76.05           C  
ATOM   2359  HB2 CYS A 155      19.893   4.045 -20.212  1.00 76.05           H  
ATOM   2360  HB3 CYS A 155      21.424   3.884 -19.329  1.00 76.05           H  
ATOM   2361  O   CYS A 155      21.482   6.144 -17.835  1.00 76.05           O  
ATOM   2362  SG  CYS A 155      21.731   3.522 -21.672  1.00 76.05           S  
ATOM   2363  N   ALA A 156      19.621   7.020 -18.742  1.00 80.83           N  
ATOM   2364  H   ALA A 156      19.065   7.122 -19.579  1.00 80.83           H  
ATOM   2365  CA  ALA A 156      18.982   7.373 -17.491  1.00 80.83           C  
ATOM   2366  HA  ALA A 156      19.739   7.726 -16.792  1.00 80.83           H  
ATOM   2367  C   ALA A 156      18.298   6.140 -16.867  1.00 80.83           C  
ATOM   2368  CB  ALA A 156      18.016   8.528 -17.777  1.00 80.83           C  
ATOM   2369  HB1 ALA A 156      17.226   8.194 -18.450  1.00 80.83           H  
ATOM   2370  HB2 ALA A 156      18.552   9.354 -18.243  1.00 80.83           H  
ATOM   2371  HB3 ALA A 156      17.569   8.878 -16.847  1.00 80.83           H  
ATOM   2372  O   ALA A 156      18.139   5.105 -17.516  1.00 80.83           O  
ATOM   2373  N   ASN A 157      17.899   6.265 -15.598  1.00 81.32           N  
ATOM   2374  H   ASN A 157      18.044   7.158 -15.149  1.00 81.32           H  
ATOM   2375  CA  ASN A 157      16.981   5.340 -14.915  1.00 81.32           C  
ATOM   2376  HA  ASN A 157      17.017   5.579 -13.853  1.00 81.32           H  
ATOM   2377  C   ASN A 157      17.390   3.861 -15.003  1.00 81.32           C  
ATOM   2378  CB  ASN A 157      15.548   5.637 -15.378  1.00 81.32           C  
ATOM   2379  HB2 ASN A 157      14.840   5.085 -14.761  1.00 81.32           H  
ATOM   2380  HB3 ASN A 157      15.419   5.322 -16.413  1.00 81.32           H  
ATOM   2381  O   ASN A 157      16.581   2.987 -15.307  1.00 81.32           O  
ATOM   2382  CG  ASN A 157      15.253   7.116 -15.247  1.00 81.32           C  
ATOM   2383  ND2 ASN A 157      15.050   7.811 -16.334  1.00 81.32           N  
ATOM   2384 HD21 ASN A 157      14.924   7.331 -17.214  1.00 81.32           H  
ATOM   2385 HD22 ASN A 157      14.713   8.753 -16.201  1.00 81.32           H  
ATOM   2386  OD1 ASN A 157      15.340   7.708 -14.184  1.00 81.32           O  
ATOM   2387  N   GLU A 158      18.678   3.608 -14.750  1.00 79.31           N  
ATOM   2388  H   GLU A 158      19.267   4.390 -14.498  1.00 79.31           H  
ATOM   2389  CA  GLU A 158      19.280   2.266 -14.728  1.00 79.31           C  
ATOM   2390  HA  GLU A 158      20.338   2.393 -14.496  1.00 79.31           H  
ATOM   2391  C   GLU A 158      19.266   1.543 -16.087  1.00 79.31           C  
ATOM   2392  CB  GLU A 158      18.693   1.421 -13.581  1.00 79.31           C  
ATOM   2393  HB2 GLU A 158      19.242   0.481 -13.523  1.00 79.31           H  
ATOM   2394  HB3 GLU A 158      17.649   1.194 -13.798  1.00 79.31           H  
ATOM   2395  O   GLU A 158      19.511   0.341 -16.165  1.00 79.31           O  
ATOM   2396  CG  GLU A 158      18.786   2.125 -12.216  1.00 79.31           C  
ATOM   2397  HG2 GLU A 158      18.308   3.103 -12.271  1.00 79.31           H  
ATOM   2398  HG3 GLU A 158      19.838   2.283 -11.979  1.00 79.31           H  
ATOM   2399  CD  GLU A 158      18.117   1.341 -11.079  1.00 79.31           C  
ATOM   2400  OE1 GLU A 158      18.099   1.897  -9.957  1.00 79.31           O  
ATOM   2401  OE2 GLU A 158      17.634   0.213 -11.322  1.00 79.31           O  
ATOM   2402  N   GLY A 159      19.046   2.274 -17.185  1.00 79.75           N  
ATOM   2403  H   GLY A 159      18.776   3.242 -17.084  1.00 79.75           H  
ATOM   2404  CA  GLY A 159      19.159   1.705 -18.519  1.00 79.75           C  
ATOM   2405  HA2 GLY A 159      18.466   0.867 -18.581  1.00 79.75           H  
ATOM   2406  HA3 GLY A 159      18.867   2.441 -19.269  1.00 79.75           H  
ATOM   2407  C   GLY A 159      20.576   1.196 -18.813  1.00 79.75           C  
ATOM   2408  O   GLY A 159      21.584   1.779 -18.405  1.00 79.75           O  
ATOM   2409  N   THR A 160      20.667   0.103 -19.565  1.00 84.23           N  
ATOM   2410  H   THR A 160      19.805  -0.320 -19.877  1.00 84.23           H  
ATOM   2411  CA  THR A 160      21.947  -0.478 -19.983  1.00 84.23           C  
ATOM   2412  HA  THR A 160      22.732  -0.141 -19.305  1.00 84.23           H  
ATOM   2413  C   THR A 160      22.292  -0.010 -21.389  1.00 84.23           C  
ATOM   2414  CB  THR A 160      21.919  -2.005 -19.887  1.00 84.23           C  
ATOM   2415  HB  THR A 160      21.146  -2.406 -20.542  1.00 84.23           H  
ATOM   2416  O   THR A 160      21.559  -0.279 -22.341  1.00 84.23           O  
ATOM   2417  CG2 THR A 160      23.272  -2.626 -20.239  1.00 84.23           C  
ATOM   2418 HG21 THR A 160      23.222  -3.703 -20.077  1.00 84.23           H  
ATOM   2419 HG22 THR A 160      23.514  -2.444 -21.286  1.00 84.23           H  
ATOM   2420 HG23 THR A 160      24.052  -2.208 -19.602  1.00 84.23           H  
ATOM   2421  OG1 THR A 160      21.652  -2.382 -18.559  1.00 84.23           O  
ATOM   2422  HG1 THR A 160      20.908  -1.873 -18.227  1.00 84.23           H  
ATOM   2423  N   PHE A 161      23.413   0.697 -21.538  1.00 78.54           N  
ATOM   2424  H   PHE A 161      23.980   0.892 -20.725  1.00 78.54           H  
ATOM   2425  CA  PHE A 161      23.846   1.200 -22.840  1.00 78.54           C  
ATOM   2426  HA  PHE A 161      22.981   1.619 -23.355  1.00 78.54           H  
ATOM   2427  C   PHE A 161      24.394   0.065 -23.702  1.00 78.54           C  
ATOM   2428  CB  PHE A 161      24.885   2.315 -22.668  1.00 78.54           C  
ATOM   2429  HB2 PHE A 161      24.483   3.092 -22.017  1.00 78.54           H  
ATOM   2430  HB3 PHE A 161      25.764   1.904 -22.173  1.00 78.54           H  
ATOM   2431  O   PHE A 161      25.324  -0.629 -23.295  1.00 78.54           O  
ATOM   2432  CG  PHE A 161      25.295   2.953 -23.982  1.00 78.54           C  
ATOM   2433  CD1 PHE A 161      26.611   2.809 -24.458  1.00 78.54           C  
ATOM   2434  HD1 PHE A 161      27.335   2.249 -23.885  1.00 78.54           H  
ATOM   2435  CD2 PHE A 161      24.352   3.668 -24.745  1.00 78.54           C  
ATOM   2436  HD2 PHE A 161      23.337   3.777 -24.392  1.00 78.54           H  
ATOM   2437  CE1 PHE A 161      26.987   3.393 -25.681  1.00 78.54           C  
ATOM   2438  HE1 PHE A 161      27.999   3.285 -26.041  1.00 78.54           H  
ATOM   2439  CE2 PHE A 161      24.725   4.241 -25.973  1.00 78.54           C  
ATOM   2440  HE2 PHE A 161      23.995   4.785 -26.554  1.00 78.54           H  
ATOM   2441  CZ  PHE A 161      26.044   4.109 -26.439  1.00 78.54           C  
ATOM   2442  HZ  PHE A 161      26.330   4.550 -27.382  1.00 78.54           H  
ATOM   2443  N   ASN A 162      23.855  -0.097 -24.910  1.00 75.53           N  
ATOM   2444  H   ASN A 162      23.080   0.487 -25.192  1.00 75.53           H  
ATOM   2445  CA  ASN A 162      24.399  -1.013 -25.897  1.00 75.53           C  
ATOM   2446  HA  ASN A 162      24.956  -1.793 -25.377  1.00 75.53           H  
ATOM   2447  C   ASN A 162      25.345  -0.244 -26.842  1.00 75.53           C  
ATOM   2448  CB  ASN A 162      23.244  -1.729 -26.606  1.00 75.53           C  
ATOM   2449  HB2 ASN A 162      22.618  -0.998 -27.118  1.00 75.53           H  
ATOM   2450  HB3 ASN A 162      22.634  -2.230 -25.854  1.00 75.53           H  
ATOM   2451  O   ASN A 162      24.876   0.528 -27.684  1.00 75.53           O  
ATOM   2452  CG  ASN A 162      23.723  -2.760 -27.613  1.00 75.53           C  
ATOM   2453  ND2 ASN A 162      22.938  -3.779 -27.867  1.00 75.53           N  
ATOM   2454 HD21 ASN A 162      23.280  -4.472 -28.516  1.00 75.53           H  
ATOM   2455 HD22 ASN A 162      22.053  -3.869 -27.388  1.00 75.53           H  
ATOM   2456  OD1 ASN A 162      24.806  -2.684 -28.174  1.00 75.53           O  
ATOM   2457  N   PRO A 163      26.673  -0.460 -26.755  1.00 66.14           N  
ATOM   2458  CA  PRO A 163      27.643   0.269 -27.569  1.00 66.14           C  
ATOM   2459  HA  PRO A 163      27.453   1.340 -27.496  1.00 66.14           H  
ATOM   2460  C   PRO A 163      27.602  -0.106 -29.058  1.00 66.14           C  
ATOM   2461  CB  PRO A 163      29.004  -0.048 -26.938  1.00 66.14           C  
ATOM   2462  HB2 PRO A 163      29.207   0.669 -26.142  1.00 66.14           H  
ATOM   2463  HB3 PRO A 163      29.813  -0.038 -27.668  1.00 66.14           H  
ATOM   2464  O   PRO A 163      28.134   0.640 -29.876  1.00 66.14           O  
ATOM   2465  CG  PRO A 163      28.803  -1.435 -26.332  1.00 66.14           C  
ATOM   2466  HG2 PRO A 163      28.914  -2.195 -27.105  1.00 66.14           H  
ATOM   2467  HG3 PRO A 163      29.489  -1.622 -25.506  1.00 66.14           H  
ATOM   2468  CD  PRO A 163      27.353  -1.390 -25.862  1.00 66.14           C  
ATOM   2469  HD2 PRO A 163      27.313  -1.010 -24.841  1.00 66.14           H  
ATOM   2470  HD3 PRO A 163      26.920  -2.389 -25.914  1.00 66.14           H  
ATOM   2471  N   VAL A 164      26.977  -1.233 -29.423  1.00 69.30           N  
ATOM   2472  H   VAL A 164      26.506  -1.773 -28.711  1.00 69.30           H  
ATOM   2473  CA  VAL A 164      26.836  -1.686 -30.817  1.00 69.30           C  
ATOM   2474  HA  VAL A 164      27.749  -1.446 -31.362  1.00 69.30           H  
ATOM   2475  C   VAL A 164      25.692  -0.953 -31.510  1.00 69.30           C  
ATOM   2476  CB  VAL A 164      26.613  -3.212 -30.892  1.00 69.30           C  
ATOM   2477  HB  VAL A 164      25.666  -3.466 -30.416  1.00 69.30           H  
ATOM   2478  O   VAL A 164      25.843  -0.502 -32.641  1.00 69.30           O  
ATOM   2479  CG1 VAL A 164      26.546  -3.711 -32.341  1.00 69.30           C  
ATOM   2480 HG11 VAL A 164      25.694  -3.269 -32.857  1.00 69.30           H  
ATOM   2481 HG12 VAL A 164      27.461  -3.445 -32.870  1.00 69.30           H  
ATOM   2482 HG13 VAL A 164      26.426  -4.794 -32.355  1.00 69.30           H  
ATOM   2483  CG2 VAL A 164      27.733  -3.981 -30.178  1.00 69.30           C  
ATOM   2484 HG21 VAL A 164      28.699  -3.720 -30.609  1.00 69.30           H  
ATOM   2485 HG22 VAL A 164      27.570  -5.054 -30.283  1.00 69.30           H  
ATOM   2486 HG23 VAL A 164      27.735  -3.744 -29.114  1.00 69.30           H  
ATOM   2487  N   THR A 165      24.546  -0.816 -30.839  1.00 74.33           N  
ATOM   2488  H   THR A 165      24.473  -1.199 -29.907  1.00 74.33           H  
ATOM   2489  CA  THR A 165      23.367  -0.150 -31.417  1.00 74.33           C  
ATOM   2490  HA  THR A 165      23.402  -0.245 -32.503  1.00 74.33           H  
ATOM   2491  C   THR A 165      23.322   1.347 -31.124  1.00 74.33           C  
ATOM   2492  CB  THR A 165      22.063  -0.810 -30.953  1.00 74.33           C  
ATOM   2493  HB  THR A 165      21.220  -0.292 -31.410  1.00 74.33           H  
ATOM   2494  O   THR A 165      22.589   2.075 -31.790  1.00 74.33           O  
ATOM   2495  CG2 THR A 165      21.998  -2.288 -31.344  1.00 74.33           C  
ATOM   2496 HG21 THR A 165      21.038  -2.708 -31.044  1.00 74.33           H  
ATOM   2497 HG22 THR A 165      22.801  -2.849 -30.865  1.00 74.33           H  
ATOM   2498 HG23 THR A 165      22.096  -2.378 -32.426  1.00 74.33           H  
ATOM   2499  OG1 THR A 165      21.948  -0.724 -29.554  1.00 74.33           O  
ATOM   2500  HG1 THR A 165      21.057  -0.997 -29.323  1.00 74.33           H  
ATOM   2501  N   GLY A 166      24.084   1.824 -30.134  1.00 68.82           N  
ATOM   2502  H   GLY A 166      24.618   1.167 -29.584  1.00 68.82           H  
ATOM   2503  CA  GLY A 166      24.007   3.202 -29.647  1.00 68.82           C  
ATOM   2504  HA2 GLY A 166      24.840   3.377 -28.967  1.00 68.82           H  
ATOM   2505  HA3 GLY A 166      24.087   3.890 -30.489  1.00 68.82           H  
ATOM   2506  C   GLY A 166      22.707   3.509 -28.895  1.00 68.82           C  
ATOM   2507  O   GLY A 166      22.387   4.678 -28.691  1.00 68.82           O  
ATOM   2508  N   MET A 167      21.952   2.478 -28.502  1.00 74.42           N  
ATOM   2509  H   MET A 167      22.319   1.548 -28.645  1.00 74.42           H  
ATOM   2510  CA  MET A 167      20.662   2.597 -27.823  1.00 74.42           C  
ATOM   2511  HA  MET A 167      20.377   3.648 -27.762  1.00 74.42           H  
ATOM   2512  C   MET A 167      20.737   2.062 -26.397  1.00 74.42           C  
ATOM   2513  CB  MET A 167      19.563   1.857 -28.600  1.00 74.42           C  
ATOM   2514  HB2 MET A 167      19.836   0.808 -28.709  1.00 74.42           H  
ATOM   2515  HB3 MET A 167      18.639   1.908 -28.024  1.00 74.42           H  
ATOM   2516  O   MET A 167      21.502   1.144 -26.094  1.00 74.42           O  
ATOM   2517  CG  MET A 167      19.312   2.461 -29.985  1.00 74.42           C  
ATOM   2518  HG2 MET A 167      20.225   2.376 -30.573  1.00 74.42           H  
ATOM   2519  HG3 MET A 167      19.080   3.520 -29.874  1.00 74.42           H  
ATOM   2520  SD  MET A 167      17.974   1.666 -30.919  1.00 74.42           S  
ATOM   2521  CE  MET A 167      16.525   2.196 -29.962  1.00 74.42           C  
ATOM   2522  HE1 MET A 167      16.514   3.283 -29.879  1.00 74.42           H  
ATOM   2523  HE2 MET A 167      16.554   1.756 -28.965  1.00 74.42           H  
ATOM   2524  HE3 MET A 167      15.617   1.865 -30.466  1.00 74.42           H  
ATOM   2525  N   CYS A 168      19.899   2.611 -25.528  1.00 82.16           N  
ATOM   2526  H   CYS A 168      19.310   3.380 -25.813  1.00 82.16           H  
ATOM   2527  CA  CYS A 168      19.718   2.107 -24.179  1.00 82.16           C  
ATOM   2528  HA  CYS A 168      20.659   1.692 -23.818  1.00 82.16           H  
ATOM   2529  C   CYS A 168      18.664   1.001 -24.129  1.00 82.16           C  
ATOM   2530  CB  CYS A 168      19.362   3.288 -23.291  1.00 82.16           C  
ATOM   2531  HB2 CYS A 168      19.125   2.917 -22.294  1.00 82.16           H  
ATOM   2532  HB3 CYS A 168      18.485   3.798 -23.690  1.00 82.16           H  
ATOM   2533  O   CYS A 168      17.604   1.108 -24.739  1.00 82.16           O  
ATOM   2534  SG  CYS A 168      20.741   4.434 -23.161  1.00 82.16           S  
ATOM   2535  N   SER A 169      18.957  -0.059 -23.380  1.00 86.16           N  
ATOM   2536  H   SER A 169      19.854  -0.078 -22.916  1.00 86.16           H  
ATOM   2537  CA  SER A 169      17.965  -1.045 -22.948  1.00 86.16           C  
ATOM   2538  HA  SER A 169      17.167  -1.129 -23.686  1.00 86.16           H  
ATOM   2539  C   SER A 169      17.378  -0.562 -21.628  1.00 86.16           C  
ATOM   2540  CB  SER A 169      18.612  -2.422 -22.786  1.00 86.16           C  
ATOM   2541  HB2 SER A 169      19.376  -2.382 -22.009  1.00 86.16           H  
ATOM   2542  HB3 SER A 169      17.855  -3.155 -22.505  1.00 86.16           H  
ATOM   2543  O   SER A 169      18.100  -0.493 -20.635  1.00 86.16           O  
ATOM   2544  OG  SER A 169      19.210  -2.798 -24.011  1.00 86.16           O  
ATOM   2545  HG  SER A 169      19.754  -2.056 -24.286  1.00 86.16           H  
ATOM   2546  N   CYS A 170      16.112  -0.159 -21.635  1.00 84.49           N  
ATOM   2547  H   CYS A 170      15.573  -0.231 -22.486  1.00 84.49           H  
ATOM   2548  CA  CYS A 170      15.487   0.515 -20.503  1.00 84.49           C  
ATOM   2549  HA  CYS A 170      16.248   1.097 -19.984  1.00 84.49           H  
ATOM   2550  C   CYS A 170      14.921  -0.455 -19.468  1.00 84.49           C  
ATOM   2551  CB  CYS A 170      14.423   1.487 -21.026  1.00 84.49           C  
ATOM   2552  HB2 CYS A 170      13.996   2.026 -20.179  1.00 84.49           H  
ATOM   2553  HB3 CYS A 170      13.614   0.928 -21.496  1.00 84.49           H  
ATOM   2554  O   CYS A 170      14.447  -1.538 -19.812  1.00 84.49           O  
ATOM   2555  SG  CYS A 170      15.073   2.699 -22.204  1.00 84.49           S  
ATOM   2556  N   SER A 171      14.947  -0.032 -18.204  1.00 83.17           N  
ATOM   2557  H   SER A 171      15.433   0.823 -17.973  1.00 83.17           H  
ATOM   2558  CA  SER A 171      14.203  -0.674 -17.119  1.00 83.17           C  
ATOM   2559  HA  SER A 171      14.564  -1.697 -17.020  1.00 83.17           H  
ATOM   2560  C   SER A 171      12.696  -0.685 -17.427  1.00 83.17           C  
ATOM   2561  CB  SER A 171      14.473   0.071 -15.808  1.00 83.17           C  
ATOM   2562  HB2 SER A 171      14.163   1.112 -15.908  1.00 83.17           H  
ATOM   2563  HB3 SER A 171      13.925  -0.392 -14.988  1.00 83.17           H  
ATOM   2564  O   SER A 171      12.230   0.185 -18.172  1.00 83.17           O  
ATOM   2565  OG  SER A 171      15.857   0.015 -15.541  1.00 83.17           O  
ATOM   2566  HG  SER A 171      16.106   0.753 -14.980  1.00 83.17           H  
ATOM   2567  N   PRO A 172      11.912  -1.626 -16.863  1.00 79.41           N  
ATOM   2568  CA  PRO A 172      10.489  -1.760 -17.173  1.00 79.41           C  
ATOM   2569  HA  PRO A 172      10.399  -2.160 -18.183  1.00 79.41           H  
ATOM   2570  C   PRO A 172       9.719  -0.433 -17.080  1.00 79.41           C  
ATOM   2571  CB  PRO A 172       9.955  -2.798 -16.182  1.00 79.41           C  
ATOM   2572  HB2 PRO A 172       9.127  -3.364 -16.609  1.00 79.41           H  
ATOM   2573  HB3 PRO A 172       9.648  -2.316 -15.254  1.00 79.41           H  
ATOM   2574  O   PRO A 172       9.773   0.256 -16.063  1.00 79.41           O  
ATOM   2575  CG  PRO A 172      11.174  -3.678 -15.911  1.00 79.41           C  
ATOM   2576  HG2 PRO A 172      11.104  -4.185 -14.949  1.00 79.41           H  
ATOM   2577  HG3 PRO A 172      11.291  -4.401 -16.719  1.00 79.41           H  
ATOM   2578  CD  PRO A 172      12.329  -2.679 -15.945  1.00 79.41           C  
ATOM   2579  HD2 PRO A 172      12.477  -2.256 -14.951  1.00 79.41           H  
ATOM   2580  HD3 PRO A 172      13.236  -3.180 -16.282  1.00 79.41           H  
ATOM   2581  N   GLY A 173       9.009  -0.075 -18.153  1.00 80.18           N  
ATOM   2582  H   GLY A 173       9.072  -0.653 -18.980  1.00 80.18           H  
ATOM   2583  CA  GLY A 173       8.168   1.126 -18.240  1.00 80.18           C  
ATOM   2584  HA2 GLY A 173       7.765   1.351 -17.253  1.00 80.18           H  
ATOM   2585  HA3 GLY A 173       7.328   0.935 -18.908  1.00 80.18           H  
ATOM   2586  C   GLY A 173       8.878   2.379 -18.752  1.00 80.18           C  
ATOM   2587  O   GLY A 173       8.235   3.262 -19.316  1.00 80.18           O  
ATOM   2588  N   TRP A 174      10.200   2.463 -18.615  1.00 86.88           N  
ATOM   2589  H   TRP A 174      10.708   1.686 -18.218  1.00 86.88           H  
ATOM   2590  CA  TRP A 174      10.953   3.591 -19.153  1.00 86.88           C  
ATOM   2591  HA  TRP A 174      10.395   4.504 -18.948  1.00 86.88           H  
ATOM   2592  C   TRP A 174      11.096   3.476 -20.667  1.00 86.88           C  
ATOM   2593  CB  TRP A 174      12.302   3.721 -18.452  1.00 86.88           C  
ATOM   2594  HB2 TRP A 174      12.827   2.766 -18.487  1.00 86.88           H  
ATOM   2595  HB3 TRP A 174      12.905   4.457 -18.985  1.00 86.88           H  
ATOM   2596  O   TRP A 174      11.364   2.406 -21.214  1.00 86.88           O  
ATOM   2597  CG  TRP A 174      12.189   4.159 -17.031  1.00 86.88           C  
ATOM   2598  CD1 TRP A 174      12.031   3.345 -15.964  1.00 86.88           C  
ATOM   2599  HD1 TRP A 174      11.966   2.268 -16.013  1.00 86.88           H  
ATOM   2600  CD2 TRP A 174      12.150   5.520 -16.510  1.00 86.88           C  
ATOM   2601  CE2 TRP A 174      12.007   5.454 -15.093  1.00 86.88           C  
ATOM   2602  CE3 TRP A 174      12.202   6.803 -17.095  1.00 86.88           C  
ATOM   2603  HE3 TRP A 174      12.299   6.885 -18.168  1.00 86.88           H  
ATOM   2604  NE1 TRP A 174      11.944   4.105 -14.814  1.00 86.88           N  
ATOM   2605  HE1 TRP A 174      11.821   3.709 -13.894  1.00 86.88           H  
ATOM   2606  CH2 TRP A 174      12.019   7.865 -14.902  1.00 86.88           C  
ATOM   2607  HH2 TRP A 174      11.984   8.757 -14.294  1.00 86.88           H  
ATOM   2608  CZ2 TRP A 174      11.957   6.601 -14.291  1.00 86.88           C  
ATOM   2609  HZ2 TRP A 174      11.866   6.510 -13.218  1.00 86.88           H  
ATOM   2610  CZ3 TRP A 174      12.119   7.965 -16.303  1.00 86.88           C  
ATOM   2611  HZ3 TRP A 174      12.153   8.936 -16.776  1.00 86.88           H  
ATOM   2612  N   SER A 175      10.945   4.605 -21.348  1.00 84.62           N  
ATOM   2613  H   SER A 175      10.745   5.451 -20.833  1.00 84.62           H  
ATOM   2614  CA  SER A 175      11.042   4.699 -22.800  1.00 84.62           C  
ATOM   2615  HA  SER A 175      11.525   3.799 -23.181  1.00 84.62           H  
ATOM   2616  C   SER A 175      11.934   5.868 -23.228  1.00 84.62           C  
ATOM   2617  CB  SER A 175       9.632   4.736 -23.407  1.00 84.62           C  
ATOM   2618  HB2 SER A 175       9.704   4.727 -24.494  1.00 84.62           H  
ATOM   2619  HB3 SER A 175       9.085   3.845 -23.096  1.00 84.62           H  
ATOM   2620  O   SER A 175      12.497   6.591 -22.402  1.00 84.62           O  
ATOM   2621  OG  SER A 175       8.915   5.880 -23.003  1.00 84.62           O  
ATOM   2622  HG  SER A 175       8.590   5.730 -22.112  1.00 84.62           H  
ATOM   2623  N   GLY A 176      12.113   6.028 -24.538  1.00 80.16           N  
ATOM   2624  H   GLY A 176      11.622   5.401 -25.159  1.00 80.16           H  
ATOM   2625  CA  GLY A 176      13.059   6.980 -25.117  1.00 80.16           C  
ATOM   2626  HA2 GLY A 176      12.652   7.347 -26.059  1.00 80.16           H  
ATOM   2627  HA3 GLY A 176      13.186   7.837 -24.456  1.00 80.16           H  
ATOM   2628  C   GLY A 176      14.433   6.361 -25.377  1.00 80.16           C  
ATOM   2629  O   GLY A 176      14.804   5.334 -24.812  1.00 80.16           O  
ATOM   2630  N   VAL A 177      15.206   6.990 -26.267  1.00 76.66           N  
ATOM   2631  H   VAL A 177      14.863   7.857 -26.656  1.00 76.66           H  
ATOM   2632  CA  VAL A 177      16.518   6.475 -26.717  1.00 76.66           C  
ATOM   2633  HA  VAL A 177      16.376   5.482 -27.144  1.00 76.66           H  
ATOM   2634  C   VAL A 177      17.502   6.321 -25.554  1.00 76.66           C  
ATOM   2635  CB  VAL A 177      17.120   7.400 -27.796  1.00 76.66           C  
ATOM   2636  HB  VAL A 177      17.256   8.399 -27.382  1.00 76.66           H  
ATOM   2637  O   VAL A 177      18.365   5.443 -25.583  1.00 76.66           O  
ATOM   2638  CG1 VAL A 177      18.480   6.895 -28.301  1.00 76.66           C  
ATOM   2639 HG11 VAL A 177      18.796   7.451 -29.183  1.00 76.66           H  
ATOM   2640 HG12 VAL A 177      19.237   7.022 -27.528  1.00 76.66           H  
ATOM   2641 HG13 VAL A 177      18.413   5.838 -28.558  1.00 76.66           H  
ATOM   2642  CG2 VAL A 177      16.186   7.506 -29.012  1.00 76.66           C  
ATOM   2643 HG21 VAL A 177      16.635   8.145 -29.772  1.00 76.66           H  
ATOM   2644 HG22 VAL A 177      15.232   7.947 -28.723  1.00 76.66           H  
ATOM   2645 HG23 VAL A 177      16.010   6.516 -29.431  1.00 76.66           H  
ATOM   2646  N   TYR A 178      17.338   7.163 -24.534  1.00 79.64           N  
ATOM   2647  H   TYR A 178      16.578   7.827 -24.588  1.00 79.64           H  
ATOM   2648  CA  TYR A 178      18.176   7.227 -23.345  1.00 79.64           C  
ATOM   2649  HA  TYR A 178      18.980   6.498 -23.440  1.00 79.64           H  
ATOM   2650  C   TYR A 178      17.424   6.852 -22.062  1.00 79.64           C  
ATOM   2651  CB  TYR A 178      18.814   8.620 -23.275  1.00 79.64           C  
ATOM   2652  HB2 TYR A 178      18.026   9.366 -23.171  1.00 79.64           H  
ATOM   2653  HB3 TYR A 178      19.441   8.679 -22.385  1.00 79.64           H  
ATOM   2654  O   TYR A 178      17.924   7.130 -20.977  1.00 79.64           O  
ATOM   2655  CG  TYR A 178      19.685   8.956 -24.471  1.00 79.64           C  
ATOM   2656  CD1 TYR A 178      20.821   8.169 -24.732  1.00 79.64           C  
ATOM   2657  HD1 TYR A 178      21.037   7.320 -24.100  1.00 79.64           H  
ATOM   2658  CD2 TYR A 178      19.390  10.057 -25.300  1.00 79.64           C  
ATOM   2659  HD2 TYR A 178      18.514  10.657 -25.100  1.00 79.64           H  
ATOM   2660  CE1 TYR A 178      21.693   8.500 -25.779  1.00 79.64           C  
ATOM   2661  HE1 TYR A 178      22.572   7.896 -25.951  1.00 79.64           H  
ATOM   2662  CE2 TYR A 178      20.274  10.410 -26.342  1.00 79.64           C  
ATOM   2663  HE2 TYR A 178      20.082  11.286 -26.944  1.00 79.64           H  
ATOM   2664  OH  TYR A 178      22.376  10.004 -27.484  1.00 79.64           O  
ATOM   2665  HH  TYR A 178      22.995   9.278 -27.589  1.00 79.64           H  
ATOM   2666  CZ  TYR A 178      21.444   9.644 -26.559  1.00 79.64           C  
ATOM   2667  N   CYS A 179      16.250   6.217 -22.168  1.00 85.18           N  
ATOM   2668  H   CYS A 179      15.917   5.951 -23.084  1.00 85.18           H  
ATOM   2669  CA  CYS A 179      15.404   5.855 -21.024  1.00 85.18           C  
ATOM   2670  HA  CYS A 179      14.481   5.442 -21.430  1.00 85.18           H  
ATOM   2671  C   CYS A 179      14.990   7.058 -20.163  1.00 85.18           C  
ATOM   2672  CB  CYS A 179      16.074   4.740 -20.212  1.00 85.18           C  
ATOM   2673  HB2 CYS A 179      15.357   4.341 -19.494  1.00 85.18           H  
ATOM   2674  HB3 CYS A 179      16.902   5.169 -19.648  1.00 85.18           H  
ATOM   2675  O   CYS A 179      14.897   6.954 -18.945  1.00 85.18           O  
ATOM   2676  SG  CYS A 179      16.714   3.393 -21.224  1.00 85.18           S  
ATOM   2677  N   ASP A 180      14.789   8.217 -20.786  1.00 84.22           N  
ATOM   2678  H   ASP A 180      14.820   8.232 -21.795  1.00 84.22           H  
ATOM   2679  CA  ASP A 180      14.469   9.503 -20.161  1.00 84.22           C  
ATOM   2680  HA  ASP A 180      14.845   9.500 -19.137  1.00 84.22           H  
ATOM   2681  C   ASP A 180      12.962   9.784 -20.078  1.00 84.22           C  
ATOM   2682  CB  ASP A 180      15.206  10.615 -20.929  1.00 84.22           C  
ATOM   2683  HB2 ASP A 180      16.277  10.430 -20.854  1.00 84.22           H  
ATOM   2684  HB3 ASP A 180      15.007  11.566 -20.436  1.00 84.22           H  
ATOM   2685  O   ASP A 180      12.539  10.695 -19.364  1.00 84.22           O  
ATOM   2686  CG  ASP A 180      14.844  10.738 -22.423  1.00 84.22           C  
ATOM   2687  OD1 ASP A 180      14.461   9.718 -23.051  1.00 84.22           O  
ATOM   2688  OD2 ASP A 180      15.037  11.848 -22.962  1.00 84.22           O  
ATOM   2689  N   THR A 181      12.147   8.994 -20.777  1.00 87.04           N  
ATOM   2690  H   THR A 181      12.551   8.235 -21.307  1.00 87.04           H  
ATOM   2691  CA  THR A 181      10.689   9.125 -20.771  1.00 87.04           C  
ATOM   2692  HA  THR A 181      10.439  10.161 -20.541  1.00 87.04           H  
ATOM   2693  C   THR A 181      10.091   8.184 -19.718  1.00 87.04           C  
ATOM   2694  CB  THR A 181      10.113   8.852 -22.161  1.00 87.04           C  
ATOM   2695  HB  THR A 181      10.295   7.812 -22.432  1.00 87.04           H  
ATOM   2696  O   THR A 181      10.195   6.964 -19.875  1.00 87.04           O  
ATOM   2697  CG2 THR A 181       8.615   9.145 -22.227  1.00 87.04           C  
ATOM   2698 HG21 THR A 181       8.262   8.969 -23.242  1.00 87.04           H  
ATOM   2699 HG22 THR A 181       8.424  10.182 -21.951  1.00 87.04           H  
ATOM   2700 HG23 THR A 181       8.072   8.481 -21.554  1.00 87.04           H  
ATOM   2701  OG1 THR A 181      10.750   9.685 -23.108  1.00 87.04           O  
ATOM   2702  HG1 THR A 181      11.696   9.608 -22.966  1.00 87.04           H  
ATOM   2703  N   PRO A 182       9.489   8.712 -18.637  1.00 87.29           N  
ATOM   2704  CA  PRO A 182       8.907   7.889 -17.581  1.00 87.29           C  
ATOM   2705  HA  PRO A 182       9.622   7.125 -17.276  1.00 87.29           H  
ATOM   2706  C   PRO A 182       7.605   7.213 -18.034  1.00 87.29           C  
ATOM   2707  CB  PRO A 182       8.658   8.847 -16.417  1.00 87.29           C  
ATOM   2708  HB2 PRO A 182       9.561   8.929 -15.811  1.00 87.29           H  
ATOM   2709  HB3 PRO A 182       7.818   8.528 -15.800  1.00 87.29           H  
ATOM   2710  O   PRO A 182       6.875   7.799 -18.839  1.00 87.29           O  
ATOM   2711  CG  PRO A 182       8.396  10.179 -17.119  1.00 87.29           C  
ATOM   2712  HG2 PRO A 182       7.366  10.214 -17.472  1.00 87.29           H  
ATOM   2713  HG3 PRO A 182       8.616  11.029 -16.474  1.00 87.29           H  
ATOM   2714  CD  PRO A 182       9.329  10.125 -18.323  1.00 87.29           C  
ATOM   2715  HD2 PRO A 182       8.885  10.671 -19.156  1.00 87.29           H  
ATOM   2716  HD3 PRO A 182      10.297  10.549 -18.058  1.00 87.29           H  
ATOM   2717  N   PRO A 183       7.269   6.034 -17.481  1.00 88.38           N  
ATOM   2718  CA  PRO A 183       5.959   5.433 -17.689  1.00 88.38           C  
ATOM   2719  HA  PRO A 183       5.765   5.302 -18.754  1.00 88.38           H  
ATOM   2720  C   PRO A 183       4.876   6.324 -17.082  1.00 88.38           C  
ATOM   2721  CB  PRO A 183       6.004   4.064 -17.011  1.00 88.38           C  
ATOM   2722  HB2 PRO A 183       5.040   3.787 -16.584  1.00 88.38           H  
ATOM   2723  HB3 PRO A 183       6.320   3.305 -17.726  1.00 88.38           H  
ATOM   2724  O   PRO A 183       5.078   6.962 -16.050  1.00 88.38           O  
ATOM   2725  CG  PRO A 183       7.068   4.240 -15.933  1.00 88.38           C  
ATOM   2726  HG2 PRO A 183       7.588   3.309 -15.709  1.00 88.38           H  
ATOM   2727  HG3 PRO A 183       6.571   4.630 -15.044  1.00 88.38           H  
ATOM   2728  CD  PRO A 183       8.032   5.280 -16.496  1.00 88.38           C  
ATOM   2729  HD2 PRO A 183       8.397   5.919 -15.692  1.00 88.38           H  
ATOM   2730  HD3 PRO A 183       8.867   4.781 -16.988  1.00 88.38           H  
ATOM   2731  N   THR A 184       3.710   6.363 -17.705  1.00 84.04           N  
ATOM   2732  H   THR A 184       3.601   5.776 -18.519  1.00 84.04           H  
ATOM   2733  CA  THR A 184       2.522   7.064 -17.199  1.00 84.04           C  
ATOM   2734  HA  THR A 184       2.823   7.867 -16.526  1.00 84.04           H  
ATOM   2735  C   THR A 184       1.617   6.140 -16.395  1.00 84.04           C  
ATOM   2736  CB  THR A 184       1.738   7.699 -18.350  1.00 84.04           C  
ATOM   2737  HB  THR A 184       0.845   8.171 -17.938  1.00 84.04           H  
ATOM   2738  O   THR A 184       0.902   6.597 -15.504  1.00 84.04           O  
ATOM   2739  CG2 THR A 184       2.560   8.787 -19.045  1.00 84.04           C  
ATOM   2740 HG21 THR A 184       1.947   9.260 -19.812  1.00 84.04           H  
ATOM   2741 HG22 THR A 184       3.443   8.352 -19.513  1.00 84.04           H  
ATOM   2742 HG23 THR A 184       2.866   9.537 -18.316  1.00 84.04           H  
ATOM   2743  OG1 THR A 184       1.332   6.763 -19.328  1.00 84.04           O  
ATOM   2744  HG1 THR A 184       1.959   6.041 -19.416  1.00 84.04           H  
ATOM   2745  N   ILE A 185       1.683   4.837 -16.674  1.00 81.85           N  
ATOM   2746  H   ILE A 185       2.264   4.544 -17.447  1.00 81.85           H  
ATOM   2747  CA  ILE A 185       0.824   3.820 -16.076  1.00 81.85           C  
ATOM   2748  HA  ILE A 185       0.608   4.119 -15.050  1.00 81.85           H  
ATOM   2749  C   ILE A 185       1.537   2.459 -16.028  1.00 81.85           C  
ATOM   2750  CB  ILE A 185      -0.493   3.813 -16.879  1.00 81.85           C  
ATOM   2751  HB  ILE A 185      -0.774   4.856 -17.027  1.00 81.85           H  
ATOM   2752  O   ILE A 185       2.538   2.250 -16.713  1.00 81.85           O  
ATOM   2753  CG1 ILE A 185      -1.631   3.169 -16.078  1.00 81.85           C  
ATOM   2754 HG12 ILE A 185      -1.564   3.492 -15.039  1.00 81.85           H  
ATOM   2755 HG13 ILE A 185      -1.544   2.083 -16.118  1.00 81.85           H  
ATOM   2756  CG2 ILE A 185      -0.320   3.197 -18.274  1.00 81.85           C  
ATOM   2757 HG21 ILE A 185      -1.277   3.151 -18.795  1.00 81.85           H  
ATOM   2758 HG22 ILE A 185       0.099   2.194 -18.199  1.00 81.85           H  
ATOM   2759 HG23 ILE A 185       0.356   3.810 -18.871  1.00 81.85           H  
ATOM   2760  CD1 ILE A 185      -2.997   3.617 -16.615  1.00 81.85           C  
ATOM   2761 HD11 ILE A 185      -2.977   4.673 -16.884  1.00 81.85           H  
ATOM   2762 HD12 ILE A 185      -3.750   3.512 -15.833  1.00 81.85           H  
ATOM   2763 HD13 ILE A 185      -3.274   3.031 -17.491  1.00 81.85           H  
ATOM   2764  N   CYS A 186       1.041   1.504 -15.233  1.00 84.86           N  
ATOM   2765  H   CYS A 186       0.219   1.700 -14.679  1.00 84.86           H  
ATOM   2766  CA  CYS A 186       1.710   0.205 -15.076  1.00 84.86           C  
ATOM   2767  HA  CYS A 186       2.729   0.378 -14.728  1.00 84.86           H  
ATOM   2768  C   CYS A 186       1.797  -0.610 -16.375  1.00 84.86           C  
ATOM   2769  CB  CYS A 186       0.980  -0.651 -14.047  1.00 84.86           C  
ATOM   2770  HB2 CYS A 186      -0.024  -0.826 -14.434  1.00 84.86           H  
ATOM   2771  HB3 CYS A 186       1.482  -1.617 -13.989  1.00 84.86           H  
ATOM   2772  O   CYS A 186       2.736  -1.384 -16.537  1.00 84.86           O  
ATOM   2773  SG  CYS A 186       0.824  -0.005 -12.373  1.00 84.86           S  
ATOM   2774  N   SER A 187       0.840  -0.457 -17.300  1.00 80.39           N  
ATOM   2775  H   SER A 187       0.092   0.204 -17.149  1.00 80.39           H  
ATOM   2776  CA  SER A 187       0.865  -1.174 -18.584  1.00 80.39           C  
ATOM   2777  HA  SER A 187       1.012  -2.235 -18.383  1.00 80.39           H  
ATOM   2778  C   SER A 187       2.006  -0.747 -19.504  1.00 80.39           C  
ATOM   2779  CB  SER A 187      -0.458  -1.025 -19.338  1.00 80.39           C  
ATOM   2780  HB2 SER A 187      -0.382  -1.515 -20.309  1.00 80.39           H  
ATOM   2781  HB3 SER A 187      -1.247  -1.521 -18.773  1.00 80.39           H  
ATOM   2782  O   SER A 187       2.316  -1.472 -20.444  1.00 80.39           O  
ATOM   2783  OG  SER A 187      -0.806   0.329 -19.522  1.00 80.39           O  
ATOM   2784  HG  SER A 187      -0.195   0.747 -20.133  1.00 80.39           H  
ATOM   2785  N   ASP A 188       2.656   0.389 -19.235  1.00 81.80           N  
ATOM   2786  H   ASP A 188       2.354   0.970 -18.466  1.00 81.80           H  
ATOM   2787  CA  ASP A 188       3.815   0.837 -20.013  1.00 81.80           C  
ATOM   2788  HA  ASP A 188       3.568   0.783 -21.074  1.00 81.80           H  
ATOM   2789  C   ASP A 188       5.035  -0.077 -19.784  1.00 81.80           C  
ATOM   2790  CB  ASP A 188       4.137   2.303 -19.674  1.00 81.80           C  
ATOM   2791  HB2 ASP A 188       4.340   2.375 -18.605  1.00 81.80           H  
ATOM   2792  HB3 ASP A 188       5.043   2.594 -20.205  1.00 81.80           H  
ATOM   2793  O   ASP A 188       5.973  -0.092 -20.584  1.00 81.80           O  
ATOM   2794  CG  ASP A 188       3.024   3.293 -20.052  1.00 81.80           C  
ATOM   2795  OD1 ASP A 188       2.188   2.950 -20.914  1.00 81.80           O  
ATOM   2796  OD2 ASP A 188       3.010   4.409 -19.472  1.00 81.80           O  
ATOM   2797  N   ALA A 189       5.024  -0.884 -18.715  1.00 78.19           N  
ATOM   2798  H   ALA A 189       4.210  -0.865 -18.117  1.00 78.19           H  
ATOM   2799  CA  ALA A 189       6.023  -1.912 -18.450  1.00 78.19           C  
ATOM   2800  HA  ALA A 189       7.008  -1.491 -18.655  1.00 78.19           H  
ATOM   2801  C   ALA A 189       5.863  -3.114 -19.398  1.00 78.19           C  
ATOM   2802  CB  ALA A 189       5.978  -2.278 -16.962  1.00 78.19           C  
ATOM   2803  HB1 ALA A 189       6.749  -3.016 -16.741  1.00 78.19           H  
ATOM   2804  HB2 ALA A 189       5.005  -2.706 -16.721  1.00 78.19           H  
ATOM   2805  HB3 ALA A 189       6.142  -1.390 -16.353  1.00 78.19           H  
ATOM   2806  O   ALA A 189       5.380  -4.182 -19.020  1.00 78.19           O  
ATOM   2807  N   ALA A 190       6.294  -2.941 -20.650  1.00 65.03           N  
ATOM   2808  H   ALA A 190       6.549  -2.005 -20.930  1.00 65.03           H  
ATOM   2809  CA  ALA A 190       6.282  -4.002 -21.650  1.00 65.03           C  
ATOM   2810  HA  ALA A 190       5.243  -4.288 -21.814  1.00 65.03           H  
ATOM   2811  C   ALA A 190       7.057  -5.245 -21.167  1.00 65.03           C  
ATOM   2812  CB  ALA A 190       6.842  -3.455 -22.969  1.00 65.03           C  
ATOM   2813  HB1 ALA A 190       6.250  -2.598 -23.291  1.00 65.03           H  
ATOM   2814  HB2 ALA A 190       6.795  -4.228 -23.736  1.00 65.03           H  
ATOM   2815  HB3 ALA A 190       7.878  -3.146 -22.831  1.00 65.03           H  
ATOM   2816  O   ALA A 190       8.187  -5.142 -20.690  1.00 65.03           O  
ATOM   2817  N   ASN A 191       6.454  -6.426 -21.353  1.00 69.18           N  
ATOM   2818  H   ASN A 191       5.527  -6.401 -21.754  1.00 69.18           H  
ATOM   2819  CA  ASN A 191       7.009  -7.755 -21.049  1.00 69.18           C  
ATOM   2820  HA  ASN A 191       6.246  -8.474 -21.346  1.00 69.18           H  
ATOM   2821  C   ASN A 191       7.267  -8.082 -19.566  1.00 69.18           C  
ATOM   2822  CB  ASN A 191       8.238  -8.038 -21.932  1.00 69.18           C  
ATOM   2823  HB2 ASN A 191       8.594  -9.051 -21.745  1.00 69.18           H  
ATOM   2824  HB3 ASN A 191       9.041  -7.351 -21.664  1.00 69.18           H  
ATOM   2825  O   ASN A 191       7.882  -9.112 -19.286  1.00 69.18           O  
ATOM   2826  CG  ASN A 191       7.949  -7.933 -23.413  1.00 69.18           C  
ATOM   2827  ND2 ASN A 191       8.931  -7.566 -24.200  1.00 69.18           N  
ATOM   2828 HD21 ASN A 191       9.822  -7.309 -23.801  1.00 69.18           H  
ATOM   2829 HD22 ASN A 191       8.704  -7.482 -25.181  1.00 69.18           H  
ATOM   2830  OD1 ASN A 191       6.857  -8.190 -23.891  1.00 69.18           O  
ATOM   2831  N   THR A 192       6.767  -7.283 -18.623  1.00 75.63           N  
ATOM   2832  H   THR A 192       6.305  -6.425 -18.889  1.00 75.63           H  
ATOM   2833  CA  THR A 192       6.845  -7.608 -17.191  1.00 75.63           C  
ATOM   2834  HA  THR A 192       7.551  -8.426 -17.045  1.00 75.63           H  
ATOM   2835  C   THR A 192       5.482  -8.063 -16.680  1.00 75.63           C  
ATOM   2836  CB  THR A 192       7.381  -6.429 -16.371  1.00 75.63           C  
ATOM   2837  HB  THR A 192       6.650  -5.620 -16.364  1.00 75.63           H  
ATOM   2838  O   THR A 192       4.494  -7.348 -16.809  1.00 75.63           O  
ATOM   2839  CG2 THR A 192       7.727  -6.837 -14.939  1.00 75.63           C  
ATOM   2840 HG21 THR A 192       8.079  -5.966 -14.386  1.00 75.63           H  
ATOM   2841 HG22 THR A 192       6.843  -7.229 -14.435  1.00 75.63           H  
ATOM   2842 HG23 THR A 192       8.504  -7.601 -14.943  1.00 75.63           H  
ATOM   2843  OG1 THR A 192       8.588  -5.968 -16.929  1.00 75.63           O  
ATOM   2844  HG1 THR A 192       8.768  -5.111 -16.534  1.00 75.63           H  
ATOM   2845  N   THR A 193       5.426  -9.249 -16.075  1.00 83.55           N  
ATOM   2846  H   THR A 193       6.269  -9.803 -16.019  1.00 83.55           H  
ATOM   2847  CA  THR A 193       4.246  -9.758 -15.357  1.00 83.55           C  
ATOM   2848  HA  THR A 193       3.428  -9.041 -15.439  1.00 83.55           H  
ATOM   2849  C   THR A 193       4.559  -9.934 -13.880  1.00 83.55           C  
ATOM   2850  CB  THR A 193       3.748 -11.099 -15.914  1.00 83.55           C  
ATOM   2851  HB  THR A 193       2.915 -11.447 -15.304  1.00 83.55           H  
ATOM   2852  O   THR A 193       5.693 -10.257 -13.523  1.00 83.55           O  
ATOM   2853  CG2 THR A 193       3.276 -10.977 -17.357  1.00 83.55           C  
ATOM   2854 HG21 THR A 193       2.517 -10.198 -17.424  1.00 83.55           H  
ATOM   2855 HG22 THR A 193       2.847 -11.928 -17.674  1.00 83.55           H  
ATOM   2856 HG23 THR A 193       4.121 -10.727 -17.999  1.00 83.55           H  
ATOM   2857  OG1 THR A 193       4.780 -12.063 -15.879  1.00 83.55           O  
ATOM   2858  HG1 THR A 193       5.214 -11.999 -15.025  1.00 83.55           H  
ATOM   2859  N   GLY A 194       3.547  -9.806 -13.028  1.00 85.06           N  
ATOM   2860  H   GLY A 194       2.650  -9.518 -13.393  1.00 85.06           H  
ATOM   2861  CA  GLY A 194       3.666  -9.961 -11.581  1.00 85.06           C  
ATOM   2862  HA2 GLY A 194       4.598 -10.468 -11.331  1.00 85.06           H  
ATOM   2863  HA3 GLY A 194       2.841 -10.577 -11.223  1.00 85.06           H  
ATOM   2864  C   GLY A 194       3.616  -8.633 -10.834  1.00 85.06           C  
ATOM   2865  O   GLY A 194       3.194  -7.611 -11.377  1.00 85.06           O  
ATOM   2866  N   VAL A 195       4.026  -8.675  -9.563  1.00 86.84           N  
ATOM   2867  H   VAL A 195       4.421  -9.536  -9.213  1.00 86.84           H  
ATOM   2868  CA  VAL A 195       3.921  -7.550  -8.628  1.00 86.84           C  
ATOM   2869  HA  VAL A 195       3.240  -6.822  -9.068  1.00 86.84           H  
ATOM   2870  C   VAL A 195       5.285  -6.891  -8.431  1.00 86.84           C  
ATOM   2871  CB  VAL A 195       3.298  -7.982  -7.287  1.00 86.84           C  
ATOM   2872  HB  VAL A 195       3.975  -8.666  -6.774  1.00 86.84           H  
ATOM   2873  O   VAL A 195       6.218  -7.552  -7.977  1.00 86.84           O  
ATOM   2874  CG1 VAL A 195       3.055  -6.769  -6.383  1.00 86.84           C  
ATOM   2875 HG11 VAL A 195       4.018  -6.327  -6.128  1.00 86.84           H  
ATOM   2876 HG12 VAL A 195       2.442  -6.032  -6.901  1.00 86.84           H  
ATOM   2877 HG13 VAL A 195       2.561  -7.077  -5.462  1.00 86.84           H  
ATOM   2878  CG2 VAL A 195       1.958  -8.703  -7.483  1.00 86.84           C  
ATOM   2879 HG21 VAL A 195       1.481  -8.891  -6.521  1.00 86.84           H  
ATOM   2880 HG22 VAL A 195       2.116  -9.661  -7.978  1.00 86.84           H  
ATOM   2881 HG23 VAL A 195       1.299  -8.100  -8.108  1.00 86.84           H  
ATOM   2882  N   PHE A 196       5.410  -5.604  -8.753  1.00 87.89           N  
ATOM   2883  H   PHE A 196       4.606  -5.119  -9.125  1.00 87.89           H  
ATOM   2884  CA  PHE A 196       6.670  -4.860  -8.653  1.00 87.89           C  
ATOM   2885  HA  PHE A 196       7.221  -5.231  -7.789  1.00 87.89           H  
ATOM   2886  C   PHE A 196       6.443  -3.361  -8.438  1.00 87.89           C  
ATOM   2887  CB  PHE A 196       7.535  -5.107  -9.902  1.00 87.89           C  
ATOM   2888  HB2 PHE A 196       8.474  -4.564  -9.794  1.00 87.89           H  
ATOM   2889  HB3 PHE A 196       7.787  -6.167  -9.948  1.00 87.89           H  
ATOM   2890  O   PHE A 196       5.418  -2.799  -8.824  1.00 87.89           O  
ATOM   2891  CG  PHE A 196       6.885  -4.709 -11.215  1.00 87.89           C  
ATOM   2892  CD1 PHE A 196       6.024  -5.608 -11.873  1.00 87.89           C  
ATOM   2893  HD1 PHE A 196       5.832  -6.583 -11.451  1.00 87.89           H  
ATOM   2894  CD2 PHE A 196       7.123  -3.438 -11.771  1.00 87.89           C  
ATOM   2895  HD2 PHE A 196       7.779  -2.739 -11.273  1.00 87.89           H  
ATOM   2896  CE1 PHE A 196       5.385  -5.232 -13.066  1.00 87.89           C  
ATOM   2897  HE1 PHE A 196       4.706  -5.916 -13.553  1.00 87.89           H  
ATOM   2898  CE2 PHE A 196       6.498  -3.071 -12.976  1.00 87.89           C  
ATOM   2899  HE2 PHE A 196       6.680  -2.095 -13.403  1.00 87.89           H  
ATOM   2900  CZ  PHE A 196       5.624  -3.964 -13.619  1.00 87.89           C  
ATOM   2901  HZ  PHE A 196       5.125  -3.671 -14.531  1.00 87.89           H  
ATOM   2902  N   TRP A 197       7.416  -2.705  -7.812  1.00 89.30           N  
ATOM   2903  H   TRP A 197       8.249  -3.209  -7.544  1.00 89.30           H  
ATOM   2904  CA  TRP A 197       7.430  -1.253  -7.662  1.00 89.30           C  
ATOM   2905  HA  TRP A 197       6.414  -0.903  -7.480  1.00 89.30           H  
ATOM   2906  C   TRP A 197       7.949  -0.582  -8.935  1.00 89.30           C  
ATOM   2907  CB  TRP A 197       8.286  -0.876  -6.451  1.00 89.30           C  
ATOM   2908  HB2 TRP A 197       8.438   0.203  -6.464  1.00 89.30           H  
ATOM   2909  HB3 TRP A 197       9.266  -1.343  -6.541  1.00 89.30           H  
ATOM   2910  O   TRP A 197       8.947  -1.025  -9.501  1.00 89.30           O  
ATOM   2911  CG  TRP A 197       7.687  -1.228  -5.126  1.00 89.30           C  
ATOM   2912  CD1 TRP A 197       8.047  -2.253  -4.321  1.00 89.30           C  
ATOM   2913  HD1 TRP A 197       8.840  -2.958  -4.522  1.00 89.30           H  
ATOM   2914  CD2 TRP A 197       6.660  -0.496  -4.395  1.00 89.30           C  
ATOM   2915  CE2 TRP A 197       6.432  -1.148  -3.150  1.00 89.30           C  
ATOM   2916  CE3 TRP A 197       5.931   0.683  -4.652  1.00 89.30           C  
ATOM   2917  HE3 TRP A 197       6.089   1.195  -5.590  1.00 89.30           H  
ATOM   2918  NE1 TRP A 197       7.338  -2.183  -3.136  1.00 89.30           N  
ATOM   2919  HE1 TRP A 197       7.666  -2.614  -2.283  1.00 89.30           H  
ATOM   2920  CH2 TRP A 197       4.793   0.511  -2.506  1.00 89.30           C  
ATOM   2921  HH2 TRP A 197       4.094   0.908  -1.785  1.00 89.30           H  
ATOM   2922  CZ2 TRP A 197       5.502  -0.667  -2.220  1.00 89.30           C  
ATOM   2923  HZ2 TRP A 197       5.379  -1.159  -1.267  1.00 89.30           H  
ATOM   2924  CZ3 TRP A 197       5.015   1.193  -3.714  1.00 89.30           C  
ATOM   2925  HZ3 TRP A 197       4.477   2.106  -3.922  1.00 89.30           H  
ATOM   2926  N   MET A 198       7.314   0.510  -9.360  1.00 87.13           N  
ATOM   2927  H   MET A 198       6.474   0.802  -8.883  1.00 87.13           H  
ATOM   2928  CA  MET A 198       7.798   1.349 -10.461  1.00 87.13           C  
ATOM   2929  HA  MET A 198       8.885   1.273 -10.494  1.00 87.13           H  
ATOM   2930  C   MET A 198       7.462   2.825 -10.240  1.00 87.13           C  
ATOM   2931  CB  MET A 198       7.266   0.843 -11.811  1.00 87.13           C  
ATOM   2932  HB2 MET A 198       7.528  -0.209 -11.922  1.00 87.13           H  
ATOM   2933  HB3 MET A 198       7.764   1.396 -12.607  1.00 87.13           H  
ATOM   2934  O   MET A 198       6.494   3.154  -9.558  1.00 87.13           O  
ATOM   2935  CG  MET A 198       5.753   0.997 -11.980  1.00 87.13           C  
ATOM   2936  HG2 MET A 198       5.267   0.494 -11.144  1.00 87.13           H  
ATOM   2937  HG3 MET A 198       5.488   2.053 -11.943  1.00 87.13           H  
ATOM   2938  SD  MET A 198       5.116   0.285 -13.522  1.00 87.13           S  
ATOM   2939  CE  MET A 198       5.812   1.393 -14.761  1.00 87.13           C  
ATOM   2940  HE1 MET A 198       5.551   2.421 -14.506  1.00 87.13           H  
ATOM   2941  HE2 MET A 198       6.896   1.279 -14.790  1.00 87.13           H  
ATOM   2942  HE3 MET A 198       5.397   1.149 -15.738  1.00 87.13           H  
ATOM   2943  N   ASP A 199       8.259   3.718 -10.825  1.00 89.03           N  
ATOM   2944  H   ASP A 199       9.017   3.394 -11.408  1.00 89.03           H  
ATOM   2945  CA  ASP A 199       8.022   5.160 -10.761  1.00 89.03           C  
ATOM   2946  HA  ASP A 199       7.454   5.396  -9.861  1.00 89.03           H  
ATOM   2947  C   ASP A 199       7.188   5.593 -11.969  1.00 89.03           C  
ATOM   2948  CB  ASP A 199       9.358   5.922 -10.667  1.00 89.03           C  
ATOM   2949  HB2 ASP A 199       9.153   6.991 -10.727  1.00 89.03           H  
ATOM   2950  HB3 ASP A 199       9.988   5.650 -11.513  1.00 89.03           H  
ATOM   2951  O   ASP A 199       7.662   5.521 -13.099  1.00 89.03           O  
ATOM   2952  CG  ASP A 199      10.118   5.652  -9.356  1.00 89.03           C  
ATOM   2953  OD1 ASP A 199       9.487   5.342  -8.322  1.00 89.03           O  
ATOM   2954  OD2 ASP A 199      11.365   5.739  -9.333  1.00 89.03           O  
ATOM   2955  N   VAL A 200       5.957   6.051 -11.733  1.00 88.56           N  
ATOM   2956  H   VAL A 200       5.644   6.098 -10.773  1.00 88.56           H  
ATOM   2957  CA  VAL A 200       5.048   6.552 -12.774  1.00 88.56           C  
ATOM   2958  HA  VAL A 200       5.464   6.280 -13.743  1.00 88.56           H  
ATOM   2959  C   VAL A 200       4.962   8.072 -12.744  1.00 88.56           C  
ATOM   2960  CB  VAL A 200       3.643   5.924 -12.717  1.00 88.56           C  
ATOM   2961  HB  VAL A 200       3.035   6.385 -13.496  1.00 88.56           H  
ATOM   2962  O   VAL A 200       5.016   8.711 -11.690  1.00 88.56           O  
ATOM   2963  CG1 VAL A 200       3.702   4.424 -13.014  1.00 88.56           C  
ATOM   2964 HG11 VAL A 200       4.320   3.916 -12.273  1.00 88.56           H  
ATOM   2965 HG12 VAL A 200       2.697   4.001 -12.998  1.00 88.56           H  
ATOM   2966 HG13 VAL A 200       4.128   4.267 -14.005  1.00 88.56           H  
ATOM   2967  CG2 VAL A 200       2.939   6.160 -11.376  1.00 88.56           C  
ATOM   2968 HG21 VAL A 200       3.520   5.716 -10.568  1.00 88.56           H  
ATOM   2969 HG22 VAL A 200       2.830   7.228 -11.188  1.00 88.56           H  
ATOM   2970 HG23 VAL A 200       1.947   5.708 -11.401  1.00 88.56           H  
ATOM   2971  N   LYS A 201       4.815   8.677 -13.918  1.00 88.71           N  
ATOM   2972  H   LYS A 201       4.791   8.092 -14.742  1.00 88.71           H  
ATOM   2973  CA  LYS A 201       4.635  10.112 -14.083  1.00 88.71           C  
ATOM   2974  HA  LYS A 201       5.169  10.608 -13.272  1.00 88.71           H  
ATOM   2975  C   LYS A 201       3.159  10.476 -13.964  1.00 88.71           C  
ATOM   2976  CB  LYS A 201       5.258  10.540 -15.416  1.00 88.71           C  
ATOM   2977  HB2 LYS A 201       6.304  10.235 -15.403  1.00 88.71           H  
ATOM   2978  HB3 LYS A 201       4.765  10.015 -16.234  1.00 88.71           H  
ATOM   2979  O   LYS A 201       2.393  10.342 -14.912  1.00 88.71           O  
ATOM   2980  CG  LYS A 201       5.196  12.050 -15.685  1.00 88.71           C  
ATOM   2981  HG2 LYS A 201       5.713  12.244 -16.624  1.00 88.71           H  
ATOM   2982  HG3 LYS A 201       4.157  12.354 -15.804  1.00 88.71           H  
ATOM   2983  CD  LYS A 201       5.845  12.888 -14.574  1.00 88.71           C  
ATOM   2984  HD2 LYS A 201       5.254  12.793 -13.663  1.00 88.71           H  
ATOM   2985  HD3 LYS A 201       6.862  12.540 -14.393  1.00 88.71           H  
ATOM   2986  CE  LYS A 201       5.853  14.351 -15.014  1.00 88.71           C  
ATOM   2987  HE2 LYS A 201       4.846  14.609 -15.343  1.00 88.71           H  
ATOM   2988  HE3 LYS A 201       6.523  14.450 -15.869  1.00 88.71           H  
ATOM   2989  NZ  LYS A 201       6.262  15.255 -13.916  1.00 88.71           N  
ATOM   2990  HZ1 LYS A 201       7.121  14.940 -13.487  1.00 88.71           H  
ATOM   2991  HZ2 LYS A 201       5.525  15.301 -13.227  1.00 88.71           H  
ATOM   2992  HZ3 LYS A 201       6.371  16.198 -14.261  1.00 88.71           H  
ATOM   2993  N   LEU A 202       2.803  11.011 -12.800  1.00 84.60           N  
ATOM   2994  H   LEU A 202       3.496  11.021 -12.066  1.00 84.60           H  
ATOM   2995  CA  LEU A 202       1.557  11.740 -12.569  1.00 84.60           C  
ATOM   2996  HA  LEU A 202       0.841  11.502 -13.355  1.00 84.60           H  
ATOM   2997  C   LEU A 202       1.855  13.250 -12.688  1.00 84.60           C  
ATOM   2998  CB  LEU A 202       0.956  11.288 -11.218  1.00 84.60           C  
ATOM   2999  HB2 LEU A 202       1.642  11.573 -10.420  1.00 84.60           H  
ATOM   3000  HB3 LEU A 202       0.015  11.815 -11.060  1.00 84.60           H  
ATOM   3001  O   LEU A 202       2.458  13.696 -13.667  1.00 84.60           O  
ATOM   3002  CG  LEU A 202       0.684   9.775 -11.085  1.00 84.60           C  
ATOM   3003  HG  LEU A 202       1.627   9.234 -11.155  1.00 84.60           H  
ATOM   3004  CD1 LEU A 202       0.080   9.497  -9.707  1.00 84.60           C  
ATOM   3005 HD11 LEU A 202      -0.892   9.981  -9.611  1.00 84.60           H  
ATOM   3006 HD12 LEU A 202       0.747   9.864  -8.927  1.00 84.60           H  
ATOM   3007 HD13 LEU A 202      -0.040   8.421  -9.578  1.00 84.60           H  
ATOM   3008  CD2 LEU A 202      -0.273   9.241 -12.153  1.00 84.60           C  
ATOM   3009 HD21 LEU A 202       0.178   9.332 -13.141  1.00 84.60           H  
ATOM   3010 HD22 LEU A 202      -1.222   9.777 -12.126  1.00 84.60           H  
ATOM   3011 HD23 LEU A 202      -0.459   8.181 -11.979  1.00 84.60           H  
ATOM   3012  N   SER A 203       1.519  14.057 -11.677  1.00 83.93           N  
ATOM   3013  H   SER A 203       1.057  13.658 -10.873  1.00 83.93           H  
ATOM   3014  CA  SER A 203       1.998  15.446 -11.568  1.00 83.93           C  
ATOM   3015  HA  SER A 203       1.759  15.978 -12.488  1.00 83.93           H  
ATOM   3016  C   SER A 203       3.526  15.494 -11.380  1.00 83.93           C  
ATOM   3017  CB  SER A 203       1.270  16.135 -10.407  1.00 83.93           C  
ATOM   3018  HB2 SER A 203       0.206  16.190 -10.639  1.00 83.93           H  
ATOM   3019  HB3 SER A 203       1.658  17.145 -10.274  1.00 83.93           H  
ATOM   3020  O   SER A 203       4.249  16.209 -12.083  1.00 83.93           O  
ATOM   3021  OG  SER A 203       1.450  15.389  -9.218  1.00 83.93           O  
ATOM   3022  HG  SER A 203       0.818  15.667  -8.551  1.00 83.93           H  
ATOM   3023  N   SER A 204       4.048  14.635 -10.508  1.00 86.47           N  
ATOM   3024  H   SER A 204       3.395  14.134  -9.922  1.00 86.47           H  
ATOM   3025  CA  SER A 204       5.465  14.313 -10.325  1.00 86.47           C  
ATOM   3026  HA  SER A 204       6.070  14.888 -11.025  1.00 86.47           H  
ATOM   3027  C   SER A 204       5.720  12.828 -10.597  1.00 86.47           C  
ATOM   3028  CB  SER A 204       5.900  14.714  -8.911  1.00 86.47           C  
ATOM   3029  HB2 SER A 204       5.749  15.787  -8.788  1.00 86.47           H  
ATOM   3030  HB3 SER A 204       6.958  14.496  -8.765  1.00 86.47           H  
ATOM   3031  O   SER A 204       4.791  12.079 -10.893  1.00 86.47           O  
ATOM   3032  OG  SER A 204       5.140  14.037  -7.935  1.00 86.47           O  
ATOM   3033  HG  SER A 204       5.435  13.127  -7.843  1.00 86.47           H  
ATOM   3034  N   LEU A 205       6.983  12.401 -10.532  1.00 88.58           N  
ATOM   3035  H   LEU A 205       7.705  13.033 -10.215  1.00 88.58           H  
ATOM   3036  CA  LEU A 205       7.281  10.972 -10.445  1.00 88.58           C  
ATOM   3037  HA  LEU A 205       6.709  10.440 -11.206  1.00 88.58           H  
ATOM   3038  C   LEU A 205       6.818  10.464  -9.077  1.00 88.58           C  
ATOM   3039  CB  LEU A 205       8.782  10.718 -10.674  1.00 88.58           C  
ATOM   3040  HB2 LEU A 205       9.025   9.705 -10.353  1.00 88.58           H  
ATOM   3041  HB3 LEU A 205       9.357  11.407 -10.055  1.00 88.58           H  
ATOM   3042  O   LEU A 205       7.152  11.069  -8.058  1.00 88.58           O  
ATOM   3043  CG  LEU A 205       9.193  10.871 -12.147  1.00 88.58           C  
ATOM   3044  HG  LEU A 205       8.817  11.825 -12.517  1.00 88.58           H  
ATOM   3045  CD1 LEU A 205      10.716  10.896 -12.276  1.00 88.58           C  
ATOM   3046 HD11 LEU A 205      10.996  11.015 -13.323  1.00 88.58           H  
ATOM   3047 HD12 LEU A 205      11.130  11.721 -11.697  1.00 88.58           H  
ATOM   3048 HD13 LEU A 205      11.131   9.959 -11.904  1.00 88.58           H  
ATOM   3049  CD2 LEU A 205       8.625   9.751 -13.027  1.00 88.58           C  
ATOM   3050 HD21 LEU A 205       8.146  10.183 -13.906  1.00 88.58           H  
ATOM   3051 HD22 LEU A 205       7.893   9.147 -12.491  1.00 88.58           H  
ATOM   3052 HD23 LEU A 205       9.412   9.070 -13.351  1.00 88.58           H  
ATOM   3053  N   VAL A 206       6.020   9.401  -9.074  1.00 89.87           N  
ATOM   3054  H   VAL A 206       5.755   8.996  -9.961  1.00 89.87           H  
ATOM   3055  CA  VAL A 206       5.464   8.768  -7.875  1.00 89.87           C  
ATOM   3056  HA  VAL A 206       5.965   9.159  -6.990  1.00 89.87           H  
ATOM   3057  C   VAL A 206       5.730   7.274  -7.958  1.00 89.87           C  
ATOM   3058  CB  VAL A 206       3.953   9.040  -7.734  1.00 89.87           C  
ATOM   3059  HB  VAL A 206       3.434   8.665  -8.616  1.00 89.87           H  
ATOM   3060  O   VAL A 206       5.445   6.646  -8.976  1.00 89.87           O  
ATOM   3061  CG1 VAL A 206       3.363   8.354  -6.493  1.00 89.87           C  
ATOM   3062 HG11 VAL A 206       2.302   8.589  -6.417  1.00 89.87           H  
ATOM   3063 HG12 VAL A 206       3.451   7.270  -6.573  1.00 89.87           H  
ATOM   3064 HG13 VAL A 206       3.869   8.694  -5.589  1.00 89.87           H  
ATOM   3065  CG2 VAL A 206       3.677  10.544  -7.612  1.00 89.87           C  
ATOM   3066 HG21 VAL A 206       2.607  10.713  -7.493  1.00 89.87           H  
ATOM   3067 HG22 VAL A 206       4.203  10.957  -6.751  1.00 89.87           H  
ATOM   3068 HG23 VAL A 206       3.996  11.059  -8.519  1.00 89.87           H  
ATOM   3069  N   ARG A 207       6.257   6.704  -6.877  1.00 90.15           N  
ATOM   3070  H   ARG A 207       6.447   7.279  -6.068  1.00 90.15           H  
ATOM   3071  CA  ARG A 207       6.495   5.267  -6.770  1.00 90.15           C  
ATOM   3072  HA  ARG A 207       6.871   4.908  -7.728  1.00 90.15           H  
ATOM   3073  C   ARG A 207       5.190   4.537  -6.465  1.00 90.15           C  
ATOM   3074  CB  ARG A 207       7.581   5.018  -5.720  1.00 90.15           C  
ATOM   3075  HB2 ARG A 207       7.229   5.322  -4.734  1.00 90.15           H  
ATOM   3076  HB3 ARG A 207       8.444   5.635  -5.972  1.00 90.15           H  
ATOM   3077  O   ARG A 207       4.567   4.798  -5.439  1.00 90.15           O  
ATOM   3078  CG  ARG A 207       7.979   3.536  -5.683  1.00 90.15           C  
ATOM   3079  HG2 ARG A 207       7.278   3.011  -5.034  1.00 90.15           H  
ATOM   3080  HG3 ARG A 207       7.927   3.104  -6.683  1.00 90.15           H  
ATOM   3081  CD  ARG A 207       9.393   3.336  -5.140  1.00 90.15           C  
ATOM   3082  HD2 ARG A 207       9.477   3.824  -4.169  1.00 90.15           H  
ATOM   3083  HD3 ARG A 207       9.564   2.267  -5.017  1.00 90.15           H  
ATOM   3084  NE  ARG A 207      10.382   3.889  -6.080  1.00 90.15           N  
ATOM   3085  HE  ARG A 207      10.021   4.357  -6.899  1.00 90.15           H  
ATOM   3086  NH1 ARG A 207      12.288   3.309  -4.959  1.00 90.15           N  
ATOM   3087 HH11 ARG A 207      11.713   2.865  -4.258  1.00 90.15           H  
ATOM   3088 HH12 ARG A 207      13.295   3.224  -4.952  1.00 90.15           H  
ATOM   3089  NH2 ARG A 207      12.410   4.360  -6.947  1.00 90.15           N  
ATOM   3090 HH21 ARG A 207      11.943   4.800  -7.727  1.00 90.15           H  
ATOM   3091 HH22 ARG A 207      13.415   4.264  -6.985  1.00 90.15           H  
ATOM   3092  CZ  ARG A 207      11.691   3.850  -5.988  1.00 90.15           C  
ATOM   3093  N   VAL A 208       4.793   3.621  -7.341  1.00 90.82           N  
ATOM   3094  H   VAL A 208       5.368   3.469  -8.157  1.00 90.82           H  
ATOM   3095  CA  VAL A 208       3.566   2.820  -7.232  1.00 90.82           C  
ATOM   3096  HA  VAL A 208       3.077   3.045  -6.283  1.00 90.82           H  
ATOM   3097  C   VAL A 208       3.890   1.333  -7.230  1.00 90.82           C  
ATOM   3098  CB  VAL A 208       2.559   3.141  -8.354  1.00 90.82           C  
ATOM   3099  HB  VAL A 208       1.691   2.496  -8.216  1.00 90.82           H  
ATOM   3100  O   VAL A 208       4.853   0.899  -7.861  1.00 90.82           O  
ATOM   3101  CG1 VAL A 208       2.071   4.589  -8.265  1.00 90.82           C  
ATOM   3102 HG11 VAL A 208       2.905   5.285  -8.361  1.00 90.82           H  
ATOM   3103 HG12 VAL A 208       1.588   4.732  -7.298  1.00 90.82           H  
ATOM   3104 HG13 VAL A 208       1.342   4.784  -9.051  1.00 90.82           H  
ATOM   3105  CG2 VAL A 208       3.102   2.888  -9.761  1.00 90.82           C  
ATOM   3106 HG21 VAL A 208       2.322   3.073 -10.501  1.00 90.82           H  
ATOM   3107 HG22 VAL A 208       3.431   1.853  -9.859  1.00 90.82           H  
ATOM   3108 HG23 VAL A 208       3.950   3.542  -9.960  1.00 90.82           H  
ATOM   3109  N   LEU A 209       3.077   0.544  -6.531  1.00 90.96           N  
ATOM   3110  H   LEU A 209       2.312   0.960  -6.020  1.00 90.96           H  
ATOM   3111  CA  LEU A 209       3.126  -0.911  -6.612  1.00 90.96           C  
ATOM   3112  HA  LEU A 209       4.132  -1.222  -6.893  1.00 90.96           H  
ATOM   3113  C   LEU A 209       2.153  -1.361  -7.704  1.00 90.96           C  
ATOM   3114  CB  LEU A 209       2.814  -1.502  -5.230  1.00 90.96           C  
ATOM   3115  HB2 LEU A 209       1.807  -1.194  -4.949  1.00 90.96           H  
ATOM   3116  HB3 LEU A 209       3.501  -1.074  -4.501  1.00 90.96           H  
ATOM   3117  O   LEU A 209       0.941  -1.161  -7.578  1.00 90.96           O  
ATOM   3118  CG  LEU A 209       2.916  -3.034  -5.154  1.00 90.96           C  
ATOM   3119  HG  LEU A 209       2.263  -3.490  -5.898  1.00 90.96           H  
ATOM   3120  CD1 LEU A 209       4.349  -3.503  -5.394  1.00 90.96           C  
ATOM   3121 HD11 LEU A 209       4.564  -3.474  -6.462  1.00 90.96           H  
ATOM   3122 HD12 LEU A 209       5.051  -2.857  -4.866  1.00 90.96           H  
ATOM   3123 HD13 LEU A 209       4.490  -4.521  -5.030  1.00 90.96           H  
ATOM   3124  CD2 LEU A 209       2.482  -3.518  -3.771  1.00 90.96           C  
ATOM   3125 HD21 LEU A 209       1.476  -3.156  -3.559  1.00 90.96           H  
ATOM   3126 HD22 LEU A 209       3.179  -3.142  -3.023  1.00 90.96           H  
ATOM   3127 HD23 LEU A 209       2.480  -4.608  -3.756  1.00 90.96           H  
ATOM   3128  N   CYS A 210       2.694  -1.948  -8.763  1.00 89.09           N  
ATOM   3129  H   CYS A 210       3.694  -2.087  -8.780  1.00 89.09           H  
ATOM   3130  CA  CYS A 210       1.951  -2.455  -9.906  1.00 89.09           C  
ATOM   3131  HA  CYS A 210       0.963  -1.996  -9.936  1.00 89.09           H  
ATOM   3132  C   CYS A 210       1.783  -3.968  -9.806  1.00 89.09           C  
ATOM   3133  CB  CYS A 210       2.694  -2.071 -11.183  1.00 89.09           C  
ATOM   3134  HB2 CYS A 210       3.736  -2.376 -11.092  1.00 89.09           H  
ATOM   3135  HB3 CYS A 210       2.264  -2.607 -12.030  1.00 89.09           H  
ATOM   3136  O   CYS A 210       2.712  -4.669  -9.421  1.00 89.09           O  
ATOM   3137  SG  CYS A 210       2.633  -0.300 -11.529  1.00 89.09           S  
ATOM   3138  N   ASP A 211       0.610  -4.465 -10.180  1.00 86.52           N  
ATOM   3139  H   ASP A 211      -0.122  -3.806 -10.406  1.00 86.52           H  
ATOM   3140  CA  ASP A 211       0.316  -5.882 -10.401  1.00 86.52           C  
ATOM   3141  HA  ASP A 211       1.222  -6.478 -10.289  1.00 86.52           H  
ATOM   3142  C   ASP A 211      -0.169  -6.044 -11.840  1.00 86.52           C  
ATOM   3143  CB  ASP A 211      -0.678  -6.358  -9.333  1.00 86.52           C  
ATOM   3144  HB2 ASP A 211      -0.116  -6.402  -8.400  1.00 86.52           H  
ATOM   3145  HB3 ASP A 211      -1.477  -5.626  -9.217  1.00 86.52           H  
ATOM   3146  O   ASP A 211      -1.288  -5.654 -12.182  1.00 86.52           O  
ATOM   3147  CG  ASP A 211      -1.280  -7.751  -9.518  1.00 86.52           C  
ATOM   3148  OD1 ASP A 211      -0.726  -8.541 -10.307  1.00 86.52           O  
ATOM   3149  OD2 ASP A 211      -2.273  -8.032  -8.794  1.00 86.52           O  
ATOM   3150  N   VAL A 212       0.725  -6.532 -12.700  1.00 84.31           N  
ATOM   3151  H   VAL A 212       1.610  -6.844 -12.328  1.00 84.31           H  
ATOM   3152  CA  VAL A 212       0.487  -6.697 -14.136  1.00 84.31           C  
ATOM   3153  HA  VAL A 212      -0.392  -6.121 -14.426  1.00 84.31           H  
ATOM   3154  C   VAL A 212       0.197  -8.169 -14.405  1.00 84.31           C  
ATOM   3155  CB  VAL A 212       1.671  -6.164 -14.968  1.00 84.31           C  
ATOM   3156  HB  VAL A 212       2.566  -6.744 -14.743  1.00 84.31           H  
ATOM   3157  O   VAL A 212       1.100  -9.008 -14.375  1.00 84.31           O  
ATOM   3158  CG1 VAL A 212       1.365  -6.273 -16.465  1.00 84.31           C  
ATOM   3159 HG11 VAL A 212       0.440  -5.750 -16.709  1.00 84.31           H  
ATOM   3160 HG12 VAL A 212       2.182  -5.837 -17.040  1.00 84.31           H  
ATOM   3161 HG13 VAL A 212       1.280  -7.321 -16.754  1.00 84.31           H  
ATOM   3162  CG2 VAL A 212       1.957  -4.688 -14.650  1.00 84.31           C  
ATOM   3163 HG21 VAL A 212       2.284  -4.582 -13.616  1.00 84.31           H  
ATOM   3164 HG22 VAL A 212       2.753  -4.321 -15.298  1.00 84.31           H  
ATOM   3165 HG23 VAL A 212       1.062  -4.088 -14.815  1.00 84.31           H  
ATOM   3166  N   ALA A 213      -1.074  -8.487 -14.659  1.00 77.39           N  
ATOM   3167  H   ALA A 213      -1.760  -7.746 -14.666  1.00 77.39           H  
ATOM   3168  CA  ALA A 213      -1.517  -9.866 -14.866  1.00 77.39           C  
ATOM   3169  HA  ALA A 213      -1.000 -10.512 -14.156  1.00 77.39           H  
ATOM   3170  C   ALA A 213      -1.177 -10.377 -16.272  1.00 77.39           C  
ATOM   3171  CB  ALA A 213      -3.019  -9.953 -14.573  1.00 77.39           C  
ATOM   3172  HB1 ALA A 213      -3.365 -10.974 -14.732  1.00 77.39           H  
ATOM   3173  HB2 ALA A 213      -3.582  -9.281 -15.221  1.00 77.39           H  
ATOM   3174  HB3 ALA A 213      -3.203  -9.681 -13.533  1.00 77.39           H  
ATOM   3175  O   ALA A 213      -0.797 -11.532 -16.446  1.00 77.39           O  
ATOM   3176  N   THR A 214      -1.277  -9.507 -17.278  1.00 68.24           N  
ATOM   3177  H   THR A 214      -1.500  -8.545 -17.067  1.00 68.24           H  
ATOM   3178  CA  THR A 214      -0.901  -9.823 -18.656  1.00 68.24           C  
ATOM   3179  HA  THR A 214      -0.313 -10.741 -18.643  1.00 68.24           H  
ATOM   3180  C   THR A 214      -0.046  -8.696 -19.223  1.00 68.24           C  
ATOM   3181  CB  THR A 214      -2.111 -10.083 -19.570  1.00 68.24           C  
ATOM   3182  HB  THR A 214      -1.730 -10.335 -20.560  1.00 68.24           H  
ATOM   3183  O   THR A 214      -0.348  -7.527 -18.967  1.00 68.24           O  
ATOM   3184  CG2 THR A 214      -2.973 -11.249 -19.090  1.00 68.24           C  
ATOM   3185 HG21 THR A 214      -3.439 -11.012 -18.134  1.00 68.24           H  
ATOM   3186 HG22 THR A 214      -2.355 -12.140 -18.974  1.00 68.24           H  
ATOM   3187 HG23 THR A 214      -3.751 -11.450 -19.826  1.00 68.24           H  
ATOM   3188  OG1 THR A 214      -2.943  -8.950 -19.694  1.00 68.24           O  
ATOM   3189  HG1 THR A 214      -3.477  -8.895 -18.898  1.00 68.24           H  
ATOM   3190  N   PRO A 215       0.973  -9.003 -20.048  1.00 61.38           N  
ATOM   3191  CA  PRO A 215       1.728  -7.972 -20.763  1.00 61.38           C  
ATOM   3192  HA  PRO A 215       2.243  -7.338 -20.042  1.00 61.38           H  
ATOM   3193  C   PRO A 215       0.834  -7.098 -21.659  1.00 61.38           C  
ATOM   3194  CB  PRO A 215       2.752  -8.735 -21.615  1.00 61.38           C  
ATOM   3195  HB2 PRO A 215       3.708  -8.212 -21.652  1.00 61.38           H  
ATOM   3196  HB3 PRO A 215       2.367  -8.882 -22.624  1.00 61.38           H  
ATOM   3197  O   PRO A 215       1.218  -5.998 -22.034  1.00 61.38           O  
ATOM   3198  CG  PRO A 215       2.880 -10.093 -20.931  1.00 61.38           C  
ATOM   3199  HG2 PRO A 215       3.177 -10.875 -21.630  1.00 61.38           H  
ATOM   3200  HG3 PRO A 215       3.598 -10.015 -20.114  1.00 61.38           H  
ATOM   3201  CD  PRO A 215       1.480 -10.329 -20.376  1.00 61.38           C  
ATOM   3202  HD2 PRO A 215       1.540 -10.979 -19.503  1.00 61.38           H  
ATOM   3203  HD3 PRO A 215       0.849 -10.781 -21.141  1.00 61.38           H  
ATOM   3204  N   SER A 216      -0.352  -7.605 -22.019  1.00 58.20           N  
ATOM   3205  H   SER A 216      -0.603  -8.516 -21.661  1.00 58.20           H  
ATOM   3206  CA  SER A 216      -1.302  -7.017 -22.963  1.00 58.20           C  
ATOM   3207  HA  SER A 216      -0.735  -6.431 -23.686  1.00 58.20           H  
ATOM   3208  C   SER A 216      -2.320  -6.043 -22.353  1.00 58.20           C  
ATOM   3209  CB  SER A 216      -2.000  -8.141 -23.739  1.00 58.20           C  
ATOM   3210  HB2 SER A 216      -1.267  -8.627 -24.383  1.00 58.20           H  
ATOM   3211  HB3 SER A 216      -2.789  -7.734 -24.372  1.00 58.20           H  
ATOM   3212  O   SER A 216      -3.239  -5.639 -23.060  1.00 58.20           O  
ATOM   3213  OG  SER A 216      -2.536  -9.113 -22.858  1.00 58.20           O  
ATOM   3214  HG  SER A 216      -3.203  -8.707 -22.299  1.00 58.20           H  
ATOM   3215  N   GLY A 217      -2.177  -5.638 -21.084  1.00 64.88           N  
ATOM   3216  H   GLY A 217      -1.411  -6.021 -20.548  1.00 64.88           H  
ATOM   3217  CA  GLY A 217      -2.815  -4.403 -20.601  1.00 64.88           C  
ATOM   3218  HA2 GLY A 217      -3.419  -3.950 -21.387  1.00 64.88           H  
ATOM   3219  HA3 GLY A 217      -2.024  -3.691 -20.364  1.00 64.88           H  
ATOM   3220  C   GLY A 217      -3.705  -4.505 -19.365  1.00 64.88           C  
ATOM   3221  O   GLY A 217      -4.212  -3.484 -18.914  1.00 64.88           O  
ATOM   3222  N   SER A 218      -3.883  -5.682 -18.761  1.00 74.42           N  
ATOM   3223  H   SER A 218      -3.451  -6.508 -19.148  1.00 74.42           H  
ATOM   3224  CA  SER A 218      -4.569  -5.769 -17.464  1.00 74.42           C  
ATOM   3225  HA  SER A 218      -5.344  -5.004 -17.416  1.00 74.42           H  
ATOM   3226  C   SER A 218      -3.577  -5.512 -16.326  1.00 74.42           C  
ATOM   3227  CB  SER A 218      -5.280  -7.114 -17.310  1.00 74.42           C  
ATOM   3228  HB2 SER A 218      -6.010  -7.238 -18.111  1.00 74.42           H  
ATOM   3229  HB3 SER A 218      -5.797  -7.146 -16.351  1.00 74.42           H  
ATOM   3230  O   SER A 218      -2.765  -6.385 -15.999  1.00 74.42           O  
ATOM   3231  OG  SER A 218      -4.329  -8.155 -17.370  1.00 74.42           O  
ATOM   3232  HG  SER A 218      -3.639  -7.899 -16.754  1.00 74.42           H  
ATOM   3233  N   PHE A 219      -3.657  -4.336 -15.710  1.00 79.79           N  
ATOM   3234  H   PHE A 219      -4.314  -3.647 -16.047  1.00 79.79           H  
ATOM   3235  CA  PHE A 219      -2.837  -3.967 -14.558  1.00 79.79           C  
ATOM   3236  HA  PHE A 219      -2.308  -4.853 -14.207  1.00 79.79           H  
ATOM   3237  C   PHE A 219      -3.696  -3.468 -13.390  1.00 79.79           C  
ATOM   3238  CB  PHE A 219      -1.775  -2.936 -14.966  1.00 79.79           C  
ATOM   3239  HB2 PHE A 219      -1.069  -2.827 -14.142  1.00 79.79           H  
ATOM   3240  HB3 PHE A 219      -1.219  -3.308 -15.827  1.00 79.79           H  
ATOM   3241  O   PHE A 219      -4.846  -3.052 -13.553  1.00 79.79           O  
ATOM   3242  CG  PHE A 219      -2.370  -1.583 -15.294  1.00 79.79           C  
ATOM   3243  CD1 PHE A 219      -2.856  -1.338 -16.589  1.00 79.79           C  
ATOM   3244  HD1 PHE A 219      -2.743  -2.081 -17.365  1.00 79.79           H  
ATOM   3245  CD2 PHE A 219      -2.553  -0.624 -14.277  1.00 79.79           C  
ATOM   3246  HD2 PHE A 219      -2.191  -0.813 -13.278  1.00 79.79           H  
ATOM   3247  CE1 PHE A 219      -3.582  -0.171 -16.856  1.00 79.79           C  
ATOM   3248  HE1 PHE A 219      -4.017  -0.002 -17.829  1.00 79.79           H  
ATOM   3249  CE2 PHE A 219      -3.286   0.542 -14.541  1.00 79.79           C  
ATOM   3250  HE2 PHE A 219      -3.491   1.255 -13.756  1.00 79.79           H  
ATOM   3251  CZ  PHE A 219      -3.837   0.735 -15.818  1.00 79.79           C  
ATOM   3252  HZ  PHE A 219      -4.507   1.561 -16.005  1.00 79.79           H  
ATOM   3253  N   LYS A 220      -3.115  -3.512 -12.193  1.00 84.25           N  
ATOM   3254  H   LYS A 220      -2.218  -3.973 -12.132  1.00 84.25           H  
ATOM   3255  CA  LYS A 220      -3.683  -2.977 -10.955  1.00 84.25           C  
ATOM   3256  HA  LYS A 220      -4.536  -2.342 -11.195  1.00 84.25           H  
ATOM   3257  C   LYS A 220      -2.625  -2.108 -10.279  1.00 84.25           C  
ATOM   3258  CB  LYS A 220      -4.161  -4.126 -10.043  1.00 84.25           C  
ATOM   3259  HB2 LYS A 220      -4.676  -3.698  -9.182  1.00 84.25           H  
ATOM   3260  HB3 LYS A 220      -3.286  -4.664  -9.679  1.00 84.25           H  
ATOM   3261  O   LYS A 220      -1.455  -2.486 -10.248  1.00 84.25           O  
ATOM   3262  CG  LYS A 220      -5.095  -5.134 -10.744  1.00 84.25           C  
ATOM   3263  HG2 LYS A 220      -6.023  -4.634 -11.023  1.00 84.25           H  
ATOM   3264  HG3 LYS A 220      -4.614  -5.491 -11.655  1.00 84.25           H  
ATOM   3265  CD  LYS A 220      -5.408  -6.375  -9.894  1.00 84.25           C  
ATOM   3266  HD2 LYS A 220      -4.471  -6.775  -9.507  1.00 84.25           H  
ATOM   3267  HD3 LYS A 220      -6.070  -6.097  -9.073  1.00 84.25           H  
ATOM   3268  CE  LYS A 220      -6.096  -7.432 -10.774  1.00 84.25           C  
ATOM   3269  HE2 LYS A 220      -5.620  -7.405 -11.754  1.00 84.25           H  
ATOM   3270  HE3 LYS A 220      -7.142  -7.160 -10.918  1.00 84.25           H  
ATOM   3271  NZ  LYS A 220      -5.977  -8.816 -10.241  1.00 84.25           N  
ATOM   3272  HZ1 LYS A 220      -6.329  -9.480 -10.915  1.00 84.25           H  
ATOM   3273  HZ2 LYS A 220      -6.491  -8.946  -9.382  1.00 84.25           H  
ATOM   3274  HZ3 LYS A 220      -5.003  -9.045 -10.099  1.00 84.25           H  
ATOM   3275  N   ILE A 221      -3.032  -0.969  -9.728  1.00 88.41           N  
ATOM   3276  H   ILE A 221      -4.014  -0.740  -9.793  1.00 88.41           H  
ATOM   3277  CA  ILE A 221      -2.182  -0.121  -8.881  1.00 88.41           C  
ATOM   3278  HA  ILE A 221      -1.147  -0.457  -8.933  1.00 88.41           H  
ATOM   3279  C   ILE A 221      -2.661  -0.279  -7.445  1.00 88.41           C  
ATOM   3280  CB  ILE A 221      -2.221   1.359  -9.329  1.00 88.41           C  
ATOM   3281  HB  ILE A 221      -3.259   1.687  -9.387  1.00 88.41           H  
ATOM   3282  O   ILE A 221      -3.832  -0.042  -7.161  1.00 88.41           O  
ATOM   3283  CG1 ILE A 221      -1.572   1.524 -10.715  1.00 88.41           C  
ATOM   3284 HG12 ILE A 221      -1.910   0.727 -11.377  1.00 88.41           H  
ATOM   3285 HG13 ILE A 221      -0.493   1.446 -10.584  1.00 88.41           H  
ATOM   3286  CG2 ILE A 221      -1.475   2.239  -8.305  1.00 88.41           C  
ATOM   3287 HG21 ILE A 221      -2.030   2.288  -7.367  1.00 88.41           H  
ATOM   3288 HG22 ILE A 221      -0.485   1.826  -8.111  1.00 88.41           H  
ATOM   3289 HG23 ILE A 221      -1.365   3.259  -8.673  1.00 88.41           H  
ATOM   3290  CD1 ILE A 221      -1.872   2.854 -11.416  1.00 88.41           C  
ATOM   3291 HD11 ILE A 221      -1.433   2.839 -12.414  1.00 88.41           H  
ATOM   3292 HD12 ILE A 221      -1.443   3.690 -10.863  1.00 88.41           H  
ATOM   3293 HD13 ILE A 221      -2.949   2.990 -11.507  1.00 88.41           H  
ATOM   3294  N   TYR A 222      -1.789  -0.647  -6.513  1.00 90.66           N  
ATOM   3295  H   TYR A 222      -0.826  -0.810  -6.770  1.00 90.66           H  
ATOM   3296  CA  TYR A 222      -2.184  -0.667  -5.104  1.00 90.66           C  
ATOM   3297  HA  TYR A 222      -3.175  -1.114  -5.027  1.00 90.66           H  
ATOM   3298  C   TYR A 222      -2.259   0.763  -4.559  1.00 90.66           C  
ATOM   3299  CB  TYR A 222      -1.246  -1.532  -4.274  1.00 90.66           C  
ATOM   3300  HB2 TYR A 222      -0.231  -1.195  -4.483  1.00 90.66           H  
ATOM   3301  HB3 TYR A 222      -1.454  -1.363  -3.217  1.00 90.66           H  
ATOM   3302  O   TYR A 222      -1.273   1.498  -4.569  1.00 90.66           O  
ATOM   3303  CG  TYR A 222      -1.333  -3.016  -4.554  1.00 90.66           C  
ATOM   3304  CD1 TYR A 222      -2.062  -3.868  -3.702  1.00 90.66           C  
ATOM   3305  HD1 TYR A 222      -2.587  -3.455  -2.853  1.00 90.66           H  
ATOM   3306  CD2 TYR A 222      -0.650  -3.551  -5.657  1.00 90.66           C  
ATOM   3307  HD2 TYR A 222      -0.075  -2.908  -6.306  1.00 90.66           H  
ATOM   3308  CE1 TYR A 222      -2.113  -5.251  -3.972  1.00 90.66           C  
ATOM   3309  HE1 TYR A 222      -2.674  -5.915  -3.331  1.00 90.66           H  
ATOM   3310  CE2 TYR A 222      -0.692  -4.924  -5.920  1.00 90.66           C  
ATOM   3311  HE2 TYR A 222      -0.114  -5.310  -6.746  1.00 90.66           H  
ATOM   3312  OH  TYR A 222      -1.544  -7.106  -5.390  1.00 90.66           O  
ATOM   3313  HH  TYR A 222      -1.138  -7.317  -6.234  1.00 90.66           H  
ATOM   3314  CZ  TYR A 222      -1.443  -5.782  -5.096  1.00 90.66           C  
ATOM   3315  N   ALA A 223      -3.431   1.143  -4.051  1.00 92.01           N  
ATOM   3316  H   ALA A 223      -4.182   0.467  -4.049  1.00 92.01           H  
ATOM   3317  CA  ALA A 223      -3.635   2.403  -3.344  1.00 92.01           C  
ATOM   3318  HA  ALA A 223      -3.160   3.214  -3.897  1.00 92.01           H  
ATOM   3319  C   ALA A 223      -3.015   2.346  -1.942  1.00 92.01           C  
ATOM   3320  CB  ALA A 223      -5.142   2.666  -3.261  1.00 92.01           C  
ATOM   3321  HB1 ALA A 223      -5.337   3.609  -2.750  1.00 92.01           H  
ATOM   3322  HB2 ALA A 223      -5.626   1.865  -2.701  1.00 92.01           H  
ATOM   3323  HB3 ALA A 223      -5.572   2.722  -4.261  1.00 92.01           H  
ATOM   3324  O   ALA A 223      -2.408   3.307  -1.481  1.00 92.01           O  
ATOM   3325  N   PHE A 224      -3.156   1.213  -1.260  1.00 93.24           N  
ATOM   3326  H   PHE A 224      -3.666   0.447  -1.677  1.00 93.24           H  
ATOM   3327  CA  PHE A 224      -2.507   0.962   0.018  1.00 93.24           C  
ATOM   3328  HA  PHE A 224      -1.494   1.363  -0.021  1.00 93.24           H  
ATOM   3329  C   PHE A 224      -2.399  -0.536   0.290  1.00 93.24           C  
ATOM   3330  CB  PHE A 224      -3.262   1.678   1.150  1.00 93.24           C  
ATOM   3331  HB2 PHE A 224      -3.326   2.742   0.921  1.00 93.24           H  
ATOM   3332  HB3 PHE A 224      -2.698   1.594   2.079  1.00 93.24           H  
ATOM   3333  O   PHE A 224      -3.129  -1.353  -0.286  1.00 93.24           O  
ATOM   3334  CG  PHE A 224      -4.639   1.159   1.470  1.00 93.24           C  
ATOM   3335  CD1 PHE A 224      -5.765   1.832   0.976  1.00 93.24           C  
ATOM   3336  HD1 PHE A 224      -5.649   2.677   0.313  1.00 93.24           H  
ATOM   3337  CD2 PHE A 224      -4.790   0.075   2.356  1.00 93.24           C  
ATOM   3338  HD2 PHE A 224      -3.923  -0.426   2.762  1.00 93.24           H  
ATOM   3339  CE1 PHE A 224      -7.040   1.456   1.417  1.00 93.24           C  
ATOM   3340  HE1 PHE A 224      -7.903   2.005   1.069  1.00 93.24           H  
ATOM   3341  CE2 PHE A 224      -6.069  -0.322   2.771  1.00 93.24           C  
ATOM   3342  HE2 PHE A 224      -6.181  -1.134   3.475  1.00 93.24           H  
ATOM   3343  CZ  PHE A 224      -7.193   0.391   2.326  1.00 93.24           C  
ATOM   3344  HZ  PHE A 224      -8.176   0.116   2.678  1.00 93.24           H  
ATOM   3345  N   LYS A 225      -1.508  -0.873   1.219  1.00 90.78           N  
ATOM   3346  H   LYS A 225      -0.984  -0.122   1.646  1.00 90.78           H  
ATOM   3347  CA  LYS A 225      -1.441  -2.180   1.873  1.00 90.78           C  
ATOM   3348  HA  LYS A 225      -2.366  -2.727   1.688  1.00 90.78           H  
ATOM   3349  C   LYS A 225      -1.331  -1.968   3.379  1.00 90.78           C  
ATOM   3350  CB  LYS A 225      -0.262  -3.010   1.343  1.00 90.78           C  
ATOM   3351  HB2 LYS A 225       0.669  -2.474   1.525  1.00 90.78           H  
ATOM   3352  HB3 LYS A 225      -0.246  -3.942   1.908  1.00 90.78           H  
ATOM   3353  O   LYS A 225      -0.699  -1.003   3.809  1.00 90.78           O  
ATOM   3354  CG  LYS A 225      -0.368  -3.342  -0.155  1.00 90.78           C  
ATOM   3355  HG2 LYS A 225      -1.349  -3.765  -0.373  1.00 90.78           H  
ATOM   3356  HG3 LYS A 225      -0.308  -2.414  -0.724  1.00 90.78           H  
ATOM   3357  CD  LYS A 225       0.750  -4.275  -0.657  1.00 90.78           C  
ATOM   3358  HD2 LYS A 225       0.581  -4.479  -1.715  1.00 90.78           H  
ATOM   3359  HD3 LYS A 225       1.686  -3.724  -0.564  1.00 90.78           H  
ATOM   3360  CE  LYS A 225       0.961  -5.603   0.083  1.00 90.78           C  
ATOM   3361  HE2 LYS A 225       0.191  -6.318  -0.206  1.00 90.78           H  
ATOM   3362  HE3 LYS A 225       0.883  -5.422   1.155  1.00 90.78           H  
ATOM   3363  NZ  LYS A 225       2.306  -6.151  -0.217  1.00 90.78           N  
ATOM   3364  HZ1 LYS A 225       2.588  -6.852   0.453  1.00 90.78           H  
ATOM   3365  HZ2 LYS A 225       2.386  -6.503  -1.161  1.00 90.78           H  
ATOM   3366  HZ3 LYS A 225       2.996  -5.421  -0.107  1.00 90.78           H  
ATOM   3367  N   ASN A 226      -1.960  -2.850   4.145  1.00 89.42           N  
ATOM   3368  H   ASN A 226      -2.527  -3.557   3.700  1.00 89.42           H  
ATOM   3369  CA  ASN A 226      -1.824  -2.918   5.594  1.00 89.42           C  
ATOM   3370  HA  ASN A 226      -0.865  -2.497   5.895  1.00 89.42           H  
ATOM   3371  C   ASN A 226      -1.863  -4.387   6.031  1.00 89.42           C  
ATOM   3372  CB  ASN A 226      -2.947  -2.088   6.239  1.00 89.42           C  
ATOM   3373  HB2 ASN A 226      -2.881  -1.056   5.893  1.00 89.42           H  
ATOM   3374  HB3 ASN A 226      -3.915  -2.492   5.943  1.00 89.42           H  
ATOM   3375  O   ASN A 226      -2.896  -5.050   5.914  1.00 89.42           O  
ATOM   3376  CG  ASN A 226      -2.868  -2.068   7.754  1.00 89.42           C  
ATOM   3377  ND2 ASN A 226      -3.929  -1.675   8.404  1.00 89.42           N  
ATOM   3378 HD21 ASN A 226      -3.899  -1.671   9.413  1.00 89.42           H  
ATOM   3379 HD22 ASN A 226      -4.793  -1.518   7.904  1.00 89.42           H  
ATOM   3380  OD1 ASN A 226      -1.890  -2.434   8.379  1.00 89.42           O  
ATOM   3381  N   ASP A 227      -0.746  -4.905   6.536  1.00 85.14           N  
ATOM   3382  H   ASP A 227       0.051  -4.296   6.655  1.00 85.14           H  
ATOM   3383  CA  ASP A 227      -0.682  -6.246   7.134  1.00 85.14           C  
ATOM   3384  HA  ASP A 227      -1.427  -6.873   6.645  1.00 85.14           H  
ATOM   3385  C   ASP A 227      -1.054  -6.254   8.626  1.00 85.14           C  
ATOM   3386  CB  ASP A 227       0.674  -6.898   6.846  1.00 85.14           C  
ATOM   3387  HB2 ASP A 227       0.896  -6.793   5.784  1.00 85.14           H  
ATOM   3388  HB3 ASP A 227       0.586  -7.965   7.051  1.00 85.14           H  
ATOM   3389  O   ASP A 227      -0.973  -7.282   9.297  1.00 85.14           O  
ATOM   3390  CG  ASP A 227       1.845  -6.351   7.667  1.00 85.14           C  
ATOM   3391  OD1 ASP A 227       1.667  -5.432   8.501  1.00 85.14           O  
ATOM   3392  OD2 ASP A 227       2.958  -6.884   7.485  1.00 85.14           O  
ATOM   3393  N   GLY A 228      -1.450  -5.092   9.153  1.00 81.26           N  
ATOM   3394  H   GLY A 228      -1.406  -4.276   8.561  1.00 81.26           H  
ATOM   3395  CA  GLY A 228      -1.892  -4.879  10.521  1.00 81.26           C  
ATOM   3396  HA2 GLY A 228      -2.478  -3.961  10.561  1.00 81.26           H  
ATOM   3397  HA3 GLY A 228      -2.519  -5.723  10.806  1.00 81.26           H  
ATOM   3398  C   GLY A 228      -0.773  -4.771  11.548  1.00 81.26           C  
ATOM   3399  O   GLY A 228      -1.071  -4.625  12.736  1.00 81.26           O  
ATOM   3400  N   THR A 229       0.498  -4.843  11.141  1.00 82.33           N  
ATOM   3401  H   THR A 229       0.683  -4.993  10.160  1.00 82.33           H  
ATOM   3402  CA  THR A 229       1.635  -4.792  12.073  1.00 82.33           C  
ATOM   3403  HA  THR A 229       1.326  -5.240  13.018  1.00 82.33           H  
ATOM   3404  C   THR A 229       2.076  -3.359  12.388  1.00 82.33           C  
ATOM   3405  CB  THR A 229       2.822  -5.619  11.562  1.00 82.33           C  
ATOM   3406  HB  THR A 229       3.591  -5.601  12.335  1.00 82.33           H  
ATOM   3407  O   THR A 229       2.473  -3.062  13.525  1.00 82.33           O  
ATOM   3408  CG2 THR A 229       2.461  -7.082  11.300  1.00 82.33           C  
ATOM   3409 HG21 THR A 229       2.095  -7.542  12.218  1.00 82.33           H  
ATOM   3410 HG22 THR A 229       3.348  -7.613  10.955  1.00 82.33           H  
ATOM   3411 HG23 THR A 229       1.691  -7.157  10.531  1.00 82.33           H  
ATOM   3412  OG1 THR A 229       3.373  -5.060  10.402  1.00 82.33           O  
ATOM   3413  HG1 THR A 229       2.790  -5.250   9.664  1.00 82.33           H  
ATOM   3414  N   SER A 230       1.930  -2.451  11.422  1.00 85.86           N  
ATOM   3415  H   SER A 230       1.578  -2.782  10.535  1.00 85.86           H  
ATOM   3416  CA  SER A 230       2.427  -1.074  11.468  1.00 85.86           C  
ATOM   3417  HA  SER A 230       3.269  -1.033  12.159  1.00 85.86           H  
ATOM   3418  C   SER A 230       1.391  -0.051  11.953  1.00 85.86           C  
ATOM   3419  CB  SER A 230       2.964  -0.706  10.084  1.00 85.86           C  
ATOM   3420  HB2 SER A 230       3.127   0.371  10.033  1.00 85.86           H  
ATOM   3421  HB3 SER A 230       2.253  -0.995   9.311  1.00 85.86           H  
ATOM   3422  O   SER A 230       0.189  -0.293  11.945  1.00 85.86           O  
ATOM   3423  OG  SER A 230       4.204  -1.356   9.898  1.00 85.86           O  
ATOM   3424  HG  SER A 230       4.106  -2.080   9.276  1.00 85.86           H  
ATOM   3425  N   TYR A 231       1.857   1.118  12.409  1.00 85.31           N  
ATOM   3426  H   TYR A 231       2.852   1.284  12.365  1.00 85.31           H  
ATOM   3427  CA  TYR A 231       0.980   2.229  12.796  1.00 85.31           C  
ATOM   3428  HA  TYR A 231       0.035   1.827  13.161  1.00 85.31           H  
ATOM   3429  C   TYR A 231       0.677   3.135  11.600  1.00 85.31           C  
ATOM   3430  CB  TYR A 231       1.589   3.057  13.934  1.00 85.31           C  
ATOM   3431  HB2 TYR A 231       0.987   3.957  14.063  1.00 85.31           H  
ATOM   3432  HB3 TYR A 231       2.587   3.384  13.644  1.00 85.31           H  
ATOM   3433  O   TYR A 231       1.557   3.842  11.098  1.00 85.31           O  
ATOM   3434  CG  TYR A 231       1.664   2.358  15.276  1.00 85.31           C  
ATOM   3435  CD1 TYR A 231       0.566   2.399  16.159  1.00 85.31           C  
ATOM   3436  HD1 TYR A 231      -0.345   2.900  15.868  1.00 85.31           H  
ATOM   3437  CD2 TYR A 231       2.857   1.721  15.664  1.00 85.31           C  
ATOM   3438  HD2 TYR A 231       3.697   1.691  14.987  1.00 85.31           H  
ATOM   3439  CE1 TYR A 231       0.668   1.814  17.436  1.00 85.31           C  
ATOM   3440  HE1 TYR A 231      -0.157   1.867  18.130  1.00 85.31           H  
ATOM   3441  CE2 TYR A 231       2.971   1.154  16.946  1.00 85.31           C  
ATOM   3442  HE2 TYR A 231       3.897   0.686  17.245  1.00 85.31           H  
ATOM   3443  OH  TYR A 231       1.994   0.663  19.078  1.00 85.31           O  
ATOM   3444  HH  TYR A 231       2.911   0.498  19.307  1.00 85.31           H  
ATOM   3445  CZ  TYR A 231       1.881   1.214  17.839  1.00 85.31           C  
ATOM   3446  N   HIS A 232      -0.596   3.182  11.221  1.00 91.48           N  
ATOM   3447  H   HIS A 232      -1.239   2.503  11.603  1.00 91.48           H  
ATOM   3448  CA  HIS A 232      -1.120   4.069  10.184  1.00 91.48           C  
ATOM   3449  HA  HIS A 232      -0.293   4.434   9.575  1.00 91.48           H  
ATOM   3450  C   HIS A 232      -1.808   5.324  10.751  1.00 91.48           C  
ATOM   3451  CB  HIS A 232      -2.012   3.247   9.257  1.00 91.48           C  
ATOM   3452  HB2 HIS A 232      -2.779   2.761   9.860  1.00 91.48           H  
ATOM   3453  HB3 HIS A 232      -2.516   3.906   8.549  1.00 91.48           H  
ATOM   3454  O   HIS A 232      -2.434   6.079  10.010  1.00 91.48           O  
ATOM   3455  CG  HIS A 232      -1.236   2.217   8.475  1.00 91.48           C  
ATOM   3456  CD2 HIS A 232      -0.979   0.915   8.816  1.00 91.48           C  
ATOM   3457  HD2 HIS A 232      -1.304   0.406   9.711  1.00 91.48           H  
ATOM   3458  ND1 HIS A 232      -0.670   2.430   7.242  1.00 91.48           N  
ATOM   3459  HD1 HIS A 232      -0.798   3.265   6.689  1.00 91.48           H  
ATOM   3460  CE1 HIS A 232      -0.099   1.288   6.833  1.00 91.48           C  
ATOM   3461  HE1 HIS A 232       0.368   1.126   5.873  1.00 91.48           H  
ATOM   3462  NE2 HIS A 232      -0.227   0.353   7.779  1.00 91.48           N  
ATOM   3463  N   ASN A 233      -1.647   5.611  12.047  1.00 92.97           N  
ATOM   3464  H   ASN A 233      -1.179   4.943  12.643  1.00 92.97           H  
ATOM   3465  CA  ASN A 233      -2.051   6.895  12.616  1.00 92.97           C  
ATOM   3466  HA  ASN A 233      -3.073   7.103  12.299  1.00 92.97           H  
ATOM   3467  C   ASN A 233      -1.131   8.001  12.067  1.00 92.97           C  
ATOM   3468  CB  ASN A 233      -2.040   6.825  14.155  1.00 92.97           C  
ATOM   3469  HB2 ASN A 233      -1.016   6.853  14.529  1.00 92.97           H  
ATOM   3470  HB3 ASN A 233      -2.504   5.898  14.494  1.00 92.97           H  
ATOM   3471  O   ASN A 233       0.031   8.106  12.472  1.00 92.97           O  
ATOM   3472  CG  ASN A 233      -2.808   7.988  14.759  1.00 92.97           C  
ATOM   3473  ND2 ASN A 233      -3.056   7.972  16.045  1.00 92.97           N  
ATOM   3474 HD21 ASN A 233      -3.646   8.720  16.381  1.00 92.97           H  
ATOM   3475 HD22 ASN A 233      -2.921   7.146  16.610  1.00 92.97           H  
ATOM   3476  OD1 ASN A 233      -3.204   8.919  14.082  1.00 92.97           O  
ATOM   3477  N   LYS A 234      -1.616   8.751  11.077  1.00 95.39           N  
ATOM   3478  H   LYS A 234      -2.598   8.652  10.862  1.00 95.39           H  
ATOM   3479  CA  LYS A 234      -0.873   9.765  10.317  1.00 95.39           C  
ATOM   3480  HA  LYS A 234       0.024  10.051  10.868  1.00 95.39           H  
ATOM   3481  C   LYS A 234      -1.723  11.026  10.181  1.00 95.39           C  
ATOM   3482  CB  LYS A 234      -0.468   9.232   8.927  1.00 95.39           C  
ATOM   3483  HB2 LYS A 234      -1.368   9.021   8.351  1.00 95.39           H  
ATOM   3484  HB3 LYS A 234       0.073  10.014   8.394  1.00 95.39           H  
ATOM   3485  O   LYS A 234      -2.948  10.957  10.252  1.00 95.39           O  
ATOM   3486  CG  LYS A 234       0.399   7.970   8.909  1.00 95.39           C  
ATOM   3487  HG2 LYS A 234      -0.124   7.160   9.416  1.00 95.39           H  
ATOM   3488  HG3 LYS A 234       0.542   7.677   7.869  1.00 95.39           H  
ATOM   3489  CD  LYS A 234       1.785   8.147   9.529  1.00 95.39           C  
ATOM   3490  HD2 LYS A 234       1.684   8.452  10.570  1.00 95.39           H  
ATOM   3491  HD3 LYS A 234       2.342   8.905   8.979  1.00 95.39           H  
ATOM   3492  CE  LYS A 234       2.494   6.795   9.435  1.00 95.39           C  
ATOM   3493  HE2 LYS A 234       2.741   6.592   8.393  1.00 95.39           H  
ATOM   3494  HE3 LYS A 234       1.798   6.022   9.763  1.00 95.39           H  
ATOM   3495  NZ  LYS A 234       3.697   6.753  10.292  1.00 95.39           N  
ATOM   3496  HZ1 LYS A 234       3.427   6.954  11.244  1.00 95.39           H  
ATOM   3497  HZ2 LYS A 234       4.094   5.825  10.266  1.00 95.39           H  
ATOM   3498  HZ3 LYS A 234       4.380   7.429   9.981  1.00 95.39           H  
ATOM   3499  N   THR A 235      -1.065  12.162   9.976  1.00 96.91           N  
ATOM   3500  H   THR A 235      -0.061  12.129   9.872  1.00 96.91           H  
ATOM   3501  CA  THR A 235      -1.732  13.464   9.827  1.00 96.91           C  
ATOM   3502  HA  THR A 235      -2.514  13.541  10.582  1.00 96.91           H  
ATOM   3503  C   THR A 235      -2.402  13.619   8.463  1.00 96.91           C  
ATOM   3504  CB  THR A 235      -0.751  14.624  10.052  1.00 96.91           C  
ATOM   3505  HB  THR A 235      -1.291  15.569   9.986  1.00 96.91           H  
ATOM   3506  O   THR A 235      -2.088  12.890   7.515  1.00 96.91           O  
ATOM   3507  CG2 THR A 235      -0.068  14.554  11.418  1.00 96.91           C  
ATOM   3508 HG21 THR A 235       0.585  13.683  11.478  1.00 96.91           H  
ATOM   3509 HG22 THR A 235       0.516  15.460  11.581  1.00 96.91           H  
ATOM   3510 HG23 THR A 235      -0.829  14.490  12.195  1.00 96.91           H  
ATOM   3511  OG1 THR A 235       0.272  14.641   9.078  1.00 96.91           O  
ATOM   3512  HG1 THR A 235       0.829  15.386   9.313  1.00 96.91           H  
ATOM   3513  N   TRP A 236      -3.267  14.623   8.321  1.00 97.34           N  
ATOM   3514  H   TRP A 236      -3.540  15.135   9.149  1.00 97.34           H  
ATOM   3515  CA  TRP A 236      -3.903  14.997   7.057  1.00 97.34           C  
ATOM   3516  HA  TRP A 236      -4.607  14.225   6.748  1.00 97.34           H  
ATOM   3517  C   TRP A 236      -2.890  15.194   5.931  1.00 97.34           C  
ATOM   3518  CB  TRP A 236      -4.676  16.297   7.265  1.00 97.34           C  
ATOM   3519  HB2 TRP A 236      -5.399  16.138   8.066  1.00 97.34           H  
ATOM   3520  HB3 TRP A 236      -3.999  17.087   7.589  1.00 97.34           H  
ATOM   3521  O   TRP A 236      -3.043  14.656   4.835  1.00 97.34           O  
ATOM   3522  CG  TRP A 236      -5.423  16.750   6.054  1.00 97.34           C  
ATOM   3523  CD1 TRP A 236      -5.037  17.687   5.158  1.00 97.34           C  
ATOM   3524  HD1 TRP A 236      -4.119  18.252   5.219  1.00 97.34           H  
ATOM   3525  CD2 TRP A 236      -6.728  16.291   5.614  1.00 97.34           C  
ATOM   3526  CE2 TRP A 236      -7.109  17.030   4.457  1.00 97.34           C  
ATOM   3527  CE3 TRP A 236      -7.638  15.345   6.113  1.00 97.34           C  
ATOM   3528  HE3 TRP A 236      -7.396  14.790   7.008  1.00 97.34           H  
ATOM   3529  NE1 TRP A 236      -6.031  17.855   4.210  1.00 97.34           N  
ATOM   3530  HE1 TRP A 236      -6.029  18.597   3.524  1.00 97.34           H  
ATOM   3531  CH2 TRP A 236      -9.251  15.914   4.373  1.00 97.34           C  
ATOM   3532  HH2 TRP A 236     -10.231  15.764   3.945  1.00 97.34           H  
ATOM   3533  CZ2 TRP A 236      -8.361  16.867   3.844  1.00 97.34           C  
ATOM   3534  HZ2 TRP A 236      -8.648  17.476   2.999  1.00 97.34           H  
ATOM   3535  CZ3 TRP A 236      -8.878  15.154   5.492  1.00 97.34           C  
ATOM   3536  HZ3 TRP A 236      -9.559  14.431   5.916  1.00 97.34           H  
ATOM   3537  N   ALA A 237      -1.803  15.918   6.216  1.00 97.59           N  
ATOM   3538  H   ALA A 237      -1.740  16.317   7.141  1.00 97.59           H  
ATOM   3539  CA  ALA A 237      -0.739  16.173   5.248  1.00 97.59           C  
ATOM   3540  HA  ALA A 237      -1.171  16.667   4.378  1.00 97.59           H  
ATOM   3541  C   ALA A 237      -0.077  14.871   4.760  1.00 97.59           C  
ATOM   3542  CB  ALA A 237       0.281  17.118   5.892  1.00 97.59           C  
ATOM   3543  HB1 ALA A 237      -0.209  18.047   6.184  1.00 97.59           H  
ATOM   3544  HB2 ALA A 237       1.071  17.344   5.175  1.00 97.59           H  
ATOM   3545  HB3 ALA A 237       0.721  16.651   6.773  1.00 97.59           H  
ATOM   3546  O   ALA A 237       0.196  14.727   3.568  1.00 97.59           O  
ATOM   3547  N   GLN A 238       0.132  13.905   5.659  1.00 97.42           N  
ATOM   3548  H   GLN A 238      -0.199  14.048   6.603  1.00 97.42           H  
ATOM   3549  CA  GLN A 238       0.712  12.603   5.324  1.00 97.42           C  
ATOM   3550  HA  GLN A 238       1.596  12.750   4.705  1.00 97.42           H  
ATOM   3551  C   GLN A 238      -0.259  11.731   4.519  1.00 97.42           C  
ATOM   3552  CB  GLN A 238       1.123  11.888   6.616  1.00 97.42           C  
ATOM   3553  HB2 GLN A 238       1.380  10.854   6.386  1.00 97.42           H  
ATOM   3554  HB3 GLN A 238       0.275  11.895   7.300  1.00 97.42           H  
ATOM   3555  O   GLN A 238       0.156  11.093   3.555  1.00 97.42           O  
ATOM   3556  CG  GLN A 238       2.327  12.547   7.298  1.00 97.42           C  
ATOM   3557  HG2 GLN A 238       2.128  13.603   7.480  1.00 97.42           H  
ATOM   3558  HG3 GLN A 238       3.185  12.478   6.629  1.00 97.42           H  
ATOM   3559  CD  GLN A 238       2.668  11.889   8.633  1.00 97.42           C  
ATOM   3560  NE2 GLN A 238       3.927  11.606   8.887  1.00 97.42           N  
ATOM   3561 HE21 GLN A 238       4.644  11.871   8.227  1.00 97.42           H  
ATOM   3562 HE22 GLN A 238       4.123  11.307   9.832  1.00 97.42           H  
ATOM   3563  OE1 GLN A 238       1.834  11.610   9.479  1.00 97.42           O  
ATOM   3564  N   TYR A 239      -1.550  11.718   4.858  1.00 97.73           N  
ATOM   3565  H   TYR A 239      -1.845  12.228   5.679  1.00 97.73           H  
ATOM   3566  CA  TYR A 239      -2.565  11.009   4.070  1.00 97.73           C  
ATOM   3567  HA  TYR A 239      -2.221   9.991   3.888  1.00 97.73           H  
ATOM   3568  C   TYR A 239      -2.792  11.640   2.690  1.00 97.73           C  
ATOM   3569  CB  TYR A 239      -3.875  10.940   4.863  1.00 97.73           C  
ATOM   3570  HB2 TYR A 239      -4.710  10.894   4.163  1.00 97.73           H  
ATOM   3571  HB3 TYR A 239      -4.007  11.843   5.459  1.00 97.73           H  
ATOM   3572  O   TYR A 239      -3.020  10.926   1.711  1.00 97.73           O  
ATOM   3573  CG  TYR A 239      -3.954   9.709   5.741  1.00 97.73           C  
ATOM   3574  CD1 TYR A 239      -4.194   8.465   5.134  1.00 97.73           C  
ATOM   3575  HD1 TYR A 239      -4.365   8.415   4.069  1.00 97.73           H  
ATOM   3576  CD2 TYR A 239      -3.801   9.790   7.137  1.00 97.73           C  
ATOM   3577  HD2 TYR A 239      -3.631  10.744   7.613  1.00 97.73           H  
ATOM   3578  CE1 TYR A 239      -4.266   7.295   5.905  1.00 97.73           C  
ATOM   3579  HE1 TYR A 239      -4.483   6.345   5.439  1.00 97.73           H  
ATOM   3580  CE2 TYR A 239      -3.870   8.618   7.917  1.00 97.73           C  
ATOM   3581  HE2 TYR A 239      -3.764   8.680   8.990  1.00 97.73           H  
ATOM   3582  OH  TYR A 239      -4.081   6.213   8.005  1.00 97.73           O  
ATOM   3583  HH  TYR A 239      -3.624   6.291   8.845  1.00 97.73           H  
ATOM   3584  CZ  TYR A 239      -4.084   7.368   7.295  1.00 97.73           C  
ATOM   3585  N   SER A 240      -2.683  12.965   2.591  1.00 96.99           N  
ATOM   3586  H   SER A 240      -2.581  13.490   3.447  1.00 96.99           H  
ATOM   3587  CA  SER A 240      -2.779  13.711   1.336  1.00 96.99           C  
ATOM   3588  HA  SER A 240      -3.706  13.435   0.833  1.00 96.99           H  
ATOM   3589  C   SER A 240      -1.621  13.390   0.385  1.00 96.99           C  
ATOM   3590  CB  SER A 240      -2.850  15.206   1.653  1.00 96.99           C  
ATOM   3591  HB2 SER A 240      -3.805  15.429   2.129  1.00 96.99           H  
ATOM   3592  HB3 SER A 240      -2.050  15.464   2.348  1.00 96.99           H  
ATOM   3593  O   SER A 240      -1.867  13.038  -0.770  1.00 96.99           O  
ATOM   3594  OG  SER A 240      -2.697  15.995   0.491  1.00 96.99           O  
ATOM   3595  HG  SER A 240      -3.413  15.825  -0.125  1.00 96.99           H  
ATOM   3596  N   GLN A 241      -0.378  13.459   0.874  1.00 94.41           N  
ATOM   3597  H   GLN A 241      -0.255  13.760   1.831  1.00 94.41           H  
ATOM   3598  CA  GLN A 241       0.829  13.255   0.062  1.00 94.41           C  
ATOM   3599  HA  GLN A 241       0.668  13.686  -0.926  1.00 94.41           H  
ATOM   3600  C   GLN A 241       1.180  11.778  -0.157  1.00 94.41           C  
ATOM   3601  CB  GLN A 241       2.015  13.977   0.719  1.00 94.41           C  
ATOM   3602  HB2 GLN A 241       2.926  13.723   0.176  1.00 94.41           H  
ATOM   3603  HB3 GLN A 241       2.123  13.635   1.748  1.00 94.41           H  
ATOM   3604  O   GLN A 241       1.773  11.440  -1.179  1.00 94.41           O  
ATOM   3605  CG  GLN A 241       1.848  15.504   0.695  1.00 94.41           C  
ATOM   3606  HG2 GLN A 241       1.790  15.842  -0.339  1.00 94.41           H  
ATOM   3607  HG3 GLN A 241       0.918  15.779   1.192  1.00 94.41           H  
ATOM   3608  CD  GLN A 241       2.990  16.247   1.383  1.00 94.41           C  
ATOM   3609  NE2 GLN A 241       2.840  17.535   1.603  1.00 94.41           N  
ATOM   3610 HE21 GLN A 241       3.614  17.991   2.066  1.00 94.41           H  
ATOM   3611 HE22 GLN A 241       1.979  17.997   1.347  1.00 94.41           H  
ATOM   3612  OE1 GLN A 241       4.035  15.721   1.728  1.00 94.41           O  
ATOM   3613  N   GLY A 242       0.807  10.905   0.780  1.00 95.01           N  
ATOM   3614  H   GLY A 242       0.391  11.268   1.626  1.00 95.01           H  
ATOM   3615  CA  GLY A 242       1.234   9.510   0.810  1.00 95.01           C  
ATOM   3616  HA2 GLY A 242       1.555   9.182  -0.179  1.00 95.01           H  
ATOM   3617  HA3 GLY A 242       0.388   8.888   1.103  1.00 95.01           H  
ATOM   3618  C   GLY A 242       2.373   9.258   1.794  1.00 95.01           C  
ATOM   3619  O   GLY A 242       3.088  10.166   2.217  1.00 95.01           O  
ATOM   3620  N   TYR A 243       2.536   7.996   2.180  1.00 95.46           N  
ATOM   3621  H   TYR A 243       1.943   7.294   1.762  1.00 95.46           H  
ATOM   3622  CA  TYR A 243       3.636   7.531   3.017  1.00 95.46           C  
ATOM   3623  HA  TYR A 243       4.529   8.097   2.753  1.00 95.46           H  
ATOM   3624  C   TYR A 243       3.926   6.052   2.751  1.00 95.46           C  
ATOM   3625  CB  TYR A 243       3.329   7.785   4.504  1.00 95.46           C  
ATOM   3626  HB2 TYR A 243       4.190   7.473   5.094  1.00 95.46           H  
ATOM   3627  HB3 TYR A 243       3.213   8.858   4.657  1.00 95.46           H  
ATOM   3628  O   TYR A 243       3.040   5.279   2.398  1.00 95.46           O  
ATOM   3629  CG  TYR A 243       2.094   7.082   5.036  1.00 95.46           C  
ATOM   3630  CD1 TYR A 243       0.850   7.743   5.037  1.00 95.46           C  
ATOM   3631  HD1 TYR A 243       0.774   8.748   4.648  1.00 95.46           H  
ATOM   3632  CD2 TYR A 243       2.190   5.761   5.513  1.00 95.46           C  
ATOM   3633  HD2 TYR A 243       3.136   5.242   5.485  1.00 95.46           H  
ATOM   3634  CE1 TYR A 243      -0.303   7.085   5.507  1.00 95.46           C  
ATOM   3635  HE1 TYR A 243      -1.259   7.587   5.490  1.00 95.46           H  
ATOM   3636  CE2 TYR A 243       1.043   5.100   5.985  1.00 95.46           C  
ATOM   3637  HE2 TYR A 243       1.120   4.080   6.334  1.00 95.46           H  
ATOM   3638  OH  TYR A 243      -1.312   5.117   6.433  1.00 95.46           O  
ATOM   3639  HH  TYR A 243      -2.097   5.669   6.405  1.00 95.46           H  
ATOM   3640  CZ  TYR A 243      -0.207   5.759   5.980  1.00 95.46           C  
ATOM   3641  N   HIS A 244       5.170   5.638   2.971  1.00 93.96           N  
ATOM   3642  H   HIS A 244       5.867   6.307   3.267  1.00 93.96           H  
ATOM   3643  CA  HIS A 244       5.618   4.262   2.780  1.00 93.96           C  
ATOM   3644  HA  HIS A 244       4.768   3.598   2.629  1.00 93.96           H  
ATOM   3645  C   HIS A 244       6.367   3.800   4.031  1.00 93.96           C  
ATOM   3646  CB  HIS A 244       6.491   4.217   1.522  1.00 93.96           C  
ATOM   3647  HB2 HIS A 244       7.382   4.827   1.670  1.00 93.96           H  
ATOM   3648  HB3 HIS A 244       5.929   4.638   0.688  1.00 93.96           H  
ATOM   3649  O   HIS A 244       7.373   4.410   4.394  1.00 93.96           O  
ATOM   3650  CG  HIS A 244       6.914   2.825   1.149  1.00 93.96           C  
ATOM   3651  CD2 HIS A 244       6.380   2.065   0.146  1.00 93.96           C  
ATOM   3652  HD2 HIS A 244       5.579   2.352  -0.519  1.00 93.96           H  
ATOM   3653  ND1 HIS A 244       7.916   2.083   1.738  1.00 93.96           N  
ATOM   3654  HD1 HIS A 244       8.479   2.349   2.533  1.00 93.96           H  
ATOM   3655  CE1 HIS A 244       7.986   0.905   1.094  1.00 93.96           C  
ATOM   3656  HE1 HIS A 244       8.670   0.100   1.318  1.00 93.96           H  
ATOM   3657  NE2 HIS A 244       7.070   0.857   0.121  1.00 93.96           N  
ATOM   3658  N   ILE A 245       5.864   2.766   4.710  1.00 92.72           N  
ATOM   3659  H   ILE A 245       5.065   2.274   4.338  1.00 92.72           H  
ATOM   3660  CA  ILE A 245       6.527   2.158   5.874  1.00 92.72           C  
ATOM   3661  HA  ILE A 245       7.217   2.879   6.314  1.00 92.72           H  
ATOM   3662  C   ILE A 245       7.371   0.980   5.385  1.00 92.72           C  
ATOM   3663  CB  ILE A 245       5.509   1.750   6.973  1.00 92.72           C  
ATOM   3664  HB  ILE A 245       4.875   0.949   6.593  1.00 92.72           H  
ATOM   3665  O   ILE A 245       8.578   0.959   5.604  1.00 92.72           O  
ATOM   3666  CG1 ILE A 245       4.598   2.941   7.362  1.00 92.72           C  
ATOM   3667 HG12 ILE A 245       4.103   3.314   6.465  1.00 92.72           H  
ATOM   3668 HG13 ILE A 245       5.210   3.745   7.771  1.00 92.72           H  
ATOM   3669  CG2 ILE A 245       6.253   1.187   8.195  1.00 92.72           C  
ATOM   3670 HG21 ILE A 245       6.924   1.936   8.615  1.00 92.72           H  
ATOM   3671 HG22 ILE A 245       5.544   0.854   8.954  1.00 92.72           H  
ATOM   3672 HG23 ILE A 245       6.832   0.309   7.907  1.00 92.72           H  
ATOM   3673  CD1 ILE A 245       3.481   2.604   8.358  1.00 92.72           C  
ATOM   3674 HD11 ILE A 245       2.917   1.740   8.006  1.00 92.72           H  
ATOM   3675 HD12 ILE A 245       2.804   3.454   8.442  1.00 92.72           H  
ATOM   3676 HD13 ILE A 245       3.902   2.399   9.342  1.00 92.72           H  
ATOM   3677  N   ASP A 246       6.745   0.059   4.652  1.00 91.84           N  
ATOM   3678  H   ASP A 246       5.756   0.169   4.480  1.00 91.84           H  
ATOM   3679  CA  ASP A 246       7.369  -1.097   4.007  1.00 91.84           C  
ATOM   3680  HA  ASP A 246       8.330  -0.795   3.590  1.00 91.84           H  
ATOM   3681  C   ASP A 246       6.494  -1.612   2.840  1.00 91.84           C  
ATOM   3682  CB  ASP A 246       7.636  -2.190   5.064  1.00 91.84           C  
ATOM   3683  HB2 ASP A 246       8.173  -3.014   4.593  1.00 91.84           H  
ATOM   3684  HB3 ASP A 246       8.287  -1.786   5.840  1.00 91.84           H  
ATOM   3685  O   ASP A 246       5.407  -1.088   2.588  1.00 91.84           O  
ATOM   3686  CG  ASP A 246       6.363  -2.742   5.708  1.00 91.84           C  
ATOM   3687  OD1 ASP A 246       5.527  -3.293   4.967  1.00 91.84           O  
ATOM   3688  OD2 ASP A 246       6.199  -2.646   6.942  1.00 91.84           O  
ATOM   3689  N   ASP A 247       6.948  -2.661   2.144  1.00 87.95           N  
ATOM   3690  H   ASP A 247       7.861  -3.026   2.372  1.00 87.95           H  
ATOM   3691  CA  ASP A 247       6.264  -3.245   0.976  1.00 87.95           C  
ATOM   3692  HA  ASP A 247       6.162  -2.470   0.216  1.00 87.95           H  
ATOM   3693  C   ASP A 247       4.852  -3.797   1.264  1.00 87.95           C  
ATOM   3694  CB  ASP A 247       7.121  -4.390   0.403  1.00 87.95           C  
ATOM   3695  HB2 ASP A 247       6.534  -4.928  -0.341  1.00 87.95           H  
ATOM   3696  HB3 ASP A 247       7.357  -5.090   1.204  1.00 87.95           H  
ATOM   3697  O   ASP A 247       4.075  -4.068   0.341  1.00 87.95           O  
ATOM   3698  CG  ASP A 247       8.412  -3.939  -0.281  1.00 87.95           C  
ATOM   3699  OD1 ASP A 247       8.505  -2.752  -0.655  1.00 87.95           O  
ATOM   3700  OD2 ASP A 247       9.284  -4.811  -0.472  1.00 87.95           O  
ATOM   3701  N   ASN A 248       4.503  -4.009   2.532  1.00 85.89           N  
ATOM   3702  H   ASN A 248       5.157  -3.731   3.250  1.00 85.89           H  
ATOM   3703  CA  ASN A 248       3.204  -4.486   3.000  1.00 85.89           C  
ATOM   3704  HA  ASN A 248       2.587  -4.748   2.141  1.00 85.89           H  
ATOM   3705  C   ASN A 248       2.402  -3.423   3.762  1.00 85.89           C  
ATOM   3706  CB  ASN A 248       3.408  -5.752   3.843  1.00 85.89           C  
ATOM   3707  HB2 ASN A 248       2.444  -6.108   4.207  1.00 85.89           H  
ATOM   3708  HB3 ASN A 248       4.016  -5.508   4.714  1.00 85.89           H  
ATOM   3709  O   ASN A 248       1.227  -3.663   4.034  1.00 85.89           O  
ATOM   3710  CG  ASN A 248       4.050  -6.869   3.050  1.00 85.89           C  
ATOM   3711  ND2 ASN A 248       5.134  -7.419   3.542  1.00 85.89           N  
ATOM   3712 HD21 ASN A 248       5.509  -7.030   4.395  1.00 85.89           H  
ATOM   3713 HD22 ASN A 248       5.642  -8.061   2.951  1.00 85.89           H  
ATOM   3714  OD1 ASN A 248       3.592  -7.251   1.976  1.00 85.89           O  
ATOM   3715  N   ASN A 249       2.997  -2.264   4.047  1.00 89.78           N  
ATOM   3716  H   ASN A 249       3.982  -2.190   3.834  1.00 89.78           H  
ATOM   3717  CA  ASN A 249       2.409  -1.181   4.824  1.00 89.78           C  
ATOM   3718  HA  ASN A 249       1.327  -1.305   4.867  1.00 89.78           H  
ATOM   3719  C   ASN A 249       2.722   0.176   4.178  1.00 89.78           C  
ATOM   3720  CB  ASN A 249       2.919  -1.266   6.267  1.00 89.78           C  
ATOM   3721  HB2 ASN A 249       4.007  -1.207   6.277  1.00 89.78           H  
ATOM   3722  HB3 ASN A 249       2.518  -0.433   6.844  1.00 89.78           H  
ATOM   3723  O   ASN A 249       3.748   0.805   4.444  1.00 89.78           O  
ATOM   3724  CG  ASN A 249       2.479  -2.546   6.944  1.00 89.78           C  
ATOM   3725  ND2 ASN A 249       3.401  -3.413   7.281  1.00 89.78           N  
ATOM   3726 HD21 ASN A 249       4.362  -3.275   7.002  1.00 89.78           H  
ATOM   3727 HD22 ASN A 249       3.079  -4.284   7.678  1.00 89.78           H  
ATOM   3728  OD1 ASN A 249       1.306  -2.764   7.192  1.00 89.78           O  
ATOM   3729  N   PHE A 250       1.818   0.671   3.340  1.00 94.07           N  
ATOM   3730  H   PHE A 250       0.964   0.155   3.186  1.00 94.07           H  
ATOM   3731  CA  PHE A 250       1.971   1.978   2.695  1.00 94.07           C  
ATOM   3732  HA  PHE A 250       2.448   2.667   3.393  1.00 94.07           H  
ATOM   3733  C   PHE A 250       0.623   2.575   2.315  1.00 94.07           C  
ATOM   3734  CB  PHE A 250       2.865   1.860   1.453  1.00 94.07           C  
ATOM   3735  HB2 PHE A 250       3.811   1.397   1.733  1.00 94.07           H  
ATOM   3736  HB3 PHE A 250       3.101   2.861   1.091  1.00 94.07           H  
ATOM   3737  O   PHE A 250      -0.371   1.864   2.229  1.00 94.07           O  
ATOM   3738  CG  PHE A 250       2.248   1.083   0.312  1.00 94.07           C  
ATOM   3739  CD1 PHE A 250       2.565  -0.275   0.158  1.00 94.07           C  
ATOM   3740  HD1 PHE A 250       3.247  -0.756   0.843  1.00 94.07           H  
ATOM   3741  CD2 PHE A 250       1.416   1.727  -0.627  1.00 94.07           C  
ATOM   3742  HD2 PHE A 250       1.192   2.779  -0.528  1.00 94.07           H  
ATOM   3743  CE1 PHE A 250       2.087  -0.967  -0.961  1.00 94.07           C  
ATOM   3744  HE1 PHE A 250       2.463  -1.959  -1.161  1.00 94.07           H  
ATOM   3745  CE2 PHE A 250       0.885   1.010  -1.711  1.00 94.07           C  
ATOM   3746  HE2 PHE A 250       0.257   1.504  -2.437  1.00 94.07           H  
ATOM   3747  CZ  PHE A 250       1.234  -0.339  -1.878  1.00 94.07           C  
ATOM   3748  HZ  PHE A 250       0.902  -0.885  -2.748  1.00 94.07           H  
ATOM   3749  N   TRP A 251       0.617   3.875   2.035  1.00 95.36           N  
ATOM   3750  H   TRP A 251       1.490   4.376   2.115  1.00 95.36           H  
ATOM   3751  CA  TRP A 251      -0.514   4.634   1.520  1.00 95.36           C  
ATOM   3752  HA  TRP A 251      -1.290   3.960   1.157  1.00 95.36           H  
ATOM   3753  C   TRP A 251      -0.047   5.524   0.370  1.00 95.36           C  
ATOM   3754  CB  TRP A 251      -1.083   5.485   2.652  1.00 95.36           C  
ATOM   3755  HB2 TRP A 251      -0.297   6.154   3.005  1.00 95.36           H  
ATOM   3756  HB3 TRP A 251      -1.367   4.829   3.474  1.00 95.36           H  
ATOM   3757  O   TRP A 251       0.829   6.368   0.550  1.00 95.36           O  
ATOM   3758  CG  TRP A 251      -2.272   6.305   2.275  1.00 95.36           C  
ATOM   3759  CD1 TRP A 251      -2.261   7.594   1.873  1.00 95.36           C  
ATOM   3760  HD1 TRP A 251      -1.376   8.208   1.800  1.00 95.36           H  
ATOM   3761  CD2 TRP A 251      -3.671   5.915   2.314  1.00 95.36           C  
ATOM   3762  CE2 TRP A 251      -4.462   7.014   1.865  1.00 95.36           C  
ATOM   3763  CE3 TRP A 251      -4.346   4.751   2.729  1.00 95.36           C  
ATOM   3764  HE3 TRP A 251      -3.783   3.905   3.094  1.00 95.36           H  
ATOM   3765  NE1 TRP A 251      -3.547   8.010   1.596  1.00 95.36           N  
ATOM   3766  HE1 TRP A 251      -3.778   8.968   1.374  1.00 95.36           H  
ATOM   3767  CH2 TRP A 251      -6.507   5.782   2.247  1.00 95.36           C  
ATOM   3768  HH2 TRP A 251      -7.586   5.729   2.245  1.00 95.36           H  
ATOM   3769  CZ2 TRP A 251      -5.861   6.956   1.824  1.00 95.36           C  
ATOM   3770  HZ2 TRP A 251      -6.438   7.808   1.499  1.00 95.36           H  
ATOM   3771  CZ3 TRP A 251      -5.748   4.689   2.704  1.00 95.36           C  
ATOM   3772  HZ3 TRP A 251      -6.238   3.793   3.055  1.00 95.36           H  
ATOM   3773  N   LEU A 252      -0.645   5.365  -0.808  1.00 94.47           N  
ATOM   3774  H   LEU A 252      -1.337   4.636  -0.902  1.00 94.47           H  
ATOM   3775  CA  LEU A 252      -0.225   6.050  -2.031  1.00 94.47           C  
ATOM   3776  HA  LEU A 252       0.835   5.848  -2.182  1.00 94.47           H  
ATOM   3777  C   LEU A 252      -0.390   7.576  -1.961  1.00 94.47           C  
ATOM   3778  CB  LEU A 252      -1.020   5.435  -3.197  1.00 94.47           C  
ATOM   3779  HB2 LEU A 252      -0.806   4.366  -3.229  1.00 94.47           H  
ATOM   3780  HB3 LEU A 252      -2.084   5.568  -3.004  1.00 94.47           H  
ATOM   3781  O   LEU A 252       0.341   8.300  -2.629  1.00 94.47           O  
ATOM   3782  CG  LEU A 252      -0.723   6.017  -4.583  1.00 94.47           C  
ATOM   3783  HG  LEU A 252      -1.005   7.069  -4.603  1.00 94.47           H  
ATOM   3784  CD1 LEU A 252       0.748   5.885  -4.966  1.00 94.47           C  
ATOM   3785 HD11 LEU A 252       1.381   6.427  -4.264  1.00 94.47           H  
ATOM   3786 HD12 LEU A 252       1.044   4.836  -4.979  1.00 94.47           H  
ATOM   3787 HD13 LEU A 252       0.903   6.331  -5.948  1.00 94.47           H  
ATOM   3788  CD2 LEU A 252      -1.567   5.288  -5.625  1.00 94.47           C  
ATOM   3789 HD21 LEU A 252      -1.293   5.645  -6.617  1.00 94.47           H  
ATOM   3790 HD22 LEU A 252      -2.626   5.478  -5.450  1.00 94.47           H  
ATOM   3791 HD23 LEU A 252      -1.376   4.216  -5.578  1.00 94.47           H  
ATOM   3792  N   GLY A 253      -1.323   8.069  -1.145  1.00 95.49           N  
ATOM   3793  H   GLY A 253      -1.862   7.408  -0.603  1.00 95.49           H  
ATOM   3794  CA  GLY A 253      -1.649   9.491  -1.027  1.00 95.49           C  
ATOM   3795  HA2 GLY A 253      -1.748   9.746   0.028  1.00 95.49           H  
ATOM   3796  HA3 GLY A 253      -0.845  10.104  -1.435  1.00 95.49           H  
ATOM   3797  C   GLY A 253      -2.932   9.854  -1.764  1.00 95.49           C  
ATOM   3798  O   GLY A 253      -3.137   9.442  -2.905  1.00 95.49           O  
ATOM   3799  N   LEU A 254      -3.800  10.638  -1.122  1.00 96.33           N  
ATOM   3800  H   LEU A 254      -3.552  10.968  -0.200  1.00 96.33           H  
ATOM   3801  CA  LEU A 254      -5.106  11.014  -1.675  1.00 96.33           C  
ATOM   3802  HA  LEU A 254      -5.658  10.106  -1.920  1.00 96.33           H  
ATOM   3803  C   LEU A 254      -4.981  11.817  -2.977  1.00 96.33           C  
ATOM   3804  CB  LEU A 254      -5.904  11.809  -0.628  1.00 96.33           C  
ATOM   3805  HB2 LEU A 254      -6.803  12.204  -1.100  1.00 96.33           H  
ATOM   3806  HB3 LEU A 254      -5.308  12.664  -0.312  1.00 96.33           H  
ATOM   3807  O   LEU A 254      -5.762  11.595  -3.898  1.00 96.33           O  
ATOM   3808  CG  LEU A 254      -6.327  10.980   0.598  1.00 96.33           C  
ATOM   3809  HG  LEU A 254      -5.505  10.336   0.913  1.00 96.33           H  
ATOM   3810  CD1 LEU A 254      -6.682  11.887   1.770  1.00 96.33           C  
ATOM   3811 HD11 LEU A 254      -7.605  12.427   1.560  1.00 96.33           H  
ATOM   3812 HD12 LEU A 254      -6.837  11.273   2.657  1.00 96.33           H  
ATOM   3813 HD13 LEU A 254      -5.877  12.594   1.970  1.00 96.33           H  
ATOM   3814  CD2 LEU A 254      -7.539  10.107   0.276  1.00 96.33           C  
ATOM   3815 HD21 LEU A 254      -7.878   9.598   1.179  1.00 96.33           H  
ATOM   3816 HD22 LEU A 254      -8.359  10.725  -0.090  1.00 96.33           H  
ATOM   3817 HD23 LEU A 254      -7.283   9.361  -0.476  1.00 96.33           H  
ATOM   3818  N   GLU A 255      -3.977  12.691  -3.107  1.00 95.10           N  
ATOM   3819  H   GLU A 255      -3.346  12.833  -2.331  1.00 95.10           H  
ATOM   3820  CA  GLU A 255      -3.758  13.440  -4.355  1.00 95.10           C  
ATOM   3821  HA  GLU A 255      -4.704  13.875  -4.677  1.00 95.10           H  
ATOM   3822  C   GLU A 255      -3.294  12.537  -5.507  1.00 95.10           C  
ATOM   3823  CB  GLU A 255      -2.745  14.575  -4.132  1.00 95.10           C  
ATOM   3824  HB2 GLU A 255      -2.400  14.945  -5.098  1.00 95.10           H  
ATOM   3825  HB3 GLU A 255      -1.878  14.183  -3.600  1.00 95.10           H  
ATOM   3826  O   GLU A 255      -3.715  12.715  -6.654  1.00 95.10           O  
ATOM   3827  CG  GLU A 255      -3.330  15.758  -3.344  1.00 95.10           C  
ATOM   3828  HG2 GLU A 255      -2.526  16.470  -3.158  1.00 95.10           H  
ATOM   3829  HG3 GLU A 255      -3.674  15.392  -2.376  1.00 95.10           H  
ATOM   3830  CD  GLU A 255      -4.486  16.496  -4.062  1.00 95.10           C  
ATOM   3831  OE1 GLU A 255      -5.196  17.270  -3.386  1.00 95.10           O  
ATOM   3832  OE2 GLU A 255      -4.703  16.313  -5.292  1.00 95.10           O  
ATOM   3833  N   ASN A 256      -2.477  11.525  -5.207  1.00 92.74           N  
ATOM   3834  H   ASN A 256      -2.206  11.398  -4.243  1.00 92.74           H  
ATOM   3835  CA  ASN A 256      -2.022  10.549  -6.197  1.00 92.74           C  
ATOM   3836  HA  ASN A 256      -1.683  11.076  -7.089  1.00 92.74           H  
ATOM   3837  C   ASN A 256      -3.176   9.634  -6.626  1.00 92.74           C  
ATOM   3838  CB  ASN A 256      -0.838   9.760  -5.619  1.00 92.74           C  
ATOM   3839  HB2 ASN A 256      -1.133   9.316  -4.668  1.00 92.74           H  
ATOM   3840  HB3 ASN A 256      -0.561   8.959  -6.305  1.00 92.74           H  
ATOM   3841  O   ASN A 256      -3.407   9.471  -7.823  1.00 92.74           O  
ATOM   3842  CG  ASN A 256       0.391  10.621  -5.397  1.00 92.74           C  
ATOM   3843  ND2 ASN A 256       1.192  10.305  -4.410  1.00 92.74           N  
ATOM   3844 HD21 ASN A 256       1.950  10.937  -4.198  1.00 92.74           H  
ATOM   3845 HD22 ASN A 256       0.960   9.550  -3.780  1.00 92.74           H  
ATOM   3846  OD1 ASN A 256       0.639  11.589  -6.097  1.00 92.74           O  
ATOM   3847  N   MET A 257      -3.955   9.115  -5.666  1.00 93.23           N  
ATOM   3848  H   MET A 257      -3.715   9.301  -4.703  1.00 93.23           H  
ATOM   3849  CA  MET A 257      -5.160   8.323  -5.943  1.00 93.23           C  
ATOM   3850  HA  MET A 257      -4.886   7.434  -6.511  1.00 93.23           H  
ATOM   3851  C   MET A 257      -6.161   9.116  -6.782  1.00 93.23           C  
ATOM   3852  CB  MET A 257      -5.851   7.891  -4.644  1.00 93.23           C  
ATOM   3853  HB2 MET A 257      -6.055   8.771  -4.033  1.00 93.23           H  
ATOM   3854  HB3 MET A 257      -6.803   7.424  -4.895  1.00 93.23           H  
ATOM   3855  O   MET A 257      -6.637   8.613  -7.793  1.00 93.23           O  
ATOM   3856  CG  MET A 257      -5.049   6.891  -3.814  1.00 93.23           C  
ATOM   3857  HG2 MET A 257      -4.070   7.311  -3.583  1.00 93.23           H  
ATOM   3858  HG3 MET A 257      -4.901   5.977  -4.389  1.00 93.23           H  
ATOM   3859  SD  MET A 257      -5.895   6.481  -2.265  1.00 93.23           S  
ATOM   3860  CE  MET A 257      -4.503   5.832  -1.312  1.00 93.23           C  
ATOM   3861  HE1 MET A 257      -3.958   5.107  -1.917  1.00 93.23           H  
ATOM   3862  HE2 MET A 257      -3.835   6.650  -1.041  1.00 93.23           H  
ATOM   3863  HE3 MET A 257      -4.871   5.348  -0.408  1.00 93.23           H  
ATOM   3864  N   ARG A 258      -6.437  10.375  -6.418  1.00 92.42           N  
ATOM   3865  H   ARG A 258      -6.042  10.725  -5.556  1.00 92.42           H  
ATOM   3866  CA  ARG A 258      -7.311  11.263  -7.192  1.00 92.42           C  
ATOM   3867  HA  ARG A 258      -8.297  10.806  -7.275  1.00 92.42           H  
ATOM   3868  C   ARG A 258      -6.800  11.468  -8.613  1.00 92.42           C  
ATOM   3869  CB  ARG A 258      -7.439  12.606  -6.461  1.00 92.42           C  
ATOM   3870  HB2 ARG A 258      -7.840  12.434  -5.462  1.00 92.42           H  
ATOM   3871  HB3 ARG A 258      -6.456  13.068  -6.368  1.00 92.42           H  
ATOM   3872  O   ARG A 258      -7.592  11.436  -9.548  1.00 92.42           O  
ATOM   3873  CG  ARG A 258      -8.382  13.551  -7.215  1.00 92.42           C  
ATOM   3874  HG2 ARG A 258      -9.363  13.080  -7.280  1.00 92.42           H  
ATOM   3875  HG3 ARG A 258      -8.036  13.697  -8.239  1.00 92.42           H  
ATOM   3876  CD  ARG A 258      -8.486  14.918  -6.529  1.00 92.42           C  
ATOM   3877  HD2 ARG A 258      -9.367  15.438  -6.904  1.00 92.42           H  
ATOM   3878  HD3 ARG A 258      -8.622  14.767  -5.458  1.00 92.42           H  
ATOM   3879  NE  ARG A 258      -7.277  15.730  -6.772  1.00 92.42           N  
ATOM   3880  HE  ARG A 258      -6.611  15.820  -6.019  1.00 92.42           H  
ATOM   3881  NH1 ARG A 258      -7.629  16.209  -9.001  1.00 92.42           N  
ATOM   3882 HH11 ARG A 258      -8.499  15.697  -8.959  1.00 92.42           H  
ATOM   3883 HH12 ARG A 258      -7.257  16.520  -9.887  1.00 92.42           H  
ATOM   3884  NH2 ARG A 258      -5.719  16.801  -7.963  1.00 92.42           N  
ATOM   3885 HH21 ARG A 258      -5.297  17.101  -8.830  1.00 92.42           H  
ATOM   3886 HH22 ARG A 258      -5.180  16.752  -7.110  1.00 92.42           H  
ATOM   3887  CZ  ARG A 258      -6.892  16.248  -7.920  1.00 92.42           C  
ATOM   3888  N   THR A 259      -5.497  11.686  -8.784  1.00 91.23           N  
ATOM   3889  H   THR A 259      -4.905  11.722  -7.967  1.00 91.23           H  
ATOM   3890  CA  THR A 259      -4.906  11.886 -10.114  1.00 91.23           C  
ATOM   3891  HA  THR A 259      -5.445  12.691 -10.612  1.00 91.23           H  
ATOM   3892  C   THR A 259      -5.071  10.634 -10.976  1.00 91.23           C  
ATOM   3893  CB  THR A 259      -3.433  12.304 -10.023  1.00 91.23           C  
ATOM   3894  HB  THR A 259      -2.847  11.515  -9.550  1.00 91.23           H  
ATOM   3895  O   THR A 259      -5.505  10.755 -12.117  1.00 91.23           O  
ATOM   3896  CG2 THR A 259      -2.844  12.617 -11.400  1.00 91.23           C  
ATOM   3897 HG21 THR A 259      -1.868  13.086 -11.281  1.00 91.23           H  
ATOM   3898 HG22 THR A 259      -3.501  13.301 -11.937  1.00 91.23           H  
ATOM   3899 HG23 THR A 259      -2.733  11.699 -11.977  1.00 91.23           H  
ATOM   3900  OG1 THR A 259      -3.317  13.487  -9.260  1.00 91.23           O  
ATOM   3901  HG1 THR A 259      -3.440  13.251  -8.338  1.00 91.23           H  
ATOM   3902  N   ILE A 260      -4.825   9.444 -10.421  1.00 88.43           N  
ATOM   3903  H   ILE A 260      -4.485   9.413  -9.470  1.00 88.43           H  
ATOM   3904  CA  ILE A 260      -5.036   8.162 -11.114  1.00 88.43           C  
ATOM   3905  HA  ILE A 260      -4.499   8.178 -12.063  1.00 88.43           H  
ATOM   3906  C   ILE A 260      -6.521   7.958 -11.450  1.00 88.43           C  
ATOM   3907  CB  ILE A 260      -4.473   7.001 -10.260  1.00 88.43           C  
ATOM   3908  HB  ILE A 260      -4.899   7.074  -9.260  1.00 88.43           H  
ATOM   3909  O   ILE A 260      -6.847   7.629 -12.585  1.00 88.43           O  
ATOM   3910  CG1 ILE A 260      -2.934   7.107 -10.159  1.00 88.43           C  
ATOM   3911 HG12 ILE A 260      -2.484   6.782 -11.097  1.00 88.43           H  
ATOM   3912 HG13 ILE A 260      -2.638   8.143  -9.994  1.00 88.43           H  
ATOM   3913  CG2 ILE A 260      -4.858   5.629 -10.848  1.00 88.43           C  
ATOM   3914 HG21 ILE A 260      -4.528   5.561 -11.885  1.00 88.43           H  
ATOM   3915 HG22 ILE A 260      -5.938   5.487 -10.815  1.00 88.43           H  
ATOM   3916 HG23 ILE A 260      -4.406   4.817 -10.278  1.00 88.43           H  
ATOM   3917  CD1 ILE A 260      -2.356   6.281  -9.008  1.00 88.43           C  
ATOM   3918 HD11 ILE A 260      -1.278   6.436  -8.957  1.00 88.43           H  
ATOM   3919 HD12 ILE A 260      -2.547   5.218  -9.160  1.00 88.43           H  
ATOM   3920 HD13 ILE A 260      -2.810   6.601  -8.071  1.00 88.43           H  
ATOM   3921  N   LEU A 261      -7.424   8.223 -10.499  1.00 88.26           N  
ATOM   3922  H   LEU A 261      -7.091   8.465  -9.577  1.00 88.26           H  
ATOM   3923  CA  LEU A 261      -8.873   8.085 -10.690  1.00 88.26           C  
ATOM   3924  HA  LEU A 261      -9.064   7.102 -11.121  1.00 88.26           H  
ATOM   3925  C   LEU A 261      -9.465   9.106 -11.675  1.00 88.26           C  
ATOM   3926  CB  LEU A 261      -9.590   8.182  -9.333  1.00 88.26           C  
ATOM   3927  HB2 LEU A 261      -9.246   9.085  -8.828  1.00 88.26           H  
ATOM   3928  HB3 LEU A 261     -10.659   8.294  -9.514  1.00 88.26           H  
ATOM   3929  O   LEU A 261     -10.526   8.879 -12.244  1.00 88.26           O  
ATOM   3930  CG  LEU A 261      -9.393   6.968  -8.407  1.00 88.26           C  
ATOM   3931  HG  LEU A 261      -8.332   6.752  -8.284  1.00 88.26           H  
ATOM   3932  CD1 LEU A 261      -9.980   7.307  -7.036  1.00 88.26           C  
ATOM   3933 HD11 LEU A 261      -9.461   8.174  -6.627  1.00 88.26           H  
ATOM   3934 HD12 LEU A 261      -9.847   6.463  -6.358  1.00 88.26           H  
ATOM   3935 HD13 LEU A 261     -11.042   7.529  -7.138  1.00 88.26           H  
ATOM   3936  CD2 LEU A 261     -10.083   5.709  -8.929  1.00 88.26           C  
ATOM   3937 HD21 LEU A 261     -11.121   5.928  -9.180  1.00 88.26           H  
ATOM   3938 HD22 LEU A 261     -10.053   4.921  -8.177  1.00 88.26           H  
ATOM   3939 HD23 LEU A 261      -9.574   5.354  -9.825  1.00 88.26           H  
ATOM   3940  N   SER A 262      -8.794  10.243 -11.877  1.00 85.12           N  
ATOM   3941  H   SER A 262      -7.988  10.421 -11.294  1.00 85.12           H  
ATOM   3942  CA  SER A 262      -9.181  11.241 -12.884  1.00 85.12           C  
ATOM   3943  HA  SER A 262     -10.270  11.287 -12.909  1.00 85.12           H  
ATOM   3944  C   SER A 262      -8.739  10.886 -14.306  1.00 85.12           C  
ATOM   3945  CB  SER A 262      -8.678  12.631 -12.485  1.00 85.12           C  
ATOM   3946  HB2 SER A 262      -8.984  12.832 -11.458  1.00 85.12           H  
ATOM   3947  HB3 SER A 262      -9.152  13.371 -13.128  1.00 85.12           H  
ATOM   3948  O   SER A 262      -9.105  11.584 -15.251  1.00 85.12           O  
ATOM   3949  OG  SER A 262      -7.270  12.779 -12.588  1.00 85.12           O  
ATOM   3950  HG  SER A 262      -6.845  11.923 -12.502  1.00 85.12           H  
ATOM   3951  N   GLN A 263      -7.931   9.834 -14.456  1.00 77.87           N  
ATOM   3952  H   GLN A 263      -7.725   9.275 -13.640  1.00 77.87           H  
ATOM   3953  CA  GLN A 263      -7.588   9.251 -15.749  1.00 77.87           C  
ATOM   3954  HA  GLN A 263      -7.630  10.022 -16.520  1.00 77.87           H  
ATOM   3955  C   GLN A 263      -8.650   8.196 -16.124  1.00 77.87           C  
ATOM   3956  CB  GLN A 263      -6.142   8.716 -15.696  1.00 77.87           C  
ATOM   3957  HB2 GLN A 263      -5.892   8.257 -16.653  1.00 77.87           H  
ATOM   3958  HB3 GLN A 263      -6.070   7.947 -14.928  1.00 77.87           H  
ATOM   3959  O   GLN A 263      -9.812   8.317 -15.749  1.00 77.87           O  
ATOM   3960  CG  GLN A 263      -5.099   9.816 -15.428  1.00 77.87           C  
ATOM   3961  HG2 GLN A 263      -5.378  10.394 -14.547  1.00 77.87           H  
ATOM   3962  HG3 GLN A 263      -5.077  10.498 -16.279  1.00 77.87           H  
ATOM   3963  CD  GLN A 263      -3.693   9.263 -15.207  1.00 77.87           C  
ATOM   3964  NE2 GLN A 263      -2.704  10.108 -15.015  1.00 77.87           N  
ATOM   3965 HE21 GLN A 263      -2.869  11.104 -15.019  1.00 77.87           H  
ATOM   3966 HE22 GLN A 263      -1.796   9.674 -14.929  1.00 77.87           H  
ATOM   3967  OE1 GLN A 263      -3.439   8.073 -15.209  1.00 77.87           O  
ATOM   3968  N   ASN A 264      -8.282   7.161 -16.881  1.00 71.27           N  
ATOM   3969  H   ASN A 264      -7.317   7.084 -17.169  1.00 71.27           H  
ATOM   3970  CA  ASN A 264      -9.224   6.127 -17.331  1.00 71.27           C  
ATOM   3971  HA  ASN A 264     -10.172   6.606 -17.579  1.00 71.27           H  
ATOM   3972  C   ASN A 264      -9.569   5.079 -16.251  1.00 71.27           C  
ATOM   3973  CB  ASN A 264      -8.669   5.490 -18.613  1.00 71.27           C  
ATOM   3974  HB2 ASN A 264      -9.288   4.633 -18.877  1.00 71.27           H  
ATOM   3975  HB3 ASN A 264      -7.662   5.116 -18.429  1.00 71.27           H  
ATOM   3976  O   ASN A 264     -10.512   4.310 -16.429  1.00 71.27           O  
ATOM   3977  CG  ASN A 264      -8.667   6.436 -19.804  1.00 71.27           C  
ATOM   3978  ND2 ASN A 264      -7.848   6.164 -20.791  1.00 71.27           N  
ATOM   3979 HD21 ASN A 264      -7.275   5.334 -20.743  1.00 71.27           H  
ATOM   3980 HD22 ASN A 264      -7.872   6.791 -21.582  1.00 71.27           H  
ATOM   3981  OD1 ASN A 264      -9.381   7.423 -19.884  1.00 71.27           O  
ATOM   3982  N   VAL A 265      -8.869   5.078 -15.110  1.00 70.79           N  
ATOM   3983  H   VAL A 265      -8.165   5.791 -14.981  1.00 70.79           H  
ATOM   3984  CA  VAL A 265      -9.084   4.116 -14.021  1.00 70.79           C  
ATOM   3985  HA  VAL A 265      -9.328   3.148 -14.460  1.00 70.79           H  
ATOM   3986  C   VAL A 265     -10.250   4.575 -13.148  1.00 70.79           C  
ATOM   3987  CB  VAL A 265      -7.807   3.947 -13.170  1.00 70.79           C  
ATOM   3988  HB  VAL A 265      -7.569   4.889 -12.677  1.00 70.79           H  
ATOM   3989  O   VAL A 265     -10.108   5.512 -12.375  1.00 70.79           O  
ATOM   3990  CG1 VAL A 265      -7.997   2.870 -12.092  1.00 70.79           C  
ATOM   3991 HG11 VAL A 265      -8.275   1.927 -12.564  1.00 70.79           H  
ATOM   3992 HG12 VAL A 265      -7.067   2.733 -11.541  1.00 70.79           H  
ATOM   3993 HG13 VAL A 265      -8.777   3.166 -11.390  1.00 70.79           H  
ATOM   3994  CG2 VAL A 265      -6.594   3.543 -14.017  1.00 70.79           C  
ATOM   3995 HG21 VAL A 265      -6.362   4.320 -14.745  1.00 70.79           H  
ATOM   3996 HG22 VAL A 265      -6.806   2.617 -14.552  1.00 70.79           H  
ATOM   3997 HG23 VAL A 265      -5.721   3.400 -13.380  1.00 70.79           H  
ATOM   3998  N   THR A 266     -11.399   3.904 -13.218  1.00 77.44           N  
ATOM   3999  H   THR A 266     -11.484   3.194 -13.931  1.00 77.44           H  
ATOM   4000  CA  THR A 266     -12.598   4.296 -12.439  1.00 77.44           C  
ATOM   4001  HA  THR A 266     -12.359   5.152 -11.808  1.00 77.44           H  
ATOM   4002  C   THR A 266     -13.100   3.223 -11.478  1.00 77.44           C  
ATOM   4003  CB  THR A 266     -13.740   4.747 -13.358  1.00 77.44           C  
ATOM   4004  HB  THR A 266     -14.624   4.955 -12.754  1.00 77.44           H  
ATOM   4005  O   THR A 266     -14.079   3.446 -10.765  1.00 77.44           O  
ATOM   4006  CG2 THR A 266     -13.392   6.010 -14.141  1.00 77.44           C  
ATOM   4007 HG21 THR A 266     -12.546   5.834 -14.805  1.00 77.44           H  
ATOM   4008 HG22 THR A 266     -13.127   6.808 -13.448  1.00 77.44           H  
ATOM   4009 HG23 THR A 266     -14.253   6.325 -14.731  1.00 77.44           H  
ATOM   4010  OG1 THR A 266     -14.047   3.735 -14.288  1.00 77.44           O  
ATOM   4011  HG1 THR A 266     -13.436   3.843 -15.021  1.00 77.44           H  
ATOM   4012  N   ASN A 267     -12.451   2.058 -11.426  1.00 84.83           N  
ATOM   4013  H   ASN A 267     -11.607   1.940 -11.969  1.00 84.83           H  
ATOM   4014  CA  ASN A 267     -12.873   0.955 -10.570  1.00 84.83           C  
ATOM   4015  HA  ASN A 267     -13.818   1.217 -10.095  1.00 84.83           H  
ATOM   4016  C   ASN A 267     -11.863   0.724  -9.444  1.00 84.83           C  
ATOM   4017  CB  ASN A 267     -13.146  -0.298 -11.412  1.00 84.83           C  
ATOM   4018  HB2 ASN A 267     -12.215  -0.670 -11.840  1.00 84.83           H  
ATOM   4019  HB3 ASN A 267     -13.552  -1.074 -10.763  1.00 84.83           H  
ATOM   4020  O   ASN A 267     -10.649   0.778  -9.642  1.00 84.83           O  
ATOM   4021  CG  ASN A 267     -14.149  -0.036 -12.521  1.00 84.83           C  
ATOM   4022  ND2 ASN A 267     -13.762  -0.216 -13.763  1.00 84.83           N  
ATOM   4023 HD21 ASN A 267     -12.789  -0.387 -13.972  1.00 84.83           H  
ATOM   4024 HD22 ASN A 267     -14.401   0.103 -14.478  1.00 84.83           H  
ATOM   4025  OD1 ASN A 267     -15.286   0.341 -12.284  1.00 84.83           O  
ATOM   4026  N   VAL A 268     -12.364   0.452  -8.242  1.00 85.75           N  
ATOM   4027  H   VAL A 268     -13.368   0.390  -8.148  1.00 85.75           H  
ATOM   4028  CA  VAL A 268     -11.544   0.201  -7.053  1.00 85.75           C  
ATOM   4029  HA  VAL A 268     -10.508   0.049  -7.353  1.00 85.75           H  
ATOM   4030  C   VAL A 268     -12.018  -1.070  -6.380  1.00 85.75           C  
ATOM   4031  CB  VAL A 268     -11.575   1.385  -6.069  1.00 85.75           C  
ATOM   4032  HB  VAL A 268     -12.597   1.547  -5.724  1.00 85.75           H  
ATOM   4033  O   VAL A 268     -13.206  -1.236  -6.125  1.00 85.75           O  
ATOM   4034  CG1 VAL A 268     -10.706   1.125  -4.832  1.00 85.75           C  
ATOM   4035 HG11 VAL A 268     -10.681   2.015  -4.203  1.00 85.75           H  
ATOM   4036 HG12 VAL A 268      -9.691   0.868  -5.132  1.00 85.75           H  
ATOM   4037 HG13 VAL A 268     -11.125   0.310  -4.241  1.00 85.75           H  
ATOM   4038  CG2 VAL A 268     -11.071   2.655  -6.765  1.00 85.75           C  
ATOM   4039 HG21 VAL A 268     -11.798   2.986  -7.506  1.00 85.75           H  
ATOM   4040 HG22 VAL A 268     -10.914   3.456  -6.043  1.00 85.75           H  
ATOM   4041 HG23 VAL A 268     -10.142   2.440  -7.293  1.00 85.75           H  
ATOM   4042  N   ARG A 269     -11.079  -1.949  -6.047  1.00 86.14           N  
ATOM   4043  H   ARG A 269     -10.122  -1.722  -6.276  1.00 86.14           H  
ATOM   4044  CA  ARG A 269     -11.316  -3.145  -5.247  1.00 86.14           C  
ATOM   4045  HA  ARG A 269     -12.388  -3.280  -5.108  1.00 86.14           H  
ATOM   4046  C   ARG A 269     -10.674  -2.980  -3.880  1.00 86.14           C  
ATOM   4047  CB  ARG A 269     -10.797  -4.373  -6.001  1.00 86.14           C  
ATOM   4048  HB2 ARG A 269     -11.363  -4.469  -6.928  1.00 86.14           H  
ATOM   4049  HB3 ARG A 269      -9.745  -4.236  -6.251  1.00 86.14           H  
ATOM   4050  O   ARG A 269      -9.464  -2.778  -3.788  1.00 86.14           O  
ATOM   4051  CG  ARG A 269     -10.952  -5.646  -5.154  1.00 86.14           C  
ATOM   4052  HG2 ARG A 269     -10.277  -5.590  -4.301  1.00 86.14           H  
ATOM   4053  HG3 ARG A 269     -11.975  -5.707  -4.784  1.00 86.14           H  
ATOM   4054  CD  ARG A 269     -10.628  -6.916  -5.945  1.00 86.14           C  
ATOM   4055  HD2 ARG A 269     -10.626  -7.762  -5.257  1.00 86.14           H  
ATOM   4056  HD3 ARG A 269      -9.641  -6.822  -6.397  1.00 86.14           H  
ATOM   4057  NE  ARG A 269     -11.649  -7.128  -6.974  1.00 86.14           N  
ATOM   4058  HE  ARG A 269     -12.419  -6.474  -6.969  1.00 86.14           H  
ATOM   4059  NH1 ARG A 269     -10.895  -9.058  -7.940  1.00 86.14           N  
ATOM   4060 HH11 ARG A 269     -11.040  -9.819  -8.588  1.00 86.14           H  
ATOM   4061 HH12 ARG A 269     -10.209  -9.135  -7.203  1.00 86.14           H  
ATOM   4062  NH2 ARG A 269     -12.814  -8.102  -8.629  1.00 86.14           N  
ATOM   4063 HH21 ARG A 269     -13.552  -7.445  -8.422  1.00 86.14           H  
ATOM   4064 HH22 ARG A 269     -12.979  -8.854  -9.283  1.00 86.14           H  
ATOM   4065  CZ  ARG A 269     -11.774  -8.097  -7.847  1.00 86.14           C  
ATOM   4066  N   LEU A 270     -11.463  -3.136  -2.825  1.00 83.48           N  
ATOM   4067  H   LEU A 270     -12.441  -3.317  -3.001  1.00 83.48           H  
ATOM   4068  CA  LEU A 270     -10.955  -3.383  -1.480  1.00 83.48           C  
ATOM   4069  HA  LEU A 270      -9.911  -3.072  -1.435  1.00 83.48           H  
ATOM   4070  C   LEU A 270     -10.954  -4.880  -1.232  1.00 83.48           C  
ATOM   4071  CB  LEU A 270     -11.775  -2.567  -0.464  1.00 83.48           C  
ATOM   4072  HB2 LEU A 270     -12.805  -2.921  -0.451  1.00 83.48           H  
ATOM   4073  HB3 LEU A 270     -11.784  -1.537  -0.822  1.00 83.48           H  
ATOM   4074  O   LEU A 270     -12.007  -5.497  -1.292  1.00 83.48           O  
ATOM   4075  CG  LEU A 270     -11.203  -2.582   0.970  1.00 83.48           C  
ATOM   4076  HG  LEU A 270     -10.116  -2.665   0.937  1.00 83.48           H  
ATOM   4077  CD1 LEU A 270     -11.566  -1.272   1.670  1.00 83.48           C  
ATOM   4078 HD11 LEU A 270     -12.648  -1.145   1.688  1.00 83.48           H  
ATOM   4079 HD12 LEU A 270     -11.186  -1.282   2.692  1.00 83.48           H  
ATOM   4080 HD13 LEU A 270     -11.114  -0.432   1.141  1.00 83.48           H  
ATOM   4081  CD2 LEU A 270     -11.736  -3.721   1.835  1.00 83.48           C  
ATOM   4082 HD21 LEU A 270     -12.810  -3.607   1.981  1.00 83.48           H  
ATOM   4083 HD22 LEU A 270     -11.523  -4.686   1.374  1.00 83.48           H  
ATOM   4084 HD23 LEU A 270     -11.248  -3.699   2.809  1.00 83.48           H  
ATOM   4085  N   GLU A 271      -9.787  -5.460  -0.988  1.00 79.75           N  
ATOM   4086  H   GLU A 271      -8.956  -4.891  -0.909  1.00 79.75           H  
ATOM   4087  CA  GLU A 271      -9.578  -6.900  -0.869  1.00 79.75           C  
ATOM   4088  HA  GLU A 271     -10.539  -7.414  -0.900  1.00 79.75           H  
ATOM   4089  C   GLU A 271      -8.910  -7.229   0.467  1.00 79.75           C  
ATOM   4090  CB  GLU A 271      -8.750  -7.381  -2.070  1.00 79.75           C  
ATOM   4091  HB2 GLU A 271      -9.267  -7.083  -2.983  1.00 79.75           H  
ATOM   4092  HB3 GLU A 271      -7.777  -6.891  -2.051  1.00 79.75           H  
ATOM   4093  O   GLU A 271      -7.880  -6.670   0.838  1.00 79.75           O  
ATOM   4094  CG  GLU A 271      -8.550  -8.902  -2.121  1.00 79.75           C  
ATOM   4095  HG2 GLU A 271      -7.962  -9.213  -1.257  1.00 79.75           H  
ATOM   4096  HG3 GLU A 271      -9.525  -9.385  -2.058  1.00 79.75           H  
ATOM   4097  CD  GLU A 271      -7.841  -9.349  -3.413  1.00 79.75           C  
ATOM   4098  OE1 GLU A 271      -8.004 -10.517  -3.811  1.00 79.75           O  
ATOM   4099  OE2 GLU A 271      -7.137  -8.532  -4.060  1.00 79.75           O  
ATOM   4100  N   VAL A 272      -9.500  -8.164   1.196  1.00 72.57           N  
ATOM   4101  H   VAL A 272     -10.343  -8.588   0.837  1.00 72.57           H  
ATOM   4102  CA  VAL A 272      -8.945  -8.739   2.417  1.00 72.57           C  
ATOM   4103  HA  VAL A 272      -8.113  -8.133   2.776  1.00 72.57           H  
ATOM   4104  C   VAL A 272      -8.436 -10.118   2.058  1.00 72.57           C  
ATOM   4105  CB  VAL A 272      -9.996  -8.825   3.531  1.00 72.57           C  
ATOM   4106  HB  VAL A 272     -10.799  -9.494   3.223  1.00 72.57           H  
ATOM   4107  O   VAL A 272      -9.207 -10.967   1.612  1.00 72.57           O  
ATOM   4108  CG1 VAL A 272      -9.378  -9.353   4.832  1.00 72.57           C  
ATOM   4109 HG11 VAL A 272      -9.044 -10.382   4.698  1.00 72.57           H  
ATOM   4110 HG12 VAL A 272     -10.125  -9.342   5.626  1.00 72.57           H  
ATOM   4111 HG13 VAL A 272      -8.530  -8.735   5.127  1.00 72.57           H  
ATOM   4112  CG2 VAL A 272     -10.607  -7.453   3.814  1.00 72.57           C  
ATOM   4113 HG21 VAL A 272     -11.460  -7.588   4.480  1.00 72.57           H  
ATOM   4114 HG22 VAL A 272      -9.871  -6.791   4.270  1.00 72.57           H  
ATOM   4115 HG23 VAL A 272     -10.960  -6.990   2.892  1.00 72.57           H  
ATOM   4116  N   VAL A 273      -7.141 -10.333   2.252  1.00 70.24           N  
ATOM   4117  H   VAL A 273      -6.579  -9.592   2.646  1.00 70.24           H  
ATOM   4118  CA  VAL A 273      -6.475 -11.603   1.983  1.00 70.24           C  
ATOM   4119  HA  VAL A 273      -7.170 -12.275   1.479  1.00 70.24           H  
ATOM   4120  C   VAL A 273      -6.091 -12.238   3.313  1.00 70.24           C  
ATOM   4121  CB  VAL A 273      -5.271 -11.412   1.044  1.00 70.24           C  
ATOM   4122  HB  VAL A 273      -4.521 -10.786   1.526  1.00 70.24           H  
ATOM   4123  O   VAL A 273      -5.386 -11.647   4.138  1.00 70.24           O  
ATOM   4124  CG1 VAL A 273      -4.635 -12.758   0.684  1.00 70.24           C  
ATOM   4125 HG11 VAL A 273      -5.391 -13.420   0.265  1.00 70.24           H  
ATOM   4126 HG12 VAL A 273      -3.836 -12.613  -0.043  1.00 70.24           H  
ATOM   4127 HG13 VAL A 273      -4.204 -13.213   1.577  1.00 70.24           H  
ATOM   4128  CG2 VAL A 273      -5.693 -10.742  -0.270  1.00 70.24           C  
ATOM   4129 HG21 VAL A 273      -6.015  -9.719  -0.074  1.00 70.24           H  
ATOM   4130 HG22 VAL A 273      -4.855 -10.715  -0.967  1.00 70.24           H  
ATOM   4131 HG23 VAL A 273      -6.515 -11.294  -0.727  1.00 70.24           H  
ATOM   4132  N   PHE A 274      -6.561 -13.463   3.528  1.00 63.55           N  
ATOM   4133  H   PHE A 274      -7.116 -13.903   2.808  1.00 63.55           H  
ATOM   4134  CA  PHE A 274      -6.164 -14.283   4.666  1.00 63.55           C  
ATOM   4135  HA  PHE A 274      -5.859 -13.631   5.484  1.00 63.55           H  
ATOM   4136  C   PHE A 274      -4.931 -15.125   4.279  1.00 63.55           C  
ATOM   4137  CB  PHE A 274      -7.383 -15.080   5.158  1.00 63.55           C  
ATOM   4138  HB2 PHE A 274      -7.094 -15.677   6.023  1.00 63.55           H  
ATOM   4139  HB3 PHE A 274      -7.686 -15.771   4.371  1.00 63.55           H  
ATOM   4140  O   PHE A 274      -4.539 -15.197   3.118  1.00 63.55           O  
ATOM   4141  CG  PHE A 274      -8.579 -14.212   5.539  1.00 63.55           C  
ATOM   4142  CD1 PHE A 274      -8.727 -13.731   6.855  1.00 63.55           C  
ATOM   4143  HD1 PHE A 274      -8.009 -14.008   7.613  1.00 63.55           H  
ATOM   4144  CD2 PHE A 274      -9.546 -13.866   4.574  1.00 63.55           C  
ATOM   4145  HD2 PHE A 274      -9.438 -14.208   3.555  1.00 63.55           H  
ATOM   4146  CE1 PHE A 274      -9.827 -12.919   7.193  1.00 63.55           C  
ATOM   4147  HE1 PHE A 274      -9.958 -12.557   8.203  1.00 63.55           H  
ATOM   4148  CE2 PHE A 274     -10.653 -13.071   4.914  1.00 63.55           C  
ATOM   4149  HE2 PHE A 274     -11.393 -12.820   4.168  1.00 63.55           H  
ATOM   4150  CZ  PHE A 274     -10.793 -12.598   6.227  1.00 63.55           C  
ATOM   4151  HZ  PHE A 274     -11.646 -11.991   6.494  1.00 63.55           H  
ATOM   4152  N   SER A 275      -4.249 -15.736   5.249  1.00 57.40           N  
ATOM   4153  H   SER A 275      -4.568 -15.566   6.192  1.00 57.40           H  
ATOM   4154  CA  SER A 275      -2.858 -16.232   5.087  1.00 57.40           C  
ATOM   4155  HA  SER A 275      -2.216 -15.385   4.847  1.00 57.40           H  
ATOM   4156  C   SER A 275      -2.648 -17.292   4.043  1.00 57.40           C  
ATOM   4157  CB  SER A 275      -2.382 -16.875   6.366  1.00 57.40           C  
ATOM   4158  HB2 SER A 275      -1.292 -16.896   6.393  1.00 57.40           H  
ATOM   4159  HB3 SER A 275      -2.804 -16.217   7.125  1.00 57.40           H  
ATOM   4160  O   SER A 275      -1.519 -17.533   3.619  1.00 57.40           O  
ATOM   4161  OG  SER A 275      -2.898 -18.169   6.603  1.00 57.40           O  
ATOM   4162  HG  SER A 275      -2.277 -18.692   7.116  1.00 57.40           H  
ATOM   4163  N   ASN A 276      -3.740 -17.944   3.691  1.00 52.30           N  
ATOM   4164  H   ASN A 276      -4.610 -17.612   4.082  1.00 52.30           H  
ATOM   4165  CA  ASN A 276      -3.843 -18.736   2.510  1.00 52.30           C  
ATOM   4166  HA  ASN A 276      -2.855 -18.990   2.126  1.00 52.30           H  
ATOM   4167  C   ASN A 276      -4.568 -17.851   1.500  1.00 52.30           C  
ATOM   4168  CB  ASN A 276      -4.580 -20.018   2.908  1.00 52.30           C  
ATOM   4169  HB2 ASN A 276      -5.606 -19.790   3.196  1.00 52.30           H  
ATOM   4170  HB3 ASN A 276      -4.069 -20.480   3.753  1.00 52.30           H  
ATOM   4171  O   ASN A 276      -5.757 -17.592   1.666  1.00 52.30           O  
ATOM   4172  CG  ASN A 276      -4.610 -21.015   1.777  1.00 52.30           C  
ATOM   4173  ND2 ASN A 276      -5.026 -22.227   2.048  1.00 52.30           N  
ATOM   4174 HD21 ASN A 276      -5.390 -22.449   2.963  1.00 52.30           H  
ATOM   4175 HD22 ASN A 276      -5.130 -22.855   1.264  1.00 52.30           H  
ATOM   4176  OD1 ASN A 276      -4.293 -20.719   0.635  1.00 52.30           O  
ATOM   4177  N   SER A 277      -3.850 -17.382   0.479  1.00 56.15           N  
ATOM   4178  H   SER A 277      -2.891 -17.684   0.380  1.00 56.15           H  
ATOM   4179  CA  SER A 277      -4.355 -16.467  -0.555  1.00 56.15           C  
ATOM   4180  HA  SER A 277      -4.647 -15.533  -0.075  1.00 56.15           H  
ATOM   4181  C   SER A 277      -5.586 -16.982  -1.312  1.00 56.15           C  
ATOM   4182  CB  SER A 277      -3.235 -16.178  -1.558  1.00 56.15           C  
ATOM   4183  HB2 SER A 277      -2.457 -15.592  -1.067  1.00 56.15           H  
ATOM   4184  HB3 SER A 277      -3.632 -15.600  -2.393  1.00 56.15           H  
ATOM   4185  O   SER A 277      -6.180 -16.240  -2.087  1.00 56.15           O  
ATOM   4186  OG  SER A 277      -2.671 -17.392  -2.032  1.00 56.15           O  
ATOM   4187  HG  SER A 277      -2.478 -17.289  -2.967  1.00 56.15           H  
ATOM   4188  N   SER A 278      -5.975 -18.242  -1.095  1.00 59.47           N  
ATOM   4189  H   SER A 278      -5.432 -18.786  -0.439  1.00 59.47           H  
ATOM   4190  CA  SER A 278      -7.231 -18.817  -1.580  1.00 59.47           C  
ATOM   4191  HA  SER A 278      -7.364 -18.528  -2.623  1.00 59.47           H  
ATOM   4192  C   SER A 278      -8.473 -18.329  -0.830  1.00 59.47           C  
ATOM   4193  CB  SER A 278      -7.168 -20.344  -1.519  1.00 59.47           C  
ATOM   4194  HB2 SER A 278      -8.128 -20.753  -1.836  1.00 59.47           H  
ATOM   4195  HB3 SER A 278      -6.400 -20.700  -2.205  1.00 59.47           H  
ATOM   4196  O   SER A 278      -9.560 -18.399  -1.395  1.00 59.47           O  
ATOM   4197  OG  SER A 278      -6.874 -20.805  -0.214  1.00 59.47           O  
ATOM   4198  HG  SER A 278      -5.923 -20.768  -0.088  1.00 59.47           H  
ATOM   4199  N   ILE A 279      -8.329 -17.820   0.399  1.00 58.98           N  
ATOM   4200  H   ILE A 279      -7.399 -17.752   0.788  1.00 58.98           H  
ATOM   4201  CA  ILE A 279      -9.424 -17.225   1.164  1.00 58.98           C  
ATOM   4202  HA  ILE A 279     -10.370 -17.500   0.698  1.00 58.98           H  
ATOM   4203  C   ILE A 279      -9.282 -15.713   1.094  1.00 58.98           C  
ATOM   4204  CB  ILE A 279      -9.487 -17.728   2.620  1.00 58.98           C  
ATOM   4205  HB  ILE A 279      -8.591 -17.391   3.142  1.00 58.98           H  
ATOM   4206  O   ILE A 279      -8.321 -15.119   1.594  1.00 58.98           O  
ATOM   4207  CG1 ILE A 279      -9.518 -19.271   2.669  1.00 58.98           C  
ATOM   4208 HG12 ILE A 279     -10.385 -19.638   2.121  1.00 58.98           H  
ATOM   4209 HG13 ILE A 279      -8.622 -19.663   2.188  1.00 58.98           H  
ATOM   4210  CG2 ILE A 279     -10.730 -17.137   3.320  1.00 58.98           C  
ATOM   4211 HG21 ILE A 279     -10.714 -17.369   4.385  1.00 58.98           H  
ATOM   4212 HG22 ILE A 279     -10.762 -16.051   3.227  1.00 58.98           H  
ATOM   4213 HG23 ILE A 279     -11.638 -17.551   2.880  1.00 58.98           H  
ATOM   4214  CD1 ILE A 279      -9.550 -19.838   4.092  1.00 58.98           C  
ATOM   4215 HD11 ILE A 279      -9.387 -20.915   4.055  1.00 58.98           H  
ATOM   4216 HD12 ILE A 279      -8.764 -19.376   4.690  1.00 58.98           H  
ATOM   4217 HD13 ILE A 279     -10.519 -19.652   4.554  1.00 58.98           H  
ATOM   4218  N   PHE A 280     -10.275 -15.099   0.473  1.00 68.69           N  
ATOM   4219  H   PHE A 280     -10.999 -15.668   0.057  1.00 68.69           H  
ATOM   4220  CA  PHE A 280     -10.343 -13.663   0.293  1.00 68.69           C  
ATOM   4221  HA  PHE A 280      -9.843 -13.196   1.141  1.00 68.69           H  
ATOM   4222  C   PHE A 280     -11.790 -13.182   0.285  1.00 68.69           C  
ATOM   4223  CB  PHE A 280      -9.599 -13.255  -0.987  1.00 68.69           C  
ATOM   4224  HB2 PHE A 280      -9.576 -12.166  -1.045  1.00 68.69           H  
ATOM   4225  HB3 PHE A 280      -8.564 -13.588  -0.916  1.00 68.69           H  
ATOM   4226  O   PHE A 280     -12.712 -13.889  -0.146  1.00 68.69           O  
ATOM   4227  CG  PHE A 280     -10.198 -13.810  -2.266  1.00 68.69           C  
ATOM   4228  CD1 PHE A 280      -9.975 -15.148  -2.636  1.00 68.69           C  
ATOM   4229  HD1 PHE A 280      -9.366 -15.787  -2.013  1.00 68.69           H  
ATOM   4230  CD2 PHE A 280     -10.948 -12.978  -3.113  1.00 68.69           C  
ATOM   4231  HD2 PHE A 280     -11.033 -11.926  -2.881  1.00 68.69           H  
ATOM   4232  CE1 PHE A 280     -10.543 -15.669  -3.810  1.00 68.69           C  
ATOM   4233  HE1 PHE A 280     -10.370 -16.703  -4.070  1.00 68.69           H  
ATOM   4234  CE2 PHE A 280     -11.482 -13.491  -4.308  1.00 68.69           C  
ATOM   4235  HE2 PHE A 280     -11.947 -12.826  -5.020  1.00 68.69           H  
ATOM   4236  CZ  PHE A 280     -11.310 -14.842  -4.645  1.00 68.69           C  
ATOM   4237  HZ  PHE A 280     -11.708 -15.229  -5.571  1.00 68.69           H  
ATOM   4238  N   HIS A 281     -11.959 -11.945   0.732  1.00 73.57           N  
ATOM   4239  H   HIS A 281     -11.139 -11.441   1.040  1.00 73.57           H  
ATOM   4240  CA  HIS A 281     -13.208 -11.202   0.649  1.00 73.57           C  
ATOM   4241  HA  HIS A 281     -13.920 -11.739   0.023  1.00 73.57           H  
ATOM   4242  C   HIS A 281     -12.933  -9.854   0.004  1.00 73.57           C  
ATOM   4243  CB  HIS A 281     -13.821 -11.052   2.043  1.00 73.57           C  
ATOM   4244  HB2 HIS A 281     -13.260 -10.321   2.625  1.00 73.57           H  
ATOM   4245  HB3 HIS A 281     -13.774 -12.010   2.560  1.00 73.57           H  
ATOM   4246  O   HIS A 281     -11.922  -9.225   0.316  1.00 73.57           O  
ATOM   4247  CG  HIS A 281     -15.262 -10.641   1.967  1.00 73.57           C  
ATOM   4248  CD2 HIS A 281     -15.722  -9.378   1.757  1.00 73.57           C  
ATOM   4249  HD2 HIS A 281     -15.119  -8.493   1.615  1.00 73.57           H  
ATOM   4250  ND1 HIS A 281     -16.336 -11.527   1.927  1.00 73.57           N  
ATOM   4251  CE1 HIS A 281     -17.424 -10.772   1.735  1.00 73.57           C  
ATOM   4252  HE1 HIS A 281     -18.426 -11.154   1.609  1.00 73.57           H  
ATOM   4253  NE2 HIS A 281     -17.085  -9.478   1.636  1.00 73.57           N  
ATOM   4254  HE2 HIS A 281     -17.718  -8.759   1.317  1.00 73.57           H  
ATOM   4255  N   TYR A 282     -13.794  -9.403  -0.901  1.00 76.52           N  
ATOM   4256  H   TYR A 282     -14.626  -9.930  -1.126  1.00 76.52           H  
ATOM   4257  CA  TYR A 282     -13.579  -8.140  -1.588  1.00 76.52           C  
ATOM   4258  HA  TYR A 282     -13.008  -7.516  -0.901  1.00 76.52           H  
ATOM   4259  C   TYR A 282     -14.860  -7.361  -1.878  1.00 76.52           C  
ATOM   4260  CB  TYR A 282     -12.726  -8.346  -2.850  1.00 76.52           C  
ATOM   4261  HB2 TYR A 282     -12.463  -7.366  -3.248  1.00 76.52           H  
ATOM   4262  HB3 TYR A 282     -11.791  -8.829  -2.564  1.00 76.52           H  
ATOM   4263  O   TYR A 282     -15.938  -7.911  -2.102  1.00 76.52           O  
ATOM   4264  CG  TYR A 282     -13.369  -9.166  -3.952  1.00 76.52           C  
ATOM   4265  CD1 TYR A 282     -13.392 -10.570  -3.860  1.00 76.52           C  
ATOM   4266  HD1 TYR A 282     -13.022 -11.051  -2.967  1.00 76.52           H  
ATOM   4267  CD2 TYR A 282     -13.950  -8.535  -5.067  1.00 76.52           C  
ATOM   4268  HD2 TYR A 282     -13.971  -7.458  -5.132  1.00 76.52           H  
ATOM   4269  CE1 TYR A 282     -13.960 -11.346  -4.886  1.00 76.52           C  
ATOM   4270  HE1 TYR A 282     -14.039 -12.417  -4.770  1.00 76.52           H  
ATOM   4271  CE2 TYR A 282     -14.487  -9.316  -6.108  1.00 76.52           C  
ATOM   4272  HE2 TYR A 282     -14.928  -8.858  -6.981  1.00 76.52           H  
ATOM   4273  OH  TYR A 282     -15.029 -11.456  -7.032  1.00 76.52           O  
ATOM   4274  HH  TYR A 282     -14.960 -12.396  -6.853  1.00 76.52           H  
ATOM   4275  CZ  TYR A 282     -14.469 -10.719  -6.037  1.00 76.52           C  
ATOM   4276  N   TRP A 283     -14.702  -6.043  -1.910  1.00 84.33           N  
ATOM   4277  H   TRP A 283     -13.775  -5.687  -1.728  1.00 84.33           H  
ATOM   4278  CA  TRP A 283     -15.709  -5.085  -2.336  1.00 84.33           C  
ATOM   4279  HA  TRP A 283     -16.635  -5.607  -2.578  1.00 84.33           H  
ATOM   4280  C   TRP A 283     -15.201  -4.378  -3.580  1.00 84.33           C  
ATOM   4281  CB  TRP A 283     -16.015  -4.068  -1.237  1.00 84.33           C  
ATOM   4282  HB2 TRP A 283     -16.738  -3.356  -1.633  1.00 84.33           H  
ATOM   4283  HB3 TRP A 283     -15.101  -3.523  -1.001  1.00 84.33           H  
ATOM   4284  O   TRP A 283     -14.151  -3.735  -3.554  1.00 84.33           O  
ATOM   4285  CG  TRP A 283     -16.557  -4.625   0.037  1.00 84.33           C  
ATOM   4286  CD1 TRP A 283     -17.852  -4.608   0.427  1.00 84.33           C  
ATOM   4287  HD1 TRP A 283     -18.665  -4.186  -0.144  1.00 84.33           H  
ATOM   4288  CD2 TRP A 283     -15.824  -5.288   1.109  1.00 84.33           C  
ATOM   4289  CE2 TRP A 283     -16.752  -5.663   2.122  1.00 84.33           C  
ATOM   4290  CE3 TRP A 283     -14.470  -5.616   1.322  1.00 84.33           C  
ATOM   4291  HE3 TRP A 283     -13.737  -5.354   0.574  1.00 84.33           H  
ATOM   4292  NE1 TRP A 283     -17.959  -5.180   1.681  1.00 84.33           N  
ATOM   4293  HE1 TRP A 283     -18.813  -5.228   2.218  1.00 84.33           H  
ATOM   4294  CH2 TRP A 283     -15.020  -6.712   3.430  1.00 84.33           C  
ATOM   4295  HH2 TRP A 283     -14.723  -7.329   4.265  1.00 84.33           H  
ATOM   4296  CZ2 TRP A 283     -16.370  -6.365   3.270  1.00 84.33           C  
ATOM   4297  HZ2 TRP A 283     -17.106  -6.658   4.004  1.00 84.33           H  
ATOM   4298  CZ3 TRP A 283     -14.071  -6.312   2.476  1.00 84.33           C  
ATOM   4299  HZ3 TRP A 283     -13.035  -6.592   2.602  1.00 84.33           H  
ATOM   4300  N   ASP A 284     -15.965  -4.490  -4.651  1.00 85.95           N  
ATOM   4301  H   ASP A 284     -16.829  -5.006  -4.564  1.00 85.95           H  
ATOM   4302  CA  ASP A 284     -15.745  -3.774  -5.891  1.00 85.95           C  
ATOM   4303  HA  ASP A 284     -14.698  -3.481  -5.981  1.00 85.95           H  
ATOM   4304  C   ASP A 284     -16.600  -2.513  -5.909  1.00 85.95           C  
ATOM   4305  CB  ASP A 284     -16.104  -4.688  -7.062  1.00 85.95           C  
ATOM   4306  HB2 ASP A 284     -16.183  -4.074  -7.959  1.00 85.95           H  
ATOM   4307  HB3 ASP A 284     -17.080  -5.139  -6.882  1.00 85.95           H  
ATOM   4308  O   ASP A 284     -17.810  -2.576  -5.710  1.00 85.95           O  
ATOM   4309  CG  ASP A 284     -15.072  -5.792  -7.294  1.00 85.95           C  
ATOM   4310  OD1 ASP A 284     -13.883  -5.609  -6.964  1.00 85.95           O  
ATOM   4311  OD2 ASP A 284     -15.418  -6.818  -7.918  1.00 85.95           O  
ATOM   4312  N   TYR A 285     -15.980  -1.377  -6.190  1.00 89.11           N  
ATOM   4313  H   TYR A 285     -14.978  -1.402  -6.314  1.00 89.11           H  
ATOM   4314  CA  TYR A 285     -16.630  -0.089  -6.375  1.00 89.11           C  
ATOM   4315  HA  TYR A 285     -17.705  -0.201  -6.237  1.00 89.11           H  
ATOM   4316  C   TYR A 285     -16.370   0.386  -7.802  1.00 89.11           C  
ATOM   4317  CB  TYR A 285     -16.129   0.913  -5.329  1.00 89.11           C  
ATOM   4318  HB2 TYR A 285     -16.665   1.853  -5.460  1.00 89.11           H  
ATOM   4319  HB3 TYR A 285     -15.070   1.105  -5.502  1.00 89.11           H  
ATOM   4320  O   TYR A 285     -15.246   0.298  -8.298  1.00 89.11           O  
ATOM   4321  CG  TYR A 285     -16.308   0.450  -3.896  1.00 89.11           C  
ATOM   4322  CD1 TYR A 285     -17.530   0.660  -3.229  1.00 89.11           C  
ATOM   4323  HD1 TYR A 285     -18.334   1.178  -3.730  1.00 89.11           H  
ATOM   4324  CD2 TYR A 285     -15.255  -0.218  -3.242  1.00 89.11           C  
ATOM   4325  HD2 TYR A 285     -14.328  -0.399  -3.765  1.00 89.11           H  
ATOM   4326  CE1 TYR A 285     -17.705   0.194  -1.911  1.00 89.11           C  
ATOM   4327  HE1 TYR A 285     -18.639   0.354  -1.393  1.00 89.11           H  
ATOM   4328  CE2 TYR A 285     -15.424  -0.683  -1.926  1.00 89.11           C  
ATOM   4329  HE2 TYR A 285     -14.613  -1.205  -1.439  1.00 89.11           H  
ATOM   4330  OH  TYR A 285     -16.819  -0.967   0.003  1.00 89.11           O  
ATOM   4331  HH  TYR A 285     -16.065  -1.513   0.237  1.00 89.11           H  
ATOM   4332  CZ  TYR A 285     -16.655  -0.487  -1.261  1.00 89.11           C  
ATOM   4333  N   SER A 286     -17.408   0.886  -8.463  1.00 90.13           N  
ATOM   4334  H   SER A 286     -18.282   0.982  -7.965  1.00 90.13           H  
ATOM   4335  CA  SER A 286     -17.345   1.368  -9.849  1.00 90.13           C  
ATOM   4336  HA  SER A 286     -16.320   1.289 -10.211  1.00 90.13           H  
ATOM   4337  C   SER A 286     -17.736   2.836  -9.945  1.00 90.13           C  
ATOM   4338  CB  SER A 286     -18.212   0.504 -10.765  1.00 90.13           C  
ATOM   4339  HB2 SER A 286     -17.839  -0.520 -10.751  1.00 90.13           H  
ATOM   4340  HB3 SER A 286     -18.156   0.881 -11.786  1.00 90.13           H  
ATOM   4341  O   SER A 286     -18.539   3.326  -9.146  1.00 90.13           O  
ATOM   4342  OG  SER A 286     -19.553   0.525 -10.321  1.00 90.13           O  
ATOM   4343  HG  SER A 286     -19.559   0.262  -9.398  1.00 90.13           H  
ATOM   4344  N   GLY A 287     -17.153   3.546 -10.915  1.00 90.35           N  
ATOM   4345  H   GLY A 287     -16.461   3.092 -11.494  1.00 90.35           H  
ATOM   4346  CA  GLY A 287     -17.332   4.993 -11.062  1.00 90.35           C  
ATOM   4347  HA2 GLY A 287     -18.392   5.223 -11.167  1.00 90.35           H  
ATOM   4348  HA3 GLY A 287     -16.809   5.329 -11.957  1.00 90.35           H  
ATOM   4349  C   GLY A 287     -16.780   5.768  -9.867  1.00 90.35           C  
ATOM   4350  O   GLY A 287     -17.422   6.698  -9.386  1.00 90.35           O  
ATOM   4351  N   VAL A 288     -15.640   5.322  -9.338  1.00 92.61           N  
ATOM   4352  H   VAL A 288     -15.148   4.581  -9.817  1.00 92.61           H  
ATOM   4353  CA  VAL A 288     -15.029   5.871  -8.131  1.00 92.61           C  
ATOM   4354  HA  VAL A 288     -15.834   6.042  -7.416  1.00 92.61           H  
ATOM   4355  C   VAL A 288     -14.350   7.198  -8.436  1.00 92.61           C  
ATOM   4356  CB  VAL A 288     -14.036   4.894  -7.484  1.00 92.61           C  
ATOM   4357  HB  VAL A 288     -13.190   4.734  -8.153  1.00 92.61           H  
ATOM   4358  O   VAL A 288     -13.540   7.292  -9.355  1.00 92.61           O  
ATOM   4359  CG1 VAL A 288     -13.521   5.441  -6.145  1.00 92.61           C  
ATOM   4360 HG11 VAL A 288     -12.915   6.332  -6.307  1.00 92.61           H  
ATOM   4361 HG12 VAL A 288     -14.367   5.692  -5.505  1.00 92.61           H  
ATOM   4362 HG13 VAL A 288     -12.903   4.695  -5.644  1.00 92.61           H  
ATOM   4363  CG2 VAL A 288     -14.711   3.545  -7.214  1.00 92.61           C  
ATOM   4364 HG21 VAL A 288     -15.622   3.691  -6.633  1.00 92.61           H  
ATOM   4365 HG22 VAL A 288     -14.958   3.056  -8.156  1.00 92.61           H  
ATOM   4366 HG23 VAL A 288     -14.036   2.893  -6.660  1.00 92.61           H  
ATOM   4367  N   ALA A 289     -14.626   8.205  -7.615  1.00 94.04           N  
ATOM   4368  H   ALA A 289     -15.327   8.060  -6.903  1.00 94.04           H  
ATOM   4369  CA  ALA A 289     -13.937   9.485  -7.646  1.00 94.04           C  
ATOM   4370  HA  ALA A 289     -12.981   9.357  -8.155  1.00 94.04           H  
ATOM   4371  C   ALA A 289     -13.644   9.976  -6.227  1.00 94.04           C  
ATOM   4372  CB  ALA A 289     -14.765  10.489  -8.456  1.00 94.04           C  
ATOM   4373  HB1 ALA A 289     -14.268  11.459  -8.466  1.00 94.04           H  
ATOM   4374  HB2 ALA A 289     -15.759  10.597  -8.022  1.00 94.04           H  
ATOM   4375  HB3 ALA A 289     -14.867  10.131  -9.480  1.00 94.04           H  
ATOM   4376  O   ALA A 289     -14.452   9.807  -5.310  1.00 94.04           O  
ATOM   4377  N   ILE A 290     -12.486  10.614  -6.069  1.00 95.78           N  
ATOM   4378  H   ILE A 290     -11.902  10.740  -6.883  1.00 95.78           H  
ATOM   4379  CA  ILE A 290     -12.074  11.302  -4.844  1.00 95.78           C  
ATOM   4380  HA  ILE A 290     -12.816  11.138  -4.063  1.00 95.78           H  
ATOM   4381  C   ILE A 290     -12.035  12.796  -5.157  1.00 95.78           C  
ATOM   4382  CB  ILE A 290     -10.724  10.754  -4.327  1.00 95.78           C  
ATOM   4383  HB  ILE A 290      -9.983  10.851  -5.121  1.00 95.78           H  
ATOM   4384  O   ILE A 290     -11.421  13.212  -6.141  1.00 95.78           O  
ATOM   4385  CG1 ILE A 290     -10.857   9.261  -3.949  1.00 95.78           C  
ATOM   4386 HG12 ILE A 290     -11.544   9.158  -3.108  1.00 95.78           H  
ATOM   4387 HG13 ILE A 290     -11.277   8.707  -4.789  1.00 95.78           H  
ATOM   4388  CG2 ILE A 290     -10.238  11.556  -3.108  1.00 95.78           C  
ATOM   4389 HG21 ILE A 290     -10.969  11.490  -2.302  1.00 95.78           H  
ATOM   4390 HG22 ILE A 290      -9.277  11.183  -2.754  1.00 95.78           H  
ATOM   4391 HG23 ILE A 290     -10.089  12.602  -3.378  1.00 95.78           H  
ATOM   4392  CD1 ILE A 290      -9.524   8.591  -3.588  1.00 95.78           C  
ATOM   4393 HD11 ILE A 290      -9.150   8.960  -2.633  1.00 95.78           H  
ATOM   4394 HD12 ILE A 290      -8.787   8.787  -4.366  1.00 95.78           H  
ATOM   4395 HD13 ILE A 290      -9.675   7.514  -3.503  1.00 95.78           H  
ATOM   4396  N   SER A 291     -12.702  13.615  -4.352  1.00 96.44           N  
ATOM   4397  H   SER A 291     -13.233  13.228  -3.585  1.00 96.44           H  
ATOM   4398  CA  SER A 291     -12.692  15.063  -4.551  1.00 96.44           C  
ATOM   4399  HA  SER A 291     -12.796  15.251  -5.619  1.00 96.44           H  
ATOM   4400  C   SER A 291     -11.355  15.692  -4.118  1.00 96.44           C  
ATOM   4401  CB  SER A 291     -13.922  15.673  -3.887  1.00 96.44           C  
ATOM   4402  HB2 SER A 291     -14.792  15.045  -4.078  1.00 96.44           H  
ATOM   4403  HB3 SER A 291     -14.110  16.654  -4.324  1.00 96.44           H  
ATOM   4404  O   SER A 291     -10.448  15.020  -3.633  1.00 96.44           O  
ATOM   4405  OG  SER A 291     -13.727  15.798  -2.502  1.00 96.44           O  
ATOM   4406  HG  SER A 291     -13.782  16.736  -2.306  1.00 96.44           H  
ATOM   4407  N   ASN A 292     -11.171  16.990  -4.350  1.00 95.50           N  
ATOM   4408  H   ASN A 292     -11.969  17.543  -4.628  1.00 95.50           H  
ATOM   4409  CA  ASN A 292      -9.943  17.686  -3.956  1.00 95.50           C  
ATOM   4410  HA  ASN A 292      -9.094  17.027  -4.135  1.00 95.50           H  
ATOM   4411  C   ASN A 292      -9.918  18.019  -2.448  1.00 95.50           C  
ATOM   4412  CB  ASN A 292      -9.775  18.920  -4.862  1.00 95.50           C  
ATOM   4413  HB2 ASN A 292      -8.824  19.406  -4.645  1.00 95.50           H  
ATOM   4414  HB3 ASN A 292      -9.751  18.590  -5.901  1.00 95.50           H  
ATOM   4415  O   ASN A 292     -10.906  17.860  -1.728  1.00 95.50           O  
ATOM   4416  CG  ASN A 292     -10.884  19.948  -4.702  1.00 95.50           C  
ATOM   4417  ND2 ASN A 292     -10.978  20.885  -5.612  1.00 95.50           N  
ATOM   4418 HD21 ASN A 292     -10.315  20.943  -6.371  1.00 95.50           H  
ATOM   4419 HD22 ASN A 292     -11.647  21.616  -5.415  1.00 95.50           H  
ATOM   4420  OD1 ASN A 292     -11.683  19.928  -3.778  1.00 95.50           O  
ATOM   4421  N   SER A 293      -8.792  18.559  -1.981  1.00 95.52           N  
ATOM   4422  H   SER A 293      -7.984  18.610  -2.585  1.00 95.52           H  
ATOM   4423  CA  SER A 293      -8.614  18.985  -0.589  1.00 95.52           C  
ATOM   4424  HA  SER A 293      -8.722  18.111   0.053  1.00 95.52           H  
ATOM   4425  C   SER A 293      -9.630  20.029  -0.104  1.00 95.52           C  
ATOM   4426  CB  SER A 293      -7.197  19.528  -0.410  1.00 95.52           C  
ATOM   4427  HB2 SER A 293      -7.047  19.835   0.625  1.00 95.52           H  
ATOM   4428  HB3 SER A 293      -6.486  18.737  -0.651  1.00 95.52           H  
ATOM   4429  O   SER A 293     -10.013  19.979   1.059  1.00 95.52           O  
ATOM   4430  OG  SER A 293      -6.962  20.623  -1.277  1.00 95.52           O  
ATOM   4431  HG  SER A 293      -6.047  20.571  -1.563  1.00 95.52           H  
ATOM   4432  N   SER A 294     -10.132  20.927  -0.966  1.00 95.82           N  
ATOM   4433  H   SER A 294      -9.787  20.930  -1.916  1.00 95.82           H  
ATOM   4434  CA  SER A 294     -11.146  21.930  -0.578  1.00 95.82           C  
ATOM   4435  HA  SER A 294     -10.815  22.400   0.349  1.00 95.82           H  
ATOM   4436  C   SER A 294     -12.526  21.335  -0.283  1.00 95.82           C  
ATOM   4437  CB  SER A 294     -11.279  23.035  -1.634  1.00 95.82           C  
ATOM   4438  HB2 SER A 294     -10.315  23.531  -1.748  1.00 95.82           H  
ATOM   4439  HB3 SER A 294     -11.998  23.775  -1.283  1.00 95.82           H  
ATOM   4440  O   SER A 294     -13.400  22.025   0.225  1.00 95.82           O  
ATOM   4441  OG  SER A 294     -11.694  22.549  -2.898  1.00 95.82           O  
ATOM   4442  HG  SER A 294     -12.382  21.891  -2.773  1.00 95.82           H  
ATOM   4443  N   THR A 295     -12.732  20.070  -0.643  1.00 96.64           N  
ATOM   4444  H   THR A 295     -11.952  19.562  -1.035  1.00 96.64           H  
ATOM   4445  CA  THR A 295     -13.947  19.292  -0.367  1.00 96.64           C  
ATOM   4446  HA  THR A 295     -14.605  19.870   0.282  1.00 96.64           H  
ATOM   4447  C   THR A 295     -13.606  18.023   0.417  1.00 96.64           C  
ATOM   4448  CB  THR A 295     -14.715  18.994  -1.663  1.00 96.64           C  
ATOM   4449  HB  THR A 295     -15.518  18.284  -1.465  1.00 96.64           H  
ATOM   4450  O   THR A 295     -14.278  17.001   0.290  1.00 96.64           O  
ATOM   4451  CG2 THR A 295     -15.325  20.244  -2.290  1.00 96.64           C  
ATOM   4452 HG21 THR A 295     -15.859  19.970  -3.199  1.00 96.64           H  
ATOM   4453 HG22 THR A 295     -14.551  20.973  -2.530  1.00 96.64           H  
ATOM   4454 HG23 THR A 295     -16.030  20.692  -1.590  1.00 96.64           H  
ATOM   4455  OG1 THR A 295     -13.839  18.460  -2.628  1.00 96.64           O  
ATOM   4456  HG1 THR A 295     -13.145  19.103  -2.794  1.00 96.64           H  
ATOM   4457  N   ASN A 296     -12.533  18.087   1.213  1.00 97.38           N  
ATOM   4458  H   ASN A 296     -12.050  18.971   1.288  1.00 97.38           H  
ATOM   4459  CA  ASN A 296     -12.134  17.072   2.187  1.00 97.38           C  
ATOM   4460  HA  ASN A 296     -11.149  17.365   2.551  1.00 97.38           H  
ATOM   4461  C   ASN A 296     -11.950  15.657   1.607  1.00 97.38           C  
ATOM   4462  CB  ASN A 296     -13.092  17.139   3.390  1.00 97.38           C  
ATOM   4463  HB2 ASN A 296     -12.793  16.407   4.140  1.00 97.38           H  
ATOM   4464  HB3 ASN A 296     -14.102  16.887   3.065  1.00 97.38           H  
ATOM   4465  O   ASN A 296     -12.229  14.669   2.285  1.00 97.38           O  
ATOM   4466  CG  ASN A 296     -13.116  18.498   4.066  1.00 97.38           C  
ATOM   4467  ND2 ASN A 296     -14.161  18.787   4.801  1.00 97.38           N  
ATOM   4468 HD21 ASN A 296     -14.841  18.070   5.008  1.00 97.38           H  
ATOM   4469 HD22 ASN A 296     -14.035  19.535   5.468  1.00 97.38           H  
ATOM   4470  OD1 ASN A 296     -12.214  19.310   3.925  1.00 97.38           O  
ATOM   4471  N   TYR A 297     -11.490  15.552   0.353  1.00 97.72           N  
ATOM   4472  H   TYR A 297     -11.307  16.401  -0.163  1.00 97.72           H  
ATOM   4473  CA  TYR A 297     -11.276  14.273  -0.340  1.00 97.72           C  
ATOM   4474  HA  TYR A 297     -11.154  14.502  -1.399  1.00 97.72           H  
ATOM   4475  C   TYR A 297     -12.480  13.324  -0.260  1.00 97.72           C  
ATOM   4476  CB  TYR A 297      -9.982  13.602   0.136  1.00 97.72           C  
ATOM   4477  HB2 TYR A 297     -10.091  13.319   1.182  1.00 97.72           H  
ATOM   4478  HB3 TYR A 297      -9.834  12.683  -0.430  1.00 97.72           H  
ATOM   4479  O   TYR A 297     -12.333  12.134   0.009  1.00 97.72           O  
ATOM   4480  CG  TYR A 297      -8.740  14.442  -0.028  1.00 97.72           C  
ATOM   4481  CD1 TYR A 297      -8.154  14.593  -1.296  1.00 97.72           C  
ATOM   4482  HD1 TYR A 297      -8.610  14.133  -2.161  1.00 97.72           H  
ATOM   4483  CD2 TYR A 297      -8.143  15.023   1.101  1.00 97.72           C  
ATOM   4484  HD2 TYR A 297      -8.585  14.864   2.074  1.00 97.72           H  
ATOM   4485  CE1 TYR A 297      -6.960  15.320  -1.431  1.00 97.72           C  
ATOM   4486  HE1 TYR A 297      -6.495  15.435  -2.399  1.00 97.72           H  
ATOM   4487  CE2 TYR A 297      -6.953  15.756   0.974  1.00 97.72           C  
ATOM   4488  HE2 TYR A 297      -6.485  16.173   1.853  1.00 97.72           H  
ATOM   4489  OH  TYR A 297      -5.205  16.595  -0.402  1.00 97.72           O  
ATOM   4490  HH  TYR A 297      -4.948  16.991   0.434  1.00 97.72           H  
ATOM   4491  CZ  TYR A 297      -6.362  15.902  -0.295  1.00 97.72           C  
ATOM   4492  N   THR A 298     -13.682  13.852  -0.475  1.00 97.28           N  
ATOM   4493  H   THR A 298     -13.718  14.821  -0.758  1.00 97.28           H  
ATOM   4494  CA  THR A 298     -14.934  13.091  -0.469  1.00 97.28           C  
ATOM   4495  HA  THR A 298     -15.097  12.697   0.535  1.00 97.28           H  
ATOM   4496  C   THR A 298     -14.859  11.920  -1.448  1.00 97.28           C  
ATOM   4497  CB  THR A 298     -16.120  13.995  -0.833  1.00 97.28           C  
ATOM   4498  HB  THR A 298     -15.999  14.369  -1.850  1.00 97.28           H  
ATOM   4499  O   THR A 298     -14.568  12.121  -2.630  1.00 97.28           O  
ATOM   4500  CG2 THR A 298     -17.455  13.260  -0.726  1.00 97.28           C  
ATOM   4501 HG21 THR A 298     -17.503  12.439  -1.441  1.00 97.28           H  
ATOM   4502 HG22 THR A 298     -17.572  12.869   0.285  1.00 97.28           H  
ATOM   4503 HG23 THR A 298     -18.271  13.953  -0.933  1.00 97.28           H  
ATOM   4504  OG1 THR A 298     -16.224  15.088   0.050  1.00 97.28           O  
ATOM   4505  HG1 THR A 298     -15.423  15.616   0.026  1.00 97.28           H  
ATOM   4506  N   LEU A 299     -15.134  10.705  -0.965  1.00 95.88           N  
ATOM   4507  H   LEU A 299     -15.407  10.627   0.004  1.00 95.88           H  
ATOM   4508  CA  LEU A 299     -15.201   9.499  -1.787  1.00 95.88           C  
ATOM   4509  HA  LEU A 299     -14.493   9.594  -2.610  1.00 95.88           H  
ATOM   4510  C   LEU A 299     -16.602   9.339  -2.360  1.00 95.88           C  
ATOM   4511  CB  LEU A 299     -14.816   8.271  -0.950  1.00 95.88           C  
ATOM   4512  HB2 LEU A 299     -15.470   8.224  -0.078  1.00 95.88           H  
ATOM   4513  HB3 LEU A 299     -13.790   8.407  -0.609  1.00 95.88           H  
ATOM   4514  O   LEU A 299     -17.585   9.332  -1.626  1.00 95.88           O  
ATOM   4515  CG  LEU A 299     -14.869   6.927  -1.692  1.00 95.88           C  
ATOM   4516  HG  LEU A 299     -15.844   6.787  -2.159  1.00 95.88           H  
ATOM   4517  CD1 LEU A 299     -13.779   6.832  -2.762  1.00 95.88           C  
ATOM   4518 HD11 LEU A 299     -13.786   5.836  -3.204  1.00 95.88           H  
ATOM   4519 HD12 LEU A 299     -13.960   7.564  -3.549  1.00 95.88           H  
ATOM   4520 HD13 LEU A 299     -12.801   7.014  -2.315  1.00 95.88           H  
ATOM   4521  CD2 LEU A 299     -14.655   5.789  -0.699  1.00 95.88           C  
ATOM   4522 HD21 LEU A 299     -15.442   5.813   0.054  1.00 95.88           H  
ATOM   4523 HD22 LEU A 299     -13.687   5.899  -0.209  1.00 95.88           H  
ATOM   4524 HD23 LEU A 299     -14.685   4.838  -1.231  1.00 95.88           H  
ATOM   4525  N   THR A 300     -16.695   9.135  -3.666  1.00 95.84           N  
ATOM   4526  H   THR A 300     -15.845   9.131  -4.211  1.00 95.84           H  
ATOM   4527  CA  THR A 300     -17.951   8.842  -4.360  1.00 95.84           C  
ATOM   4528  HA  THR A 300     -18.723   8.596  -3.631  1.00 95.84           H  
ATOM   4529  C   THR A 300     -17.777   7.628  -5.256  1.00 95.84           C  
ATOM   4530  CB  THR A 300     -18.448  10.048  -5.168  1.00 95.84           C  
ATOM   4531  HB  THR A 300     -19.340   9.761  -5.724  1.00 95.84           H  
ATOM   4532  O   THR A 300     -16.684   7.379  -5.758  1.00 95.84           O  
ATOM   4533  CG2 THR A 300     -18.798  11.237  -4.274  1.00 95.84           C  
ATOM   4534 HG21 THR A 300     -19.223  12.033  -4.885  1.00 95.84           H  
ATOM   4535 HG22 THR A 300     -17.906  11.612  -3.772  1.00 95.84           H  
ATOM   4536 HG23 THR A 300     -19.533  10.933  -3.528  1.00 95.84           H  
ATOM   4537  OG1 THR A 300     -17.463  10.483  -6.071  1.00 95.84           O  
ATOM   4538  HG1 THR A 300     -16.616  10.447  -5.621  1.00 95.84           H  
ATOM   4539  N   PHE A 301     -18.843   6.856  -5.428  1.00 93.51           N  
ATOM   4540  H   PHE A 301     -19.687   7.087  -4.924  1.00 93.51           H  
ATOM   4541  CA  PHE A 301     -18.926   5.738  -6.365  1.00 93.51           C  
ATOM   4542  HA  PHE A 301     -18.333   5.977  -7.248  1.00 93.51           H  
ATOM   4543  C   PHE A 301     -20.376   5.543  -6.821  1.00 93.51           C  
ATOM   4544  CB  PHE A 301     -18.343   4.467  -5.732  1.00 93.51           C  
ATOM   4545  HB2 PHE A 301     -17.285   4.645  -5.540  1.00 93.51           H  
ATOM   4546  HB3 PHE A 301     -18.407   3.650  -6.450  1.00 93.51           H  
ATOM   4547  O   PHE A 301     -21.310   5.913  -6.103  1.00 93.51           O  
ATOM   4548  CG  PHE A 301     -18.988   4.028  -4.431  1.00 93.51           C  
ATOM   4549  CD1 PHE A 301     -18.410   4.398  -3.202  1.00 93.51           C  
ATOM   4550  HD1 PHE A 301     -17.519   5.008  -3.186  1.00 93.51           H  
ATOM   4551  CD2 PHE A 301     -20.149   3.232  -4.445  1.00 93.51           C  
ATOM   4552  HD2 PHE A 301     -20.599   2.949  -5.386  1.00 93.51           H  
ATOM   4553  CE1 PHE A 301     -18.981   3.962  -1.995  1.00 93.51           C  
ATOM   4554  HE1 PHE A 301     -18.523   4.236  -1.055  1.00 93.51           H  
ATOM   4555  CE2 PHE A 301     -20.725   2.802  -3.236  1.00 93.51           C  
ATOM   4556  HE2 PHE A 301     -21.613   2.188  -3.251  1.00 93.51           H  
ATOM   4557  CZ  PHE A 301     -20.134   3.159  -2.010  1.00 93.51           C  
ATOM   4558  HZ  PHE A 301     -20.558   2.809  -1.080  1.00 93.51           H  
ATOM   4559  N   LEU A 302     -20.557   4.964  -8.010  1.00 92.77           N  
ATOM   4560  H   LEU A 302     -19.736   4.663  -8.514  1.00 92.77           H  
ATOM   4561  CA  LEU A 302     -21.863   4.756  -8.646  1.00 92.77           C  
ATOM   4562  HA  LEU A 302     -22.550   5.541  -8.331  1.00 92.77           H  
ATOM   4563  C   LEU A 302     -22.510   3.430  -8.242  1.00 92.77           C  
ATOM   4564  CB  LEU A 302     -21.700   4.811 -10.176  1.00 92.77           C  
ATOM   4565  HB2 LEU A 302     -22.667   4.593 -10.629  1.00 92.77           H  
ATOM   4566  HB3 LEU A 302     -21.008   4.025 -10.480  1.00 92.77           H  
ATOM   4567  O   LEU A 302     -23.726   3.359  -8.084  1.00 92.77           O  
ATOM   4568  CG  LEU A 302     -21.194   6.152 -10.733  1.00 92.77           C  
ATOM   4569  HG  LEU A 302     -20.216   6.381 -10.309  1.00 92.77           H  
ATOM   4570  CD1 LEU A 302     -21.049   6.045 -12.252  1.00 92.77           C  
ATOM   4571 HD11 LEU A 302     -20.637   6.973 -12.646  1.00 92.77           H  
ATOM   4572 HD12 LEU A 302     -20.371   5.229 -12.502  1.00 92.77           H  
ATOM   4573 HD13 LEU A 302     -22.020   5.858 -12.710  1.00 92.77           H  
ATOM   4574  CD2 LEU A 302     -22.147   7.309 -10.424  1.00 92.77           C  
ATOM   4575 HD21 LEU A 302     -22.174   7.492  -9.350  1.00 92.77           H  
ATOM   4576 HD22 LEU A 302     -23.150   7.078 -10.782  1.00 92.77           H  
ATOM   4577 HD23 LEU A 302     -21.789   8.216 -10.911  1.00 92.77           H  
ATOM   4578  N   ALA A 303     -21.708   2.380  -8.071  1.00 89.24           N  
ATOM   4579  H   ALA A 303     -20.719   2.490  -8.243  1.00 89.24           H  
ATOM   4580  CA  ALA A 303     -22.198   1.081  -7.632  1.00 89.24           C  
ATOM   4581  HA  ALA A 303     -23.051   1.236  -6.971  1.00 89.24           H  
ATOM   4582  C   ALA A 303     -21.133   0.327  -6.838  1.00 89.24           C  
ATOM   4583  CB  ALA A 303     -22.684   0.276  -8.847  1.00 89.24           C  
ATOM   4584  HB1 ALA A 303     -23.093  -0.680  -8.520  1.00 89.24           H  
ATOM   4585  HB2 ALA A 303     -21.867   0.092  -9.544  1.00 89.24           H  
ATOM   4586  HB3 ALA A 303     -23.468   0.831  -9.363  1.00 89.24           H  
ATOM   4587  O   ALA A 303     -19.933   0.515  -7.050  1.00 89.24           O  
ATOM   4588  N   SER A 304     -21.597  -0.551  -5.952  1.00 87.29           N  
ATOM   4589  H   SER A 304     -22.597  -0.639  -5.838  1.00 87.29           H  
ATOM   4590  CA  SER A 304     -20.774  -1.446  -5.147  1.00 87.29           C  
ATOM   4591  HA  SER A 304     -19.730  -1.333  -5.440  1.00 87.29           H  
ATOM   4592  C   SER A 304     -21.214  -2.892  -5.351  1.00 87.29           C  
ATOM   4593  CB  SER A 304     -20.893  -1.087  -3.666  1.00 87.29           C  
ATOM   4594  HB2 SER A 304     -20.253  -1.743  -3.076  1.00 87.29           H  
ATOM   4595  HB3 SER A 304     -20.586  -0.054  -3.509  1.00 87.29           H  
ATOM   4596  O   SER A 304     -22.416  -3.169  -5.372  1.00 87.29           O  
ATOM   4597  OG  SER A 304     -22.245  -1.251  -3.269  1.00 87.29           O  
ATOM   4598  HG  SER A 304     -22.566  -2.063  -3.669  1.00 87.29           H  
ATOM   4599  N   LYS A 305     -20.265  -3.821  -5.407  1.00 82.84           N  
ATOM   4600  H   LYS A 305     -19.305  -3.509  -5.394  1.00 82.84           H  
ATOM   4601  CA  LYS A 305     -20.521  -5.258  -5.390  1.00 82.84           C  
ATOM   4602  HA  LYS A 305     -21.569  -5.426  -5.138  1.00 82.84           H  
ATOM   4603  C   LYS A 305     -19.668  -5.916  -4.317  1.00 82.84           C  
ATOM   4604  CB  LYS A 305     -20.266  -5.849  -6.780  1.00 82.84           C  
ATOM   4605  HB2 LYS A 305     -19.199  -5.817  -7.002  1.00 82.84           H  
ATOM   4606  HB3 LYS A 305     -20.794  -5.256  -7.526  1.00 82.84           H  
ATOM   4607  O   LYS A 305     -18.458  -5.734  -4.276  1.00 82.84           O  
ATOM   4608  CG  LYS A 305     -20.766  -7.296  -6.858  1.00 82.84           C  
ATOM   4609  HG2 LYS A 305     -21.845  -7.310  -6.705  1.00 82.84           H  
ATOM   4610  HG3 LYS A 305     -20.294  -7.895  -6.078  1.00 82.84           H  
ATOM   4611  CD  LYS A 305     -20.436  -7.911  -8.218  1.00 82.84           C  
ATOM   4612  HD2 LYS A 305     -20.888  -7.319  -9.014  1.00 82.84           H  
ATOM   4613  HD3 LYS A 305     -19.354  -7.922  -8.350  1.00 82.84           H  
ATOM   4614  CE  LYS A 305     -20.993  -9.336  -8.249  1.00 82.84           C  
ATOM   4615  HE2 LYS A 305     -20.795  -9.807  -7.287  1.00 82.84           H  
ATOM   4616  HE3 LYS A 305     -22.076  -9.288  -8.367  1.00 82.84           H  
ATOM   4617  NZ  LYS A 305     -20.378 -10.141  -9.328  1.00 82.84           N  
ATOM   4618  HZ1 LYS A 305     -20.508  -9.705 -10.230  1.00 82.84           H  
ATOM   4619  HZ2 LYS A 305     -19.392 -10.247  -9.137  1.00 82.84           H  
ATOM   4620  HZ3 LYS A 305     -20.779 -11.068  -9.331  1.00 82.84           H  
ATOM   4621  N   ASN A 306     -20.309  -6.711  -3.478  1.00 74.13           N  
ATOM   4622  H   ASN A 306     -21.303  -6.845  -3.597  1.00 74.13           H  
ATOM   4623  CA  ASN A 306     -19.651  -7.509  -2.463  1.00 74.13           C  
ATOM   4624  HA  ASN A 306     -18.672  -7.095  -2.220  1.00 74.13           H  
ATOM   4625  C   ASN A 306     -19.467  -8.937  -2.975  1.00 74.13           C  
ATOM   4626  CB  ASN A 306     -20.532  -7.444  -1.224  1.00 74.13           C  
ATOM   4627  HB2 ASN A 306     -21.470  -7.971  -1.396  1.00 74.13           H  
ATOM   4628  HB3 ASN A 306     -20.756  -6.401  -1.000  1.00 74.13           H  
ATOM   4629  O   ASN A 306     -20.423  -9.535  -3.470  1.00 74.13           O  
ATOM   4630  CG  ASN A 306     -19.854  -8.070  -0.038  1.00 74.13           C  
ATOM   4631  ND2 ASN A 306     -19.937  -7.393   1.061  1.00 74.13           N  
ATOM   4632 HD21 ASN A 306     -19.776  -7.875   1.934  1.00 74.13           H  
ATOM   4633 HD22 ASN A 306     -20.496  -6.552   1.092  1.00 74.13           H  
ATOM   4634  OD1 ASN A 306     -19.248  -9.122  -0.088  1.00 74.13           O  
ATOM   4635  N   ASN A 307     -18.255  -9.473  -2.878  1.00 68.39           N  
ATOM   4636  H   ASN A 307     -17.514  -8.947  -2.438  1.00 68.39           H  
ATOM   4637  CA  ASN A 307     -17.965 -10.846  -3.249  1.00 68.39           C  
ATOM   4638  HA  ASN A 307     -18.886 -11.430  -3.274  1.00 68.39           H  
ATOM   4639  C   ASN A 307     -17.015 -11.468  -2.217  1.00 68.39           C  
ATOM   4640  CB  ASN A 307     -17.325 -10.866  -4.637  1.00 68.39           C  
ATOM   4641  HB2 ASN A 307     -17.079 -11.891  -4.915  1.00 68.39           H  
ATOM   4642  HB3 ASN A 307     -16.403 -10.294  -4.525  1.00 68.39           H  
ATOM   4643  O   ASN A 307     -15.938 -10.944  -1.944  1.00 68.39           O  
ATOM   4644  CG  ASN A 307     -18.131 -10.242  -5.763  1.00 68.39           C  
ATOM   4645  ND2 ASN A 307     -17.713  -9.083  -6.220  1.00 68.39           N  
ATOM   4646 HD21 ASN A 307     -16.894  -8.664  -5.803  1.00 68.39           H  
ATOM   4647 HD22 ASN A 307     -18.206  -8.617  -6.969  1.00 68.39           H  
ATOM   4648  OD1 ASN A 307     -19.091 -10.790  -6.289  1.00 68.39           O  
ATOM   4649  N   GLY A 308     -17.382 -12.635  -1.701  1.00 62.52           N  
ATOM   4650  H   GLY A 308     -18.279 -13.023  -1.958  1.00 62.52           H  
ATOM   4651  CA  GLY A 308     -16.511 -13.464  -0.876  1.00 62.52           C  
ATOM   4652  HA2 GLY A 308     -15.545 -12.986  -0.716  1.00 62.52           H  
ATOM   4653  HA3 GLY A 308     -16.969 -13.623   0.101  1.00 62.52           H  
ATOM   4654  C   GLY A 308     -16.303 -14.811  -1.544  1.00 62.52           C  
ATOM   4655  O   GLY A 308     -17.253 -15.404  -2.062  1.00 62.52           O  
ATOM   4656  N   SER A 309     -15.072 -15.316  -1.527  1.00 50.57           N  
ATOM   4657  H   SER A 309     -14.349 -14.802  -1.044  1.00 50.57           H  
ATOM   4658  CA  SER A 309     -14.850 -16.730  -1.817  1.00 50.57           C  
ATOM   4659  HA  SER A 309     -15.369 -16.980  -2.742  1.00 50.57           H  
ATOM   4660  C   SER A 309     -15.486 -17.545  -0.679  1.00 50.57           C  
ATOM   4661  CB  SER A 309     -13.360 -17.028  -2.057  1.00 50.57           C  
ATOM   4662  HB2 SER A 309     -13.056 -16.548  -2.987  1.00 50.57           H  
ATOM   4663  HB3 SER A 309     -13.220 -18.103  -2.164  1.00 50.57           H  
ATOM   4664  O   SER A 309     -15.067 -17.463   0.466  1.00 50.57           O  
ATOM   4665  OG  SER A 309     -12.530 -16.555  -1.015  1.00 50.57           O  
ATOM   4666  HG  SER A 309     -12.697 -15.621  -0.870  1.00 50.57           H  
ATOM   4667  N   GLN A 310     -16.555 -18.282  -1.002  1.00 48.93           N  
ATOM   4668  H   GLN A 310     -16.916 -18.160  -1.937  1.00 48.93           H  
ATOM   4669  CA  GLN A 310     -17.214 -19.305  -0.168  1.00 48.93           C  
ATOM   4670  HA  GLN A 310     -17.847 -19.865  -0.856  1.00 48.93           H  
ATOM   4671  C   GLN A 310     -18.205 -18.869   0.936  1.00 48.93           C  
ATOM   4672  CB  GLN A 310     -16.177 -20.328   0.353  1.00 48.93           C  
ATOM   4673  HB2 GLN A 310     -15.526 -19.864   1.094  1.00 48.93           H  
ATOM   4674  HB3 GLN A 310     -16.707 -21.141   0.850  1.00 48.93           H  
ATOM   4675  O   GLN A 310     -18.807 -19.752   1.539  1.00 48.93           O  
ATOM   4676  CG  GLN A 310     -15.326 -20.939  -0.773  1.00 48.93           C  
ATOM   4677  HG2 GLN A 310     -15.993 -21.383  -1.512  1.00 48.93           H  
ATOM   4678  HG3 GLN A 310     -14.732 -20.168  -1.262  1.00 48.93           H  
ATOM   4679  CD  GLN A 310     -14.358 -22.011  -0.286  1.00 48.93           C  
ATOM   4680  NE2 GLN A 310     -13.922 -22.893  -1.158  1.00 48.93           N  
ATOM   4681 HE21 GLN A 310     -13.274 -23.572  -0.784  1.00 48.93           H  
ATOM   4682 HE22 GLN A 310     -14.217 -22.866  -2.123  1.00 48.93           H  
ATOM   4683  OE1 GLN A 310     -13.955 -22.087   0.859  1.00 48.93           O  
ATOM   4684  N   LEU A 311     -18.445 -17.575   1.205  1.00 44.06           N  
ATOM   4685  H   LEU A 311     -17.904 -16.888   0.701  1.00 44.06           H  
ATOM   4686  CA  LEU A 311     -19.041 -17.172   2.503  1.00 44.06           C  
ATOM   4687  HA  LEU A 311     -19.511 -18.045   2.954  1.00 44.06           H  
ATOM   4688  C   LEU A 311     -20.211 -16.160   2.441  1.00 44.06           C  
ATOM   4689  CB  LEU A 311     -17.889 -16.776   3.452  1.00 44.06           C  
ATOM   4690  HB2 LEU A 311     -17.352 -15.932   3.019  1.00 44.06           H  
ATOM   4691  HB3 LEU A 311     -18.297 -16.458   4.411  1.00 44.06           H  
ATOM   4692  O   LEU A 311     -20.443 -15.398   3.374  1.00 44.06           O  
ATOM   4693  CG  LEU A 311     -16.897 -17.939   3.704  1.00 44.06           C  
ATOM   4694  HG  LEU A 311     -16.520 -18.341   2.764  1.00 44.06           H  
ATOM   4695  CD1 LEU A 311     -15.685 -17.457   4.459  1.00 44.06           C  
ATOM   4696 HD11 LEU A 311     -16.018 -17.176   5.459  1.00 44.06           H  
ATOM   4697 HD12 LEU A 311     -14.963 -18.268   4.552  1.00 44.06           H  
ATOM   4698 HD13 LEU A 311     -15.228 -16.627   3.921  1.00 44.06           H  
ATOM   4699  CD2 LEU A 311     -17.509 -19.072   4.529  1.00 44.06           C  
ATOM   4700 HD21 LEU A 311     -16.751 -19.830   4.729  1.00 44.06           H  
ATOM   4701 HD22 LEU A 311     -17.862 -18.696   5.489  1.00 44.06           H  
ATOM   4702 HD23 LEU A 311     -18.328 -19.556   3.997  1.00 44.06           H  
ATOM   4703  N   SER A 312     -21.016 -16.184   1.372  1.00 38.79           N  
ATOM   4704  H   SER A 312     -20.832 -16.880   0.665  1.00 38.79           H  
ATOM   4705  CA  SER A 312     -22.119 -15.231   1.103  1.00 38.79           C  
ATOM   4706  HA  SER A 312     -21.724 -14.225   1.248  1.00 38.79           H  
ATOM   4707  C   SER A 312     -23.369 -15.333   2.004  1.00 38.79           C  
ATOM   4708  CB  SER A 312     -22.538 -15.355  -0.368  1.00 38.79           C  
ATOM   4709  HB2 SER A 312     -21.661 -15.218  -1.001  1.00 38.79           H  
ATOM   4710  HB3 SER A 312     -23.265 -14.582  -0.617  1.00 38.79           H  
ATOM   4711  O   SER A 312     -24.395 -14.737   1.685  1.00 38.79           O  
ATOM   4712  OG  SER A 312     -23.096 -16.633  -0.619  1.00 38.79           O  
ATOM   4713  HG  SER A 312     -23.995 -16.634  -0.284  1.00 38.79           H  
ATOM   4714  N   TRP A 313     -23.340 -16.106   3.090  1.00 36.07           N  
ATOM   4715  H   TRP A 313     -22.451 -16.493   3.374  1.00 36.07           H  
ATOM   4716  CA  TRP A 313     -24.531 -16.478   3.874  1.00 36.07           C  
ATOM   4717  HA  TRP A 313     -25.421 -16.235   3.294  1.00 36.07           H  
ATOM   4718  C   TRP A 313     -24.697 -15.697   5.189  1.00 36.07           C  
ATOM   4719  CB  TRP A 313     -24.547 -18.003   4.064  1.00 36.07           C  
ATOM   4720  HB2 TRP A 313     -25.460 -18.275   4.595  1.00 36.07           H  
ATOM   4721  HB3 TRP A 313     -24.604 -18.471   3.082  1.00 36.07           H  
ATOM   4722  O   TRP A 313     -25.679 -15.893   5.901  1.00 36.07           O  
ATOM   4723  CG  TRP A 313     -23.378 -18.599   4.792  1.00 36.07           C  
ATOM   4724  CD1 TRP A 313     -22.119 -18.722   4.308  1.00 36.07           C  
ATOM   4725  HD1 TRP A 313     -21.800 -18.422   3.321  1.00 36.07           H  
ATOM   4726  CD2 TRP A 313     -23.357 -19.232   6.109  1.00 36.07           C  
ATOM   4727  CE2 TRP A 313     -22.026 -19.678   6.373  1.00 36.07           C  
ATOM   4728  CE3 TRP A 313     -24.331 -19.499   7.096  1.00 36.07           C  
ATOM   4729  HE3 TRP A 313     -25.348 -19.174   6.936  1.00 36.07           H  
ATOM   4730  NE1 TRP A 313     -21.309 -19.318   5.255  1.00 36.07           N  
ATOM   4731  HE1 TRP A 313     -20.328 -19.517   5.120  1.00 36.07           H  
ATOM   4732  CH2 TRP A 313     -22.669 -20.599   8.514  1.00 36.07           C  
ATOM   4733  HH2 TRP A 313     -22.423 -21.110   9.433  1.00 36.07           H  
ATOM   4734  CZ2 TRP A 313     -21.675 -20.346   7.554  1.00 36.07           C  
ATOM   4735  HZ2 TRP A 313     -20.655 -20.661   7.717  1.00 36.07           H  
ATOM   4736  CZ3 TRP A 313     -23.992 -20.179   8.283  1.00 36.07           C  
ATOM   4737  HZ3 TRP A 313     -24.748 -20.373   9.029  1.00 36.07           H  
ATOM   4738  N   ILE A 314     -23.782 -14.776   5.506  1.00 38.45           N  
ATOM   4739  H   ILE A 314     -23.014 -14.634   4.865  1.00 38.45           H  
ATOM   4740  CA  ILE A 314     -23.758 -14.048   6.783  1.00 38.45           C  
ATOM   4741  HA  ILE A 314     -24.474 -14.519   7.457  1.00 38.45           H  
ATOM   4742  C   ILE A 314     -24.211 -12.598   6.548  1.00 38.45           C  
ATOM   4743  CB  ILE A 314     -22.366 -14.148   7.464  1.00 38.45           C  
ATOM   4744  HB  ILE A 314     -21.732 -13.351   7.076  1.00 38.45           H  
ATOM   4745  O   ILE A 314     -23.490 -11.812   5.941  1.00 38.45           O  
ATOM   4746  CG1 ILE A 314     -21.642 -15.490   7.176  1.00 38.45           C  
ATOM   4747 HG12 ILE A 314     -21.466 -15.580   6.104  1.00 38.45           H  
ATOM   4748 HG13 ILE A 314     -22.274 -16.321   7.488  1.00 38.45           H  
ATOM   4749  CG2 ILE A 314     -22.543 -13.922   8.977  1.00 38.45           C  
ATOM   4750 HG21 ILE A 314     -23.093 -13.000   9.163  1.00 38.45           H  
ATOM   4751 HG22 ILE A 314     -21.569 -13.833   9.459  1.00 38.45           H  
ATOM   4752 HG23 ILE A 314     -23.082 -14.759   9.420  1.00 38.45           H  
ATOM   4753  CD1 ILE A 314     -20.270 -15.640   7.842  1.00 38.45           C  
ATOM   4754 HD11 ILE A 314     -19.659 -14.756   7.656  1.00 38.45           H  
ATOM   4755 HD12 ILE A 314     -20.385 -15.779   8.917  1.00 38.45           H  
ATOM   4756 HD13 ILE A 314     -19.764 -16.515   7.434  1.00 38.45           H  
ATOM   4757  N   GLY A 315     -25.408 -12.224   7.018  1.00 32.90           N  
ATOM   4758  H   GLY A 315     -25.966 -12.934   7.470  1.00 32.90           H  
ATOM   4759  CA  GLY A 315     -26.063 -10.943   6.687  1.00 32.90           C  
ATOM   4760  HA2 GLY A 315     -26.997 -10.878   7.245  1.00 32.90           H  
ATOM   4761  HA3 GLY A 315     -26.301 -10.939   5.624  1.00 32.90           H  
ATOM   4762  C   GLY A 315     -25.250  -9.674   6.992  1.00 32.90           C  
ATOM   4763  O   GLY A 315     -25.377  -8.685   6.272  1.00 32.90           O  
ATOM   4764  N   PHE A 316     -24.357  -9.714   7.988  1.00 42.20           N  
ATOM   4765  H   PHE A 316     -24.297 -10.556   8.543  1.00 42.20           H  
ATOM   4766  CA  PHE A 316     -23.450  -8.602   8.308  1.00 42.20           C  
ATOM   4767  HA  PHE A 316     -24.032  -7.681   8.364  1.00 42.20           H  
ATOM   4768  C   PHE A 316     -22.374  -8.361   7.246  1.00 42.20           C  
ATOM   4769  CB  PHE A 316     -22.800  -8.841   9.675  1.00 42.20           C  
ATOM   4770  HB2 PHE A 316     -22.442  -9.869   9.743  1.00 42.20           H  
ATOM   4771  HB3 PHE A 316     -21.932  -8.189   9.773  1.00 42.20           H  
ATOM   4772  O   PHE A 316     -21.885  -7.240   7.122  1.00 42.20           O  
ATOM   4773  CG  PHE A 316     -23.735  -8.536  10.824  1.00 42.20           C  
ATOM   4774  CD1 PHE A 316     -23.922  -7.199  11.225  1.00 42.20           C  
ATOM   4775  HD1 PHE A 316     -23.387  -6.403  10.728  1.00 42.20           H  
ATOM   4776  CD2 PHE A 316     -24.437  -9.568  11.473  1.00 42.20           C  
ATOM   4777  HD2 PHE A 316     -24.292 -10.598  11.183  1.00 42.20           H  
ATOM   4778  CE1 PHE A 316     -24.807  -6.894  12.272  1.00 42.20           C  
ATOM   4779  HE1 PHE A 316     -24.949  -5.870  12.584  1.00 42.20           H  
ATOM   4780  CE2 PHE A 316     -25.326  -9.261  12.519  1.00 42.20           C  
ATOM   4781  HE2 PHE A 316     -25.858 -10.052  13.026  1.00 42.20           H  
ATOM   4782  CZ  PHE A 316     -25.511  -7.926  12.918  1.00 42.20           C  
ATOM   4783  HZ  PHE A 316     -26.188  -7.692  13.726  1.00 42.20           H  
ATOM   4784  N   LEU A 317     -22.037  -9.373   6.442  1.00 48.86           N  
ATOM   4785  H   LEU A 317     -22.517 -10.258   6.526  1.00 48.86           H  
ATOM   4786  CA  LEU A 317     -21.070  -9.218   5.363  1.00 48.86           C  
ATOM   4787  HA  LEU A 317     -20.226  -8.636   5.732  1.00 48.86           H  
ATOM   4788  C   LEU A 317     -21.624  -8.429   4.192  1.00 48.86           C  
ATOM   4789  CB  LEU A 317     -20.569 -10.580   4.868  1.00 48.86           C  
ATOM   4790  HB2 LEU A 317     -19.970 -10.431   3.970  1.00 48.86           H  
ATOM   4791  HB3 LEU A 317     -21.429 -11.186   4.583  1.00 48.86           H  
ATOM   4792  O   LEU A 317     -20.820  -7.959   3.412  1.00 48.86           O  
ATOM   4793  CG  LEU A 317     -19.711 -11.335   5.885  1.00 48.86           C  
ATOM   4794  HG  LEU A 317     -20.249 -11.433   6.829  1.00 48.86           H  
ATOM   4795  CD1 LEU A 317     -19.466 -12.727   5.308  1.00 48.86           C  
ATOM   4796 HD11 LEU A 317     -20.412 -13.201   5.045  1.00 48.86           H  
ATOM   4797 HD12 LEU A 317     -18.973 -13.365   6.041  1.00 48.86           H  
ATOM   4798 HD13 LEU A 317     -18.848 -12.665   4.412  1.00 48.86           H  
ATOM   4799  CD2 LEU A 317     -18.378 -10.619   6.130  1.00 48.86           C  
ATOM   4800 HD21 LEU A 317     -17.793 -11.173   6.865  1.00 48.86           H  
ATOM   4801 HD22 LEU A 317     -17.812 -10.547   5.201  1.00 48.86           H  
ATOM   4802 HD23 LEU A 317     -18.537  -9.617   6.528  1.00 48.86           H  
ATOM   4803  N   ASN A 318     -22.937  -8.218   4.070  1.00 53.37           N  
ATOM   4804  H   ASN A 318     -23.558  -8.615   4.760  1.00 53.37           H  
ATOM   4805  CA  ASN A 318     -23.508  -7.408   2.987  1.00 53.37           C  
ATOM   4806  HA  ASN A 318     -23.017  -7.687   2.055  1.00 53.37           H  
ATOM   4807  C   ASN A 318     -23.257  -5.899   3.156  1.00 53.37           C  
ATOM   4808  CB  ASN A 318     -25.003  -7.731   2.854  1.00 53.37           C  
ATOM   4809  HB2 ASN A 318     -25.492  -7.608   3.820  1.00 53.37           H  
ATOM   4810  HB3 ASN A 318     -25.464  -7.040   2.149  1.00 53.37           H  
ATOM   4811  O   ASN A 318     -23.618  -5.112   2.281  1.00 53.37           O  
ATOM   4812  CG  ASN A 318     -25.239  -9.133   2.325  1.00 53.37           C  
ATOM   4813  ND2 ASN A 318     -26.305  -9.775   2.739  1.00 53.37           N  
ATOM   4814 HD21 ASN A 318     -26.417 -10.714   2.385  1.00 53.37           H  
ATOM   4815 HD22 ASN A 318     -26.918  -9.357   3.424  1.00 53.37           H  
ATOM   4816  OD1 ASN A 318     -24.489  -9.662   1.524  1.00 53.37           O  
ATOM   4817  N   LEU A 319     -22.631  -5.479   4.258  1.00 66.45           N  
ATOM   4818  H   LEU A 319     -22.318  -6.164   4.930  1.00 66.45           H  
ATOM   4819  CA  LEU A 319     -22.258  -4.089   4.474  1.00 66.45           C  
ATOM   4820  HA  LEU A 319     -23.084  -3.458   4.146  1.00 66.45           H  
ATOM   4821  C   LEU A 319     -21.038  -3.724   3.621  1.00 66.45           C  
ATOM   4822  CB  LEU A 319     -22.023  -3.846   5.975  1.00 66.45           C  
ATOM   4823  HB2 LEU A 319     -21.599  -2.851   6.115  1.00 66.45           H  
ATOM   4824  HB3 LEU A 319     -21.286  -4.568   6.326  1.00 66.45           H  
ATOM   4825  O   LEU A 319     -20.013  -4.406   3.617  1.00 66.45           O  
ATOM   4826  CG  LEU A 319     -23.300  -3.970   6.832  1.00 66.45           C  
ATOM   4827  HG  LEU A 319     -23.806  -4.910   6.610  1.00 66.45           H  
ATOM   4828  CD1 LEU A 319     -22.934  -3.970   8.315  1.00 66.45           C  
ATOM   4829 HD11 LEU A 319     -22.269  -4.808   8.524  1.00 66.45           H  
ATOM   4830 HD12 LEU A 319     -22.436  -3.039   8.586  1.00 66.45           H  
ATOM   4831 HD13 LEU A 319     -23.835  -4.084   8.918  1.00 66.45           H  
ATOM   4832  CD2 LEU A 319     -24.273  -2.812   6.584  1.00 66.45           C  
ATOM   4833 HD21 LEU A 319     -24.633  -2.832   5.556  1.00 66.45           H  
ATOM   4834 HD22 LEU A 319     -23.789  -1.858   6.794  1.00 66.45           H  
ATOM   4835 HD23 LEU A 319     -25.135  -2.921   7.243  1.00 66.45           H  
ATOM   4836  N   ASN A 320     -21.136  -2.608   2.902  1.00 78.12           N  
ATOM   4837  H   ASN A 320     -22.023  -2.125   2.874  1.00 78.12           H  
ATOM   4838  CA  ASN A 320     -19.979  -2.007   2.249  1.00 78.12           C  
ATOM   4839  HA  ASN A 320     -19.437  -2.776   1.699  1.00 78.12           H  
ATOM   4840  C   ASN A 320     -19.035  -1.409   3.291  1.00 78.12           C  
ATOM   4841  CB  ASN A 320     -20.434  -0.927   1.266  1.00 78.12           C  
ATOM   4842  HB2 ASN A 320     -21.092  -0.221   1.773  1.00 78.12           H  
ATOM   4843  HB3 ASN A 320     -19.562  -0.376   0.915  1.00 78.12           H  
ATOM   4844  O   ASN A 320     -19.482  -0.703   4.194  1.00 78.12           O  
ATOM   4845  CG  ASN A 320     -21.114  -1.493   0.042  1.00 78.12           C  
ATOM   4846  ND2 ASN A 320     -22.066  -0.766  -0.487  1.00 78.12           N  
ATOM   4847 HD21 ASN A 320     -22.306   0.132  -0.090  1.00 78.12           H  
ATOM   4848 HD22 ASN A 320     -22.414  -1.066  -1.386  1.00 78.12           H  
ATOM   4849  OD1 ASN A 320     -20.773  -2.552  -0.463  1.00 78.12           O  
ATOM   4850  N   CYS A 321     -17.731  -1.624   3.124  1.00 80.37           N  
ATOM   4851  H   CYS A 321     -17.435  -2.254   2.392  1.00 80.37           H  
ATOM   4852  CA  CYS A 321     -16.720  -1.012   3.989  1.00 80.37           C  
ATOM   4853  HA  CYS A 321     -16.934  -1.285   5.022  1.00 80.37           H  
ATOM   4854  C   CYS A 321     -16.730   0.531   3.913  1.00 80.37           C  
ATOM   4855  CB  CYS A 321     -15.352  -1.591   3.610  1.00 80.37           C  
ATOM   4856  HB2 CYS A 321     -15.226  -1.495   2.532  1.00 80.37           H  
ATOM   4857  HB3 CYS A 321     -15.335  -2.652   3.857  1.00 80.37           H  
ATOM   4858  O   CYS A 321     -16.420   1.194   4.898  1.00 80.37           O  
ATOM   4859  SG  CYS A 321     -13.918  -0.793   4.385  1.00 80.37           S  
ATOM   4860  N   VAL A 322     -17.117   1.111   2.772  1.00 88.51           N  
ATOM   4861  H   VAL A 322     -17.395   0.525   1.998  1.00 88.51           H  
ATOM   4862  CA  VAL A 322     -17.252   2.566   2.592  1.00 88.51           C  
ATOM   4863  HA  VAL A 322     -17.114   3.059   3.555  1.00 88.51           H  
ATOM   4864  C   VAL A 322     -18.654   2.944   2.120  1.00 88.51           C  
ATOM   4865  CB  VAL A 322     -16.181   3.137   1.642  1.00 88.51           C  
ATOM   4866  HB  VAL A 322     -16.407   4.189   1.466  1.00 88.51           H  
ATOM   4867  O   VAL A 322     -19.330   2.165   1.445  1.00 88.51           O  
ATOM   4868  CG1 VAL A 322     -14.788   3.054   2.273  1.00 88.51           C  
ATOM   4869 HG11 VAL A 322     -14.513   2.014   2.450  1.00 88.51           H  
ATOM   4870 HG12 VAL A 322     -14.054   3.515   1.611  1.00 88.51           H  
ATOM   4871 HG13 VAL A 322     -14.785   3.592   3.220  1.00 88.51           H  
ATOM   4872  CG2 VAL A 322     -16.138   2.418   0.291  1.00 88.51           C  
ATOM   4873 HG21 VAL A 322     -15.449   2.929  -0.381  1.00 88.51           H  
ATOM   4874 HG22 VAL A 322     -17.126   2.401  -0.167  1.00 88.51           H  
ATOM   4875 HG23 VAL A 322     -15.775   1.400   0.432  1.00 88.51           H  
ATOM   4876  N   THR A 323     -19.074   4.163   2.453  1.00 89.23           N  
ATOM   4877  H   THR A 323     -18.464   4.748   3.008  1.00 89.23           H  
ATOM   4878  CA  THR A 323     -20.346   4.755   2.018  1.00 89.23           C  
ATOM   4879  HA  THR A 323     -20.921   4.009   1.471  1.00 89.23           H  
ATOM   4880  C   THR A 323     -20.059   5.917   1.065  1.00 89.23           C  
ATOM   4881  CB  THR A 323     -21.198   5.167   3.233  1.00 89.23           C  
ATOM   4882  HB  THR A 323     -20.635   5.860   3.860  1.00 89.23           H  
ATOM   4883  O   THR A 323     -19.202   6.756   1.339  1.00 89.23           O  
ATOM   4884  CG2 THR A 323     -22.527   5.805   2.836  1.00 89.23           C  
ATOM   4885 HG21 THR A 323     -23.082   5.139   2.174  1.00 89.23           H  
ATOM   4886 HG22 THR A 323     -22.355   6.759   2.338  1.00 89.23           H  
ATOM   4887 HG23 THR A 323     -23.120   5.989   3.731  1.00 89.23           H  
ATOM   4888  OG1 THR A 323     -21.505   4.007   3.980  1.00 89.23           O  
ATOM   4889  HG1 THR A 323     -21.893   4.282   4.814  1.00 89.23           H  
ATOM   4890  N   SER A 324     -20.752   5.952  -0.078  1.00 93.52           N  
ATOM   4891  H   SER A 324     -21.461   5.251  -0.237  1.00 93.52           H  
ATOM   4892  CA  SER A 324     -20.585   7.010  -1.085  1.00 93.52           C  
ATOM   4893  HA  SER A 324     -19.535   7.049  -1.375  1.00 93.52           H  
ATOM   4894  C   SER A 324     -20.983   8.368  -0.495  1.00 93.52           C  
ATOM   4895  CB  SER A 324     -21.419   6.685  -2.333  1.00 93.52           C  
ATOM   4896  HB2 SER A 324     -22.476   6.832  -2.112  1.00 93.52           H  
ATOM   4897  HB3 SER A 324     -21.265   5.640  -2.601  1.00 93.52           H  
ATOM   4898  O   SER A 324     -21.993   8.475   0.197  1.00 93.52           O  
ATOM   4899  OG  SER A 324     -21.053   7.481  -3.446  1.00 93.52           O  
ATOM   4900  HG  SER A 324     -21.557   7.161  -4.198  1.00 93.52           H  
ATOM   4901  N   GLY A 325     -20.185   9.402  -0.753  1.00 94.40           N  
ATOM   4902  H   GLY A 325     -19.339   9.226  -1.275  1.00 94.40           H  
ATOM   4903  CA  GLY A 325     -20.378  10.766  -0.256  1.00 94.40           C  
ATOM   4904  HA2 GLY A 325     -19.970  11.461  -0.990  1.00 94.40           H  
ATOM   4905  HA3 GLY A 325     -21.444  10.967  -0.154  1.00 94.40           H  
ATOM   4906  C   GLY A 325     -19.711  11.074   1.088  1.00 94.40           C  
ATOM   4907  O   GLY A 325     -19.811  12.208   1.553  1.00 94.40           O  
ATOM   4908  N   LYS A 326     -19.026  10.114   1.723  1.00 94.45           N  
ATOM   4909  H   LYS A 326     -18.953   9.203   1.294  1.00 94.45           H  
ATOM   4910  CA  LYS A 326     -18.297  10.368   2.976  1.00 94.45           C  
ATOM   4911  HA  LYS A 326     -18.904  11.035   3.587  1.00 94.45           H  
ATOM   4912  C   LYS A 326     -17.001  11.139   2.728  1.00 94.45           C  
ATOM   4913  CB  LYS A 326     -18.068   9.061   3.756  1.00 94.45           C  
ATOM   4914  HB2 LYS A 326     -17.593   8.332   3.099  1.00 94.45           H  
ATOM   4915  HB3 LYS A 326     -17.387   9.253   4.584  1.00 94.45           H  
ATOM   4916  O   LYS A 326     -16.312  10.918   1.730  1.00 94.45           O  
ATOM   4917  CG  LYS A 326     -19.364   8.453   4.327  1.00 94.45           C  
ATOM   4918  HG2 LYS A 326     -20.062   8.243   3.516  1.00 94.45           H  
ATOM   4919  HG3 LYS A 326     -19.107   7.511   4.812  1.00 94.45           H  
ATOM   4920  CD  LYS A 326     -20.046   9.367   5.359  1.00 94.45           C  
ATOM   4921  HD2 LYS A 326     -19.313   9.644   6.117  1.00 94.45           H  
ATOM   4922  HD3 LYS A 326     -20.411  10.272   4.873  1.00 94.45           H  
ATOM   4923  CE  LYS A 326     -21.230   8.669   6.036  1.00 94.45           C  
ATOM   4924  HE2 LYS A 326     -20.878   7.718   6.435  1.00 94.45           H  
ATOM   4925  HE3 LYS A 326     -21.999   8.452   5.296  1.00 94.45           H  
ATOM   4926  NZ  LYS A 326     -21.786   9.498   7.140  1.00 94.45           N  
ATOM   4927  HZ1 LYS A 326     -21.055   9.792   7.772  1.00 94.45           H  
ATOM   4928  HZ2 LYS A 326     -22.466   8.976   7.674  1.00 94.45           H  
ATOM   4929  HZ3 LYS A 326     -22.227  10.336   6.789  1.00 94.45           H  
ATOM   4930  N   GLN A 327     -16.685  12.050   3.646  1.00 96.41           N  
ATOM   4931  H   GLN A 327     -17.259  12.116   4.474  1.00 96.41           H  
ATOM   4932  CA  GLN A 327     -15.451  12.837   3.648  1.00 96.41           C  
ATOM   4933  HA  GLN A 327     -15.140  13.027   2.620  1.00 96.41           H  
ATOM   4934  C   GLN A 327     -14.328  12.053   4.327  1.00 96.41           C  
ATOM   4935  CB  GLN A 327     -15.687  14.197   4.318  1.00 96.41           C  
ATOM   4936  HB2 GLN A 327     -16.030  14.038   5.340  1.00 96.41           H  
ATOM   4937  HB3 GLN A 327     -14.746  14.746   4.342  1.00 96.41           H  
ATOM   4938  O   GLN A 327     -14.587  11.150   5.122  1.00 96.41           O
[truncated: 420,156 more chars]
