# Supplementary material for: Nuclear genome of Bulinus truncatus, an intermediate host of the carcinogenic human blood fluke Schistosoma haematobium
Source: Nat Commun. 2022 Feb 21;13:977. doi: 10.1038/s41467-022-28634-9 (PMC8861042; doi:10.1038/s41467-022-28634-9)
Supplement: Supplementary file 6 — Supplementary Data 3 [file 41467_2022_28634_MOESM6_ESM.zip › Supplementary_Data_3/btru_033549-t1.mature.pep.pdb]

ATOM      1  N   SER A   1     -22.553  -2.366   1.378  1.00 53.74           N  
ATOM      2  H   SER A   1     -22.710  -3.302   1.033  1.00 53.74           H  
ATOM      3  H2  SER A   1     -23.411  -1.849   1.246  1.00 53.74           H  
ATOM      4  H3  SER A   1     -22.316  -2.393   2.359  1.00 53.74           H  
ATOM      5  CA  SER A   1     -21.500  -1.700   0.576  1.00 53.74           C  
ATOM      6  HA  SER A   1     -20.586  -2.293   0.599  1.00 53.74           H  
ATOM      7  C   SER A   1     -21.193  -0.314   1.150  1.00 53.74           C  
ATOM      8  CB  SER A   1     -21.970  -1.589  -0.874  1.00 53.74           C  
ATOM      9  HB2 SER A   1     -21.351  -0.878  -1.421  1.00 53.74           H  
ATOM     10  HB3 SER A   1     -21.920  -2.563  -1.361  1.00 53.74           H  
ATOM     11  O   SER A   1     -21.866   0.664   0.853  1.00 53.74           O  
ATOM     12  OG  SER A   1     -23.308  -1.156  -0.836  1.00 53.74           O  
ATOM     13  HG  SER A   1     -23.483  -0.665  -1.643  1.00 53.74           H  
ATOM     14  N   GLN A   2     -20.197  -0.211   2.034  1.00 62.31           N  
ATOM     15  H   GLN A   2     -19.610  -1.010   2.227  1.00 62.31           H  
ATOM     16  CA  GLN A   2     -19.914   1.017   2.806  1.00 62.31           C  
ATOM     17  HA  GLN A   2     -20.822   1.332   3.320  1.00 62.31           H  
ATOM     18  C   GLN A   2     -19.468   2.226   1.953  1.00 62.31           C  
ATOM     19  CB  GLN A   2     -18.856   0.678   3.862  1.00 62.31           C  
ATOM     20  HB2 GLN A   2     -18.451   1.601   4.277  1.00 62.31           H  
ATOM     21  HB3 GLN A   2     -18.059   0.131   3.356  1.00 62.31           H  
ATOM     22  O   GLN A   2     -19.535   3.355   2.424  1.00 62.31           O  
ATOM     23  CG  GLN A   2     -19.388  -0.189   5.017  1.00 62.31           C  
ATOM     24  HG2 GLN A   2     -20.179   0.351   5.538  1.00 62.31           H  
ATOM     25  HG3 GLN A   2     -19.809  -1.112   4.617  1.00 62.31           H  
ATOM     26  CD  GLN A   2     -18.304  -0.554   6.031  1.00 62.31           C  
ATOM     27  NE2 GLN A   2     -18.557  -1.485   6.924  1.00 62.31           N  
ATOM     28 HE21 GLN A   2     -17.791  -1.715   7.540  1.00 62.31           H  
ATOM     29 HE22 GLN A   2     -19.452  -1.950   6.974  1.00 62.31           H  
ATOM     30  OE1 GLN A   2     -17.209  -0.027   6.040  1.00 62.31           O  
ATOM     31  N   CYS A   3     -19.081   2.016   0.691  1.00 68.85           N  
ATOM     32  H   CYS A   3     -19.000   1.064   0.362  1.00 68.85           H  
ATOM     33  CA  CYS A   3     -18.659   3.081  -0.228  1.00 68.85           C  
ATOM     34  HA  CYS A   3     -18.360   3.946   0.364  1.00 68.85           H  
ATOM     35  C   CYS A   3     -19.766   3.580  -1.170  1.00 68.85           C  
ATOM     36  CB  CYS A   3     -17.417   2.627  -0.984  1.00 68.85           C  
ATOM     37  HB2 CYS A   3     -17.023   3.481  -1.534  1.00 68.85           H  
ATOM     38  HB3 CYS A   3     -17.672   1.846  -1.701  1.00 68.85           H  
ATOM     39  O   CYS A   3     -19.482   4.285  -2.136  1.00 68.85           O  
ATOM     40  SG  CYS A   3     -16.139   2.027   0.134  1.00 68.85           S  
ATOM     41  N   ASN A   4     -21.024   3.214  -0.902  1.00 68.44           N  
ATOM     42  H   ASN A   4     -21.195   2.597  -0.121  1.00 68.44           H  
ATOM     43  CA  ASN A   4     -22.177   3.681  -1.678  1.00 68.44           C  
ATOM     44  HA  ASN A   4     -21.851   3.897  -2.696  1.00 68.44           H  
ATOM     45  C   ASN A   4     -22.768   5.001  -1.159  1.00 68.44           C  
ATOM     46  CB  ASN A   4     -23.234   2.565  -1.755  1.00 68.44           C  
ATOM     47  HB2 ASN A   4     -23.430   2.161  -0.761  1.00 68.44           H  
ATOM     48  HB3 ASN A   4     -24.165   2.989  -2.131  1.00 68.44           H  
ATOM     49  O   ASN A   4     -23.689   5.532  -1.772  1.00 68.44           O  
ATOM     50  CG  ASN A   4     -22.845   1.441  -2.694  1.00 68.44           C  
ATOM     51  ND2 ASN A   4     -23.729   0.502  -2.934  1.00 68.44           N  
ATOM     52 HD21 ASN A   4     -23.504  -0.090  -3.721  1.00 68.44           H  
ATOM     53 HD22 ASN A   4     -24.690   0.654  -2.664  1.00 68.44           H  
ATOM     54  OD1 ASN A   4     -21.761   1.369  -3.237  1.00 68.44           O  
ATOM     55  N   ILE A   5     -22.250   5.533  -0.051  1.00 75.10           N  
ATOM     56  H   ILE A   5     -21.455   5.074   0.371  1.00 75.10           H  
ATOM     57  CA  ILE A   5     -22.634   6.843   0.483  1.00 75.10           C  
ATOM     58  HA  ILE A   5     -23.616   7.093   0.081  1.00 75.10           H  
ATOM     59  C   ILE A   5     -21.660   7.930  -0.003  1.00 75.10           C  
ATOM     60  CB  ILE A   5     -22.783   6.796   2.021  1.00 75.10           C  
ATOM     61  HB  ILE A   5     -23.089   7.786   2.358  1.00 75.10           H  
ATOM     62  O   ILE A   5     -20.536   7.612  -0.397  1.00 75.10           O  
ATOM     63  CG1 ILE A   5     -21.456   6.450   2.732  1.00 75.10           C  
ATOM     64 HG12 ILE A   5     -20.726   7.221   2.485  1.00 75.10           H  
ATOM     65 HG13 ILE A   5     -21.082   5.491   2.375  1.00 75.10           H  
ATOM     66  CG2 ILE A   5     -23.918   5.821   2.388  1.00 75.10           C  
ATOM     67 HG21 ILE A   5     -24.180   5.929   3.441  1.00 75.10           H  
ATOM     68 HG22 ILE A   5     -23.614   4.791   2.201  1.00 75.10           H  
ATOM     69 HG23 ILE A   5     -24.807   6.043   1.798  1.00 75.10           H  
ATOM     70  CD1 ILE A   5     -21.550   6.395   4.260  1.00 75.10           C  
ATOM     71 HD11 ILE A   5     -20.551   6.265   4.676  1.00 75.10           H  
ATOM     72 HD12 ILE A   5     -22.167   5.553   4.573  1.00 75.10           H  
ATOM     73 HD13 ILE A   5     -21.975   7.324   4.640  1.00 75.10           H  
ATOM     74  N   PRO A   6     -22.046   9.216   0.009  1.00 78.02           N  
ATOM     75  CA  PRO A   6     -21.106  10.303  -0.243  1.00 78.02           C  
ATOM     76  HA  PRO A   6     -20.744  10.199  -1.266  1.00 78.02           H  
ATOM     77  C   PRO A   6     -19.935  10.271   0.760  1.00 78.02           C  
ATOM     78  CB  PRO A   6     -21.922  11.593  -0.124  1.00 78.02           C  
ATOM     79  HB2 PRO A   6     -21.869  11.982   0.892  1.00 78.02           H  
ATOM     80  HB3 PRO A   6     -21.586  12.346  -0.838  1.00 78.02           H  
ATOM     81  O   PRO A   6     -20.167  10.038   1.950  1.00 78.02           O  
ATOM     82  CG  PRO A   6     -23.353  11.133  -0.412  1.00 78.02           C  
ATOM     83  HG2 PRO A   6     -23.511  11.078  -1.489  1.00 78.02           H  
ATOM     84  HG3 PRO A   6     -24.093  11.784   0.055  1.00 78.02           H  
ATOM     85  CD  PRO A   6     -23.393   9.732   0.185  1.00 78.02           C  
ATOM     86  HD2 PRO A   6     -23.627   9.790   1.248  1.00 78.02           H  
ATOM     87  HD3 PRO A   6     -24.134   9.128  -0.338  1.00 78.02           H  
ATOM     88  N   PRO A   7     -18.685  10.519   0.324  1.00 84.10           N  
ATOM     89  CA  PRO A   7     -17.552  10.585   1.237  1.00 84.10           C  
ATOM     90  HA  PRO A   7     -17.494   9.661   1.813  1.00 84.10           H  
ATOM     91  C   PRO A   7     -17.688  11.762   2.213  1.00 84.10           C  
ATOM     92  CB  PRO A   7     -16.309  10.696   0.348  1.00 84.10           C  
ATOM     93  HB2 PRO A   7     -15.889   9.702   0.192  1.00 84.10           H  
ATOM     94  HB3 PRO A   7     -15.553  11.350   0.781  1.00 84.10           H  
ATOM     95  O   PRO A   7     -18.333  12.766   1.920  1.00 84.10           O  
ATOM     96  CG  PRO A   7     -16.819  11.238  -0.986  1.00 84.10           C  
ATOM     97  HG2 PRO A   7     -16.235  10.852  -1.822  1.00 84.10           H  
ATOM     98  HG3 PRO A   7     -16.784  12.328  -0.982  1.00 84.10           H  
ATOM     99  CD  PRO A   7     -18.267  10.755  -1.050  1.00 84.10           C  
ATOM    100  HD2 PRO A   7     -18.893  11.507  -1.530  1.00 84.10           H  
ATOM    101  HD3 PRO A   7     -18.316   9.817  -1.604  1.00 84.10           H  
ATOM    102  N   ILE A   8     -16.998  11.695   3.353  1.00 87.90           N  
ATOM    103  H   ILE A   8     -16.436  10.872   3.523  1.00 87.90           H  
ATOM    104  CA  ILE A   8     -16.894  12.845   4.270  1.00 87.90           C  
ATOM    105  HA  ILE A   8     -17.888  13.277   4.391  1.00 87.90           H  
ATOM    106  C   ILE A   8     -16.016  13.959   3.680  1.00 87.90           C  
ATOM    107  CB  ILE A   8     -16.397  12.422   5.671  1.00 87.90           C  
ATOM    108  HB  ILE A   8     -16.281  13.331   6.262  1.00 87.90           H  
ATOM    109  O   ILE A   8     -16.176  15.132   4.006  1.00 87.90           O  
ATOM    110  CG1 ILE A   8     -15.040  11.683   5.645  1.00 87.90           C  
ATOM    111 HG12 ILE A   8     -14.365  12.163   4.936  1.00 87.90           H  
ATOM    112 HG13 ILE A   8     -15.208  10.652   5.334  1.00 87.90           H  
ATOM    113  CG2 ILE A   8     -17.465  11.551   6.357  1.00 87.90           C  
ATOM    114 HG21 ILE A   8     -17.183  11.343   7.389  1.00 87.90           H  
ATOM    115 HG22 ILE A   8     -17.598  10.611   5.822  1.00 87.90           H  
ATOM    116 HG23 ILE A   8     -18.417  12.081   6.367  1.00 87.90           H  
ATOM    117  CD1 ILE A   8     -14.323  11.634   6.995  1.00 87.90           C  
ATOM    118 HD11 ILE A   8     -14.917  11.082   7.724  1.00 87.90           H  
ATOM    119 HD12 ILE A   8     -14.147  12.646   7.360  1.00 87.90           H  
ATOM    120 HD13 ILE A   8     -13.364  11.129   6.874  1.00 87.90           H  
ATOM    121  N   LYS A   9     -15.085  13.599   2.787  1.00 87.91           N  
ATOM    122  H   LYS A   9     -15.017  12.613   2.575  1.00 87.91           H  
ATOM    123  CA  LYS A   9     -14.196  14.526   2.080  1.00 87.91           C  
ATOM    124  HA  LYS A   9     -14.709  15.482   1.971  1.00 87.91           H  
ATOM    125  C   LYS A   9     -13.866  13.984   0.693  1.00 87.91           C  
ATOM    126  CB  LYS A   9     -12.929  14.746   2.929  1.00 87.91           C  
ATOM    127  HB2 LYS A   9     -12.425  13.791   3.075  1.00 87.91           H  
ATOM    128  HB3 LYS A   9     -13.229  15.128   3.905  1.00 87.91           H  
ATOM    129  O   LYS A   9     -13.399  12.856   0.570  1.00 87.91           O  
ATOM    130  CG  LYS A   9     -11.942  15.739   2.294  1.00 87.91           C  
ATOM    131  HG2 LYS A   9     -11.579  15.330   1.350  1.00 87.91           H  
ATOM    132  HG3 LYS A   9     -12.452  16.682   2.100  1.00 87.91           H  
ATOM    133  CD  LYS A   9     -10.735  15.990   3.210  1.00 87.91           C  
ATOM    134  HD2 LYS A   9     -10.242  15.040   3.415  1.00 87.91           H  
ATOM    135  HD3 LYS A   9     -11.082  16.423   4.148  1.00 87.91           H  
ATOM    136  CE  LYS A   9      -9.735  16.941   2.538  1.00 87.91           C  
ATOM    137  HE2 LYS A   9     -10.237  17.888   2.341  1.00 87.91           H  
ATOM    138  HE3 LYS A   9      -9.445  16.515   1.577  1.00 87.91           H  
ATOM    139  NZ  LYS A   9      -8.530  17.168   3.382  1.00 87.91           N  
ATOM    140  HZ1 LYS A   9      -8.785  17.570   4.273  1.00 87.91           H  
ATOM    141  HZ2 LYS A   9      -7.887  17.802   2.930  1.00 87.91           H  
ATOM    142  HZ3 LYS A   9      -8.036  16.304   3.554  1.00 87.91           H  
ATOM    143  N   SER A  10     -14.060  14.803  -0.339  1.00 86.72           N  
ATOM    144  H   SER A  10     -14.412  15.730  -0.150  1.00 86.72           H  
ATOM    145  CA  SER A  10     -13.613  14.497  -1.703  1.00 86.72           C  
ATOM    146  HA  SER A  10     -13.937  13.494  -1.978  1.00 86.72           H  
ATOM    147  C   SER A  10     -12.089  14.571  -1.788  1.00 86.72           C  
ATOM    148  CB  SER A  10     -14.232  15.490  -2.687  1.00 86.72           C  
ATOM    149  HB2 SER A  10     -15.313  15.356  -2.714  1.00 86.72           H  
ATOM    150  HB3 SER A  10     -14.010  16.499  -2.341  1.00 86.72           H  
ATOM    151  O   SER A  10     -11.478  15.505  -1.265  1.00 86.72           O  
ATOM    152  OG  SER A  10     -13.705  15.336  -3.990  1.00 86.72           O  
ATOM    153  HG  SER A  10     -13.739  16.205  -4.396  1.00 86.72           H  
ATOM    154  N   CYS A  11     -11.481  13.608  -2.477  1.00 88.24           N  
ATOM    155  H   CYS A  11     -12.047  12.875  -2.879  1.00 88.24           H  
ATOM    156  CA  CYS A  11     -10.056  13.649  -2.807  1.00 88.24           C  
ATOM    157  HA  CYS A  11      -9.539  14.268  -2.073  1.00 88.24           H  
ATOM    158  C   CYS A  11      -9.771  14.310  -4.163  1.00 88.24           C  
ATOM    159  CB  CYS A  11      -9.477  12.240  -2.706  1.00 88.24           C  
ATOM    160  HB2 CYS A  11     -10.138  11.549  -3.228  1.00 88.24           H  
ATOM    161  HB3 CYS A  11      -8.511  12.217  -3.211  1.00 88.24           H  
ATOM    162  O   CYS A  11      -8.611  14.416  -4.558  1.00 88.24           O  
ATOM    163  SG  CYS A  11      -9.232  11.662  -1.005  1.00 88.24           S  
ATOM    164  N   VAL A  12     -10.804  14.787  -4.865  1.00 83.18           N  
ATOM    165  H   VAL A  12     -11.734  14.700  -4.480  1.00 83.18           H  
ATOM    166  CA  VAL A  12     -10.644  15.553  -6.103  1.00 83.18           C  
ATOM    167  HA  VAL A  12      -9.638  15.382  -6.486  1.00 83.18           H  
ATOM    168  C   VAL A  12     -10.774  17.041  -5.809  1.00 83.18           C  
ATOM    169  CB  VAL A  12     -11.600  15.083  -7.209  1.00 83.18           C  
ATOM    170  HB  VAL A  12     -12.636  15.233  -6.905  1.00 83.18           H  
ATOM    171  O   VAL A  12     -11.787  17.504  -5.275  1.00 83.18           O  
ATOM    172  CG1 VAL A  12     -11.312  15.863  -8.497  1.00 83.18           C  
ATOM    173 HG11 VAL A  12     -10.249  15.828  -8.734  1.00 83.18           H  
ATOM    174 HG12 VAL A  12     -11.849  15.422  -9.337  1.00 83.18           H  
ATOM    175 HG13 VAL A  12     -11.624  16.902  -8.395  1.00 83.18           H  
ATOM    176  CG2 VAL A  12     -11.379  13.593  -7.495  1.00 83.18           C  
ATOM    177 HG21 VAL A  12     -10.326  13.406  -7.705  1.00 83.18           H  
ATOM    178 HG22 VAL A  12     -11.958  13.291  -8.368  1.00 83.18           H  
ATOM    179 HG23 VAL A  12     -11.679  12.991  -6.637  1.00 83.18           H  
ATOM    180  N   LYS A  13      -9.728  17.795  -6.164  1.00 79.55           N  
ATOM    181  H   LYS A  13      -8.954  17.336  -6.623  1.00 79.55           H  
ATOM    182  CA  LYS A  13      -9.659  19.244  -5.956  1.00 79.55           C  
ATOM    183  HA  LYS A  13      -9.706  19.431  -4.884  1.00 79.55           H  
ATOM    184  C   LYS A  13     -10.860  19.928  -6.617  1.00 79.55           C  
ATOM    185  CB  LYS A  13      -8.319  19.774  -6.498  1.00 79.55           C  
ATOM    186  HB2 LYS A  13      -8.302  19.670  -7.583  1.00 79.55           H  
ATOM    187  HB3 LYS A  13      -7.510  19.173  -6.082  1.00 79.55           H  
ATOM    188  O   LYS A  13     -11.159  19.676  -7.777  1.00 79.55           O  
ATOM    189  CG  LYS A  13      -8.075  21.246  -6.121  1.00 79.55           C  
ATOM    190  HG2 LYS A  13      -8.856  21.868  -6.560  1.00 79.55           H  
ATOM    191  HG3 LYS A  13      -8.113  21.347  -5.037  1.00 79.55           H  
ATOM    192  CD  LYS A  13      -6.708  21.740  -6.624  1.00 79.55           C  
ATOM    193  HD2 LYS A  13      -6.677  21.652  -7.710  1.00 79.55           H  
ATOM    194  HD3 LYS A  13      -5.921  21.120  -6.195  1.00 79.55           H  
ATOM    195  CE  LYS A  13      -6.486  23.207  -6.220  1.00 79.55           C  
ATOM    196  HE2 LYS A  13      -7.305  23.804  -6.621  1.00 79.55           H  
ATOM    197  HE3 LYS A  13      -6.525  23.282  -5.134  1.00 79.55           H  
ATOM    198  NZ  LYS A  13      -5.190  23.744  -6.718  1.00 79.55           N  
ATOM    199  HZ1 LYS A  13      -5.146  23.707  -7.726  1.00 79.55           H  
ATOM    200  HZ2 LYS A  13      -4.406  23.229  -6.342  1.00 79.55           H  
ATOM    201  HZ3 LYS A  13      -5.079  24.711  -6.450  1.00 79.55           H  
ATOM    202  N   GLY A  14     -11.550  20.786  -5.867  1.00 78.54           N  
ATOM    203  H   GLY A  14     -11.271  20.913  -4.904  1.00 78.54           H  
ATOM    204  CA  GLY A  14     -12.704  21.550  -6.357  1.00 78.54           C  
ATOM    205  HA2 GLY A  14     -12.885  22.390  -5.687  1.00 78.54           H  
ATOM    206  HA3 GLY A  14     -12.467  21.953  -7.342  1.00 78.54           H  
ATOM    207  C   GLY A  14     -14.015  20.763  -6.488  1.00 78.54           C  
ATOM    208  O   GLY A  14     -15.056  21.371  -6.724  1.00 78.54           O  
ATOM    209  N   MET A  15     -14.020  19.440  -6.289  1.00 76.66           N  
ATOM    210  H   MET A  15     -13.153  18.967  -6.078  1.00 76.66           H  
ATOM    211  CA  MET A  15     -15.253  18.646  -6.328  1.00 76.66           C  
ATOM    212  HA  MET A  15     -15.991  19.167  -6.938  1.00 76.66           H  
ATOM    213  C   MET A  15     -15.846  18.470  -4.931  1.00 76.66           C  
ATOM    214  CB  MET A  15     -15.020  17.286  -6.988  1.00 76.66           C  
ATOM    215  HB2 MET A  15     -15.922  16.685  -6.873  1.00 76.66           H  
ATOM    216  HB3 MET A  15     -14.202  16.774  -6.482  1.00 76.66           H  
ATOM    217  O   MET A  15     -15.163  18.037  -4.003  1.00 76.66           O  
ATOM    218  CG  MET A  15     -14.708  17.410  -8.481  1.00 76.66           C  
ATOM    219  HG2 MET A  15     -15.488  17.989  -8.976  1.00 76.66           H  
ATOM    220  HG3 MET A  15     -13.764  17.942  -8.599  1.00 76.66           H  
ATOM    221  SD  MET A  15     -14.565  15.801  -9.301  1.00 76.66           S  
ATOM    222  CE  MET A  15     -16.300  15.368  -9.583  1.00 76.66           C  
ATOM    223  HE1 MET A  15     -16.364  14.346  -9.956  1.00 76.66           H  
ATOM    224  HE2 MET A  15     -16.872  15.450  -8.658  1.00 76.66           H  
ATOM    225  HE3 MET A  15     -16.726  16.040 -10.327  1.00 76.66           H  
ATOM    226  N   LYS A  16     -17.147  18.751  -4.789  1.00 76.55           N  
ATOM    227  H   LYS A  16     -17.644  19.092  -5.600  1.00 76.55           H  
ATOM    228  CA  LYS A  16     -17.898  18.477  -3.555  1.00 76.55           C  
ATOM    229  HA  LYS A  16     -17.289  18.839  -2.726  1.00 76.55           H  
ATOM    230  C   LYS A  16     -18.117  16.963  -3.374  1.00 76.55           C  
ATOM    231  CB  LYS A  16     -19.240  19.232  -3.540  1.00 76.55           C  
ATOM    232  HB2 LYS A  16     -19.805  18.913  -2.665  1.00 76.55           H  
ATOM    233  HB3 LYS A  16     -19.815  18.969  -4.428  1.00 76.55           H  
ATOM    234  O   LYS A  16     -18.335  16.282  -4.377  1.00 76.55           O  
ATOM    235  CG  LYS A  16     -19.063  20.759  -3.472  1.00 76.55           C  
ATOM    236  HG2 LYS A  16     -18.414  21.004  -2.631  1.00 76.55           H  
ATOM    237  HG3 LYS A  16     -18.592  21.111  -4.390  1.00 76.55           H  
ATOM    238  CD  LYS A  16     -20.410  21.480  -3.286  1.00 76.55           C  
ATOM    239  HD2 LYS A  16     -21.068  21.240  -4.122  1.00 76.55           H  
ATOM    240  HD3 LYS A  16     -20.871  21.134  -2.361  1.00 76.55           H  
ATOM    241  CE  LYS A  16     -20.202  23.002  -3.212  1.00 76.55           C  
ATOM    242  HE2 LYS A  16     -19.480  23.213  -2.423  1.00 76.55           H  
ATOM    243  HE3 LYS A  16     -19.766  23.344  -4.151  1.00 76.55           H  
ATOM    244  NZ  LYS A  16     -21.466  23.743  -2.939  1.00 76.55           N  
ATOM    245  HZ1 LYS A  16     -21.876  23.456  -2.062  1.00 76.55           H  
ATOM    246  HZ2 LYS A  16     -21.286  24.734  -2.868  1.00 76.55           H  
ATOM    247  HZ3 LYS A  16     -22.147  23.609  -3.673  1.00 76.55           H  
ATOM    248  N   PRO A  17     -18.160  16.442  -2.132  1.00 71.88           N  
ATOM    249  CA  PRO A  17     -18.369  15.013  -1.872  1.00 71.88           C  
ATOM    250  HA  PRO A  17     -17.522  14.454  -2.269  1.00 71.88           H  
ATOM    251  C   PRO A  17     -19.654  14.434  -2.482  1.00 71.88           C  
ATOM    252  CB  PRO A  17     -18.387  14.880  -0.351  1.00 71.88           C  
ATOM    253  HB2 PRO A  17     -17.884  13.957  -0.062  1.00 71.88           H  
ATOM    254  HB3 PRO A  17     -19.407  14.903   0.032  1.00 71.88           H  
ATOM    255  O   PRO A  17     -19.648  13.331  -3.006  1.00 71.88           O  
ATOM    256  CG  PRO A  17     -17.618  16.090   0.162  1.00 71.88           C  
ATOM    257  HG2 PRO A  17     -17.950  16.388   1.157  1.00 71.88           H  
ATOM    258  HG3 PRO A  17     -16.551  15.869   0.165  1.00 71.88           H  
ATOM    259  CD  PRO A  17     -17.916  17.157  -0.883  1.00 71.88           C  
ATOM    260  HD2 PRO A  17     -17.060  17.829  -0.954  1.00 71.88           H  
ATOM    261  HD3 PRO A  17     -18.811  17.710  -0.598  1.00 71.88           H  
ATOM    262  N   LEU A  18     -20.745  15.205  -2.514  1.00 62.63           N  
ATOM    263  H   LEU A  18     -20.726  16.082  -2.013  1.00 62.63           H  
ATOM    264  CA  LEU A  18     -22.011  14.783  -3.135  1.00 62.63           C  
ATOM    265  HA  LEU A  18     -22.329  13.840  -2.691  1.00 62.63           H  
ATOM    266  C   LEU A  18     -21.907  14.521  -4.649  1.00 62.63           C  
ATOM    267  CB  LEU A  18     -23.076  15.862  -2.870  1.00 62.63           C  
ATOM    268  HB2 LEU A  18     -22.686  16.823  -3.206  1.00 62.63           H  
ATOM    269  HB3 LEU A  18     -23.959  15.641  -3.471  1.00 62.63           H  
ATOM    270  O   LEU A  18     -22.784  13.882  -5.217  1.00 62.63           O  
ATOM    271  CG  LEU A  18     -23.520  15.978  -1.401  1.00 62.63           C  
ATOM    272  HG  LEU A  18     -22.642  16.056  -0.760  1.00 62.63           H  
ATOM    273  CD1 LEU A  18     -24.355  17.243  -1.220  1.00 62.63           C  
ATOM    274 HD11 LEU A  18     -24.666  17.329  -0.179  1.00 62.63           H  
ATOM    275 HD12 LEU A  18     -25.247  17.194  -1.845  1.00 62.63           H  
ATOM    276 HD13 LEU A  18     -23.771  18.125  -1.484  1.00 62.63           H  
ATOM    277  CD2 LEU A  18     -24.356  14.777  -0.966  1.00 62.63           C  
ATOM    278 HD21 LEU A  18     -24.672  14.902   0.070  1.00 62.63           H  
ATOM    279 HD22 LEU A  18     -23.767  13.863  -1.037  1.00 62.63           H  
ATOM    280 HD23 LEU A  18     -25.241  14.683  -1.595  1.00 62.63           H  
ATOM    281  N   ARG A  19     -20.860  15.030  -5.312  1.00 63.57           N  
ATOM    282  H   ARG A  19     -20.129  15.467  -4.770  1.00 63.57           H  
ATOM    283  CA  ARG A  19     -20.644  14.884  -6.760  1.00 63.57           C  
ATOM    284  HA  ARG A  19     -21.566  14.542  -7.229  1.00 63.57           H  
ATOM    285  C   ARG A  19     -19.611  13.813  -7.111  1.00 63.57           C  
ATOM    286  CB  ARG A  19     -20.259  16.239  -7.379  1.00 63.57           C  
ATOM    287  HB2 ARG A  19     -20.044  16.086  -8.437  1.00 63.57           H  
ATOM    288  HB3 ARG A  19     -19.354  16.614  -6.901  1.00 63.57           H  
ATOM    289  O   ARG A  19     -19.335  13.623  -8.291  1.00 63.57           O  
ATOM    290  CG  ARG A  19     -21.375  17.287  -7.270  1.00 63.57           C  
ATOM    291  HG2 ARG A  19     -21.531  17.554  -6.224  1.00 63.57           H  
ATOM    292  HG3 ARG A  19     -22.298  16.873  -7.675  1.00 63.57           H  
ATOM    293  CD  ARG A  19     -20.989  18.538  -8.070  1.00 63.57           C  
ATOM    294  HD2 ARG A  19     -20.059  18.941  -7.669  1.00 63.57           H  
ATOM    295  HD3 ARG A  19     -20.825  18.244  -9.107  1.00 63.57           H  
ATOM    296  NE  ARG A  19     -22.041  19.571  -8.018  1.00 63.57           N  
ATOM    297  HE  ARG A  19     -22.891  19.331  -7.527  1.00 63.57           H  
ATOM    298  NH1 ARG A  19     -21.048  21.081  -9.444  1.00 63.57           N  
ATOM    299 HH11 ARG A  19     -20.302  20.426  -9.629  1.00 63.57           H  
ATOM    300 HH12 ARG A  19     -21.102  21.931  -9.987  1.00 63.57           H  
ATOM    301  NH2 ARG A  19     -23.045  21.542  -8.573  1.00 63.57           N  
ATOM    302 HH21 ARG A  19     -23.071  22.376  -9.143  1.00 63.57           H  
ATOM    303 HH22 ARG A  19     -23.893  21.261  -8.102  1.00 63.57           H  
ATOM    304  CZ  ARG A  19     -22.038  20.721  -8.675  1.00 63.57           C  
ATOM    305  N   ASN A  20     -18.989  13.163  -6.125  1.00 66.72           N  
ATOM    306  H   ASN A  20     -19.279  13.304  -5.168  1.00 66.72           H  
ATOM    307  CA  ASN A  20     -17.918  12.207  -6.381  1.00 66.72           C  
ATOM    308  HA  ASN A  20     -18.109  11.712  -7.333  1.00 66.72           H  
ATOM    309  C   ASN A  20     -17.834  11.127  -5.299  1.00 66.72           C  
ATOM    310  CB  ASN A  20     -16.593  12.980  -6.488  1.00 66.72           C  
ATOM    311  HB2 ASN A  20     -16.723  13.835  -7.152  1.00 66.72           H  
ATOM    312  HB3 ASN A  20     -16.295  13.345  -5.505  1.00 66.72           H  
ATOM    313  O   ASN A  20     -17.814  11.436  -4.112  1.00 66.72           O  
ATOM    314  CG  ASN A  20     -15.483  12.126  -7.053  1.00 66.72           C  
ATOM    315  ND2 ASN A  20     -14.338  12.700  -7.294  1.00 66.72           N  
ATOM    316 HD21 ASN A  20     -13.627  12.122  -7.719  1.00 66.72           H  
ATOM    317 HD22 ASN A  20     -14.221  13.694  -7.159  1.00 66.72           H  
ATOM    318  OD1 ASN A  20     -15.623  10.942  -7.294  1.00 66.72           O  
ATOM    319  N   ARG A  21     -17.701   9.862  -5.708  1.00 68.18           N  
ATOM    320  H   ARG A  21     -17.620   9.691  -6.700  1.00 68.18           H  
ATOM    321  CA  ARG A  21     -17.497   8.733  -4.790  1.00 68.18           C  
ATOM    322  HA  ARG A  21     -17.937   8.987  -3.826  1.00 68.18           H  
ATOM    323  C   ARG A  21     -16.016   8.458  -4.473  1.00 68.18           C  
ATOM    324  CB  ARG A  21     -18.249   7.497  -5.307  1.00 68.18           C  
ATOM    325  HB2 ARG A  21     -17.846   7.199  -6.275  1.00 68.18           H  
ATOM    326  HB3 ARG A  21     -18.098   6.692  -4.588  1.00 68.18           H  
ATOM    327  O   ARG A  21     -15.731   7.600  -3.642  1.00 68.18           O  
ATOM    328  CG  ARG A  21     -19.764   7.706  -5.431  1.00 68.18           C  
ATOM    329  HG2 ARG A  21     -20.144   8.047  -4.468  1.00 68.18           H  
ATOM    330  HG3 ARG A  21     -19.986   8.466  -6.180  1.00 68.18           H  
ATOM    331  CD  ARG A  21     -20.485   6.400  -5.795  1.00 68.18           C  
ATOM    332  HD2 ARG A  21     -21.546   6.540  -5.587  1.00 68.18           H  
ATOM    333  HD3 ARG A  21     -20.117   5.597  -5.156  1.00 68.18           H  
ATOM    334  NE  ARG A  21     -20.321   6.033  -7.217  1.00 68.18           N  
ATOM    335  HE  ARG A  21     -19.612   6.525  -7.742  1.00 68.18           H  
ATOM    336  NH1 ARG A  21     -21.824   4.296  -7.232  1.00 68.18           N  
ATOM    337 HH11 ARG A  21     -21.916   4.379  -6.230  1.00 68.18           H  
ATOM    338 HH12 ARG A  21     -22.279   3.540  -7.724  1.00 68.18           H  
ATOM    339  NH2 ARG A  21     -20.823   4.891  -9.129  1.00 68.18           N  
ATOM    340 HH21 ARG A  21     -20.104   5.394  -9.628  1.00 68.18           H  
ATOM    341 HH22 ARG A  21     -21.307   4.136  -9.594  1.00 68.18           H  
ATOM    342  CZ  ARG A  21     -20.987   5.081  -7.851  1.00 68.18           C  
ATOM    343  N   PHE A  22     -15.076   9.192  -5.081  1.00 77.62           N  
ATOM    344  H   PHE A  22     -15.370   9.823  -5.812  1.00 77.62           H  
ATOM    345  CA  PHE A  22     -13.650   9.165  -4.734  1.00 77.62           C  
ATOM    346  HA  PHE A  22     -13.372   8.149  -4.455  1.00 77.62           H  
ATOM    347  C   PHE A  22     -13.351  10.080  -3.547  1.00 77.62           C  
ATOM    348  CB  PHE A  22     -12.780   9.579  -5.925  1.00 77.62           C  
ATOM    349  HB2 PHE A  22     -13.138  10.525  -6.331  1.00 77.62           H  
ATOM    350  HB3 PHE A  22     -11.768   9.757  -5.561  1.00 77.62           H  
ATOM    351  O   PHE A  22     -13.252  11.309  -3.671  1.00 77.62           O  
ATOM    352  CG  PHE A  22     -12.673   8.555  -7.030  1.00 77.62           C  
ATOM    353  CD1 PHE A  22     -11.910   7.391  -6.827  1.00 77.62           C  
ATOM    354  HD1 PHE A  22     -11.494   7.174  -5.854  1.00 77.62           H  
ATOM    355  CD2 PHE A  22     -13.288   8.771  -8.275  1.00 77.62           C  
ATOM    356  HD2 PHE A  22     -13.891   9.649  -8.451  1.00 77.62           H  
ATOM    357  CE1 PHE A  22     -11.719   6.471  -7.869  1.00 77.62           C  
ATOM    358  HE1 PHE A  22     -11.151   5.567  -7.705  1.00 77.62           H  
ATOM    359  CE2 PHE A  22     -13.109   7.844  -9.316  1.00 77.62           C  
ATOM    360  HE2 PHE A  22     -13.591   8.000 -10.270  1.00 77.62           H  
ATOM    361  CZ  PHE A  22     -12.314   6.702  -9.118  1.00 77.62           C  
ATOM    362  HZ  PHE A  22     -12.192   5.984  -9.915  1.00 77.62           H  
ATOM    363  N   GLY A  23     -13.154   9.484  -2.379  1.00 87.64           N  
ATOM    364  H   GLY A  23     -13.220   8.479  -2.301  1.00 87.64           H  
ATOM    365  CA  GLY A  23     -12.898  10.271  -1.189  1.00 87.64           C  
ATOM    366  HA2 GLY A  23     -12.051  10.934  -1.365  1.00 87.64           H  
ATOM    367  HA3 GLY A  23     -13.774  10.889  -0.995  1.00 87.64           H  
ATOM    368  C   GLY A  23     -12.602   9.460   0.053  1.00 87.64           C  
ATOM    369  O   GLY A  23     -12.357   8.255   0.018  1.00 87.64           O  
ATOM    370  N   LEU A  24     -12.608  10.187   1.161  1.00 90.89           N  
ATOM    371  H   LEU A  24     -12.866  11.160   1.077  1.00 90.89           H  
ATOM    372  CA  LEU A  24     -12.372   9.657   2.487  1.00 90.89           C  
ATOM    373  HA  LEU A  24     -11.773   8.750   2.404  1.00 90.89           H  
ATOM    374  C   LEU A  24     -13.697   9.281   3.137  1.00 90.89           C  
ATOM    375  CB  LEU A  24     -11.590  10.677   3.326  1.00 90.89           C  
ATOM    376  HB2 LEU A  24     -11.336  10.197   4.271  1.00 90.89           H  
ATOM    377  HB3 LEU A  24     -12.241  11.524   3.543  1.00 90.89           H  
ATOM    378  O   LEU A  24     -14.673  10.029   3.055  1.00 90.89           O  
ATOM    379  CG  LEU A  24     -10.298  11.198   2.674  1.00 90.89           C  
ATOM    380  HG  LEU A  24     -10.551  11.806   1.805  1.00 90.89           H  
ATOM    381  CD1 LEU A  24      -9.547  12.085   3.666  1.00 90.89           C  
ATOM    382 HD11 LEU A  24     -10.219  12.848   4.059  1.00 90.89           H  
ATOM    383 HD12 LEU A  24      -9.179  11.482   4.495  1.00 90.89           H  
ATOM    384 HD13 LEU A  24      -8.702  12.558   3.165  1.00 90.89           H  
ATOM    385  CD2 LEU A  24      -9.365  10.068   2.238  1.00 90.89           C  
ATOM    386 HD21 LEU A  24      -9.150   9.412   3.082  1.00 90.89           H  
ATOM    387 HD22 LEU A  24      -8.440  10.485   1.841  1.00 90.89           H  
ATOM    388 HD23 LEU A  24      -9.829   9.483   1.444  1.00 90.89           H  
ATOM    389  N   PHE A  25     -13.697   8.144   3.817  1.00 89.73           N  
ATOM    390  H   PHE A  25     -12.852   7.591   3.812  1.00 89.73           H  
ATOM    391  CA  PHE A  25     -14.826   7.582   4.542  1.00 89.73           C  
ATOM    392  HA  PHE A  25     -15.659   8.285   4.544  1.00 89.73           H  
ATOM    393  C   PHE A  25     -14.412   7.314   5.984  1.00 89.73           C  
ATOM    394  CB  PHE A  25     -15.283   6.292   3.851  1.00 89.73           C  
ATOM    395  HB2 PHE A  25     -14.427   5.634   3.706  1.00 89.73           H  
ATOM    396  HB3 PHE A  25     -15.983   5.772   4.506  1.00 89.73           H  
ATOM    397  O   PHE A  25     -13.264   6.950   6.247  1.00 89.73           O  
ATOM    398  CG  PHE A  25     -15.957   6.533   2.517  1.00 89.73           C  
ATOM    399  CD1 PHE A  25     -17.359   6.490   2.431  1.00 89.73           C  
ATOM    400  HD1 PHE A  25     -17.959   6.267   3.300  1.00 89.73           H  
ATOM    401  CD2 PHE A  25     -15.195   6.795   1.362  1.00 89.73           C  
ATOM    402  HD2 PHE A  25     -14.116   6.807   1.416  1.00 89.73           H  
ATOM    403  CE1 PHE A  25     -17.986   6.702   1.197  1.00 89.73           C  
ATOM    404  HE1 PHE A  25     -19.061   6.622   1.133  1.00 89.73           H  
ATOM    405  CE2 PHE A  25     -15.831   7.025   0.128  1.00 89.73           C  
ATOM    406  HE2 PHE A  25     -15.246   7.214  -0.760  1.00 89.73           H  
ATOM    407  CZ  PHE A  25     -17.232   6.982   0.046  1.00 89.73           C  
ATOM    408  HZ  PHE A  25     -17.730   7.136  -0.899  1.00 89.73           H  
ATOM    409  N   LYS A  26     -15.351   7.478   6.921  1.00 88.58           N  
ATOM    410  H   LYS A  26     -16.285   7.730   6.629  1.00 88.58           H  
ATOM    411  CA  LYS A  26     -15.162   7.029   8.300  1.00 88.58           C  
ATOM    412  HA  LYS A  26     -14.096   7.055   8.526  1.00 88.58           H  
ATOM    413  C   LYS A  26     -15.633   5.583   8.405  1.00 88.58           C  
ATOM    414  CB  LYS A  26     -15.859   7.972   9.291  1.00 88.58           C  
ATOM    415  HB2 LYS A  26     -15.553   8.995   9.070  1.00 88.58           H  
ATOM    416  HB3 LYS A  26     -16.940   7.900   9.176  1.00 88.58           H  
ATOM    417  O   LYS A  26     -16.826   5.310   8.325  1.00 88.58           O  
ATOM    418  CG  LYS A  26     -15.464   7.642  10.743  1.00 88.58           C  
ATOM    419  HG2 LYS A  26     -14.378   7.656  10.830  1.00 88.58           H  
ATOM    420  HG3 LYS A  26     -15.824   6.646  11.003  1.00 88.58           H  
ATOM    421  CD  LYS A  26     -16.055   8.667  11.723  1.00 88.58           C  
ATOM    422  HD2 LYS A  26     -15.712   9.663  11.444  1.00 88.58           H  
ATOM    423  HD3 LYS A  26     -17.142   8.635  11.660  1.00 88.58           H  
ATOM    424  CE  LYS A  26     -15.609   8.359  13.161  1.00 88.58           C  
ATOM    425  HE2 LYS A  26     -15.968   7.365  13.429  1.00 88.58           H  
ATOM    426  HE3 LYS A  26     -14.520   8.337  13.193  1.00 88.58           H  
ATOM    427  NZ  LYS A  26     -16.124   9.359  14.135  1.00 88.58           N  
ATOM    428  HZ1 LYS A  26     -15.816   9.132  15.070  1.00 88.58           H  
ATOM    429  HZ2 LYS A  26     -15.783  10.285  13.919  1.00 88.58           H  
ATOM    430  HZ3 LYS A  26     -17.134   9.380  14.139  1.00 88.58           H  
ATOM    431  N   VAL A  27     -14.690   4.672   8.592  1.00 84.14           N  
ATOM    432  H   VAL A  27     -13.736   4.994   8.672  1.00 84.14           H  
ATOM    433  CA  VAL A  27     -14.921   3.238   8.740  1.00 84.14           C  
ATOM    434  HA  VAL A  27     -15.989   3.025   8.696  1.00 84.14           H  
ATOM    435  C   VAL A  27     -14.393   2.837  10.105  1.00 84.14           C  
ATOM    436  CB  VAL A  27     -14.246   2.459   7.598  1.00 84.14           C  
ATOM    437  HB  VAL A  27     -13.179   2.684   7.590  1.00 84.14           H  
ATOM    438  O   VAL A  27     -13.216   3.027  10.410  1.00 84.14           O  
ATOM    439  CG1 VAL A  27     -14.422   0.946   7.745  1.00 84.14           C  
ATOM    440 HG11 VAL A  27     -14.077   0.445   6.841  1.00 84.14           H  
ATOM    441 HG12 VAL A  27     -13.802   0.592   8.569  1.00 84.14           H  
ATOM    442 HG13 VAL A  27     -15.470   0.696   7.907  1.00 84.14           H  
ATOM    443  CG2 VAL A  27     -14.836   2.873   6.249  1.00 84.14           C  
ATOM    444 HG21 VAL A  27     -14.693   3.939   6.071  1.00 84.14           H  
ATOM    445 HG22 VAL A  27     -14.302   2.332   5.467  1.00 84.14           H  
ATOM    446 HG23 VAL A  27     -15.896   2.626   6.203  1.00 84.14           H  
ATOM    447  N   LEU A  28     -15.278   2.315  10.956  1.00 84.47           N  
ATOM    448  H   LEU A  28     -16.229   2.193  10.636  1.00 84.47           H  
ATOM    449  CA  LEU A  28     -14.896   1.732  12.248  1.00 84.47           C  
ATOM    450  HA  LEU A  28     -15.808   1.518  12.805  1.00 84.47           H  
ATOM    451  C   LEU A  28     -14.094   2.706  13.129  1.00 84.47           C  
ATOM    452  CB  LEU A  28     -14.170   0.398  11.990  1.00 84.47           C  
ATOM    453  HB2 LEU A  28     -13.974  -0.090  12.945  1.00 84.47           H  
ATOM    454  HB3 LEU A  28     -13.206   0.607  11.528  1.00 84.47           H  
ATOM    455  O   LEU A  28     -13.070   2.360  13.702  1.00 84.47           O  
ATOM    456  CG  LEU A  28     -14.955  -0.560  11.078  1.00 84.47           C  
ATOM    457  HG  LEU A  28     -15.232  -0.053  10.153  1.00 84.47           H  
ATOM    458  CD1 LEU A  28     -14.048  -1.707  10.635  1.00 84.47           C  
ATOM    459 HD11 LEU A  28     -13.365  -2.011  11.427  1.00 84.47           H  
ATOM    460 HD12 LEU A  28     -14.633  -2.547  10.261  1.00 84.47           H  
ATOM    461 HD13 LEU A  28     -13.423  -1.356   9.814  1.00 84.47           H  
ATOM    462  CD2 LEU A  28     -16.293  -0.958  11.713  1.00 84.47           C  
ATOM    463 HD21 LEU A  28     -16.181  -1.222  12.765  1.00 84.47           H  
ATOM    464 HD22 LEU A  28     -16.977  -0.111  11.661  1.00 84.47           H  
ATOM    465 HD23 LEU A  28     -16.746  -1.762  11.133  1.00 84.47           H  
ATOM    466  N   GLY A  29     -14.540   3.963  13.179  1.00 86.64           N  
ATOM    467  H   GLY A  29     -15.378   4.182  12.658  1.00 86.64           H  
ATOM    468  CA  GLY A  29     -13.888   5.024  13.953  1.00 86.64           C  
ATOM    469  HA2 GLY A  29     -13.538   4.604  14.896  1.00 86.64           H  
ATOM    470  HA3 GLY A  29     -14.616   5.801  14.186  1.00 86.64           H  
ATOM    471  C   GLY A  29     -12.681   5.677  13.273  1.00 86.64           C  
ATOM    472  O   GLY A  29     -12.254   6.740  13.711  1.00 86.64           O  
ATOM    473  N   THR A  30     -12.184   5.121  12.169  1.00 91.44           N  
ATOM    474  H   THR A  30     -12.615   4.274  11.827  1.00 91.44           H  
ATOM    475  CA  THR A  30     -10.976   5.591  11.473  1.00 91.44           C  
ATOM    476  HA  THR A  30     -10.519   6.394  12.051  1.00 91.44           H  
ATOM    477  C   THR A  30     -11.297   6.152  10.091  1.00 91.44           C  
ATOM    478  CB  THR A  30      -9.938   4.470  11.372  1.00 91.44           C  
ATOM    479  HB  THR A  30      -9.046   4.862  10.884  1.00 91.44           H  
ATOM    480  O   THR A  30     -12.329   5.829   9.509  1.00 91.44           O  
ATOM    481  CG2 THR A  30      -9.527   3.913  12.734  1.00 91.44           C  
ATOM    482 HG21 THR A  30     -10.384   3.475  13.246  1.00 91.44           H  
ATOM    483 HG22 THR A  30      -8.781   3.131  12.599  1.00 91.44           H  
ATOM    484 HG23 THR A  30      -9.107   4.707  13.352  1.00 91.44           H  
ATOM    485  OG1 THR A  30     -10.431   3.409  10.601  1.00 91.44           O  
ATOM    486  HG1 THR A  30     -11.355   3.240  10.799  1.00 91.44           H  
ATOM    487  N   ILE A  31     -10.435   7.021   9.559  1.00 93.75           N  
ATOM    488  H   ILE A  31      -9.580   7.229  10.054  1.00 93.75           H  
ATOM    489  CA  ILE A  31     -10.598   7.580   8.211  1.00 93.75           C  
ATOM    490  HA  ILE A  31     -11.641   7.472   7.913  1.00 93.75           H  
ATOM    491  C   ILE A  31      -9.751   6.769   7.230  1.00 93.75           C  
ATOM    492  CB  ILE A  31     -10.283   9.091   8.171  1.00 93.75           C  
ATOM    493  HB  ILE A  31      -9.239   9.241   8.448  1.00 93.75           H  
ATOM    494  O   ILE A  31      -8.569   6.533   7.485  1.00 93.75           O  
ATOM    495  CG1 ILE A  31     -11.184   9.856   9.171  1.00 93.75           C  
ATOM    496 HG12 ILE A  31     -12.231   9.706   8.906  1.00 93.75           H  
ATOM    497 HG13 ILE A  31     -11.033   9.452  10.172  1.00 93.75           H  
ATOM    498  CG2 ILE A  31     -10.502   9.637   6.749  1.00 93.75           C  
ATOM    499 HG21 ILE A  31     -11.548   9.513   6.470  1.00 93.75           H  
ATOM    500 HG22 ILE A  31      -9.880   9.104   6.029  1.00 93.75           H  
ATOM    501 HG23 ILE A  31     -10.228  10.691   6.697  1.00 93.75           H  
ATOM    502  CD1 ILE A  31     -10.904  11.362   9.256  1.00 93.75           C  
ATOM    503 HD11 ILE A  31     -11.472  11.785  10.085  1.00 93.75           H  
ATOM    504 HD12 ILE A  31     -11.215  11.864   8.340  1.00 93.75           H  
ATOM    505 HD13 ILE A  31      -9.842  11.534   9.430  1.00 93.75           H  
ATOM    506  N   ILE A  32     -10.345   6.367   6.110  1.00 94.65           N  
ATOM    507  H   ILE A  32     -11.331   6.552   5.995  1.00 94.65           H  
ATOM    508  CA  ILE A  32      -9.670   5.646   5.027  1.00 94.65           C  
ATOM    509  HA  ILE A  32      -8.610   5.901   5.056  1.00 94.65           H  
ATOM    510  C   ILE A  32     -10.206   6.104   3.669  1.00 94.65           C  
ATOM    511  CB  ILE A  32      -9.784   4.119   5.241  1.00 94.65           C  
ATOM    512  HB  ILE A  32      -9.411   3.904   6.243  1.00 94.65           H  
ATOM    513  O   ILE A  32     -11.344   6.565   3.559  1.00 94.65           O  
ATOM    514  CG1 ILE A  32      -8.893   3.355   4.238  1.00 94.65           C  
ATOM    515 HG12 ILE A  32      -7.974   3.914   4.062  1.00 94.65           H  
ATOM    516 HG13 ILE A  32      -9.421   3.255   3.290  1.00 94.65           H  
ATOM    517  CG2 ILE A  32     -11.247   3.640   5.175  1.00 94.65           C  
ATOM    518 HG21 ILE A  32     -11.672   3.845   4.192  1.00 94.65           H  
ATOM    519 HG22 ILE A  32     -11.845   4.147   5.932  1.00 94.65           H  
ATOM    520 HG23 ILE A  32     -11.302   2.568   5.363  1.00 94.65           H  
ATOM    521  CD1 ILE A  32      -8.485   1.957   4.706  1.00 94.65           C  
ATOM    522 HD11 ILE A  32      -9.338   1.419   5.122  1.00 94.65           H  
ATOM    523 HD12 ILE A  32      -8.070   1.398   3.867  1.00 94.65           H  
ATOM    524 HD13 ILE A  32      -7.713   2.039   5.472  1.00 94.65           H  
ATOM    525  N   PHE A  33      -9.381   6.008   2.630  1.00 93.84           N  
ATOM    526  H   PHE A  33      -8.490   5.549   2.756  1.00 93.84           H  
ATOM    527  CA  PHE A  33      -9.826   6.231   1.261  1.00 93.84           C  
ATOM    528  HA  PHE A  33     -10.476   7.106   1.228  1.00 93.84           H  
ATOM    529  C   PHE A  33     -10.616   5.020   0.757  1.00 93.84           C  
ATOM    530  CB  PHE A  33      -8.606   6.504   0.381  1.00 93.84           C  
ATOM    531  HB2 PHE A  33      -7.939   5.643   0.412  1.00 93.84           H  
ATOM    532  HB3 PHE A  33      -8.061   7.351   0.798  1.00 93.84           H  
ATOM    533  O   PHE A  33     -10.174   3.888   0.952  1.00 93.84           O  
ATOM    534  CG  PHE A  33      -8.962   6.803  -1.060  1.00 93.84           C  
ATOM    535  CD1 PHE A  33      -9.309   5.766  -1.947  1.00 93.84           C  
ATOM    536  HD1 PHE A  33      -9.315   4.739  -1.615  1.00 93.84           H  
ATOM    537  CD2 PHE A  33      -8.965   8.133  -1.509  1.00 93.84           C  
ATOM    538  HD2 PHE A  33      -8.702   8.925  -0.823  1.00 93.84           H  
ATOM    539  CE1 PHE A  33      -9.657   6.061  -3.277  1.00 93.84           C  
ATOM    540  HE1 PHE A  33      -9.923   5.263  -3.955  1.00 93.84           H  
ATOM    541  CE2 PHE A  33      -9.274   8.424  -2.848  1.00 93.84           C  
ATOM    542  HE2 PHE A  33      -9.239   9.442  -3.208  1.00 93.84           H  
ATOM    543  CZ  PHE A  33      -9.601   7.388  -3.733  1.00 93.84           C  
ATOM    544  HZ  PHE A  33      -9.787   7.613  -4.773  1.00 93.84           H  
ATOM    545  N   CYS A  34     -11.729   5.251   0.055  1.00 91.37           N  
ATOM    546  H   CYS A  34     -12.016   6.203  -0.118  1.00 91.37           H  
ATOM    547  CA  CYS A  34     -12.409   4.183  -0.674  1.00 91.37           C  
ATOM    548  HA  CYS A  34     -11.887   3.246  -0.478  1.00 91.37           H  
ATOM    549  C   CYS A  34     -12.384   4.386  -2.191  1.00 91.37           C  
ATOM    550  CB  CYS A  34     -13.832   3.967  -0.174  1.00 91.37           C  
ATOM    551  HB2 CYS A  34     -13.826   3.881   0.913  1.00 91.37           H  
ATOM    552  HB3 CYS A  34     -14.468   4.798  -0.478  1.00 91.37           H  
ATOM    553  O   CYS A  34     -12.787   5.435  -2.699  1.00 91.37           O  
ATOM    554  SG  CYS A  34     -14.467   2.429  -0.882  1.00 91.37           S  
ATOM    555  N   ASP A  35     -11.959   3.344  -2.901  1.00 85.60           N  
ATOM    556  H   ASP A  35     -11.675   2.514  -2.400  1.00 85.60           H  
ATOM    557  CA  ASP A  35     -12.171   3.177  -4.331  1.00 85.60           C  
ATOM    558  HA  ASP A  35     -12.189   4.158  -4.806  1.00 85.60           H  
ATOM    559  C   ASP A  35     -13.533   2.507  -4.575  1.00 85.60           C  
ATOM    560  CB  ASP A  35     -10.990   2.419  -4.941  1.00 85.60           C  
ATOM    561  HB2 ASP A  35     -10.828   1.493  -4.391  1.00 85.60           H  
ATOM    562  HB3 ASP A  35     -10.091   3.026  -4.823  1.00 85.60           H  
ATOM    563  O   ASP A  35     -13.810   1.374  -4.171  1.00 85.60           O  
ATOM    564  CG  ASP A  35     -11.166   2.106  -6.429  1.00 85.60           C  
ATOM    565  OD1 ASP A  35     -12.124   2.616  -7.066  1.00 85.60           O  
ATOM    566  OD2 ASP A  35     -10.310   1.360  -6.948  1.00 85.60           O  
ATOM    567  N   SER A  36     -14.417   3.267  -5.210  1.00 78.51           N  
ATOM    568  H   SER A  36     -14.105   4.170  -5.537  1.00 78.51           H  
ATOM    569  CA  SER A  36     -15.811   2.921  -5.489  1.00 78.51           C  
ATOM    570  HA  SER A  36     -16.088   2.037  -4.914  1.00 78.51           H  
ATOM    571  C   SER A  36     -16.068   2.581  -6.959  1.00 78.51           C  
ATOM    572  CB  SER A  36     -16.707   4.073  -5.026  1.00 78.51           C  
ATOM    573  HB2 SER A  36     -17.720   3.941  -5.406  1.00 78.51           H  
ATOM    574  HB3 SER A  36     -16.743   4.078  -3.937  1.00 78.51           H  
ATOM    575  O   SER A  36     -17.218   2.322  -7.312  1.00 78.51           O  
ATOM    576  OG  SER A  36     -16.179   5.311  -5.468  1.00 78.51           O  
ATOM    577  HG  SER A  36     -15.859   5.788  -4.699  1.00 78.51           H  
ATOM    578  N   TYR A  37     -15.036   2.584  -7.808  1.00 73.77           N  
ATOM    579  H   TYR A  37     -14.102   2.717  -7.445  1.00 73.77           H  
ATOM    580  CA  TYR A  37     -15.194   2.441  -9.257  1.00 73.77           C  
ATOM    581  HA  TYR A  37     -16.253   2.376  -9.509  1.00 73.77           H  
ATOM    582  C   TYR A  37     -14.555   1.165  -9.799  1.00 73.77           C  
ATOM    583  CB  TYR A  37     -14.639   3.686  -9.960  1.00 73.77           C  
ATOM    584  HB2 TYR A  37     -14.631   3.501 -11.034  1.00 73.77           H  
ATOM    585  HB3 TYR A  37     -13.605   3.840  -9.651  1.00 73.77           H  
ATOM    586  O   TYR A  37     -15.170   0.500 -10.631  1.00 73.77           O  
ATOM    587  CG  TYR A  37     -15.437   4.953  -9.697  1.00 73.77           C  
ATOM    588  CD1 TYR A  37     -16.434   5.370 -10.600  1.00 73.77           C  
ATOM    589  HD1 TYR A  37     -16.630   4.778 -11.482  1.00 73.77           H  
ATOM    590  CD2 TYR A  37     -15.184   5.718  -8.546  1.00 73.77           C  
ATOM    591  HD2 TYR A  37     -14.434   5.391  -7.841  1.00 73.77           H  
ATOM    592  CE1 TYR A  37     -17.139   6.571 -10.378  1.00 73.77           C  
ATOM    593  HE1 TYR A  37     -17.872   6.901 -11.100  1.00 73.77           H  
ATOM    594  CE2 TYR A  37     -15.888   6.912  -8.314  1.00 73.77           C  
ATOM    595  HE2 TYR A  37     -15.674   7.501  -7.434  1.00 73.77           H  
ATOM    596  OH  TYR A  37     -17.525   8.515  -9.011  1.00 73.77           O  
ATOM    597  HH  TYR A  37     -18.017   8.786  -9.790  1.00 73.77           H  
ATOM    598  CZ  TYR A  37     -16.855   7.352  -9.236  1.00 73.77           C  
ATOM    599  N   ASN A  38     -13.356   0.797  -9.341  1.00 74.04           N  
ATOM    600  H   ASN A  38     -12.899   1.340  -8.623  1.00 74.04           H  
ATOM    601  CA  ASN A  38     -12.666  -0.371  -9.892  1.00 74.04           C  
ATOM    602  HA  ASN A  38     -12.850  -0.399 -10.967  1.00 74.04           H  
ATOM    603  C   ASN A  38     -13.211  -1.682  -9.299  1.00 74.04           C  
ATOM    604  CB  ASN A  38     -11.154  -0.235  -9.696  1.00 74.04           C  
ATOM    605  HB2 ASN A  38     -10.667  -1.093 -10.159  1.00 74.04           H  
ATOM    606  HB3 ASN A  38     -10.939  -0.261  -8.628  1.00 74.04           H  
ATOM    607  O   ASN A  38     -13.480  -1.754  -8.099  1.00 74.04           O  
ATOM    608  CG  ASN A  38     -10.574   1.019 -10.330  1.00 74.04           C  
ATOM    609  ND2 ASN A  38      -9.876   1.834  -9.583  1.00 74.04           N  
ATOM    610 HD21 ASN A  38      -9.533   2.685 -10.006  1.00 74.04           H  
ATOM    611 HD22 ASN A  38      -9.889   1.701  -8.582  1.00 74.04           H  
ATOM    612  OD1 ASN A  38     -10.718   1.276 -11.512  1.00 74.04           O  
ATOM    613  N   ASP A  39     -13.357  -2.718 -10.136  1.00 74.95           N  
ATOM    614  H   ASP A  39     -13.077  -2.594 -11.098  1.00 74.95           H  
ATOM    615  CA  ASP A  39     -13.808  -4.071  -9.747  1.00 74.95           C  
ATOM    616  HA  ASP A  39     -14.081  -4.597 -10.661  1.00 74.95           H  
ATOM    617  C   ASP A  39     -15.089  -4.068  -8.878  1.00 74.95           C  
ATOM    618  CB  ASP A  39     -12.628  -4.859  -9.142  1.00 74.95           C  
ATOM    619  HB2 ASP A  39     -11.811  -4.880  -9.863  1.00 74.95           H  
ATOM    620  HB3 ASP A  39     -12.272  -4.345  -8.249  1.00 74.95           H  
ATOM    621  O   ASP A  39     -15.150  -4.659  -7.802  1.00 74.95           O  
ATOM    622  CG  ASP A  39     -13.009  -6.304  -8.790  1.00 74.95           C  
ATOM    623  OD1 ASP A  39     -13.584  -6.986  -9.660  1.00 74.95           O  
ATOM    624  OD2 ASP A  39     -12.797  -6.708  -7.617  1.00 74.95           O  
ATOM    625  N   GLY A  40     -16.112  -3.307  -9.284  1.00 78.66           N  
ATOM    626  H   GLY A  40     -16.008  -2.796 -10.149  1.00 78.66           H  
ATOM    627  CA  GLY A  40     -17.373  -3.179  -8.533  1.00 78.66           C  
ATOM    628  HA2 GLY A  40     -17.714  -4.172  -8.242  1.00 78.66           H  
ATOM    629  HA3 GLY A  40     -18.126  -2.738  -9.186  1.00 78.66           H  
ATOM    630  C   GLY A  40     -17.290  -2.318  -7.260  1.00 78.66           C  
ATOM    631  O   GLY A  40     -18.290  -2.157  -6.560  1.00 78.66           O  
ATOM    632  N   GLY A  41     -16.124  -1.731  -6.969  1.00 83.84           N  
ATOM    633  H   GLY A  41     -15.329  -1.956  -7.549  1.00 83.84           H  
ATOM    634  CA  GLY A  41     -15.901  -0.799  -5.868  1.00 83.84           C  
ATOM    635  HA2 GLY A  41     -16.686  -0.044  -5.892  1.00 83.84           H  
ATOM    636  HA3 GLY A  41     -14.943  -0.302  -6.021  1.00 83.84           H  
ATOM    637  C   GLY A  41     -15.894  -1.438  -4.475  1.00 83.84           C  
ATOM    638  O   GLY A  41     -15.941  -2.656  -4.297  1.00 83.84           O  
ATOM    639  N   GLY A  42     -15.829  -0.591  -3.446  1.00 87.79           N  
ATOM    640  H   GLY A  42     -15.606   0.373  -3.652  1.00 87.79           H  
ATOM    641  CA  GLY A  42     -15.789  -1.034  -2.049  1.00 87.79           C  
ATOM    642  HA2 GLY A  42     -16.162  -0.230  -1.414  1.00 87.79           H  
ATOM    643  HA3 GLY A  42     -16.436  -1.902  -1.922  1.00 87.79           H  
ATOM    644  C   GLY A  42     -14.391  -1.408  -1.559  1.00 87.79           C  
ATOM    645  O   GLY A  42     -14.272  -2.125  -0.567  1.00 87.79           O  
ATOM    646  N   TRP A  43     -13.352  -0.949  -2.255  1.00 92.97           N  
ATOM    647  H   TRP A  43     -13.525  -0.340  -3.042  1.00 92.97           H  
ATOM    648  CA  TRP A  43     -11.959  -1.205  -1.913  1.00 92.97           C  
ATOM    649  HA  TRP A  43     -11.879  -2.159  -1.391  1.00 92.97           H  
ATOM    650  C   TRP A  43     -11.424  -0.113  -0.993  1.00 92.97           C  
ATOM    651  CB  TRP A  43     -11.149  -1.309  -3.205  1.00 92.97           C  
ATOM    652  HB2 TRP A  43     -10.086  -1.271  -2.966  1.00 92.97           H  
ATOM    653  HB3 TRP A  43     -11.382  -0.455  -3.842  1.00 92.97           H  
ATOM    654  O   TRP A  43     -11.366   1.060  -1.360  1.00 92.97           O  
ATOM    655  CG  TRP A  43     -11.403  -2.553  -3.987  1.00 92.97           C  
ATOM    656  CD1 TRP A  43     -12.059  -2.636  -5.167  1.00 92.97           C  
ATOM    657  HD1 TRP A  43     -12.478  -1.803  -5.713  1.00 92.97           H  
ATOM    658  CD2 TRP A  43     -10.998  -3.913  -3.654  1.00 92.97           C  
ATOM    659  CE2 TRP A  43     -11.451  -4.781  -4.689  1.00 92.97           C  
ATOM    660  CE3 TRP A  43     -10.265  -4.495  -2.597  1.00 92.97           C  
ATOM    661  HE3 TRP A  43      -9.862  -3.855  -1.826  1.00 92.97           H  
ATOM    662  NE1 TRP A  43     -12.093  -3.953  -5.582  1.00 92.97           N  
ATOM    663  HE1 TRP A  43     -12.501  -4.256  -6.455  1.00 92.97           H  
ATOM    664  CH2 TRP A  43     -10.474  -6.710  -3.603  1.00 92.97           C  
ATOM    665  HH2 TRP A  43     -10.220  -7.760  -3.610  1.00 92.97           H  
ATOM    666  CZ2 TRP A  43     -11.176  -6.154  -4.683  1.00 92.97           C  
ATOM    667  HZ2 TRP A  43     -11.457  -6.763  -5.529  1.00 92.97           H  
ATOM    668  CZ3 TRP A  43     -10.019  -5.881  -2.562  1.00 92.97           C  
ATOM    669  HZ3 TRP A  43      -9.427  -6.302  -1.763  1.00 92.97           H  
ATOM    670  N   PHE A  44     -11.006  -0.496   0.209  1.00 94.69           N  
ATOM    671  H   PHE A  44     -11.078  -1.471   0.462  1.00 94.69           H  
ATOM    672  CA  PHE A  44     -10.406   0.414   1.176  1.00 94.69           C  
ATOM    673  HA  PHE A  44     -10.791   1.421   1.016  1.00 94.69           H  
ATOM    674  C   PHE A  44      -8.895   0.447   0.996  1.00 94.69           C  
ATOM    675  CB  PHE A  44     -10.802  -0.021   2.579  1.00 94.69           C  
ATOM    676  HB2 PHE A  44     -10.462  -1.042   2.750  1.00 94.69           H  
ATOM    677  HB3 PHE A  44     -10.299   0.625   3.299  1.00 94.69           H  
ATOM    678  O   PHE A  44      -8.207  -0.536   1.268  1.00 94.69           O  
ATOM    679  CG  PHE A  44     -12.283   0.078   2.830  1.00 94.69           C  
ATOM    680  CD1 PHE A  44     -12.902   1.341   2.845  1.00 94.69           C  
ATOM    681  HD1 PHE A  44     -12.321   2.230   2.652  1.00 94.69           H  
ATOM    682  CD2 PHE A  44     -13.042  -1.088   3.027  1.00 94.69           C  
ATOM    683  HD2 PHE A  44     -12.565  -2.056   2.976  1.00 94.69           H  
ATOM    684  CE1 PHE A  44     -14.277   1.440   3.097  1.00 94.69           C  
ATOM    685  HE1 PHE A  44     -14.758   2.407   3.114  1.00 94.69           H  
ATOM    686  CE2 PHE A  44     -14.413  -0.988   3.308  1.00 94.69           C  
ATOM    687  HE2 PHE A  44     -14.992  -1.879   3.498  1.00 94.69           H  
ATOM    688  CZ  PHE A  44     -15.017   0.279   3.367  1.00 94.69           C  
ATOM    689  HZ  PHE A  44     -16.057   0.369   3.642  1.00 94.69           H  
ATOM    690  N   VAL A  45      -8.386   1.574   0.508  1.00 95.68           N  
ATOM    691  H   VAL A  45      -9.009   2.359   0.380  1.00 95.68           H  
ATOM    692  CA  VAL A  45      -6.977   1.735   0.135  1.00 95.68           C  
ATOM    693  HA  VAL A  45      -6.611   0.799  -0.287  1.00 95.68           H  
ATOM    694  C   VAL A  45      -6.161   2.038   1.385  1.00 95.68           C  
ATOM    695  CB  VAL A  45      -6.814   2.817  -0.948  1.00 95.68           C  
ATOM    696  HB  VAL A  45      -7.166   3.772  -0.560  1.00 95.68           H  
ATOM    697  O   VAL A  45      -6.351   3.082   2.013  1.00 95.68           O  
ATOM    698  CG1 VAL A  45      -5.350   2.972  -1.368  1.00 95.68           C  
ATOM    699 HG11 VAL A  45      -5.272   3.701  -2.174  1.00 95.68           H  
ATOM    700 HG12 VAL A  45      -4.742   3.311  -0.530  1.00 95.68           H  
ATOM    701 HG13 VAL A  45      -4.963   2.019  -1.728  1.00 95.68           H  
ATOM    702  CG2 VAL A  45      -7.635   2.476  -2.200  1.00 95.68           C  
ATOM    703 HG21 VAL A  45      -7.281   1.544  -2.642  1.00 95.68           H  
ATOM    704 HG22 VAL A  45      -8.695   2.375  -1.963  1.00 95.68           H  
ATOM    705 HG23 VAL A  45      -7.525   3.260  -2.948  1.00 95.68           H  
ATOM    706  N   PHE A  46      -5.265   1.117   1.744  1.00 97.78           N  
ATOM    707  H   PHE A  46      -5.134   0.315   1.144  1.00 97.78           H  
ATOM    708  CA  PHE A  46      -4.401   1.243   2.919  1.00 97.78           C  
ATOM    709  HA  PHE A  46      -4.783   2.061   3.529  1.00 97.78           H  
ATOM    710  C   PHE A  46      -2.953   1.589   2.564  1.00 97.78           C  
ATOM    711  CB  PHE A  46      -4.469  -0.030   3.767  1.00 97.78           C  
ATOM    712  HB2 PHE A  46      -5.513  -0.263   3.977  1.00 97.78           H  
ATOM    713  HB3 PHE A  46      -3.983   0.155   4.725  1.00 97.78           H  
ATOM    714  O   PHE A  46      -2.194   2.000   3.437  1.00 97.78           O  
ATOM    715  CG  PHE A  46      -3.797  -1.233   3.141  1.00 97.78           C  
ATOM    716  CD1 PHE A  46      -4.567  -2.153   2.412  1.00 97.78           C  
ATOM    717  HD1 PHE A  46      -5.621  -1.975   2.260  1.00 97.78           H  
ATOM    718  CD2 PHE A  46      -2.411  -1.441   3.295  1.00 97.78           C  
ATOM    719  HD2 PHE A  46      -1.806  -0.733   3.841  1.00 97.78           H  
ATOM    720  CE1 PHE A  46      -3.970  -3.308   1.887  1.00 97.78           C  
ATOM    721  HE1 PHE A  46      -4.568  -4.029   1.348  1.00 97.78           H  
ATOM    722  CE2 PHE A  46      -1.808  -2.587   2.750  1.00 97.78           C  
ATOM    723  HE2 PHE A  46      -0.748  -2.753   2.871  1.00 97.78           H  
ATOM    724  CZ  PHE A  46      -2.596  -3.533   2.074  1.00 97.78           C  
ATOM    725  HZ  PHE A  46      -2.142  -4.437   1.694  1.00 97.78           H  
ATOM    726  N   GLN A  47      -2.558   1.424   1.306  1.00 98.11           N  
ATOM    727  H   GLN A  47      -3.195   1.006   0.642  1.00 98.11           H  
ATOM    728  CA  GLN A  47      -1.290   1.910   0.784  1.00 98.11           C  
ATOM    729  HA  GLN A  47      -0.936   2.715   1.428  1.00 98.11           H  
ATOM    730  C   GLN A  47      -1.537   2.474  -0.609  1.00 98.11           C  
ATOM    731  CB  GLN A  47      -0.247   0.781   0.805  1.00 98.11           C  
ATOM    732  HB2 GLN A  47      -0.557  -0.018   0.131  1.00 98.11           H  
ATOM    733  HB3 GLN A  47      -0.219   0.374   1.816  1.00 98.11           H  
ATOM    734  O   GLN A  47      -2.292   1.893  -1.391  1.00 98.11           O  
ATOM    735  CG  GLN A  47       1.183   1.213   0.442  1.00 98.11           C  
ATOM    736  HG2 GLN A  47       1.866   0.520   0.933  1.00 98.11           H  
ATOM    737  HG3 GLN A  47       1.387   2.212   0.827  1.00 98.11           H  
ATOM    738  CD  GLN A  47       1.529   1.162  -1.043  1.00 98.11           C  
ATOM    739  NE2 GLN A  47       2.803   1.161  -1.356  1.00 98.11           N  
ATOM    740 HE21 GLN A  47       3.498   1.069  -0.629  1.00 98.11           H  
ATOM    741 HE22 GLN A  47       3.059   1.016  -2.322  1.00 98.11           H  
ATOM    742  OE1 GLN A  47       0.691   1.129  -1.929  1.00 98.11           O  
ATOM    743  N   ARG A  48      -0.918   3.613  -0.913  1.00 96.37           N  
ATOM    744  H   ARG A  48      -0.330   4.037  -0.209  1.00 96.37           H  
ATOM    745  CA  ARG A  48      -0.908   4.176  -2.265  1.00 96.37           C  
ATOM    746  HA  ARG A  48      -1.031   3.357  -2.973  1.00 96.37           H  
ATOM    747  C   ARG A  48       0.423   4.843  -2.543  1.00 96.37           C  
ATOM    748  CB  ARG A  48      -2.070   5.165  -2.428  1.00 96.37           C  
ATOM    749  HB2 ARG A  48      -1.932   5.978  -1.716  1.00 96.37           H  
ATOM    750  HB3 ARG A  48      -3.004   4.650  -2.200  1.00 96.37           H  
ATOM    751  O   ARG A  48       0.918   5.552  -1.667  1.00 96.37           O  
ATOM    752  CG  ARG A  48      -2.154   5.765  -3.841  1.00 96.37           C  
ATOM    753  HG2 ARG A  48      -1.233   6.303  -4.063  1.00 96.37           H  
ATOM    754  HG3 ARG A  48      -2.282   4.972  -4.578  1.00 96.37           H  
ATOM    755  CD  ARG A  48      -3.303   6.764  -3.959  1.00 96.37           C  
ATOM    756  HD2 ARG A  48      -3.223   7.486  -3.146  1.00 96.37           H  
ATOM    757  HD3 ARG A  48      -3.197   7.300  -4.902  1.00 96.37           H  
ATOM    758  NE  ARG A  48      -4.616   6.107  -3.945  1.00 96.37           N  
ATOM    759  HE  ARG A  48      -4.716   5.211  -4.401  1.00 96.37           H  
ATOM    760  NH1 ARG A  48      -5.828   7.724  -2.841  1.00 96.37           N  
ATOM    761 HH11 ARG A  48      -4.974   8.238  -2.675  1.00 96.37           H  
ATOM    762 HH12 ARG A  48      -6.672   7.927  -2.325  1.00 96.37           H  
ATOM    763  NH2 ARG A  48      -6.797   5.864  -3.537  1.00 96.37           N  
ATOM    764 HH21 ARG A  48      -6.718   5.013  -4.074  1.00 96.37           H  
ATOM    765 HH22 ARG A  48      -7.698   6.176  -3.202  1.00 96.37           H  
ATOM    766  CZ  ARG A  48      -5.733   6.573  -3.439  1.00 96.37           C  
ATOM    767  N   ARG A  49       0.931   4.690  -3.770  1.00 95.47           N  
ATOM    768  H   ARG A  49       0.435   4.069  -4.392  1.00 95.47           H  
ATOM    769  CA  ARG A  49       2.081   5.433  -4.313  1.00 95.47           C  
ATOM    770  HA  ARG A  49       2.325   6.257  -3.643  1.00 95.47           H  
ATOM    771  C   ARG A  49       1.765   6.027  -5.674  1.00 95.47           C  
ATOM    772  CB  ARG A  49       3.325   4.551  -4.455  1.00 95.47           C  
ATOM    773  HB2 ARG A  49       4.164   5.189  -4.731  1.00 95.47           H  
ATOM    774  HB3 ARG A  49       3.181   3.848  -5.274  1.00 95.47           H  
ATOM    775  O   ARG A  49       1.197   5.360  -6.540  1.00 95.47           O  
ATOM    776  CG  ARG A  49       3.690   3.770  -3.197  1.00 95.47           C  
ATOM    777  HG2 ARG A  49       4.531   3.118  -3.432  1.00 95.47           H  
ATOM    778  HG3 ARG A  49       2.844   3.139  -2.920  1.00 95.47           H  
ATOM    779  CD  ARG A  49       4.057   4.672  -2.017  1.00 95.47           C  
ATOM    780  HD2 ARG A  49       3.206   5.290  -1.729  1.00 95.47           H  
ATOM    781  HD3 ARG A  49       4.302   4.030  -1.171  1.00 95.47           H  
ATOM    782  NE  ARG A  49       5.189   5.567  -2.310  1.00 95.47           N  
ATOM    783  HE  ARG A  49       4.983   6.548  -2.433  1.00 95.47           H  
ATOM    784  NH1 ARG A  49       6.770   3.935  -2.159  1.00 95.47           N  
ATOM    785 HH11 ARG A  49       6.042   3.235  -2.142  1.00 95.47           H  
ATOM    786 HH12 ARG A  49       7.733   3.636  -2.212  1.00 95.47           H  
ATOM    787  NH2 ARG A  49       7.416   6.034  -2.440  1.00 95.47           N  
ATOM    788 HH21 ARG A  49       8.359   5.678  -2.377  1.00 95.47           H  
ATOM    789 HH22 ARG A  49       7.197   7.019  -2.464  1.00 95.47           H  
ATOM    790  CZ  ARG A  49       6.448   5.182  -2.301  1.00 95.47           C  
ATOM    791  N   LEU A  50       2.170   7.273  -5.874  1.00 92.84           N  
ATOM    792  H   LEU A  50       2.559   7.768  -5.084  1.00 92.84           H  
ATOM    793  CA  LEU A  50       1.971   8.037  -7.097  1.00 92.84           C  
ATOM    794  HA  LEU A  50       1.500   7.416  -7.859  1.00 92.84           H  
ATOM    795  C   LEU A  50       3.323   8.510  -7.627  1.00 92.84           C  
ATOM    796  CB  LEU A  50       1.072   9.251  -6.789  1.00 92.84           C  
ATOM    797  HB2 LEU A  50       0.920   9.806  -7.715  1.00 92.84           H  
ATOM    798  HB3 LEU A  50       1.608   9.900  -6.097  1.00 92.84           H  
ATOM    799  O   LEU A  50       4.048   9.217  -6.932  1.00 92.84           O  
ATOM    800  CG  LEU A  50      -0.294   8.929  -6.163  1.00 92.84           C  
ATOM    801  HG  LEU A  50      -0.174   8.399  -5.218  1.00 92.84           H  
ATOM    802  CD1 LEU A  50      -1.059  10.226  -5.893  1.00 92.84           C  
ATOM    803 HD11 LEU A  50      -1.186  10.784  -6.820  1.00 92.84           H  
ATOM    804 HD12 LEU A  50      -2.034   9.994  -5.465  1.00 92.84           H  
ATOM    805 HD13 LEU A  50      -0.493  10.823  -5.178  1.00 92.84           H  
ATOM    806  CD2 LEU A  50      -1.149   8.094  -7.103  1.00 92.84           C  
ATOM    807 HD21 LEU A  50      -0.713   7.098  -7.183  1.00 92.84           H  
ATOM    808 HD22 LEU A  50      -1.198   8.553  -8.090  1.00 92.84           H  
ATOM    809 HD23 LEU A  50      -2.150   7.990  -6.685  1.00 92.84           H  
ATOM    810  N   LEU A  51       3.632   8.219  -8.892  1.00 91.15           N  
ATOM    811  H   LEU A  51       3.049   7.597  -9.433  1.00 91.15           H  
ATOM    812  CA  LEU A  51       4.743   8.890  -9.562  1.00 91.15           C  
ATOM    813  HA  LEU A  51       5.565   8.971  -8.851  1.00 91.15           H  
ATOM    814  C   LEU A  51       4.310  10.311  -9.953  1.00 91.15           C  
ATOM    815  CB  LEU A  51       5.228   8.041 -10.747  1.00 91.15           C  
ATOM    816  HB2 LEU A  51       4.423   7.961 -11.478  1.00 91.15           H  
ATOM    817  HB3 LEU A  51       5.464   7.040 -10.388  1.00 91.15           H  
ATOM    818  O   LEU A  51       3.765  10.537 -11.033  1.00 91.15           O  
ATOM    819  CG  LEU A  51       6.473   8.624 -11.442  1.00 91.15           C  
ATOM    820  HG  LEU A  51       6.253   9.623 -11.819  1.00 91.15           H  
ATOM    821  CD1 LEU A  51       7.677   8.710 -10.504  1.00 91.15           C  
ATOM    822 HD11 LEU A  51       7.508   9.449  -9.721  1.00 91.15           H  
ATOM    823 HD12 LEU A  51       8.559   9.019 -11.065  1.00 91.15           H  
ATOM    824 HD13 LEU A  51       7.866   7.735 -10.054  1.00 91.15           H  
ATOM    825  CD2 LEU A  51       6.845   7.738 -12.627  1.00 91.15           C  
ATOM    826 HD21 LEU A  51       7.735   8.132 -13.118  1.00 91.15           H  
ATOM    827 HD22 LEU A  51       7.043   6.719 -12.296  1.00 91.15           H  
ATOM    828 HD23 LEU A  51       6.029   7.740 -13.350  1.00 91.15           H  
ATOM    829  N   LYS A  52       4.490  11.269  -9.039  1.00 85.48           N  
ATOM    830  H   LYS A  52       4.862  10.994  -8.141  1.00 85.48           H  
ATOM    831  CA  LYS A  52       4.201  12.691  -9.267  1.00 85.48           C  
ATOM    832  HA  LYS A  52       4.142  12.861 -10.342  1.00 85.48           H  
ATOM    833  C   LYS A  52       5.312  13.558  -8.671  1.00 85.48           C  
ATOM    834  CB  LYS A  52       2.852  13.076  -8.644  1.00 85.48           C  
ATOM    835  HB2 LYS A  52       2.834  12.735  -7.609  1.00 85.48           H  
ATOM    836  HB3 LYS A  52       2.756  14.162  -8.656  1.00 85.48           H  
ATOM    837  O   LYS A  52       5.624  13.368  -7.499  1.00 85.48           O  
ATOM    838  CG  LYS A  52       1.666  12.468  -9.400  1.00 85.48           C  
ATOM    839  HG2 LYS A  52       1.708  12.773 -10.446  1.00 85.48           H  
ATOM    840  HG3 LYS A  52       1.717  11.380  -9.346  1.00 85.48           H  
ATOM    841  CD  LYS A  52       0.344  12.935  -8.787  1.00 85.48           C  
ATOM    842  HD2 LYS A  52       0.272  14.019  -8.875  1.00 85.48           H  
ATOM    843  HD3 LYS A  52       0.321  12.656  -7.734  1.00 85.48           H  
ATOM    844  CE  LYS A  52      -0.816  12.267  -9.528  1.00 85.48           C  
ATOM    845  HE2 LYS A  52      -0.701  11.186  -9.442  1.00 85.48           H  
ATOM    846  HE3 LYS A  52      -0.745  12.522 -10.586  1.00 85.48           H  
ATOM    847  NZ  LYS A  52      -2.126  12.694  -8.978  1.00 85.48           N  
ATOM    848  HZ1 LYS A  52      -2.878  12.232  -9.468  1.00 85.48           H  
ATOM    849  HZ2 LYS A  52      -2.236  13.693  -9.078  1.00 85.48           H  
ATOM    850  HZ3 LYS A  52      -2.186  12.460  -7.997  1.00 85.48           H  
ATOM    851  N   PRO A  53       5.825  14.569  -9.398  1.00 77.67           N  
ATOM    852  CA  PRO A  53       6.874  15.457  -8.883  1.00 77.67           C  
ATOM    853  HA  PRO A  53       7.784  14.877  -8.725  1.00 77.67           H  
ATOM    854  C   PRO A  53       6.507  16.166  -7.571  1.00 77.67           C  
ATOM    855  CB  PRO A  53       7.111  16.485  -9.995  1.00 77.67           C  
ATOM    856  HB2 PRO A  53       6.468  17.353  -9.851  1.00 77.67           H  
ATOM    857  HB3 PRO A  53       8.156  16.795 -10.037  1.00 77.67           H  
ATOM    858  O   PRO A  53       7.370  16.472  -6.761  1.00 77.67           O  
ATOM    859  CG  PRO A  53       6.689  15.757 -11.268  1.00 77.67           C  
ATOM    860  HG2 PRO A  53       7.511  15.133 -11.619  1.00 77.67           H  
ATOM    861  HG3 PRO A  53       6.374  16.450 -12.048  1.00 77.67           H  
ATOM    862  CD  PRO A  53       5.541  14.871 -10.796  1.00 77.67           C  
ATOM    863  HD2 PRO A  53       4.599  15.413 -10.871  1.00 77.67           H  
ATOM    864  HD3 PRO A  53       5.516  13.971 -11.411  1.00 77.67           H  
ATOM    865  N   THR A  54       5.217  16.429  -7.352  1.00 76.24           N  
ATOM    866  H   THR A  54       4.542  16.155  -8.052  1.00 76.24           H  
ATOM    867  CA  THR A  54       4.706  17.164  -6.186  1.00 76.24           C  
ATOM    868  HA  THR A  54       5.464  17.876  -5.858  1.00 76.24           H  
ATOM    869  C   THR A  54       4.399  16.283  -4.975  1.00 76.24           C  
ATOM    870  CB  THR A  54       3.447  17.952  -6.569  1.00 76.24           C  
ATOM    871  HB  THR A  54       3.024  18.422  -5.682  1.00 76.24           H  
ATOM    872  O   THR A  54       3.978  16.802  -3.941  1.00 76.24           O  
ATOM    873  CG2 THR A  54       3.746  19.045  -7.595  1.00 76.24           C  
ATOM    874 HG21 THR A  54       2.849  19.636  -7.781  1.00 76.24           H  
ATOM    875 HG22 THR A  54       4.094  18.610  -8.532  1.00 76.24           H  
ATOM    876 HG23 THR A  54       4.520  19.705  -7.204  1.00 76.24           H  
ATOM    877  OG1 THR A  54       2.479  17.105  -7.160  1.00 76.24           O  
ATOM    878  HG1 THR A  54       1.770  17.683  -7.449  1.00 76.24           H  
ATOM    879  N   VAL A  55       4.558  14.960  -5.081  1.00 70.54           N  
ATOM    880  H   VAL A  55       5.011  14.586  -5.903  1.00 70.54           H  
ATOM    881  CA  VAL A  55       4.240  14.026  -3.999  1.00 70.54           C  
ATOM    882  HA  VAL A  55       3.707  14.556  -3.210  1.00 70.54           H  
ATOM    883  C   VAL A  55       5.539  13.507  -3.396  1.00 70.54           C  
ATOM    884  CB  VAL A  55       3.308  12.899  -4.472  1.00 70.54           C  
ATOM    885  HB  VAL A  55       3.783  12.321  -5.265  1.00 70.54           H  
ATOM    886  O   VAL A  55       6.215  12.664  -3.972  1.00 70.54           O  
ATOM    887  CG1 VAL A  55       2.955  11.976  -3.305  1.00 70.54           C  
ATOM    888 HG11 VAL A  55       3.841  11.419  -2.999  1.00 70.54           H  
ATOM    889 HG12 VAL A  55       2.205  11.255  -3.631  1.00 70.54           H  
ATOM    890 HG13 VAL A  55       2.570  12.545  -2.459  1.00 70.54           H  
ATOM    891  CG2 VAL A  55       1.977  13.466  -4.999  1.00 70.54           C  
ATOM    892 HG21 VAL A  55       1.345  12.647  -5.343  1.00 70.54           H  
ATOM    893 HG22 VAL A  55       1.469  14.017  -4.208  1.00 70.54           H  
ATOM    894 HG23 VAL A  55       2.163  14.142  -5.834  1.00 70.54           H  
ATOM    895  N   VAL A  56       5.872  14.021  -2.212  1.00 77.59           N  
ATOM    896  H   VAL A  56       5.303  14.767  -1.838  1.00 77.59           H  
ATOM    897  CA  VAL A  56       7.087  13.659  -1.473  1.00 77.59           C  
ATOM    898  HA  VAL A  56       7.630  12.888  -2.019  1.00 77.59           H  
ATOM    899  C   VAL A  56       6.666  13.075  -0.131  1.00 77.59           C  
ATOM    900  CB  VAL A  56       8.039  14.867  -1.329  1.00 77.59           C  
ATOM    901  HB  VAL A  56       7.599  15.605  -0.659  1.00 77.59           H  
ATOM    902  O   VAL A  56       6.510  13.784   0.858  1.00 77.59           O  
ATOM    903  CG1 VAL A  56       9.394  14.420  -0.760  1.00 77.59           C  
ATOM    904 HG11 VAL A  56       9.260  13.943   0.211  1.00 77.59           H  
ATOM    905 HG12 VAL A  56      10.035  15.291  -0.624  1.00 77.59           H  
ATOM    906 HG13 VAL A  56       9.882  13.726  -1.444  1.00 77.59           H  
ATOM    907  CG2 VAL A  56       8.305  15.551  -2.675  1.00 77.59           C  
ATOM    908 HG21 VAL A  56       9.044  16.343  -2.553  1.00 77.59           H  
ATOM    909 HG22 VAL A  56       7.393  15.998  -3.071  1.00 77.59           H  
ATOM    910 HG23 VAL A  56       8.684  14.825  -3.395  1.00 77.59           H  
ATOM    911  N   THR A  57       6.393  11.773  -0.102  1.00 91.02           N  
ATOM    912  H   THR A  57       6.506  11.237  -0.950  1.00 91.02           H  
ATOM    913  CA  THR A  57       6.218  11.035   1.155  1.00 91.02           C  
ATOM    914  HA  THR A  57       6.296  11.710   2.007  1.00 91.02           H  
ATOM    915  C   THR A  57       7.346  10.025   1.258  1.00 91.02           C  
ATOM    916  CB  THR A  57       4.841  10.368   1.236  1.00 91.02           C  
ATOM    917  HB  THR A  57       4.717   9.694   0.388  1.00 91.02           H  
ATOM    918  O   THR A  57       7.456   9.137   0.415  1.00 91.02           O  
ATOM    919  CG2 THR A  57       4.620   9.603   2.540  1.00 91.02           C  
ATOM    920 HG21 THR A  57       5.328   8.778   2.616  1.00 91.02           H  
ATOM    921 HG22 THR A  57       3.612   9.188   2.543  1.00 91.02           H  
ATOM    922 HG23 THR A  57       4.743  10.270   3.393  1.00 91.02           H  
ATOM    923  OG1 THR A  57       3.861  11.380   1.188  1.00 91.02           O  
ATOM    924  HG1 THR A  57       4.172  12.017   0.541  1.00 91.02           H  
ATOM    925  N   SER A  58       8.196  10.175   2.274  1.00 92.10           N  
ATOM    926  H   SER A  58       8.065  10.933   2.928  1.00 92.10           H  
ATOM    927  CA  SER A  58       9.228   9.178   2.555  1.00 92.10           C  
ATOM    928  HA  SER A  58       9.734   8.924   1.623  1.00 92.10           H  
ATOM    929  C   SER A  58       8.583   7.919   3.124  1.00 92.10           C  
ATOM    930  CB  SER A  58      10.291   9.698   3.525  1.00 92.10           C  
ATOM    931  HB2 SER A  58      10.767  10.591   3.119  1.00 92.10           H  
ATOM    932  HB3 SER A  58       9.842   9.926   4.492  1.00 92.10           H  
ATOM    933  O   SER A  58       7.823   8.006   4.091  1.00 92.10           O  
ATOM    934  OG  SER A  58      11.244   8.669   3.662  1.00 92.10           O  
ATOM    935  HG  SER A  58      11.709   8.726   4.500  1.00 92.10           H  
ATOM    936  N   PHE A  59       8.912   6.771   2.535  1.00 95.34           N  
ATOM    937  H   PHE A  59       9.547   6.809   1.751  1.00 95.34           H  
ATOM    938  CA  PHE A  59       8.598   5.440   3.064  1.00 95.34           C  
ATOM    939  HA  PHE A  59       7.781   5.524   3.780  1.00 95.34           H  
ATOM    940  C   PHE A  59       9.772   4.850   3.863  1.00 95.34           C  
ATOM    941  CB  PHE A  59       8.113   4.532   1.922  1.00 95.34           C  
ATOM    942  HB2 PHE A  59       8.252   3.490   2.208  1.00 95.34           H  
ATOM    943  HB3 PHE A  59       8.722   4.697   1.033  1.00 95.34           H  
ATOM    944  O   PHE A  59       9.624   3.786   4.459  1.00 95.34           O  
ATOM    945  CG  PHE A  59       6.648   4.746   1.583  1.00 95.34           C  
ATOM    946  CD1 PHE A  59       5.689   3.781   1.942  1.00 95.34           C  
ATOM    947  HD1 PHE A  59       5.997   2.869   2.432  1.00 95.34           H  
ATOM    948  CD2 PHE A  59       6.230   5.935   0.958  1.00 95.34           C  
ATOM    949  HD2 PHE A  59       6.959   6.677   0.667  1.00 95.34           H  
ATOM    950  CE1 PHE A  59       4.326   4.004   1.682  1.00 95.34           C  
ATOM    951  HE1 PHE A  59       3.599   3.252   1.951  1.00 95.34           H  
ATOM    952  CE2 PHE A  59       4.865   6.173   0.724  1.00 95.34           C  
ATOM    953  HE2 PHE A  59       4.555   7.091   0.247  1.00 95.34           H  
ATOM    954  CZ  PHE A  59       3.910   5.208   1.088  1.00 95.34           C  
ATOM    955  HZ  PHE A  59       2.862   5.379   0.893  1.00 95.34           H  
ATOM    956  N   ASP A  60      10.892   5.566   3.954  1.00 94.66           N  
ATOM    957  H   ASP A  60      10.971   6.446   3.464  1.00 94.66           H  
ATOM    958  CA  ASP A  60      11.913   5.312   4.966  1.00 94.66           C  
ATOM    959  HA  ASP A  60      12.062   4.238   5.073  1.00 94.66           H  
ATOM    960  C   ASP A  60      11.412   5.869   6.300  1.00 94.66           C  
ATOM    961  CB  ASP A  60      13.249   5.937   4.547  1.00 94.66           C  
ATOM    962  HB2 ASP A  60      13.497   5.633   3.530  1.00 94.66           H  
ATOM    963  HB3 ASP A  60      13.167   7.024   4.550  1.00 94.66           H  
ATOM    964  O   ASP A  60      11.488   7.072   6.571  1.00 94.66           O  
ATOM    965  CG  ASP A  60      14.383   5.518   5.485  1.00 94.66           C  
ATOM    966  OD1 ASP A  60      14.138   4.647   6.352  1.00 94.66           O  
ATOM    967  OD2 ASP A  60      15.477   6.100   5.326  1.00 94.66           O  
ATOM    968  N   GLN A  61      10.735   5.016   7.064  1.00 97.48           N  
ATOM    969  H   GLN A  61      10.754   4.040   6.803  1.00 97.48           H  
ATOM    970  CA  GLN A  61      10.043   5.384   8.292  1.00 97.48           C  
ATOM    971  HA  GLN A  61      10.448   6.333   8.643  1.00 97.48           H  
ATOM    972  C   GLN A  61      10.283   4.314   9.365  1.00 97.48           C  
ATOM    973  CB  GLN A  61       8.534   5.552   8.041  1.00 97.48           C  
ATOM    974  HB2 GLN A  61       8.044   5.733   8.997  1.00 97.48           H  
ATOM    975  HB3 GLN A  61       8.133   4.623   7.637  1.00 97.48           H  
ATOM    976  O   GLN A  61      10.312   3.127   9.034  1.00 97.48           O  
ATOM    977  CG  GLN A  61       8.145   6.686   7.089  1.00 97.48           C  
ATOM    978  HG2 GLN A  61       8.660   6.545   6.139  1.00 97.48           H  
ATOM    979  HG3 GLN A  61       7.075   6.626   6.892  1.00 97.48           H  
ATOM    980  CD  GLN A  61       8.436   8.085   7.622  1.00 97.48           C  
ATOM    981  NE2 GLN A  61       8.531   9.050   6.739  1.00 97.48           N  
ATOM    982 HE21 GLN A  61       8.460   8.786   5.767  1.00 97.48           H  
ATOM    983 HE22 GLN A  61       8.910   9.926   7.068  1.00 97.48           H  
ATOM    984  OE1 GLN A  61       8.498   8.359   8.814  1.00 97.48           O  
ATOM    985  N   PRO A  62      10.403   4.711  10.645  1.00 97.78           N  
ATOM    986  CA  PRO A  62      10.567   3.771  11.750  1.00 97.78           C  
ATOM    987  HA  PRO A  62      11.377   3.075  11.533  1.00 97.78           H  
ATOM    988  C   PRO A  62       9.286   2.969  12.017  1.00 97.78           C  
ATOM    989  CB  PRO A  62      10.955   4.641  12.950  1.00 97.78           C  
ATOM    990  HB2 PRO A  62      12.036   4.782  12.961  1.00 97.78           H  
ATOM    991  HB3 PRO A  62      10.618   4.224  13.899  1.00 97.78           H  
ATOM    992  O   PRO A  62       8.188   3.353  11.583  1.00 97.78           O  
ATOM    993  CG  PRO A  62      10.266   5.972  12.661  1.00 97.78           C  
ATOM    994  HG2 PRO A  62       9.216   5.911  12.949  1.00 97.78           H  
ATOM    995  HG3 PRO A  62      10.760   6.802  13.165  1.00 97.78           H  
ATOM    996  CD  PRO A  62      10.378   6.082  11.144  1.00 97.78           C  
ATOM    997  HD2 PRO A  62       9.532   6.639  10.742  1.00 97.78           H  
ATOM    998  HD3 PRO A  62      11.313   6.576  10.881  1.00 97.78           H  
ATOM    999  N   TRP A  63       9.405   1.903  12.812  1.00 98.39           N  
ATOM   1000  H   TRP A  63      10.335   1.671  13.128  1.00 98.39           H  
ATOM   1001  CA  TRP A  63       8.326   0.980  13.178  1.00 98.39           C  
ATOM   1002  HA  TRP A  63       8.092   0.333  12.333  1.00 98.39           H  
ATOM   1003  C   TRP A  63       7.056   1.711  13.593  1.00 98.39           C  
ATOM   1004  CB  TRP A  63       8.783   0.096  14.345  1.00 98.39           C  
ATOM   1005  HB2 TRP A  63       9.677  -0.452  14.047  1.00 98.39           H  
ATOM   1006  HB3 TRP A  63       9.058   0.719  15.197  1.00 98.39           H  
ATOM   1007  O   TRP A  63       5.968   1.451  13.081  1.00 98.39           O  
ATOM   1008  CG  TRP A  63       7.744  -0.896  14.773  1.00 98.39           C  
ATOM   1009  CD1 TRP A  63       6.925  -0.810  15.850  1.00 98.39           C  
ATOM   1010  HD1 TRP A  63       6.926   0.002  16.562  1.00 98.39           H  
ATOM   1011  CD2 TRP A  63       7.397  -2.141  14.106  1.00 98.39           C  
ATOM   1012  CE2 TRP A  63       6.382  -2.795  14.868  1.00 98.39           C  
ATOM   1013  CE3 TRP A  63       7.896  -2.810  12.967  1.00 98.39           C  
ATOM   1014  HE3 TRP A  63       8.689  -2.357  12.391  1.00 98.39           H  
ATOM   1015  NE1 TRP A  63       6.102  -1.924  15.905  1.00 98.39           N  
ATOM   1016  HE1 TRP A  63       5.416  -2.086  16.628  1.00 98.39           H  
ATOM   1017  CH2 TRP A  63       6.447  -4.724  13.403  1.00 98.39           C  
ATOM   1018  HH2 TRP A  63       6.127  -5.721  13.140  1.00 98.39           H  
ATOM   1019  CZ2 TRP A  63       5.909  -4.071  14.527  1.00 98.39           C  
ATOM   1020  HZ2 TRP A  63       5.169  -4.567  15.137  1.00 98.39           H  
ATOM   1021  CZ3 TRP A  63       7.432  -4.093  12.627  1.00 98.39           C  
ATOM   1022  HZ3 TRP A  63       7.868  -4.614  11.788  1.00 98.39           H  
ATOM   1023  N   GLN A  64       7.198   2.705  14.471  1.00 98.40           N  
ATOM   1024  H   GLN A  64       8.125   2.852  14.842  1.00 98.40           H  
ATOM   1025  CA  GLN A  64       6.073   3.446  15.034  1.00 98.40           C  
ATOM   1026  HA  GLN A  64       5.424   2.727  15.534  1.00 98.40           H  
ATOM   1027  C   GLN A  64       5.233   4.167  13.966  1.00 98.40           C  
ATOM   1028  CB  GLN A  64       6.648   4.439  16.056  1.00 98.40           C  
ATOM   1029  HB2 GLN A  64       7.180   5.225  15.520  1.00 98.40           H  
ATOM   1030  HB3 GLN A  64       7.372   3.925  16.689  1.00 98.40           H  
ATOM   1031  O   GLN A  64       4.006   4.243  14.066  1.00 98.40           O  
ATOM   1032  CG  GLN A  64       5.598   5.087  16.966  1.00 98.40           C  
ATOM   1033  HG2 GLN A  64       6.085   5.901  17.503  1.00 98.40           H  
ATOM   1034  HG3 GLN A  64       4.791   5.518  16.373  1.00 98.40           H  
ATOM   1035  CD  GLN A  64       5.014   4.127  17.998  1.00 98.40           C  
ATOM   1036  NE2 GLN A  64       4.487   4.643  19.084  1.00 98.40           N  
ATOM   1037 HE21 GLN A  64       4.544   5.634  19.270  1.00 98.40           H  
ATOM   1038 HE22 GLN A  64       4.217   3.979  19.796  1.00 98.40           H  
ATOM   1039  OE1 GLN A  64       4.992   2.917  17.862  1.00 98.40           O  
ATOM   1040  N   LYS A  65       5.872   4.679  12.910  1.00 98.61           N  
ATOM   1041  H   LYS A  65       6.851   4.457  12.804  1.00 98.61           H  
ATOM   1042  CA  LYS A  65       5.176   5.332  11.794  1.00 98.61           C  
ATOM   1043  HA  LYS A  65       4.396   5.989  12.179  1.00 98.61           H  
ATOM   1044  C   LYS A  65       4.461   4.301  10.925  1.00 98.61           C  
ATOM   1045  CB  LYS A  65       6.187   6.151  10.985  1.00 98.61           C  
ATOM   1046  HB2 LYS A  65       7.056   5.515  10.816  1.00 98.61           H  
ATOM   1047  HB3 LYS A  65       5.765   6.415  10.016  1.00 98.61           H  
ATOM   1048  O   LYS A  65       3.307   4.524  10.571  1.00 98.61           O  
ATOM   1049  CG  LYS A  65       6.668   7.426  11.690  1.00 98.61           C  
ATOM   1050  HG2 LYS A  65       7.557   7.783  11.170  1.00 98.61           H  
ATOM   1051  HG3 LYS A  65       6.952   7.198  12.717  1.00 98.61           H  
ATOM   1052  CD  LYS A  65       5.620   8.545  11.678  1.00 98.61           C  
ATOM   1053  HD2 LYS A  65       4.760   8.252  12.280  1.00 98.61           H  
ATOM   1054  HD3 LYS A  65       5.305   8.726  10.651  1.00 98.61           H  
ATOM   1055  CE  LYS A  65       6.263   9.812  12.251  1.00 98.61           C  
ATOM   1056  HE2 LYS A  65       6.595   9.604  13.268  1.00 98.61           H  
ATOM   1057  HE3 LYS A  65       7.149  10.041  11.658  1.00 98.61           H  
ATOM   1058  NZ  LYS A  65       5.325  10.960  12.237  1.00 98.61           N  
ATOM   1059  HZ1 LYS A  65       5.043  11.159  11.288  1.00 98.61           H  
ATOM   1060  HZ2 LYS A  65       4.508  10.753  12.793  1.00 98.61           H  
ATOM   1061  HZ3 LYS A  65       5.781  11.778  12.615  1.00 98.61           H  
ATOM   1062  N   TYR A  66       5.078   3.153  10.643  1.00 98.66           N  
ATOM   1063  H   TYR A  66       6.024   3.018  10.971  1.00 98.66           H  
ATOM   1064  CA  TYR A  66       4.420   2.051   9.929  1.00 98.66           C  
ATOM   1065  HA  TYR A  66       3.989   2.440   9.006  1.00 98.66           H  
ATOM   1066  C   TYR A  66       3.263   1.427  10.719  1.00 98.66           C  
ATOM   1067  CB  TYR A  66       5.460   0.990   9.557  1.00 98.66           C  
ATOM   1068  HB2 TYR A  66       6.223   0.914  10.331  1.00 98.66           H  
ATOM   1069  HB3 TYR A  66       4.973   0.017   9.488  1.00 98.66           H  
ATOM   1070  O   TYR A  66       2.233   1.069  10.140  1.00 98.66           O  
ATOM   1071  CG  TYR A  66       6.097   1.276   8.218  1.00 98.66           C  
ATOM   1072  CD1 TYR A  66       5.388   0.950   7.051  1.00 98.66           C  
ATOM   1073  HD1 TYR A  66       4.432   0.452   7.125  1.00 98.66           H  
ATOM   1074  CD2 TYR A  66       7.366   1.874   8.126  1.00 98.66           C  
ATOM   1075  HD2 TYR A  66       7.921   2.125   9.018  1.00 98.66           H  
ATOM   1076  CE1 TYR A  66       5.932   1.225   5.787  1.00 98.66           C  
ATOM   1077  HE1 TYR A  66       5.392   0.974   4.887  1.00 98.66           H  
ATOM   1078  CE2 TYR A  66       7.929   2.127   6.860  1.00 98.66           C  
ATOM   1079  HE2 TYR A  66       8.918   2.555   6.786  1.00 98.66           H  
ATOM   1080  OH  TYR A  66       7.706   2.075   4.461  1.00 98.66           O  
ATOM   1081  HH  TYR A  66       8.480   2.641   4.511  1.00 98.66           H  
ATOM   1082  CZ  TYR A  66       7.203   1.814   5.691  1.00 98.66           C  
ATOM   1083  N   LYS A  67       3.382   1.362  12.045  1.00 98.64           N  
ATOM   1084  H   LYS A  67       4.291   1.559  12.439  1.00 98.64           H  
ATOM   1085  CA  LYS A  67       2.328   0.906  12.950  1.00 98.64           C  
ATOM   1086  HA  LYS A  67       2.031  -0.105  12.671  1.00 98.64           H  
ATOM   1087  C   LYS A  67       1.084   1.786  12.867  1.00 98.64           C  
ATOM   1088  CB  LYS A  67       2.906   0.848  14.370  1.00 98.64           C  
ATOM   1089  HB2 LYS A  67       3.726   0.130  14.384  1.00 98.64           H  
ATOM   1090  HB3 LYS A  67       3.298   1.824  14.658  1.00 98.64           H  
ATOM   1091  O   LYS A  67      -0.017   1.282  12.639  1.00 98.64           O  
ATOM   1092  CG  LYS A  67       1.845   0.422  15.385  1.00 98.64           C  
ATOM   1093  HG2 LYS A  67       1.398  -0.514  15.050  1.00 98.64           H  
ATOM   1094  HG3 LYS A  67       1.067   1.182  15.461  1.00 98.64           H  
ATOM   1095  CD  LYS A  67       2.481   0.229  16.757  1.00 98.64           C  
ATOM   1096  HD2 LYS A  67       3.290  -0.497  16.667  1.00 98.64           H  
ATOM   1097  HD3 LYS A  67       2.892   1.173  17.115  1.00 98.64           H  
ATOM   1098  CE  LYS A  67       1.436  -0.297  17.739  1.00 98.64           C  
ATOM   1099  HE2 LYS A  67       1.003  -1.203  17.314  1.00 98.64           H  
ATOM   1100  HE3 LYS A  67       0.639   0.432  17.878  1.00 98.64           H  
ATOM   1101  NZ  LYS A  67       2.081  -0.643  19.019  1.00 98.64           N  
ATOM   1102  HZ1 LYS A  67       1.564  -1.372  19.489  1.00 98.64           H  
ATOM   1103  HZ2 LYS A  67       2.321   0.135  19.616  1.00 98.64           H  
ATOM   1104  HZ3 LYS A  67       2.908  -1.186  18.812  1.00 98.64           H  
ATOM   1105  N   PHE A  68       1.251   3.101  13.013  1.00 98.20           N  
ATOM   1106  H   PHE A  68       2.180   3.431  13.234  1.00 98.20           H  
ATOM   1107  CA  PHE A  68       0.123   4.030  13.147  1.00 98.20           C  
ATOM   1108  HA  PHE A  68      -0.748   3.461  13.472  1.00 98.20           H  
ATOM   1109  C   PHE A  68      -0.316   4.714  11.849  1.00 98.20           C  
ATOM   1110  CB  PHE A  68       0.438   5.040  14.253  1.00 98.20           C  
ATOM   1111  HB2 PHE A  68       1.393   5.522  14.045  1.00 98.20           H  
ATOM   1112  HB3 PHE A  68      -0.331   5.813  14.259  1.00 98.20           H  
ATOM   1113  O   PHE A  68      -1.460   5.171  11.767  1.00 98.20           O  
ATOM   1114  CG  PHE A  68       0.460   4.399  15.626  1.00 98.20           C  
ATOM   1115  CD1 PHE A  68      -0.715   3.817  16.141  1.00 98.20           C  
ATOM   1116  HD1 PHE A  68      -1.633   3.851  15.573  1.00 98.20           H  
ATOM   1117  CD2 PHE A  68       1.647   4.338  16.376  1.00 98.20           C  
ATOM   1118  HD2 PHE A  68       2.561   4.766  15.994  1.00 98.20           H  
ATOM   1119  CE1 PHE A  68      -0.711   3.185  17.395  1.00 98.20           C  
ATOM   1120  HE1 PHE A  68      -1.614   2.738  17.784  1.00 98.20           H  
ATOM   1121  CE2 PHE A  68       1.640   3.691  17.623  1.00 98.20           C  
ATOM   1122  HE2 PHE A  68       2.545   3.582  18.202  1.00 98.20           H  
ATOM   1123  CZ  PHE A  68       0.471   3.130  18.142  1.00 98.20           C  
ATOM   1124  HZ  PHE A  68       0.482   2.646  19.108  1.00 98.20           H  
ATOM   1125  N   GLY A  69       0.540   4.737  10.831  1.00 98.19           N  
ATOM   1126  H   GLY A  69       1.478   4.399  10.991  1.00 98.19           H  
ATOM   1127  CA  GLY A  69       0.284   5.342   9.528  1.00 98.19           C  
ATOM   1128  HA2 GLY A  69       0.644   4.654   8.764  1.00 98.19           H  
ATOM   1129  HA3 GLY A  69      -0.785   5.485   9.371  1.00 98.19           H  
ATOM   1130  C   GLY A  69       0.970   6.692   9.316  1.00 98.19           C  
ATOM   1131  O   GLY A  69       1.303   7.412  10.260  1.00 98.19           O  
ATOM   1132  N   PHE A  70       1.165   7.042   8.046  1.00 98.02           N  
ATOM   1133  H   PHE A  70       0.820   6.419   7.330  1.00 98.02           H  
ATOM   1134  CA  PHE A  70       1.769   8.295   7.596  1.00 98.02           C  
ATOM   1135  HA  PHE A  70       1.429   9.098   8.250  1.00 98.02           H  
ATOM   1136  C   PHE A  70       1.335   8.656   6.164  1.00 98.02           C  
ATOM   1137  CB  PHE A  70       3.303   8.201   7.710  1.00 98.02           C  
ATOM   1138  HB2 PHE A  70       3.564   8.045   8.757  1.00 98.02           H  
ATOM   1139  HB3 PHE A  70       3.746   9.154   7.420  1.00 98.02           H  
ATOM   1140  O   PHE A  70       0.673   7.883   5.467  1.00 98.02           O  
ATOM   1141  CG  PHE A  70       3.942   7.098   6.887  1.00 98.02           C  
ATOM   1142  CD1 PHE A  70       4.165   5.836   7.466  1.00 98.02           C  
ATOM   1143  HD1 PHE A  70       3.869   5.655   8.489  1.00 98.02           H  
ATOM   1144  CD2 PHE A  70       4.326   7.328   5.553  1.00 98.02           C  
ATOM   1145  HD2 PHE A  70       4.176   8.296   5.097  1.00 98.02           H  
ATOM   1146  CE1 PHE A  70       4.773   4.810   6.724  1.00 98.02           C  
ATOM   1147  HE1 PHE A  70       4.957   3.844   7.170  1.00 98.02           H  
ATOM   1148  CE2 PHE A  70       4.923   6.298   4.804  1.00 98.02           C  
ATOM   1149  HE2 PHE A  70       5.227   6.472   3.783  1.00 98.02           H  
ATOM   1150  CZ  PHE A  70       5.149   5.041   5.391  1.00 98.02           C  
ATOM   1151  HZ  PHE A  70       5.620   4.254   4.820  1.00 98.02           H  
ATOM   1152  N   GLY A  71       1.715   9.856   5.721  1.00 95.95           N  
ATOM   1153  H   GLY A  71       2.248  10.449   6.342  1.00 95.95           H  
ATOM   1154  CA  GLY A  71       1.346  10.398   4.414  1.00 95.95           C  
ATOM   1155  HA2 GLY A  71       2.072  11.153   4.112  1.00 95.95           H  
ATOM   1156  HA3 GLY A  71       1.375   9.602   3.669  1.00 95.95           H  
ATOM   1157  C   GLY A  71      -0.044  11.035   4.406  1.00 95.95           C  
ATOM   1158  O   GLY A  71      -0.578  11.435   5.442  1.00 95.95           O  
ATOM   1159  N   HIS A  72      -0.631  11.159   3.219  1.00 93.86           N  
ATOM   1160  H   HIS A  72      -0.170  10.750   2.419  1.00 93.86           H  
ATOM   1161  CA  HIS A  72      -1.908  11.832   3.009  1.00 93.86           C  
ATOM   1162  HA  HIS A  72      -2.354  12.083   3.972  1.00 93.86           H  
ATOM   1163  C   HIS A  72      -2.875  10.911   2.263  1.00 93.86           C  
ATOM   1164  CB  HIS A  72      -1.652  13.148   2.255  1.00 93.86           C  
ATOM   1165  HB2 HIS A  72      -0.918  13.732   2.809  1.00 93.86           H  
ATOM   1166  HB3 HIS A  72      -1.231  12.929   1.274  1.00 93.86           H  
ATOM   1167  O   HIS A  72      -2.632  10.567   1.114  1.00 93.86           O  
ATOM   1168  CG  HIS A  72      -2.898  13.979   2.087  1.00 93.86           C  
ATOM   1169  CD2 HIS A  72      -3.238  15.108   2.785  1.00 93.86           C  
ATOM   1170  HD2 HIS A  72      -2.645  15.576   3.556  1.00 93.86           H  
ATOM   1171  ND1 HIS A  72      -3.925  13.716   1.216  1.00 93.86           N  
ATOM   1172  HD1 HIS A  72      -3.873  13.050   0.459  1.00 93.86           H  
ATOM   1173  CE1 HIS A  72      -4.877  14.647   1.404  1.00 93.86           C  
ATOM   1174  HE1 HIS A  72      -5.788  14.733   0.831  1.00 93.86           H  
ATOM   1175  NE2 HIS A  72      -4.510  15.517   2.353  1.00 93.86           N  
ATOM   1176  N   LEU A  73      -4.022  10.572   2.861  1.00 93.52           N  
ATOM   1177  H   LEU A  73      -4.144  10.877   3.817  1.00 93.52           H  
ATOM   1178  CA  LEU A  73      -4.954   9.545   2.352  1.00 93.52           C  
ATOM   1179  HA  LEU A  73      -4.431   8.589   2.322  1.00 93.52           H  
ATOM   1180  C   LEU A  73      -5.482   9.771   0.915  1.00 93.52           C  
ATOM   1181  CB  LEU A  73      -6.139   9.430   3.329  1.00 93.52           C  
ATOM   1182  HB2 LEU A  73      -6.848   8.713   2.916  1.00 93.52           H  
ATOM   1183  HB3 LEU A  73      -6.631  10.401   3.385  1.00 93.52           H  
ATOM   1184  O   LEU A  73      -5.933   8.834   0.263  1.00 93.52           O  
ATOM   1185  CG  LEU A  73      -5.791   8.975   4.757  1.00 93.52           C  
ATOM   1186  HG  LEU A  73      -5.051   9.652   5.185  1.00 93.52           H  
ATOM   1187  CD1 LEU A  73      -7.048   9.032   5.624  1.00 93.52           C  
ATOM   1188 HD11 LEU A  73      -7.800   8.353   5.223  1.00 93.52           H  
ATOM   1189 HD12 LEU A  73      -6.806   8.724   6.641  1.00 93.52           H  
ATOM   1190 HD13 LEU A  73      -7.440  10.049   5.649  1.00 93.52           H  
ATOM   1191  CD2 LEU A  73      -5.247   7.550   4.799  1.00 93.52           C  
ATOM   1192 HD21 LEU A  73      -4.324   7.472   4.225  1.00 93.52           H  
ATOM   1193 HD22 LEU A  73      -5.973   6.845   4.394  1.00 93.52           H  
ATOM   1194 HD23 LEU A  73      -5.014   7.286   5.831  1.00 93.52           H  
ATOM   1195  N   CYS A  74      -5.437  11.003   0.396  1.00 91.48           N  
ATOM   1196  H   CYS A  74      -5.108  11.742   1.000  1.00 91.48           H  
ATOM   1197  CA  CYS A  74      -5.767  11.286  -1.012  1.00 91.48           C  
ATOM   1198  HA  CYS A  74      -6.526  10.575  -1.338  1.00 91.48           H  
ATOM   1199  C   CYS A  74      -4.591  11.126  -2.001  1.00 91.48           C  
ATOM   1200  CB  CYS A  74      -6.382  12.683  -1.143  1.00 91.48           C  
ATOM   1201  HB2 CYS A  74      -5.633  13.431  -0.883  1.00 91.48           H  
ATOM   1202  HB3 CYS A  74      -6.612  12.845  -2.196  1.00 91.48           H  
ATOM   1203  O   CYS A  74      -4.824  11.160  -3.203  1.00 91.48           O  
ATOM   1204  SG  CYS A  74      -7.903  12.983  -0.200  1.00 91.48           S  
ATOM   1205  N   ASN A  75      -3.358  10.961  -1.516  1.00 92.02           N  
ATOM   1206  H   ASN A  75      -3.262  10.760  -0.531  1.00 92.02           H  
ATOM   1207  CA  ASN A  75      -2.111  10.852  -2.285  1.00 92.02           C  
ATOM   1208  HA  ASN A  75      -2.334  10.673  -3.336  1.00 92.02           H  
ATOM   1209  C   ASN A  75      -1.300   9.642  -1.771  1.00 92.02           C  
ATOM   1210  CB  ASN A  75      -1.328  12.179  -2.161  1.00 92.02           C  
ATOM   1211  HB2 ASN A  75      -0.372  12.094  -2.678  1.00 92.02           H  
ATOM   1212  HB3 ASN A  75      -1.126  12.373  -1.107  1.00 92.02           H  
ATOM   1213  O   ASN A  75      -1.899   8.624  -1.415  1.00 92.02           O  
ATOM   1214  CG  ASN A  75      -2.013  13.377  -2.779  1.00 92.02           C  
ATOM   1215  ND2 ASN A  75      -1.800  14.545  -2.223  1.00 92.02           N  
ATOM   1216 HD21 ASN A  75      -1.146  14.633  -1.458  1.00 92.02           H  
ATOM   1217 HD22 ASN A  75      -2.189  15.348  -2.696  1.00 92.02           H  
ATOM   1218  OD1 ASN A  75      -2.708  13.305  -3.777  1.00 92.02           O  
ATOM   1219  N   ASP A  76       0.032   9.753  -1.719  1.00 94.79           N  
ATOM   1220  H   ASP A  76       0.491  10.566  -2.104  1.00 94.79           H  
ATOM   1221  CA  ASP A  76       0.900   8.766  -1.085  1.00 94.79           C  
ATOM   1222  HA  ASP A  76       0.742   7.817  -1.599  1.00 94.79           H  
ATOM   1223  C   ASP A  76       0.540   8.597   0.383  1.00 94.79           C  
ATOM   1224  CB  ASP A  76       2.384   9.135  -1.208  1.00 94.79           C  
ATOM   1225  HB2 ASP A  76       2.928   8.612  -0.422  1.00 94.79           H  
ATOM   1226  HB3 ASP A  76       2.514  10.207  -1.057  1.00 94.79           H  
ATOM   1227  O   ASP A  76       0.491   9.566   1.148  1.00 94.79           O  
ATOM   1228  CG  ASP A  76       2.979   8.715  -2.548  1.00 94.79           C  
ATOM   1229  OD1 ASP A  76       2.228   8.748  -3.549  1.00 94.79           O  
ATOM   1230  OD2 ASP A  76       4.167   8.321  -2.567  1.00 94.79           O  
ATOM   1231  N   ASN A  77       0.268   7.359   0.775  1.00 96.37           N  
ATOM   1232  H   ASN A  77       0.373   6.597   0.121  1.00 96.37           H  
ATOM   1233  CA  ASN A  77      -0.054   7.056   2.155  1.00 96.37           C  
ATOM   1234  HA  ASN A  77       0.567   7.687   2.791  1.00 96.37           H  
ATOM   1235  C   ASN A  77       0.275   5.618   2.520  1.00 96.37           C  
ATOM   1236  CB  ASN A  77      -1.527   7.390   2.450  1.00 96.37           C  
ATOM   1237  HB2 ASN A  77      -1.740   8.405   2.115  1.00 96.37           H  
ATOM   1238  HB3 ASN A  77      -1.682   7.356   3.529  1.00 96.37           H  
ATOM   1239  O   ASN A  77       0.287   4.721   1.675  1.00 96.37           O  
ATOM   1240  CG  ASN A  77      -2.519   6.440   1.811  1.00 96.37           C  
ATOM   1241  ND2 ASN A  77      -2.924   6.683   0.588  1.00 96.37           N  
ATOM   1242 HD21 ASN A  77      -2.475   7.401   0.036  1.00 96.37           H  
ATOM   1243 HD22 ASN A  77      -3.533   5.986   0.184  1.00 96.37           H  
ATOM   1244  OD1 ASN A  77      -2.982   5.500   2.427  1.00 96.37           O  
ATOM   1245  N   TRP A  78       0.472   5.446   3.818  1.00 98.35           N  
ATOM   1246  H   TRP A  78       0.496   6.267   4.406  1.00 98.35           H  
ATOM   1247  CA  TRP A  78       0.439   4.178   4.509  1.00 98.35           C  
ATOM   1248  HA  TRP A  78       0.110   3.384   3.839  1.00 98.35           H  
ATOM   1249  C   TRP A  78      -0.548   4.313   5.661  1.00 98.35           C  
ATOM   1250  CB  TRP A  78       1.834   3.849   5.024  1.00 98.35           C  
ATOM   1251  HB2 TRP A  78       2.528   3.817   4.184  1.00 98.35           H  
ATOM   1252  HB3 TRP A  78       2.164   4.636   5.702  1.00 98.35           H  
ATOM   1253  O   TRP A  78      -0.375   5.147   6.551  1.00 98.35           O  
ATOM   1254  CG  TRP A  78       1.883   2.539   5.729  1.00 98.35           C  
ATOM   1255  CD1 TRP A  78       1.812   2.348   7.063  1.00 98.35           C  
ATOM   1256  HD1 TRP A  78       1.754   3.136   7.800  1.00 98.35           H  
ATOM   1257  CD2 TRP A  78       2.018   1.217   5.138  1.00 98.35           C  
ATOM   1258  CE2 TRP A  78       2.010   0.255   6.187  1.00 98.35           C  
ATOM   1259  CE3 TRP A  78       2.188   0.744   3.821  1.00 98.35           C  
ATOM   1260  HE3 TRP A  78       2.221   1.459   3.012  1.00 98.35           H  
ATOM   1261  NE1 TRP A  78       1.864   0.998   7.339  1.00 98.35           N  
ATOM   1262  HE1 TRP A  78       1.932   0.634   8.279  1.00 98.35           H  
ATOM   1263  CH2 TRP A  78       2.367  -1.552   4.620  1.00 98.35           C  
ATOM   1264  HH2 TRP A  78       2.535  -2.600   4.420  1.00 98.35           H  
ATOM   1265  CZ2 TRP A  78       2.193  -1.110   5.941  1.00 98.35           C  
ATOM   1266  HZ2 TRP A  78       2.236  -1.815   6.758  1.00 98.35           H  
ATOM   1267  CZ3 TRP A  78       2.353  -0.630   3.561  1.00 98.35           C  
ATOM   1268  HZ3 TRP A  78       2.491  -0.984   2.550  1.00 98.35           H  
ATOM   1269  N   TRP A  79      -1.612   3.525   5.646  1.00 97.99           N  
ATOM   1270  H   TRP A  79      -1.732   2.895   4.866  1.00 97.99           H  
ATOM   1271  CA  TRP A  79      -2.706   3.691   6.588  1.00 97.99           C  
ATOM   1272  HA  TRP A  79      -2.967   4.749   6.623  1.00 97.99           H  
ATOM   1273  C   TRP A  79      -2.307   3.279   7.998  1.00 97.99           C  
ATOM   1274  CB  TRP A  79      -3.917   2.920   6.087  1.00 97.99           C  
ATOM   1275  HB2 TRP A  79      -3.675   1.857   6.076  1.00 97.99           H  
ATOM   1276  HB3 TRP A  79      -4.110   3.255   5.068  1.00 97.99           H  
ATOM   1277  O   TRP A  79      -2.707   3.955   8.936  1.00 97.99           O  
ATOM   1278  CG  TRP A  79      -5.175   3.126   6.859  1.00 97.99           C  
ATOM   1279  CD1 TRP A  79      -5.805   4.312   7.000  1.00 97.99           C  
ATOM   1280  HD1 TRP A  79      -5.456   5.242   6.577  1.00 97.99           H  
ATOM   1281  CD2 TRP A  79      -6.026   2.132   7.501  1.00 97.99           C  
ATOM   1282  CE2 TRP A  79      -7.189   2.805   7.982  1.00 97.99           C  
ATOM   1283  CE3 TRP A  79      -5.981   0.728   7.652  1.00 97.99           C  
ATOM   1284  HE3 TRP A  79      -5.121   0.183   7.293  1.00 97.99           H  
ATOM   1285  NE1 TRP A  79      -6.986   4.135   7.683  1.00 97.99           N  
ATOM   1286  HE1 TRP A  79      -7.668   4.872   7.789  1.00 97.99           H  
ATOM   1287  CH2 TRP A  79      -8.191   0.723   8.692  1.00 97.99           C  
ATOM   1288  HH2 TRP A  79      -9.012   0.187   9.145  1.00 97.99           H  
ATOM   1289  CZ2 TRP A  79      -8.262   2.114   8.545  1.00 97.99           C  
ATOM   1290  HZ2 TRP A  79      -9.163   2.646   8.813  1.00 97.99           H  
ATOM   1291  CZ3 TRP A  79      -7.056   0.032   8.239  1.00 97.99           C  
ATOM   1292  HZ3 TRP A  79      -7.021  -1.043   8.333  1.00 97.99           H  
ATOM   1293  N   GLY A  80      -1.475   2.251   8.158  1.00 98.35           N  
ATOM   1294  H   GLY A  80      -1.150   1.772   7.330  1.00 98.35           H  
ATOM   1295  CA  GLY A  80      -0.986   1.783   9.455  1.00 98.35           C  
ATOM   1296  HA2 GLY A  80      -1.399   2.376  10.271  1.00 98.35           H  
ATOM   1297  HA3 GLY A  80       0.096   1.908   9.478  1.00 98.35           H  
ATOM   1298  C   GLY A  80      -1.341   0.322   9.719  1.00 98.35           C  
ATOM   1299  O   GLY A  80      -2.498  -0.079   9.564  1.00 98.35           O  
ATOM   1300  N   LEU A  81      -0.344  -0.455  10.143  1.00 98.75           N  
ATOM   1301  H   LEU A  81       0.560  -0.028  10.288  1.00 98.75           H  
ATOM   1302  CA  LEU A  81      -0.463  -1.892  10.411  1.00 98.75           C  
ATOM   1303  HA  LEU A  81      -0.806  -2.403   9.511  1.00 98.75           H  
ATOM   1304  C   LEU A  81      -1.475  -2.195  11.517  1.00 98.75           C  
ATOM   1305  CB  LEU A  81       0.913  -2.445  10.811  1.00 98.75           C  
ATOM   1306  HB2 LEU A  81       0.790  -3.468  11.165  1.00 98.75           H  
ATOM   1307  HB3 LEU A  81       1.294  -1.862  11.649  1.00 98.75           H  
ATOM   1308  O   LEU A  81      -2.272  -3.116  11.373  1.00 98.75           O  
ATOM   1309  CG  LEU A  81       1.944  -2.446   9.671  1.00 98.75           C  
ATOM   1310  HG  LEU A  81       1.886  -1.506   9.122  1.00 98.75           H  
ATOM   1311  CD1 LEU A  81       3.355  -2.567  10.227  1.00 98.75           C  
ATOM   1312 HD11 LEU A  81       3.542  -1.807  10.984  1.00 98.75           H  
ATOM   1313 HD12 LEU A  81       4.067  -2.431   9.413  1.00 98.75           H  
ATOM   1314 HD13 LEU A  81       3.508  -3.556  10.661  1.00 98.75           H  
ATOM   1315  CD2 LEU A  81       1.697  -3.606   8.706  1.00 98.75           C  
ATOM   1316 HD21 LEU A  81       1.701  -4.548   9.254  1.00 98.75           H  
ATOM   1317 HD22 LEU A  81       0.742  -3.483   8.195  1.00 98.75           H  
ATOM   1318 HD23 LEU A  81       2.498  -3.655   7.968  1.00 98.75           H  
ATOM   1319  N   GLU A  82      -1.516  -1.378  12.572  1.00 98.14           N  
ATOM   1320  H   GLU A  82      -0.834  -0.635  12.635  1.00 98.14           H  
ATOM   1321  CA  GLU A  82      -2.410  -1.605  13.712  1.00 98.14           C  
ATOM   1322  HA  GLU A  82      -2.230  -2.606  14.105  1.00 98.14           H  
ATOM   1323  C   GLU A  82      -3.882  -1.518  13.294  1.00 98.14           C  
ATOM   1324  CB  GLU A  82      -2.085  -0.562  14.796  1.00 98.14           C  
ATOM   1325  HB2 GLU A  82      -1.016  -0.594  15.010  1.00 98.14           H  
ATOM   1326  HB3 GLU A  82      -2.311   0.434  14.413  1.00 98.14           H  
ATOM   1327  O   GLU A  82      -4.713  -2.356  13.645  1.00 98.14           O  
ATOM   1328  CG  GLU A  82      -2.855  -0.764  16.108  1.00 98.14           C  
ATOM   1329  HG2 GLU A  82      -2.503  -0.026  16.829  1.00 98.14           H  
ATOM   1330  HG3 GLU A  82      -3.911  -0.567  15.924  1.00 98.14           H  
ATOM   1331  CD  GLU A  82      -2.673  -2.170  16.692  1.00 98.14           C  
ATOM   1332  OE1 GLU A  82      -3.672  -2.683  17.237  1.00 98.14           O  
ATOM   1333  OE2 GLU A  82      -1.563  -2.723  16.527  1.00 98.14           O  
ATOM   1334  N   LYS A  83      -4.224  -0.523  12.470  1.00 97.69           N  
ATOM   1335  H   LYS A  83      -3.485   0.075  12.129  1.00 97.69           H  
ATOM   1336  CA  LYS A  83      -5.588  -0.386  11.947  1.00 97.69           C  
ATOM   1337  HA  LYS A  83      -6.293  -0.463  12.774  1.00 97.69           H  
ATOM   1338  C   LYS A  83      -5.934  -1.535  10.997  1.00 97.69           C  
ATOM   1339  CB  LYS A  83      -5.767   0.978  11.274  1.00 97.69           C  
ATOM   1340  HB2 LYS A  83      -5.045   1.080  10.464  1.00 97.69           H  
ATOM   1341  HB3 LYS A  83      -6.775   1.011  10.859  1.00 97.69           H  
ATOM   1342  O   LYS A  83      -7.057  -2.032  11.026  1.00 97.69           O  
ATOM   1343  CG  LYS A  83      -5.639   2.143  12.268  1.00 97.69           C  
ATOM   1344  HG2 LYS A  83      -6.332   1.976  13.093  1.00 97.69           H  
ATOM   1345  HG3 LYS A  83      -4.627   2.182  12.671  1.00 97.69           H  
ATOM   1346  CD  LYS A  83      -5.980   3.488  11.616  1.00 97.69           C  
ATOM   1347  HD2 LYS A  83      -6.947   3.403  11.120  1.00 97.69           H  
ATOM   1348  HD3 LYS A  83      -6.055   4.253  12.388  1.00 97.69           H  
ATOM   1349  CE  LYS A  83      -4.933   3.873  10.577  1.00 97.69           C  
ATOM   1350  HE2 LYS A  83      -5.435   4.119   9.641  1.00 97.69           H  
ATOM   1351  HE3 LYS A  83      -4.306   3.006  10.368  1.00 97.69           H  
ATOM   1352  NZ  LYS A  83      -4.069   5.005  10.989  1.00 97.69           N  
ATOM   1353  HZ1 LYS A  83      -3.515   4.791  11.806  1.00 97.69           H  
ATOM   1354  HZ2 LYS A  83      -3.361   5.112  10.277  1.00 97.69           H  
ATOM   1355  HZ3 LYS A  83      -4.570   5.874  11.109  1.00 97.69           H  
ATOM   1356  N   LEU A  84      -4.974  -1.984  10.189  1.00 97.98           N  
ATOM   1357  H   LEU A  84      -4.064  -1.548  10.236  1.00 97.98           H  
ATOM   1358  CA  LEU A  84      -5.160  -3.095   9.258  1.00 97.98           C  
ATOM   1359  HA  LEU A  84      -6.074  -2.912   8.693  1.00 97.98           H  
ATOM   1360  C   LEU A  84      -5.358  -4.438   9.979  1.00 97.98           C  
ATOM   1361  CB  LEU A  84      -3.969  -3.094   8.290  1.00 97.98           C  
ATOM   1362  HB2 LEU A  84      -3.867  -2.097   7.861  1.00 97.98           H  
ATOM   1363  HB3 LEU A  84      -3.061  -3.310   8.853  1.00 97.98           H  
ATOM   1364  O   LEU A  84      -6.277  -5.182   9.630  1.00 97.98           O  
ATOM   1365  CG  LEU A  84      -4.083  -4.105   7.141  1.00 97.98           C  
ATOM   1366  HG  LEU A  84      -4.115  -5.114   7.552  1.00 97.98           H  
ATOM   1367  CD1 LEU A  84      -5.336  -3.859   6.296  1.00 97.98           C  
ATOM   1368 HD11 LEU A  84      -5.321  -4.532   5.439  1.00 97.98           H  
ATOM   1369 HD12 LEU A  84      -5.358  -2.828   5.944  1.00 97.98           H  
ATOM   1370 HD13 LEU A  84      -6.236  -4.076   6.871  1.00 97.98           H  
ATOM   1371  CD2 LEU A  84      -2.852  -3.974   6.242  1.00 97.98           C  
ATOM   1372 HD21 LEU A  84      -2.002  -3.576   6.797  1.00 97.98           H  
ATOM   1373 HD22 LEU A  84      -2.575  -4.961   5.873  1.00 97.98           H  
ATOM   1374 HD23 LEU A  84      -3.049  -3.309   5.401  1.00 97.98           H  
ATOM   1375  N   TYR A  85      -4.573  -4.709  11.023  1.00 98.02           N  
ATOM   1376  H   TYR A  85      -3.818  -4.072  11.234  1.00 98.02           H  
ATOM   1377  CA  TYR A  85      -4.746  -5.856  11.917  1.00 98.02           C  
ATOM   1378  HA  TYR A  85      -4.620  -6.779  11.350  1.00 98.02           H  
ATOM   1379  C   TYR A  85      -6.153  -5.878  12.533  1.00 98.02           C  
ATOM   1380  CB  TYR A  85      -3.664  -5.807  13.009  1.00 98.02           C  
ATOM   1381  HB2 TYR A  85      -3.612  -4.801  13.425  1.00 98.02           H  
ATOM   1382  HB3 TYR A  85      -2.696  -6.025  12.558  1.00 98.02           H  
ATOM   1383  O   TYR A  85      -6.878  -6.865  12.383  1.00 98.02           O  
ATOM   1384  CG  TYR A  85      -3.913  -6.784  14.140  1.00 98.02           C  
ATOM   1385  CD1 TYR A  85      -4.384  -6.330  15.388  1.00 98.02           C  
ATOM   1386  HD1 TYR A  85      -4.514  -5.275  15.579  1.00 98.02           H  
ATOM   1387  CD2 TYR A  85      -3.726  -8.158  13.921  1.00 98.02           C  
ATOM   1388  HD2 TYR A  85      -3.332  -8.501  12.976  1.00 98.02           H  
ATOM   1389  CE1 TYR A  85      -4.677  -7.256  16.408  1.00 98.02           C  
ATOM   1390  HE1 TYR A  85      -5.031  -6.898  17.363  1.00 98.02           H  
ATOM   1391  CE2 TYR A  85      -4.030  -9.088  14.931  1.00 98.02           C  
ATOM   1392  HE2 TYR A  85      -3.890 -10.146  14.763  1.00 98.02           H  
ATOM   1393  OH  TYR A  85      -4.764  -9.536  17.164  1.00 98.02           O  
ATOM   1394  HH  TYR A  85      -5.074  -9.107  17.965  1.00 98.02           H  
ATOM   1395  CZ  TYR A  85      -4.501  -8.638  16.180  1.00 98.02           C  
ATOM   1396  N   ASN A  86      -6.581  -4.759  13.128  1.00 96.56           N  
ATOM   1397  H   ASN A  86      -5.915  -4.009  13.245  1.00 96.56           H  
ATOM   1398  CA  ASN A  86      -7.884  -4.637  13.791  1.00 96.56           C  
ATOM   1399  HA  ASN A  86      -7.967  -5.421  14.544  1.00 96.56           H  
ATOM   1400  C   ASN A  86      -9.086  -4.815  12.845  1.00 96.56           C  
ATOM   1401  CB  ASN A  86      -7.935  -3.265  14.489  1.00 96.56           C  
ATOM   1402  HB2 ASN A  86      -8.963  -3.043  14.775  1.00 96.56           H  
ATOM   1403  HB3 ASN A  86      -7.587  -2.484  13.813  1.00 96.56           H  
ATOM   1404  O   ASN A  86     -10.170  -5.223  13.272  1.00 96.56           O  
ATOM   1405  CG  ASN A  86      -7.119  -3.256  15.770  1.00 96.56           C  
ATOM   1406  ND2 ASN A  86      -6.269  -2.285  15.977  1.00 96.56           N  
ATOM   1407 HD21 ASN A  86      -5.888  -1.837  15.156  1.00 96.56           H  
ATOM   1408 HD22 ASN A  86      -5.611  -2.469  16.721  1.00 96.56           H  
ATOM   1409  OD1 ASN A  86      -7.245  -4.140  16.590  1.00 96.56           O  
ATOM   1410  N   VAL A  87      -8.930  -4.501  11.556  1.00 95.21           N  
ATOM   1411  H   VAL A  87      -8.044  -4.116  11.261  1.00 95.21           H  
ATOM   1412  CA  VAL A  87      -9.988  -4.727  10.561  1.00 95.21           C  
ATOM   1413  HA  VAL A  87     -10.957  -4.578  11.037  1.00 95.21           H  
ATOM   1414  C   VAL A  87      -9.988  -6.166  10.060  1.00 95.21           C  
ATOM   1415  CB  VAL A  87      -9.895  -3.721   9.403  1.00 95.21           C  
ATOM   1416  HB  VAL A  87      -8.888  -3.713   8.987  1.00 95.21           H  
ATOM   1417  O   VAL A  87     -11.049  -6.791  10.021  1.00 95.21           O  
ATOM   1418  CG1 VAL A  87     -10.893  -4.063   8.292  1.00 95.21           C  
ATOM   1419 HG11 VAL A  87     -10.563  -4.945   7.744  1.00 95.21           H  
ATOM   1420 HG12 VAL A  87     -10.962  -3.230   7.592  1.00 95.21           H  
ATOM   1421 HG13 VAL A  87     -11.882  -4.244   8.714  1.00 95.21           H  
ATOM   1422  CG2 VAL A  87     -10.252  -2.318   9.908  1.00 95.21           C  
ATOM   1423 HG21 VAL A  87     -11.240  -2.328  10.367  1.00 95.21           H  
ATOM   1424 HG22 VAL A  87      -9.524  -1.984  10.647  1.00 95.21           H  
ATOM   1425 HG23 VAL A  87     -10.255  -1.620   9.071  1.00 95.21           H  
ATOM   1426  N   THR A  88      -8.821  -6.692   9.690  1.00 96.51           N  
ATOM   1427  H   THR A  88      -7.980  -6.147   9.818  1.00 96.51           H  
ATOM   1428  CA  THR A  88      -8.710  -7.983   8.994  1.00 96.51           C  
ATOM   1429  HA  THR A  88      -9.522  -8.042   8.269  1.00 96.51           H  
ATOM   1430  C   THR A  88      -8.884  -9.204   9.899  1.00 96.51           C  
ATOM   1431  CB  THR A  88      -7.409  -8.096   8.194  1.00 96.51           C  
ATOM   1432  HB  THR A  88      -7.364  -9.103   7.780  1.00 96.51           H  
ATOM   1433  O   THR A  88      -9.170 -10.285   9.392  1.00 96.51           O  
ATOM   1434  CG2 THR A  88      -7.355  -7.104   7.031  1.00 96.51           C  
ATOM   1435 HG21 THR A  88      -7.459  -6.080   7.389  1.00 96.51           H  
ATOM   1436 HG22 THR A  88      -8.163  -7.325   6.333  1.00 96.51           H  
ATOM   1437 HG23 THR A  88      -6.406  -7.214   6.508  1.00 96.51           H  
ATOM   1438  OG1 THR A  88      -6.273  -7.869   9.003  1.00 96.51           O  
ATOM   1439  HG1 THR A  88      -6.234  -6.929   9.191  1.00 96.51           H  
ATOM   1440  N   ASN A  89      -8.804  -9.039  11.224  1.00 96.36           N  
ATOM   1441  H   ASN A  89      -8.482  -8.146  11.567  1.00 96.36           H  
ATOM   1442  CA  ASN A  89      -8.981 -10.120  12.208  1.00 96.36           C  
ATOM   1443  HA  ASN A  89      -8.942 -11.075  11.685  1.00 96.36           H  
ATOM   1444  C   ASN A  89     -10.348 -10.109  12.905  1.00 96.36           C  
ATOM   1445  CB  ASN A  89      -7.814 -10.113  13.202  1.00 96.36           C  
ATOM   1446  HB2 ASN A  89      -7.698  -9.129  13.658  1.00 96.36           H  
ATOM   1447  HB3 ASN A  89      -7.993 -10.837  13.997  1.00 96.36           H  
ATOM   1448  O   ASN A  89     -10.506 -10.639  14.004  1.00 96.36           O  
ATOM   1449  CG  ASN A  89      -6.540 -10.527  12.515  1.00 96.36           C  
ATOM   1450  ND2 ASN A  89      -5.808  -9.574  12.005  1.00 96.36           N  
ATOM   1451 HD21 ASN A  89      -4.886  -9.860  11.709  1.00 96.36           H  
ATOM   1452 HD22 ASN A  89      -6.059  -8.610  12.173  1.00 96.36           H  
ATOM   1453  OD1 ASN A  89      -6.232 -11.701  12.384  1.00 96.36           O  
ATOM   1454  N   ARG A  90     -11.360  -9.492  12.291  1.00 92.72           N  
ATOM   1455  H   ARG A  90     -11.197  -9.110  11.370  1.00 92.72           H  
ATOM   1456  CA  ARG A  90     -12.710  -9.492  12.860  1.00 92.72           C  
ATOM   1457  HA  ARG A  90     -12.613  -9.193  13.904  1.00 92.72           H  
ATOM   1458  C   ARG A  90     -13.334 -10.889  12.819  1.00 92.72           C  
ATOM   1459  CB  ARG A  90     -13.595  -8.481  12.144  1.00 92.72           C  
ATOM   1460  HB2 ARG A  90     -14.638  -8.666  12.401  1.00 92.72           H  
ATOM   1461  HB3 ARG A  90     -13.471  -8.574  11.065  1.00 92.72           H  
ATOM   1462  O   ARG A  90     -13.279 -11.533  11.770  1.00 92.72           O  
ATOM   1463  CG  ARG A  90     -13.200  -7.089  12.620  1.00 92.72           C  
ATOM   1464  HG2 ARG A  90     -13.385  -7.012  13.691  1.00 92.72           H  
ATOM   1465  HG3 ARG A  90     -12.143  -6.904  12.428  1.00 92.72           H  
ATOM   1466  CD  ARG A  90     -14.035  -6.057  11.888  1.00 92.72           C  
ATOM   1467  HD2 ARG A  90     -13.740  -6.039  10.839  1.00 92.72           H  
ATOM   1468  HD3 ARG A  90     -15.083  -6.343  11.969  1.00 92.72           H  
ATOM   1469  NE  ARG A  90     -13.787  -4.749  12.491  1.00 92.72           N  
ATOM   1470  HE  ARG A  90     -12.857  -4.611  12.860  1.00 92.72           H  
ATOM   1471  NH1 ARG A  90     -15.922  -3.961  12.306  1.00 92.72           N  
ATOM   1472 HH11 ARG A  90     -16.148  -4.765  11.738  1.00 92.72           H  
ATOM   1473 HH12 ARG A  90     -16.635  -3.297  12.573  1.00 92.72           H  
ATOM   1474  NH2 ARG A  90     -14.392  -2.864  13.548  1.00 92.72           N  
ATOM   1475 HH21 ARG A  90     -13.465  -2.833  13.949  1.00 92.72           H  
ATOM   1476 HH22 ARG A  90     -15.106  -2.239  13.894  1.00 92.72           H  
ATOM   1477  CZ  ARG A  90     -14.705  -3.859  12.770  1.00 92.72           C  
ATOM   1478  N   PRO A  91     -13.998 -11.332  13.904  1.00 92.41           N  
ATOM   1479  CA  PRO A  91     -14.744 -12.583  13.896  1.00 92.41           C  
ATOM   1480  HA  PRO A  91     -14.040 -13.408  13.783  1.00 92.41           H  
ATOM   1481  C   PRO A  91     -15.769 -12.613  12.761  1.00 92.41           C  
ATOM   1482  CB  PRO A  91     -15.427 -12.680  15.264  1.00 92.41           C  
ATOM   1483  HB2 PRO A  91     -16.430 -12.255  15.216  1.00 92.41           H  
ATOM   1484  HB3 PRO A  91     -15.469 -13.709  15.621  1.00 92.41           H  
ATOM   1485  O   PRO A  91     -16.391 -11.596  12.454  1.00 92.41           O  
ATOM   1486  CG  PRO A  91     -14.557 -11.805  16.162  1.00 92.41           C  
ATOM   1487  HG2 PRO A  91     -15.119 -11.398  17.003  1.00 92.41           H  
ATOM   1488  HG3 PRO A  91     -13.702 -12.382  16.516  1.00 92.41           H  
ATOM   1489  CD  PRO A  91     -14.075 -10.708  15.218  1.00 92.41           C  
ATOM   1490  HD2 PRO A  91     -14.797  -9.892  15.194  1.00 92.41           H  
ATOM   1491  HD3 PRO A  91     -13.101 -10.351  15.555  1.00 92.41           H  
ATOM   1492  N   ASN A  92     -15.961 -13.789  12.162  1.00 92.04           N  
ATOM   1493  H   ASN A  92     -15.447 -14.586  12.511  1.00 92.04           H  
ATOM   1494  CA  ASN A  92     -16.978 -14.056  11.138  1.00 92.04           C  
ATOM   1495  HA  ASN A  92     -16.827 -15.084  10.808  1.00 92.04           H  
ATOM   1496  C   ASN A  92     -16.876 -13.205   9.857  1.00 92.04           C  
ATOM   1497  CB  ASN A  92     -18.376 -14.003  11.782  1.00 92.04           C  
ATOM   1498  HB2 ASN A  92     -19.121 -14.356  11.069  1.00 92.04           H  
ATOM   1499  HB3 ASN A  92     -18.618 -12.971  12.038  1.00 92.04           H  
ATOM   1500  O   ASN A  92     -17.807 -13.200   9.056  1.00 92.04           O  
ATOM   1501  CG  ASN A  92     -18.472 -14.870  13.021  1.00 92.04           C  
ATOM   1502  ND2 ASN A  92     -19.140 -14.412  14.052  1.00 92.04           N  
ATOM   1503 HD21 ASN A  92     -19.211 -15.037  14.842  1.00 92.04           H  
ATOM   1504 HD22 ASN A  92     -19.636 -13.534  13.996  1.00 92.04           H  
ATOM   1505  OD1 ASN A  92     -17.915 -15.950  13.094  1.00 92.04           O  
ATOM   1506  N   GLN A  93     -15.758 -12.510   9.625  1.00 93.96           N  
ATOM   1507  H   GLN A  93     -15.036 -12.490  10.331  1.00 93.96           H  
ATOM   1508  CA  GLN A  93     -15.537 -11.745   8.402  1.00 93.96           C  
ATOM   1509  HA  GLN A  93     -16.288 -12.029   7.665  1.00 93.96           H  
ATOM   1510  C   GLN A  93     -14.166 -12.062   7.814  1.00 93.96           C  
ATOM   1511  CB  GLN A  93     -15.704 -10.244   8.680  1.00 93.96           C  
ATOM   1512  HB2 GLN A  93     -14.950  -9.930   9.402  1.00 93.96           H  
ATOM   1513  HB3 GLN A  93     -16.686 -10.072   9.121  1.00 93.96           H  
ATOM   1514  O   GLN A  93     -13.134 -11.838   8.438  1.00 93.96           O  
ATOM   1515  CG  GLN A  93     -15.571  -9.378   7.415  1.00 93.96           C  
ATOM   1516  HG2 GLN A  93     -14.593  -9.530   6.959  1.00 93.96           H  
ATOM   1517  HG3 GLN A  93     -15.646  -8.329   7.702  1.00 93.96           H  
ATOM   1518  CD  GLN A  93     -16.659  -9.660   6.386  1.00 93.96           C  
ATOM   1519  NE2 GLN A  93     -16.351 -10.350   5.306  1.00 93.96           N  
ATOM   1520 HE21 GLN A  93     -15.395 -10.608   5.106  1.00 93.96           H  
ATOM   1521 HE22 GLN A  93     -17.097 -10.590   4.669  1.00 93.96           H  
ATOM   1522  OE1 GLN A  93     -17.791  -9.238   6.531  1.00 93.96           O  
ATOM   1523  N   ARG A  94     -14.160 -12.523   6.564  1.00 96.57           N  
ATOM   1524  H   ARG A  94     -15.051 -12.676   6.113  1.00 96.57           H  
ATOM   1525  CA  ARG A  94     -12.935 -12.690   5.773  1.00 96.57           C  
ATOM   1526  HA  ARG A  94     -12.079 -12.716   6.448  1.00 96.57           H  
ATOM   1527  C   ARG A  94     -12.729 -11.493   4.859  1.00 96.57           C  
ATOM   1528  CB  ARG A  94     -12.969 -14.018   5.007  1.00 96.57           C  
ATOM   1529  HB2 ARG A  94     -12.061 -14.106   4.410  1.00 96.57           H  
ATOM   1530  HB3 ARG A  94     -13.828 -14.032   4.336  1.00 96.57           H  
ATOM   1531  O   ARG A  94     -13.703 -10.872   4.428  1.00 96.57           O  
ATOM   1532  CG  ARG A  94     -13.046 -15.207   5.979  1.00 96.57           C  
ATOM   1533  HG2 ARG A  94     -12.241 -15.121   6.709  1.00 96.57           H  
ATOM   1534  HG3 ARG A  94     -13.996 -15.199   6.513  1.00 96.57           H  
ATOM   1535  CD  ARG A  94     -12.893 -16.546   5.257  1.00 96.57           C  
ATOM   1536  HD2 ARG A  94     -11.943 -16.530   4.724  1.00 96.57           H  
ATOM   1537  HD3 ARG A  94     -12.845 -17.339   6.003  1.00 96.57           H  
ATOM   1538  NE  ARG A  94     -14.012 -16.829   4.334  1.00 96.57           N  
ATOM   1539  HE  ARG A  94     -14.933 -16.527   4.619  1.00 96.57           H  
ATOM   1540  NH1 ARG A  94     -12.827 -18.031   2.771  1.00 96.57           N  
ATOM   1541 HH11 ARG A  94     -12.819 -18.605   1.940  1.00 96.57           H  
ATOM   1542 HH12 ARG A  94     -11.957 -17.697   3.162  1.00 96.57           H  
ATOM   1543  NH2 ARG A  94     -15.045 -17.858   2.584  1.00 96.57           N  
ATOM   1544 HH21 ARG A  94     -15.014 -18.439   1.758  1.00 96.57           H  
ATOM   1545 HH22 ARG A  94     -15.948 -17.520   2.886  1.00 96.57           H  
ATOM   1546  CZ  ARG A  94     -13.954 -17.570   3.239  1.00 96.57           C  
ATOM   1547  N   TYR A  95     -11.477 -11.184   4.553  1.00 96.86           N  
ATOM   1548  H   TYR A  95     -10.727 -11.751   4.921  1.00 96.86           H  
ATOM   1549  CA  TYR A  95     -11.104 -10.085   3.669  1.00 96.86           C  
ATOM   1550  HA  TYR A  95     -12.001  -9.642   3.236  1.00 96.86           H  
ATOM   1551  C   TYR A  95     -10.257 -10.595   2.512  1.00 96.86           C  
ATOM   1552  CB  TYR A  95     -10.385  -8.985   4.459  1.00 96.86           C  
ATOM   1553  HB2 TYR A  95      -9.534  -9.416   4.986  1.00 96.86           H  
ATOM   1554  HB3 TYR A  95      -9.992  -8.247   3.760  1.00 96.86           H  
ATOM   1555  O   TYR A  95      -9.572 -11.609   2.619  1.00 96.86           O  
ATOM   1556  CG  TYR A  95     -11.282  -8.278   5.453  1.00 96.86           C  
ATOM   1557  CD1 TYR A  95     -11.923  -7.076   5.096  1.00 96.86           C  
ATOM   1558  HD1 TYR A  95     -11.759  -6.662   4.112  1.00 96.86           H  
ATOM   1559  CD2 TYR A  95     -11.485  -8.832   6.730  1.00 96.86           C  
ATOM   1560  HD2 TYR A  95     -10.990  -9.749   7.014  1.00 96.86           H  
ATOM   1561  CE1 TYR A  95     -12.748  -6.412   6.023  1.00 96.86           C  
ATOM   1562  HE1 TYR A  95     -13.212  -5.468   5.778  1.00 96.86           H  
ATOM   1563  CE2 TYR A  95     -12.317  -8.180   7.654  1.00 96.86           C  
ATOM   1564  HE2 TYR A  95     -12.453  -8.611   8.635  1.00 96.86           H  
ATOM   1565  OH  TYR A  95     -13.712  -6.330   8.223  1.00 96.86           O  
ATOM   1566  HH  TYR A  95     -13.595  -6.789   9.058  1.00 96.86           H  
ATOM   1567  CZ  TYR A  95     -12.942  -6.965   7.305  1.00 96.86           C  
ATOM   1568  N   GLN A  96     -10.315  -9.871   1.404  1.00 96.74           N  
ATOM   1569  H   GLN A  96     -10.918  -9.061   1.398  1.00 96.74           H  
ATOM   1570  CA  GLN A  96      -9.429 -10.036   0.259  1.00 96.74           C  
ATOM   1571  HA  GLN A  96      -8.783 -10.897   0.429  1.00 96.74           H  
ATOM   1572  C   GLN A  96      -8.524  -8.809   0.153  1.00 96.74           C  
ATOM   1573  CB  GLN A  96     -10.229 -10.318  -1.029  1.00 96.74           C  
ATOM   1574  HB2 GLN A  96     -10.629 -11.330  -0.972  1.00 96.74           H  
ATOM   1575  HB3 GLN A  96      -9.552 -10.274  -1.882  1.00 96.74           H  
ATOM   1576  O   GLN A  96      -8.959  -7.691   0.446  1.00 96.74           O  
ATOM   1577  CG  GLN A  96     -11.400  -9.343  -1.251  1.00 96.74           C  
ATOM   1578  HG2 GLN A  96     -12.091  -9.440  -0.414  1.00 96.74           H  
ATOM   1579  HG3 GLN A  96     -11.029  -8.319  -1.273  1.00 96.74           H  
ATOM   1580  CD  GLN A  96     -12.218  -9.596  -2.514  1.00 96.74           C  
ATOM   1581  NE2 GLN A  96     -13.463  -9.158  -2.531  1.00 96.74           N  
ATOM   1582 HE21 GLN A  96     -14.023  -9.542  -3.279  1.00 96.74           H  
ATOM   1583 HE22 GLN A  96     -13.888  -8.880  -1.658  1.00 96.74           H  
ATOM   1584  OE1 GLN A  96     -11.796 -10.164  -3.507  1.00 96.74           O  
ATOM   1585  N   LEU A  97      -7.278  -9.035  -0.254  1.00 98.18           N  
ATOM   1586  H   LEU A  97      -7.045  -9.987  -0.497  1.00 98.18           H  
ATOM   1587  CA  LEU A  97      -6.299  -8.020  -0.631  1.00 98.18           C  
ATOM   1588  HA  LEU A  97      -6.533  -7.075  -0.142  1.00 98.18           H  
ATOM   1589  C   LEU A  97      -6.349  -7.839  -2.142  1.00 98.18           C  
ATOM   1590  CB  LEU A  97      -4.899  -8.485  -0.191  1.00 98.18           C  
ATOM   1591  HB2 LEU A  97      -4.766  -9.515  -0.522  1.00 98.18           H  
ATOM   1592  HB3 LEU A  97      -4.856  -8.478   0.898  1.00 98.18           H  
ATOM   1593  O   LEU A  97      -6.346  -8.819  -2.877  1.00 98.18           O  
ATOM   1594  CG  LEU A  97      -3.709  -7.663  -0.717  1.00 98.18           C  
ATOM   1595  HG  LEU A  97      -3.731  -7.621  -1.806  1.00 98.18           H  
ATOM   1596  CD1 LEU A  97      -3.695  -6.243  -0.161  1.00 98.18           C  
ATOM   1597 HD11 LEU A  97      -2.797  -5.730  -0.505  1.00 98.18           H  
ATOM   1598 HD12 LEU A  97      -4.562  -5.692  -0.526  1.00 98.18           H  
ATOM   1599 HD13 LEU A  97      -3.705  -6.275   0.929  1.00 98.18           H  
ATOM   1600  CD2 LEU A  97      -2.405  -8.332  -0.299  1.00 98.18           C  
ATOM   1601 HD21 LEU A  97      -2.346  -8.404   0.787  1.00 98.18           H  
ATOM   1602 HD22 LEU A  97      -2.354  -9.331  -0.730  1.00 98.18           H  
ATOM   1603 HD23 LEU A  97      -1.560  -7.752  -0.671  1.00 98.18           H  
ATOM   1604  N   ARG A  98      -6.311  -6.596  -2.601  1.00 97.44           N  
ATOM   1605  H   ARG A  98      -6.350  -5.846  -1.926  1.00 97.44           H  
ATOM   1606  CA  ARG A  98      -6.080  -6.236  -3.996  1.00 97.44           C  
ATOM   1607  HA  ARG A  98      -5.912  -7.133  -4.591  1.00 97.44           H  
ATOM   1608  C   ARG A  98      -4.835  -5.377  -4.091  1.00 97.44           C  
ATOM   1609  CB  ARG A  98      -7.327  -5.536  -4.532  1.00 97.44           C  
ATOM   1610  HB2 ARG A  98      -7.613  -4.742  -3.843  1.00 97.44           H  
ATOM   1611  HB3 ARG A  98      -8.126  -6.276  -4.563  1.00 97.44           H  
ATOM   1612  O   ARG A  98      -4.728  -4.366  -3.394  1.00 97.44           O  
ATOM   1613  CG  ARG A  98      -7.175  -4.951  -5.937  1.00 97.44           C  
ATOM   1614  HG2 ARG A  98      -6.954  -5.747  -6.648  1.00 97.44           H  
ATOM   1615  HG3 ARG A  98      -6.373  -4.212  -5.958  1.00 97.44           H  
ATOM   1616  CD  ARG A  98      -8.490  -4.265  -6.309  1.00 97.44           C  
ATOM   1617  HD2 ARG A  98      -9.289  -5.005  -6.268  1.00 97.44           H  
ATOM   1618  HD3 ARG A  98      -8.707  -3.475  -5.590  1.00 97.44           H  
ATOM   1619  NE  ARG A  98      -8.431  -3.742  -7.672  1.00 97.44           N  
ATOM   1620  HE  ARG A  98      -8.342  -4.429  -8.407  1.00 97.44           H  
ATOM   1621  NH1 ARG A  98      -8.759  -1.493  -7.338  1.00 97.44           N  
ATOM   1622 HH11 ARG A  98      -8.847  -0.547  -7.678  1.00 97.44           H  
ATOM   1623 HH12 ARG A  98      -8.915  -1.668  -6.355  1.00 97.44           H  
ATOM   1624  NH2 ARG A  98      -8.348  -2.343  -9.395  1.00 97.44           N  
ATOM   1625 HH21 ARG A  98      -8.236  -3.194  -9.927  1.00 97.44           H  
ATOM   1626 HH22 ARG A  98      -8.241  -1.426  -9.806  1.00 97.44           H  
ATOM   1627  CZ  ARG A  98      -8.517  -2.512  -8.119  1.00 97.44           C  
ATOM   1628  N   ILE A  99      -3.937  -5.772  -4.980  1.00 98.03           N  
ATOM   1629  H   ILE A  99      -4.129  -6.620  -5.494  1.00 98.03           H  
ATOM   1630  CA  ILE A  99      -2.784  -4.999  -5.418  1.00 98.03           C  
ATOM   1631  HA  ILE A  99      -2.680  -4.112  -4.793  1.00 98.03           H  
ATOM   1632  C   ILE A  99      -3.055  -4.563  -6.850  1.00 98.03           C  
ATOM   1633  CB  ILE A  99      -1.483  -5.814  -5.302  1.00 98.03           C  
ATOM   1634  HB  ILE A  99      -1.577  -6.720  -5.901  1.00 98.03           H  
ATOM   1635  O   ILE A  99      -3.283  -5.400  -7.721  1.00 98.03           O  
ATOM   1636  CG1 ILE A  99      -1.250  -6.219  -3.828  1.00 98.03           C  
ATOM   1637 HG12 ILE A  99      -1.168  -5.323  -3.213  1.00 98.03           H  
ATOM   1638 HG13 ILE A  99      -2.107  -6.792  -3.474  1.00 98.03           H  
ATOM   1639  CG2 ILE A  99      -0.319  -4.976  -5.862  1.00 98.03           C  
ATOM   1640 HG21 ILE A  99      -0.472  -4.757  -6.919  1.00 98.03           H  
ATOM   1641 HG22 ILE A  99      -0.226  -4.042  -5.308  1.00 98.03           H  
ATOM   1642 HG23 ILE A  99       0.614  -5.535  -5.799  1.00 98.03           H  
ATOM   1643  CD1 ILE A  99      -0.015  -7.094  -3.598  1.00 98.03           C  
ATOM   1644 HD11 ILE A  99       0.897  -6.525  -3.776  1.00 98.03           H  
ATOM   1645 HD12 ILE A  99      -0.044  -7.964  -4.254  1.00 98.03           H  
ATOM   1646 HD13 ILE A  99      -0.007  -7.432  -2.562  1.00 98.03           H  
ATOM   1647  N   PHE A 100      -3.030  -3.256  -7.084  1.00 96.20           N  
ATOM   1648  H   PHE A 100      -2.819  -2.633  -6.317  1.00 96.20           H  
ATOM   1649  CA  PHE A 100      -3.247  -2.673  -8.398  1.00 96.20           C  
ATOM   1650  HA  PHE A 100      -3.302  -3.470  -9.140  1.00 96.20           H  
ATOM   1651  C   PHE A 100      -2.078  -1.768  -8.775  1.00 96.20           C  
ATOM   1652  CB  PHE A 100      -4.592  -1.945  -8.416  1.00 96.20           C  
ATOM   1653  HB2 PHE A 100      -4.586  -1.160  -7.660  1.00 96.20           H  
ATOM   1654  HB3 PHE A 100      -5.378  -2.653  -8.152  1.00 96.20           H  
ATOM   1655  O   PHE A 100      -1.718  -0.851  -8.034  1.00 96.20           O  
ATOM   1656  CG  PHE A 100      -4.918  -1.348  -9.766  1.00 96.20           C  
ATOM   1657  CD1 PHE A 100      -4.806   0.037  -9.964  1.00 96.20           C  
ATOM   1658  HD1 PHE A 100      -4.507   0.670  -9.142  1.00 96.20           H  
ATOM   1659  CD2 PHE A 100      -5.313  -2.178 -10.829  1.00 96.20           C  
ATOM   1660  HD2 PHE A 100      -5.383  -3.246 -10.683  1.00 96.20           H  
ATOM   1661  CE1 PHE A 100      -5.103   0.591 -11.218  1.00 96.20           C  
ATOM   1662  HE1 PHE A 100      -5.038   1.663 -11.332  1.00 96.20           H  
ATOM   1663  CE2 PHE A 100      -5.603  -1.625 -12.088  1.00 96.20           C  
ATOM   1664  HE2 PHE A 100      -5.898  -2.274 -12.899  1.00 96.20           H  
ATOM   1665  CZ  PHE A 100      -5.498  -0.237 -12.285  1.00 96.20           C  
ATOM   1666  HZ  PHE A 100      -5.729   0.180 -13.255  1.00 96.20           H  
ATOM   1667  N   LEU A 101      -1.489  -2.030  -9.938  1.00 95.90           N  
ATOM   1668  H   LEU A 101      -1.880  -2.768 -10.505  1.00 95.90           H  
ATOM   1669  CA  LEU A 101      -0.353  -1.300 -10.484  1.00 95.90           C  
ATOM   1670  HA  LEU A 101      -0.072  -0.507  -9.790  1.00 95.90           H  
ATOM   1671  C   LEU A 101      -0.748  -0.660 -11.812  1.00 95.90           C  
ATOM   1672  CB  LEU A 101       0.859  -2.235 -10.667  1.00 95.90           C  
ATOM   1673  HB2 LEU A 101       1.718  -1.631 -10.958  1.00 95.90           H  
ATOM   1674  HB3 LEU A 101       0.641  -2.913 -11.493  1.00 95.90           H  
ATOM   1675  O   LEU A 101      -1.527  -1.231 -12.576  1.00 95.90           O  
ATOM   1676  CG  LEU A 101       1.248  -3.093  -9.449  1.00 95.90           C  
ATOM   1677  HG  LEU A 101       0.419  -3.746  -9.178  1.00 95.90           H  
ATOM   1678  CD1 LEU A 101       2.452  -3.964  -9.805  1.00 95.90           C  
ATOM   1679 HD11 LEU A 101       2.198  -4.621 -10.636  1.00 95.90           H  
ATOM   1680 HD12 LEU A 101       3.302  -3.346 -10.092  1.00 95.90           H  
ATOM   1681 HD13 LEU A 101       2.729  -4.581  -8.950  1.00 95.90           H  
ATOM   1682  CD2 LEU A 101       1.631  -2.249  -8.237  1.00 95.90           C  
ATOM   1683 HD21 LEU A 101       2.522  -1.665  -8.468  1.00 95.90           H  
ATOM   1684 HD22 LEU A 101       1.839  -2.909  -7.394  1.00 95.90           H  
ATOM   1685 HD23 LEU A 101       0.808  -1.589  -7.963  1.00 95.90           H  
ATOM   1686  N   LYS A 102      -0.158   0.493 -12.137  1.00 95.08           N  
ATOM   1687  H   LYS A 102       0.471   0.901 -11.461  1.00 95.08           H  
ATOM   1688  CA  LYS A 102      -0.145   0.987 -13.521  1.00 95.08           C  
ATOM   1689  HA  LYS A 102      -0.597   0.222 -14.153  1.00 95.08           H  
ATOM   1690  C   LYS A 102       1.271   1.168 -14.029  1.00 95.08           C  
ATOM   1691  CB  LYS A 102      -0.955   2.272 -13.737  1.00 95.08           C  
ATOM   1692  HB2 LYS A 102      -0.955   2.476 -14.808  1.00 95.08           H  
ATOM   1693  HB3 LYS A 102      -0.455   3.113 -13.257  1.00 95.08           H  
ATOM   1694  O   LYS A 102       2.126   1.662 -13.296  1.00 95.08           O  
ATOM   1695  CG  LYS A 102      -2.413   2.173 -13.271  1.00 95.08           C  
ATOM   1696  HG2 LYS A 102      -2.452   2.083 -12.186  1.00 95.08           H  
ATOM   1697  HG3 LYS A 102      -2.873   1.293 -13.720  1.00 95.08           H  
ATOM   1698  CD  LYS A 102      -3.176   3.427 -13.715  1.00 95.08           C  
ATOM   1699  HD2 LYS A 102      -3.093   3.516 -14.798  1.00 95.08           H  
ATOM   1700  HD3 LYS A 102      -2.735   4.309 -13.249  1.00 95.08           H  
ATOM   1701  CE  LYS A 102      -4.650   3.310 -13.324  1.00 95.08           C  
ATOM   1702  HE2 LYS A 102      -5.001   2.319 -13.612  1.00 95.08           H  
ATOM   1703  HE3 LYS A 102      -4.726   3.398 -12.241  1.00 95.08           H  
ATOM   1704  NZ  LYS A 102      -5.478   4.346 -13.984  1.00 95.08           N  
ATOM   1705  HZ1 LYS A 102      -5.404   4.245 -14.986  1.00 95.08           H  
ATOM   1706  HZ2 LYS A 102      -6.449   4.231 -13.732  1.00 95.08           H  
ATOM   1707  HZ3 LYS A 102      -5.164   5.272 -13.731  1.00 95.08           H  
ATOM   1708  N   SER A 103       1.464   0.857 -15.305  1.00 92.02           N  
ATOM   1709  H   SER A 103       0.687   0.447 -15.803  1.00 92.02           H  
ATOM   1710  CA  SER A 103       2.586   1.337 -16.107  1.00 92.02           C  
ATOM   1711  HA  SER A 103       3.242   1.956 -15.495  1.00 92.02           H  
ATOM   1712  C   SER A 103       2.032   2.186 -17.244  1.00 92.02           C  
ATOM   1713  CB  SER A 103       3.406   0.169 -16.644  1.00 92.02           C  
ATOM   1714  HB2 SER A 103       2.833  -0.389 -17.384  1.00 92.02           H  
ATOM   1715  HB3 SER A 103       3.687  -0.492 -15.825  1.00 92.02           H  
ATOM   1716  O   SER A 103       1.443   1.669 -18.195  1.00 92.02           O  
ATOM   1717  OG  SER A 103       4.569   0.699 -17.236  1.00 92.02           O  
ATOM   1718  HG  SER A 103       5.130   1.005 -16.520  1.00 92.02           H  
ATOM   1719  N   GLY A 104       2.116   3.510 -17.098  1.00 89.58           N  
ATOM   1720  H   GLY A 104       2.534   3.880 -16.257  1.00 89.58           H  
ATOM   1721  CA  GLY A 104       1.434   4.428 -18.007  1.00 89.58           C  
ATOM   1722  HA2 GLY A 104       1.629   5.457 -17.704  1.00 89.58           H  
ATOM   1723  HA3 GLY A 104       1.815   4.285 -19.018  1.00 89.58           H  
ATOM   1724  C   GLY A 104      -0.080   4.193 -17.988  1.00 89.58           C  
ATOM   1725  O   GLY A 104      -0.733   4.426 -16.969  1.00 89.58           O  
ATOM   1726  N   GLN A 105      -0.633   3.726 -19.112  1.00 91.29           N  
ATOM   1727  H   GLN A 105      -0.020   3.483 -19.877  1.00 91.29           H  
ATOM   1728  CA  GLN A 105      -2.063   3.420 -19.252  1.00 91.29           C  
ATOM   1729  HA  GLN A 105      -2.623   4.008 -18.524  1.00 91.29           H  
ATOM   1730  C   GLN A 105      -2.416   1.957 -18.954  1.00 91.29           C  
ATOM   1731  CB  GLN A 105      -2.549   3.817 -20.657  1.00 91.29           C  
ATOM   1732  HB2 GLN A 105      -2.014   3.225 -21.400  1.00 91.29           H  
ATOM   1733  HB3 GLN A 105      -3.610   3.582 -20.743  1.00 91.29           H  
ATOM   1734  O   GLN A 105      -3.586   1.650 -18.727  1.00 91.29           O  
ATOM   1735  CG  GLN A 105      -2.354   5.308 -20.977  1.00 91.29           C  
ATOM   1736  HG2 GLN A 105      -1.288   5.534 -21.000  1.00 91.29           H  
ATOM   1737  HG3 GLN A 105      -2.750   5.506 -21.973  1.00 91.29           H  
ATOM   1738  CD  GLN A 105      -3.044   6.253 -19.994  1.00 91.29           C  
ATOM   1739  NE2 GLN A 105      -2.568   7.472 -19.873  1.00 91.29           N  
ATOM   1740 HE21 GLN A 105      -3.084   8.089 -19.261  1.00 91.29           H  
ATOM   1741 HE22 GLN A 105      -1.804   7.782 -20.457  1.00 91.29           H  
ATOM   1742  OE1 GLN A 105      -4.009   5.940 -19.315  1.00 91.29           O  
ATOM   1743  N   THR A 106      -1.431   1.058 -18.914  1.00 94.92           N  
ATOM   1744  H   THR A 106      -0.475   1.352 -19.058  1.00 94.92           H  
ATOM   1745  CA  THR A 106      -1.668  -0.371 -18.689  1.00 94.92           C  
ATOM   1746  HA  THR A 106      -2.581  -0.655 -19.213  1.00 94.92           H  
ATOM   1747  C   THR A 106      -1.851  -0.648 -17.202  1.00 94.92           C  
ATOM   1748  CB  THR A 106      -0.532  -1.224 -19.265  1.00 94.92           C  
ATOM   1749  HB  THR A 106       0.390  -1.042 -18.712  1.00 94.92           H  
ATOM   1750  O   THR A 106      -0.999  -0.274 -16.394  1.00 94.92           O  
ATOM   1751  CG2 THR A 106      -0.868  -2.713 -19.231  1.00 94.92           C  
ATOM   1752 HG21 THR A 106      -1.803  -2.900 -19.759  1.00 94.92           H  
ATOM   1753 HG22 THR A 106      -0.073  -3.283 -19.711  1.00 94.92           H  
ATOM   1754 HG23 THR A 106      -0.963  -3.059 -18.202  1.00 94.92           H  
ATOM   1755  OG1 THR A 106      -0.341  -0.878 -20.616  1.00 94.92           O  
ATOM   1756  HG1 THR A 106       0.282  -1.503 -20.995  1.00 94.92           H  
ATOM   1757  N   GLY A 107      -2.962  -1.295 -16.845  1.00 94.98           N  
ATOM   1758  H   GLY A 107      -3.587  -1.605 -17.575  1.00 94.98           H  
ATOM   1759  CA  GLY A 107      -3.274  -1.717 -15.480  1.00 94.98           C  
ATOM   1760  HA2 GLY A 107      -4.335  -1.559 -15.283  1.00 94.98           H  
ATOM   1761  HA3 GLY A 107      -2.710  -1.115 -14.768  1.00 94.98           H  
ATOM   1762  C   GLY A 107      -2.970  -3.196 -15.243  1.00 94.98           C  
ATOM   1763  O   GLY A 107      -3.327  -4.044 -16.061  1.00 94.98           O  
ATOM   1764  N   TYR A 108      -2.362  -3.494 -14.099  1.00 96.05           N  
ATOM   1765  H   TYR A 108      -2.131  -2.741 -13.467  1.00 96.05           H  
ATOM   1766  CA  TYR A 108      -2.093  -4.850 -13.629  1.00 96.05           C  
ATOM   1767  HA  TYR A 108      -2.554  -5.568 -14.308  1.00 96.05           H  
ATOM   1768  C   TYR A 108      -2.696  -5.047 -12.243  1.00 96.05           C  
ATOM   1769  CB  TYR A 108      -0.593  -5.139 -13.600  1.00 96.05           C  
ATOM   1770  HB2 TYR A 108      -0.127  -4.561 -12.802  1.00 96.05           H  
ATOM   1771  HB3 TYR A 108      -0.479  -6.196 -13.359  1.00 96.05           H  
ATOM   1772  O   TYR A 108      -2.670  -4.141 -11.410  1.00 96.05           O  
ATOM   1773  CG  TYR A 108       0.144  -4.877 -14.894  1.00 96.05           C  
ATOM   1774  CD1 TYR A 108       0.290  -5.915 -15.833  1.00 96.05           C  
ATOM   1775  HD1 TYR A 108      -0.123  -6.893 -15.634  1.00 96.05           H  
ATOM   1776  CD2 TYR A 108       0.687  -3.603 -15.153  1.00 96.05           C  
ATOM   1777  HD2 TYR A 108       0.566  -2.812 -14.428  1.00 96.05           H  
ATOM   1778  CE1 TYR A 108       0.980  -5.680 -17.036  1.00 96.05           C  
ATOM   1779  HE1 TYR A 108       1.108  -6.471 -17.760  1.00 96.05           H  
ATOM   1780  CE2 TYR A 108       1.380  -3.365 -16.355  1.00 96.05           C  
ATOM   1781  HE2 TYR A 108       1.799  -2.391 -16.557  1.00 96.05           H  
ATOM   1782  OH  TYR A 108       2.208  -4.193 -18.452  1.00 96.05           O  
ATOM   1783  HH  TYR A 108       2.628  -3.330 -18.487  1.00 96.05           H  
ATOM   1784  CZ  TYR A 108       1.528  -4.408 -17.297  1.00 96.05           C  
ATOM   1785  N   GLU A 109      -3.233  -6.229 -11.989  1.00 96.40           N  
ATOM   1786  H   GLU A 109      -3.219  -6.932 -12.714  1.00 96.40           H  
ATOM   1787  CA  GLU A 109      -4.005  -6.544 -10.802  1.00 96.40           C  
ATOM   1788  HA  GLU A 109      -3.760  -5.830 -10.015  1.00 96.40           H  
ATOM   1789  C   GLU A 109      -3.686  -7.950 -10.298  1.00 96.40           C  
ATOM   1790  CB  GLU A 109      -5.494  -6.395 -11.132  1.00 96.40           C  
ATOM   1791  HB2 GLU A 109      -5.775  -7.119 -11.898  1.00 96.40           H  
ATOM   1792  HB3 GLU A 109      -5.667  -5.395 -11.529  1.00 96.40           H  
ATOM   1793  O   GLU A 109      -3.706  -8.917 -11.061  1.00 96.40           O  
ATOM   1794  CG  GLU A 109      -6.375  -6.594  -9.899  1.00 96.40           C  
ATOM   1795  HG2 GLU A 109      -6.020  -5.951  -9.093  1.00 96.40           H  
ATOM   1796  HG3 GLU A 109      -6.311  -7.630  -9.566  1.00 96.40           H  
ATOM   1797  CD  GLU A 109      -7.822  -6.245 -10.236  1.00 96.40           C  
ATOM   1798  OE1 GLU A 109      -8.196  -5.074  -9.978  1.00 96.40           O  
ATOM   1799  OE2 GLU A 109      -8.543  -7.125 -10.741  1.00 96.40           O  
ATOM   1800  N   ALA A 110      -3.441  -8.048  -8.994  1.00 97.82           N  
ATOM   1801  H   ALA A 110      -3.422  -7.197  -8.451  1.00 97.82           H  
ATOM   1802  CA  ALA A 110      -3.423  -9.299  -8.249  1.00 97.82           C  
ATOM   1803  HA  ALA A 110      -3.764 -10.112  -8.890  1.00 97.82           H  
ATOM   1804  C   ALA A 110      -4.381  -9.190  -7.060  1.00 97.82           C  
ATOM   1805  CB  ALA A 110      -1.997  -9.622  -7.793  1.00 97.82           C  
ATOM   1806  HB1 ALA A 110      -2.018 -10.527  -7.185  1.00 97.82           H  
ATOM   1807  HB2 ALA A 110      -1.356  -9.819  -8.653  1.00 97.82           H  
ATOM   1808  HB3 ALA A 110      -1.587  -8.797  -7.211  1.00 97.82           H  
ATOM   1809  O   ALA A 110      -4.366  -8.202  -6.321  1.00 97.82           O  
ATOM   1810  N   ILE A 111      -5.203 -10.214  -6.858  1.00 97.41           N  
ATOM   1811  H   ILE A 111      -5.158 -10.993  -7.498  1.00 97.41           H  
ATOM   1812  CA  ILE A 111      -6.145 -10.313  -5.746  1.00 97.41           C  
ATOM   1813  HA  ILE A 111      -5.970  -9.474  -5.073  1.00 97.41           H  
ATOM   1814  C   ILE A 111      -5.855 -11.592  -4.975  1.00 97.41           C  
ATOM   1815  CB  ILE A 111      -7.609 -10.219  -6.229  1.00 97.41           C  
ATOM   1816  HB  ILE A 111      -7.776 -10.980  -6.992  1.00 97.41           H  
ATOM   1817  O   ILE A 111      -5.727 -12.654  -5.573  1.00 97.41           O  
ATOM   1818  CG1 ILE A 111      -7.848  -8.829  -6.861  1.00 97.41           C  
ATOM   1819 HG12 ILE A 111      -7.094  -8.646  -7.627  1.00 97.41           H  
ATOM   1820 HG13 ILE A 111      -7.730  -8.066  -6.091  1.00 97.41           H  
ATOM   1821  CG2 ILE A 111      -8.583 -10.469  -5.059  1.00 97.41           C  
ATOM   1822 HG21 ILE A 111      -8.478 -11.488  -4.684  1.00 97.41           H  
ATOM   1823 HG22 ILE A 111      -8.382  -9.769  -4.249  1.00 97.41           H  
ATOM   1824 HG23 ILE A 111      -9.618 -10.342  -5.377  1.00 97.41           H  
ATOM   1825  CD1 ILE A 111      -9.202  -8.630  -7.541  1.00 97.41           C  
ATOM   1826 HD11 ILE A 111      -9.224  -7.644  -8.005  1.00 97.41           H  
ATOM   1827 HD12 ILE A 111     -10.009  -8.671  -6.810  1.00 97.41           H  
ATOM   1828 HD13 ILE A 111      -9.333  -9.380  -8.321  1.00 97.41           H  
ATOM   1829  N   TYR A 112      -5.784 -11.478  -3.652  1.00 98.38           N  
ATOM   1830  H   TYR A 112      -5.949 -10.564  -3.253  1.00 98.38           H  
ATOM   1831  CA  TYR A 112      -5.520 -12.575  -2.731  1.00 98.38           C  
ATOM   1832  HA  TYR A 112      -5.431 -13.504  -3.294  1.00 98.38           H  
ATOM   1833  C   TYR A 112      -6.667 -12.702  -1.735  1.00 98.38           C  
ATOM   1834  CB  TYR A 112      -4.196 -12.362  -1.993  1.00 98.38           C  
ATOM   1835  HB2 TYR A 112      -4.069 -13.198  -1.306  1.00 98.38           H  
ATOM   1836  HB3 TYR A 112      -4.252 -11.453  -1.394  1.00 98.38           H  
ATOM   1837  O   TYR A 112      -7.021 -11.736  -1.053  1.00 98.38           O  
ATOM   1838  CG  TYR A 112      -2.980 -12.276  -2.890  1.00 98.38           C  
ATOM   1839  CD1 TYR A 112      -2.154 -13.402  -3.047  1.00 98.38           C  
ATOM   1840  HD1 TYR A 112      -2.364 -14.325  -2.526  1.00 98.38           H  
ATOM   1841  CD2 TYR A 112      -2.673 -11.077  -3.566  1.00 98.38           C  
ATOM   1842  HD2 TYR A 112      -3.299 -10.207  -3.435  1.00 98.38           H  
ATOM   1843  CE1 TYR A 112      -1.033 -13.332  -3.889  1.00 98.38           C  
ATOM   1844  HE1 TYR A 112      -0.389 -14.194  -3.988  1.00 98.38           H  
ATOM   1845  CE2 TYR A 112      -1.578 -11.025  -4.450  1.00 98.38           C  
ATOM   1846  HE2 TYR A 112      -1.360 -10.115  -4.989  1.00 98.38           H  
ATOM   1847  OH  TYR A 112       0.229 -12.166  -5.561  1.00 98.38           O  
ATOM   1848  HH  TYR A 112       0.181 -11.427  -6.172  1.00 98.38           H  
ATOM   1849  CZ  TYR A 112      -0.769 -12.169  -4.636  1.00 98.38           C  
ATOM   1850  N   ASN A 113      -7.238 -13.895  -1.615  1.00 97.29           N  
ATOM   1851  H   ASN A 113      -6.905 -14.637  -2.214  1.00 97.29           H  
ATOM   1852  CA  ASN A 113      -8.277 -14.173  -0.624  1.00 97.29           C  
ATOM   1853  HA  ASN A 113      -8.949 -13.316  -0.568  1.00 97.29           H  
ATOM   1854  C   ASN A 113      -7.686 -14.355   0.785  1.00 97.29           C  
ATOM   1855  CB  ASN A 113      -9.083 -15.387  -1.110  1.00 97.29           C  
ATOM   1856  HB2 ASN A 113      -9.714 -15.763  -0.304  1.00 97.29           H  
ATOM   1857  HB3 ASN A 113      -8.399 -16.183  -1.405  1.00 97.29           H  
ATOM   1858  O   ASN A 113      -6.479 -14.500   0.947  1.00 97.29           O  
ATOM   1859  CG  ASN A 113      -9.990 -15.052  -2.284  1.00 97.29           C  
ATOM   1860  ND2 ASN A 113     -10.476 -16.051  -2.981  1.00 97.29           N  
ATOM   1861 HD21 ASN A 113     -11.028 -15.816  -3.793  1.00 97.29           H  
ATOM   1862 HD22 ASN A 113     -10.110 -16.987  -2.877  1.00 97.29           H  
ATOM   1863  OD1 ASN A 113     -10.326 -13.908  -2.551  1.00 97.29           O  
ATOM   1864  N   ASN A 114      -8.535 -14.382   1.819  1.00 97.16           N  
ATOM   1865  H   ASN A 114      -9.509 -14.193   1.631  1.00 97.16           H  
ATOM   1866  CA  ASN A 114      -8.147 -14.643   3.218  1.00 97.16           C  
ATOM   1867  HA  ASN A 114      -9.015 -14.405   3.832  1.00 97.16           H  
ATOM   1868  C   ASN A 114      -7.012 -13.740   3.750  1.00 97.16           C  
ATOM   1869  CB  ASN A 114      -7.844 -16.142   3.412  1.00 97.16           C  
ATOM   1870  HB2 ASN A 114      -7.641 -16.336   4.466  1.00 97.16           H  
ATOM   1871  HB3 ASN A 114      -6.940 -16.389   2.854  1.00 97.16           H  
ATOM   1872  O   ASN A 114      -6.181 -14.181   4.545  1.00 97.16           O  
ATOM   1873  CG  ASN A 114      -8.969 -17.065   2.990  1.00 97.16           C  
ATOM   1874  ND2 ASN A 114      -8.642 -18.152   2.330  1.00 97.16           N  
ATOM   1875 HD21 ASN A 114      -9.373 -18.791   2.053  1.00 97.16           H  
ATOM   1876 HD22 ASN A 114      -7.671 -18.348   2.133  1.00 97.16           H  
ATOM   1877  OD1 ASN A 114     -10.144 -16.846   3.253  1.00 97.16           O  
ATOM   1878  N   PHE A 115      -6.984 -12.481   3.317  1.00 98.51           N  
ATOM   1879  H   PHE A 115      -7.741 -12.169   2.725  1.00 98.51           H  
ATOM   1880  CA  PHE A 115      -6.001 -11.500   3.750  1.00 98.51           C  
ATOM   1881  HA  PHE A 115      -5.009 -11.932   3.616  1.00 98.51           H  
ATOM   1882  C   PHE A 115      -6.187 -11.134   5.222  1.00 98.51           C  
ATOM   1883  CB  PHE A 115      -6.105 -10.251   2.876  1.00 98.51           C  
ATOM   1884  HB2 PHE A 115      -5.819 -10.520   1.860  1.00 98.51           H  
ATOM   1885  HB3 PHE A 115      -7.145  -9.927   2.856  1.00 98.51           H  
ATOM   1886  O   PHE A 115      -7.251 -10.651   5.621  1.00 98.51           O  
ATOM   1887  CG  PHE A 115      -5.238  -9.091   3.334  1.00 98.51           C  
ATOM   1888  CD1 PHE A 115      -5.789  -7.798   3.405  1.00 98.51           C  
ATOM   1889  HD1 PHE A 115      -6.833  -7.644   3.176  1.00 98.51           H  
ATOM   1890  CD2 PHE A 115      -3.868  -9.281   3.611  1.00 98.51           C  
ATOM   1891  HD2 PHE A 115      -3.426 -10.265   3.559  1.00 98.51           H  
ATOM   1892  CE1 PHE A 115      -4.967  -6.698   3.695  1.00 98.51           C  
ATOM   1893  HE1 PHE A 115      -5.376  -5.699   3.663  1.00 98.51           H  
ATOM   1894  CE2 PHE A 115      -3.056  -8.181   3.934  1.00 98.51           C  
ATOM   1895  HE2 PHE A 115      -2.004  -8.321   4.134  1.00 98.51           H  
ATOM   1896  CZ  PHE A 115      -3.600  -6.889   3.950  1.00 98.51           C  
ATOM   1897  HZ  PHE A 115      -2.953  -6.039   4.111  1.00 98.51           H  
ATOM   1898  N   LYS A 116      -5.128 -11.319   6.011  1.00 98.27           N  
ATOM   1899  H   LYS A 116      -4.315 -11.764   5.609  1.00 98.27           H  
ATOM   1900  CA  LYS A 116      -5.032 -10.853   7.395  1.00 98.27           C  
ATOM   1901  HA  LYS A 116      -5.528  -9.884   7.459  1.00 98.27           H  
ATOM   1902  C   LYS A 116      -3.583 -10.596   7.791  1.00 98.27           C  
ATOM   1903  CB  LYS A 116      -5.747 -11.832   8.353  1.00 98.27           C  
ATOM   1904  HB2 LYS A 116      -5.649 -11.468   9.375  1.00 98.27           H  
ATOM   1905  HB3 LYS A 116      -6.810 -11.858   8.110  1.00 98.27           H  
ATOM   1906  O   LYS A 116      -2.655 -11.146   7.199  1.00 98.27           O  
ATOM   1907  CG  LYS A 116      -5.177 -13.251   8.262  1.00 98.27           C  
ATOM   1908  HG2 LYS A 116      -4.110 -13.173   8.466  1.00 98.27           H  
ATOM   1909  HG3 LYS A 116      -5.335 -13.648   7.259  1.00 98.27           H  
ATOM   1910  CD  LYS A 116      -5.753 -14.227   9.288  1.00 98.27           C  
ATOM   1911  HD2 LYS A 116      -5.422 -13.916  10.279  1.00 98.27           H  
ATOM   1912  HD3 LYS A 116      -6.842 -14.210   9.251  1.00 98.27           H  
ATOM   1913  CE  LYS A 116      -5.239 -15.634   8.954  1.00 98.27           C  
ATOM   1914  HE2 LYS A 116      -5.861 -16.049   8.161  1.00 98.27           H  
ATOM   1915  HE3 LYS A 116      -4.231 -15.544   8.550  1.00 98.27           H  
ATOM   1916  NZ  LYS A 116      -5.235 -16.522  10.141  1.00 98.27           N  
ATOM   1917  HZ1 LYS A 116      -6.157 -16.585  10.549  1.00 98.27           H  
ATOM   1918  HZ2 LYS A 116      -4.905 -17.444   9.893  1.00 98.27           H  
ATOM   1919  HZ3 LYS A 116      -4.603 -16.148  10.834  1.00 98.27           H  
ATOM   1920  N   LEU A 117      -3.408  -9.772   8.815  1.00 98.71           N  
ATOM   1921  H   LEU A 117      -4.231  -9.381   9.251  1.00 98.71           H  
ATOM   1922  CA  LEU A 117      -2.133  -9.631   9.516  1.00 98.71           C  
ATOM   1923  HA  LEU A 117      -1.334 -10.100   8.942  1.00 98.71           H  
ATOM   1924  C   LEU A 117      -2.203 -10.360  10.852  1.00 98.71           C  
ATOM   1925  CB  LEU A 117      -1.782  -8.147   9.703  1.00 98.71           C  
ATOM   1926  HB2 LEU A 117      -0.818  -8.096  10.208  1.00 98.71           H  
ATOM   1927  HB3 LEU A 117      -2.524  -7.689  10.356  1.00 98.71           H  
ATOM   1928  O   LEU A 117      -3.268 -10.428  11.454  1.00 98.71           O  
ATOM   1929  CG  LEU A 117      -1.702  -7.338   8.397  1.00 98.71           C  
ATOM   1930  HG  LEU A 117      -2.698  -7.249   7.962  1.00 98.71           H  
ATOM   1931  CD1 LEU A 117      -1.198  -5.936   8.729  1.00 98.71           C  
ATOM   1932 HD11 LEU A 117      -0.225  -6.004   9.216  1.00 98.71           H  
ATOM   1933 HD12 LEU A 117      -1.896  -5.437   9.401  1.00 98.71           H  
ATOM   1934 HD13 LEU A 117      -1.082  -5.356   7.813  1.00 98.71           H  
ATOM   1935  CD2 LEU A 117      -0.770  -7.959   7.355  1.00 98.71           C  
ATOM   1936 HD21 LEU A 117       0.227  -8.092   7.776  1.00 98.71           H  
ATOM   1937 HD22 LEU A 117      -0.715  -7.318   6.476  1.00 98.71           H  
ATOM   1938 HD23 LEU A 117      -1.153  -8.927   7.033  1.00 98.71           H  
ATOM   1939  N   ASP A 118      -1.088 -10.889  11.333  1.00 98.32           N  
ATOM   1940  H   ASP A 118      -0.258 -10.877  10.758  1.00 98.32           H  
ATOM   1941  CA  ASP A 118      -0.975 -11.316  12.727  1.00 98.32           C  
ATOM   1942  HA  ASP A 118      -1.887 -11.843  13.007  1.00 98.32           H  
ATOM   1943  C   ASP A 118      -0.847 -10.092  13.656  1.00 98.32           C  
ATOM   1944  CB  ASP A 118       0.196 -12.301  12.850  1.00 98.32           C  
ATOM   1945  HB2 ASP A 118       0.340 -12.789  11.886  1.00 98.32           H  
ATOM   1946  HB3 ASP A 118       1.110 -11.752  13.078  1.00 98.32           H  
ATOM   1947  O   ASP A 118      -0.748  -8.949  13.203  1.00 98.32           O  
ATOM   1948  CG  ASP A 118      -0.024 -13.406  13.887  1.00 98.32           C  
ATOM   1949  OD1 ASP A 118      -0.539 -13.093  14.988  1.00 98.32           O  
ATOM   1950  OD2 ASP A 118       0.389 -14.555  13.588  1.00 98.32           O  
ATOM   1951  N   SER A 119      -0.876 -10.321  14.964  1.00 98.17           N  
ATOM   1952  H   SER A 119      -0.922 -11.285  15.262  1.00 98.17           H  
ATOM   1953  CA  SER A 119      -0.720  -9.265  15.967  1.00 98.17           C  
ATOM   1954  HA  SER A 119      -1.449  -8.482  15.761  1.00 98.17           H  
ATOM   1955  C   SER A 119       0.673  -8.620  15.932  1.00 98.17           C  
ATOM   1956  CB  SER A 119      -1.016  -9.837  17.356  1.00 98.17           C  
ATOM   1957  HB2 SER A 119      -1.065  -9.021  18.077  1.00 98.17           H  
ATOM   1958  HB3 SER A 119      -1.979 -10.348  17.345  1.00 98.17           H  
ATOM   1959  O   SER A 119       1.619  -9.156  15.350  1.00 98.17           O  
ATOM   1960  OG  SER A 119       0.001 -10.739  17.747  1.00 98.17           O  
ATOM   1961  HG  SER A 119      -0.101 -11.554  17.251  1.00 98.17           H  
ATOM   1962  N   GLU A 120       0.834  -7.489  16.624  1.00 98.29           N  
ATOM   1963  H   GLU A 120       0.028  -7.042  17.035  1.00 98.29           H  
ATOM   1964  CA  GLU A 120       2.145  -6.849  16.804  1.00 98.29           C  
ATOM   1965  HA  GLU A 120       2.548  -6.587  15.826  1.00 98.29           H  
ATOM   1966  C   GLU A 120       3.167  -7.760  17.508  1.00 98.29           C  
ATOM   1967  CB  GLU A 120       1.962  -5.568  17.625  1.00 98.29           C  
ATOM   1968  HB2 GLU A 120       1.644  -5.830  18.634  1.00 98.29           H  
ATOM   1969  HB3 GLU A 120       1.183  -4.959  17.165  1.00 98.29           H  
ATOM   1970  O   GLU A 120       4.361  -7.681  17.222  1.00 98.29           O  
ATOM   1971  CG  GLU A 120       3.269  -4.761  17.687  1.00 98.29           C  
ATOM   1972  HG2 GLU A 120       4.034  -5.326  18.219  1.00 98.29           H  
ATOM   1973  HG3 GLU A 120       3.614  -4.586  16.668  1.00 98.29           H  
ATOM   1974  CD  GLU A 120       3.111  -3.418  18.391  1.00 98.29           C  
ATOM   1975  OE1 GLU A 120       3.951  -2.511  18.153  1.00 98.29           O  
ATOM   1976  OE2 GLU A 120       2.155  -3.233  19.176  1.00 98.29           O  
ATOM   1977  N   MET A 121       2.711  -8.650  18.398  1.00 97.90           N  
ATOM   1978  H   MET A 121       1.714  -8.699  18.557  1.00 97.90           H  
ATOM   1979  CA  MET A 121       3.568  -9.643  19.063  1.00 97.90           C  
ATOM   1980  HA  MET A 121       4.379  -9.125  19.575  1.00 97.90           H  
ATOM   1981  C   MET A 121       4.199 -10.614  18.054  1.00 97.90           C  
ATOM   1982  CB  MET A 121       2.726 -10.402  20.099  1.00 97.90           C  
ATOM   1983  HB2 MET A 121       2.221  -9.676  20.736  1.00 97.90           H  
ATOM   1984  HB3 MET A 121       1.970 -10.998  19.587  1.00 97.90           H  
ATOM   1985  O   MET A 121       5.300 -11.107  18.271  1.00 97.90           O  
ATOM   1986  CG  MET A 121       3.565 -11.330  20.986  1.00 97.90           C  
ATOM   1987  HG2 MET A 121       4.096 -12.040  20.351  1.00 97.90           H  
ATOM   1988  HG3 MET A 121       4.306 -10.739  21.524  1.00 97.90           H  
ATOM   1989  SD  MET A 121       2.601 -12.297  22.182  1.00 97.90           S  
ATOM   1990  CE  MET A 121       2.014 -10.993  23.296  1.00 97.90           C  
ATOM   1991  HE1 MET A 121       1.343 -10.320  22.761  1.00 97.90           H  
ATOM   1992  HE2 MET A 121       2.864 -10.433  23.685  1.00 97.90           H  
ATOM   1993  HE3 MET A 121       1.474 -11.448  24.126  1.00 97.90           H  
ATOM   1994  N   ASN A 122       3.519 -10.836  16.929  1.00 98.12           N  
ATOM   1995  H   ASN A 122       2.648 -10.340  16.804  1.00 98.12           H  
ATOM   1996  CA  ASN A 122       3.991 -11.625  15.796  1.00 98.12           C  
ATOM   1997  HA  ASN A 122       4.869 -12.194  16.102  1.00 98.12           H  
ATOM   1998  C   ASN A 122       4.446 -10.735  14.627  1.00 98.12           C  
ATOM   1999  CB  ASN A 122       2.882 -12.613  15.410  1.00 98.12           C  
ATOM   2000  HB2 ASN A 122       3.140 -13.128  14.485  1.00 98.12           H  
ATOM   2001  HB3 ASN A 122       1.962 -12.050  15.253  1.00 98.12           H  
ATOM   2002  O   ASN A 122       4.392 -11.160  13.471  1.00 98.12           O  
ATOM   2003  CG  ASN A 122       2.659 -13.673  16.469  1.00 98.12           C  
ATOM   2004  ND2 ASN A 122       1.428 -13.936  16.834  1.00 98.12           N  
ATOM   2005 HD21 ASN A 122       0.658 -13.611  16.267  1.00 98.12           H  
ATOM   2006 HD22 ASN A 122       1.312 -14.661  17.528  1.00 98.12           H  
ATOM   2007  OD1 ASN A 122       3.583 -14.310  16.941  1.00 98.12           O  
ATOM   2008  N   ASP A 123       4.860  -9.498  14.920  1.00 98.27           N  
ATOM   2009  H   ASP A 123       4.863  -9.221  15.891  1.00 98.27           H  
ATOM   2010  CA  ASP A 123       5.424  -8.538  13.966  1.00 98.27           C  
ATOM   2011  HA  ASP A 123       5.485  -7.581  14.484  1.00 98.27           H  
ATOM   2012  C   ASP A 123       4.539  -8.300  12.729  1.00 98.27           C  
ATOM   2013  CB  ASP A 123       6.860  -8.938  13.598  1.00 98.27           C  
ATOM   2014  HB2 ASP A 123       7.281  -8.184  12.932  1.00 98.27           H  
ATOM   2015  HB3 ASP A 123       6.832  -9.888  13.064  1.00 98.27           H  
ATOM   2016  O   ASP A 123       5.032  -8.166  11.608  1.00 98.27           O  
ATOM   2017  CG  ASP A 123       7.773  -9.066  14.812  1.00 98.27           C  
ATOM   2018  OD1 ASP A 123       8.009  -8.023  15.458  1.00 98.27           O  
ATOM   2019  OD2 ASP A 123       8.216 -10.203  15.103  1.00 98.27           O  
ATOM   2020  N   TYR A 124       3.213  -8.287  12.910  1.00 98.75           N  
ATOM   2021  H   TYR A 124       2.858  -8.468  13.839  1.00 98.75           H  
ATOM   2022  CA  TYR A 124       2.240  -8.097  11.829  1.00 98.75           C  
ATOM   2023  HA  TYR A 124       1.268  -8.370  12.239  1.00 98.75           H  
ATOM   2024  C   TYR A 124       2.450  -9.032  10.627  1.00 98.75           C  
ATOM   2025  CB  TYR A 124       2.152  -6.621  11.425  1.00 98.75           C  
ATOM   2026  HB2 TYR A 124       1.389  -6.523  10.652  1.00 98.75           H  
ATOM   2027  HB3 TYR A 124       3.101  -6.315  10.984  1.00 98.75           H  
ATOM   2028  O   TYR A 124       2.304  -8.620   9.470  1.00 98.75           O  
ATOM   2029  CG  TYR A 124       1.783  -5.672  12.543  1.00 98.75           C  
ATOM   2030  CD1 TYR A 124       0.472  -5.658  13.060  1.00 98.75           C  
ATOM   2031  HD1 TYR A 124      -0.257  -6.369  12.702  1.00 98.75           H  
ATOM   2032  CD2 TYR A 124       2.748  -4.778  13.040  1.00 98.75           C  
ATOM   2033  HD2 TYR A 124       3.757  -4.803  12.654  1.00 98.75           H  
ATOM   2034  CE1 TYR A 124       0.120  -4.733  14.065  1.00 98.75           C  
ATOM   2035  HE1 TYR A 124      -0.876  -4.724  14.484  1.00 98.75           H  
ATOM   2036  CE2 TYR A 124       2.396  -3.846  14.031  1.00 98.75           C  
ATOM   2037  HE2 TYR A 124       3.129  -3.151  14.414  1.00 98.75           H  
ATOM   2038  OH  TYR A 124       0.784  -2.914  15.507  1.00 98.75           O  
ATOM   2039  HH  TYR A 124      -0.101  -3.000  15.869  1.00 98.75           H  
ATOM   2040  CZ  TYR A 124       1.085  -3.822  14.545  1.00 98.75           C  
ATOM   2041  N   LYS A 125       2.805 -10.295  10.901  1.00 98.67           N  
ATOM   2042  H   LYS A 125       3.028 -10.510  11.863  1.00 98.67           H  
ATOM   2043  CA  LYS A 125       3.042 -11.330   9.888  1.00 98.67           C  
ATOM   2044  HA  LYS A 125       3.960 -11.065   9.364  1.00 98.67           H  
ATOM   2045  C   LYS A 125       1.916 -11.387   8.850  1.00 98.67           C  
ATOM   2046  CB  LYS A 125       3.259 -12.674  10.596  1.00 98.67           C  
ATOM   2047  HB2 LYS A 125       2.404 -12.868  11.244  1.00 98.67           H  
ATOM   2048  HB3 LYS A 125       4.141 -12.590  11.231  1.00 98.67           H  
ATOM   2049  O   LYS A 125       0.742 -11.499   9.208  1.00 98.67           O  
ATOM   2050  CG  LYS A 125       3.468 -13.856   9.637  1.00 98.67           C  
ATOM   2051  HG2 LYS A 125       2.659 -13.915   8.909  1.00 98.67           H  
ATOM   2052  HG3 LYS A 125       4.404 -13.678   9.108  1.00 98.67           H  
ATOM   2053  CD  LYS A 125       3.549 -15.192  10.392  1.00 98.67           C  
ATOM   2054  HD2 LYS A 125       3.899 -15.971   9.714  1.00 98.67           H  
ATOM   2055  HD3 LYS A 125       4.268 -15.091  11.204  1.00 98.67           H  
ATOM   2056  CE  LYS A 125       2.155 -15.569  10.928  1.00 98.67           C  
ATOM   2057  HE2 LYS A 125       1.627 -16.172  10.189  1.00 98.67           H  
ATOM   2058  HE3 LYS A 125       1.581 -14.651  11.052  1.00 98.67           H  
ATOM   2059  NZ  LYS A 125       2.196 -16.248  12.244  1.00 98.67           N  
ATOM   2060  HZ1 LYS A 125       2.960 -15.896  12.803  1.00 98.67           H  
ATOM   2061  HZ2 LYS A 125       1.373 -15.980  12.766  1.00 98.67           H  
ATOM   2062  HZ3 LYS A 125       2.257 -17.253  12.164  1.00 98.67           H  
ATOM   2063  N   LEU A 126       2.284 -11.331   7.571  1.00 98.82           N  
ATOM   2064  H   LEU A 126       3.273 -11.294   7.368  1.00 98.82           H  
ATOM   2065  CA  LEU A 126       1.354 -11.371   6.445  1.00 98.82           C  
ATOM   2066  HA  LEU A 126       0.548 -10.663   6.640  1.00 98.82           H  
ATOM   2067  C   LEU A 126       0.757 -12.768   6.288  1.00 98.82           C  
ATOM   2068  CB  LEU A 126       2.096 -10.951   5.165  1.00 98.82           C  
ATOM   2069  HB2 LEU A 126       2.948 -11.617   5.024  1.00 98.82           H  
ATOM   2070  HB3 LEU A 126       2.480  -9.940   5.302  1.00 98.82           H  
ATOM   2071  O   LEU A 126       1.481 -13.760   6.274  1.00 98.82           O  
ATOM   2072  CG  LEU A 126       1.253 -10.958   3.879  1.00 98.82           C  
ATOM   2073  HG  LEU A 126       0.830 -11.949   3.712  1.00 98.82           H  
ATOM   2074  CD1 LEU A 126       0.121  -9.931   3.942  1.00 98.82           C  
ATOM   2075 HD11 LEU A 126      -0.369  -9.868   2.971  1.00 98.82           H  
ATOM   2076 HD12 LEU A 126      -0.614 -10.236   4.688  1.00 98.82           H  
ATOM   2077 HD13 LEU A 126       0.527  -8.953   4.202  1.00 98.82           H  
ATOM   2078  CD2 LEU A 126       2.138 -10.613   2.687  1.00 98.82           C  
ATOM   2079 HD21 LEU A 126       1.561 -10.686   1.765  1.00 98.82           H  
ATOM   2080 HD22 LEU A 126       2.960 -11.325   2.623  1.00 98.82           H  
ATOM   2081 HD23 LEU A 126       2.551  -9.611   2.797  1.00 98.82           H  
ATOM   2082  N   MET A 127      -0.557 -12.845   6.106  1.00 98.78           N  
ATOM   2083  H   MET A 127      -1.124 -12.018   6.226  1.00 98.78           H  
ATOM   2084  CA  MET A 127      -1.236 -14.066   5.689  1.00 98.78           C  
ATOM   2085  HA  MET A 127      -0.503 -14.803   5.361  1.00 98.78           H  
ATOM   2086  C   MET A 127      -2.163 -13.754   4.517  1.00 98.78           C  
ATOM   2087  CB  MET A 127      -2.003 -14.674   6.859  1.00 98.78           C  
ATOM   2088  HB2 MET A 127      -2.658 -13.895   7.249  1.00 98.78           H  
ATOM   2089  HB3 MET A 127      -2.616 -15.502   6.501  1.00 98.78           H  
ATOM   2090  O   MET A 127      -3.042 -12.894   4.612  1.00 98.78           O  
ATOM   2091  CG  MET A 127      -1.094 -15.183   7.985  1.00 98.78           C  
ATOM   2092  HG2 MET A 127      -0.545 -16.048   7.614  1.00 98.78           H  
ATOM   2093  HG3 MET A 127      -0.367 -14.414   8.247  1.00 98.78           H  
ATOM   2094  SD  MET A 127      -1.983 -15.658   9.497  1.00 98.78           S  
ATOM   2095  CE  MET A 127      -2.105 -14.031  10.295  1.00 98.78           C  
ATOM   2096  HE1 MET A 127      -2.372 -13.258   9.576  1.00 98.78           H  
ATOM   2097  HE2 MET A 127      -2.828 -14.054  11.111  1.00 98.78           H  
ATOM   2098  HE3 MET A 127      -1.127 -13.774  10.701  1.00 98.78           H  
ATOM   2099  N   ILE A 128      -1.952 -14.468   3.419  1.00 98.63           N  
ATOM   2100  H   ILE A 128      -1.184 -15.123   3.427  1.00 98.63           H  
ATOM   2101  CA  ILE A 128      -2.717 -14.382   2.176  1.00 98.63           C  
ATOM   2102  HA  ILE A 128      -3.684 -13.926   2.390  1.00 98.63           H  
ATOM   2103  C   ILE A 128      -3.006 -15.792   1.657  1.00 98.63           C  
ATOM   2104  CB  ILE A 128      -1.996 -13.510   1.120  1.00 98.63           C  
ATOM   2105  HB  ILE A 128      -2.488 -13.674   0.162  1.00 98.63           H  
ATOM   2106  O   ILE A 128      -2.257 -16.740   1.902  1.00 98.63           O  
ATOM   2107  CG1 ILE A 128      -0.510 -13.900   0.953  1.00 98.63           C  
ATOM   2108 HG12 ILE A 128      -0.451 -14.965   0.730  1.00 98.63           H  
ATOM   2109 HG13 ILE A 128       0.026 -13.715   1.884  1.00 98.63           H  
ATOM   2110  CG2 ILE A 128      -2.169 -12.023   1.482  1.00 98.63           C  
ATOM   2111 HG21 ILE A 128      -1.623 -11.799   2.398  1.00 98.63           H  
ATOM   2112 HG22 ILE A 128      -1.797 -11.394   0.674  1.00 98.63           H  
ATOM   2113 HG23 ILE A 128      -3.227 -11.800   1.625  1.00 98.63           H  
ATOM   2114  CD1 ILE A 128       0.227 -13.150  -0.159  1.00 98.63           C  
ATOM   2115 HD11 ILE A 128       1.261 -13.494  -0.193  1.00 98.63           H  
ATOM   2116 HD12 ILE A 128       0.238 -12.078   0.040  1.00 98.63           H  
ATOM   2117 HD13 ILE A 128      -0.245 -13.345  -1.122  1.00 98.63           H  
ATOM   2118  N   GLY A 129      -4.148 -15.933   0.997  1.00 98.11           N  
ATOM   2119  H   GLY A 129      -4.726 -15.115   0.865  1.00 98.11           H  
ATOM   2120  CA  GLY A 129      -4.635 -17.176   0.416  1.00 98.11           C  
ATOM   2121  HA2 GLY A 129      -4.111 -18.031   0.841  1.00 98.11           H  
ATOM   2122  HA3 GLY A 129      -5.696 -17.271   0.648  1.00 98.11           H  
ATOM   2123  C   GLY A 129      -4.458 -17.214  -1.097  1.00 98.11           C  
ATOM   2124  O   GLY A 129      -3.482 -16.711  -1.639  1.00 98.11           O  
ATOM   2125  N   GLU A 130      -5.424 -17.834  -1.767  1.00 97.76           N  
ATOM   2126  H   GLU A 130      -6.200 -18.235  -1.260  1.00 97.76           H  
ATOM   2127  CA  GLU A 130      -5.419 -18.029  -3.216  1.00 97.76           C  
ATOM   2128  HA  GLU A 130      -4.548 -18.628  -3.482  1.00 97.76           H  
ATOM   2129  C   GLU A 130      -5.350 -16.706  -3.991  1.00 97.76           C  
ATOM   2130  CB  GLU A 130      -6.676 -18.817  -3.584  1.00 97.76           C  
ATOM   2131  HB2 GLU A 130      -6.722 -19.700  -2.946  1.00 97.76           H  
ATOM   2132  HB3 GLU A 130      -7.546 -18.194  -3.376  1.00 97.76           H  
ATOM   2133  O   GLU A 130      -6.039 -15.739  -3.647  1.00 97.76           O  
ATOM   2134  CG  GLU A 130      -6.708 -19.272  -5.049  1.00 97.76           C  
ATOM   2135  HG2 GLU A 130      -5.837 -19.899  -5.240  1.00 97.76           H  
ATOM   2136  HG3 GLU A 130      -6.655 -18.396  -5.695  1.00 97.76           H  
ATOM   2137  CD  GLU A 130      -7.993 -20.046  -5.375  1.00 97.76           C  
ATOM   2138  OE1 GLU A 130      -8.127 -20.464  -6.543  1.00 97.76           O  
ATOM   2139  OE2 GLU A 130      -8.842 -20.185  -4.461  1.00 97.76           O  
ATOM   2140  N   HIS A 131      -4.527 -16.710  -5.041  1.00 98.20           N  
ATOM   2141  H   HIS A 131      -4.087 -17.585  -5.289  1.00 98.20           H  
ATOM   2142  CA  HIS A 131      -4.290 -15.604  -5.964  1.00 98.20           C  
ATOM   2143  HA  HIS A 131      -4.512 -14.666  -5.455  1.00 98.20           H  
ATOM   2144  C   HIS A 131      -5.176 -15.701  -7.208  1.00 98.20           C  
ATOM   2145  CB  HIS A 131      -2.805 -15.589  -6.348  1.00 98.20           C  
ATOM   2146  HB2 HIS A 131      -2.470 -16.615  -6.503  1.00 98.20           H  
ATOM   2147  HB3 HIS A 131      -2.247 -15.175  -5.509  1.00 98.20           H  
ATOM   2148  O   HIS A 131      -5.444 -16.786  -7.716  1.00 98.20           O  
ATOM   2149  CG  HIS A 131      -2.467 -14.822  -7.608  1.00 98.20           C  
ATOM   2150  CD2 HIS A 131      -2.110 -13.509  -7.696  1.00 98.20           C  
ATOM   2151  HD2 HIS A 131      -2.002 -12.832  -6.861  1.00 98.20           H  
ATOM   2152  ND1 HIS A 131      -2.466 -15.369  -8.892  1.00 98.20           N  
ATOM   2153  CE1 HIS A 131      -2.107 -14.380  -9.721  1.00 98.20           C  
ATOM   2154  HE1 HIS A 131      -1.989 -14.479 -10.789  1.00 98.20           H  
ATOM   2155  NE2 HIS A 131      -1.875 -13.254  -9.031  1.00 98.20           N  
ATOM   2156  HE2 HIS A 131      -1.484 -12.421  -9.448  1.00 98.20           H  
ATOM   2157  N   ARG A 132      -5.582 -14.541  -7.727  1.00 97.29           N  
ATOM   2158  H   ARG A 132      -5.350 -13.707  -7.207  1.00 97.29           H  
ATOM   2159  CA  ARG A 132      -6.159 -14.366  -9.065  1.00 97.29           C  
ATOM   2160  HA  ARG A 132      -5.741 -15.138  -9.711  1.00 97.29           H  
ATOM   2161  C   ARG A 132      -5.760 -13.010  -9.646  1.00 97.29           C  
ATOM   2162  CB  ARG A 132      -7.689 -14.547  -9.000  1.00 97.29           C  
ATOM   2163  HB2 ARG A 132      -7.908 -15.516  -8.550  1.00 97.29           H  
ATOM   2164  HB3 ARG A 132      -8.087 -14.554 -10.014  1.00 97.29           H  
ATOM   2165  O   ARG A 132      -5.384 -12.106  -8.903  1.00 97.29           O  
ATOM   2166  CG  ARG A 132      -8.393 -13.443  -8.192  1.00 97.29           C  
ATOM   2167  HG2 ARG A 132      -7.982 -13.411  -7.183  1.00 97.29           H  
ATOM   2168  HG3 ARG A 132      -8.224 -12.481  -8.678  1.00 97.29           H  
ATOM   2169  CD  ARG A 132      -9.903 -13.684  -8.102  1.00 97.29           C  
ATOM   2170  HD2 ARG A 132     -10.320 -13.764  -9.106  1.00 97.29           H  
ATOM   2171  HD3 ARG A 132     -10.068 -14.637  -7.599  1.00 97.29           H  
ATOM   2172  NE  ARG A 132     -10.583 -12.614  -7.338  1.00 97.29           N  
ATOM   2173  HE  ARG A 132     -10.622 -12.741  -6.337  1.00 97.29           H  
ATOM   2174  NH1 ARG A 132     -11.121 -11.211  -9.088  1.00 97.29           N  
ATOM   2175 HH11 ARG A 132     -10.635 -11.818  -9.732  1.00 97.29           H  
ATOM   2176 HH12 ARG A 132     -11.499 -10.333  -9.414  1.00 97.29           H  
ATOM   2177  NH2 ARG A 132     -11.739 -10.670  -7.022  1.00 97.29           N  
ATOM   2178 HH21 ARG A 132     -12.110  -9.814  -7.408  1.00 97.29           H  
ATOM   2179 HH22 ARG A 132     -11.737 -10.821  -6.023  1.00 97.29           H  
ATOM   2180  CZ  ARG A 132     -11.142 -11.513  -7.819  1.00 97.29           C  
ATOM   2181  N   GLY A 133      -5.937 -12.831 -10.951  1.00 95.98           N  
ATOM   2182  H   GLY A 133      -6.132 -13.644 -11.518  1.00 95.98           H  
ATOM   2183  CA  GLY A 133      -5.670 -11.569 -11.649  1.00 95.98           C  
ATOM   2184  HA2 GLY A 133      -5.237 -10.840 -10.965  1.00 95.98           H  
ATOM   2185  HA3 GLY A 133      -6.606 -11.157 -12.027  1.00 95.98           H  
ATOM   2186  C   GLY A 133      -4.711 -11.748 -12.823  1.00 95.98           C  
ATOM   2187  O   GLY A 133      -4.350 -12.871 -13.165  1.00 95.98           O  
ATOM   2188  N   ASN A 134      -4.335 -10.643 -13.468  1.00 95.98           N  
ATOM   2189  H   ASN A 134      -4.580  -9.749 -13.067  1.00 95.98           H  
ATOM   2190  CA  ASN A 134      -3.426 -10.646 -14.622  1.00 95.98           C  
ATOM   2191  HA  ASN A 134      -3.424 -11.643 -15.063  1.00 95.98           H  
ATOM   2192  C   ASN A 134      -1.963 -10.357 -14.244  1.00 95.98           C  
ATOM   2193  CB  ASN A 134      -3.949  -9.669 -15.694  1.00 95.98           C  
ATOM   2194  HB2 ASN A 134      -3.363  -9.815 -16.601  1.00 95.98           H  
ATOM   2195  HB3 ASN A 134      -4.989  -9.900 -15.922  1.00 95.98           H  
ATOM   2196  O   ASN A 134      -1.069 -10.536 -15.068  1.00 95.98           O  
ATOM   2197  CG  ASN A 134      -3.850  -8.202 -15.304  1.00 95.98           C  
ATOM   2198  ND2 ASN A 134      -4.056  -7.295 -16.229  1.00 95.98           N  
ATOM   2199 HD21 ASN A 134      -3.932  -6.325 -15.979  1.00 95.98           H  
ATOM   2200 HD22 ASN A 134      -4.241  -7.577 -17.181  1.00 95.98           H  
ATOM   2201  OD1 ASN A 134      -3.595  -7.844 -14.172  1.00 95.98           O  
ATOM   2202  N   LEU A 135      -1.713  -9.897 -13.020  1.00 96.31           N  
ATOM   2203  H   LEU A 135      -2.494  -9.753 -12.396  1.00 96.31           H  
ATOM   2204  CA  LEU A 135      -0.378  -9.785 -12.455  1.00 96.31           C  
ATOM   2205  HA  LEU A 135       0.317  -9.528 -13.254  1.00 96.31           H  
ATOM   2206  C   LEU A 135       0.020 -11.151 -11.881  1.00 96.31           C  
ATOM   2207  CB  LEU A 135      -0.415  -8.650 -11.424  1.00 96.31           C  
ATOM   2208  HB2 LEU A 135      -0.920  -7.793 -11.870  1.00 96.31           H  
ATOM   2209  HB3 LEU A 135      -1.028  -8.985 -10.587  1.00 96.31           H  
ATOM   2210  O   LEU A 135      -0.837 -11.880 -11.376  1.00 96.31           O  
ATOM   2211  CG  LEU A 135       0.939  -8.180 -10.887  1.00 96.31           C  
ATOM   2212  HG  LEU A 135       1.459  -9.036 -10.458  1.00 96.31           H  
ATOM   2213  CD1 LEU A 135       1.830  -7.535 -11.953  1.00 96.31           C  
ATOM   2214 HD11 LEU A 135       2.794  -7.292 -11.506  1.00 96.31           H  
ATOM   2215 HD12 LEU A 135       2.011  -8.228 -12.775  1.00 96.31           H  
ATOM   2216 HD13 LEU A 135       1.385  -6.615 -12.332  1.00 96.31           H  
ATOM   2217  CD2 LEU A 135       0.674  -7.140  -9.798  1.00 96.31           C  
ATOM   2218 HD21 LEU A 135       0.154  -7.611  -8.964  1.00 96.31           H  
ATOM   2219 HD22 LEU A 135       1.621  -6.741  -9.435  1.00 96.31           H  
ATOM   2220 HD23 LEU A 135       0.066  -6.324 -10.191  1.00 96.31           H  
ATOM   2221  N   SER A 136       1.301 -11.513 -11.975  1.00 97.25           N  
ATOM   2222  H   SER A 136       1.974 -10.860 -12.350  1.00 97.25           H  
ATOM   2223  CA  SER A 136       1.796 -12.815 -11.511  1.00 97.25           C  
ATOM   2224  HA  SER A 136       1.268 -13.599 -12.054  1.00 97.25           H  
ATOM   2225  C   SER A 136       1.553 -13.037 -10.006  1.00 97.25           C  
ATOM   2226  CB  SER A 136       3.287 -12.937 -11.823  1.00 97.25           C  
ATOM   2227  HB2 SER A 136       3.608 -13.972 -11.708  1.00 97.25           H  
ATOM   2228  HB3 SER A 136       3.499 -12.602 -12.838  1.00 97.25           H  
ATOM   2229  O   SER A 136       1.051 -12.165  -9.298  1.00 97.25           O  
ATOM   2230  OG  SER A 136       3.959 -12.132 -10.892  1.00 97.25           O  
ATOM   2231  HG  SER A 136       4.757 -12.592 -10.622  1.00 97.25           H  
ATOM   2232  N   ASN A 137       1.932 -14.206  -9.490  1.00 97.98           N  
ATOM   2233  H   ASN A 137       2.376 -14.886 -10.090  1.00 97.98           H  
ATOM   2234  CA  ASN A 137       1.766 -14.545  -8.078  1.00 97.98           C  
ATOM   2235  HA  ASN A 137       0.978 -13.908  -7.675  1.00 97.98           H  
ATOM   2236  C   ASN A 137       3.018 -14.244  -7.220  1.00 97.98           C  
ATOM   2237  CB  ASN A 137       1.259 -15.996  -7.982  1.00 97.98           C  
ATOM   2238  HB2 ASN A 137       0.501 -16.173  -8.745  1.00 97.98           H  
ATOM   2239  HB3 ASN A 137       2.090 -16.685  -8.131  1.00 97.98           H  
ATOM   2240  O   ASN A 137       3.235 -14.886  -6.194  1.00 97.98           O  
ATOM   2241  CG  ASN A 137       0.605 -16.274  -6.646  1.00 97.98           C  
ATOM   2242  ND2 ASN A 137       0.436 -17.519  -6.269  1.00 97.98           N  
ATOM   2243 HD21 ASN A 137      -0.062 -17.644  -5.400  1.00 97.98           H  
ATOM   2244 HD22 ASN A 137       0.706 -18.278  -6.879  1.00 97.98           H  
ATOM   2245  OD1 ASN A 137       0.201 -15.382  -5.932  1.00 97.98           O  
ATOM   2246  N   ASP A 138       3.873 -13.295  -7.629  1.00 97.90           N  
ATOM   2247  H   ASP A 138       3.706 -12.853  -8.522  1.00 97.90           H  
ATOM   2248  CA  ASP A 138       5.170 -13.040  -6.966  1.00 97.90           C  
ATOM   2249  HA  ASP A 138       5.762 -13.954  -6.999  1.00 97.90           H  
ATOM   2250  C   ASP A 138       4.996 -12.648  -5.488  1.00 97.90           C  
ATOM   2251  CB  ASP A 138       5.967 -11.927  -7.681  1.00 97.90           C  
ATOM   2252  HB2 ASP A 138       6.897 -11.770  -7.134  1.00 97.90           H  
ATOM   2253  HB3 ASP A 138       5.396 -11.000  -7.631  1.00 97.90           H  
ATOM   2254  O   ASP A 138       5.818 -13.002  -4.643  1.00 97.90           O  
ATOM   2255  CG  ASP A 138       6.331 -12.196  -9.146  1.00 97.90           C  
ATOM   2256  OD1 ASP A 138       5.948 -13.249  -9.699  1.00 97.90           O  
ATOM   2257  OD2 ASP A 138       6.877 -11.282  -9.805  1.00 97.90           O  
ATOM   2258  N   PHE A 139       3.898 -11.958  -5.148  1.00 98.39           N  
ATOM   2259  H   PHE A 139       3.234 -11.735  -5.875  1.00 98.39           H  
ATOM   2260  CA  PHE A 139       3.631 -11.535  -3.771  1.00 98.39           C  
ATOM   2261  HA  PHE A 139       4.544 -11.066  -3.405  1.00 98.39           H  
ATOM   2262  C   PHE A 139       3.331 -12.712  -2.827  1.00 98.39           C  
ATOM   2263  CB  PHE A 139       2.535 -10.462  -3.742  1.00 98.39           C  
ATOM   2264  HB2 PHE A 139       2.779  -9.694  -4.477  1.00 98.39           H  
ATOM   2265  HB3 PHE A 139       1.584 -10.915  -4.024  1.00 98.39           H  
ATOM   2266  O   PHE A 139       3.531 -12.581  -1.622  1.00 98.39           O  
ATOM   2267  CG  PHE A 139       2.348  -9.765  -2.412  1.00 98.39           C  
ATOM   2268  CD1 PHE A 139       1.139  -9.888  -1.700  1.00 98.39           C  
ATOM   2269  HD1 PHE A 139       0.343 -10.507  -2.087  1.00 98.39           H  
ATOM   2270  CD2 PHE A 139       3.395  -8.994  -1.877  1.00 98.39           C  
ATOM   2271  HD2 PHE A 139       4.339  -8.927  -2.396  1.00 98.39           H  
ATOM   2272  CE1 PHE A 139       0.978  -9.224  -0.471  1.00 98.39           C  
ATOM   2273  HE1 PHE A 139       0.067  -9.353   0.095  1.00 98.39           H  
ATOM   2274  CE2 PHE A 139       3.236  -8.347  -0.640  1.00 98.39           C  
ATOM   2275  HE2 PHE A 139       4.064  -7.815  -0.195  1.00 98.39           H  
ATOM   2276  CZ  PHE A 139       2.021  -8.443   0.053  1.00 98.39           C  
ATOM   2277  HZ  PHE A 139       1.910  -7.965   1.015  1.00 98.39           H  
ATOM   2278  N   GLN A 140       2.952 -13.888  -3.344  1.00 98.27           N  
ATOM   2279  H   GLN A 140       2.843 -13.976  -4.344  1.00 98.27           H  
ATOM   2280  CA  GLN A 140       2.767 -15.093  -2.527  1.00 98.27           C  
ATOM   2281  HA  GLN A 140       2.019 -14.874  -1.766  1.00 98.27           H  
ATOM   2282  C   GLN A 140       4.047 -15.529  -1.810  1.00 98.27           C  
ATOM   2283  CB  GLN A 140       2.257 -16.233  -3.415  1.00 98.27           C  
ATOM   2284  HB2 GLN A 140       1.404 -15.852  -3.976  1.00 98.27           H  
ATOM   2285  HB3 GLN A 140       3.039 -16.523  -4.118  1.00 98.27           H  
ATOM   2286  O   GLN A 140       3.969 -16.118  -0.734  1.00 98.27           O  
ATOM   2287  CG  GLN A 140       1.783 -17.485  -2.661  1.00 98.27           C  
ATOM   2288  HG2 GLN A 140       2.593 -17.888  -2.053  1.00 98.27           H  
ATOM   2289  HG3 GLN A 140       1.516 -18.246  -3.394  1.00 98.27           H  
ATOM   2290  CD  GLN A 140       0.560 -17.238  -1.779  1.00 98.27           C  
ATOM   2291  NE2 GLN A 140       0.168 -18.189  -0.962  1.00 98.27           N  
ATOM   2292 HE21 GLN A 140       0.621 -19.092  -0.966  1.00 98.27           H  
ATOM   2293 HE22 GLN A 140      -0.678 -17.975  -0.454  1.00 98.27           H  
ATOM   2294  OE1 GLN A 140      -0.082 -16.205  -1.803  1.00 98.27           O  
ATOM   2295  N   LEU A 141       5.222 -15.203  -2.358  1.00 98.14           N  
ATOM   2296  H   LEU A 141       5.227 -14.690  -3.227  1.00 98.14           H  
ATOM   2297  CA  LEU A 141       6.511 -15.490  -1.721  1.00 98.14           C  
ATOM   2298  HA  LEU A 141       6.542 -16.546  -1.449  1.00 98.14           H  
ATOM   2299  C   LEU A 141       6.698 -14.715  -0.410  1.00 98.14           C  
ATOM   2300  CB  LEU A 141       7.645 -15.193  -2.719  1.00 98.14           C  
ATOM   2301  HB2 LEU A 141       7.570 -14.152  -3.036  1.00 98.14           H  
ATOM   2302  HB3 LEU A 141       8.605 -15.309  -2.216  1.00 98.14           H  
ATOM   2303  O   LEU A 141       7.501 -15.114   0.425  1.00 98.14           O  
ATOM   2304  CG  LEU A 141       7.625 -16.106  -3.960  1.00 98.14           C  
ATOM   2305  HG  LEU A 141       6.635 -16.089  -4.415  1.00 98.14           H  
ATOM   2306  CD1 LEU A 141       8.622 -15.627  -5.009  1.00 98.14           C  
ATOM   2307 HD11 LEU A 141       9.635 -15.682  -4.612  1.00 98.14           H  
ATOM   2308 HD12 LEU A 141       8.548 -16.247  -5.903  1.00 98.14           H  
ATOM   2309 HD13 LEU A 141       8.388 -14.598  -5.282  1.00 98.14           H  
ATOM   2310  CD2 LEU A 141       7.980 -17.554  -3.608  1.00 98.14           C  
ATOM   2311 HD21 LEU A 141       7.221 -17.980  -2.952  1.00 98.14           H  
ATOM   2312 HD22 LEU A 141       8.951 -17.587  -3.113  1.00 98.14           H  
ATOM   2313 HD23 LEU A 141       8.019 -18.153  -4.518  1.00 98.14           H  
ATOM   2314  N   HIS A 142       5.922 -13.655  -0.188  1.00 98.25           N  
ATOM   2315  H   HIS A 142       5.259 -13.387  -0.902  1.00 98.25           H  
ATOM   2316  CA  HIS A 142       5.904 -12.895   1.059  1.00 98.25           C  
ATOM   2317  HA  HIS A 142       6.889 -12.950   1.524  1.00 98.25           H  
ATOM   2318  C   HIS A 142       4.900 -13.450   2.089  1.00 98.25           C  
ATOM   2319  CB  HIS A 142       5.636 -11.425   0.715  1.00 98.25           C  
ATOM   2320  HB2 HIS A 142       5.585 -10.858   1.645  1.00 98.25           H  
ATOM   2321  HB3 HIS A 142       4.669 -11.322   0.221  1.00 98.25           H  
ATOM   2322  O   HIS A 142       4.819 -12.947   3.210  1.00 98.25           O  
ATOM   2323  CG  HIS A 142       6.711 -10.807  -0.146  1.00 98.25           C  
ATOM   2324  CD2 HIS A 142       6.850 -10.825  -1.509  1.00 98.25           C  
ATOM   2325  HD2 HIS A 142       6.204 -11.343  -2.202  1.00 98.25           H  
ATOM   2326  ND1 HIS A 142       7.772 -10.101   0.339  1.00 98.25           N  
ATOM   2327  HD1 HIS A 142       7.957  -9.935   1.318  1.00 98.25           H  
ATOM   2328  CE1 HIS A 142       8.510  -9.662  -0.679  1.00 98.25           C  
ATOM   2329  HE1 HIS A 142       9.375  -9.026  -0.559  1.00 98.25           H  
ATOM   2330  NE2 HIS A 142       7.990 -10.075  -1.845  1.00 98.25           N  
ATOM   2331  N   ASN A 143       4.112 -14.476   1.749  1.00 98.58           N  
ATOM   2332  H   ASN A 143       4.235 -14.911   0.845  1.00 98.58           H  
ATOM   2333  CA  ASN A 143       3.160 -15.076   2.681  1.00 98.58           C  
ATOM   2334  HA  ASN A 143       2.505 -14.287   3.049  1.00 98.58           H  
ATOM   2335  C   ASN A 143       3.889 -15.703   3.881  1.00 98.58           C  
ATOM   2336  CB  ASN A 143       2.311 -16.117   1.940  1.00 98.58           C  
ATOM   2337  HB2 ASN A 143       1.911 -15.684   1.024  1.00 98.58           H  
ATOM   2338  HB3 ASN A 143       2.945 -16.961   1.667  1.00 98.58           H  
ATOM   2339  O   ASN A 143       4.833 -16.472   3.716  1.00 98.58           O  
ATOM   2340  CG  ASN A 143       1.143 -16.612   2.769  1.00 98.58           C  
ATOM   2341  ND2 ASN A 143       0.687 -17.814   2.527  1.00 98.58           N  
ATOM   2342 HD21 ASN A 143      -0.214 -18.034   2.927  1.00 98.58           H  
ATOM   2343 HD22 ASN A 143       1.100 -18.353   1.779  1.00 98.58           H  
ATOM   2344  OD1 ASN A 143       0.594 -15.919   3.611  1.00 98.58           O  
ATOM   2345  N   GLY A 144       3.443 -15.391   5.096  1.00 98.24           N  
ATOM   2346  H   GLY A 144       2.643 -14.780   5.182  1.00 98.24           H  
ATOM   2347  CA  GLY A 144       4.089 -15.826   6.335  1.00 98.24           C  
ATOM   2348  HA2 GLY A 144       3.353 -15.792   7.138  1.00 98.24           H  
ATOM   2349  HA3 GLY A 144       4.430 -16.855   6.221  1.00 98.24           H  
ATOM   2350  C   GLY A 144       5.292 -14.979   6.762  1.00 98.24           C  
ATOM   2351  O   GLY A 144       5.840 -15.234   7.835  1.00 98.24           O  
ATOM   2352  N   ALA A 145       5.679 -13.961   5.990  1.00 98.38           N  
ATOM   2353  H   ALA A 145       5.211 -13.798   5.110  1.00 98.38           H  
ATOM   2354  CA  ALA A 145       6.756 -13.050   6.356  1.00 98.38           C  
ATOM   2355  HA  ALA A 145       7.588 -13.635   6.747  1.00 98.38           H  
ATOM   2356  C   ALA A 145       6.322 -12.048   7.433  1.00 98.38           C  
ATOM   2357  CB  ALA A 145       7.247 -12.328   5.105  1.00 98.38           C  
ATOM   2358  HB1 ALA A 145       8.055 -11.647   5.371  1.00 98.38           H  
ATOM   2359  HB2 ALA A 145       6.436 -11.745   4.668  1.00 98.38           H  
ATOM   2360  HB3 ALA A 145       7.599 -13.053   4.372  1.00 98.38           H  
ATOM   2361  O   ALA A 145       5.194 -11.543   7.424  1.00 98.38           O  
ATOM   2362  N   LYS A 146       7.242 -11.731   8.346  1.00 98.41           N  
ATOM   2363  H   LYS A 146       8.164 -12.127   8.229  1.00 98.41           H  
ATOM   2364  CA  LYS A 146       7.084 -10.676   9.354  1.00 98.41           C  
ATOM   2365  HA  LYS A 146       6.065 -10.674   9.742  1.00 98.41           H  
ATOM   2366  C   LYS A 146       7.341  -9.305   8.736  1.00 98.41           C  
ATOM   2367  CB  LYS A 146       8.045 -10.934  10.516  1.00 98.41           C  
ATOM   2368  HB2 LYS A 146       9.047 -11.110  10.126  1.00 98.41           H  
ATOM   2369  HB3 LYS A 146       8.084 -10.041  11.139  1.00 98.41           H  
ATOM   2370  O   LYS A 146       8.204  -9.160   7.871  1.00 98.41           O  
ATOM   2371  CG  LYS A 146       7.602 -12.130  11.374  1.00 98.41           C  
ATOM   2372  HG2 LYS A 146       7.553 -13.037  10.773  1.00 98.41           H  
ATOM   2373  HG3 LYS A 146       6.617 -11.922  11.794  1.00 98.41           H  
ATOM   2374  CD  LYS A 146       8.620 -12.315  12.501  1.00 98.41           C  
ATOM   2375  HD2 LYS A 146       8.844 -11.334  12.919  1.00 98.41           H  
ATOM   2376  HD3 LYS A 146       9.547 -12.720  12.096  1.00 98.41           H  
ATOM   2377  CE  LYS A 146       8.096 -13.225  13.613  1.00 98.41           C  
ATOM   2378  HE2 LYS A 146       8.236 -14.268  13.331  1.00 98.41           H  
ATOM   2379  HE3 LYS A 146       7.033 -13.025  13.746  1.00 98.41           H  
ATOM   2380  NZ  LYS A 146       8.807 -12.899  14.872  1.00 98.41           N  
ATOM   2381  HZ1 LYS A 146       8.462 -13.417  15.667  1.00 98.41           H  
ATOM   2382  HZ2 LYS A 146       8.659 -11.920  15.070  1.00 98.41           H  
ATOM   2383  HZ3 LYS A 146       9.807 -13.003  14.775  1.00 98.41           H  
ATOM   2384  N   PHE A 147       6.600  -8.290   9.174  1.00 98.67           N  
ATOM   2385  H   PHE A 147       5.987  -8.425   9.966  1.00 98.67           H  
ATOM   2386  CA  PHE A 147       6.883  -6.922   8.752  1.00 98.67           C  
ATOM   2387  HA  PHE A 147       7.001  -6.915   7.669  1.00 98.67           H  
ATOM   2388  C   PHE A 147       8.192  -6.453   9.385  1.00 98.67           C  
ATOM   2389  CB  PHE A 147       5.729  -5.982   9.110  1.00 98.67           C  
ATOM   2390  HB2 PHE A 147       5.763  -5.746  10.174  1.00 98.67           H  
ATOM   2391  HB3 PHE A 147       4.784  -6.490   8.918  1.00 98.67           H  
ATOM   2392  O   PHE A 147       8.459  -6.754  10.544  1.00 98.67           O  
ATOM   2393  CG  PHE A 147       5.756  -4.704   8.296  1.00 98.67           C  
ATOM   2394  CD1 PHE A 147       6.402  -3.546   8.766  1.00 98.67           C  
ATOM   2395  HD1 PHE A 147       6.892  -3.549   9.729  1.00 98.67           H  
ATOM   2396  CD2 PHE A 147       5.165  -4.695   7.024  1.00 98.67           C  
ATOM   2397  HD2 PHE A 147       4.727  -5.605   6.641  1.00 98.67           H  
ATOM   2398  CE1 PHE A 147       6.421  -2.384   7.971  1.00 98.67           C  
ATOM   2399  HE1 PHE A 147       6.937  -1.503   8.323  1.00 98.67           H  
ATOM   2400  CE2 PHE A 147       5.164  -3.536   6.235  1.00 98.67           C  
ATOM   2401  HE2 PHE A 147       4.710  -3.550   5.255  1.00 98.67           H  
ATOM   2402  CZ  PHE A 147       5.793  -2.377   6.713  1.00 98.67           C  
ATOM   2403  HZ  PHE A 147       5.829  -1.496   6.089  1.00 98.67           H  
ATOM   2404  N   SER A 148       8.998  -5.707   8.643  1.00 98.21           N  
ATOM   2405  H   SER A 148       8.745  -5.523   7.682  1.00 98.21           H  
ATOM   2406  CA  SER A 148      10.261  -5.151   9.128  1.00 98.21           C  
ATOM   2407  HA  SER A 148      10.333  -5.264  10.210  1.00 98.21           H  
ATOM   2408  C   SER A 148      10.366  -3.673   8.792  1.00 98.21           C  
ATOM   2409  CB  SER A 148      11.444  -5.874   8.496  1.00 98.21           C  
ATOM   2410  HB2 SER A 148      11.437  -5.656   7.428  1.00 98.21           H  
ATOM   2411  HB3 SER A 148      12.373  -5.480   8.909  1.00 98.21           H  
ATOM   2412  O   SER A 148       9.847  -3.234   7.766  1.00 98.21           O  
ATOM   2413  OG  SER A 148      11.378  -7.267   8.718  1.00 98.21           O  
ATOM   2414  HG  SER A 148      10.620  -7.627   8.252  1.00 98.21           H  
ATOM   2415  N   THR A 149      11.074  -2.926   9.630  1.00 97.48           N  
ATOM   2416  H   THR A 149      11.464  -3.382  10.442  1.00 97.48           H  
ATOM   2417  CA  THR A 149      11.534  -1.547   9.396  1.00 97.48           C  
ATOM   2418  HA  THR A 149      11.441  -1.303   8.337  1.00 97.48           H  
ATOM   2419  C   THR A 149      13.014  -1.451   9.759  1.00 97.48           C  
ATOM   2420  CB  THR A 149      10.720  -0.522  10.202  1.00 97.48           C  
ATOM   2421  HB  THR A 149      11.157   0.469  10.081  1.00 97.48           H  
ATOM   2422  O   THR A 149      13.559  -2.379  10.349  1.00 97.48           O  
ATOM   2423  CG2 THR A 149       9.270  -0.473   9.731  1.00 97.48           C  
ATOM   2424 HG21 THR A 149       8.762   0.352  10.231  1.00 97.48           H  
ATOM   2425 HG22 THR A 149       8.766  -1.410   9.970  1.00 97.48           H  
ATOM   2426 HG23 THR A 149       9.244  -0.306   8.654  1.00 97.48           H  
ATOM   2427  OG1 THR A 149      10.685  -0.853  11.567  1.00 97.48           O  
ATOM   2428  HG1 THR A 149      11.232  -0.220  12.038  1.00 97.48           H  
ATOM   2429  N   HIS A 150      13.690  -0.351   9.416  1.00 94.99           N  
ATOM   2430  H   HIS A 150      13.215   0.412   8.955  1.00 94.99           H  
ATOM   2431  CA  HIS A 150      15.128  -0.195   9.699  1.00 94.99           C  
ATOM   2432  HA  HIS A 150      15.677  -1.004   9.217  1.00 94.99           H  
ATOM   2433  C   HIS A 150      15.479  -0.288  11.198  1.00 94.99           C  
ATOM   2434  CB  HIS A 150      15.610   1.135   9.105  1.00 94.99           C  
ATOM   2435  HB2 HIS A 150      15.430   1.136   8.030  1.00 94.99           H  
ATOM   2436  HB3 HIS A 150      16.687   1.215   9.259  1.00 94.99           H  
ATOM   2437  O   HIS A 150      16.555  -0.749  11.556  1.00 94.99           O  
ATOM   2438  CG  HIS A 150      14.952   2.348   9.720  1.00 94.99           C  
ATOM   2439  CD2 HIS A 150      13.996   3.125   9.137  1.00 94.99           C  
ATOM   2440  HD2 HIS A 150      13.618   3.017   8.131  1.00 94.99           H  
ATOM   2441  ND1 HIS A 150      15.268   2.892  10.965  1.00 94.99           N  
ATOM   2442  CE1 HIS A 150      14.508   3.982  11.102  1.00 94.99           C  
ATOM   2443  HE1 HIS A 150      14.558   4.653  11.946  1.00 94.99           H  
ATOM   2444  NE2 HIS A 150      13.737   4.152  10.014  1.00 94.99           N  
ATOM   2445  HE2 HIS A 150      13.210   4.984   9.790  1.00 94.99           H  
ATOM   2446  N   ASP A 151      14.551   0.089  12.080  1.00 96.15           N  
ATOM   2447  H   ASP A 151      13.705   0.512  11.726  1.00 96.15           H  
ATOM   2448  CA  ASP A 151      14.671   0.037  13.542  1.00 96.15           C  
ATOM   2449  HA  ASP A 151      15.730   0.051  13.800  1.00 96.15           H  
ATOM   2450  C   ASP A 151      14.088  -1.248  14.164  1.00 96.15           C  
ATOM   2451  CB  ASP A 151      14.032   1.305  14.144  1.00 96.15           C  
ATOM   2452  HB2 ASP A 151      14.190   1.300  15.223  1.00 96.15           H  
ATOM   2453  HB3 ASP A 151      14.546   2.181  13.747  1.00 96.15           H  
ATOM   2454  O   ASP A 151      14.140  -1.426  15.381  1.00 96.15           O  
ATOM   2455  CG  ASP A 151      12.528   1.455  13.863  1.00 96.15           C  
ATOM   2456  OD1 ASP A 151      12.044   0.990  12.800  1.00 96.15           O  
ATOM   2457  OD2 ASP A 151      11.811   2.101  14.656  1.00 96.15           O  
ATOM   2458  N   ARG A 152      13.524  -2.145  13.343  1.00 95.15           N  
ATOM   2459  H   ARG A 152      13.565  -1.939  12.355  1.00 95.15           H  
ATOM   2460  CA  ARG A 152      12.995  -3.459  13.740  1.00 95.15           C  
ATOM   2461  HA  ARG A 152      13.637  -3.867  14.521  1.00 95.15           H  
ATOM   2462  C   ARG A 152      13.065  -4.409  12.546  1.00 95.15           C  
ATOM   2463  CB  ARG A 152      11.574  -3.297  14.312  1.00 95.15           C  
ATOM   2464  HB2 ARG A 152      10.897  -2.962  13.527  1.00 95.15           H  
ATOM   2465  HB3 ARG A 152      11.604  -2.525  15.081  1.00 95.15           H  
ATOM   2466  O   ARG A 152      12.056  -4.696  11.898  1.00 95.15           O  
ATOM   2467  CG  ARG A 152      11.031  -4.593  14.947  1.00 95.15           C  
ATOM   2468  HG2 ARG A 152      10.820  -5.329  14.171  1.00 95.15           H  
ATOM   2469  HG3 ARG A 152      11.765  -5.001  15.642  1.00 95.15           H  
ATOM   2470  CD  ARG A 152       9.743  -4.266  15.709  1.00 95.15           C  
ATOM   2471  HD2 ARG A 152       9.988  -3.561  16.504  1.00 95.15           H  
ATOM   2472  HD3 ARG A 152       9.060  -3.783  15.012  1.00 95.15           H  
ATOM   2473  NE  ARG A 152       9.060  -5.443  16.281  1.00 95.15           N  
ATOM   2474  HE  ARG A 152       9.251  -6.355  15.890  1.00 95.15           H  
ATOM   2475  NH1 ARG A 152       7.574  -4.290  17.601  1.00 95.15           N  
ATOM   2476 HH11 ARG A 152       6.790  -4.300  18.237  1.00 95.15           H  
ATOM   2477 HH12 ARG A 152       7.933  -3.432  17.208  1.00 95.15           H  
ATOM   2478  NH2 ARG A 152       7.505  -6.509  17.553  1.00 95.15           N  
ATOM   2479 HH21 ARG A 152       6.623  -6.519  18.045  1.00 95.15           H  
ATOM   2480 HH22 ARG A 152       7.746  -7.322  17.004  1.00 95.15           H  
ATOM   2481  CZ  ARG A 152       8.061  -5.410  17.146  1.00 95.15           C  
ATOM   2482  N   ASP A 153      14.283  -4.834  12.224  1.00 86.63           N  
ATOM   2483  H   ASP A 153      15.070  -4.511  12.769  1.00 86.63           H  
ATOM   2484  CA  ASP A 153      14.561  -5.679  11.065  1.00 86.63           C  
ATOM   2485  HA  ASP A 153      13.802  -5.472  10.311  1.00 86.63           H  
ATOM   2486  C   ASP A 153      14.467  -7.165  11.435  1.00 86.63           C  
ATOM   2487  CB  ASP A 153      15.906  -5.299  10.428  1.00 86.63           C  
ATOM   2488  HB2 ASP A 153      16.000  -4.213  10.426  1.00 86.63           H  
ATOM   2489  HB3 ASP A 153      16.730  -5.712  11.010  1.00 86.63           H  
ATOM   2490  O   ASP A 153      15.260  -7.667  12.234  1.00 86.63           O  
ATOM   2491  CG  ASP A 153      15.984  -5.797   8.983  1.00 86.63           C  
ATOM   2492  OD1 ASP A 153      15.558  -6.943   8.725  1.00 86.63           O  
ATOM   2493  OD2 ASP A 153      16.428  -5.017   8.111  1.00 86.63           O  
ATOM   2494  N   ASN A 154      13.472  -7.859  10.878  1.00 85.27           N  
ATOM   2495  H   ASN A 154      12.894  -7.409  10.184  1.00 85.27           H  
ATOM   2496  CA  ASN A 154      13.222  -9.272  11.151  1.00 85.27           C  
ATOM   2497  HA  ASN A 154      13.679  -9.533  12.105  1.00 85.27           H  
ATOM   2498  C   ASN A 154      13.864 -10.212  10.113  1.00 85.27           C  
ATOM   2499  CB  ASN A 154      11.702  -9.499  11.283  1.00 85.27           C  
ATOM   2500  HB2 ASN A 154      11.188  -9.149  10.388  1.00 85.27           H  
ATOM   2501  HB3 ASN A 154      11.515 -10.570  11.370  1.00 85.27           H  
ATOM   2502  O   ASN A 154      13.759 -11.424  10.286  1.00 85.27           O  
ATOM   2503  CG  ASN A 154      11.111  -8.849  12.519  1.00 85.27           C  
ATOM   2504  ND2 ASN A 154      10.134  -7.984  12.398  1.00 85.27           N  
ATOM   2505 HD21 ASN A 154       9.811  -7.648  11.502  1.00 85.27           H  
ATOM   2506 HD22 ASN A 154       9.769  -7.613  13.263  1.00 85.27           H  
ATOM   2507  OD1 ASN A 154      11.473  -9.157  13.639  1.00 85.27           O  
ATOM   2508  N   GLU A 155      14.498  -9.693   9.050  1.00 85.66           N  
ATOM   2509  H   GLU A 155      14.640  -8.694   8.997  1.00 85.66           H  
ATOM   2510  CA  GLU A 155      14.979 -10.499   7.919  1.00 85.66           C  
ATOM   2511  HA  GLU A 155      15.234 -11.496   8.277  1.00 85.66           H  
ATOM   2512  C   GLU A 155      16.228  -9.884   7.257  1.00 85.66           C  
ATOM   2513  CB  GLU A 155      13.838 -10.651   6.894  1.00 85.66           C  
ATOM   2514  HB2 GLU A 155      12.953 -11.050   7.389  1.00 85.66           H  
ATOM   2515  HB3 GLU A 155      13.578  -9.660   6.521  1.00 85.66           H  
ATOM   2516  O   GLU A 155      16.144  -8.964   6.445  1.00 85.66           O  
ATOM   2517  CG  GLU A 155      14.178 -11.548   5.688  1.00 85.66           C  
ATOM   2518  HG2 GLU A 155      13.377 -11.439   4.957  1.00 85.66           H  
ATOM   2519  HG3 GLU A 155      15.085 -11.185   5.204  1.00 85.66           H  
ATOM   2520  CD  GLU A 155      14.336 -13.043   6.007  1.00 85.66           C  
ATOM   2521  OE1 GLU A 155      14.665 -13.774   5.042  1.00 85.66           O  
ATOM   2522  OE2 GLU A 155      14.117 -13.455   7.165  1.00 85.66           O  
ATOM   2523  N   MET A 156      17.402 -10.459   7.543  1.00 84.19           N  
ATOM   2524  H   MET A 156      17.382 -11.204   8.224  1.00 84.19           H  
ATOM   2525  CA  MET A 156      18.658 -10.252   6.796  1.00 84.19           C  
ATOM   2526  HA  MET A 156      19.456 -10.667   7.412  1.00 84.19           H  
ATOM   2527  C   MET A 156      19.082  -8.786   6.536  1.00 84.19           C  
ATOM   2528  CB  MET A 156      18.643 -11.065   5.484  1.00 84.19           C  
ATOM   2529  HB2 MET A 156      19.592 -10.914   4.969  1.00 84.19           H  
ATOM   2530  HB3 MET A 156      17.849 -10.689   4.839  1.00 84.19           H  
ATOM   2531  O   MET A 156      19.786  -8.524   5.563  1.00 84.19           O  
ATOM   2532  CG  MET A 156      18.450 -12.574   5.664  1.00 84.19           C  
ATOM   2533  HG2 MET A 156      17.457 -12.752   6.076  1.00 84.19           H  
ATOM   2534  HG3 MET A 156      19.189 -12.953   6.370  1.00 84.19           H  
ATOM   2535  SD  MET A 156      18.588 -13.508   4.109  1.00 84.19           S  
ATOM   2536  CE  MET A 156      20.378 -13.453   3.822  1.00 84.19           C  
ATOM   2537  HE1 MET A 156      20.735 -12.423   3.845  1.00 84.19           H  
ATOM   2538  HE2 MET A 156      20.598 -13.882   2.844  1.00 84.19           H  
ATOM   2539  HE3 MET A 156      20.888 -14.031   4.592  1.00 84.19           H  
ATOM   2540  N   GLN A 157      18.698  -7.827   7.387  1.00 90.19           N  
ATOM   2541  H   GLN A 157      17.994  -8.065   8.072  1.00 90.19           H  
ATOM   2542  CA  GLN A 157      18.988  -6.393   7.196  1.00 90.19           C  
ATOM   2543  HA  GLN A 157      18.530  -5.876   8.039  1.00 90.19           H  
ATOM   2544  C   GLN A 157      18.359  -5.781   5.925  1.00 90.19           C  
ATOM   2545  CB  GLN A 157      20.489  -6.075   7.316  1.00 90.19           C  
ATOM   2546  HB2 GLN A 157      21.042  -6.542   6.501  1.00 90.19           H  
ATOM   2547  HB3 GLN A 157      20.621  -4.996   7.232  1.00 90.19           H  
ATOM   2548  O   GLN A 157      18.779  -4.713   5.462  1.00 90.19           O  
ATOM   2549  CG  GLN A 157      21.083  -6.511   8.659  1.00 90.19           C  
ATOM   2550  HG2 GLN A 157      20.488  -6.082   9.465  1.00 90.19           H  
ATOM   2551  HG3 GLN A 157      21.052  -7.597   8.745  1.00 90.19           H  
ATOM   2552  CD  GLN A 157      22.529  -6.058   8.822  1.00 90.19           C  
ATOM   2553  NE2 GLN A 157      23.039  -6.033  10.033  1.00 90.19           N  
ATOM   2554 HE21 GLN A 157      23.998  -5.724  10.096  1.00 90.19           H  
ATOM   2555 HE22 GLN A 157      22.482  -6.300  10.832  1.00 90.19           H  
ATOM   2556  OE1 GLN A 157      23.237  -5.717   7.890  1.00 90.19           O  
ATOM   2557  N   CYS A 158      17.356  -6.440   5.333  1.00 93.40           N  
ATOM   2558  H   CYS A 158      17.014  -7.287   5.763  1.00 93.40           H  
ATOM   2559  CA  CYS A 158      16.733  -5.974   4.097  1.00 93.40           C  
ATOM   2560  HA  CYS A 158      17.506  -5.859   3.337  1.00 93.40           H  
ATOM   2561  C   CYS A 158      16.060  -4.608   4.303  1.00 93.40           C  
ATOM   2562  CB  CYS A 158      15.722  -7.021   3.610  1.00 93.40           C  
ATOM   2563  HB2 CYS A 158      15.234  -6.661   2.704  1.00 93.40           H  
ATOM   2564  HB3 CYS A 158      14.958  -7.121   4.381  1.00 93.40           H  
ATOM   2565  O   CYS A 158      16.166  -3.736   3.440  1.00 93.40           O  
ATOM   2566  SG  CYS A 158      16.384  -8.687   3.300  1.00 93.40           S  
ATOM   2567  N   ALA A 159      15.415  -4.370   5.450  1.00 93.87           N  
ATOM   2568  H   ALA A 159      15.523  -5.018   6.218  1.00 93.87           H  
ATOM   2569  CA  ALA A 159      14.767  -3.088   5.713  1.00 93.87           C  
ATOM   2570  HA  ALA A 159      14.114  -2.853   4.872  1.00 93.87           H  
ATOM   2571  C   ALA A 159      15.792  -1.951   5.827  1.00 93.87           C  
ATOM   2572  CB  ALA A 159      13.905  -3.203   6.971  1.00 93.87           C  
ATOM   2573  HB1 ALA A 159      13.290  -4.102   6.927  1.00 93.87           H  
ATOM   2574  HB2 ALA A 159      14.539  -3.258   7.856  1.00 93.87           H  
ATOM   2575  HB3 ALA A 159      13.261  -2.326   7.042  1.00 93.87           H  
ATOM   2576  O   ALA A 159      15.548  -0.861   5.308  1.00 93.87           O  
ATOM   2577  N   CYS A 160      16.953  -2.219   6.434  1.00 92.30           N  
ATOM   2578  H   CYS A 160      17.058  -3.116   6.887  1.00 92.30           H  
ATOM   2579  CA  CYS A 160      18.074  -1.277   6.483  1.00 92.30           C  
ATOM   2580  HA  CYS A 160      17.731  -0.331   6.904  1.00 92.30           H  
ATOM   2581  C   CYS A 160      18.643  -0.974   5.090  1.00 92.30           C  
ATOM   2582  CB  CYS A 160      19.172  -1.850   7.389  1.00 92.30           C  
ATOM   2583  HB2 CYS A 160      19.447  -2.849   7.051  1.00 92.30           H  
ATOM   2584  HB3 CYS A 160      20.050  -1.206   7.346  1.00 92.30           H  
ATOM   2585  O   CYS A 160      18.925   0.182   4.780  1.00 92.30           O  
ATOM   2586  SG  CYS A 160      18.573  -1.923   9.096  1.00 92.30           S  
ATOM   2587  HG  CYS A 160      19.624  -2.549   9.633  1.00 92.30           H  
ATOM   2588  N   TYR A 161      18.790  -1.994   4.240  1.00 92.56           N  
ATOM   2589  H   TYR A 161      18.581  -2.925   4.571  1.00 92.56           H  
ATOM   2590  CA  TYR A 161      19.354  -1.842   2.897  1.00 92.56           C  
ATOM   2591  HA  TYR A 161      20.260  -1.241   2.966  1.00 92.56           H  
ATOM   2592  C   TYR A 161      18.403  -1.113   1.934  1.00 92.56           C  
ATOM   2593  CB  TYR A 161      19.741  -3.227   2.363  1.00 92.56           C  
ATOM   2594  HB2 TYR A 161      18.852  -3.855   2.309  1.00 92.56           H  
ATOM   2595  HB3 TYR A 161      20.429  -3.697   3.067  1.00 92.56           H  
ATOM   2596  O   TYR A 161      18.802  -0.166   1.256  1.00 92.56           O  
ATOM   2597  CG  TYR A 161      20.399  -3.178   0.999  1.00 92.56           C  
ATOM   2598  CD1 TYR A 161      19.615  -3.305  -0.160  1.00 92.56           C  
ATOM   2599  HD1 TYR A 161      18.549  -3.449  -0.061  1.00 92.56           H  
ATOM   2600  CD2 TYR A 161      21.786  -2.968   0.887  1.00 92.56           C  
ATOM   2601  HD2 TYR A 161      22.385  -2.866   1.780  1.00 92.56           H  
ATOM   2602  CE1 TYR A 161      20.208  -3.225  -1.434  1.00 92.56           C  
ATOM   2603  HE1 TYR A 161      19.606  -3.306  -2.327  1.00 92.56           H  
ATOM   2604  CE2 TYR A 161      22.389  -2.895  -0.384  1.00 92.56           C  
ATOM   2605  HE2 TYR A 161      23.455  -2.739  -0.463  1.00 92.56           H  
ATOM   2606  OH  TYR A 161      22.175  -2.950  -2.776  1.00 92.56           O  
ATOM   2607  HH  TYR A 161      23.126  -2.843  -2.702  1.00 92.56           H  
ATOM   2608  CZ  TYR A 161      21.598  -3.023  -1.547  1.00 92.56           C  
ATOM   2609  N   PHE A 162      17.132  -1.524   1.885  1.00 92.69           N  
ATOM   2610  H   PHE A 162      16.862  -2.312   2.456  1.00 92.69           H  
ATOM   2611  CA  PHE A 162      16.127  -0.931   0.992  1.00 92.69           C  
ATOM   2612  HA  PHE A 162      16.619  -0.664   0.057  1.00 92.69           H  
ATOM   2613  C   PHE A 162      15.524   0.365   1.537  1.00 92.69           C  
ATOM   2614  CB  PHE A 162      15.031  -1.963   0.681  1.00 92.69           C  
ATOM   2615  HB2 PHE A 162      14.558  -2.266   1.615  1.00 92.69           H  
ATOM   2616  HB3 PHE A 162      14.272  -1.499   0.051  1.00 92.69           H  
ATOM   2617  O   PHE A 162      14.878   1.091   0.778  1.00 92.69           O  
ATOM   2618  CG  PHE A 162      15.565  -3.179  -0.042  1.00 92.69           C  
ATOM   2619  CD1 PHE A 162      16.149  -3.019  -1.302  1.00 92.69           C  
ATOM   2620  HD1 PHE A 162      16.085  -2.044  -1.762  1.00 92.69           H  
ATOM   2621  CD2 PHE A 162      15.579  -4.439   0.566  1.00 92.69           C  
ATOM   2622  HD2 PHE A 162      15.097  -4.587   1.521  1.00 92.69           H  
ATOM   2623  CE1 PHE A 162      16.827  -4.082  -1.927  1.00 92.69           C  
ATOM   2624  HE1 PHE A 162      17.300  -3.940  -2.887  1.00 92.69           H  
ATOM   2625  CE2 PHE A 162      16.272  -5.496  -0.039  1.00 92.69           C  
ATOM   2626  HE2 PHE A 162      16.376  -6.426   0.500  1.00 92.69           H  
ATOM   2627  CZ  PHE A 162      16.891  -5.331  -1.288  1.00 92.69           C  
ATOM   2628  HZ  PHE A 162      17.434  -6.148  -1.739  1.00 92.69           H  
ATOM   2629  N   GLN A 163      15.736   0.653   2.826  1.00 92.67           N  
ATOM   2630  H   GLN A 163      16.262  -0.010   3.378  1.00 92.67           H  
ATOM   2631  CA  GLN A 163      15.255   1.847   3.526  1.00 92.67           C  
ATOM   2632  HA  GLN A 163      15.463   1.707   4.586  1.00 92.67           H  
ATOM   2633  C   GLN A 163      13.738   2.026   3.415  1.00 92.67           C  
ATOM   2634  CB  GLN A 163      16.038   3.086   3.072  1.00 92.67           C  
ATOM   2635  HB2 GLN A 163      15.830   3.283   2.021  1.00 92.67           H  
ATOM   2636  HB3 GLN A 163      15.700   3.946   3.652  1.00 92.67           H  
ATOM   2637  O   GLN A 163      13.230   3.129   3.229  1.00 92.67           O  
ATOM   2638  CG  GLN A 163      17.548   2.945   3.273  1.00 92.67           C  
ATOM   2639  HG2 GLN A 163      17.749   2.719   4.320  1.00 92.67           H  
ATOM   2640  HG3 GLN A 163      17.942   2.132   2.662  1.00 92.67           H  
ATOM   2641  CD  GLN A 163      18.261   4.228   2.875  1.00 92.67           C  
ATOM   2642  NE2 GLN A 163      19.002   4.825   3.781  1.00 92.67           N  
ATOM   2643 HE21 GLN A 163      18.994   4.467   4.725  1.00 92.67           H  
ATOM   2644 HE22 GLN A 163      19.400   5.722   3.540  1.00 92.67           H  
ATOM   2645  OE1 GLN A 163      18.157   4.726   1.755  1.00 92.67           O  
ATOM   2646  N   VAL A 164      12.993   0.922   3.466  1.00 95.29           N  
ATOM   2647  H   VAL A 164      13.469   0.047   3.636  1.00 95.29           H  
ATOM   2648  CA  VAL A 164      11.526   0.923   3.455  1.00 95.29           C  
ATOM   2649  HA  VAL A 164      11.191   1.856   3.909  1.00 95.29           H  
ATOM   2650  C   VAL A 164      11.004  -0.211   4.323  1.00 95.29           C  
ATOM   2651  CB  VAL A 164      10.926   0.862   2.032  1.00 95.29           C  
ATOM   2652  HB  VAL A 164       9.843   0.931   2.131  1.00 95.29           H  
ATOM   2653  O   VAL A 164      11.651  -1.250   4.472  1.00 95.29           O  
ATOM   2654  CG1 VAL A 164      11.370   2.036   1.154  1.00 95.29           C  
ATOM   2655 HG11 VAL A 164      10.905   1.973   0.171  1.00 95.29           H  
ATOM   2656 HG12 VAL A 164      11.096   2.978   1.629  1.00 95.29           H  
ATOM   2657 HG13 VAL A 164      12.449   2.009   1.003  1.00 95.29           H  
ATOM   2658  CG2 VAL A 164      11.235  -0.431   1.275  1.00 95.29           C  
ATOM   2659 HG21 VAL A 164      10.848  -0.362   0.258  1.00 95.29           H  
ATOM   2660 HG22 VAL A 164      12.311  -0.599   1.243  1.00 95.29           H  
ATOM   2661 HG23 VAL A 164      10.743  -1.272   1.764  1.00 95.29           H  
ATOM   2662  N   GLY A 165       9.817  -0.022   4.895  1.00 97.44           N  
ATOM   2663  H   GLY A 165       9.307   0.828   4.699  1.00 97.44           H  
ATOM   2664  CA  GLY A 165       9.146  -1.066   5.653  1.00 97.44           C  
ATOM   2665  HA2 GLY A 165       8.430  -0.638   6.355  1.00 97.44           H  
ATOM   2666  HA3 GLY A 165       9.912  -1.598   6.217  1.00 97.44           H  
ATOM   2667  C   GLY A 165       8.418  -2.039   4.732  1.00 97.44           C  
ATOM   2668  O   GLY A 165       7.710  -1.604   3.817  1.00 97.44           O  
ATOM   2669  N   TRP A 166       8.576  -3.342   4.962  1.00 97.84           N  
ATOM   2670  H   TRP A 166       9.132  -3.632   5.754  1.00 97.84           H  
ATOM   2671  CA  TRP A 166       7.936  -4.377   4.147  1.00 97.84           C  
ATOM   2672  HA  TRP A 166       6.911  -4.067   3.946  1.00 97.84           H  
ATOM   2673  C   TRP A 166       7.874  -5.739   4.847  1.00 97.84           C  
ATOM   2674  CB  TRP A 166       8.682  -4.506   2.811  1.00 97.84           C  
ATOM   2675  HB2 TRP A 166       8.982  -3.522   2.450  1.00 97.84           H  
ATOM   2676  HB3 TRP A 166       9.588  -5.090   2.973  1.00 97.84           H  
ATOM   2677  O   TRP A 166       8.537  -5.969   5.856  1.00 97.84           O  
ATOM   2678  CG  TRP A 166       7.887  -5.150   1.726  1.00 97.84           C  
ATOM   2679  CD1 TRP A 166       8.226  -6.283   1.079  1.00 97.84           C  
ATOM   2680  HD1 TRP A 166       9.126  -6.853   1.258  1.00 97.84           H  
ATOM   2681  CD2 TRP A 166       6.623  -4.710   1.142  1.00 97.84           C  
ATOM   2682  CE2 TRP A 166       6.268  -5.627   0.113  1.00 97.84           C  
ATOM   2683  CE3 TRP A 166       5.752  -3.622   1.363  1.00 97.84           C  
ATOM   2684  HE3 TRP A 166       6.003  -2.905   2.131  1.00 97.84           H  
ATOM   2685  NE1 TRP A 166       7.261  -6.576   0.140  1.00 97.84           N  
ATOM   2686  HE1 TRP A 166       7.398  -7.272  -0.579  1.00 97.84           H  
ATOM   2687  CH2 TRP A 166       4.266  -4.384  -0.418  1.00 97.84           C  
ATOM   2688  HH2 TRP A 166       3.365  -4.265  -1.001  1.00 97.84           H  
ATOM   2689  CZ2 TRP A 166       5.130  -5.456  -0.685  1.00 97.84           C  
ATOM   2690  HZ2 TRP A 166       4.912  -6.161  -1.473  1.00 97.84           H  
ATOM   2691  CZ3 TRP A 166       4.578  -3.465   0.600  1.00 97.84           C  
ATOM   2692  HZ3 TRP A 166       3.919  -2.631   0.790  1.00 97.84           H  
ATOM   2693  N   TRP A 167       7.090  -6.659   4.287  1.00 98.27           N  
ATOM   2694  H   TRP A 167       6.618  -6.412   3.428  1.00 98.27           H  
ATOM   2695  CA  TRP A 167       7.067  -8.070   4.673  1.00 98.27           C  
ATOM   2696  HA  TRP A 167       7.241  -8.172   5.745  1.00 98.27           H  
ATOM   2697  C   TRP A 167       8.182  -8.831   3.950  1.00 98.27           C  
ATOM   2698  CB  TRP A 167       5.684  -8.651   4.350  1.00 98.27           C  
ATOM   2699  HB2 TRP A 167       5.700  -9.724   4.541  1.00 98.27           H  
ATOM   2700  HB3 TRP A 167       5.472  -8.514   3.290  1.00 98.27           H  
ATOM   2701  O   TRP A 167       7.917  -9.475   2.943  1.00 98.27           O  
ATOM   2702  CG  TRP A 167       4.555  -8.081   5.138  1.00 98.27           C  
ATOM   2703  CD1 TRP A 167       4.238  -8.430   6.403  1.00 98.27           C  
ATOM   2704  HD1 TRP A 167       4.767  -9.167   6.989  1.00 98.27           H  
ATOM   2705  CD2 TRP A 167       3.595  -7.058   4.746  1.00 98.27           C  
ATOM   2706  CE2 TRP A 167       2.692  -6.857   5.835  1.00 98.27           C  
ATOM   2707  CE3 TRP A 167       3.421  -6.253   3.597  1.00 98.27           C  
ATOM   2708  HE3 TRP A 167       4.091  -6.380   2.760  1.00 98.27           H  
ATOM   2709  NE1 TRP A 167       3.119  -7.735   6.812  1.00 98.27           N  
ATOM   2710  HE1 TRP A 167       2.708  -7.865   7.726  1.00 98.27           H  
ATOM   2711  CH2 TRP A 167       1.524  -5.112   4.629  1.00 98.27           C  
ATOM   2712  HH2 TRP A 167       0.742  -4.369   4.580  1.00 98.27           H  
ATOM   2713  CZ2 TRP A 167       1.678  -5.891   5.788  1.00 98.27           C  
ATOM   2714  HZ2 TRP A 167       1.038  -5.745   6.646  1.00 98.27           H  
ATOM   2715  CZ3 TRP A 167       2.395  -5.291   3.538  1.00 98.27           C  
ATOM   2716  HZ3 TRP A 167       2.282  -4.689   2.649  1.00 98.27           H  
ATOM   2717  N   TYR A 168       9.434  -8.716   4.386  1.00 97.07           N  
ATOM   2718  H   TYR A 168       9.617  -8.196   5.232  1.00 97.07           H  
ATOM   2719  CA  TYR A 168      10.566  -9.332   3.678  1.00 97.07           C  
ATOM   2720  HA  TYR A 168      10.419  -9.165   2.611  1.00 97.07           H  
ATOM   2721  C   TYR A 168      10.651 -10.855   3.893  1.00 97.07           C  
ATOM   2722  CB  TYR A 168      11.880  -8.645   4.067  1.00 97.07           C  
ATOM   2723  HB2 TYR A 168      12.708  -9.176   3.597  1.00 97.07           H  
ATOM   2724  HB3 TYR A 168      12.011  -8.741   5.145  1.00 97.07           H  
ATOM   2725  O   TYR A 168      10.455 -11.344   5.001  1.00 97.07           O  
ATOM   2726  CG  TYR A 168      11.973  -7.178   3.679  1.00 97.07           C  
ATOM   2727  CD1 TYR A 168      12.177  -6.787   2.343  1.00 97.07           C  
ATOM   2728  HD1 TYR A 168      12.253  -7.530   1.562  1.00 97.07           H  
ATOM   2729  CD2 TYR A 168      11.871  -6.195   4.673  1.00 97.07           C  
ATOM   2730  HD2 TYR A 168      11.733  -6.516   5.694  1.00 97.07           H  
ATOM   2731  CE1 TYR A 168      12.295  -5.429   2.004  1.00 97.07           C  
ATOM   2732  HE1 TYR A 168      12.459  -5.123   0.982  1.00 97.07           H  
ATOM   2733  CE2 TYR A 168      11.965  -4.828   4.346  1.00 97.07           C  
ATOM   2734  HE2 TYR A 168      11.869  -4.073   5.111  1.00 97.07           H  
ATOM   2735  OH  TYR A 168      12.288  -3.142   2.665  1.00 97.07           O  
ATOM   2736  HH  TYR A 168      12.162  -2.559   3.418  1.00 97.07           H  
ATOM   2737  CZ  TYR A 168      12.195  -4.448   3.008  1.00 97.07           C  
ATOM   2738  N   ASN A 169      10.983 -11.591   2.830  1.00 95.82           N  
ATOM   2739  H   ASN A 169      11.155 -11.104   1.962  1.00 95.82           H  
ATOM   2740  CA  ASN A 169      11.349 -13.012   2.854  1.00 95.82           C  
ATOM   2741  HA  ASN A 169      11.695 -13.296   3.847  1.00 95.82           H  
ATOM   2742  C   ASN A 169      12.492 -13.217   1.856  1.00 95.82           C  
ATOM   2743  CB  ASN A 169      10.133 -13.875   2.470  1.00 95.82           C  
ATOM   2744  HB2 ASN A 169       9.339 -13.722   3.201  1.00 95.82           H  
ATOM   2745  HB3 ASN A 169       9.765 -13.577   1.488  1.00 95.82           H  
ATOM   2746  O   ASN A 169      12.275 -13.045   0.655  1.00 95.82           O  
ATOM   2747  CG  ASN A 169      10.458 -15.361   2.441  1.00 95.82           C  
ATOM   2748  ND2 ASN A 169       9.618 -16.170   1.849  1.00 95.82           N  
ATOM   2749 HD21 ASN A 169       9.830 -17.157   1.881  1.00 95.82           H  
ATOM   2750 HD22 ASN A 169       8.800 -15.794   1.392  1.00 95.82           H  
ATOM   2751  OD1 ASN A 169      11.458 -15.836   2.949  1.00 95.82           O  
ATOM   2752  N   ARG A 170      13.711 -13.509   2.338  1.00 93.20           N  
ATOM   2753  H   ARG A 170      13.817 -13.688   3.326  1.00 93.20           H  
ATOM   2754  CA  ARG A 170      14.947 -13.400   1.535  1.00 93.20           C  
ATOM   2755  HA  ARG A 170      15.789 -13.403   2.227  1.00 93.20           H  
ATOM   2756  C   ARG A 170      15.006 -12.062   0.794  1.00 93.20           C  
ATOM   2757  CB  ARG A 170      15.098 -14.593   0.583  1.00 93.20           C  
ATOM   2758  HB2 ARG A 170      16.034 -14.481   0.036  1.00 93.20           H  
ATOM   2759  HB3 ARG A 170      14.278 -14.592  -0.135  1.00 93.20           H  
ATOM   2760  O   ARG A 170      15.228 -11.996  -0.414  1.00 93.20           O  
ATOM   2761  CG  ARG A 170      15.120 -15.929   1.326  1.00 93.20           C  
ATOM   2762  HG2 ARG A 170      14.170 -16.088   1.836  1.00 93.20           H  
ATOM   2763  HG3 ARG A 170      15.930 -15.931   2.055  1.00 93.20           H  
ATOM   2764  CD  ARG A 170      15.335 -17.040   0.301  1.00 93.20           C  
ATOM   2765  HD2 ARG A 170      16.294 -16.883  -0.193  1.00 93.20           H  
ATOM   2766  HD3 ARG A 170      14.537 -16.986  -0.439  1.00 93.20           H  
ATOM   2767  NE  ARG A 170      15.318 -18.360   0.948  1.00 93.20           N  
ATOM   2768  HE  ARG A 170      15.196 -18.357   1.951  1.00 93.20           H  
ATOM   2769  NH1 ARG A 170      15.525 -19.610  -0.961  1.00 93.20           N  
ATOM   2770 HH11 ARG A 170      15.537 -18.751  -1.492  1.00 93.20           H  
ATOM   2771 HH12 ARG A 170      15.591 -20.506  -1.423  1.00 93.20           H  
ATOM   2772  NH2 ARG A 170      15.369 -20.630   1.022  1.00 93.20           N  
ATOM   2773 HH21 ARG A 170      15.277 -20.584   2.026  1.00 93.20           H  
ATOM   2774 HH22 ARG A 170      15.433 -21.525   0.558  1.00 93.20           H  
ATOM   2775  CZ  ARG A 170      15.404 -19.524   0.335  1.00 93.20           C  
ATOM   2776  N   CYS A 171      14.732 -10.995   1.538  1.00 93.15           N  
ATOM   2777  H   CYS A 171      14.618 -11.150   2.530  1.00 93.15           H  
ATOM   2778  CA  CYS A 171      14.401  -9.680   1.012  1.00 93.15           C  
ATOM   2779  HA  CYS A 171      14.185  -9.048   1.874  1.00 93.15           H  
ATOM   2780  C   CYS A 171      13.088  -9.670   0.224  1.00 93.15           C  
ATOM   2781  CB  CYS A 171      15.609  -9.042   0.318  1.00 93.15           C  
ATOM   2782  HB2 CYS A 171      15.290  -8.071  -0.060  1.00 93.15           H  
ATOM   2783  HB3 CYS A 171      15.901  -9.640  -0.545  1.00 93.15           H  
ATOM   2784  O   CYS A 171      12.027  -9.740   0.850  1.00 93.15           O  
ATOM   2785  SG  CYS A 171      17.077  -8.819   1.373  1.00 93.15           S  
ATOM   2786  N   TYR A 172      13.099  -9.486  -1.097  1.00 93.73           N  
ATOM   2787  H   TYR A 172      13.959  -9.536  -1.624  1.00 93.73           H  
ATOM   2788  CA  TYR A 172      11.846  -9.277  -1.811  1.00 93.73           C  
ATOM   2789  HA  TYR A 172      11.081  -9.848  -1.285  1.00 93.73           H  
ATOM   2790  C   TYR A 172      11.818  -9.820  -3.236  1.00 93.73           C  
ATOM   2791  CB  TYR A 172      11.469  -7.783  -1.755  1.00 93.73           C  
ATOM   2792  HB2 TYR A 172      10.407  -7.706  -1.987  1.00 93.73           H  
ATOM   2793  HB3 TYR A 172      11.596  -7.405  -0.741  1.00 93.73           H  
ATOM   2794  O   TYR A 172      12.809  -9.775  -3.956  1.00 93.73           O  
ATOM   2795  CG  TYR A 172      12.203  -6.879  -2.725  1.00 93.73           C  
ATOM   2796  CD1 TYR A 172      13.293  -6.086  -2.314  1.00 93.73           C  
ATOM   2797  HD1 TYR A 172      13.643  -6.120  -1.293  1.00 93.73           H  
ATOM   2798  CD2 TYR A 172      11.755  -6.814  -4.057  1.00 93.73           C  
ATOM   2799  HD2 TYR A 172      10.931  -7.429  -4.388  1.00 93.73           H  
ATOM   2800  CE1 TYR A 172      13.924  -5.246  -3.252  1.00 93.73           C  
ATOM   2801  HE1 TYR A 172      14.742  -4.604  -2.958  1.00 93.73           H  
ATOM   2802  CE2 TYR A 172      12.400  -5.995  -4.990  1.00 93.73           C  
ATOM   2803  HE2 TYR A 172      12.093  -5.997  -6.026  1.00 93.73           H  
ATOM   2804  OH  TYR A 172      14.059  -4.400  -5.510  1.00 93.73           O  
ATOM   2805  HH  TYR A 172      14.990  -4.235  -5.345  1.00 93.73           H  
ATOM   2806  CZ  TYR A 172      13.485  -5.206  -4.589  1.00 93.73           C  
ATOM   2807  N   ASN A 173      10.618 -10.236  -3.647  1.00 95.01           N  
ATOM   2808  H   ASN A 173       9.903 -10.380  -2.949  1.00 95.01           H  
ATOM   2809  CA  ASN A 173      10.218 -10.375  -5.050  1.00 95.01           C  
ATOM   2810  HA  ASN A 173      11.095 -10.286  -5.692  1.00 95.01           H  
ATOM   2811  C   ASN A 173       9.244  -9.266  -5.468  1.00 95.01           C  
ATOM   2812  CB  ASN A 173       9.596 -11.761  -5.236  1.00 95.01           C  
ATOM   2813  HB2 ASN A 173       9.249 -11.870  -6.263  1.00 95.01           H  
ATOM   2814  HB3 ASN A 173       8.749 -11.894  -4.563  1.00 95.01           H  
ATOM   2815  O   ASN A 173       9.112  -8.931  -6.642  1.00 95.01           O  
ATOM   2816  CG  ASN A 173      10.622 -12.833  -4.958  1.00 95.01           C  
ATOM   2817  ND2 ASN A 173      11.535 -13.050  -5.873  1.00 95.01           N  
ATOM   2818 HD21 ASN A 173      12.286 -13.665  -5.592  1.00 95.01           H  
ATOM   2819 HD22 ASN A 173      11.635 -12.393  -6.634  1.00 95.01           H  
ATOM   2820  OD1 ASN A 173      10.641 -13.450  -3.907  1.00 95.01           O  
ATOM   2821  N   VAL A 174       8.581  -8.655  -4.489  1.00 96.53           N  
ATOM   2822  H   VAL A 174       8.655  -9.036  -3.557  1.00 96.53           H  
ATOM   2823  CA  VAL A 174       7.739  -7.475  -4.649  1.00 96.53           C  
ATOM   2824  HA  VAL A 174       7.911  -7.020  -5.625  1.00 96.53           H  
ATOM   2825  C   VAL A 174       8.121  -6.477  -3.563  1.00 96.53           C  
ATOM   2826  CB  VAL A 174       6.263  -7.889  -4.541  1.00 96.53           C  
ATOM   2827  HB  VAL A 174       6.104  -8.373  -3.578  1.00 96.53           H  
ATOM   2828  O   VAL A 174       8.142  -6.840  -2.395  1.00 96.53           O  
ATOM   2829  CG1 VAL A 174       5.339  -6.676  -4.619  1.00 96.53           C  
ATOM   2830 HG11 VAL A 174       5.530  -6.034  -3.758  1.00 96.53           H  
ATOM   2831 HG12 VAL A 174       4.299  -6.999  -4.584  1.00 96.53           H  
ATOM   2832 HG13 VAL A 174       5.523  -6.126  -5.542  1.00 96.53           H  
ATOM   2833  CG2 VAL A 174       5.866  -8.879  -5.641  1.00 96.53           C  
ATOM   2834 HG21 VAL A 174       6.110  -8.475  -6.623  1.00 96.53           H  
ATOM   2835 HG22 VAL A 174       6.398  -9.821  -5.505  1.00 96.53           H  
ATOM   2836 HG23 VAL A 174       4.796  -9.087  -5.598  1.00 96.53           H  
ATOM   2837  N   ASN A 175       8.388  -5.221  -3.919  1.00 95.29           N  
ATOM   2838  H   ASN A 175       8.334  -4.993  -4.901  1.00 95.29           H  
ATOM   2839  CA  ASN A 175       8.625  -4.131  -2.971  1.00 95.29           C  
ATOM   2840  HA  ASN A 175       8.226  -4.406  -1.995  1.00 95.29           H  
ATOM   2841  C   ASN A 175       7.883  -2.876  -3.435  1.00 95.29           C  
ATOM   2842  CB  ASN A 175      10.132  -3.886  -2.795  1.00 95.29           C  
ATOM   2843  HB2 ASN A 175      10.587  -3.626  -3.751  1.00 95.29           H  
ATOM   2844  HB3 ASN A 175      10.594  -4.801  -2.424  1.00 95.29           H  
ATOM   2845  O   ASN A 175       8.410  -2.044  -4.169  1.00 95.29           O  
ATOM   2846  CG  ASN A 175      10.433  -2.784  -1.790  1.00 95.29           C  
ATOM   2847  ND2 ASN A 175      11.693  -2.481  -1.592  1.00 95.29           N  
ATOM   2848 HD21 ASN A 175      12.412  -2.994  -2.082  1.00 95.29           H  
ATOM   2849 HD22 ASN A 175      11.907  -1.833  -0.847  1.00 95.29           H  
ATOM   2850  OD1 ASN A 175       9.551  -2.190  -1.180  1.00 95.29           O  
ATOM   2851  N   LEU A 176       6.635  -2.731  -2.999  1.00 96.83           N  
ATOM   2852  H   LEU A 176       6.259  -3.443  -2.389  1.00 96.83           H  
ATOM   2853  CA  LEU A 176       5.761  -1.633  -3.423  1.00 96.83           C  
ATOM   2854  HA  LEU A 176       5.968  -1.393  -4.465  1.00 96.83           H  
ATOM   2855  C   LEU A 176       5.984  -0.328  -2.643  1.00 96.83           C  
ATOM   2856  CB  LEU A 176       4.315  -2.118  -3.301  1.00 96.83           C  
ATOM   2857  HB2 LEU A 176       3.650  -1.278  -3.504  1.00 96.83           H  
ATOM   2858  HB3 LEU A 176       4.129  -2.404  -2.266  1.00 96.83           H  
ATOM   2859  O   LEU A 176       5.431   0.716  -3.000  1.00 96.83           O  
ATOM   2860  CG  LEU A 176       3.957  -3.299  -4.218  1.00 96.83           C  
ATOM   2861  HG  LEU A 176       4.505  -4.171  -3.861  1.00 96.83           H  
ATOM   2862  CD1 LEU A 176       2.471  -3.617  -4.101  1.00 96.83           C  
ATOM   2863 HD11 LEU A 176       1.872  -2.800  -4.502  1.00 96.83           H  
ATOM   2864 HD12 LEU A 176       2.268  -4.532  -4.656  1.00 96.83           H  
ATOM   2865 HD13 LEU A 176       2.207  -3.783  -3.057  1.00 96.83           H  
ATOM   2866  CD2 LEU A 176       4.293  -3.089  -5.698  1.00 96.83           C  
ATOM   2867 HD21 LEU A 176       3.941  -3.942  -6.279  1.00 96.83           H  
ATOM   2868 HD22 LEU A 176       5.372  -3.025  -5.836  1.00 96.83           H  
ATOM   2869 HD23 LEU A 176       3.813  -2.185  -6.071  1.00 96.83           H  
ATOM   2870  N   ASN A 177       6.793  -0.375  -1.584  1.00 96.15           N  
ATOM   2871  H   ASN A 177       7.234  -1.255  -1.358  1.00 96.15           H  
ATOM   2872  CA  ASN A 177       7.178   0.797  -0.802  1.00 96.15           C  
ATOM   2873  HA  ASN A 177       6.426   1.574  -0.938  1.00 96.15           H  
ATOM   2874  C   ASN A 177       8.493   1.425  -1.289  1.00 96.15           C  
ATOM   2875  CB  ASN A 177       7.173   0.435   0.690  1.00 96.15           C  
ATOM   2876  HB2 ASN A 177       7.663   1.227   1.254  1.00 96.15           H  
ATOM   2877  HB3 ASN A 177       7.732  -0.487   0.852  1.00 96.15           H  
ATOM   2878  O   ASN A 177       8.809   2.538  -0.867  1.00 96.15           O  
ATOM   2879  CG  ASN A 177       5.767   0.287   1.255  1.00 96.15           C  
ATOM   2880  ND2 ASN A 177       5.644  -0.271   2.433  1.00 96.15           N  
ATOM   2881 HD21 ASN A 177       6.460  -0.634   2.904  1.00 96.15           H  
ATOM   2882 HD22 ASN A 177       4.719  -0.370   2.826  1.00 96.15           H  
ATOM   2883  OD1 ASN A 177       4.767   0.703   0.680  1.00 96.15           O  
ATOM   2884  N   GLY A 178       9.195   0.792  -2.236  1.00 93.44           N  
ATOM   2885  H   GLY A 178       8.911  -0.141  -2.497  1.00 93.44           H  
ATOM   2886  CA  GLY A 178      10.393   1.332  -2.879  1.00 93.44           C  
ATOM   2887  HA2 GLY A 178      10.746   0.619  -3.624  1.00 93.44           H  
ATOM   2888  HA3 GLY A 178      11.180   1.434  -2.132  1.00 93.44           H  
ATOM   2889  C   GLY A 178      10.194   2.696  -3.560  1.00 93.44           C  
ATOM   2890  O   GLY A 178       9.094   3.260  -3.629  1.00 93.44           O  
ATOM   2891  N   LYS A 179      11.287   3.273  -4.055  1.00 91.24           N  
ATOM   2892  H   LYS A 179      12.149   2.749  -4.018  1.00 91.24           H  
ATOM   2893  CA  LYS A 179      11.294   4.593  -4.699  1.00 91.24           C  
ATOM   2894  HA  LYS A 179      10.759   5.292  -4.056  1.00 91.24           H  
ATOM   2895  C   LYS A 179      10.557   4.538  -6.040  1.00 91.24           C  
ATOM   2896  CB  LYS A 179      12.741   5.095  -4.852  1.00 91.24           C  
ATOM   2897  HB2 LYS A 179      12.738   6.019  -5.431  1.00 91.24           H  
ATOM   2898  HB3 LYS A 179      13.324   4.352  -5.395  1.00 91.24           H  
ATOM   2899  O   LYS A 179      10.895   3.754  -6.924  1.00 91.24           O  
ATOM   2900  CG  LYS A 179      13.395   5.368  -3.485  1.00 91.24           C  
ATOM   2901  HG2 LYS A 179      12.835   6.149  -2.972  1.00 91.24           H  
ATOM   2902  HG3 LYS A 179      13.355   4.461  -2.881  1.00 91.24           H  
ATOM   2903  CD  LYS A 179      14.865   5.798  -3.608  1.00 91.24           C  
ATOM   2904  HD2 LYS A 179      14.933   6.737  -4.157  1.00 91.24           H  
ATOM   2905  HD3 LYS A 179      15.413   5.024  -4.144  1.00 91.24           H  
ATOM   2906  CE  LYS A 179      15.452   5.962  -2.195  1.00 91.24           C  
ATOM   2907  HE2 LYS A 179      14.956   6.794  -1.695  1.00 91.24           H  
ATOM   2908  HE3 LYS A 179      15.220   5.062  -1.626  1.00 91.24           H  
ATOM   2909  NZ  LYS A 179      16.924   6.163  -2.193  1.00 91.24           N  
ATOM   2910  HZ1 LYS A 179      17.190   7.027  -2.642  1.00 91.24           H  
ATOM   2911  HZ2 LYS A 179      17.263   6.171  -1.241  1.00 91.24           H  
ATOM   2912  HZ3 LYS A 179      17.384   5.388  -2.649  1.00 91.24           H  
ATOM   2913  N   MET A 180       9.554   5.396  -6.206  1.00 90.70           N  
ATOM   2914  H   MET A 180       9.325   6.024  -5.448  1.00 90.70           H  
ATOM   2915  CA  MET A 180       8.826   5.529  -7.471  1.00 90.70           C  
ATOM   2916  HA  MET A 180       8.521   4.537  -7.803  1.00 90.70           H  
ATOM   2917  C   MET A 180       9.731   6.132  -8.551  1.00 90.70           C  
ATOM   2918  CB  MET A 180       7.572   6.395  -7.280  1.00 90.70           C  
ATOM   2919  HB2 MET A 180       7.079   6.528  -8.244  1.00 90.70           H  
ATOM   2920  HB3 MET A 180       7.866   7.379  -6.915  1.00 90.70           H  
ATOM   2921  O   MET A 180      10.542   7.007  -8.260  1.00 90.70           O  
ATOM   2922  CG  MET A 180       6.562   5.785  -6.302  1.00 90.70           C  
ATOM   2923  HG2 MET A 180       5.722   6.471  -6.201  1.00 90.70           H  
ATOM   2924  HG3 MET A 180       7.032   5.694  -5.323  1.00 90.70           H  
ATOM   2925  SD  MET A 180       5.921   4.154  -6.771  1.00 90.70           S  
ATOM   2926  CE  MET A 180       4.941   4.572  -8.237  1.00 90.70           C  
ATOM   2927  HE1 MET A 180       4.207   5.337  -7.987  1.00 90.70           H  
ATOM   2928  HE2 MET A 180       5.598   4.931  -9.029  1.00 90.70           H  
ATOM   2929  HE3 MET A 180       4.427   3.679  -8.592  1.00 90.70           H  
ATOM   2930  N   GLY A 181       9.574   5.690  -9.802  1.00 85.40           N  
ATOM   2931  H   GLY A 181       8.913   4.947  -9.978  1.00 85.40           H  
ATOM   2932  CA  GLY A 181      10.328   6.225 -10.946  1.00 85.40           C  
ATOM   2933  HA2 GLY A 181      10.337   7.314 -10.894  1.00 85.40           H  
ATOM   2934  HA3 GLY A 181       9.827   5.930 -11.868  1.00 85.40           H  
ATOM   2935  C   GLY A 181      11.784   5.757 -11.037  1.00 85.40           C  
ATOM   2936  O   GLY A 181      12.490   6.153 -11.958  1.00 85.40           O  
ATOM   2937  N   VAL A 182      12.229   4.899 -10.117  1.00 80.23           N  
ATOM   2938  H   VAL A 182      11.600   4.608  -9.383  1.00 80.23           H  
ATOM   2939  CA  VAL A 182      13.560   4.291 -10.139  1.00 80.23           C  
ATOM   2940  HA  VAL A 182      14.210   4.852 -10.810  1.00 80.23           H  
ATOM   2941  C   VAL A 182      13.434   2.867 -10.675  1.00 80.23           C  
ATOM   2942  CB  VAL A 182      14.195   4.338  -8.735  1.00 80.23           C  
ATOM   2943  HB  VAL A 182      13.550   3.817  -8.027  1.00 80.23           H  
ATOM   2944  O   VAL A 182      12.903   1.994  -9.996  1.00 80.23           O  
ATOM   2945  CG1 VAL A 182      15.570   3.669  -8.725  1.00 80.23           C  
ATOM   2946 HG11 VAL A 182      16.230   4.138  -9.454  1.00 80.23           H  
ATOM   2947 HG12 VAL A 182      16.013   3.746  -7.731  1.00 80.23           H  
ATOM   2948 HG13 VAL A 182      15.450   2.611  -8.960  1.00 80.23           H  
ATOM   2949  CG2 VAL A 182      14.370   5.782  -8.248  1.00 80.23           C  
ATOM   2950 HG21 VAL A 182      13.399   6.267  -8.152  1.00 80.23           H  
ATOM   2951 HG22 VAL A 182      14.980   6.344  -8.955  1.00 80.23           H  
ATOM   2952 HG23 VAL A 182      14.855   5.786  -7.271  1.00 80.23           H  
ATOM   2953  N   VAL A 183      13.947   2.616 -11.882  1.00 70.06           N  
ATOM   2954  H   VAL A 183      14.336   3.384 -12.408  1.00 70.06           H  
ATOM   2955  CA  VAL A 183      14.049   1.263 -12.462  1.00 70.06           C  
ATOM   2956  HA  VAL A 183      13.251   0.646 -12.049  1.00 70.06           H  
ATOM   2957  C   VAL A 183      15.376   0.647 -12.012  1.00 70.06           C  
ATOM   2958  CB  VAL A 183      13.861   1.263 -13.998  1.00 70.06           C  
ATOM   2959  HB  VAL A 183      14.725   1.727 -14.474  1.00 70.06           H  
ATOM   2960  O   VAL A 183      16.303   0.465 -12.791  1.00 70.06           O  
ATOM   2961  CG1 VAL A 183      13.691  -0.166 -14.536  1.00 70.06           C  
ATOM   2962 HG11 VAL A 183      12.822  -0.644 -14.084  1.00 70.06           H  
ATOM   2963 HG12 VAL A 183      14.578  -0.762 -14.320  1.00 70.06           H  
ATOM   2964 HG13 VAL A 183      13.564  -0.144 -15.618  1.00 70.06           H  
ATOM   2965  CG2 VAL A 183      12.611   2.053 -14.418  1.00 70.06           C  
ATOM   2966 HG21 VAL A 183      11.731   1.654 -13.915  1.00 70.06           H  
ATOM   2967 HG22 VAL A 183      12.474   1.974 -15.497  1.00 70.06           H  
ATOM   2968 HG23 VAL A 183      12.726   3.108 -14.168  1.00 70.06           H  
ATOM   2969  N   SER A 184      15.517   0.424 -10.705  1.00 70.21           N  
ATOM   2970  H   SER A 184      14.718   0.595 -10.111  1.00 70.21           H  
ATOM   2971  CA  SER A 184      16.681  -0.245 -10.118  1.00 70.21           C  
ATOM   2972  HA  SER A 184      17.318  -0.617 -10.920  1.00 70.21           H  
ATOM   2973  C   SER A 184      16.208  -1.394  -9.233  1.00 70.21           C  
ATOM   2974  CB  SER A 184      17.536   0.712  -9.284  1.00 70.21           C  
ATOM   2975  HB2 SER A 184      16.923   1.142  -8.492  1.00 70.21           H  
ATOM   2976  HB3 SER A 184      17.927   1.510  -9.915  1.00 70.21           H  
ATOM   2977  O   SER A 184      15.395  -1.140  -8.337  1.00 70.21           O  
ATOM   2978  OG  SER A 184      18.599   0.005  -8.671  1.00 70.21           O  
ATOM   2979  HG  SER A 184      19.382   0.094  -9.220  1.00 70.21           H  
ATOM   2980  N   PRO A 185      16.769  -2.610  -9.390  1.00 65.17           N  
ATOM   2981  CA  PRO A 185      16.531  -3.723  -8.471  1.00 65.17           C  
ATOM   2982  HA  PRO A 185      15.473  -3.988  -8.490  1.00 65.17           H  
ATOM   2983  C   PRO A 185      16.943  -3.414  -7.024  1.00 65.17           C  
ATOM   2984  CB  PRO A 185      17.368  -4.893  -9.009  1.00 65.17           C  
ATOM   2985  HB2 PRO A 185      16.833  -5.839  -8.923  1.00 65.17           H  
ATOM   2986  HB3 PRO A 185      18.316  -4.953  -8.474  1.00 65.17           H  
ATOM   2987  O   PRO A 185      16.569  -4.131  -6.106  1.00 65.17           O  
ATOM   2988  CG  PRO A 185      17.649  -4.536 -10.465  1.00 65.17           C  
ATOM   2989  HG2 PRO A 185      16.820  -4.873 -11.087  1.00 65.17           H  
ATOM   2990  HG3 PRO A 185      18.590  -4.960 -10.815  1.00 65.17           H  
ATOM   2991  CD  PRO A 185      17.684  -3.014 -10.450  1.00 65.17           C  
ATOM   2992  HD2 PRO A 185      18.691  -2.668 -10.216  1.00 65.17           H  
ATOM   2993  HD3 PRO A 185      17.367  -2.641 -11.424  1.00 65.17           H  
ATOM   2994  N   ALA A 186      17.740  -2.368  -6.791  1.00 75.30           N  
ATOM   2995  H   ALA A 186      18.053  -1.798  -7.565  1.00 75.30           H  
ATOM   2996  CA  ALA A 186      18.279  -2.093  -5.467  1.00 75.30           C  
ATOM   2997  HA  ALA A 186      18.410  -3.034  -4.933  1.00 75.30           H  
ATOM   2998  C   ALA A 186      17.373  -1.217  -4.599  1.00 75.30           C  
ATOM   2999  CB  ALA A 186      19.668  -1.474  -5.623  1.00 75.30           C  
ATOM   3000  HB1 ALA A 186      20.113  -1.335  -4.638  1.00 75.30           H  
ATOM   3001  HB2 ALA A 186      20.310  -2.140  -6.199  1.00 75.30           H  
ATOM   3002  HB3 ALA A 186      19.601  -0.507  -6.123  1.00 75.30           H  
ATOM   3003  O   ALA A 186      17.465  -1.314  -3.390  1.00 75.30           O  
ATOM   3004  N   THR A 187      16.545  -0.326  -5.157  1.00 83.28           N  
ATOM   3005  H   THR A 187      16.475  -0.305  -6.164  1.00 83.28           H  
ATOM   3006  CA  THR A 187      15.759   0.626  -4.330  1.00 83.28           C  
ATOM   3007  HA  THR A 187      15.533   0.160  -3.371  1.00 83.28           H  
ATOM   3008  C   THR A 187      14.408   1.023  -4.922  1.00 83.28           C  
ATOM   3009  CB  THR A 187      16.542   1.923  -4.042  1.00 83.28           C  
ATOM   3010  HB  THR A 187      15.905   2.589  -3.460  1.00 83.28           H  
ATOM   3011  O   THR A 187      13.638   1.729  -4.266  1.00 83.28           O  
ATOM   3012  CG2 THR A 187      17.840   1.736  -3.260  1.00 83.28           C  
ATOM   3013 HG21 THR A 187      18.267   2.708  -3.013  1.00 83.28           H  
ATOM   3014 HG22 THR A 187      18.569   1.166  -3.836  1.00 83.28           H  
ATOM   3015 HG23 THR A 187      17.632   1.205  -2.331  1.00 83.28           H  
ATOM   3016  OG1 THR A 187      16.895   2.580  -5.240  1.00 83.28           O  
ATOM   3017  HG1 THR A 187      17.626   2.080  -5.611  1.00 83.28           H  
ATOM   3018  N   GLY A 188      14.121   0.621  -6.162  1.00 88.89           N  
ATOM   3019  H   GLY A 188      14.715  -0.057  -6.617  1.00 88.89           H  
ATOM   3020  CA  GLY A 188      12.900   0.995  -6.861  1.00 88.89           C  
ATOM   3021  HA2 GLY A 188      12.765   2.075  -6.802  1.00 88.89           H  
ATOM   3022  HA3 GLY A 188      12.990   0.710  -7.909  1.00 88.89           H  
ATOM   3023  C   GLY A 188      11.662   0.305  -6.305  1.00 88.89           C  
ATOM   3024  O   GLY A 188      11.743  -0.763  -5.701  1.00 88.89           O  
ATOM   3025  N   ALA A 189      10.499   0.911  -6.532  1.00 93.31           N  
ATOM   3026  H   ALA A 189      10.501   1.795  -7.021  1.00 93.31           H  
ATOM   3027  CA  ALA A 189       9.247   0.187  -6.394  1.00 93.31           C  
ATOM   3028  HA  ALA A 189       9.223  -0.248  -5.394  1.00 93.31           H  
ATOM   3029  C   ALA A 189       9.207  -0.938  -7.438  1.00 93.31           C  
ATOM   3030  CB  ALA A 189       8.064   1.145  -6.522  1.00 93.31           C  
ATOM   3031  HB1 ALA A 189       8.030   1.570  -7.526  1.00 93.31           H  
ATOM   3032  HB2 ALA A 189       8.150   1.947  -5.788  1.00 93.31           H  
ATOM   3033  HB3 ALA A 189       7.149   0.586  -6.328  1.00 93.31           H  
ATOM   3034  O   ALA A 189       9.354  -0.676  -8.634  1.00 93.31           O  
ATOM   3035  N   ALA A 190       9.038  -2.178  -6.985  1.00 94.24           N  
ATOM   3036  H   ALA A 190       8.929  -2.310  -5.990  1.00 94.24           H  
ATOM   3037  CA  ALA A 190       9.320  -3.351  -7.799  1.00 94.24           C  
ATOM   3038  HA  ALA A 190       9.351  -3.055  -8.847  1.00 94.24           H  
ATOM   3039  C   ALA A 190       8.254  -4.441  -7.683  1.00 94.24           C  
ATOM   3040  CB  ALA A 190      10.716  -3.868  -7.443  1.00 94.24           C  
ATOM   3041  HB1 ALA A 190      11.460  -3.095  -7.634  1.00 94.24           H  
ATOM   3042  HB2 ALA A 190      10.750  -4.133  -6.386  1.00 94.24           H  
ATOM   3043  HB3 ALA A 190      10.957  -4.746  -8.044  1.00 94.24           H  
ATOM   3044  O   ALA A 190       7.658  -4.660  -6.627  1.00 94.24           O  
ATOM   3045  N   TRP A 191       8.069  -5.144  -8.795  1.00 95.61           N  
ATOM   3046  H   TRP A 191       8.653  -4.916  -9.587  1.00 95.61           H  
ATOM   3047  CA  TRP A 191       7.333  -6.394  -8.904  1.00 95.61           C  
ATOM   3048  HA  TRP A 191       7.297  -6.904  -7.941  1.00 95.61           H  
ATOM   3049  C   TRP A 191       8.107  -7.258  -9.892  1.00 95.61           C  
ATOM   3050  CB  TRP A 191       5.903  -6.123  -9.391  1.00 95.61           C  
ATOM   3051  HB2 TRP A 191       5.920  -5.658 -10.376  1.00 95.61           H  
ATOM   3052  HB3 TRP A 191       5.435  -5.417  -8.706  1.00 95.61           H  
ATOM   3053  O   TRP A 191       8.076  -6.969 -11.084  1.00 95.61           O  
ATOM   3054  CG  TRP A 191       5.060  -7.354  -9.440  1.00 95.61           C  
ATOM   3055  CD1 TRP A 191       5.197  -8.386 -10.303  1.00 95.61           C  
ATOM   3056  HD1 TRP A 191       5.917  -8.442 -11.106  1.00 95.61           H  
ATOM   3057  CD2 TRP A 191       3.996  -7.739  -8.528  1.00 95.61           C  
ATOM   3058  CE2 TRP A 191       3.602  -9.069  -8.839  1.00 95.61           C  
ATOM   3059  CE3 TRP A 191       3.354  -7.115  -7.437  1.00 95.61           C  
ATOM   3060  HE3 TRP A 191       3.652  -6.115  -7.158  1.00 95.61           H  
ATOM   3061  NE1 TRP A 191       4.330  -9.399  -9.955  1.00 95.61           N  
ATOM   3062  HE1 TRP A 191       4.294 -10.287 -10.435  1.00 95.61           H  
ATOM   3063  CH2 TRP A 191       2.004  -9.104  -7.025  1.00 95.61           C  
ATOM   3064  HH2 TRP A 191       1.264  -9.626  -6.437  1.00 95.61           H  
ATOM   3065  CZ2 TRP A 191       2.666  -9.759  -8.069  1.00 95.61           C  
ATOM   3066  HZ2 TRP A 191       2.485 -10.804  -8.273  1.00 95.61           H  
ATOM   3067  CZ3 TRP A 191       2.353  -7.782  -6.707  1.00 95.61           C  
ATOM   3068  HZ3 TRP A 191       1.889  -7.300  -5.860  1.00 95.61           H  
ATOM   3069  N   ASP A 192       8.841  -8.256  -9.410  1.00 93.70           N  
ATOM   3070  H   ASP A 192       8.793  -8.455  -8.421  1.00 93.70           H  
ATOM   3071  CA  ASP A 192       9.922  -8.924 -10.141  1.00 93.70           C  
ATOM   3072  HA  ASP A 192      10.766  -8.237 -10.204  1.00 93.70           H  
ATOM   3073  C   ASP A 192       9.574  -9.297 -11.584  1.00 93.70           C  
ATOM   3074  CB  ASP A 192      10.337 -10.193  -9.372  1.00 93.70           C  
ATOM   3075  HB2 ASP A 192      10.608 -10.964 -10.093  1.00 93.70           H  
ATOM   3076  HB3 ASP A 192       9.495 -10.583  -8.799  1.00 93.70           H  
ATOM   3077  O   ASP A 192      10.248  -8.856 -12.515  1.00 93.70           O  
ATOM   3078  CG  ASP A 192      11.545 -10.015  -8.455  1.00 93.70           C  
ATOM   3079  OD1 ASP A 192      12.114  -8.907  -8.411  1.00 93.70           O  
ATOM   3080  OD2 ASP A 192      12.048 -11.070  -7.991  1.00 93.70           O  
ATOM   3081  N   SER A 193       8.511 -10.070 -11.787  1.00 93.67           N  
ATOM   3082  H   SER A 193       8.008 -10.408 -10.979  1.00 93.67           H  
ATOM   3083  CA  SER A 193       8.064 -10.510 -13.117  1.00 93.67           C  
ATOM   3084  HA  SER A 193       8.870 -11.067 -13.595  1.00 93.67           H  
ATOM   3085  C   SER A 193       7.677  -9.368 -14.060  1.00 93.67           C  
ATOM   3086  CB  SER A 193       6.859 -11.433 -12.976  1.00 93.67           C  
ATOM   3087  HB2 SER A 193       7.150 -12.354 -12.470  1.00 93.67           H  
ATOM   3088  HB3 SER A 193       6.457 -11.671 -13.961  1.00 93.67           H  
ATOM   3089  O   SER A 193       7.701  -9.562 -15.274  1.00 93.67           O  
ATOM   3090  OG  SER A 193       5.891 -10.759 -12.217  1.00 93.67           O  
ATOM   3091  HG  SER A 193       6.137 -10.923 -11.304  1.00 93.67           H  
ATOM   3092  N   LEU A 194       7.352  -8.185 -13.532  1.00 92.26           N  
ATOM   3093  H   LEU A 194       7.438  -8.094 -12.530  1.00 92.26           H  
ATOM   3094  CA  LEU A 194       7.011  -6.987 -14.295  1.00 92.26           C  
ATOM   3095  HA  LEU A 194       6.650  -7.290 -15.278  1.00 92.26           H  
ATOM   3096  C   LEU A 194       8.257  -6.113 -14.508  1.00 92.26           C  
ATOM   3097  CB  LEU A 194       5.879  -6.249 -13.544  1.00 92.26           C  
ATOM   3098  HB2 LEU A 194       6.289  -5.836 -12.623  1.00 92.26           H  
ATOM   3099  HB3 LEU A 194       5.105  -6.965 -13.269  1.00 92.26           H  
ATOM   3100  O   LEU A 194       8.645  -5.817 -15.636  1.00 92.26           O  
ATOM   3101  CG  LEU A 194       5.227  -5.108 -14.338  1.00 92.26           C  
ATOM   3102  HG  LEU A 194       6.005  -4.465 -14.749  1.00 92.26           H  
ATOM   3103  CD1 LEU A 194       4.349  -5.654 -15.462  1.00 92.26           C  
ATOM   3104 HD11 LEU A 194       4.929  -6.281 -16.139  1.00 92.26           H  
ATOM   3105 HD12 LEU A 194       3.542  -6.256 -15.045  1.00 92.26           H  
ATOM   3106 HD13 LEU A 194       3.913  -4.831 -16.029  1.00 92.26           H  
ATOM   3107  CD2 LEU A 194       4.343  -4.247 -13.434  1.00 92.26           C  
ATOM   3108 HD21 LEU A 194       3.900  -3.438 -14.015  1.00 92.26           H  
ATOM   3109 HD22 LEU A 194       4.950  -3.822 -12.634  1.00 92.26           H  
ATOM   3110 HD23 LEU A 194       3.553  -4.858 -12.999  1.00 92.26           H  
ATOM   3111  N   THR A 195       8.933  -5.728 -13.426  1.00 91.06           N  
ATOM   3112  H   THR A 195       8.631  -6.069 -12.525  1.00 91.06           H  
ATOM   3113  CA  THR A 195      10.050  -4.777 -13.457  1.00 91.06           C  
ATOM   3114  HA  THR A 195       9.773  -3.960 -14.125  1.00 91.06           H  
ATOM   3115  C   THR A 195      11.332  -5.363 -14.037  1.00 91.06           C  
ATOM   3116  CB  THR A 195      10.313  -4.156 -12.077  1.00 91.06           C  
ATOM   3117  HB  THR A 195      11.212  -3.542 -12.127  1.00 91.06           H  
ATOM   3118  O   THR A 195      12.113  -4.609 -14.612  1.00 91.06           O  
ATOM   3119  CG2 THR A 195       9.142  -3.271 -11.657  1.00 91.06           C  
ATOM   3120 HG21 THR A 195       8.838  -2.635 -12.488  1.00 91.06           H  
ATOM   3121 HG22 THR A 195       9.459  -2.614 -10.847  1.00 91.06           H  
ATOM   3122 HG23 THR A 195       8.292  -3.882 -11.351  1.00 91.06           H  
ATOM   3123  OG1 THR A 195      10.458  -5.127 -11.062  1.00 91.06           O  
ATOM   3124  HG1 THR A 195      11.314  -5.554 -11.147  1.00 91.06           H  
ATOM   3125  N   LYS A 196      11.544  -6.689 -13.987  1.00 89.96           N  
ATOM   3126  H   LYS A 196      10.883  -7.273 -13.495  1.00 89.96           H  
ATOM   3127  CA  LYS A 196      12.659  -7.342 -14.708  1.00 89.96           C  
ATOM   3128  HA  LYS A 196      13.579  -6.795 -14.501  1.00 89.96           H  
ATOM   3129  C   LYS A 196      12.495  -7.281 -16.230  1.00 89.96           C  
ATOM   3130  CB  LYS A 196      12.851  -8.798 -14.247  1.00 89.96           C  
ATOM   3131  HB2 LYS A 196      13.570  -9.284 -14.906  1.00 89.96           H  
ATOM   3132  HB3 LYS A 196      11.908  -9.337 -14.335  1.00 89.96           H  
ATOM   3133  O   LYS A 196      13.478  -7.426 -16.944  1.00 89.96           O  
ATOM   3134  CG  LYS A 196      13.396  -8.887 -12.812  1.00 89.96           C  
ATOM   3135  HG2 LYS A 196      14.401  -8.466 -12.788  1.00 89.96           H  
ATOM   3136  HG3 LYS A 196      12.767  -8.297 -12.144  1.00 89.96           H  
ATOM   3137  CD  LYS A 196      13.441 -10.334 -12.297  1.00 89.96           C  
ATOM   3138  HD2 LYS A 196      12.435 -10.751 -12.343  1.00 89.96           H  
ATOM   3139  HD3 LYS A 196      14.113 -10.931 -12.913  1.00 89.96           H  
ATOM   3140  CE  LYS A 196      13.925 -10.317 -10.840  1.00 89.96           C  
ATOM   3141  HE2 LYS A 196      14.976 -10.029 -10.799  1.00 89.96           H  
ATOM   3142  HE3 LYS A 196      13.364  -9.543 -10.316  1.00 89.96           H  
ATOM   3143  NZ  LYS A 196      13.702 -11.603 -10.135  1.00 89.96           N  
ATOM   3144  HZ1 LYS A 196      12.811 -12.004 -10.391  1.00 89.96           H  
ATOM   3145  HZ2 LYS A 196      13.578 -11.410  -9.151  1.00 89.96           H  
ATOM   3146  HZ3 LYS A 196      14.452 -12.266 -10.267  1.00 89.96           H  
ATOM   3147  N   GLN A 197      11.288  -7.003 -16.728  1.00 87.09           N  
ATOM   3148  H   GLN A 197      10.516  -6.892 -16.087  1.00 87.09           H  
ATOM   3149  CA  GLN A 197      11.033  -6.710 -18.144  1.00 87.09           C  
ATOM   3150  HA  GLN A 197      11.773  -7.236 -18.747  1.00 87.09           H  
ATOM   3151  C   GLN A 197      11.193  -5.213 -18.473  1.00 87.09           C  
ATOM   3152  CB  GLN A 197       9.648  -7.234 -18.563  1.00 87.09           C  
ATOM   3153  HB2 GLN A 197       9.531  -7.070 -19.634  1.00 87.09           H  
ATOM   3154  HB3 GLN A 197       8.872  -6.666 -18.050  1.00 87.09           H  
ATOM   3155  O   GLN A 197      10.716  -4.752 -19.506  1.00 87.09           O  
ATOM   3156  CG  GLN A 197       9.443  -8.728 -18.279  1.00 87.09           C  
ATOM   3157  HG2 GLN A 197       9.510  -8.909 -17.207  1.00 87.09           H  
ATOM   3158  HG3 GLN A 197      10.223  -9.307 -18.775  1.00 87.09           H  
ATOM   3159  CD  GLN A 197       8.088  -9.216 -18.781  1.00 87.09           C  
ATOM   3160  NE2 GLN A 197       7.385 -10.022 -18.022  1.00 87.09           N  
ATOM   3161 HE21 GLN A 197       6.482 -10.292 -18.385  1.00 87.09           H  
ATOM   3162 HE22 GLN A 197       7.627 -10.122 -17.046  1.00 87.09           H  
ATOM   3163  OE1 GLN A 197       7.626  -8.883 -19.858  1.00 87.09           O  
ATOM   3164  N   ASN A 198      11.830  -4.430 -17.592  1.00 85.07           N  
ATOM   3165  H   ASN A 198      12.223  -4.861 -16.768  1.00 85.07           H  
ATOM   3166  CA  ASN A 198      11.986  -2.973 -17.700  1.00 85.07           C  
ATOM   3167  HA  ASN A 198      12.482  -2.652 -16.785  1.00 85.07           H  
ATOM   3168  C   ASN A 198      10.662  -2.187 -17.724  1.00 85.07           C  
ATOM   3169  CB  ASN A 198      12.929  -2.619 -18.865  1.00 85.07           C  
ATOM   3170  HB2 ASN A 198      12.489  -2.938 -19.810  1.00 85.07           H  
ATOM   3171  HB3 ASN A 198      13.063  -1.538 -18.908  1.00 85.07           H  
ATOM   3172  O   ASN A 198      10.616  -1.041 -18.175  1.00 85.07           O  
ATOM   3173  CG  ASN A 198      14.303  -3.231 -18.700  1.00 85.07           C  
ATOM   3174  ND2 ASN A 198      14.879  -3.754 -19.756  1.00 85.07           N  
ATOM   3175 HD21 ASN A 198      14.388  -3.795 -20.638  1.00 85.07           H  
ATOM   3176 HD22 ASN A 198      15.781  -4.181 -19.603  1.00 85.07           H  
ATOM   3177  OD1 ASN A 198      14.880  -3.234 -17.628  1.00 85.07           O  
ATOM   3178  N   ILE A 199       9.576  -2.768 -17.211  1.00 86.27           N  
ATOM   3179  H   ILE A 199       9.644  -3.717 -16.873  1.00 86.27           H  
ATOM   3180  CA  ILE A 199       8.293  -2.073 -17.099  1.00 86.27           C  
ATOM   3181  HA  ILE A 199       8.167  -1.438 -17.976  1.00 86.27           H  
ATOM   3182  C   ILE A 199       8.320  -1.173 -15.859  1.00 86.27           C  
ATOM   3183  CB  ILE A 199       7.129  -3.081 -17.103  1.00 86.27           C  
ATOM   3184  HB  ILE A 199       7.302  -3.799 -16.301  1.00 86.27           H  
ATOM   3185  O   ILE A 199       8.444  -1.646 -14.732  1.00 86.27           O  
ATOM   3186  CG1 ILE A 199       7.078  -3.839 -18.451  1.00 86.27           C  
ATOM   3187 HG12 ILE A 199       6.785  -3.150 -19.243  1.00 86.27           H  
ATOM   3188 HG13 ILE A 199       8.069  -4.219 -18.697  1.00 86.27           H  
ATOM   3189  CG2 ILE A 199       5.798  -2.352 -16.849  1.00 86.27           C  
ATOM   3190 HG21 ILE A 199       5.637  -1.614 -17.634  1.00 86.27           H  
ATOM   3191 HG22 ILE A 199       5.803  -1.868 -15.872  1.00 86.27           H  
ATOM   3192 HG23 ILE A 199       4.968  -3.058 -16.860  1.00 86.27           H  
ATOM   3193  CD1 ILE A 199       6.134  -5.045 -18.466  1.00 86.27           C  
ATOM   3194 HD11 ILE A 199       5.100  -4.740 -18.299  1.00 86.27           H  
ATOM   3195 HD12 ILE A 199       6.447  -5.759 -17.705  1.00 86.27           H  
ATOM   3196 HD13 ILE A 199       6.195  -5.532 -19.439  1.00 86.27           H  
ATOM   3197  N   SER A 200       8.183   0.139 -16.064  1.00 87.63           N  
ATOM   3198  H   SER A 200       8.121   0.459 -17.020  1.00 87.63           H  
ATOM   3199  CA  SER A 200       8.187   1.129 -14.980  1.00 87.63           C  
ATOM   3200  HA  SER A 200       8.897   0.803 -14.220  1.00 87.63           H  
ATOM   3201  C   SER A 200       6.810   1.259 -14.328  1.00 87.63           C  
ATOM   3202  CB  SER A 200       8.674   2.482 -15.500  1.00 87.63           C  
ATOM   3203  HB2 SER A 200       7.990   2.851 -16.264  1.00 87.63           H  
ATOM   3204  HB3 SER A 200       9.663   2.356 -15.940  1.00 87.63           H  
ATOM   3205  O   SER A 200       5.810   1.503 -15.010  1.00 87.63           O  
ATOM   3206  OG  SER A 200       8.752   3.416 -14.441  1.00 87.63           O  
ATOM   3207  HG  SER A 200       9.304   4.147 -14.730  1.00 87.63           H  
ATOM   3208  N   ILE A 201       6.752   1.124 -13.002  1.00 93.14           N  
ATOM   3209  H   ILE A 201       7.610   0.932 -12.505  1.00 93.14           H  
ATOM   3210  CA  ILE A 201       5.521   1.281 -12.221  1.00 93.14           C  
ATOM   3211  HA  ILE A 201       4.684   0.932 -12.824  1.00 93.14           H  
ATOM   3212  C   ILE A 201       5.305   2.769 -11.913  1.00 93.14           C  
ATOM   3213  CB  ILE A 201       5.558   0.412 -10.944  1.00 93.14           C  
ATOM   3214  HB  ILE A 201       6.392   0.740 -10.323  1.00 93.14           H  
ATOM   3215  O   ILE A 201       6.102   3.414 -11.233  1.00 93.14           O  
ATOM   3216  CG1 ILE A 201       5.751  -1.087 -11.279  1.00 93.14           C  
ATOM   3217 HG12 ILE A 201       6.604  -1.208 -11.948  1.00 93.14           H  
ATOM   3218 HG13 ILE A 201       4.867  -1.459 -11.798  1.00 93.14           H  
ATOM   3219  CG2 ILE A 201       4.250   0.608 -10.158  1.00 93.14           C  
ATOM   3220 HG21 ILE A 201       4.141   1.645  -9.839  1.00 93.14           H  
ATOM   3221 HG22 ILE A 201       3.392   0.318 -10.765  1.00 93.14           H  
ATOM   3222 HG23 ILE A 201       4.275  -0.008  -9.259  1.00 93.14           H  
ATOM   3223  CD1 ILE A 201       6.026  -1.973 -10.055  1.00 93.14           C  
ATOM   3224 HD11 ILE A 201       6.891  -1.595  -9.510  1.00 93.14           H  
ATOM   3225 HD12 ILE A 201       5.164  -2.006  -9.390  1.00 93.14           H  
ATOM   3226 HD13 ILE A 201       6.237  -2.989 -10.388  1.00 93.14           H  
ATOM   3227  N   THR A 202       4.190   3.320 -12.388  1.00 93.32           N  
ATOM   3228  H   THR A 202       3.588   2.740 -12.955  1.00 93.32           H  
ATOM   3229  CA  THR A 202       3.832   4.742 -12.240  1.00 93.32           C  
ATOM   3230  HA  THR A 202       4.711   5.293 -11.904  1.00 93.32           H  
ATOM   3231  C   THR A 202       2.744   4.983 -11.191  1.00 93.32           C  
ATOM   3232  CB  THR A 202       3.420   5.335 -13.597  1.00 93.32           C  
ATOM   3233  HB  THR A 202       3.155   6.384 -13.460  1.00 93.32           H  
ATOM   3234  O   THR A 202       2.504   6.122 -10.785  1.00 93.32           O  
ATOM   3235  CG2 THR A 202       4.548   5.246 -14.624  1.00 93.32           C  
ATOM   3236 HG21 THR A 202       4.727   4.208 -14.904  1.00 93.32           H  
ATOM   3237 HG22 THR A 202       4.275   5.811 -15.516  1.00 93.32           H  
ATOM   3238 HG23 THR A 202       5.469   5.657 -14.210  1.00 93.32           H  
ATOM   3239  OG1 THR A 202       2.322   4.646 -14.163  1.00 93.32           O  
ATOM   3240  HG1 THR A 202       1.567   4.740 -13.578  1.00 93.32           H  
ATOM   3241  N   TYR A 203       2.063   3.924 -10.753  1.00 94.63           N  
ATOM   3242  H   TYR A 203       2.313   3.015 -11.115  1.00 94.63           H  
ATOM   3243  CA  TYR A 203       0.974   3.976  -9.779  1.00 94.63           C  
ATOM   3244  HA  TYR A 203       1.141   4.788  -9.071  1.00 94.63           H  
ATOM   3245  C   TYR A 203       0.876   2.658  -9.020  1.00 94.63           C  
ATOM   3246  CB  TYR A 203      -0.338   4.204 -10.527  1.00 94.63           C  
ATOM   3247  HB2 TYR A 203      -0.235   5.068 -11.183  1.00 94.63           H  
ATOM   3248  HB3 TYR A 203      -0.528   3.327 -11.147  1.00 94.63           H  
ATOM   3249  O   TYR A 203       0.999   1.601  -9.640  1.00 94.63           O  
ATOM   3250  CG  TYR A 203      -1.539   4.404  -9.639  1.00 94.63           C  
ATOM   3251  CD1 TYR A 203      -2.321   3.304  -9.231  1.00 94.63           C  
ATOM   3252  HD1 TYR A 203      -2.045   2.297  -9.506  1.00 94.63           H  
ATOM   3253  CD2 TYR A 203      -1.891   5.709  -9.260  1.00 94.63           C  
ATOM   3254  HD2 TYR A 203      -1.282   6.539  -9.587  1.00 94.63           H  
ATOM   3255  CE1 TYR A 203      -3.471   3.523  -8.454  1.00 94.63           C  
ATOM   3256  HE1 TYR A 203      -4.094   2.699  -8.137  1.00 94.63           H  
ATOM   3257  CE2 TYR A 203      -3.036   5.926  -8.481  1.00 94.63           C  
ATOM   3258  HE2 TYR A 203      -3.346   6.928  -8.223  1.00 94.63           H  
ATOM   3259  OH  TYR A 203      -4.945   5.077  -7.374  1.00 94.63           O  
ATOM   3260  HH  TYR A 203      -5.071   5.993  -7.117  1.00 94.63           H  
ATOM   3261  CZ  TYR A 203      -3.818   4.833  -8.072  1.00 94.63           C  
ATOM   3262  N   ILE A 204       0.616   2.731  -7.716  1.00 95.98           N  
ATOM   3263  H   ILE A 204       0.536   3.641  -7.285  1.00 95.98           H  
ATOM   3264  CA  ILE A 204       0.456   1.569  -6.842  1.00 95.98           C  
ATOM   3265  HA  ILE A 204       0.231   0.688  -7.443  1.00 95.98           H  
ATOM   3266  C   ILE A 204      -0.697   1.809  -5.878  1.00 95.98           C  
ATOM   3267  CB  ILE A 204       1.741   1.300  -6.034  1.00 95.98           C  
ATOM   3268  HB  ILE A 204       1.898   2.136  -5.351  1.00 95.98           H  
ATOM   3269  O   ILE A 204      -0.774   2.875  -5.263  1.00 95.98           O  
ATOM   3270  CG1 ILE A 204       2.971   1.184  -6.957  1.00 95.98           C  
ATOM   3271 HG12 ILE A 204       3.079   2.109  -7.524  1.00 95.98           H  
ATOM   3272 HG13 ILE A 204       2.797   0.372  -7.663  1.00 95.98           H  
ATOM   3273  CG2 ILE A 204       1.562   0.046  -5.175  1.00 95.98           C  
ATOM   3274 HG21 ILE A 204       2.486  -0.120  -4.621  1.00 95.98           H  
ATOM   3275 HG22 ILE A 204       1.336  -0.821  -5.797  1.00 95.98           H  
ATOM   3276 HG23 ILE A 204       0.773   0.179  -4.434  1.00 95.98           H  
ATOM   3277  CD1 ILE A 204       4.318   0.970  -6.268  1.00 95.98           C  
ATOM   3278 HD11 ILE A 204       5.104   1.079  -7.016  1.00 95.98           H  
ATOM   3279 HD12 ILE A 204       4.464   1.712  -5.483  1.00 95.98           H  
ATOM   3280 HD13 ILE A 204       4.382  -0.030  -5.839  1.00 95.98           H  
ATOM   3281  N   GLU A 205      -1.530   0.792  -5.692  1.00 96.37           N  
ATOM   3282  H   GLU A 205      -1.456  -0.007  -6.305  1.00 96.37           H  
ATOM   3283  CA  GLU A 205      -2.460   0.688  -4.575  1.00 96.37           C  
ATOM   3284  HA  GLU A 205      -2.170   1.392  -3.795  1.00 96.37           H  
ATOM   3285  C   GLU A 205      -2.441  -0.708  -3.967  1.00 96.37           C  
ATOM   3286  CB  GLU A 205      -3.887   1.006  -5.024  1.00 96.37           C  
ATOM   3287  HB2 GLU A 205      -4.586   0.661  -4.263  1.00 96.37           H  
ATOM   3288  HB3 GLU A 205      -4.101   0.489  -5.959  1.00 96.37           H  
ATOM   3289  O   GLU A 205      -2.500  -1.709  -4.680  1.00 96.37           O  
ATOM   3290  CG  GLU A 205      -4.074   2.509  -5.191  1.00 96.37           C  
ATOM   3291  HG2 GLU A 205      -3.830   2.994  -4.246  1.00 96.37           H  
ATOM   3292  HG3 GLU A 205      -3.381   2.892  -5.940  1.00 96.37           H  
ATOM   3293  CD  GLU A 205      -5.507   2.862  -5.577  1.00 96.37           C  
ATOM   3294  OE1 GLU A 205      -5.955   3.917  -5.075  1.00 96.37           O  
ATOM   3295  OE2 GLU A 205      -6.150   2.123  -6.350  1.00 96.37           O  
ATOM   3296  N   MET A 206      -2.458  -0.756  -2.636  1.00 98.34           N  
ATOM   3297  H   MET A 206      -2.373   0.113  -2.129  1.00 98.34           H  
ATOM   3298  CA  MET A 206      -2.888  -1.931  -1.890  1.00 98.34           C  
ATOM   3299  HA  MET A 206      -3.099  -2.738  -2.591  1.00 98.34           H  
ATOM   3300  C   MET A 206      -4.175  -1.590  -1.143  1.00 98.34           C  
ATOM   3301  CB  MET A 206      -1.817  -2.450  -0.931  1.00 98.34           C  
ATOM   3302  HB2 MET A 206      -2.142  -3.429  -0.576  1.00 98.34           H  
ATOM   3303  HB3 MET A 206      -1.753  -1.784  -0.071  1.00 98.34           H  
ATOM   3304  O   MET A 206      -4.276  -0.573  -0.446  1.00 98.34           O  
ATOM   3305  CG  MET A 206      -0.427  -2.608  -1.552  1.00 98.34           C  
ATOM   3306  HG2 MET A 206      -0.473  -3.310  -2.384  1.00 98.34           H  
ATOM   3307  HG3 MET A 206      -0.105  -1.642  -1.942  1.00 98.34           H  
ATOM   3308  SD  MET A 206       0.826  -3.161  -0.364  1.00 98.34           S  
ATOM   3309  CE  MET A 206       0.388  -4.912  -0.166  1.00 98.34           C  
ATOM   3310  HE1 MET A 206      -0.571  -5.008   0.342  1.00 98.34           H  
ATOM   3311  HE2 MET A 206       1.157  -5.412   0.422  1.00 98.34           H  
ATOM   3312  HE3 MET A 206       0.330  -5.388  -1.145  1.00 98.34           H  
ATOM   3313  N   SER A 207      -5.182  -2.439  -1.302  1.00 97.24           N  
ATOM   3314  H   SER A 207      -5.034  -3.261  -1.871  1.00 97.24           H  
ATOM   3315  CA  SER A 207      -6.511  -2.222  -0.739  1.00 97.24           C  
ATOM   3316  HA  SER A 207      -6.414  -1.555   0.118  1.00 97.24           H  
ATOM   3317  C   SER A 207      -7.125  -3.515  -0.230  1.00 97.24           C  
ATOM   3318  CB  SER A 207      -7.413  -1.540  -1.770  1.00 97.24           C  
ATOM   3319  HB2 SER A 207      -6.966  -0.588  -2.055  1.00 97.24           H  
ATOM   3320  HB3 SER A 207      -8.393  -1.350  -1.331  1.00 97.24           H  
ATOM   3321  O   SER A 207      -6.752  -4.598  -0.672  1.00 97.24           O  
ATOM   3322  OG  SER A 207      -7.563  -2.334  -2.925  1.00 97.24           O  
ATOM   3323  HG  SER A 207      -6.690  -2.588  -3.235  1.00 97.24           H  
ATOM   3324  N   TYR A 208      -8.064  -3.415   0.706  1.00 96.32           N  
ATOM   3325  H   TYR A 208      -8.326  -2.499   1.042  1.00 96.32           H  
ATOM   3326  CA  TYR A 208      -8.818  -4.568   1.187  1.00 96.32           C  
ATOM   3327  HA  TYR A 208      -8.533  -5.432   0.586  1.00 96.32           H  
ATOM   3328  C   TYR A 208     -10.318  -4.381   0.991  1.00 96.32           C  
ATOM   3329  CB  TYR A 208      -8.458  -4.899   2.641  1.00 96.32           C  
ATOM   3330  HB2 TYR A 208      -8.911  -5.854   2.906  1.00 96.32           H  
ATOM   3331  HB3 TYR A 208      -7.378  -5.027   2.710  1.00 96.32           H  
ATOM   3332  O   TYR A 208     -10.830  -3.260   0.961  1.00 96.32           O  
ATOM   3333  CG  TYR A 208      -8.905  -3.855   3.647  1.00 96.32           C  
ATOM   3334  CD1 TYR A 208      -8.002  -2.870   4.086  1.00 96.32           C  
ATOM   3335  HD1 TYR A 208      -6.981  -2.887   3.737  1.00 96.32           H  
ATOM   3336  CD2 TYR A 208     -10.230  -3.852   4.123  1.00 96.32           C  
ATOM   3337  HD2 TYR A 208     -10.929  -4.602   3.782  1.00 96.32           H  
ATOM   3338  CE1 TYR A 208      -8.419  -1.875   4.989  1.00 96.32           C  
ATOM   3339  HE1 TYR A 208      -7.720  -1.124   5.325  1.00 96.32           H  
ATOM   3340  CE2 TYR A 208     -10.656  -2.855   5.017  1.00 96.32           C  
ATOM   3341  HE2 TYR A 208     -11.675  -2.833   5.375  1.00 96.32           H  
ATOM   3342  OH  TYR A 208     -10.155  -0.914   6.335  1.00 96.32           O  
ATOM   3343  HH  TYR A 208      -9.432  -0.325   6.564  1.00 96.32           H  
ATOM   3344  CZ  TYR A 208      -9.750  -1.868   5.456  1.00 96.32           C  
ATOM   3345  N   ARG A 209     -11.036  -5.499   0.899  1.00 93.40           N  
ATOM   3346  H   ARG A 209     -10.533  -6.374   0.862  1.00 93.40           H  
ATOM   3347  CA  ARG A 209     -12.501  -5.530   0.850  1.00 93.40           C  
ATOM   3348  HA  ARG A 209     -12.879  -4.635   1.343  1.00 93.40           H  
ATOM   3349  C   ARG A 209     -13.016  -6.774   1.578  1.00 93.40           C  
ATOM   3350  CB  ARG A 209     -12.942  -5.474  -0.622  1.00 93.40           C  
ATOM   3351  HB2 ARG A 209     -12.508  -4.579  -1.069  1.00 93.40           H  
ATOM   3352  HB3 ARG A 209     -12.554  -6.345  -1.150  1.00 93.40           H  
ATOM   3353  O   ARG A 209     -12.374  -7.821   1.481  1.00 93.40           O  
ATOM   3354  CG  ARG A 209     -14.463  -5.396  -0.818  1.00 93.40           C  
ATOM   3355  HG2 ARG A 209     -14.928  -6.337  -0.522  1.00 93.40           H  
ATOM   3356  HG3 ARG A 209     -14.863  -4.598  -0.194  1.00 93.40           H  
ATOM   3357  CD  ARG A 209     -14.840  -5.091  -2.273  1.00 93.40           C  
ATOM   3358  HD2 ARG A 209     -15.918  -4.942  -2.332  1.00 93.40           H  
ATOM   3359  HD3 ARG A 209     -14.349  -4.167  -2.579  1.00 93.40           H  
ATOM   3360  NE  ARG A 209     -14.450  -6.173  -3.194  1.00 93.40           N  
ATOM   3361  HE  ARG A 209     -13.900  -6.939  -2.831  1.00 93.40           H  
ATOM   3362  NH1 ARG A 209     -15.261  -5.232  -5.129  1.00 93.40           N  
ATOM   3363 HH11 ARG A 209     -15.267  -5.235  -6.139  1.00 93.40           H  
ATOM   3364 HH12 ARG A 209     -15.557  -4.389  -4.657  1.00 93.40           H  
ATOM   3365  NH2 ARG A 209     -14.117  -7.129  -5.223  1.00 93.40           N  
ATOM   3366 HH21 ARG A 209     -13.472  -7.779  -4.797  1.00 93.40           H  
ATOM   3367 HH22 ARG A 209     -13.989  -6.972  -6.212  1.00 93.40           H  
ATOM   3368  CZ  ARG A 209     -14.623  -6.172  -4.505  1.00 93.40           C  
ATOM   3369  N   PRO A 210     -14.144  -6.696   2.307  1.00 93.71           N  
ATOM   3370  CA  PRO A 210     -14.821  -7.884   2.817  1.00 93.71           C  
ATOM   3371  HA  PRO A 210     -14.205  -8.346   3.588  1.00 93.71           H  
ATOM   3372  C   PRO A 210     -15.100  -8.890   1.692  1.00 93.71           C  
ATOM   3373  CB  PRO A 210     -16.123  -7.369   3.439  1.00 93.71           C  
ATOM   3374  HB2 PRO A 210     -16.920  -7.360   2.695  1.00 93.71           H  
ATOM   3375  HB3 PRO A 210     -16.428  -7.952   4.307  1.00 93.71           H  
ATOM   3376  O   PRO A 210     -15.495  -8.504   0.591  1.00 93.71           O  
ATOM   3377  CG  PRO A 210     -15.791  -5.935   3.834  1.00 93.71           C  
ATOM   3378  HG2 PRO A 210     -16.684  -5.311   3.884  1.00 93.71           H  
ATOM   3379  HG3 PRO A 210     -15.268  -5.931   4.791  1.00 93.71           H  
ATOM   3380  CD  PRO A 210     -14.852  -5.492   2.717  1.00 93.71           C  
ATOM   3381  HD2 PRO A 210     -15.440  -5.108   1.883  1.00 93.71           H  
ATOM   3382  HD3 PRO A 210     -14.169  -4.728   3.088  1.00 93.71           H  
ATOM   3383  N   MET A 211     -14.903 -10.174   1.961  1.00 92.96           N  
ATOM   3384  H   MET A 211     -14.578 -10.433   2.882  1.00 92.96           H  
ATOM   3385  CA  MET A 211     -15.376 -11.242   1.086  1.00 92.96           C  
ATOM   3386  HA  MET A 211     -15.303 -10.925   0.045  1.00 92.96           H  
ATOM   3387  C   MET A 211     -16.846 -11.519   1.399  1.00 92.96           C  
ATOM   3388  CB  MET A 211     -14.522 -12.505   1.254  1.00 92.96           C  
ATOM   3389  HB2 MET A 211     -14.549 -12.826   2.295  1.00 92.96           H  
ATOM   3390  HB3 MET A 211     -14.953 -13.295   0.639  1.00 92.96           H  
ATOM   3391  O   MET A 211     -17.218 -11.635   2.570  1.00 92.96           O  
ATOM   3392  CG  MET A 211     -13.065 -12.277   0.832  1.00 92.96           C  
ATOM   3393  HG2 MET A 211     -12.652 -11.471   1.438  1.00 92.96           H  
ATOM   3394  HG3 MET A 211     -13.040 -11.963  -0.211  1.00 92.96           H  
ATOM   3395  SD  MET A 211     -11.988 -13.724   1.027  1.00 92.96           S  
ATOM   3396  CE  MET A 211     -12.662 -14.780  -0.289  1.00 92.96           C  
ATOM   3397  HE1 MET A 211     -12.605 -14.259  -1.245  1.00 92.96           H  
ATOM   3398  HE2 MET A 211     -12.087 -15.704  -0.351  1.00 92.96           H  
ATOM   3399  HE3 MET A 211     -13.702 -15.029  -0.079  1.00 92.96           H  
ATOM   3400  N   THR A 212     -17.671 -11.617   0.361  1.00 83.18           N  
ATOM   3401  H   THR A 212     -17.312 -11.518  -0.577  1.00 83.18           H  
ATOM   3402  CA  THR A 212     -19.000 -12.225   0.462  1.00 83.18           C  
ATOM   3403  HA  THR A 212     -19.508 -11.872   1.359  1.00 83.18           H  
ATOM   3404  C   THR A 212     -18.801 -13.732   0.578  1.00 83.18           C  
ATOM   3405  CB  THR A 212     -19.859 -11.867  -0.761  1.00 83.18           C  
ATOM   3406  HB  THR A 212     -20.773 -12.461  -0.756  1.00 83.18           H  
ATOM   3407  O   THR A 212     -18.070 -14.302  -0.234  1.00 83.18           O  
ATOM   3408  CG2 THR A 212     -20.221 -10.379  -0.751  1.00 83.18           C  
ATOM   3409 HG21 THR A 212     -19.321  -9.767  -0.810  1.00 83.18           H  
ATOM   3410 HG22 THR A 212     -20.769 -10.143   0.162  1.00 83.18           H  
ATOM   3411 HG23 THR A 212     -20.857 -10.164  -1.610  1.00 83.18           H  
ATOM   3412  OG1 THR A 212     -19.142 -12.100  -1.952  1.00 83.18           O  
ATOM   3413  HG1 THR A 212     -19.040 -13.052  -2.025  1.00 83.18           H  
ATOM   3414  N   VAL A 213     -19.359 -14.339   1.628  1.00 59.38           N  
ATOM   3415  H   VAL A 213     -20.013 -13.816   2.192  1.00 59.38           H  
ATOM   3416  CA  VAL A 213     -19.423 -15.804   1.752  1.00 59.38           C  
ATOM   3417  HA  VAL A 213     -18.473 -16.240   1.445  1.00 59.38           H  
ATOM   3418  C   VAL A 213     -20.441 -16.332   0.755  1.00 59.38           C  
ATOM   3419  CB  VAL A 213     -19.755 -16.261   3.181  1.00 59.38           C  
ATOM   3420  HB  VAL A 213     -20.760 -15.931   3.443  1.00 59.38           H  
ATOM   3421  O   VAL A 213     -21.480 -15.652   0.599  1.00 59.38           O  
ATOM   3422  CG1 VAL A 213     -19.686 -17.789   3.303  1.00 59.38           C  
ATOM   3423 HG11 VAL A 213     -20.453 -18.240   2.673  1.00 59.38           H  
ATOM   3424 HG12 VAL A 213     -19.874 -18.096   4.332  1.00 59.38           H  
ATOM   3425 HG13 VAL A 213     -18.713 -18.156   2.975  1.00 59.38           H  
ATOM   3426  CG2 VAL A 213     -18.755 -15.670   4.186  1.00 59.38           C  
ATOM   3427 HG21 VAL A 213     -18.849 -14.585   4.209  1.00 59.38           H  
ATOM   3428 HG22 VAL A 213     -18.971 -16.051   5.184  1.00 59.38           H  
ATOM   3429 HG23 VAL A 213     -17.739 -15.939   3.899  1.00 59.38           H  
ATOM   3430  OXT VAL A 213     -20.103 -17.374   0.167  1.00 59.38           O  
TER    3431      VAL A 213                                                       
END   
