# Supplementary material for: Nuclear genome of Bulinus truncatus, an intermediate host of the carcinogenic human blood fluke Schistosoma haematobium
Source: Nat Commun. 2022 Feb 21;13:977. doi: 10.1038/s41467-022-28634-9 (PMC8861042; doi:10.1038/s41467-022-28634-9)
Supplement: Supplementary file 6 — Supplementary Data 3 [file 41467_2022_28634_MOESM6_ESM.zip › Supplementary_Data_3/btru_002595-t1.mature.pep.pdb]

ATOM      1  N   MET A   1     -15.583   3.818  -2.537  1.00 95.60           N  
ATOM      2  H   MET A   1     -15.263   3.510  -1.630  1.00 95.60           H  
ATOM      3  H2  MET A   1     -15.755   4.812  -2.488  1.00 95.60           H  
ATOM      4  H3  MET A   1     -16.442   3.338  -2.765  1.00 95.60           H  
ATOM      5  CA  MET A   1     -14.556   3.529  -3.564  1.00 95.60           C  
ATOM      6  HA  MET A   1     -14.338   2.461  -3.569  1.00 95.60           H  
ATOM      7  C   MET A   1     -13.279   4.281  -3.223  1.00 95.60           C  
ATOM      8  CB  MET A   1     -15.061   3.929  -4.959  1.00 95.60           C  
ATOM      9  HB2 MET A   1     -15.289   4.995  -4.949  1.00 95.60           H  
ATOM     10  HB3 MET A   1     -15.986   3.391  -5.168  1.00 95.60           H  
ATOM     11  O   MET A   1     -13.365   5.439  -2.821  1.00 95.60           O  
ATOM     12  CG  MET A   1     -14.078   3.656  -6.105  1.00 95.60           C  
ATOM     13  HG2 MET A   1     -13.999   2.578  -6.244  1.00 95.60           H  
ATOM     14  HG3 MET A   1     -13.087   4.036  -5.856  1.00 95.60           H  
ATOM     15  SD  MET A   1     -14.571   4.393  -7.686  1.00 95.60           S  
ATOM     16  CE  MET A   1     -14.074   6.117  -7.431  1.00 95.60           C  
ATOM     17  HE1 MET A   1     -14.158   6.660  -8.373  1.00 95.60           H  
ATOM     18  HE2 MET A   1     -14.724   6.582  -6.689  1.00 95.60           H  
ATOM     19  HE3 MET A   1     -13.041   6.156  -7.087  1.00 95.60           H  
ATOM     20  N   LEU A   2     -12.121   3.652  -3.409  1.00 98.45           N  
ATOM     21  H   LEU A   2     -12.136   2.708  -3.767  1.00 98.45           H  
ATOM     22  CA  LEU A   2     -10.802   4.281  -3.318  1.00 98.45           C  
ATOM     23  HA  LEU A   2     -10.900   5.304  -2.955  1.00 98.45           H  
ATOM     24  C   LEU A   2     -10.159   4.315  -4.708  1.00 98.45           C  
ATOM     25  CB  LEU A   2      -9.946   3.487  -2.314  1.00 98.45           C  
ATOM     26  HB2 LEU A   2     -10.410   3.559  -1.331  1.00 98.45           H  
ATOM     27  HB3 LEU A   2      -9.949   2.440  -2.617  1.00 98.45           H  
ATOM     28  O   LEU A   2     -10.115   3.291  -5.383  1.00 98.45           O  
ATOM     29  CG  LEU A   2      -8.481   3.946  -2.192  1.00 98.45           C  
ATOM     30  HG  LEU A   2      -8.029   4.007  -3.182  1.00 98.45           H  
ATOM     31  CD1 LEU A   2      -8.363   5.308  -1.511  1.00 98.45           C  
ATOM     32 HD11 LEU A   2      -8.759   5.253  -0.497  1.00 98.45           H  
ATOM     33 HD12 LEU A   2      -8.904   6.066  -2.076  1.00 98.45           H  
ATOM     34 HD13 LEU A   2      -7.312   5.593  -1.470  1.00 98.45           H  
ATOM     35  CD2 LEU A   2      -7.682   2.937  -1.376  1.00 98.45           C  
ATOM     36 HD21 LEU A   2      -8.090   2.853  -0.369  1.00 98.45           H  
ATOM     37 HD22 LEU A   2      -7.714   1.961  -1.861  1.00 98.45           H  
ATOM     38 HD23 LEU A   2      -6.641   3.253  -1.311  1.00 98.45           H  
ATOM     39  N   ARG A   3      -9.632   5.470  -5.117  1.00 98.53           N  
ATOM     40  H   ARG A   3      -9.726   6.268  -4.505  1.00 98.53           H  
ATOM     41  CA  ARG A   3      -8.744   5.624  -6.274  1.00 98.53           C  
ATOM     42  HA  ARG A   3      -8.638   4.664  -6.781  1.00 98.53           H  
ATOM     43  C   ARG A   3      -7.363   6.038  -5.786  1.00 98.53           C  
ATOM     44  CB  ARG A   3      -9.342   6.634  -7.266  1.00 98.53           C  
ATOM     45  HB2 ARG A   3      -9.531   7.576  -6.751  1.00 98.53           H  
ATOM     46  HB3 ARG A   3     -10.293   6.244  -7.630  1.00 98.53           H  
ATOM     47  O   ARG A   3      -7.243   6.975  -5.003  1.00 98.53           O  
ATOM     48  CG  ARG A   3      -8.415   6.898  -8.463  1.00 98.53           C  
ATOM     49  HG2 ARG A   3      -8.186   5.956  -8.961  1.00 98.53           H  
ATOM     50  HG3 ARG A   3      -7.479   7.339  -8.119  1.00 98.53           H  
ATOM     51  CD  ARG A   3      -9.069   7.862  -9.460  1.00 98.53           C  
ATOM     52  HD2 ARG A   3      -9.311   8.792  -8.944  1.00 98.53           H  
ATOM     53  HD3 ARG A   3      -9.997   7.431  -9.836  1.00 98.53           H  
ATOM     54  NE  ARG A   3      -8.165   8.169 -10.579  1.00 98.53           N  
ATOM     55  HE  ARG A   3      -7.649   9.037 -10.545  1.00 98.53           H  
ATOM     56  NH1 ARG A   3      -8.405   6.247 -11.827  1.00 98.53           N  
ATOM     57 HH11 ARG A   3      -8.105   5.685 -12.611  1.00 98.53           H  
ATOM     58 HH12 ARG A   3      -9.084   5.897 -11.166  1.00 98.53           H  
ATOM     59  NH2 ARG A   3      -7.002   7.868 -12.473  1.00 98.53           N  
ATOM     60 HH21 ARG A   3      -6.590   8.760 -12.240  1.00 98.53           H  
ATOM     61 HH22 ARG A   3      -6.704   7.341 -13.282  1.00 98.53           H  
ATOM     62  CZ  ARG A   3      -7.870   7.421 -11.621  1.00 98.53           C  
ATOM     63  N   ILE A   4      -6.336   5.362  -6.275  1.00 98.81           N  
ATOM     64  H   ILE A   4      -6.528   4.586  -6.894  1.00 98.81           H  
ATOM     65  CA  ILE A   4      -4.933   5.663  -6.019  1.00 98.81           C  
ATOM     66  HA  ILE A   4      -4.860   6.517  -5.345  1.00 98.81           H  
ATOM     67  C   ILE A   4      -4.299   6.026  -7.356  1.00 98.81           C  
ATOM     68  CB  ILE A   4      -4.213   4.471  -5.351  1.00 98.81           C  
ATOM     69  HB  ILE A   4      -4.146   3.664  -6.081  1.00 98.81           H  
ATOM     70  O   ILE A   4      -4.379   5.242  -8.300  1.00 98.81           O  
ATOM     71  CG1 ILE A   4      -4.994   3.939  -4.125  1.00 98.81           C  
ATOM     72 HG12 ILE A   4      -5.093   4.726  -3.377  1.00 98.81           H  
ATOM     73 HG13 ILE A   4      -5.994   3.639  -4.437  1.00 98.81           H  
ATOM     74  CG2 ILE A   4      -2.783   4.887  -4.966  1.00 98.81           C  
ATOM     75 HG21 ILE A   4      -2.802   5.638  -4.176  1.00 98.81           H  
ATOM     76 HG22 ILE A   4      -2.217   4.018  -4.630  1.00 98.81           H  
ATOM     77 HG23 ILE A   4      -2.256   5.296  -5.828  1.00 98.81           H  
ATOM     78  CD1 ILE A   4      -4.358   2.704  -3.478  1.00 98.81           C  
ATOM     79 HD11 ILE A   4      -5.053   2.262  -2.764  1.00 98.81           H  
ATOM     80 HD12 ILE A   4      -3.446   2.979  -2.948  1.00 98.81           H  
ATOM     81 HD13 ILE A   4      -4.127   1.964  -4.244  1.00 98.81           H  
ATOM     82  N   GLU A   5      -3.680   7.196  -7.441  1.00 98.71           N  
ATOM     83  H   GLU A   5      -3.668   7.787  -6.622  1.00 98.71           H  
ATOM     84  CA  GLU A   5      -2.840   7.604  -8.567  1.00 98.71           C  
ATOM     85  HA  GLU A   5      -2.942   6.886  -9.381  1.00 98.71           H  
ATOM     86  C   GLU A   5      -1.377   7.599  -8.143  1.00 98.71           C  
ATOM     87  CB  GLU A   5      -3.254   8.977  -9.109  1.00 98.71           C  
ATOM     88  HB2 GLU A   5      -2.539   9.262  -9.881  1.00 98.71           H  
ATOM     89  HB3 GLU A   5      -3.234   9.720  -8.311  1.00 98.71           H  
ATOM     90  O   GLU A   5      -1.050   8.015  -7.034  1.00 98.71           O  
ATOM     91  CG  GLU A   5      -4.656   8.904  -9.722  1.00 98.71           C  
ATOM     92  HG2 GLU A   5      -4.695   8.039 -10.384  1.00 98.71           H  
ATOM     93  HG3 GLU A   5      -5.387   8.733  -8.932  1.00 98.71           H  
ATOM     94  CD  GLU A   5      -5.057  10.136 -10.541  1.00 98.71           C  
ATOM     95  OE1 GLU A   5      -6.199  10.074 -11.063  1.00 98.71           O  
ATOM     96  OE2 GLU A   5      -4.231  11.047 -10.750  1.00 98.71           O  
ATOM     97  N   MET A   6      -0.503   7.104  -9.016  1.00 98.63           N  
ATOM     98  H   MET A   6      -0.844   6.787  -9.912  1.00 98.63           H  
ATOM     99  CA  MET A   6       0.924   6.927  -8.755  1.00 98.63           C  
ATOM    100  HA  MET A   6       1.213   7.523  -7.889  1.00 98.63           H  
ATOM    101  C   MET A   6       1.747   7.401  -9.951  1.00 98.63           C  
ATOM    102  CB  MET A   6       1.222   5.452  -8.452  1.00 98.63           C  
ATOM    103  HB2 MET A   6       2.300   5.298  -8.415  1.00 98.63           H  
ATOM    104  HB3 MET A   6       0.815   4.838  -9.255  1.00 98.63           H  
ATOM    105  O   MET A   6       1.356   7.209 -11.104  1.00 98.63           O  
ATOM    106  CG  MET A   6       0.621   5.002  -7.117  1.00 98.63           C  
ATOM    107  HG2 MET A   6       1.132   5.532  -6.314  1.00 98.63           H  
ATOM    108  HG3 MET A   6      -0.434   5.275  -7.083  1.00 98.63           H  
ATOM    109  SD  MET A   6       0.745   3.225  -6.802  1.00 98.63           S  
ATOM    110  CE  MET A   6      -0.576   2.603  -7.876  1.00 98.63           C  
ATOM    111  HE1 MET A   6      -0.674   1.528  -7.729  1.00 98.63           H  
ATOM    112  HE2 MET A   6      -0.332   2.805  -8.919  1.00 98.63           H  
ATOM    113  HE3 MET A   6      -1.519   3.084  -7.616  1.00 98.63           H  
ATOM    114  N   GLU A   7       2.910   7.987  -9.681  1.00 98.17           N  
ATOM    115  H   GLU A   7       3.157   8.132  -8.713  1.00 98.17           H  
ATOM    116  CA  GLU A   7       3.853   8.446 -10.704  1.00 98.17           C  
ATOM    117  HA  GLU A   7       3.565   8.027 -11.669  1.00 98.17           H  
ATOM    118  C   GLU A   7       5.270   7.946 -10.396  1.00 98.17           C  
ATOM    119  CB  GLU A   7       3.776   9.980 -10.830  1.00 98.17           C  
ATOM    120  HB2 GLU A   7       2.736  10.259 -10.998  1.00 98.17           H  
ATOM    121  HB3 GLU A   7       4.114  10.428  -9.895  1.00 98.17           H  
ATOM    122  O   GLU A   7       5.774   8.091  -9.278  1.00 98.17           O  
ATOM    123  CG  GLU A   7       4.631  10.539 -11.979  1.00 98.17           C  
ATOM    124  HG2 GLU A   7       4.345  10.053 -12.912  1.00 98.17           H  
ATOM    125  HG3 GLU A   7       5.672  10.296 -11.765  1.00 98.17           H  
ATOM    126  CD  GLU A   7       4.523  12.065 -12.146  1.00 98.17           C  
ATOM    127  OE1 GLU A   7       5.574  12.717 -12.385  1.00 98.17           O  
ATOM    128  OE2 GLU A   7       3.397  12.604 -12.062  1.00 98.17           O  
ATOM    129  N   GLU A   8       5.927   7.373 -11.403  1.00 95.47           N  
ATOM    130  H   GLU A   8       5.448   7.276 -12.287  1.00 95.47           H  
ATOM    131  CA  GLU A   8       7.354   7.050 -11.378  1.00 95.47           C  
ATOM    132  HA  GLU A   8       7.632   6.727 -10.375  1.00 95.47           H  
ATOM    133  C   GLU A   8       8.215   8.270 -11.737  1.00 95.47           C  
ATOM    134  CB  GLU A   8       7.660   5.905 -12.356  1.00 95.47           C  
ATOM    135  HB2 GLU A   8       8.739   5.840 -12.496  1.00 95.47           H  
ATOM    136  HB3 GLU A   8       7.209   6.127 -13.324  1.00 95.47           H  
ATOM    137  O   GLU A   8       7.770   9.225 -12.371  1.00 95.47           O  
ATOM    138  CG  GLU A   8       7.174   4.543 -11.856  1.00 95.47           C  
ATOM    139  HG2 GLU A   8       6.090   4.554 -11.743  1.00 95.47           H  
ATOM    140  HG3 GLU A   8       7.605   4.364 -10.870  1.00 95.47           H  
ATOM    141  CD  GLU A   8       7.619   3.436 -12.825  1.00 95.47           C  
ATOM    142  OE1 GLU A   8       8.553   2.701 -12.458  1.00 95.47           O  
ATOM    143  OE2 GLU A   8       7.070   3.358 -13.955  1.00 95.47           O  
ATOM    144  N   TRP A   9       9.508   8.223 -11.416  1.00 95.02           N  
ATOM    145  H   TRP A   9       9.855   7.423 -10.906  1.00 95.02           H  
ATOM    146  CA  TRP A   9      10.452   9.296 -11.761  1.00 95.02           C  
ATOM    147  HA  TRP A   9      10.054  10.236 -11.378  1.00 95.02           H  
ATOM    148  C   TRP A   9      10.643   9.506 -13.269  1.00 95.02           C  
ATOM    149  CB  TRP A   9      11.785   9.027 -11.063  1.00 95.02           C  
ATOM    150  HB2 TRP A   9      12.129   8.019 -11.296  1.00 95.02           H  
ATOM    151  HB3 TRP A   9      12.531   9.728 -11.437  1.00 95.02           H  
ATOM    152  O   TRP A   9      11.009  10.604 -13.684  1.00 95.02           O  
ATOM    153  CG  TRP A   9      11.691   9.198  -9.584  1.00 95.02           C  
ATOM    154  CD1 TRP A   9      11.377   8.234  -8.691  1.00 95.02           C  
ATOM    155  HD1 TRP A   9      11.195   7.195  -8.922  1.00 95.02           H  
ATOM    156  CD2 TRP A   9      11.811  10.432  -8.817  1.00 95.02           C  
ATOM    157  CE2 TRP A   9      11.527  10.141  -7.450  1.00 95.02           C  
ATOM    158  CE3 TRP A   9      12.110  11.773  -9.146  1.00 95.02           C  
ATOM    159  HE3 TRP A   9      12.316  12.021 -10.177  1.00 95.02           H  
ATOM    160  NE1 TRP A   9      11.248   8.792  -7.437  1.00 95.02           N  
ATOM    161  HE1 TRP A   9      10.938   8.253  -6.641  1.00 95.02           H  
ATOM    162  CH2 TRP A   9      11.837  12.457  -6.819  1.00 95.02           C  
ATOM    163  HH2 TRP A   9      11.802  13.235  -6.070  1.00 95.02           H  
ATOM    164  CZ2 TRP A   9      11.534  11.133  -6.461  1.00 95.02           C  
ATOM    165  HZ2 TRP A   9      11.255  10.884  -5.448  1.00 95.02           H  
ATOM    166  CZ3 TRP A   9      12.132  12.775  -8.157  1.00 95.02           C  
ATOM    167  HZ3 TRP A   9      12.344  13.797  -8.433  1.00 95.02           H  
ATOM    168  N   SER A  10      10.346   8.491 -14.085  1.00 94.67           N  
ATOM    169  H   SER A  10      10.006   7.634 -13.673  1.00 94.67           H  
ATOM    170  CA  SER A  10      10.301   8.578 -15.551  1.00 94.67           C  
ATOM    171  HA  SER A  10      11.211   9.059 -15.908  1.00 94.67           H  
ATOM    172  C   SER A  10       9.110   9.391 -16.081  1.00 94.67           C  
ATOM    173  CB  SER A  10      10.239   7.158 -16.126  1.00 94.67           C  
ATOM    174  HB2 SER A  10      11.119   6.600 -15.803  1.00 94.67           H  
ATOM    175  HB3 SER A  10      10.224   7.199 -17.215  1.00 94.67           H  
ATOM    176  O   SER A  10       9.049   9.672 -17.275  1.00 94.67           O  
ATOM    177  OG  SER A  10       9.068   6.511 -15.653  1.00 94.67           O  
ATOM    178  HG  SER A  10       9.178   5.558 -15.705  1.00 94.67           H  
ATOM    179  N   GLY A  11       8.150   9.750 -15.219  1.00 96.11           N  
ATOM    180  H   GLY A  11       8.261   9.503 -14.246  1.00 96.11           H  
ATOM    181  CA  GLY A  11       6.888  10.390 -15.592  1.00 96.11           C  
ATOM    182  HA2 GLY A  11       7.056  11.074 -16.424  1.00 96.11           H  
ATOM    183  HA3 GLY A  11       6.524  10.964 -14.739  1.00 96.11           H  
ATOM    184  C   GLY A  11       5.787   9.405 -15.995  1.00 96.11           C  
ATOM    185  O   GLY A  11       4.671   9.831 -16.295  1.00 96.11           O  
ATOM    186  N   LYS A  12       6.061   8.092 -15.991  1.00 97.73           N  
ATOM    187  H   LYS A  12       6.989   7.796 -15.726  1.00 97.73           H  
ATOM    188  CA  LYS A  12       5.035   7.070 -16.225  1.00 97.73           C  
ATOM    189  HA  LYS A  12       4.497   7.351 -17.131  1.00 97.73           H  
ATOM    190  C   LYS A  12       4.033   7.060 -15.067  1.00 97.73           C  
ATOM    191  CB  LYS A  12       5.695   5.706 -16.460  1.00 97.73           C  
ATOM    192  HB2 LYS A  12       6.462   5.821 -17.226  1.00 97.73           H  
ATOM    193  HB3 LYS A  12       6.175   5.370 -15.541  1.00 97.73           H  
ATOM    194  O   LYS A  12       4.421   7.083 -13.899  1.00 97.73           O  
ATOM    195  CG  LYS A  12       4.682   4.651 -16.927  1.00 97.73           C  
ATOM    196  HG2 LYS A  12       3.999   4.419 -16.109  1.00 97.73           H  
ATOM    197  HG3 LYS A  12       4.109   5.035 -17.770  1.00 97.73           H  
ATOM    198  CD  LYS A  12       5.415   3.377 -17.359  1.00 97.73           C  
ATOM    199  HD2 LYS A  12       6.107   3.094 -16.566  1.00 97.73           H  
ATOM    200  HD3 LYS A  12       6.000   3.576 -18.257  1.00 97.73           H  
ATOM    201  CE  LYS A  12       4.418   2.243 -17.636  1.00 97.73           C  
ATOM    202  HE2 LYS A  12       3.610   2.317 -16.908  1.00 97.73           H  
ATOM    203  HE3 LYS A  12       3.994   2.367 -18.633  1.00 97.73           H  
ATOM    204  NZ  LYS A  12       5.073   0.921 -17.489  1.00 97.73           N  
ATOM    205  HZ1 LYS A  12       5.891   0.837 -18.075  1.00 97.73           H  
ATOM    206  HZ2 LYS A  12       5.372   0.837 -16.528  1.00 97.73           H  
ATOM    207  HZ3 LYS A  12       4.430   0.162 -17.667  1.00 97.73           H  
ATOM    208  N   LYS A  13       2.743   7.034 -15.408  1.00 98.48           N  
ATOM    209  H   LYS A  13       2.518   6.976 -16.391  1.00 98.48           H  
ATOM    210  CA  LYS A  13       1.631   7.115 -14.456  1.00 98.48           C  
ATOM    211  HA  LYS A  13       2.035   7.293 -13.459  1.00 98.48           H  
ATOM    212  C   LYS A  13       0.852   5.812 -14.382  1.00 98.48           C  
ATOM    213  CB  LYS A  13       0.698   8.285 -14.794  1.00 98.48           C  
ATOM    214  HB2 LYS A  13       0.341   8.187 -15.819  1.00 98.48           H  
ATOM    215  HB3 LYS A  13      -0.160   8.249 -14.123  1.00 98.48           H  
ATOM    216  O   LYS A  13       0.620   5.153 -15.397  1.00 98.48           O  
ATOM    217  CG  LYS A  13       1.401   9.635 -14.614  1.00 98.48           C  
ATOM    218  HG2 LYS A  13       2.218   9.724 -15.330  1.00 98.48           H  
ATOM    219  HG3 LYS A  13       1.806   9.692 -13.604  1.00 98.48           H  
ATOM    220  CD  LYS A  13       0.421  10.790 -14.827  1.00 98.48           C  
ATOM    221  HD2 LYS A  13       0.041  10.770 -15.848  1.00 98.48           H  
ATOM    222  HD3 LYS A  13      -0.407  10.688 -14.124  1.00 98.48           H  
ATOM    223  CE  LYS A  13       1.160  12.104 -14.563  1.00 98.48           C  
ATOM    224  HE2 LYS A  13       1.646  12.039 -13.590  1.00 98.48           H  
ATOM    225  HE3 LYS A  13       1.949  12.227 -15.305  1.00 98.48           H  
ATOM    226  NZ  LYS A  13       0.233  13.260 -14.574  1.00 98.48           N  
ATOM    227  HZ1 LYS A  13      -0.483  13.122 -13.876  1.00 98.48           H  
ATOM    228  HZ2 LYS A  13      -0.194  13.378 -15.482  1.00 98.48           H  
ATOM    229  HZ3 LYS A  13       0.747  14.092 -14.322  1.00 98.48           H  
ATOM    230  N   TYR A  14       0.391   5.506 -13.181  1.00 98.68           N  
ATOM    231  H   TYR A  14       0.604   6.133 -12.417  1.00 98.68           H  
ATOM    232  CA  TYR A  14      -0.409   4.335 -12.869  1.00 98.68           C  
ATOM    233  HA  TYR A  14      -0.789   3.899 -13.793  1.00 98.68           H  
ATOM    234  C   TYR A  14      -1.591   4.733 -12.002  1.00 98.68           C  
ATOM    235  CB  TYR A  14       0.429   3.276 -12.153  1.00 98.68           C  
ATOM    236  HB2 TYR A  14      -0.189   2.391 -11.997  1.00 98.68           H  
ATOM    237  HB3 TYR A  14       0.720   3.651 -11.172  1.00 98.68           H  
ATOM    238  O   TYR A  14      -1.567   5.748 -11.304  1.00 98.68           O  
ATOM    239  CG  TYR A  14       1.674   2.864 -12.897  1.00 98.68           C  
ATOM    240  CD1 TYR A  14       1.687   1.695 -13.681  1.00 98.68           C  
ATOM    241  HD1 TYR A  14       0.798   1.087 -13.765  1.00 98.68           H  
ATOM    242  CD2 TYR A  14       2.827   3.657 -12.790  1.00 98.68           C  
ATOM    243  HD2 TYR A  14       2.820   4.558 -12.194  1.00 98.68           H  
ATOM    244  CE1 TYR A  14       2.877   1.283 -14.309  1.00 98.68           C  
ATOM    245  HE1 TYR A  14       2.911   0.344 -14.841  1.00 98.68           H  
ATOM    246  CE2 TYR A  14       3.998   3.272 -13.450  1.00 98.68           C  
ATOM    247  HE2 TYR A  14       4.869   3.906 -13.384  1.00 98.68           H  
ATOM    248  OH  TYR A  14       5.213   1.651 -14.725  1.00 98.68           O  
ATOM    249  HH  TYR A  14       5.928   2.205 -14.404  1.00 98.68           H  
ATOM    250  CZ  TYR A  14       4.044   2.062 -14.169  1.00 98.68           C  
ATOM    251  N   TYR A  15      -2.622   3.907 -12.030  1.00 98.74           N  
ATOM    252  H   TYR A  15      -2.598   3.110 -12.650  1.00 98.74           H  
ATOM    253  CA  TYR A  15      -3.746   4.024 -11.137  1.00 98.74           C  
ATOM    254  HA  TYR A  15      -3.385   4.531 -10.242  1.00 98.74           H  
ATOM    255  C   TYR A  15      -4.252   2.646 -10.708  1.00 98.74           C  
ATOM    256  CB  TYR A  15      -4.836   4.898 -11.772  1.00 98.74           C  
ATOM    257  HB2 TYR A  15      -4.385   5.806 -12.171  1.00 98.74           H  
ATOM    258  HB3 TYR A  15      -5.520   5.209 -10.982  1.00 98.74           H  
ATOM    259  O   TYR A  15      -4.199   1.666 -11.458  1.00 98.74           O  
ATOM    260  CG  TYR A  15      -5.635   4.212 -12.863  1.00 98.74           C  
ATOM    261  CD1 TYR A  15      -5.185   4.190 -14.196  1.00 98.74           C  
ATOM    262  HD1 TYR A  15      -4.250   4.664 -14.454  1.00 98.74           H  
ATOM    263  CD2 TYR A  15      -6.824   3.553 -12.516  1.00 98.74           C  
ATOM    264  HD2 TYR A  15      -7.120   3.525 -11.477  1.00 98.74           H  
ATOM    265  CE1 TYR A  15      -5.927   3.506 -15.180  1.00 98.74           C  
ATOM    266  HE1 TYR A  15      -5.568   3.468 -16.198  1.00 98.74           H  
ATOM    267  CE2 TYR A  15      -7.586   2.892 -13.494  1.00 98.74           C  
ATOM    268  HE2 TYR A  15      -8.492   2.369 -13.229  1.00 98.74           H  
ATOM    269  OH  TYR A  15      -7.847   2.175 -15.758  1.00 98.74           O  
ATOM    270  HH  TYR A  15      -7.449   2.199 -16.631  1.00 98.74           H  
ATOM    271  CZ  TYR A  15      -7.130   2.855 -14.828  1.00 98.74           C  
ATOM    272  N   ALA A  16      -4.769   2.605  -9.488  1.00 98.83           N  
ATOM    273  H   ALA A  16      -4.742   3.456  -8.944  1.00 98.83           H  
ATOM    274  CA  ALA A  16      -5.484   1.482  -8.906  1.00 98.83           C  
ATOM    275  HA  ALA A  16      -5.683   0.724  -9.664  1.00 98.83           H  
ATOM    276  C   ALA A  16      -6.822   1.993  -8.366  1.00 98.83           C  
ATOM    277  CB  ALA A  16      -4.622   0.861  -7.801  1.00 98.83           C  
ATOM    278  HB1 ALA A  16      -4.352   1.616  -7.062  1.00 98.83           H  
ATOM    279  HB2 ALA A  16      -3.710   0.442  -8.227  1.00 98.83           H  
ATOM    280  HB3 ALA A  16      -5.183   0.074  -7.297  1.00 98.83           H  
ATOM    281  O   ALA A  16      -6.878   3.044  -7.727  1.00 98.83           O  
ATOM    282  N   VAL A  17      -7.904   1.272  -8.626  1.00 98.70           N  
ATOM    283  H   VAL A  17      -7.822   0.438  -9.189  1.00 98.70           H  
ATOM    284  CA  VAL A  17      -9.231   1.568  -8.089  1.00 98.70           C  
ATOM    285  HA  VAL A  17      -9.152   2.378  -7.364  1.00 98.70           H  
ATOM    286  C   VAL A  17      -9.751   0.339  -7.367  1.00 98.70           C  
ATOM    287  CB  VAL A  17     -10.222   2.009  -9.179  1.00 98.70           C  
ATOM    288  HB  VAL A  17     -10.324   1.203  -9.906  1.00 98.70           H  
ATOM    289  O   VAL A  17      -9.700  -0.762  -7.901  1.00 98.70           O  
ATOM    290  CG1 VAL A  17     -11.594   2.353  -8.581  1.00 98.70           C  
ATOM    291 HG11 VAL A  17     -12.047   1.470  -8.129  1.00 98.70           H  
ATOM    292 HG12 VAL A  17     -12.264   2.701  -9.367  1.00 98.70           H  
ATOM    293 HG13 VAL A  17     -11.492   3.131  -7.825  1.00 98.70           H  
ATOM    294  CG2 VAL A  17      -9.742   3.265  -9.910  1.00 98.70           C  
ATOM    295 HG21 VAL A  17      -8.808   3.026 -10.418  1.00 98.70           H  
ATOM    296 HG22 VAL A  17      -9.590   4.073  -9.194  1.00 98.70           H  
ATOM    297 HG23 VAL A  17     -10.481   3.555 -10.657  1.00 98.70           H  
ATOM    298  N   TYR A  18     -10.293   0.552  -6.174  1.00 98.57           N  
ATOM    299  H   TYR A  18     -10.280   1.496  -5.814  1.00 98.57           H  
ATOM    300  CA  TYR A  18     -10.993  -0.455  -5.388  1.00 98.57           C  
ATOM    301  HA  TYR A  18     -11.007  -1.402  -5.928  1.00 98.57           H  
ATOM    302  C   TYR A  18     -12.433   0.008  -5.186  1.00 98.57           C  
ATOM    303  CB  TYR A  18     -10.259  -0.695  -4.066  1.00 98.57           C  
ATOM    304  HB2 TYR A  18     -10.818  -1.430  -3.486  1.00 98.57           H  
ATOM    305  HB3 TYR A  18     -10.240   0.229  -3.488  1.00 98.57           H  
ATOM    306  O   TYR A  18     -12.692   1.067  -4.594  1.00 98.57           O  
ATOM    307  CG  TYR A  18      -8.838  -1.194  -4.247  1.00 98.57           C  
ATOM    308  CD1 TYR A  18      -8.565  -2.576  -4.230  1.00 98.57           C  
ATOM    309  HD1 TYR A  18      -9.357  -3.294  -4.079  1.00 98.57           H  
ATOM    310  CD2 TYR A  18      -7.789  -0.272  -4.439  1.00 98.57           C  
ATOM    311  HD2 TYR A  18      -7.999   0.787  -4.451  1.00 98.57           H  
ATOM    312  CE1 TYR A  18      -7.245  -3.034  -4.400  1.00 98.57           C  
ATOM    313  HE1 TYR A  18      -7.018  -4.090  -4.394  1.00 98.57           H  
ATOM    314  CE2 TYR A  18      -6.472  -0.727  -4.622  1.00 98.57           C  
ATOM    315  HE2 TYR A  18      -5.672  -0.019  -4.781  1.00 98.57           H  
ATOM    316  OH  TYR A  18      -4.942  -2.554  -4.861  1.00 98.57           O  
ATOM    317  HH  TYR A  18      -4.292  -1.859  -4.985  1.00 98.57           H  
ATOM    318  CZ  TYR A  18      -6.200  -2.112  -4.613  1.00 98.57           C  
ATOM    319  N   ASN A  19     -13.382  -0.763  -5.718  1.00 97.41           N  
ATOM    320  H   ASN A  19     -13.094  -1.604  -6.197  1.00 97.41           H  
ATOM    321  CA  ASN A  19     -14.808  -0.431  -5.665  1.00 97.41           C  
ATOM    322  HA  ASN A  19     -14.957   0.559  -6.096  1.00 97.41           H  
ATOM    323  C   ASN A  19     -15.321  -0.355  -4.223  1.00 97.41           C  
ATOM    324  CB  ASN A  19     -15.585  -1.456  -6.509  1.00 97.41           C  
ATOM    325  HB2 ASN A  19     -15.265  -2.466  -6.254  1.00 97.41           H  
ATOM    326  HB3 ASN A  19     -16.650  -1.369  -6.296  1.00 97.41           H  
ATOM    327  O   ASN A  19     -16.071   0.565  -3.878  1.00 97.41           O  
ATOM    328  CG  ASN A  19     -15.404  -1.214  -7.996  1.00 97.41           C  
ATOM    329  ND2 ASN A  19     -15.493  -2.233  -8.817  1.00 97.41           N  
ATOM    330 HD21 ASN A  19     -15.623  -3.172  -8.470  1.00 97.41           H  
ATOM    331 HD22 ASN A  19     -15.359  -2.032  -9.798  1.00 97.41           H  
ATOM    332  OD1 ASN A  19     -15.204  -0.098  -8.438  1.00 97.41           O  
ATOM    333  N   TYR A  20     -14.838  -1.250  -3.361  1.00 97.44           N  
ATOM    334  H   TYR A  20     -14.169  -1.931  -3.691  1.00 97.44           H  
ATOM    335  CA  TYR A  20     -15.114  -1.236  -1.933  1.00 97.44           C  
ATOM    336  HA  TYR A  20     -15.927  -0.539  -1.730  1.00 97.44           H  
ATOM    337  C   TYR A  20     -13.881  -0.773  -1.155  1.00 97.44           C  
ATOM    338  CB  TYR A  20     -15.593  -2.618  -1.502  1.00 97.44           C  
ATOM    339  HB2 TYR A  20     -16.425  -2.924  -2.135  1.00 97.44           H  
ATOM    340  HB3 TYR A  20     -14.776  -3.323  -1.657  1.00 97.44           H  
ATOM    341  O   TYR A  20     -12.769  -1.239  -1.388  1.00 97.44           O  
ATOM    342  CG  TYR A  20     -16.044  -2.675  -0.059  1.00 97.44           C  
ATOM    343  CD1 TYR A  20     -15.278  -3.383   0.882  1.00 97.44           C  
ATOM    344  HD1 TYR A  20     -14.372  -3.888   0.581  1.00 97.44           H  
ATOM    345  CD2 TYR A  20     -17.239  -2.040   0.338  1.00 97.44           C  
ATOM    346  HD2 TYR A  20     -17.843  -1.522  -0.393  1.00 97.44           H  
ATOM    347  CE1 TYR A  20     -15.718  -3.475   2.212  1.00 97.44           C  
ATOM    348  HE1 TYR A  20     -15.165  -4.083   2.913  1.00 97.44           H  
ATOM    349  CE2 TYR A  20     -17.658  -2.099   1.682  1.00 97.44           C  
ATOM    350  HE2 TYR A  20     -18.575  -1.623   1.997  1.00 97.44           H  
ATOM    351  OH  TYR A  20     -17.293  -2.907   3.921  1.00 97.44           O  
ATOM    352  HH  TYR A  20     -16.718  -3.511   4.396  1.00 97.44           H  
ATOM    353  CZ  TYR A  20     -16.895  -2.822   2.623  1.00 97.44           C  
ATOM    354  N   PHE A  21     -14.093   0.182  -0.253  1.00 97.72           N  
ATOM    355  H   PHE A  21     -15.048   0.446  -0.056  1.00 97.72           H  
ATOM    356  CA  PHE A  21     -13.075   0.705   0.650  1.00 97.72           C  
ATOM    357  HA  PHE A  21     -12.371  -0.087   0.906  1.00 97.72           H  
ATOM    358  C   PHE A  21     -13.758   1.199   1.919  1.00 97.72           C  
ATOM    359  CB  PHE A  21     -12.297   1.849  -0.011  1.00 97.72           C  
ATOM    360  HB2 PHE A  21     -11.727   1.444  -0.848  1.00 97.72           H  
ATOM    361  HB3 PHE A  21     -13.001   2.578  -0.412  1.00 97.72           H  
ATOM    362  O   PHE A  21     -14.658   2.044   1.848  1.00 97.72           O  
ATOM    363  CG  PHE A  21     -11.342   2.556   0.937  1.00 97.72           C  
ATOM    364  CD1 PHE A  21     -11.688   3.800   1.502  1.00 97.72           C  
ATOM    365  HD1 PHE A  21     -12.642   4.252   1.275  1.00 97.72           H  
ATOM    366  CD2 PHE A  21     -10.111   1.962   1.267  1.00 97.72           C  
ATOM    367  HD2 PHE A  21      -9.845   0.999   0.855  1.00 97.72           H  
ATOM    368  CE1 PHE A  21     -10.802   4.450   2.380  1.00 97.72           C  
ATOM    369  HE1 PHE A  21     -11.071   5.397   2.823  1.00 97.72           H  
ATOM    370  CE2 PHE A  21      -9.222   2.617   2.138  1.00 97.72           C  
ATOM    371  HE2 PHE A  21      -8.276   2.162   2.390  1.00 97.72           H  
ATOM    372  CZ  PHE A  21      -9.565   3.861   2.692  1.00 97.72           C  
ATOM    373  HZ  PHE A  21      -8.883   4.352   3.371  1.00 97.72           H  
ATOM    374  N   ARG A  22     -13.322   0.684   3.063  1.00 97.66           N  
ATOM    375  H   ARG A  22     -12.632  -0.053   3.015  1.00 97.66           H  
ATOM    376  CA  ARG A  22     -13.766   1.090   4.392  1.00 97.66           C  
ATOM    377  HA  ARG A  22     -14.040   2.145   4.373  1.00 97.66           H  
ATOM    378  C   ARG A  22     -12.614   0.917   5.375  1.00 97.66           C  
ATOM    379  CB  ARG A  22     -14.998   0.253   4.772  1.00 97.66           C  
ATOM    380  HB2 ARG A  22     -14.778  -0.800   4.598  1.00 97.66           H  
ATOM    381  HB3 ARG A  22     -15.830   0.535   4.128  1.00 97.66           H  
ATOM    382  O   ARG A  22     -11.836  -0.021   5.267  1.00 97.66           O  
ATOM    383  CG  ARG A  22     -15.413   0.425   6.237  1.00 97.66           C  
ATOM    384  HG2 ARG A  22     -15.629   1.472   6.453  1.00 97.66           H  
ATOM    385  HG3 ARG A  22     -14.601   0.086   6.880  1.00 97.66           H  
ATOM    386  CD  ARG A  22     -16.638  -0.426   6.551  1.00 97.66           C  
ATOM    387  HD2 ARG A  22     -17.529   0.064   6.158  1.00 97.66           H  
ATOM    388  HD3 ARG A  22     -16.524  -1.399   6.073  1.00 97.66           H  
ATOM    389  NE  ARG A  22     -16.749  -0.632   8.002  1.00 97.66           N  
ATOM    390  HE  ARG A  22     -15.913  -0.507   8.555  1.00 97.66           H  
ATOM    391  NH1 ARG A  22     -18.791  -1.676   8.025  1.00 97.66           N  
ATOM    392 HH11 ARG A  22     -19.493  -2.194   8.535  1.00 97.66           H  
ATOM    393 HH12 ARG A  22     -18.827  -1.592   7.019  1.00 97.66           H  
ATOM    394  NH2 ARG A  22     -17.585  -1.462   9.905  1.00 97.66           N  
ATOM    395 HH21 ARG A  22     -18.214  -2.075  10.403  1.00 97.66           H  
ATOM    396 HH22 ARG A  22     -16.636  -1.373  10.239  1.00 97.66           H  
ATOM    397  CZ  ARG A  22     -17.720  -1.245   8.635  1.00 97.66           C  
ATOM    398  N   VAL A  23     -12.554   1.805   6.358  1.00 98.23           N  
ATOM    399  H   VAL A  23     -13.258   2.527   6.407  1.00 98.23           H  
ATOM    400  CA  VAL A  23     -11.640   1.708   7.496  1.00 98.23           C  
ATOM    401  HA  VAL A  23     -11.071   0.780   7.443  1.00 98.23           H  
ATOM    402  C   VAL A  23     -12.492   1.674   8.758  1.00 98.23           C  
ATOM    403  CB  VAL A  23     -10.637   2.875   7.481  1.00 98.23           C  
ATOM    404  HB  VAL A  23     -11.180   3.820   7.516  1.00 98.23           H  
ATOM    405  O   VAL A  23     -13.401   2.495   8.907  1.00 98.23           O  
ATOM    406  CG1 VAL A  23      -9.674   2.820   8.665  1.00 98.23           C  
ATOM    407 HG11 VAL A  23      -9.147   1.866   8.653  1.00 98.23           H  
ATOM    408 HG12 VAL A  23      -8.949   3.631   8.599  1.00 98.23           H  
ATOM    409 HG13 VAL A  23     -10.219   2.925   9.603  1.00 98.23           H  
ATOM    410  CG2 VAL A  23      -9.788   2.846   6.201  1.00 98.23           C  
ATOM    411 HG21 VAL A  23      -9.249   1.901   6.134  1.00 98.23           H  
ATOM    412 HG22 VAL A  23     -10.418   2.957   5.319  1.00 98.23           H  
ATOM    413 HG23 VAL A  23      -9.068   3.665   6.213  1.00 98.23           H  
ATOM    414  N   ASP A  24     -12.254   0.699   9.630  1.00 98.48           N  
ATOM    415  H   ASP A  24     -11.536   0.021   9.418  1.00 98.48           H  
ATOM    416  CA  ASP A  24     -12.958   0.608  10.907  1.00 98.48           C  
ATOM    417  HA  ASP A  24     -14.010   0.834  10.733  1.00 98.48           H  
ATOM    418  C   ASP A  24     -12.472   1.663  11.913  1.00 98.48           C  
ATOM    419  CB  ASP A  24     -12.877  -0.818  11.474  1.00 98.48           C  
ATOM    420  HB2 ASP A  24     -11.845  -1.167  11.441  1.00 98.48           H  
ATOM    421  HB3 ASP A  24     -13.196  -0.793  12.516  1.00 98.48           H  
ATOM    422  O   ASP A  24     -11.550   2.439  11.671  1.00 98.48           O  
ATOM    423  CG  ASP A  24     -13.808  -1.813  10.778  1.00 98.48           C  
ATOM    424  OD1 ASP A  24     -14.838  -1.382  10.193  1.00 98.48           O  
ATOM    425  OD2 ASP A  24     -13.550  -3.027  10.916  1.00 98.48           O  
ATOM    426  N   SER A  25     -13.133   1.724  13.066  1.00 98.11           N  
ATOM    427  H   SER A  25     -13.834   1.022  13.257  1.00 98.11           H  
ATOM    428  CA  SER A  25     -12.774   2.651  14.136  1.00 98.11           C  
ATOM    429  HA  SER A  25     -12.555   3.621  13.689  1.00 98.11           H  
ATOM    430  C   SER A  25     -11.523   2.209  14.905  1.00 98.11           C  
ATOM    431  CB  SER A  25     -13.973   2.826  15.073  1.00 98.11           C  
ATOM    432  HB2 SER A  25     -14.842   3.114  14.482  1.00 98.11           H  
ATOM    433  HB3 SER A  25     -13.765   3.621  15.789  1.00 98.11           H  
ATOM    434  O   SER A  25     -11.035   1.084  14.768  1.00 98.11           O  
ATOM    435  OG  SER A  25     -14.255   1.627  15.774  1.00 98.11           O  
ATOM    436  HG  SER A  25     -15.171   1.653  16.059  1.00 98.11           H  
ATOM    437  N   LEU A  26     -11.056   3.082  15.804  1.00 97.25           N  
ATOM    438  H   LEU A  26     -11.435   4.018  15.803  1.00 97.25           H  
ATOM    439  CA  LEU A  26      -9.964   2.801  16.741  1.00 97.25           C  
ATOM    440  HA  LEU A  26      -9.040   2.693  16.172  1.00 97.25           H  
ATOM    441  C   LEU A  26     -10.173   1.505  17.542  1.00 97.25           C  
ATOM    442  CB  LEU A  26      -9.836   4.005  17.693  1.00 97.25           C  
ATOM    443  HB2 LEU A  26     -10.793   4.152  18.194  1.00 97.25           H  
ATOM    444  HB3 LEU A  26      -9.623   4.898  17.105  1.00 97.25           H  
ATOM    445  O   LEU A  26      -9.213   0.786  17.781  1.00 97.25           O  
ATOM    446  CG  LEU A  26      -8.746   3.854  18.775  1.00 97.25           C  
ATOM    447  HG  LEU A  26      -8.939   2.963  19.373  1.00 97.25           H  
ATOM    448  CD1 LEU A  26      -7.341   3.769  18.186  1.00 97.25           C  
ATOM    449 HD11 LEU A  26      -6.617   3.641  18.991  1.00 97.25           H  
ATOM    450 HD12 LEU A  26      -7.253   2.903  17.530  1.00 97.25           H  
ATOM    451 HD13 LEU A  26      -7.105   4.682  17.639  1.00 97.25           H  
ATOM    452  CD2 LEU A  26      -8.799   5.057  19.715  1.00 97.25           C  
ATOM    453 HD21 LEU A  26      -8.044   4.943  20.492  1.00 97.25           H  
ATOM    454 HD22 LEU A  26      -9.779   5.117  20.189  1.00 97.25           H  
ATOM    455 HD23 LEU A  26      -8.604   5.976  19.162  1.00 97.25           H  
ATOM    456  N   LYS A  27     -11.419   1.164  17.909  1.00 97.86           N  
ATOM    457  H   LYS A  27     -12.173   1.769  17.618  1.00 97.86           H  
ATOM    458  CA  LYS A  27     -11.742  -0.083  18.634  1.00 97.86           C  
ATOM    459  HA  LYS A  27     -11.203  -0.087  19.582  1.00 97.86           H  
ATOM    460  C   LYS A  27     -11.276  -1.340  17.885  1.00 97.86           C  
ATOM    461  CB  LYS A  27     -13.258  -0.131  18.901  1.00 97.86           C  
ATOM    462  HB2 LYS A  27     -13.542   0.753  19.472  1.00 97.86           H  
ATOM    463  HB3 LYS A  27     -13.787  -0.116  17.948  1.00 97.86           H  
ATOM    464  O   LYS A  27     -11.051  -2.376  18.502  1.00 97.86           O  
ATOM    465  CG  LYS A  27     -13.681  -1.386  19.683  1.00 97.86           C  
ATOM    466  HG2 LYS A  27     -13.459  -2.275  19.093  1.00 97.86           H  
ATOM    467  HG3 LYS A  27     -13.126  -1.432  20.619  1.00 97.86           H  
ATOM    468  CD  LYS A  27     -15.182  -1.411  19.977  1.00 97.86           C  
ATOM    469  HD2 LYS A  27     -15.444  -0.567  20.614  1.00 97.86           H  
ATOM    470  HD3 LYS A  27     -15.729  -1.350  19.036  1.00 97.86           H  
ATOM    471  CE  LYS A  27     -15.505  -2.733  20.682  1.00 97.86           C  
ATOM    472  HE2 LYS A  27     -14.948  -2.775  21.618  1.00 97.86           H  
ATOM    473  HE3 LYS A  27     -15.150  -3.550  20.052  1.00 97.86           H  
ATOM    474  NZ  LYS A  27     -16.959  -2.882  20.935  1.00 97.86           N  
ATOM    475  HZ1 LYS A  27     -17.464  -2.862  20.061  1.00 97.86           H  
ATOM    476  HZ2 LYS A  27     -17.143  -3.763  21.391  1.00 97.86           H  
ATOM    477  HZ3 LYS A  27     -17.292  -2.135  21.528  1.00 97.86           H  
ATOM    478  N   HIS A  28     -11.163  -1.246  16.564  1.00 98.01           N  
ATOM    479  H   HIS A  28     -11.314  -0.342  16.139  1.00 98.01           H  
ATOM    480  CA  HIS A  28     -10.716  -2.317  15.682  1.00 98.01           C  
ATOM    481  HA  HIS A  28     -10.540  -3.218  16.269  1.00 98.01           H  
ATOM    482  C   HIS A  28      -9.374  -1.977  15.019  1.00 98.01           C  
ATOM    483  CB  HIS A  28     -11.833  -2.617  14.674  1.00 98.01           C  
ATOM    484  HB2 HIS A  28     -12.012  -1.719  14.083  1.00 98.01           H  
ATOM    485  HB3 HIS A  28     -11.514  -3.410  13.999  1.00 98.01           H  
ATOM    486  O   HIS A  28      -9.091  -2.474  13.932  1.00 98.01           O  
ATOM    487  CG  HIS A  28     -13.116  -3.047  15.338  1.00 98.01           C  
ATOM    488  CD2 HIS A  28     -14.244  -2.295  15.527  1.00 98.01           C  
ATOM    489  HD2 HIS A  28     -14.379  -1.274  15.200  1.00 98.01           H  
ATOM    490  ND1 HIS A  28     -13.343  -4.269  15.921  1.00 98.01           N  
ATOM    491  HD1 HIS A  28     -12.697  -5.046  15.929  1.00 98.01           H  
ATOM    492  CE1 HIS A  28     -14.581  -4.261  16.437  1.00 98.01           C  
ATOM    493  HE1 HIS A  28     -15.042  -5.101  16.935  1.00 98.01           H  
ATOM    494  NE2 HIS A  28     -15.168  -3.067  16.248  1.00 98.01           N  
ATOM    495  N   ASN A  29      -8.568  -1.115  15.651  1.00 98.23           N  
ATOM    496  H   ASN A  29      -8.833  -0.785  16.567  1.00 98.23           H  
ATOM    497  CA  ASN A  29      -7.242  -0.695  15.192  1.00 98.23           C  
ATOM    498  HA  ASN A  29      -6.956   0.170  15.790  1.00 98.23           H  
ATOM    499  C   ASN A  29      -7.242  -0.207  13.735  1.00 98.23           C  
ATOM    500  CB  ASN A  29      -6.212  -1.803  15.488  1.00 98.23           C  
ATOM    501  HB2 ASN A  29      -6.474  -2.701  14.929  1.00 98.23           H  
ATOM    502  HB3 ASN A  29      -5.224  -1.476  15.164  1.00 98.23           H  
ATOM    503  O   ASN A  29      -6.345  -0.536  12.964  1.00 98.23           O  
ATOM    504  CG  ASN A  29      -6.113  -2.156  16.961  1.00 98.23           C  
ATOM    505  ND2 ASN A  29      -5.484  -3.253  17.296  1.00 98.23           N  
ATOM    506 HD21 ASN A  29      -5.316  -3.352  18.287  1.00 98.23           H  
ATOM    507 HD22 ASN A  29      -4.800  -3.647  16.666  1.00 98.23           H  
ATOM    508  OD1 ASN A  29      -6.615  -1.468  17.832  1.00 98.23           O  
ATOM    509  N   TYR A  30      -8.280   0.540  13.339  1.00 98.53           N  
ATOM    510  H   TYR A  30      -9.008   0.746  14.008  1.00 98.53           H  
ATOM    511  CA  TYR A  30      -8.421   1.077  11.982  1.00 98.53           C  
ATOM    512  HA  TYR A  30      -9.432   1.479  11.906  1.00 98.53           H  
ATOM    513  C   TYR A  30      -8.315   0.016  10.881  1.00 98.53           C  
ATOM    514  CB  TYR A  30      -7.455   2.247  11.762  1.00 98.53           C  
ATOM    515  HB2 TYR A  30      -7.646   2.689  10.784  1.00 98.53           H  
ATOM    516  HB3 TYR A  30      -6.432   1.871  11.751  1.00 98.53           H  
ATOM    517  O   TYR A  30      -7.718   0.255   9.835  1.00 98.53           O  
ATOM    518  CG  TYR A  30      -7.568   3.337  12.798  1.00 98.53           C  
ATOM    519  CD1 TYR A  30      -8.600   4.287  12.700  1.00 98.53           C  
ATOM    520  HD1 TYR A  30      -9.316   4.219  11.895  1.00 98.53           H  
ATOM    521  CD2 TYR A  30      -6.636   3.400  13.850  1.00 98.53           C  
ATOM    522  HD2 TYR A  30      -5.843   2.669  13.914  1.00 98.53           H  
ATOM    523  CE1 TYR A  30      -8.686   5.324  13.646  1.00 98.53           C  
ATOM    524  HE1 TYR A  30      -9.458   6.075  13.571  1.00 98.53           H  
ATOM    525  CE2 TYR A  30      -6.716   4.437  14.795  1.00 98.53           C  
ATOM    526  HE2 TYR A  30      -5.979   4.496  15.581  1.00 98.53           H  
ATOM    527  OH  TYR A  30      -7.815   6.417  15.588  1.00 98.53           O  
ATOM    528  HH  TYR A  30      -7.063   6.404  16.185  1.00 98.53           H  
ATOM    529  CZ  TYR A  30      -7.739   5.404  14.688  1.00 98.53           C  
ATOM    530  N   ARG A  31      -8.877  -1.170  11.117  1.00 98.72           N  
ATOM    531  H   ARG A  31      -9.251  -1.339  12.040  1.00 98.72           H  
ATOM    532  CA  ARG A  31      -8.859  -2.285  10.167  1.00 98.72           C  
ATOM    533  HA  ARG A  31      -7.825  -2.610  10.047  1.00 98.72           H  
ATOM    534  C   ARG A  31      -9.354  -1.886   8.779  1.00 98.72           C  
ATOM    535  CB  ARG A  31      -9.666  -3.430  10.773  1.00 98.72           C  
ATOM    536  HB2 ARG A  31      -9.223  -3.659  11.742  1.00 98.72           H  
ATOM    537  HB3 ARG A  31     -10.696  -3.110  10.930  1.00 98.72           H  
ATOM    538  O   ARG A  31     -10.420  -1.279   8.651  1.00 98.72           O  
ATOM    539  CG  ARG A  31      -9.669  -4.704   9.927  1.00 98.72           C  
ATOM    540  HG2 ARG A  31     -10.247  -4.540   9.017  1.00 98.72           H  
ATOM    541  HG3 ARG A  31      -8.650  -4.983   9.658  1.00 98.72           H  
ATOM    542  CD  ARG A  31     -10.318  -5.825  10.742  1.00 98.72           C  
ATOM    543  HD2 ARG A  31     -11.275  -5.475  11.130  1.00 98.72           H  
ATOM    544  HD3 ARG A  31     -10.528  -6.655  10.067  1.00 98.72           H  
ATOM    545  NE  ARG A  31      -9.449  -6.249  11.862  1.00 98.72           N  
ATOM    546  HE  ARG A  31      -9.218  -5.531  12.534  1.00 98.72           H  
ATOM    547  NH1 ARG A  31      -8.974  -8.397  11.174  1.00 98.72           N  
ATOM    548 HH11 ARG A  31      -9.499  -8.218  10.331  1.00 98.72           H  
ATOM    549 HH12 ARG A  31      -8.270  -9.119  11.111  1.00 98.72           H  
ATOM    550  NH2 ARG A  31      -7.954  -7.568  12.956  1.00 98.72           N  
ATOM    551 HH21 ARG A  31      -7.703  -6.794  13.556  1.00 98.72           H  
ATOM    552 HH22 ARG A  31      -7.423  -8.426  13.000  1.00 98.72           H  
ATOM    553  CZ  ARG A  31      -8.805  -7.398  11.984  1.00 98.72           C  
ATOM    554  N   LEU A  32      -8.574  -2.229   7.758  1.00 98.78           N  
ATOM    555  H   LEU A  32      -7.728  -2.746   7.951  1.00 98.78           H  
ATOM    556  CA  LEU A  32      -8.916  -2.002   6.360  1.00 98.78           C  
ATOM    557  HA  LEU A  32      -9.402  -1.029   6.278  1.00 98.78           H  
ATOM    558  C   LEU A  32      -9.881  -3.073   5.869  1.00 98.78           C  
ATOM    559  CB  LEU A  32      -7.633  -1.988   5.512  1.00 98.78           C  
ATOM    560  HB2 LEU A  32      -7.108  -2.933   5.650  1.00 98.78           H  
ATOM    561  HB3 LEU A  32      -6.999  -1.182   5.881  1.00 98.78           H  
ATOM    562  O   LEU A  32      -9.699  -4.253   6.144  1.00 98.78           O  
ATOM    563  CG  LEU A  32      -7.819  -1.740   4.008  1.00 98.78           C  
ATOM    564  HG  LEU A  32      -8.441  -2.523   3.572  1.00 98.78           H  
ATOM    565  CD1 LEU A  32      -8.456  -0.375   3.733  1.00 98.78           C  
ATOM    566 HD11 LEU A  32      -9.478  -0.352   4.109  1.00 98.78           H  
ATOM    567 HD12 LEU A  32      -8.485  -0.202   2.657  1.00 98.78           H  
ATOM    568 HD13 LEU A  32      -7.872   0.409   4.216  1.00 98.78           H  
ATOM    569  CD2 LEU A  32      -6.464  -1.744   3.306  1.00 98.78           C  
ATOM    570 HD21 LEU A  32      -5.808  -0.993   3.745  1.00 98.78           H  
ATOM    571 HD22 LEU A  32      -6.003  -2.725   3.418  1.00 98.78           H  
ATOM    572 HD23 LEU A  32      -6.599  -1.539   2.244  1.00 98.78           H  
ATOM    573  N   HIS A  33     -10.863  -2.648   5.082  1.00 98.57           N  
ATOM    574  H   HIS A  33     -10.991  -1.652   4.974  1.00 98.57           H  
ATOM    575  CA  HIS A  33     -11.645  -3.517   4.218  1.00 98.57           C  
ATOM    576  HA  HIS A  33     -11.217  -4.520   4.234  1.00 98.57           H  
ATOM    577  C   HIS A  33     -11.587  -2.965   2.797  1.00 98.57           C  
ATOM    578  CB  HIS A  33     -13.085  -3.635   4.706  1.00 98.57           C  
ATOM    579  HB2 HIS A  33     -13.613  -2.696   4.536  1.00 98.57           H  
ATOM    580  HB3 HIS A  33     -13.542  -4.426   4.111  1.00 98.57           H  
ATOM    581  O   HIS A  33     -11.986  -1.818   2.562  1.00 98.57           O  
ATOM    582  CG  HIS A  33     -13.246  -4.033   6.143  1.00 98.57           C  
ATOM    583  CD2 HIS A  33     -13.177  -3.209   7.227  1.00 98.57           C  
ATOM    584  HD2 HIS A  33     -12.941  -2.155   7.221  1.00 98.57           H  
ATOM    585  ND1 HIS A  33     -13.515  -5.329   6.572  1.00 98.57           N  
ATOM    586  CE1 HIS A  33     -13.540  -5.275   7.909  1.00 98.57           C  
ATOM    587  HE1 HIS A  33     -13.692  -6.128   8.554  1.00 98.57           H  
ATOM    588  NE2 HIS A  33     -13.369  -4.011   8.329  1.00 98.57           N  
ATOM    589  HE2 HIS A  33     -13.364  -3.713   9.294  1.00 98.57           H  
ATOM    590  N   ILE A  34     -11.078  -3.745   1.852  1.00 98.56           N  
ATOM    591  H   ILE A  34     -10.787  -4.679   2.105  1.00 98.56           H  
ATOM    592  CA  ILE A  34     -10.797  -3.286   0.492  1.00 98.56           C  
ATOM    593  HA  ILE A  34     -11.522  -2.508   0.251  1.00 98.56           H  
ATOM    594  C   ILE A  34     -10.994  -4.419  -0.518  1.00 98.56           C  
ATOM    595  CB  ILE A  34      -9.390  -2.647   0.445  1.00 98.56           C  
ATOM    596  HB  ILE A  34      -9.338  -1.929   1.264  1.00 98.56           H  
ATOM    597  O   ILE A  34     -10.536  -5.535  -0.310  1.00 98.56           O  
ATOM    598  CG1 ILE A  34      -9.209  -1.850  -0.856  1.00 98.56           C  
ATOM    599 HG12 ILE A  34      -9.218  -2.543  -1.697  1.00 98.56           H  
ATOM    600 HG13 ILE A  34     -10.046  -1.160  -0.964  1.00 98.56           H  
ATOM    601  CG2 ILE A  34      -8.260  -3.667   0.657  1.00 98.56           C  
ATOM    602 HG21 ILE A  34      -8.212  -4.358  -0.185  1.00 98.56           H  
ATOM    603 HG22 ILE A  34      -8.444  -4.241   1.565  1.00 98.56           H  
ATOM    604 HG23 ILE A  34      -7.293  -3.174   0.760  1.00 98.56           H  
ATOM    605  CD1 ILE A  34      -7.915  -1.030  -0.890  1.00 98.56           C  
ATOM    606 HD11 ILE A  34      -7.937  -0.350  -1.741  1.00 98.56           H  
ATOM    607 HD12 ILE A  34      -7.817  -0.443   0.023  1.00 98.56           H  
ATOM    608 HD13 ILE A  34      -7.053  -1.689  -0.996  1.00 98.56           H  
ATOM    609  N   SER A  35     -11.710  -4.157  -1.616  1.00 98.19           N  
ATOM    610  H   SER A  35     -12.084  -3.229  -1.751  1.00 98.19           H  
ATOM    611  CA  SER A  35     -11.930  -5.165  -2.664  1.00 98.19           C  
ATOM    612  HA  SER A  35     -10.977  -5.654  -2.863  1.00 98.19           H  
ATOM    613  C   SER A  35     -12.423  -4.562  -3.985  1.00 98.19           C  
ATOM    614  CB  SER A  35     -12.907  -6.249  -2.170  1.00 98.19           C  
ATOM    615  HB2 SER A  35     -12.576  -6.630  -1.204  1.00 98.19           H  
ATOM    616  HB3 SER A  35     -12.903  -7.085  -2.870  1.00 98.19           H  
ATOM    617  O   SER A  35     -12.715  -3.364  -4.093  1.00 98.19           O  
ATOM    618  OG  SER A  35     -14.228  -5.760  -2.048  1.00 98.19           O  
ATOM    619  HG  SER A  35     -14.677  -6.327  -1.417  1.00 98.19           H  
ATOM    620  N   GLY A  36     -12.522  -5.409  -5.015  1.00 97.74           N  
ATOM    621  H   GLY A  36     -12.263  -6.373  -4.862  1.00 97.74           H  
ATOM    622  CA  GLY A  36     -13.000  -5.017  -6.342  1.00 97.74           C  
ATOM    623  HA2 GLY A  36     -13.919  -4.438  -6.244  1.00 97.74           H  
ATOM    624  HA3 GLY A  36     -13.213  -5.916  -6.922  1.00 97.74           H  
ATOM    625  C   GLY A  36     -11.973  -4.190  -7.111  1.00 97.74           C  
ATOM    626  O   GLY A  36     -12.316  -3.126  -7.638  1.00 97.74           O  
ATOM    627  N   TYR A  37     -10.723  -4.661  -7.117  1.00 98.59           N  
ATOM    628  H   TYR A  37     -10.522  -5.532  -6.647  1.00 98.59           H  
ATOM    629  CA  TYR A  37      -9.619  -4.035  -7.831  1.00 98.59           C  
ATOM    630  HA  TYR A  37      -9.479  -3.032  -7.427  1.00 98.59           H  
ATOM    631  C   TYR A  37      -9.886  -3.940  -9.338  1.00 98.59           C  
ATOM    632  CB  TYR A  37      -8.310  -4.801  -7.593  1.00 98.59           C  
ATOM    633  HB2 TYR A  37      -8.037  -4.736  -6.540  1.00 98.59           H  
ATOM    634  HB3 TYR A  37      -8.461  -5.855  -7.827  1.00 98.59           H  
ATOM    635  O   TYR A  37     -10.344  -4.888  -9.974  1.00 98.59           O  
ATOM    636  CG  TYR A  37      -7.169  -4.270  -8.445  1.00 98.59           C  
ATOM    637  CD1 TYR A  37      -6.875  -4.870  -9.686  1.00 98.59           C  
ATOM    638  HD1 TYR A  37      -7.424  -5.746  -9.998  1.00 98.59           H  
ATOM    639  CD2 TYR A  37      -6.455  -3.134  -8.031  1.00 98.59           C  
ATOM    640  HD2 TYR A  37      -6.688  -2.683  -7.077  1.00 98.59           H  
ATOM    641  CE1 TYR A  37      -5.870  -4.331 -10.514  1.00 98.59           C  
ATOM    642  HE1 TYR A  37      -5.637  -4.785 -11.466  1.00 98.59           H  
ATOM    643  CE2 TYR A  37      -5.425  -2.616  -8.833  1.00 98.59           C  
ATOM    644  HE2 TYR A  37      -4.836  -1.780  -8.487  1.00 98.59           H  
ATOM    645  OH  TYR A  37      -4.178  -2.655 -10.853  1.00 98.59           O  
ATOM    646  HH  TYR A  37      -3.637  -2.093 -10.293  1.00 98.59           H  
ATOM    647  CZ  TYR A  37      -5.148  -3.202 -10.082  1.00 98.59           C  
ATOM    648  N   HIS A  38      -9.522  -2.801  -9.916  1.00 98.45           N  
ATOM    649  H   HIS A  38      -9.251  -2.041  -9.308  1.00 98.45           H  
ATOM    650  CA  HIS A  38      -9.235  -2.638 -11.335  1.00 98.45           C  
ATOM    651  HA  HIS A  38      -8.750  -3.545 -11.694  1.00 98.45           H  
ATOM    652  C   HIS A  38      -8.260  -1.470 -11.531  1.00 98.45           C  
ATOM    653  CB  HIS A  38     -10.534  -2.436 -12.129  1.00 98.45           C  
ATOM    654  HB2 HIS A  38     -11.143  -3.335 -12.042  1.00 98.45           H  
ATOM    655  HB3 HIS A  38     -10.289  -2.311 -13.184  1.00 98.45           H  
ATOM    656  O   HIS A  38      -8.176  -0.555 -10.713  1.00 98.45           O  
ATOM    657  CG  HIS A  38     -11.358  -1.261 -11.674  1.00 98.45           C  
ATOM    658  CD2 HIS A  38     -11.496  -0.062 -12.319  1.00 98.45           C  
ATOM    659  HD2 HIS A  38     -11.025   0.213 -13.251  1.00 98.45           H  
ATOM    660  ND1 HIS A  38     -12.126  -1.202 -10.533  1.00 98.45           N  
ATOM    661  HD1 HIS A  38     -12.156  -1.897  -9.801  1.00 98.45           H  
ATOM    662  CE1 HIS A  38     -12.721  -0.000 -10.505  1.00 98.45           C  
ATOM    663  HE1 HIS A  38     -13.356   0.361  -9.709  1.00 98.45           H  
ATOM    664  NE2 HIS A  38     -12.363   0.737 -11.570  1.00 98.45           N  
ATOM    665  N   GLY A  39      -7.507  -1.476 -12.626  1.00 98.29           N  
ATOM    666  H   GLY A  39      -7.525  -2.281 -13.236  1.00 98.29           H  
ATOM    667  CA  GLY A  39      -6.539  -0.426 -12.930  1.00 98.29           C  
ATOM    668  HA2 GLY A  39      -6.143   0.000 -12.008  1.00 98.29           H  
ATOM    669  HA3 GLY A  39      -7.036   0.361 -13.497  1.00 98.29           H  
ATOM    670  C   GLY A  39      -5.374  -0.944 -13.755  1.00 98.29           C  
ATOM    671  O   GLY A  39      -5.392  -2.078 -14.226  1.00 98.29           O  
ATOM    672  N   ASN A  40      -4.362  -0.101 -13.946  1.00 98.29           N  
ATOM    673  H   ASN A  40      -4.388   0.797 -13.485  1.00 98.29           H  
ATOM    674  CA  ASN A  40      -3.160  -0.446 -14.711  1.00 98.29           C  
ATOM    675  HA  ASN A  40      -3.303  -1.427 -15.164  1.00 98.29           H  
ATOM    676  C   ASN A  40      -1.902  -0.588 -13.837  1.00 98.29           C  
ATOM    677  CB  ASN A  40      -2.979   0.558 -15.864  1.00 98.29           C  
ATOM    678  HB2 ASN A  40      -2.223   0.162 -16.543  1.00 98.29           H  
ATOM    679  HB3 ASN A  40      -3.913   0.658 -16.417  1.00 98.29           H  
ATOM    680  O   ASN A  40      -0.819  -0.801 -14.374  1.00 98.29           O  
ATOM    681  CG  ASN A  40      -2.526   1.931 -15.403  1.00 98.29           C  
ATOM    682  ND2 ASN A  40      -2.041   2.759 -16.298  1.00 98.29           N  
ATOM    683 HD21 ASN A  40      -1.928   2.455 -17.254  1.00 98.29           H  
ATOM    684 HD22 ASN A  40      -1.614   3.608 -15.955  1.00 98.29           H  
ATOM    685  OD1 ASN A  40      -2.600   2.285 -14.243  1.00 98.29           O  
ATOM    686  N   ALA A  41      -2.025  -0.451 -12.514  1.00 98.14           N  
ATOM    687  H   ALA A  41      -2.924  -0.183 -12.141  1.00 98.14           H  
ATOM    688  CA  ALA A  41      -0.902  -0.573 -11.586  1.00 98.14           C  
ATOM    689  HA  ALA A  41      -0.015  -0.127 -12.035  1.00 98.14           H  
ATOM    690  C   ALA A  41      -0.532  -2.025 -11.233  1.00 98.14           C  
ATOM    691  CB  ALA A  41      -1.243   0.224 -10.322  1.00 98.14           C  
ATOM    692  HB1 ALA A  41      -2.059  -0.261  -9.787  1.00 98.14           H  
ATOM    693  HB2 ALA A  41      -0.368   0.249  -9.672  1.00 98.14           H  
ATOM    694  HB3 ALA A  41      -1.532   1.243 -10.576  1.00 98.14           H  
ATOM    695  O   ALA A  41       0.544  -2.242 -10.691  1.00 98.14           O  
ATOM    696  N   GLY A  42      -1.409  -3.002 -11.497  1.00 97.88           N  
ATOM    697  H   GLY A  42      -2.262  -2.748 -11.974  1.00 97.88           H  
ATOM    698  CA  GLY A  42      -1.420  -4.302 -10.809  1.00 97.88           C  
ATOM    699  HA2 GLY A  42      -0.411  -4.709 -10.740  1.00 97.88           H  
ATOM    700  HA3 GLY A  42      -2.027  -5.001 -11.385  1.00 97.88           H  
ATOM    701  C   GLY A  42      -2.012  -4.200  -9.393  1.00 97.88           C  
ATOM    702  O   GLY A  42      -1.986  -3.124  -8.789  1.00 97.88           O  
ATOM    703  N   ASP A  43      -2.607  -5.285  -8.896  1.00 98.22           N  
ATOM    704  H   ASP A  43      -2.576  -6.155  -9.408  1.00 98.22           H  
ATOM    705  CA  ASP A  43      -3.218  -5.335  -7.563  1.00 98.22           C  
ATOM    706  HA  ASP A  43      -3.638  -4.360  -7.316  1.00 98.22           H  
ATOM    707  C   ASP A  43      -2.171  -5.697  -6.506  1.00 98.22           C  
ATOM    708  CB  ASP A  43      -4.371  -6.345  -7.538  1.00 98.22           C  
ATOM    709  HB2 ASP A  43      -5.041  -6.141  -8.373  1.00 98.22           H  
ATOM    710  HB3 ASP A  43      -3.982  -7.353  -7.679  1.00 98.22           H  
ATOM    711  O   ASP A  43      -1.736  -6.844  -6.435  1.00 98.22           O  
ATOM    712  CG  ASP A  43      -5.171  -6.291  -6.231  1.00 98.22           C  
ATOM    713  OD1 ASP A  43      -4.783  -5.547  -5.296  1.00 98.22           O  
ATOM    714  OD2 ASP A  43      -6.202  -6.993  -6.178  1.00 98.22           O  
ATOM    715  N   ALA A  44      -1.768  -4.710  -5.708  1.00 98.07           N  
ATOM    716  H   ALA A  44      -2.167  -3.793  -5.845  1.00 98.07           H  
ATOM    717  CA  ALA A  44      -0.821  -4.888  -4.610  1.00 98.07           C  
ATOM    718  HA  ALA A  44      -0.433  -5.907  -4.628  1.00 98.07           H  
ATOM    719  C   ALA A  44      -1.464  -4.702  -3.223  1.00 98.07           C  
ATOM    720  CB  ALA A  44       0.363  -3.942  -4.842  1.00 98.07           C  
ATOM    721  HB1 ALA A  44       1.141  -4.153  -4.109  1.00 98.07           H  
ATOM    722  HB2 ALA A  44       0.036  -2.909  -4.721  1.00 98.07           H  
ATOM    723  HB3 ALA A  44       0.770  -4.092  -5.842  1.00 98.07           H  
ATOM    724  O   ALA A  44      -0.753  -4.766  -2.224  1.00 98.07           O  
ATOM    725  N   MET A  45      -2.780  -4.438  -3.135  1.00 98.43           N  
ATOM    726  H   MET A  45      -3.339  -4.508  -3.973  1.00 98.43           H  
ATOM    727  CA  MET A  45      -3.483  -4.374  -1.840  1.00 98.43           C  
ATOM    728  HA  MET A  45      -2.762  -4.177  -1.046  1.00 98.43           H  
ATOM    729  C   MET A  45      -4.187  -5.688  -1.510  1.00 98.43           C  
ATOM    730  CB  MET A  45      -4.513  -3.245  -1.769  1.00 98.43           C  
ATOM    731  HB2 MET A  45      -5.274  -3.424  -2.529  1.00 98.43           H  
ATOM    732  HB3 MET A  45      -5.025  -3.300  -0.809  1.00 98.43           H  
ATOM    733  O   MET A  45      -4.332  -6.006  -0.335  1.00 98.43           O  
ATOM    734  CG  MET A  45      -3.914  -1.842  -1.924  1.00 98.43           C  
ATOM    735  HG2 MET A  45      -3.271  -1.838  -2.804  1.00 98.43           H  
ATOM    736  HG3 MET A  45      -4.732  -1.143  -2.101  1.00 98.43           H  
ATOM    737  SD  MET A  45      -2.943  -1.219  -0.523  1.00 98.43           S  
ATOM    738  CE  MET A  45      -4.204  -1.108   0.772  1.00 98.43           C  
ATOM    739  HE1 MET A  45      -3.766  -0.666   1.666  1.00 98.43           H  
ATOM    740  HE2 MET A  45      -4.566  -2.106   1.021  1.00 98.43           H  
ATOM    741  HE3 MET A  45      -5.036  -0.492   0.430  1.00 98.43           H  
ATOM    742  N   THR A  46      -4.642  -6.433  -2.519  1.00 98.21           N  
ATOM    743  H   THR A  46      -4.577  -6.073  -3.461  1.00 98.21           H  
ATOM    744  CA  THR A  46      -5.355  -7.709  -2.357  1.00 98.21           C  
ATOM    745  HA  THR A  46      -5.250  -8.038  -1.323  1.00 98.21           H  
ATOM    746  C   THR A  46      -4.713  -8.828  -3.168  1.00 98.21           C  
ATOM    747  CB  THR A  46      -6.867  -7.567  -2.627  1.00 98.21           C  
ATOM    748  HB  THR A  46      -7.336  -8.551  -2.648  1.00 98.21           H  
ATOM    749  O   THR A  46      -5.400  -9.658  -3.765  1.00 98.21           O  
ATOM    750  CG2 THR A  46      -7.495  -6.760  -1.503  1.00 98.21           C  
ATOM    751 HG21 THR A  46      -7.124  -5.736  -1.531  1.00 98.21           H  
ATOM    752 HG22 THR A  46      -8.580  -6.764  -1.609  1.00 98.21           H  
ATOM    753 HG23 THR A  46      -7.228  -7.218  -0.550  1.00 98.21           H  
ATOM    754  OG1 THR A  46      -7.235  -6.835  -3.777  1.00 98.21           O  
ATOM    755  HG1 THR A  46      -6.724  -7.103  -4.545  1.00 98.21           H  
ATOM    756  N   SER A  47      -3.380  -8.848  -3.219  1.00 95.75           N  
ATOM    757  H   SER A  47      -2.846  -8.243  -2.611  1.00 95.75           H  
ATOM    758  CA  SER A  47      -2.662  -9.850  -3.995  1.00 95.75           C  
ATOM    759  HA  SER A  47      -3.182  -9.915  -4.950  1.00 95.75           H  
ATOM    760  C   SER A  47      -2.695 -11.229  -3.314  1.00 95.75           C  
ATOM    761  CB  SER A  47      -1.240  -9.389  -4.308  1.00 95.75           C  
ATOM    762  HB2 SER A  47      -1.002  -9.649  -5.339  1.00 95.75           H  
ATOM    763  HB3 SER A  47      -1.173  -8.305  -4.212  1.00 95.75           H  
ATOM    764  O   SER A  47      -2.853 -11.326  -2.094  1.00 95.75           O  
ATOM    765  OG  SER A  47      -0.282  -9.996  -3.472  1.00 95.75           O  
ATOM    766  HG  SER A  47       0.502  -9.463  -3.624  1.00 95.75           H  
ATOM    767  N   PRO A  48      -2.512 -12.324  -4.075  1.00 94.55           N  
ATOM    768  CA  PRO A  48      -2.431 -13.668  -3.502  1.00 94.55           C  
ATOM    769  HA  PRO A  48      -3.335 -13.856  -2.923  1.00 94.55           H  
ATOM    770  C   PRO A  48      -1.212 -13.906  -2.597  1.00 94.55           C  
ATOM    771  CB  PRO A  48      -2.385 -14.617  -4.705  1.00 94.55           C  
ATOM    772  HB2 PRO A  48      -2.942 -15.534  -4.512  1.00 94.55           H  
ATOM    773  HB3 PRO A  48      -1.350 -14.851  -4.957  1.00 94.55           H  
ATOM    774  O   PRO A  48      -1.214 -14.868  -1.832  1.00 94.55           O  
ATOM    775  CG  PRO A  48      -3.002 -13.808  -5.842  1.00 94.55           C  
ATOM    776  HG2 PRO A  48      -2.649 -14.142  -6.818  1.00 94.55           H  
ATOM    777  HG3 PRO A  48      -4.089 -13.862  -5.783  1.00 94.55           H  
ATOM    778  CD  PRO A  48      -2.544 -12.390  -5.528  1.00 94.55           C  
ATOM    779  HD2 PRO A  48      -1.541 -12.222  -5.921  1.00 94.55           H  
ATOM    780  HD3 PRO A  48      -3.250 -11.682  -5.963  1.00 94.55           H  
ATOM    781  N   TRP A  49      -0.160 -13.089  -2.718  1.00 93.38           N  
ATOM    782  H   TRP A  49      -0.241 -12.277  -3.312  1.00 93.38           H  
ATOM    783  CA  TRP A  49       1.091 -13.254  -1.968  1.00 93.38           C  
ATOM    784  HA  TRP A  49       1.235 -14.305  -1.719  1.00 93.38           H  
ATOM    785  C   TRP A  49       1.085 -12.471  -0.661  1.00 93.38           C  
ATOM    786  CB  TRP A  49       2.267 -12.784  -2.826  1.00 93.38           C  
ATOM    787  HB2 TRP A  49       2.216 -11.698  -2.908  1.00 93.38           H  
ATOM    788  HB3 TRP A  49       3.198 -13.030  -2.315  1.00 93.38           H  
ATOM    789  O   TRP A  49       1.679 -12.914   0.320  1.00 93.38           O  
ATOM    790  CG  TRP A  49       2.315 -13.356  -4.204  1.00 93.38           C  
ATOM    791  CD1 TRP A  49       2.129 -12.654  -5.341  1.00 93.38           C  
ATOM    792  HD1 TRP A  49       1.956 -11.588  -5.366  1.00 93.38           H  
ATOM    793  CD2 TRP A  49       2.558 -14.734  -4.609  1.00 93.38           C  
ATOM    794  CE2 TRP A  49       2.486 -14.799  -6.032  1.00 93.38           C  
ATOM    795  CE3 TRP A  49       2.838 -15.932  -3.917  1.00 93.38           C  
ATOM    796  HE3 TRP A  49       2.892 -15.910  -2.839  1.00 93.38           H  
ATOM    797  NE1 TRP A  49       2.215 -13.504  -6.427  1.00 93.38           N  
ATOM    798  HE1 TRP A  49       2.121 -13.184  -7.380  1.00 93.38           H  
ATOM    799  CH2 TRP A  49       2.962 -17.174  -6.018  1.00 93.38           C  
ATOM    800  HH2 TRP A  49       3.114 -18.106  -6.541  1.00 93.38           H  
ATOM    801  CZ2 TRP A  49       2.683 -15.997  -6.736  1.00 93.38           C  
ATOM    802  HZ2 TRP A  49       2.621 -16.012  -7.814  1.00 93.38           H  
ATOM    803  CZ3 TRP A  49       3.040 -17.139  -4.613  1.00 93.38           C  
ATOM    804  HZ3 TRP A  49       3.248 -18.044  -4.062  1.00 93.38           H  
ATOM    805  N   GLU A  50       0.425 -11.314  -0.660  1.00 96.03           N  
ATOM    806  H   GLU A  50      -0.022 -11.000  -1.510  1.00 96.03           H  
ATOM    807  CA  GLU A  50       0.276 -10.464   0.508  1.00 96.03           C  
ATOM    808  HA  GLU A  50       0.208 -11.112   1.381  1.00 96.03           H  
ATOM    809  C   GLU A  50      -1.001  -9.631   0.398  1.00 96.03           C  
ATOM    810  CB  GLU A  50       1.497  -9.543   0.631  1.00 96.03           C  
ATOM    811  HB2 GLU A  50       1.504  -8.876  -0.231  1.00 96.03           H  
ATOM    812  HB3 GLU A  50       2.411 -10.138   0.620  1.00 96.03           H  
ATOM    813  O   GLU A  50      -1.177  -8.852  -0.543  1.00 96.03           O  
ATOM    814  CG  GLU A  50       1.492  -8.676   1.890  1.00 96.03           C  
ATOM    815  HG2 GLU A  50       2.384  -8.049   1.879  1.00 96.03           H  
ATOM    816  HG3 GLU A  50       0.625  -8.016   1.889  1.00 96.03           H  
ATOM    817  CD  GLU A  50       1.488  -9.544   3.143  1.00 96.03           C  
ATOM    818  OE1 GLU A  50       0.421 -10.107   3.473  1.00 96.03           O  
ATOM    819  OE2 GLU A  50       2.550  -9.650   3.783  1.00 96.03           O  
ATOM    820  N   THR A  51      -1.878  -9.760   1.390  1.00 97.87           N  
ATOM    821  H   THR A  51      -1.582 -10.255   2.219  1.00 97.87           H  
ATOM    822  CA  THR A  51      -3.125  -8.998   1.438  1.00 97.87           C  
ATOM    823  HA  THR A  51      -3.224  -8.439   0.508  1.00 97.87           H  
ATOM    824  C   THR A  51      -3.088  -7.979   2.563  1.00 97.87           C  
ATOM    825  CB  THR A  51      -4.367  -9.893   1.493  1.00 97.87           C  
ATOM    826  HB  THR A  51      -4.333 -10.587   0.654  1.00 97.87           H  
ATOM    827  O   THR A  51      -2.731  -8.272   3.702  1.00 97.87           O  
ATOM    828  CG2 THR A  51      -4.524 -10.695   2.785  1.00 97.87           C  
ATOM    829 HG21 THR A  51      -3.621 -11.278   2.967  1.00 97.87           H  
ATOM    830 HG22 THR A  51      -4.693 -10.031   3.633  1.00 97.87           H  
ATOM    831 HG23 THR A  51      -5.368 -11.379   2.690  1.00 97.87           H  
ATOM    832  OG1 THR A  51      -5.514  -9.084   1.363  1.00 97.87           O  
ATOM    833  HG1 THR A  51      -6.167  -9.429   1.976  1.00 97.87           H  
ATOM    834  N   HIS A  52      -3.504  -6.767   2.227  1.00 98.56           N  
ATOM    835  H   HIS A  52      -3.754  -6.616   1.260  1.00 98.56           H  
ATOM    836  CA  HIS A  52      -3.758  -5.681   3.159  1.00 98.56           C  
ATOM    837  HA  HIS A  52      -3.160  -5.820   4.059  1.00 98.56           H  
ATOM    838  C   HIS A  52      -5.236  -5.644   3.587  1.00 98.56           C  
ATOM    839  CB  HIS A  52      -3.318  -4.381   2.475  1.00 98.56           C  
ATOM    840  HB2 HIS A  52      -3.579  -3.544   3.124  1.00 98.56           H  
ATOM    841  HB3 HIS A  52      -3.861  -4.258   1.538  1.00 98.56           H  
ATOM    842  O   HIS A  52      -5.583  -4.965   4.555  1.00 98.56           O  
ATOM    843  CG  HIS A  52      -1.833  -4.316   2.205  1.00 98.56           C  
ATOM    844  CD2 HIS A  52      -1.134  -4.697   1.086  1.00 98.56           C  
ATOM    845  HD2 HIS A  52      -1.550  -5.155   0.200  1.00 98.56           H  
ATOM    846  ND1 HIS A  52      -0.903  -3.952   3.135  1.00 98.56           N  
ATOM    847  HD1 HIS A  52      -1.098  -3.861   4.122  1.00 98.56           H  
ATOM    848  CE1 HIS A  52       0.313  -4.094   2.605  1.00 98.56           C  
ATOM    849  HE1 HIS A  52       1.227  -3.965   3.166  1.00 98.56           H  
ATOM    850  NE2 HIS A  52       0.235  -4.509   1.332  1.00 98.56           N  
ATOM    851  N   ASP A  53      -6.121  -6.361   2.882  1.00 98.63           N  
ATOM    852  H   ASP A  53      -5.780  -6.950   2.136  1.00 98.63           H  
ATOM    853  CA  ASP A  53      -7.520  -6.504   3.286  1.00 98.63           C  
ATOM    854  HA  ASP A  53      -7.933  -5.503   3.412  1.00 98.63           H  
ATOM    855  C   ASP A  53      -7.633  -7.219   4.634  1.00 98.63           C  
ATOM    856  CB  ASP A  53      -8.350  -7.221   2.211  1.00 98.63           C  
ATOM    857  HB2 ASP A  53      -8.261  -6.665   1.278  1.00 98.63           H  
ATOM    858  HB3 ASP A  53      -7.968  -8.231   2.064  1.00 98.63           H  
ATOM    859  O   ASP A  53      -6.886  -8.150   4.937  1.00 98.63           O  
ATOM    860  CG  ASP A  53      -9.834  -7.277   2.585  1.00 98.63           C  
ATOM    861  OD1 ASP A  53     -10.356  -6.211   2.987  1.00 98.63           O  
ATOM    862  OD2 ASP A  53     -10.437  -8.369   2.506  1.00 98.63           O  
ATOM    863  N   ASN A  54      -8.583  -6.767   5.449  1.00 98.36           N  
ATOM    864  H   ASN A  54      -9.185  -6.033   5.103  1.00 98.36           H  
ATOM    865  CA  ASN A  54      -8.832  -7.230   6.808  1.00 98.36           C  
ATOM    866  HA  ASN A  54      -9.647  -6.616   7.191  1.00 98.36           H  
ATOM    867  C   ASN A  54      -7.656  -7.016   7.783  1.00 98.36           C  
ATOM    868  CB  ASN A  54      -9.348  -8.678   6.721  1.00 98.36           C  
ATOM    869  HB2 ASN A  54      -8.525  -9.329   6.424  1.00 98.36           H  
ATOM    870  HB3 ASN A  54     -10.116  -8.739   5.950  1.00 98.36           H  
ATOM    871  O   ASN A  54      -7.720  -7.490   8.918  1.00 98.36           O  
ATOM    872  CG  ASN A  54      -9.946  -9.208   8.003  1.00 98.36           C  
ATOM    873  ND2 ASN A  54      -9.761 -10.476   8.283  1.00 98.36           N  
ATOM    874 HD21 ASN A  54      -9.244 -11.044   7.627  1.00 98.36           H  
ATOM    875 HD22 ASN A  54     -10.238 -10.853   9.090  1.00 98.36           H  
ATOM    876  OD1 ASN A  54     -10.585  -8.522   8.784  1.00 98.36           O  
ATOM    877  N   MET A  55      -6.600  -6.292   7.408  1.00 98.60           N  
ATOM    878  H   MET A  55      -6.549  -5.949   6.460  1.00 98.60           H  
ATOM    879  CA  MET A  55      -5.474  -6.026   8.306  1.00 98.60           C  
ATOM    880  HA  MET A  55      -5.375  -6.880   8.977  1.00 98.60           H  
ATOM    881  C   MET A  55      -5.718  -4.779   9.162  1.00 98.60           C  
ATOM    882  CB  MET A  55      -4.162  -5.930   7.527  1.00 98.60           C  
ATOM    883  HB2 MET A  55      -4.234  -5.144   6.775  1.00 98.60           H  
ATOM    884  HB3 MET A  55      -3.353  -5.674   8.212  1.00 98.60           H  
ATOM    885  O   MET A  55      -6.288  -3.801   8.669  1.00 98.60           O  
ATOM    886  CG  MET A  55      -3.820  -7.252   6.843  1.00 98.60           C  
ATOM    887  HG2 MET A  55      -4.586  -7.501   6.109  1.00 98.60           H  
ATOM    888  HG3 MET A  55      -2.898  -7.076   6.289  1.00 98.60           H  
ATOM    889  SD  MET A  55      -3.579  -8.660   7.979  1.00 98.60           S  
ATOM    890  CE  MET A  55      -5.128  -9.568   7.751  1.00 98.60           C  
ATOM    891  HE1 MET A  55      -5.939  -9.052   8.265  1.00 98.60           H  
ATOM    892  HE2 MET A  55      -5.354  -9.643   6.687  1.00 98.60           H  
ATOM    893  HE3 MET A  55      -5.017 -10.569   8.167  1.00 98.60           H  
ATOM    894  N   PRO A  56      -5.341  -4.785  10.454  1.00 98.59           N  
ATOM    895  CA  PRO A  56      -5.296  -3.578  11.279  1.00 98.59           C  
ATOM    896  HA  PRO A  56      -6.237  -3.029  11.231  1.00 98.59           H  
ATOM    897  C   PRO A  56      -4.161  -2.646  10.828  1.00 98.59           C  
ATOM    898  CB  PRO A  56      -5.098  -4.083  12.706  1.00 98.59           C  
ATOM    899  HB2 PRO A  56      -6.056  -4.388  13.128  1.00 98.59           H  
ATOM    900  HB3 PRO A  56      -4.607  -3.346  13.342  1.00 98.59           H  
ATOM    901  O   PRO A  56      -3.242  -3.051  10.121  1.00 98.59           O  
ATOM    902  CG  PRO A  56      -4.221  -5.306  12.471  1.00 98.59           C  
ATOM    903  HG2 PRO A  56      -4.252  -6.012  13.301  1.00 98.59           H  
ATOM    904  HG3 PRO A  56      -3.206  -4.959  12.277  1.00 98.59           H  
ATOM    905  CD  PRO A  56      -4.762  -5.907  11.182  1.00 98.59           C  
ATOM    906  HD2 PRO A  56      -5.536  -6.642  11.404  1.00 98.59           H  
ATOM    907  HD3 PRO A  56      -3.947  -6.369  10.626  1.00 98.59           H  
ATOM    908  N   PHE A  57      -4.231  -1.377  11.219  1.00 98.72           N  
ATOM    909  H   PHE A  57      -4.979  -1.092  11.835  1.00 98.72           H  
ATOM    910  CA  PHE A  57      -3.169  -0.415  10.943  1.00 98.72           C  
ATOM    911  HA  PHE A  57      -2.751  -0.626   9.958  1.00 98.72           H  
ATOM    912  C   PHE A  57      -2.051  -0.548  11.981  1.00 98.72           C  
ATOM    913  CB  PHE A  57      -3.760   0.997  10.911  1.00 98.72           C  
ATOM    914  HB2 PHE A  57      -3.975   1.322  11.929  1.00 98.72           H  
ATOM    915  HB3 PHE A  57      -4.708   0.962  10.374  1.00 98.72           H  
ATOM    916  O   PHE A  57      -2.318  -0.518  13.184  1.00 98.72           O  
ATOM    917  CG  PHE A  57      -2.882   2.021  10.221  1.00 98.72           C  
ATOM    918  CD1 PHE A  57      -2.020   2.854  10.955  1.00 98.72           C  
ATOM    919  HD1 PHE A  57      -1.946   2.741  12.027  1.00 98.72           H  
ATOM    920  CD2 PHE A  57      -2.952   2.157   8.826  1.00 98.72           C  
ATOM    921  HD2 PHE A  57      -3.585   1.488   8.261  1.00 98.72           H  
ATOM    922  CE1 PHE A  57      -1.264   3.840  10.293  1.00 98.72           C  
ATOM    923  HE1 PHE A  57      -0.613   4.485  10.864  1.00 98.72           H  
ATOM    924  CE2 PHE A  57      -2.211   3.147   8.161  1.00 98.72           C  
ATOM    925  HE2 PHE A  57      -2.292   3.248   7.089  1.00 98.72           H  
ATOM    926  CZ  PHE A  57      -1.370   3.996   8.899  1.00 98.72           C  
ATOM    927  HZ  PHE A  57      -0.798   4.761   8.395  1.00 98.72           H  
ATOM    928  N   SER A  58      -0.808  -0.644  11.522  1.00 98.65           N  
ATOM    929  H   SER A  58      -0.665  -0.709  10.524  1.00 98.65           H  
ATOM    930  CA  SER A  58       0.378  -0.754  12.375  1.00 98.65           C  
ATOM    931  HA  SER A  58       0.074  -0.896  13.412  1.00 98.65           H  
ATOM    932  C   SER A  58       1.215   0.514  12.301  1.00 98.65           C  
ATOM    933  CB  SER A  58       1.215  -1.971  11.986  1.00 98.65           C  
ATOM    934  HB2 SER A  58       1.514  -1.871  10.943  1.00 98.65           H  
ATOM    935  HB3 SER A  58       2.095  -2.040  12.626  1.00 98.65           H  
ATOM    936  O   SER A  58       1.386   1.107  11.232  1.00 98.65           O  
ATOM    937  OG  SER A  58       0.430  -3.128  12.129  1.00 98.65           O  
ATOM    938  HG  SER A  58       0.976  -3.911  12.026  1.00 98.65           H  
ATOM    939  N   THR A  59       1.766   0.922  13.438  1.00 97.96           N  
ATOM    940  H   THR A  59       1.606   0.364  14.265  1.00 97.96           H  
ATOM    941  CA  THR A  59       2.702   2.043  13.583  1.00 97.96           C  
ATOM    942  HA  THR A  59       3.081   2.320  12.599  1.00 97.96           H  
ATOM    943  C   THR A  59       3.897   1.605  14.425  1.00 97.96           C  
ATOM    944  CB  THR A  59       2.033   3.280  14.207  1.00 97.96           C  
ATOM    945  HB  THR A  59       2.779   4.067  14.310  1.00 97.96           H  
ATOM    946  O   THR A  59       3.912   0.520  14.992  1.00 97.96           O  
ATOM    947  CG2 THR A  59       0.893   3.822  13.349  1.00 97.96           C  
ATOM    948 HG21 THR A  59       0.522   4.749  13.786  1.00 97.96           H  
ATOM    949 HG22 THR A  59       1.253   4.010  12.338  1.00 97.96           H  
ATOM    950 HG23 THR A  59       0.081   3.095  13.317  1.00 97.96           H  
ATOM    951  OG1 THR A  59       1.512   2.982  15.472  1.00 97.96           O  
ATOM    952  HG1 THR A  59       1.893   3.598  16.102  1.00 97.96           H  
ATOM    953  N   LYS A  60       4.934   2.443  14.521  1.00 96.42           N  
ATOM    954  H   LYS A  60       4.859   3.353  14.089  1.00 96.42           H  
ATOM    955  CA  LYS A  60       6.142   2.107  15.300  1.00 96.42           C  
ATOM    956  HA  LYS A  60       6.544   1.154  14.955  1.00 96.42           H  
ATOM    957  C   LYS A  60       5.874   1.914  16.796  1.00 96.42           C  
ATOM    958  CB  LYS A  60       7.189   3.207  15.145  1.00 96.42           C  
ATOM    959  HB2 LYS A  60       6.756   4.155  15.464  1.00 96.42           H  
ATOM    960  HB3 LYS A  60       8.029   2.977  15.801  1.00 96.42           H  
ATOM    961  O   LYS A  60       6.658   1.269  17.474  1.00 96.42           O  
ATOM    962  CG  LYS A  60       7.710   3.324  13.713  1.00 96.42           C  
ATOM    963  HG2 LYS A  60       8.171   2.383  13.411  1.00 96.42           H  
ATOM    964  HG3 LYS A  60       6.894   3.565  13.032  1.00 96.42           H  
ATOM    965  CD  LYS A  60       8.746   4.445  13.686  1.00 96.42           C  
ATOM    966  HD2 LYS A  60       8.277   5.362  14.041  1.00 96.42           H  
ATOM    967  HD3 LYS A  60       9.573   4.185  14.346  1.00 96.42           H  
ATOM    968  CE  LYS A  60       9.257   4.644  12.264  1.00 96.42           C  
ATOM    969  HE2 LYS A  60       8.397   4.761  11.604  1.00 96.42           H  
ATOM    970  HE3 LYS A  60       9.794   3.745  11.959  1.00 96.42           H  
ATOM    971  NZ  LYS A  60      10.120   5.845  12.217  1.00 96.42           N  
ATOM    972  HZ1 LYS A  60       9.583   6.643  12.528  1.00 96.42           H  
ATOM    973  HZ2 LYS A  60      10.897   5.733  12.852  1.00 96.42           H  
ATOM    974  HZ3 LYS A  60      10.441   6.020  11.275  1.00 96.42           H  
ATOM    975  N   ASP A  61       4.827   2.545  17.308  1.00 96.03           N  
ATOM    976  H   ASP A  61       4.250   3.109  16.701  1.00 96.03           H  
ATOM    977  CA  ASP A  61       4.400   2.496  18.705  1.00 96.03           C  
ATOM    978  HA  ASP A  61       5.242   2.199  19.329  1.00 96.03           H  
ATOM    979  C   ASP A  61       3.288   1.467  18.958  1.00 96.03           C  
ATOM    980  CB  ASP A  61       3.973   3.913  19.130  1.00 96.03           C  
ATOM    981  HB2 ASP A  61       3.701   3.896  20.185  1.00 96.03           H  
ATOM    982  HB3 ASP A  61       4.827   4.582  19.024  1.00 96.03           H  
ATOM    983  O   ASP A  61       3.009   1.153  20.113  1.00 96.03           O  
ATOM    984  CG  ASP A  61       2.805   4.482  18.308  1.00 96.03           C  
ATOM    985  OD1 ASP A  61       2.921   4.499  17.054  1.00 96.03           O  
ATOM    986  OD2 ASP A  61       1.817   4.937  18.921  1.00 96.03           O  
ATOM    987  N   GLN A  62       2.660   0.938  17.901  1.00 96.92           N  
ATOM    988  H   GLN A  62       2.972   1.191  16.974  1.00 96.92           H  
ATOM    989  CA  GLN A  62       1.605  -0.070  17.984  1.00 96.92           C  
ATOM    990  HA  GLN A  62       1.686  -0.598  18.934  1.00 96.92           H  
ATOM    991  C   GLN A  62       1.771  -1.101  16.873  1.00 96.92           C  
ATOM    992  CB  GLN A  62       0.212   0.569  17.920  1.00 96.92           C  
ATOM    993  HB2 GLN A  62      -0.527  -0.232  17.913  1.00 96.92           H  
ATOM    994  HB3 GLN A  62       0.106   1.152  17.004  1.00 96.92           H  
ATOM    995  O   GLN A  62       1.326  -0.904  15.737  1.00 96.92           O  
ATOM    996  CG  GLN A  62      -0.047   1.471  19.130  1.00 96.92           C  
ATOM    997  HG2 GLN A  62       0.165   0.924  20.048  1.00 96.92           H  
ATOM    998  HG3 GLN A  62       0.621   2.331  19.082  1.00 96.92           H  
ATOM    999  CD  GLN A  62      -1.478   1.977  19.199  1.00 96.92           C  
ATOM   1000  NE2 GLN A  62      -1.682   3.124  19.806  1.00 96.92           N  
ATOM   1001 HE21 GLN A  62      -2.633   3.465  19.810  1.00 96.92           H  
ATOM   1002 HE22 GLN A  62      -0.877   3.675  20.070  1.00 96.92           H  
ATOM   1003  OE1 GLN A  62      -2.436   1.375  18.738  1.00 96.92           O  
ATOM   1004  N   ASP A  63       2.409  -2.209  17.234  1.00 97.91           N  
ATOM   1005  H   ASP A  63       2.752  -2.305  18.179  1.00 97.91           H  
ATOM   1006  CA  ASP A  63       2.604  -3.333  16.338  1.00 97.91           C  
ATOM   1007  HA  ASP A  63       2.803  -2.940  15.341  1.00 97.91           H  
ATOM   1008  C   ASP A  63       1.339  -4.197  16.276  1.00 97.91           C  
ATOM   1009  CB  ASP A  63       3.835  -4.133  16.771  1.00 97.91           C  
ATOM   1010  HB2 ASP A  63       4.666  -3.444  16.925  1.00 97.91           H  
ATOM   1011  HB3 ASP A  63       3.638  -4.649  17.710  1.00 97.91           H  
ATOM   1012  O   ASP A  63       1.006  -4.921  17.215  1.00 97.91           O  
ATOM   1013  CG  ASP A  63       4.241  -5.135  15.697  1.00 97.91           C  
ATOM   1014  OD1 ASP A  63       3.621  -5.070  14.609  1.00 97.91           O  
ATOM   1015  OD2 ASP A  63       5.233  -5.844  15.960  1.00 97.91           O  
ATOM   1016  N   ASN A  64       0.596  -4.050  15.182  1.00 98.05           N  
ATOM   1017  H   ASN A  64       0.950  -3.446  14.453  1.00 98.05           H  
ATOM   1018  CA  ASN A  64      -0.615  -4.812  14.904  1.00 98.05           C  
ATOM   1019  HA  ASN A  64      -0.842  -5.454  15.754  1.00 98.05           H  
ATOM   1020  C   ASN A  64      -0.437  -5.747  13.697  1.00 98.05           C  
ATOM   1021  CB  ASN A  64      -1.788  -3.834  14.696  1.00 98.05           C  
ATOM   1022  HB2 ASN A  64      -2.678  -4.419  14.464  1.00 98.05           H  
ATOM   1023  HB3 ASN A  64      -1.574  -3.179  13.852  1.00 98.05           H  
ATOM   1024  O   ASN A  64      -1.432  -6.287  13.212  1.00 98.05           O  
ATOM   1025  CG  ASN A  64      -2.143  -3.013  15.915  1.00 98.05           C  
ATOM   1026  ND2 ASN A  64      -2.246  -1.712  15.783  1.00 98.05           N  
ATOM   1027 HD21 ASN A  64      -2.375  -1.172  16.626  1.00 98.05           H  
ATOM   1028 HD22 ASN A  64      -2.020  -1.279  14.898  1.00 98.05           H  
ATOM   1029  OD1 ASN A  64      -2.481  -3.529  16.966  1.00 98.05           O  
ATOM   1030  N   ASP A  65       0.779  -5.881  13.159  1.00 98.17           N  
ATOM   1031  H   ASP A  65       1.597  -5.620  13.691  1.00 98.17           H  
ATOM   1032  CA  ASP A  65       0.978  -6.619  11.918  1.00 98.17           C  
ATOM   1033  HA  ASP A  65       0.109  -6.424  11.290  1.00 98.17           H  
ATOM   1034  C   ASP A  65       0.965  -8.144  12.130  1.00 98.17           C  
ATOM   1035  CB  ASP A  65       2.156  -6.031  11.129  1.00 98.17           C  
ATOM   1036  HB2 ASP A  65       2.126  -6.430  10.115  1.00 98.17           H  
ATOM   1037  HB3 ASP A  65       2.003  -4.954  11.054  1.00 98.17           H  
ATOM   1038  O   ASP A  65       0.841  -8.656  13.244  1.00 98.17           O  
ATOM   1039  CG  ASP A  65       3.546  -6.280  11.695  1.00 98.17           C  
ATOM   1040  OD1 ASP A  65       3.841  -7.474  11.892  1.00 98.17           O  
ATOM   1041  OD2 ASP A  65       4.322  -5.288  11.697  1.00 98.17           O  
ATOM   1042  N   GLY A  66       0.955  -8.890  11.025  1.00 96.12           N  
ATOM   1043  H   GLY A  66       1.173  -8.435  10.150  1.00 96.12           H  
ATOM   1044  CA  GLY A  66       0.838 -10.348  11.039  1.00 96.12           C  
ATOM   1045  HA2 GLY A  66       0.115 -10.646  11.799  1.00 96.12           H  
ATOM   1046  HA3 GLY A  66       0.479 -10.681  10.065  1.00 96.12           H  
ATOM   1047  C   GLY A  66       2.156 -11.069  11.327  1.00 96.12           C  
ATOM   1048  O   GLY A  66       2.177 -12.304  11.381  1.00 96.12           O  
ATOM   1049  N   ARG A  67       3.268 -10.342  11.476  1.00 95.20           N  
ATOM   1050  H   ARG A  67       3.196  -9.338  11.555  1.00 95.20           H  
ATOM   1051  CA  ARG A  67       4.602 -10.911  11.629  1.00 95.20           C  
ATOM   1052  HA  ARG A  67       4.595 -11.935  11.254  1.00 95.20           H  
ATOM   1053  C   ARG A  67       5.005 -10.927  13.102  1.00 95.20           C  
ATOM   1054  CB  ARG A  67       5.559 -10.090  10.770  1.00 95.20           C  
ATOM   1055  HB2 ARG A  67       5.615  -9.077  11.168  1.00 95.20           H  
ATOM   1056  HB3 ARG A  67       5.185 -10.043   9.747  1.00 95.20           H  
ATOM   1057  O   ARG A  67       5.125  -9.915  13.763  1.00 95.20           O  
ATOM   1058  CG  ARG A  67       6.955 -10.707  10.776  1.00 95.20           C  
ATOM   1059  HG2 ARG A  67       7.321 -10.780  11.800  1.00 95.20           H  
ATOM   1060  HG3 ARG A  67       6.942 -11.696  10.318  1.00 95.20           H  
ATOM   1061  CD  ARG A  67       7.884  -9.779  10.021  1.00 95.20           C  
ATOM   1062  HD2 ARG A  67       7.602  -8.756  10.270  1.00 95.20           H  
ATOM   1063  HD3 ARG A  67       8.904  -9.961  10.360  1.00 95.20           H  
ATOM   1064  NE  ARG A  67       7.807  -9.946   8.568  1.00 95.20           N  
ATOM   1065  HE  ARG A  67       7.090 -10.557   8.202  1.00 95.20           H  
ATOM   1066  NH1 ARG A  67       9.489  -8.470   8.107  1.00 95.20           N  
ATOM   1067 HH11 ARG A  67       9.588  -8.317   9.100  1.00 95.20           H  
ATOM   1068 HH12 ARG A  67      10.072  -7.945   7.471  1.00 95.20           H  
ATOM   1069  NH2 ARG A  67       8.305  -9.420   6.437  1.00 95.20           N  
ATOM   1070 HH21 ARG A  67       8.738  -8.788   5.779  1.00 95.20           H  
ATOM   1071 HH22 ARG A  67       7.461  -9.917   6.191  1.00 95.20           H  
ATOM   1072  CZ  ARG A  67       8.540  -9.278   7.712  1.00 95.20           C  
ATOM   1073  N   PHE A  68       5.282 -12.116  13.631  1.00 93.46           N  
ATOM   1074  H   PHE A  68       5.126 -12.935  13.061  1.00 93.46           H  
ATOM   1075  CA  PHE A  68       5.501 -12.282  15.075  1.00 93.46           C  
ATOM   1076  HA  PHE A  68       4.824 -11.608  15.600  1.00 93.46           H  
ATOM   1077  C   PHE A  68       6.920 -11.944  15.577  1.00 93.46           C  
ATOM   1078  CB  PHE A  68       5.125 -13.720  15.457  1.00 93.46           C  
ATOM   1079  HB2 PHE A  68       4.137 -13.952  15.059  1.00 93.46           H  
ATOM   1080  HB3 PHE A  68       5.053 -13.779  16.543  1.00 93.46           H  
ATOM   1081  O   PHE A  68       7.133 -11.894  16.787  1.00 93.46           O  
ATOM   1082  CG  PHE A  68       6.123 -14.763  14.982  1.00 93.46           C  
ATOM   1083  CD1 PHE A  68       5.964 -15.386  13.729  1.00 93.46           C  
ATOM   1084  HD1 PHE A  68       5.113 -15.145  13.110  1.00 93.46           H  
ATOM   1085  CD2 PHE A  68       7.230 -15.091  15.787  1.00 93.46           C  
ATOM   1086  HD2 PHE A  68       7.363 -14.606  16.742  1.00 93.46           H  
ATOM   1087  CE1 PHE A  68       6.907 -16.331  13.287  1.00 93.46           C  
ATOM   1088  HE1 PHE A  68       6.781 -16.808  12.326  1.00 93.46           H  
ATOM   1089  CE2 PHE A  68       8.176 -16.031  15.343  1.00 93.46           C  
ATOM   1090  HE2 PHE A  68       9.029 -16.269  15.962  1.00 93.46           H  
ATOM   1091  CZ  PHE A  68       8.016 -16.650  14.092  1.00 93.46           C  
ATOM   1092  HZ  PHE A  68       8.744 -17.370  13.748  1.00 93.46           H  
ATOM   1093  N   TYR A  69       7.913 -11.829  14.688  1.00 94.26           N  
ATOM   1094  H   TYR A  69       7.673 -11.827  13.707  1.00 94.26           H  
ATOM   1095  CA  TYR A  69       9.339 -11.758  15.057  1.00 94.26           C  
ATOM   1096  HA  TYR A  69       9.438 -11.956  16.124  1.00 94.26           H  
ATOM   1097  C   TYR A  69       9.990 -10.386  14.837  1.00 94.26           C  
ATOM   1098  CB  TYR A  69      10.117 -12.860  14.322  1.00 94.26           C  
ATOM   1099  HB2 TYR A  69      11.165 -12.808  14.617  1.00 94.26           H  
ATOM   1100  HB3 TYR A  69       9.743 -13.828  14.654  1.00 94.26           H  
ATOM   1101  O   TYR A  69      11.125 -10.183  15.266  1.00 94.26           O  
ATOM   1102  CG  TYR A  69      10.035 -12.792  12.808  1.00 94.26           C  
ATOM   1103  CD1 TYR A  69       9.134 -13.625  12.118  1.00 94.26           C  
ATOM   1104  HD1 TYR A  69       8.507 -14.307  12.673  1.00 94.26           H  
ATOM   1105  CD2 TYR A  69      10.836 -11.882  12.092  1.00 94.26           C  
ATOM   1106  HD2 TYR A  69      11.504 -11.215  12.617  1.00 94.26           H  
ATOM   1107  CE1 TYR A  69       9.040 -13.560  10.715  1.00 94.26           C  
ATOM   1108  HE1 TYR A  69       8.343 -14.186  10.178  1.00 94.26           H  
ATOM   1109  CE2 TYR A  69      10.737 -11.804  10.692  1.00 94.26           C  
ATOM   1110  HE2 TYR A  69      11.325 -11.071  10.159  1.00 94.26           H  
ATOM   1111  OH  TYR A  69       9.729 -12.550   8.652  1.00 94.26           O  
ATOM   1112  HH  TYR A  69      10.251 -11.810   8.333  1.00 94.26           H  
ATOM   1113  CZ  TYR A  69       9.838 -12.643  10.001  1.00 94.26           C  
ATOM   1114  N   ASP A  70       9.315  -9.464  14.154  1.00 96.24           N  
ATOM   1115  H   ASP A  70       8.353  -9.642  13.905  1.00 96.24           H  
ATOM   1116  CA  ASP A  70       9.714  -8.065  14.000  1.00 96.24           C  
ATOM   1117  HA  ASP A  70      10.126  -7.730  14.952  1.00 96.24           H  
ATOM   1118  C   ASP A  70       8.474  -7.208  13.726  1.00 96.24           C  
ATOM   1119  CB  ASP A  70      10.813  -7.887  12.923  1.00 96.24           C  
ATOM   1120  HB2 ASP A  70      11.229  -6.887  13.046  1.00 96.24           H  
ATOM   1121  HB3 ASP A  70      11.626  -8.582  13.137  1.00 96.24           H  
ATOM   1122  O   ASP A  70       7.416  -7.761  13.456  1.00 96.24           O  
ATOM   1123  CG  ASP A  70      10.420  -8.031  11.440  1.00 96.24           C  
ATOM   1124  OD1 ASP A  70       9.379  -7.523  10.996  1.00 96.24           O  
ATOM   1125  OD2 ASP A  70      11.236  -8.540  10.639  1.00 96.24           O  
ATOM   1126  N   SER A  71       8.627  -5.882  13.780  1.00 97.76           N  
ATOM   1127  H   SER A  71       9.533  -5.504  14.017  1.00 97.76           H  
ATOM   1128  CA  SER A  71       7.579  -4.950  13.362  1.00 97.76           C  
ATOM   1129  HA  SER A  71       6.624  -5.474  13.337  1.00 97.76           H  
ATOM   1130  C   SER A  71       7.868  -4.400  11.968  1.00 97.76           C  
ATOM   1131  CB  SER A  71       7.436  -3.807  14.365  1.00 97.76           C  
ATOM   1132  HB2 SER A  71       7.143  -4.206  15.336  1.00 97.76           H  
ATOM   1133  HB3 SER A  71       8.386  -3.282  14.468  1.00 97.76           H  
ATOM   1134  O   SER A  71       8.894  -3.742  11.727  1.00 97.76           O  
ATOM   1135  OG  SER A  71       6.446  -2.908  13.895  1.00 97.76           O  
ATOM   1136  HG  SER A  71       5.631  -3.411  13.957  1.00 97.76           H  
ATOM   1137  N   CYS A  72       6.911  -4.551  11.057  1.00 98.04           N  
ATOM   1138  H   CYS A  72       6.090  -5.072  11.329  1.00 98.04           H  
ATOM   1139  CA  CYS A  72       6.967  -4.006   9.706  1.00 98.04           C  
ATOM   1140  HA  CYS A  72       7.844  -4.415   9.203  1.00 98.04           H  
ATOM   1141  C   CYS A  72       7.056  -2.477   9.706  1.00 98.04           C  
ATOM   1142  CB  CYS A  72       5.705  -4.445   8.965  1.00 98.04           C  
ATOM   1143  HB2 CYS A  72       5.670  -3.971   7.984  1.00 98.04           H  
ATOM   1144  HB3 CYS A  72       4.837  -4.115   9.536  1.00 98.04           H  
ATOM   1145  O   CYS A  72       7.808  -1.893   8.919  1.00 98.04           O  
ATOM   1146  SG  CYS A  72       5.571  -6.229   8.759  1.00 98.04           S  
ATOM   1147  N   ALA A  73       6.329  -1.815  10.610  1.00 98.01           N  
ATOM   1148  H   ALA A  73       5.786  -2.362  11.263  1.00 98.01           H  
ATOM   1149  CA  ALA A  73       6.331  -0.359  10.731  1.00 98.01           C  
ATOM   1150  HA  ALA A  73       6.113   0.077   9.756  1.00 98.01           H  
ATOM   1151  C   ALA A  73       7.696   0.183  11.179  1.00 98.01           C  
ATOM   1152  CB  ALA A  73       5.224   0.039  11.711  1.00 98.01           C  
ATOM   1153  HB1 ALA A  73       5.216   1.123  11.830  1.00 98.01           H  
ATOM   1154  HB2 ALA A  73       5.394  -0.429  12.681  1.00 98.01           H  
ATOM   1155  HB3 ALA A  73       4.255  -0.281  11.329  1.00 98.01           H  
ATOM   1156  O   ALA A  73       8.154   1.239  10.710  1.00 98.01           O  
ATOM   1157  N   GLU A  74       8.383  -0.552  12.056  1.00 96.82           N  
ATOM   1158  H   GLU A  74       7.960  -1.392  12.424  1.00 96.82           H  
ATOM   1159  CA  GLU A  74       9.744  -0.225  12.456  1.00 96.82           C  
ATOM   1160  HA  GLU A  74       9.785   0.849  12.640  1.00 96.82           H  
ATOM   1161  C   GLU A  74      10.749  -0.537  11.346  1.00 96.82           C  
ATOM   1162  CB  GLU A  74      10.115  -0.920  13.771  1.00 96.82           C  
ATOM   1163  HB2 GLU A  74       9.346  -0.703  14.512  1.00 96.82           H  
ATOM   1164  HB3 GLU A  74      10.192  -1.997  13.621  1.00 96.82           H  
ATOM   1165  O   GLU A  74      11.583   0.321  11.035  1.00 96.82           O  
ATOM   1166  CG  GLU A  74      11.462  -0.357  14.251  1.00 96.82           C  
ATOM   1167  HG2 GLU A  74      11.399   0.731  14.263  1.00 96.82           H  
ATOM   1168  HG3 GLU A  74      12.238  -0.627  13.534  1.00 96.82           H  
ATOM   1169  CD  GLU A  74      11.903  -0.833  15.636  1.00 96.82           C  
ATOM   1170  OE1 GLU A  74      13.013  -0.388  16.010  1.00 96.82           O  
ATOM   1171  OE2 GLU A  74      11.153  -1.585  16.285  1.00 96.82           O  
ATOM   1172  N   HIS A  75      10.667  -1.709  10.716  1.00 95.74           N  
ATOM   1173  H   HIS A  75       9.982  -2.376  11.038  1.00 95.74           H  
ATOM   1174  CA  HIS A  75      11.617  -2.147   9.694  1.00 95.74           C  
ATOM   1175  HA  HIS A  75      12.625  -2.045  10.096  1.00 95.74           H  
ATOM   1176  C   HIS A  75      11.533  -1.286   8.422  1.00 95.74           C  
ATOM   1177  CB  HIS A  75      11.383  -3.636   9.401  1.00 95.74           C  
ATOM   1178  HB2 HIS A  75      10.412  -3.775   8.926  1.00 95.74           H  
ATOM   1179  HB3 HIS A  75      11.367  -4.188  10.341  1.00 95.74           H  
ATOM   1180  O   HIS A  75      12.534  -0.707   7.989  1.00 95.74           O  
ATOM   1181  CG  HIS A  75      12.456  -4.228   8.524  1.00 95.74           C  
ATOM   1182  CD2 HIS A  75      12.531  -4.169   7.161  1.00 95.74           C  
ATOM   1183  HD2 HIS A  75      11.825  -3.665   6.518  1.00 95.74           H  
ATOM   1184  ND1 HIS A  75      13.565  -4.913   8.956  1.00 95.74           N  
ATOM   1185  HD1 HIS A  75      13.699  -5.265   9.893  1.00 95.74           H  
ATOM   1186  CE1 HIS A  75      14.283  -5.265   7.877  1.00 95.74           C  
ATOM   1187  HE1 HIS A  75      15.175  -5.875   7.902  1.00 95.74           H  
ATOM   1188  NE2 HIS A  75      13.699  -4.823   6.752  1.00 95.74           N  
ATOM   1189  N   TYR A  76      10.329  -1.130   7.867  1.00 95.62           N  
ATOM   1190  H   TYR A  76       9.548  -1.600   8.303  1.00 95.62           H  
ATOM   1191  CA  TYR A  76      10.070  -0.467   6.583  1.00 95.62           C  
ATOM   1192  HA  TYR A  76      10.997  -0.464   6.009  1.00 95.62           H  
ATOM   1193  C   TYR A  76       9.640   0.997   6.702  1.00 95.62           C  
ATOM   1194  CB  TYR A  76       9.055  -1.275   5.784  1.00 95.62           C  
ATOM   1195  HB2 TYR A  76       8.879  -0.772   4.833  1.00 95.62           H  
ATOM   1196  HB3 TYR A  76       8.105  -1.299   6.318  1.00 95.62           H  
ATOM   1197  O   TYR A  76       9.403   1.649   5.690  1.00 95.62           O  
ATOM   1198  CG  TYR A  76       9.514  -2.689   5.494  1.00 95.62           C  
ATOM   1199  CD1 TYR A  76      10.401  -2.939   4.427  1.00 95.62           C  
ATOM   1200  HD1 TYR A  76      10.778  -2.111   3.844  1.00 95.62           H  
ATOM   1201  CD2 TYR A  76       9.029  -3.759   6.263  1.00 95.62           C  
ATOM   1202  HD2 TYR A  76       8.360  -3.579   7.091  1.00 95.62           H  
ATOM   1203  CE1 TYR A  76      10.778  -4.259   4.110  1.00 95.62           C  
ATOM   1204  HE1 TYR A  76      11.461  -4.463   3.299  1.00 95.62           H  
ATOM   1205  CE2 TYR A  76       9.451  -5.067   5.976  1.00 95.62           C  
ATOM   1206  HE2 TYR A  76       9.191  -5.888   6.627  1.00 95.62           H  
ATOM   1207  OH  TYR A  76      10.656  -6.609   4.614  1.00 95.62           O  
ATOM   1208  HH  TYR A  76      11.368  -6.645   3.971  1.00 95.62           H  
ATOM   1209  CZ  TYR A  76      10.287  -5.330   4.881  1.00 95.62           C  
ATOM   1210  N   LYS A  77       9.619   1.542   7.924  1.00 95.42           N  
ATOM   1211  H   LYS A  77       9.699   0.898   8.698  1.00 95.42           H  
ATOM   1212  CA  LYS A  77       9.504   2.979   8.214  1.00 95.42           C  
ATOM   1213  HA  LYS A  77       9.452   3.077   9.298  1.00 95.42           H  
ATOM   1214  C   LYS A  77       8.214   3.600   7.669  1.00 95.42           C  
ATOM   1215  CB  LYS A  77      10.751   3.737   7.698  1.00 95.42           C  
ATOM   1216  HB2 LYS A  77      10.734   4.752   8.093  1.00 95.42           H  
ATOM   1217  HB3 LYS A  77      10.692   3.816   6.612  1.00 95.42           H  
ATOM   1218  O   LYS A  77       8.219   4.266   6.641  1.00 95.42           O  
ATOM   1219  CG  LYS A  77      12.102   3.084   8.029  1.00 95.42           C  
ATOM   1220  HG2 LYS A  77      12.121   2.062   7.649  1.00 95.42           H  
ATOM   1221  HG3 LYS A  77      12.898   3.617   7.510  1.00 95.42           H  
ATOM   1222  CD  LYS A  77      12.410   3.073   9.528  1.00 95.42           C  
ATOM   1223  HD2 LYS A  77      12.529   4.091   9.899  1.00 95.42           H  
ATOM   1224  HD3 LYS A  77      11.582   2.595  10.050  1.00 95.42           H  
ATOM   1225  CE  LYS A  77      13.698   2.268   9.761  1.00 95.42           C  
ATOM   1226  HE2 LYS A  77      13.641   1.382   9.129  1.00 95.42           H  
ATOM   1227  HE3 LYS A  77      14.568   2.846   9.448  1.00 95.42           H  
ATOM   1228  NZ  LYS A  77      13.835   1.812  11.169  1.00 95.42           N  
ATOM   1229  HZ1 LYS A  77      14.627   1.196  11.285  1.00 95.42           H  
ATOM   1230  HZ2 LYS A  77      13.868   2.552  11.856  1.00 95.42           H  
ATOM   1231  HZ3 LYS A  77      13.042   1.224  11.381  1.00 95.42           H  
ATOM   1232  N   GLY A  78       7.139   3.485   8.431  1.00 96.86           N  
ATOM   1233  H   GLY A  78       7.138   2.802   9.176  1.00 96.86           H  
ATOM   1234  CA  GLY A  78       5.864   4.112   8.094  1.00 96.86           C  
ATOM   1235  HA2 GLY A  78       5.671   4.018   7.025  1.00 96.86           H  
ATOM   1236  HA3 GLY A  78       5.890   5.173   8.343  1.00 96.86           H  
ATOM   1237  C   GLY A  78       4.722   3.447   8.840  1.00 96.86           C  
ATOM   1238  O   GLY A  78       4.930   2.426   9.490  1.00 96.86           O  
ATOM   1239  N   GLY A  79       3.538   4.050   8.773  1.00 97.99           N  
ATOM   1240  H   GLY A  79       3.443   4.843   8.155  1.00 97.99           H  
ATOM   1241  CA  GLY A  79       2.307   3.409   9.223  1.00 97.99           C  
ATOM   1242  HA2 GLY A  79       1.678   4.123   9.756  1.00 97.99           H  
ATOM   1243  HA3 GLY A  79       2.551   2.591   9.900  1.00 97.99           H  
ATOM   1244  C   GLY A  79       1.531   2.862   8.031  1.00 97.99           C  
ATOM   1245  O   GLY A  79       1.361   3.580   7.037  1.00 97.99           O  
ATOM   1246  N   TRP A  80       1.064   1.620   8.122  1.00 98.51           N  
ATOM   1247  H   TRP A  80       1.188   1.112   8.985  1.00 98.51           H  
ATOM   1248  CA  TRP A  80       0.299   0.966   7.059  1.00 98.51           C  
ATOM   1249  HA  TRP A  80      -0.402   1.685   6.636  1.00 98.51           H  
ATOM   1250  C   TRP A  80      -0.509  -0.224   7.584  1.00 98.51           C  
ATOM   1251  CB  TRP A  80       1.258   0.499   5.960  1.00 98.51           C  
ATOM   1252  HB2 TRP A  80       1.682  -0.455   6.274  1.00 98.51           H  
ATOM   1253  HB3 TRP A  80       2.074   1.214   5.851  1.00 98.51           H  
ATOM   1254  O   TRP A  80      -0.306  -0.679   8.706  1.00 98.51           O  
ATOM   1255  CG  TRP A  80       0.624   0.323   4.621  1.00 98.51           C  
ATOM   1256  CD1 TRP A  80       0.493  -0.845   3.962  1.00 98.51           C  
ATOM   1257  HD1 TRP A  80       0.861  -1.798   4.310  1.00 98.51           H  
ATOM   1258  CD2 TRP A  80       0.005   1.331   3.771  1.00 98.51           C  
ATOM   1259  CE2 TRP A  80      -0.496   0.695   2.599  1.00 98.51           C  
ATOM   1260  CE3 TRP A  80      -0.177   2.722   3.876  1.00 98.51           C  
ATOM   1261  HE3 TRP A  80       0.197   3.222   4.757  1.00 98.51           H  
ATOM   1262  NE1 TRP A  80      -0.191  -0.634   2.783  1.00 98.51           N  
ATOM   1263  HE1 TRP A  80      -0.284  -1.360   2.086  1.00 98.51           H  
ATOM   1264  CH2 TRP A  80      -1.332   2.790   1.728  1.00 98.51           C  
ATOM   1265  HH2 TRP A  80      -1.859   3.352   0.972  1.00 98.51           H  
ATOM   1266  CZ2 TRP A  80      -1.138   1.407   1.577  1.00 98.51           C  
ATOM   1267  HZ2 TRP A  80      -1.502   0.886   0.703  1.00 98.51           H  
ATOM   1268  CZ3 TRP A  80      -0.843   3.447   2.870  1.00 98.51           C  
ATOM   1269  HZ3 TRP A  80      -0.982   4.513   2.973  1.00 98.51           H  
ATOM   1270  N   TRP A  81      -1.403  -0.758   6.752  1.00 98.69           N  
ATOM   1271  H   TRP A  81      -1.490  -0.358   5.829  1.00 98.69           H  
ATOM   1272  CA  TRP A  81      -2.146  -1.993   7.019  1.00 98.69           C  
ATOM   1273  HA  TRP A  81      -2.420  -2.032   8.073  1.00 98.69           H  
ATOM   1274  C   TRP A  81      -1.283  -3.226   6.744  1.00 98.69           C  
ATOM   1275  CB  TRP A  81      -3.437  -1.983   6.197  1.00 98.69           C  
ATOM   1276  HB2 TRP A  81      -3.197  -1.892   5.137  1.00 98.69           H  
ATOM   1277  HB3 TRP A  81      -3.956  -2.931   6.338  1.00 98.69           H  
ATOM   1278  O   TRP A  81      -1.520  -3.948   5.782  1.00 98.69           O  
ATOM   1279  CG  TRP A  81      -4.375  -0.891   6.580  1.00 98.69           C  
ATOM   1280  CD1 TRP A  81      -5.189  -0.925   7.653  1.00 98.69           C  
ATOM   1281  HD1 TRP A  81      -5.249  -1.749   8.349  1.00 98.69           H  
ATOM   1282  CD2 TRP A  81      -4.557   0.425   5.982  1.00 98.69           C  
ATOM   1283  CE2 TRP A  81      -5.579   1.108   6.710  1.00 98.69           C  
ATOM   1284  CE3 TRP A  81      -3.931   1.130   4.931  1.00 98.69           C  
ATOM   1285  HE3 TRP A  81      -3.148   0.646   4.366  1.00 98.69           H  
ATOM   1286  NE1 TRP A  81      -5.932   0.233   7.711  1.00 98.69           N  
ATOM   1287  HE1 TRP A  81      -6.613   0.400   8.438  1.00 98.69           H  
ATOM   1288  CH2 TRP A  81      -5.327   3.092   5.355  1.00 98.69           C  
ATOM   1289  HH2 TRP A  81      -5.600   4.110   5.119  1.00 98.69           H  
ATOM   1290  CZ2 TRP A  81      -5.973   2.416   6.404  1.00 98.69           C  
ATOM   1291  HZ2 TRP A  81      -6.733   2.902   6.997  1.00 98.69           H  
ATOM   1292  CZ3 TRP A  81      -4.306   2.452   4.626  1.00 98.69           C  
ATOM   1293  HZ3 TRP A  81      -3.802   2.976   3.828  1.00 98.69           H  
ATOM   1294  N   PHE A  82      -0.208  -3.406   7.507  1.00 98.39           N  
ATOM   1295  H   PHE A  82      -0.086  -2.808   8.311  1.00 98.39           H  
ATOM   1296  CA  PHE A  82       0.758  -4.482   7.287  1.00 98.39           C  
ATOM   1297  HA  PHE A  82       0.974  -4.537   6.220  1.00 98.39           H  
ATOM   1298  C   PHE A  82       0.201  -5.854   7.708  1.00 98.39           C  
ATOM   1299  CB  PHE A  82       2.059  -4.153   8.035  1.00 98.39           C  
ATOM   1300  HB2 PHE A  82       1.806  -4.020   9.087  1.00 98.39           H  
ATOM   1301  HB3 PHE A  82       2.725  -5.013   7.971  1.00 98.39           H  
ATOM   1302  O   PHE A  82      -0.467  -5.969   8.732  1.00 98.39           O  
ATOM   1303  CG  PHE A  82       2.824  -2.920   7.568  1.00 98.39           C  
ATOM   1304  CD1 PHE A  82       3.216  -2.771   6.225  1.00 98.39           C  
ATOM   1305  HD1 PHE A  82       2.913  -3.507   5.495  1.00 98.39           H  
ATOM   1306  CD2 PHE A  82       3.185  -1.921   8.490  1.00 98.39           C  
ATOM   1307  HD2 PHE A  82       2.928  -2.035   9.532  1.00 98.39           H  
ATOM   1308  CE1 PHE A  82       3.973  -1.662   5.810  1.00 98.39           C  
ATOM   1309  HE1 PHE A  82       4.257  -1.552   4.774  1.00 98.39           H  
ATOM   1310  CE2 PHE A  82       3.900  -0.786   8.073  1.00 98.39           C  
ATOM   1311  HE2 PHE A  82       4.136  -0.010   8.787  1.00 98.39           H  
ATOM   1312  CZ  PHE A  82       4.316  -0.666   6.738  1.00 98.39           C  
ATOM   1313  HZ  PHE A  82       4.878   0.202   6.423  1.00 98.39           H  
ATOM   1314  N   ASN A  83       0.526  -6.894   6.936  1.00 98.09           N  
ATOM   1315  H   ASN A  83       1.033  -6.710   6.082  1.00 98.09           H  
ATOM   1316  CA  ASN A  83       0.347  -8.298   7.321  1.00 98.09           C  
ATOM   1317  HA  ASN A  83      -0.184  -8.360   8.271  1.00 98.09           H  
ATOM   1318  C   ASN A  83       1.730  -8.926   7.552  1.00 98.09           C  
ATOM   1319  CB  ASN A  83      -0.506  -9.006   6.273  1.00 98.09           C  
ATOM   1320  HB2 ASN A  83      -0.034  -8.848   5.304  1.00 98.09           H  
ATOM   1321  HB3 ASN A  83      -1.488  -8.537   6.201  1.00 98.09           H  
ATOM   1322  O   ASN A  83       2.384  -8.558   8.521  1.00 98.09           O  
ATOM   1323  CG  ASN A  83      -0.727 -10.483   6.556  1.00 98.09           C  
ATOM   1324  ND2 ASN A  83      -0.984 -11.259   5.538  1.00 98.09           N  
ATOM   1325 HD21 ASN A  83      -0.745 -10.873   4.636  1.00 98.09           H  
ATOM   1326 HD22 ASN A  83      -1.018 -12.253   5.710  1.00 98.09           H  
ATOM   1327  OD1 ASN A  83      -0.632 -10.964   7.674  1.00 98.09           O  
ATOM   1328  N   ASN A  84       2.275  -9.729   6.631  1.00 96.99           N  
ATOM   1329  H   ASN A  84       1.777  -9.903   5.770  1.00 96.99           H  
ATOM   1330  CA  ASN A  84       3.704 -10.068   6.621  1.00 96.99           C  
ATOM   1331  HA  ASN A  84       4.044 -10.098   7.656  1.00 96.99           H  
ATOM   1332  C   ASN A  84       4.518  -8.952   5.928  1.00 96.99           C  
ATOM   1333  CB  ASN A  84       3.899 -11.476   6.046  1.00 96.99           C  
ATOM   1334  HB2 ASN A  84       3.251 -12.176   6.572  1.00 96.99           H  
ATOM   1335  HB3 ASN A  84       3.627 -11.481   4.991  1.00 96.99           H  
ATOM   1336  O   ASN A  84       5.414  -9.168   5.102  1.00 96.99           O  
ATOM   1337  CG  ASN A  84       5.328 -11.951   6.190  1.00 96.99           C  
ATOM   1338  ND2 ASN A  84       5.754 -12.862   5.349  1.00 96.99           N  
ATOM   1339 HD21 ASN A  84       6.698 -13.199   5.470  1.00 96.99           H  
ATOM   1340 HD22 ASN A  84       5.132 -13.166   4.613  1.00 96.99           H  
ATOM   1341  OD1 ASN A  84       6.093 -11.529   7.045  1.00 96.99           O  
ATOM   1342  N   CYS A  85       4.208  -7.727   6.347  1.00 96.54           N  
ATOM   1343  H   CYS A  85       3.582  -7.700   7.139  1.00 96.54           H  
ATOM   1344  CA  CYS A  85       4.566  -6.442   5.775  1.00 96.54           C  
ATOM   1345  HA  CYS A  85       4.229  -5.710   6.509  1.00 96.54           H  
ATOM   1346  C   CYS A  85       3.746  -6.066   4.549  1.00 96.54           C  
ATOM   1347  CB  CYS A  85       6.077  -6.235   5.715  1.00 96.54           C  
ATOM   1348  HB2 CYS A  85       6.278  -5.188   5.488  1.00 96.54           H  
ATOM   1349  HB3 CYS A  85       6.505  -6.856   4.928  1.00 96.54           H  
ATOM   1350  O   CYS A  85       2.602  -5.653   4.736  1.00 96.54           O  
ATOM   1351  SG  CYS A  85       6.887  -6.640   7.278  1.00 96.54           S  
ATOM   1352  N   PHE A  86       4.300  -6.063   3.334  1.00 97.18           N  
ATOM   1353  H   PHE A  86       5.193  -6.506   3.169  1.00 97.18           H  
ATOM   1354  CA  PHE A  86       3.573  -5.445   2.228  1.00 97.18           C  
ATOM   1355  HA  PHE A  86       2.525  -5.733   2.316  1.00 97.18           H  
ATOM   1356  C   PHE A  86       4.003  -5.836   0.815  1.00 97.18           C  
ATOM   1357  CB  PHE A  86       3.662  -3.917   2.355  1.00 97.18           C  
ATOM   1358  HB2 PHE A  86       2.982  -3.501   1.612  1.00 97.18           H  
ATOM   1359  HB3 PHE A  86       3.315  -3.587   3.334  1.00 97.18           H  
ATOM   1360  O   PHE A  86       5.190  -6.038   0.512  1.00 97.18           O  
ATOM   1361  CG  PHE A  86       5.029  -3.336   2.115  1.00 97.18           C  
ATOM   1362  CD1 PHE A  86       5.925  -3.173   3.182  1.00 97.18           C  
ATOM   1363  HD1 PHE A  86       5.637  -3.444   4.186  1.00 97.18           H  
ATOM   1364  CD2 PHE A  86       5.401  -2.962   0.812  1.00 97.18           C  
ATOM   1365  HD2 PHE A  86       4.705  -3.076  -0.006  1.00 97.18           H  
ATOM   1366  CE1 PHE A  86       7.201  -2.661   2.925  1.00 97.18           C  
ATOM   1367  HE1 PHE A  86       7.895  -2.537   3.743  1.00 97.18           H  
ATOM   1368  CE2 PHE A  86       6.682  -2.460   0.564  1.00 97.18           C  
ATOM   1369  HE2 PHE A  86       6.967  -2.187  -0.442  1.00 97.18           H  
ATOM   1370  CZ  PHE A  86       7.587  -2.322   1.621  1.00 97.18           C  
ATOM   1371  HZ  PHE A  86       8.581  -1.952   1.416  1.00 97.18           H  
ATOM   1372  N   GLU A  87       3.018  -5.732  -0.077  1.00 97.25           N  
ATOM   1373  H   GLU A  87       2.072  -5.671   0.271  1.00 97.25           H  
ATOM   1374  CA  GLU A  87       3.217  -5.463  -1.500  1.00 97.25           C  
ATOM   1375  HA  GLU A  87       4.275  -5.591  -1.731  1.00 97.25           H  
ATOM   1376  C   GLU A  87       2.905  -4.013  -1.899  1.00 97.25           C  
ATOM   1377  CB  GLU A  87       2.428  -6.462  -2.347  1.00 97.25           C  
ATOM   1378  HB2 GLU A  87       1.422  -6.596  -1.949  1.00 97.25           H  
ATOM   1379  HB3 GLU A  87       2.360  -6.063  -3.359  1.00 97.25           H  
ATOM   1380  O   GLU A  87       3.478  -3.516  -2.871  1.00 97.25           O  
ATOM   1381  CG  GLU A  87       3.171  -7.804  -2.408  1.00 97.25           C  
ATOM   1382  HG2 GLU A  87       4.223  -7.607  -2.612  1.00 97.25           H  
ATOM   1383  HG3 GLU A  87       3.134  -8.311  -1.444  1.00 97.25           H  
ATOM   1384  CD  GLU A  87       2.666  -8.713  -3.527  1.00 97.25           C  
ATOM   1385  OE1 GLU A  87       3.394  -9.670  -3.858  1.00 97.25           O  
ATOM   1386  OE2 GLU A  87       1.613  -8.412  -4.129  1.00 97.25           O  
ATOM   1387  N   ALA A  88       2.106  -3.288  -1.113  1.00 98.00           N  
ATOM   1388  H   ALA A  88       1.595  -3.756  -0.378  1.00 98.00           H  
ATOM   1389  CA  ALA A  88       1.912  -1.847  -1.240  1.00 98.00           C  
ATOM   1390  HA  ALA A  88       2.553  -1.451  -2.028  1.00 98.00           H  
ATOM   1391  C   ALA A  88       2.270  -1.137   0.070  1.00 98.00           C  
ATOM   1392  CB  ALA A  88       0.458  -1.587  -1.636  1.00 98.00           C  
ATOM   1393  HB1 ALA A  88       0.246  -2.054  -2.597  1.00 98.00           H  
ATOM   1394  HB2 ALA A  88      -0.202  -2.020  -0.884  1.00 98.00           H  
ATOM   1395  HB3 ALA A  88       0.275  -0.515  -1.707  1.00 98.00           H  
ATOM   1396  O   ALA A  88       1.786  -1.510   1.128  1.00 98.00           O  
ATOM   1397  N   HIS A  89       3.080  -0.082   0.017  1.00 97.83           N  
ATOM   1398  H   HIS A  89       3.459   0.183  -0.881  1.00 97.83           H  
ATOM   1399  CA  HIS A  89       3.365   0.774   1.169  1.00 97.83           C  
ATOM   1400  HA  HIS A  89       2.512   0.749   1.847  1.00 97.83           H  
ATOM   1401  C   HIS A  89       3.551   2.213   0.695  1.00 97.83           C  
ATOM   1402  CB  HIS A  89       4.585   0.250   1.939  1.00 97.83           C  
ATOM   1403  HB2 HIS A  89       5.432   0.167   1.258  1.00 97.83           H  
ATOM   1404  HB3 HIS A  89       4.348  -0.744   2.318  1.00 97.83           H  
ATOM   1405  O   HIS A  89       4.626   2.621   0.259  1.00 97.83           O  
ATOM   1406  CG  HIS A  89       4.989   1.103   3.117  1.00 97.83           C  
ATOM   1407  CD2 HIS A  89       4.165   1.796   3.963  1.00 97.83           C  
ATOM   1408  HD2 HIS A  89       3.087   1.828   3.913  1.00 97.83           H  
ATOM   1409  ND1 HIS A  89       6.276   1.313   3.549  1.00 97.83           N  
ATOM   1410  HD1 HIS A  89       7.112   0.942   3.120  1.00 97.83           H  
ATOM   1411  CE1 HIS A  89       6.231   2.116   4.624  1.00 97.83           C  
ATOM   1412  HE1 HIS A  89       7.095   2.466   5.169  1.00 97.83           H  
ATOM   1413  NE2 HIS A  89       4.961   2.452   4.908  1.00 97.83           N  
ATOM   1414  N   LEU A  90       2.472   2.993   0.753  1.00 98.09           N  
ATOM   1415  H   LEU A  90       1.609   2.595   1.096  1.00 98.09           H  
ATOM   1416  CA  LEU A  90       2.432   4.337   0.166  1.00 98.09           C  
ATOM   1417  HA  LEU A  90       3.173   4.384  -0.632  1.00 98.09           H  
ATOM   1418  C   LEU A  90       2.832   5.446   1.154  1.00 98.09           C  
ATOM   1419  CB  LEU A  90       1.050   4.556  -0.474  1.00 98.09           C  
ATOM   1420  HB2 LEU A  90       0.291   4.501   0.305  1.00 98.09           H  
ATOM   1421  HB3 LEU A  90       1.016   5.562  -0.893  1.00 98.09           H  
ATOM   1422  O   LEU A  90       3.024   6.587   0.745  1.00 98.09           O  
ATOM   1423  CG  LEU A  90       0.719   3.536  -1.586  1.00 98.09           C  
ATOM   1424  HG  LEU A  90       0.796   2.524  -1.190  1.00 98.09           H  
ATOM   1425  CD1 LEU A  90      -0.724   3.705  -2.063  1.00 98.09           C  
ATOM   1426 HD11 LEU A  90      -1.405   3.436  -1.255  1.00 98.09           H  
ATOM   1427 HD12 LEU A  90      -0.905   3.029  -2.899  1.00 98.09           H  
ATOM   1428 HD13 LEU A  90      -0.934   4.729  -2.371  1.00 98.09           H  
ATOM   1429  CD2 LEU A  90       1.686   3.649  -2.771  1.00 98.09           C  
ATOM   1430 HD21 LEU A  90       1.316   3.076  -3.621  1.00 98.09           H  
ATOM   1431 HD22 LEU A  90       2.656   3.238  -2.492  1.00 98.09           H  
ATOM   1432 HD23 LEU A  90       1.813   4.688  -3.074  1.00 98.09           H  
ATOM   1433  N   ASN A  91       3.016   5.091   2.429  1.00 97.27           N  
ATOM   1434  H   ASN A  91       2.853   4.122   2.664  1.00 97.27           H  
ATOM   1435  CA  ASN A  91       3.418   5.984   3.521  1.00 97.27           C  
ATOM   1436  HA  ASN A  91       3.312   7.018   3.191  1.00 97.27           H  
ATOM   1437  C   ASN A  91       4.895   5.816   3.930  1.00 97.27           C  
ATOM   1438  CB  ASN A  91       2.471   5.758   4.710  1.00 97.27           C  
ATOM   1439  HB2 ASN A  91       2.462   4.697   4.956  1.00 97.27           H  
ATOM   1440  HB3 ASN A  91       2.842   6.299   5.581  1.00 97.27           H  
ATOM   1441  O   ASN A  91       5.285   6.223   5.027  1.00 97.27           O  
ATOM   1442  CG  ASN A  91       1.054   6.239   4.481  1.00 97.27           C  
ATOM   1443  ND2 ASN A  91       0.140   5.762   5.291  1.00 97.27           N  
ATOM   1444 HD21 ASN A  91      -0.810   6.076   5.153  1.00 97.27           H  
ATOM   1445 HD22 ASN A  91       0.407   5.069   5.976  1.00 97.27           H  
ATOM   1446  OD1 ASN A  91       0.748   7.051   3.625  1.00 97.27           O  
ATOM   1447  N   GLY A  92       5.710   5.198   3.070  1.00 95.75           N  
ATOM   1448  H   GLY A  92       5.326   4.850   2.203  1.00 95.75           H  
ATOM   1449  CA  GLY A  92       7.142   5.052   3.304  1.00 95.75           C  
ATOM   1450  HA2 GLY A  92       7.301   4.673   4.314  1.00 95.75           H  
ATOM   1451  HA3 GLY A  92       7.556   4.325   2.606  1.00 95.75           H  
ATOM   1452  C   GLY A  92       7.906   6.368   3.168  1.00 95.75           C  
ATOM   1453  O   GLY A  92       7.360   7.423   2.835  1.00 95.75           O  
ATOM   1454  N   LYS A  93       9.217   6.317   3.405  1.00 95.29           N  
ATOM   1455  H   LYS A  93       9.632   5.414   3.584  1.00 95.29           H  
ATOM   1456  CA  LYS A  93      10.086   7.486   3.251  1.00 95.29           C  
ATOM   1457  HA  LYS A  93       9.708   8.279   3.895  1.00 95.29           H  
ATOM   1458  C   LYS A  93      10.077   7.997   1.816  1.00 95.29           C  
ATOM   1459  CB  LYS A  93      11.524   7.153   3.632  1.00 95.29           C  
ATOM   1460  HB2 LYS A  93      11.838   6.283   3.055  1.00 95.29           H  
ATOM   1461  HB3 LYS A  93      12.164   7.989   3.349  1.00 95.29           H  
ATOM   1462  O   LYS A  93      10.146   7.240   0.849  1.00 95.29           O  
ATOM   1463  CG  LYS A  93      11.713   6.878   5.124  1.00 95.29           C  
ATOM   1464  HG2 LYS A  93      11.488   7.773   5.704  1.00 95.29           H  
ATOM   1465  HG3 LYS A  93      11.073   6.055   5.441  1.00 95.29           H  
ATOM   1466  CD  LYS A  93      13.178   6.490   5.294  1.00 95.29           C  
ATOM   1467  HD2 LYS A  93      13.822   7.299   4.949  1.00 95.29           H  
ATOM   1468  HD3 LYS A  93      13.357   5.619   4.663  1.00 95.29           H  
ATOM   1469  CE  LYS A  93      13.518   6.147   6.736  1.00 95.29           C  
ATOM   1470  HE2 LYS A  93      12.686   5.576   7.149  1.00 95.29           H  
ATOM   1471  HE3 LYS A  93      13.644   7.066   7.308  1.00 95.29           H  
ATOM   1472  NZ  LYS A  93      14.751   5.329   6.732  1.00 95.29           N  
ATOM   1473  HZ1 LYS A  93      15.026   5.009   7.649  1.00 95.29           H  
ATOM   1474  HZ2 LYS A  93      15.506   5.809   6.264  1.00 95.29           H  
ATOM   1475  HZ3 LYS A  93      14.575   4.516   6.158  1.00 95.29           H  
ATOM   1476  N   TYR A  94      10.122   9.313   1.681  1.00 94.94           N  
ATOM   1477  H   TYR A  94      10.047   9.897   2.501  1.00 94.94           H  
ATOM   1478  CA  TYR A  94      10.308   9.937   0.385  1.00 94.94           C  
ATOM   1479  HA  TYR A  94       9.734   9.378  -0.355  1.00 94.94           H  
ATOM   1480  C   TYR A  94      11.785   9.917  -0.029  1.00 94.94           C  
ATOM   1481  CB  TYR A  94       9.740  11.352   0.432  1.00 94.94           C  
ATOM   1482  HB2 TYR A  94       8.725  11.317   0.829  1.00 94.94           H  
ATOM   1483  HB3 TYR A  94      10.339  11.972   1.098  1.00 94.94           H  
ATOM   1484  O   TYR A  94      12.625  10.560   0.603  1.00 94.94           O  
ATOM   1485  CG  TYR A  94       9.687  11.968  -0.941  1.00 94.94           C  
ATOM   1486  CD1 TYR A  94      10.615  12.953  -1.328  1.00 94.94           C  
ATOM   1487  HD1 TYR A  94      11.371  13.287  -0.633  1.00 94.94           H  
ATOM   1488  CD2 TYR A  94       8.712  11.520  -1.844  1.00 94.94           C  
ATOM   1489  HD2 TYR A  94       7.999  10.765  -1.547  1.00 94.94           H  
ATOM   1490  CE1 TYR A  94      10.532  13.521  -2.613  1.00 94.94           C  
ATOM   1491  HE1 TYR A  94      11.220  14.303  -2.898  1.00 94.94           H  
ATOM   1492  CE2 TYR A  94       8.647  12.068  -3.131  1.00 94.94           C  
ATOM   1493  HE2 TYR A  94       7.879  11.730  -3.812  1.00 94.94           H  
ATOM   1494  OH  TYR A  94       9.441  13.657  -4.743  1.00 94.94           O  
ATOM   1495  HH  TYR A  94       9.952  14.468  -4.801  1.00 94.94           H  
ATOM   1496  CZ  TYR A  94       9.541  13.082  -3.517  1.00 94.94           C  
ATOM   1497  N   TYR A  95      12.107   9.201  -1.108  1.00 93.88           N  
ATOM   1498  H   TYR A  95      11.380   8.665  -1.560  1.00 93.88           H  
ATOM   1499  CA  TYR A  95      13.449   9.183  -1.692  1.00 93.88           C  
ATOM   1500  HA  TYR A  95      14.170   9.562  -0.968  1.00 93.88           H  
ATOM   1501  C   TYR A  95      13.507  10.087  -2.920  1.00 93.88           C  
ATOM   1502  CB  TYR A  95      13.871   7.748  -2.032  1.00 93.88           C  
ATOM   1503  HB2 TYR A  95      14.723   7.782  -2.711  1.00 93.88           H  
ATOM   1504  HB3 TYR A  95      13.061   7.242  -2.558  1.00 93.88           H  
ATOM   1505  O   TYR A  95      12.947   9.760  -3.967  1.00 93.88           O  
ATOM   1506  CG  TYR A  95      14.268   6.943  -0.816  1.00 93.88           C  
ATOM   1507  CD1 TYR A  95      15.603   6.988  -0.373  1.00 93.88           C  
ATOM   1508  HD1 TYR A  95      16.335   7.545  -0.940  1.00 93.88           H  
ATOM   1509  CD2 TYR A  95      13.310   6.195  -0.103  1.00 93.88           C  
ATOM   1510  HD2 TYR A  95      12.283   6.168  -0.435  1.00 93.88           H  
ATOM   1511  CE1 TYR A  95      15.978   6.328   0.809  1.00 93.88           C  
ATOM   1512  HE1 TYR A  95      16.994   6.401   1.167  1.00 93.88           H  
ATOM   1513  CE2 TYR A  95      13.685   5.524   1.077  1.00 93.88           C  
ATOM   1514  HE2 TYR A  95      12.964   4.955   1.645  1.00 93.88           H  
ATOM   1515  OH  TYR A  95      15.365   5.077   2.734  1.00 93.88           O  
ATOM   1516  HH  TYR A  95      16.314   4.973   2.836  1.00 93.88           H  
ATOM   1517  CZ  TYR A  95      15.010   5.624   1.549  1.00 93.88           C  
ATOM   1518  N   HIS A  96      14.237  11.202  -2.830  1.00 91.66           N  
ATOM   1519  H   HIS A  96      14.650  11.443  -1.940  1.00 91.66           H  
ATOM   1520  CA  HIS A  96      14.521  12.034  -4.000  1.00 91.66           C  
ATOM   1521  HA  HIS A  96      13.574  12.399  -4.397  1.00 91.66           H  
ATOM   1522  C   HIS A  96      15.216  11.199  -5.088  1.00 91.66           C  
ATOM   1523  CB  HIS A  96      15.388  13.240  -3.612  1.00 91.66           C  
ATOM   1524  HB2 HIS A  96      15.686  13.764  -4.520  1.00 91.66           H  
ATOM   1525  HB3 HIS A  96      16.295  12.887  -3.121  1.00 91.66           H  
ATOM   1526  O   HIS A  96      16.211  10.532  -4.815  1.00 91.66           O  
ATOM   1527  CG  HIS A  96      14.688  14.226  -2.714  1.00 91.66           C  
ATOM   1528  CD2 HIS A  96      14.858  14.364  -1.362  1.00 91.66           C  
ATOM   1529  HD2 HIS A  96      15.514  13.778  -0.736  1.00 91.66           H  
ATOM   1530  ND1 HIS A  96      13.768  15.174  -3.106  1.00 91.66           N  
ATOM   1531  HD1 HIS A  96      13.467  15.369  -4.049  1.00 91.66           H  
ATOM   1532  CE1 HIS A  96      13.388  15.859  -2.013  1.00 91.66           C  
ATOM   1533  HE1 HIS A  96      12.684  16.679  -1.999  1.00 91.66           H  
ATOM   1534  NE2 HIS A  96      14.027  15.399  -0.931  1.00 91.66           N  
ATOM   1535  N   LYS A  97      14.705  11.260  -6.326  1.00 91.22           N  
ATOM   1536  H   LYS A  97      13.839  11.766  -6.438  1.00 91.22           H  
ATOM   1537  CA  LYS A  97      15.132  10.446  -7.482  1.00 91.22           C  
ATOM   1538  HA  LYS A  97      14.548  10.776  -8.342  1.00 91.22           H  
ATOM   1539  C   LYS A  97      14.818   8.945  -7.376  1.00 91.22           C  
ATOM   1540  CB  LYS A  97      16.614  10.688  -7.833  1.00 91.22           C  
ATOM   1541  HB2 LYS A  97      17.242  10.233  -7.066  1.00 91.22           H  
ATOM   1542  HB3 LYS A  97      16.832  10.180  -8.772  1.00 91.22           H  
ATOM   1543  O   LYS A  97      15.201   8.196  -8.263  1.00 91.22           O  
ATOM   1544  CG  LYS A  97      17.001  12.166  -7.989  1.00 91.22           C  
ATOM   1545  HG2 LYS A  97      16.744  12.724  -7.089  1.00 91.22           H  
ATOM   1546  HG3 LYS A  97      16.465  12.590  -8.838  1.00 91.22           H  
ATOM   1547  CD  LYS A  97      18.512  12.282  -8.217  1.00 91.22           C  
ATOM   1548  HD2 LYS A  97      19.033  11.873  -7.351  1.00 91.22           H  
ATOM   1549  HD3 LYS A  97      18.787  11.708  -9.101  1.00 91.22           H  
ATOM   1550  CE  LYS A  97      18.906  13.750  -8.409  1.00 91.22           C  
ATOM   1551  HE2 LYS A  97      18.577  14.316  -7.538  1.00 91.22           H  
ATOM   1552  HE3 LYS A  97      18.378  14.138  -9.280  1.00 91.22           H  
ATOM   1553  NZ  LYS A  97      20.372  13.899  -8.592  1.00 91.22           N  
ATOM   1554  HZ1 LYS A  97      20.617  14.868  -8.738  1.00 91.22           H  
ATOM   1555  HZ2 LYS A  97      20.867  13.563  -7.779  1.00 91.22           H  
ATOM   1556  HZ3 LYS A  97      20.684  13.370  -9.395  1.00 91.22           H  
ATOM   1557  N   GLY A  98      14.136   8.499  -6.320  1.00 87.39           N  
ATOM   1558  H   GLY A  98      13.834   9.168  -5.627  1.00 87.39           H  
ATOM   1559  CA  GLY A  98      13.626   7.130  -6.183  1.00 87.39           C  
ATOM   1560  HA2 GLY A  98      12.834   7.131  -5.433  1.00 87.39           H  
ATOM   1561  HA3 GLY A  98      13.192   6.815  -7.132  1.00 87.39           H  
ATOM   1562  C   GLY A  98      14.654   6.074  -5.787  1.00 87.39           C  
ATOM   1563  O   GLY A  98      14.268   4.941  -5.507  1.00 87.39           O  
ATOM   1564  N   PHE A  99      15.939   6.431  -5.736  1.00 84.19           N  
ATOM   1565  H   PHE A  99      16.186   7.373  -6.001  1.00 84.19           H  
ATOM   1566  CA  PHE A  99      17.013   5.504  -5.402  1.00 84.19           C  
ATOM   1567  HA  PHE A  99      16.776   4.534  -5.838  1.00 84.19           H  
ATOM   1568  C   PHE A  99      17.145   5.322  -3.894  1.00 84.19           C  
ATOM   1569  CB  PHE A  99      18.340   5.976  -6.008  1.00 84.19           C  
ATOM   1570  HB2 PHE A  99      18.614   6.931  -5.561  1.00 84.19           H  
ATOM   1571  HB3 PHE A  99      19.117   5.256  -5.751  1.00 84.19           H  
ATOM   1572  O   PHE A  99      17.295   6.288  -3.141  1.00 84.19           O  
ATOM   1573  CG  PHE A  99      18.301   6.113  -7.516  1.00 84.19           C  
ATOM   1574  CD1 PHE A  99      18.112   4.973  -8.320  1.00 84.19           C  
ATOM   1575  HD1 PHE A  99      18.014   3.997  -7.868  1.00 84.19           H  
ATOM   1576  CD2 PHE A  99      18.423   7.380  -8.115  1.00 84.19           C  
ATOM   1577  HD2 PHE A  99      18.559   8.256  -7.499  1.00 84.19           H  
ATOM   1578  CE1 PHE A  99      18.034   5.102  -9.717  1.00 84.19           C  
ATOM   1579  HE1 PHE A  99      17.877   4.227 -10.331  1.00 84.19           H  
ATOM   1580  CE2 PHE A  99      18.346   7.507  -9.513  1.00 84.19           C  
ATOM   1581  HE2 PHE A  99      18.420   8.480  -9.977  1.00 84.19           H  
ATOM   1582  CZ  PHE A  99      18.149   6.369 -10.313  1.00 84.19           C  
ATOM   1583  HZ  PHE A  99      18.077   6.464 -11.386  1.00 84.19           H  
ATOM   1584  N   HIS A 100      17.158   4.066  -3.464  1.00 81.38           N  
ATOM   1585  H   HIS A 100      17.006   3.314  -4.121  1.00 81.38           H  
ATOM   1586  CA  HIS A 100      17.547   3.726  -2.108  1.00 81.38           C  
ATOM   1587  HA  HIS A 100      17.154   4.489  -1.435  1.00 81.38           H  
ATOM   1588  C   HIS A 100      19.073   3.699  -1.966  1.00 81.38           C  
ATOM   1589  CB  HIS A 100      16.931   2.394  -1.700  1.00 81.38           C  
ATOM   1590  HB2 HIS A 100      17.374   1.590  -2.287  1.00 81.38           H  
ATOM   1591  HB3 HIS A 100      17.181   2.260  -0.647  1.00 81.38           H  
ATOM   1592  O   HIS A 100      19.807   3.474  -2.927  1.00 81.38           O  
ATOM   1593  CG  HIS A 100      15.432   2.333  -1.837  1.00 81.38           C  
ATOM   1594  CD2 HIS A 100      14.729   1.635  -2.783  1.00 81.38           C  
ATOM   1595  HD2 HIS A 100      15.163   1.009  -3.548  1.00 81.38           H  
ATOM   1596  ND1 HIS A 100      14.511   2.957  -1.028  1.00 81.38           N  
ATOM   1597  HD1 HIS A 100      14.690   3.505  -0.199  1.00 81.38           H  
ATOM   1598  CE1 HIS A 100      13.289   2.651  -1.487  1.00 81.38           C  
ATOM   1599  HE1 HIS A 100      12.365   2.980  -1.036  1.00 81.38           H  
ATOM   1600  NE2 HIS A 100      13.362   1.862  -2.568  1.00 81.38           N  
ATOM   1601  N   LYS A 101      19.564   3.885  -0.735  1.00 78.38           N  
ATOM   1602  H   LYS A 101      18.908   4.075   0.009  1.00 78.38           H  
ATOM   1603  CA  LYS A 101      21.002   3.806  -0.427  1.00 78.38           C  
ATOM   1604  HA  LYS A 101      21.538   4.472  -1.103  1.00 78.38           H  
ATOM   1605  C   LYS A 101      21.581   2.403  -0.668  1.00 78.38           C  
ATOM   1606  CB  LYS A 101      21.219   4.269   1.022  1.00 78.38           C  
ATOM   1607  HB2 LYS A 101      20.752   5.246   1.151  1.00 78.38           H  
ATOM   1608  HB3 LYS A 101      20.741   3.563   1.700  1.00 78.38           H  
ATOM   1609  O   LYS A 101      22.748   2.278  -1.023  1.00 78.38           O  
ATOM   1610  CG  LYS A 101      22.707   4.388   1.381  1.00 78.38           C  
ATOM   1611  HG2 LYS A 101      23.186   3.413   1.290  1.00 78.38           H  
ATOM   1612  HG3 LYS A 101      23.190   5.086   0.698  1.00 78.38           H  
ATOM   1613  CD  LYS A 101      22.886   4.876   2.822  1.00 78.38           C  
ATOM   1614  HD2 LYS A 101      22.440   5.865   2.931  1.00 78.38           H  
ATOM   1615  HD3 LYS A 101      22.392   4.176   3.495  1.00 78.38           H  
ATOM   1616  CE  LYS A 101      24.381   4.936   3.152  1.00 78.38           C  
ATOM   1617  HE2 LYS A 101      24.809   3.952   2.956  1.00 78.38           H  
ATOM   1618  HE3 LYS A 101      24.862   5.647   2.481  1.00 78.38           H  
ATOM   1619  NZ  LYS A 101      24.615   5.312   4.568  1.00 78.38           N  
ATOM   1620  HZ1 LYS A 101      24.229   6.224   4.769  1.00 78.38           H  
ATOM   1621  HZ2 LYS A 101      25.605   5.328   4.768  1.00 78.38           H  
ATOM   1622  HZ3 LYS A 101      24.188   4.631   5.179  1.00 78.38           H  
ATOM   1623  N   HIS A 102      20.768   1.366  -0.469  1.00 82.93           N  
ATOM   1624  H   HIS A 102      19.798   1.556  -0.262  1.00 82.93           H  
ATOM   1625  CA  HIS A 102      21.128  -0.033  -0.688  1.00 82.93           C  
ATOM   1626  HA  HIS A 102      22.118  -0.086  -1.141  1.00 82.93           H  
ATOM   1627  C   HIS A 102      20.136  -0.676  -1.654  1.00 82.93           C  
ATOM   1628  CB  HIS A 102      21.170  -0.788   0.650  1.00 82.93           C  
ATOM   1629  HB2 HIS A 102      20.179  -0.786   1.104  1.00 82.93           H  
ATOM   1630  HB3 HIS A 102      21.448  -1.825   0.465  1.00 82.93           H  
ATOM   1631  O   HIS A 102      18.948  -0.376  -1.599  1.00 82.93           O  
ATOM   1632  CG  HIS A 102      22.151  -0.198   1.626  1.00 82.93           C  
ATOM   1633  CD2 HIS A 102      21.861   0.512   2.761  1.00 82.93           C  
ATOM   1634  HD2 HIS A 102      20.871   0.720   3.140  1.00 82.93           H  
ATOM   1635  ND1 HIS A 102      23.520  -0.235   1.510  1.00 82.93           N  
ATOM   1636  HD1 HIS A 102      24.046  -0.699   0.783  1.00 82.93           H  
ATOM   1637  CE1 HIS A 102      24.044   0.433   2.548  1.00 82.93           C  
ATOM   1638  HE1 HIS A 102      25.101   0.553   2.732  1.00 82.93           H  
ATOM   1639  NE2 HIS A 102      23.072   0.940   3.325  1.00 82.93           N  
ATOM   1640  N   TYR A 103      20.620  -1.584  -2.501  1.00 75.97           N  
ATOM   1641  H   TYR A 103      21.612  -1.774  -2.498  1.00 75.97           H  
ATOM   1642  CA  TYR A 103      19.820  -2.207  -3.560  1.00 75.97           C  
ATOM   1643  HA  TYR A 103      19.465  -1.432  -4.239  1.00 75.97           H  
ATOM   1644  C   TYR A 103      18.572  -2.945  -3.036  1.00 75.97           C  
ATOM   1645  CB  TYR A 103      20.745  -3.148  -4.342  1.00 75.97           C  
ATOM   1646  HB2 TYR A 103      21.598  -2.579  -4.712  1.00 75.97           H  
ATOM   1647  HB3 TYR A 103      21.127  -3.916  -3.670  1.00 75.97           H  
ATOM   1648  O   TYR A 103      17.514  -2.874  -3.646  1.00 75.97           O  
ATOM   1649  CG  TYR A 103      20.078  -3.819  -5.522  1.00 75.97           C  
ATOM   1650  CD1 TYR A 103      19.559  -5.119  -5.384  1.00 75.97           C  
ATOM   1651  HD1 TYR A 103      19.642  -5.638  -4.440  1.00 75.97           H  
ATOM   1652  CD2 TYR A 103      19.948  -3.133  -6.745  1.00 75.97           C  
ATOM   1653  HD2 TYR A 103      20.334  -2.130  -6.849  1.00 75.97           H  
ATOM   1654  CE1 TYR A 103      18.908  -5.738  -6.466  1.00 75.97           C  
ATOM   1655  HE1 TYR A 103      18.492  -6.729  -6.366  1.00 75.97           H  
ATOM   1656  CE2 TYR A 103      19.297  -3.749  -7.831  1.00 75.97           C  
ATOM   1657  HE2 TYR A 103      19.187  -3.223  -8.768  1.00 75.97           H  
ATOM   1658  OH  TYR A 103      18.143  -5.656  -8.730  1.00 75.97           O  
ATOM   1659  HH  TYR A 103      18.070  -5.083  -9.497  1.00 75.97           H  
ATOM   1660  CZ  TYR A 103      18.775  -5.054  -7.690  1.00 75.97           C  
ATOM   1661  N   PHE A 104      18.671  -3.594  -1.870  1.00 80.31           N  
ATOM   1662  H   PHE A 104      19.576  -3.632  -1.424  1.00 80.31           H  
ATOM   1663  CA  PHE A 104      17.577  -4.373  -1.267  1.00 80.31           C  
ATOM   1664  HA  PHE A 104      16.908  -4.707  -2.060  1.00 80.31           H  
ATOM   1665  C   PHE A 104      16.710  -3.584  -0.276  1.00 80.31           C  
ATOM   1666  CB  PHE A 104      18.168  -5.619  -0.597  1.00 80.31           C  
ATOM   1667  HB2 PHE A 104      17.357  -6.232  -0.205  1.00 80.31           H  
ATOM   1668  HB3 PHE A 104      18.783  -5.311   0.248  1.00 80.31           H  
ATOM   1669  O   PHE A 104      15.848  -4.153   0.391  1.00 80.31           O  
ATOM   1670  CG  PHE A 104      18.990  -6.474  -1.535  1.00 80.31           C  
ATOM   1671  CD1 PHE A 104      18.346  -7.252  -2.514  1.00 80.31           C  
ATOM   1672  HD1 PHE A 104      17.269  -7.245  -2.594  1.00 80.31           H  
ATOM   1673  CD2 PHE A 104      20.395  -6.480  -1.443  1.00 80.31           C  
ATOM   1674  HD2 PHE A 104      20.894  -5.897  -0.683  1.00 80.31           H  
ATOM   1675  CE1 PHE A 104      19.104  -8.044  -3.393  1.00 80.31           C  
ATOM   1676  HE1 PHE A 104      18.609  -8.646  -4.140  1.00 80.31           H  
ATOM   1677  CE2 PHE A 104      21.153  -7.264  -2.330  1.00 80.31           C  
ATOM   1678  HE2 PHE A 104      22.230  -7.281  -2.256  1.00 80.31           H  
ATOM   1679  CZ  PHE A 104      20.507  -8.048  -3.302  1.00 80.31           C  
ATOM   1680  HZ  PHE A 104      21.087  -8.658  -3.979  1.00 80.31           H  
ATOM   1681  N   GLN A 105      16.954  -2.284  -0.128  1.00 87.39           N  
ATOM   1682  H   GLN A 105      17.579  -1.833  -0.781  1.00 87.39           H  
ATOM   1683  CA  GLN A 105      16.219  -1.447   0.811  1.00 87.39           C  
ATOM   1684  HA  GLN A 105      16.185  -1.947   1.779  1.00 87.39           H  
ATOM   1685  C   GLN A 105      14.784  -1.225   0.308  1.00 87.39           C  
ATOM   1686  CB  GLN A 105      16.993  -0.139   0.947  1.00 87.39           C  
ATOM   1687  HB2 GLN A 105      18.024  -0.355   1.229  1.00 87.39           H  
ATOM   1688  HB3 GLN A 105      17.002   0.314  -0.044  1.00 87.39           H  
ATOM   1689  O   GLN A 105      14.583  -0.886  -0.856  1.00 87.39           O  
ATOM   1690  CG  GLN A 105      16.399   0.846   1.952  1.00 87.39           C  
ATOM   1691  HG2 GLN A 105      15.345   0.985   1.712  1.00 87.39           H  
ATOM   1692  HG3 GLN A 105      16.898   1.810   1.857  1.00 87.39           H  
ATOM   1693  CD  GLN A 105      16.568   0.360   3.386  1.00 87.39           C  
ATOM   1694  NE2 GLN A 105      15.517   0.349   4.165  1.00 87.39           N  
ATOM   1695 HE21 GLN A 105      15.624  -0.006   5.104  1.00 87.39           H  
ATOM   1696 HE22 GLN A 105      14.709   0.872   3.860  1.00 87.39           H  
ATOM   1697  OE1 GLN A 105      17.646  -0.020   3.811  1.00 87.39           O  
ATOM   1698  N   ARG A 106      13.791  -1.389   1.195  1.00 92.42           N  
ATOM   1699  H   ARG A 106      14.034  -1.705   2.122  1.00 92.42           H  
ATOM   1700  CA  ARG A 106      12.362  -1.304   0.845  1.00 92.42           C  
ATOM   1701  HA  ARG A 106      12.308  -0.830  -0.135  1.00 92.42           H  
ATOM   1702  C   ARG A 106      11.531  -0.368   1.735  1.00 92.42           C  
ATOM   1703  CB  ARG A 106      11.748  -2.715   0.717  1.00 92.42           C  
ATOM   1704  HB2 ARG A 106      11.960  -3.268   1.632  1.00 92.42           H  
ATOM   1705  HB3 ARG A 106      10.667  -2.625   0.615  1.00 92.42           H  
ATOM   1706  O   ARG A 106      10.364  -0.609   1.984  1.00 92.42           O  
ATOM   1707  CG  ARG A 106      12.261  -3.527  -0.484  1.00 92.42           C  
ATOM   1708  HG2 ARG A 106      13.327  -3.720  -0.361  1.00 92.42           H  
ATOM   1709  HG3 ARG A 106      12.122  -2.950  -1.398  1.00 92.42           H  
ATOM   1710  CD  ARG A 106      11.533  -4.876  -0.624  1.00 92.42           C  
ATOM   1711  HD2 ARG A 106      11.679  -5.442   0.296  1.00 92.42           H  
ATOM   1712  HD3 ARG A 106      11.990  -5.427  -1.447  1.00 92.42           H  
ATOM   1713  NE  ARG A 106      10.090  -4.713  -0.910  1.00 92.42           N  
ATOM   1714  HE  ARG A 106       9.818  -3.863  -1.383  1.00 92.42           H  
ATOM   1715  NH1 ARG A 106       9.280  -6.610   0.135  1.00 92.42           N  
ATOM   1716 HH11 ARG A 106       8.474  -7.152   0.410  1.00 92.42           H  
ATOM   1717 HH12 ARG A 106      10.220  -6.941   0.300  1.00 92.42           H  
ATOM   1718  NH2 ARG A 106       7.859  -5.151  -0.739  1.00 92.42           N  
ATOM   1719 HH21 ARG A 106       7.668  -4.320  -1.280  1.00 92.42           H  
ATOM   1720 HH22 ARG A 106       7.097  -5.542  -0.203  1.00 92.42           H  
ATOM   1721  CZ  ARG A 106       9.093  -5.489  -0.508  1.00 92.42           C  
ATOM   1722  N   ASP A 107      12.106   0.713   2.246  1.00 94.62           N  
ATOM   1723  H   ASP A 107      13.057   0.940   1.992  1.00 94.62           H  
ATOM   1724  CA  ASP A 107      11.419   1.648   3.159  1.00 94.62           C  
ATOM   1725  HA  ASP A 107      10.520   1.161   3.537  1.00 94.62           H  
ATOM   1726  C   ASP A 107      10.909   2.929   2.471  1.00 94.62           C  
ATOM   1727  CB  ASP A 107      12.299   1.926   4.392  1.00 94.62           C  
ATOM   1728  HB2 ASP A 107      11.724   2.503   5.117  1.00 94.62           H  
ATOM   1729  HB3 ASP A 107      12.563   0.977   4.858  1.00 94.62           H  
ATOM   1730  O   ASP A 107      10.745   3.958   3.126  1.00 94.62           O  
ATOM   1731  CG  ASP A 107      13.580   2.698   4.094  1.00 94.62           C  
ATOM   1732  OD1 ASP A 107      14.055   2.596   2.943  1.00 94.62           O  
ATOM   1733  OD2 ASP A 107      14.179   3.253   5.053  1.00 94.62           O  
ATOM   1734  N   GLY A 108      10.705   2.891   1.148  1.00 95.39           N  
ATOM   1735  H   GLY A 108      10.754   1.983   0.708  1.00 95.39           H  
ATOM   1736  CA  GLY A 108      10.170   4.012   0.363  1.00 95.39           C  
ATOM   1737  HA2 GLY A 108      10.332   4.938   0.915  1.00 95.39           H  
ATOM   1738  HA3 GLY A 108      10.700   4.095  -0.586  1.00 95.39           H  
ATOM   1739  C   GLY A 108       8.676   3.902   0.056  1.00 95.39           C  
ATOM   1740  O   GLY A 108       7.996   3.017   0.564  1.00 95.39           O  
ATOM   1741  N   ILE A 109       8.178   4.779  -0.819  1.00 97.09           N  
ATOM   1742  H   ILE A 109       8.799   5.477  -1.203  1.00 97.09           H  
ATOM   1743  CA  ILE A 109       6.811   4.714  -1.358  1.00 97.09           C  
ATOM   1744  HA  ILE A 109       6.123   4.453  -0.553  1.00 97.09           H  
ATOM   1745  C   ILE A 109       6.773   3.611  -2.422  1.00 97.09           C  
ATOM   1746  CB  ILE A 109       6.379   6.082  -1.940  1.00 97.09           C  
ATOM   1747  HB  ILE A 109       7.012   6.307  -2.798  1.00 97.09           H  
ATOM   1748  O   ILE A 109       7.300   3.804  -3.518  1.00 97.09           O  
ATOM   1749  CG1 ILE A 109       6.559   7.216  -0.905  1.00 97.09           C  
ATOM   1750 HG12 ILE A 109       5.927   7.021  -0.039  1.00 97.09           H  
ATOM   1751 HG13 ILE A 109       7.594   7.247  -0.564  1.00 97.09           H  
ATOM   1752  CG2 ILE A 109       4.914   6.034  -2.418  1.00 97.09           C  
ATOM   1753 HG21 ILE A 109       4.714   5.131  -2.995  1.00 97.09           H  
ATOM   1754 HG22 ILE A 109       4.242   6.061  -1.560  1.00 97.09           H  
ATOM   1755 HG23 ILE A 109       4.698   6.893  -3.053  1.00 97.09           H  
ATOM   1756  CD1 ILE A 109       6.231   8.608  -1.455  1.00 97.09           C  
ATOM   1757 HD11 ILE A 109       5.173   8.684  -1.703  1.00 97.09           H  
ATOM   1758 HD12 ILE A 109       6.832   8.809  -2.342  1.00 97.09           H  
ATOM   1759 HD13 ILE A 109       6.451   9.349  -0.686  1.00 97.09           H  
ATOM   1760  N   GLN A 110       6.194   2.454  -2.107  1.00 95.79           N  
ATOM   1761  H   GLN A 110       5.768   2.367  -1.196  1.00 95.79           H  
ATOM   1762  CA  GLN A 110       6.299   1.246  -2.931  1.00 95.79           C  
ATOM   1763  HA  GLN A 110       6.821   1.494  -3.855  1.00 95.79           H  
ATOM   1764  C   GLN A 110       4.952   0.666  -3.352  1.00 95.79           C  
ATOM   1765  CB  GLN A 110       7.140   0.178  -2.216  1.00 95.79           C  
ATOM   1766  HB2 GLN A 110       6.755   0.016  -1.209  1.00 95.79           H  
ATOM   1767  HB3 GLN A 110       7.069  -0.754  -2.775  1.00 95.79           H  
ATOM   1768  O   GLN A 110       3.975   0.676  -2.603  1.00 95.79           O  
ATOM   1769  CG  GLN A 110       8.612   0.597  -2.152  1.00 95.79           C  
ATOM   1770  HG2 GLN A 110       8.919   0.953  -3.136  1.00 95.79           H  
ATOM   1771  HG3 GLN A 110       8.730   1.417  -1.444  1.00 95.79           H  
ATOM   1772  CD  GLN A 110       9.561  -0.525  -1.756  1.00 95.79           C  
ATOM   1773  NE2 GLN A 110      10.843  -0.277  -1.878  1.00 95.79           N  
ATOM   1774 HE21 GLN A 110      11.172   0.581  -2.297  1.00 95.79           H  
ATOM   1775 HE22 GLN A 110      11.422  -1.105  -1.891  1.00 95.79           H  
ATOM   1776  OE1 GLN A 110       9.212  -1.638  -1.388  1.00 95.79           O  
ATOM   1777  N   TRP A 111       4.954   0.114  -4.563  1.00 97.47           N  
ATOM   1778  H   TRP A 111       5.816   0.139  -5.090  1.00 97.47           H  
ATOM   1779  CA  TRP A 111       3.877  -0.676  -5.141  1.00 97.47           C  
ATOM   1780  HA  TRP A 111       3.284  -1.136  -4.351  1.00 97.47           H  
ATOM   1781  C   TRP A 111       4.521  -1.777  -5.989  1.00 97.47           C  
ATOM   1782  CB  TRP A 111       2.977   0.245  -5.967  1.00 97.47           C  
ATOM   1783  HB2 TRP A 111       2.737   1.122  -5.366  1.00 97.47           H  
ATOM   1784  HB3 TRP A 111       3.520   0.594  -6.845  1.00 97.47           H  
ATOM   1785  O   TRP A 111       5.015  -1.518  -7.090  1.00 97.47           O  
ATOM   1786  CG  TRP A 111       1.685  -0.370  -6.388  1.00 97.47           C  
ATOM   1787  CD1 TRP A 111       1.493  -1.186  -7.443  1.00 97.47           C  
ATOM   1788  HD1 TRP A 111       2.269  -1.513  -8.120  1.00 97.47           H  
ATOM   1789  CD2 TRP A 111       0.387  -0.261  -5.737  1.00 97.47           C  
ATOM   1790  CE2 TRP A 111      -0.566  -1.018  -6.479  1.00 97.47           C  
ATOM   1791  CE3 TRP A 111      -0.072   0.388  -4.574  1.00 97.47           C  
ATOM   1792  HE3 TRP A 111       0.636   0.930  -3.965  1.00 97.47           H  
ATOM   1793  NE1 TRP A 111       0.168  -1.577  -7.495  1.00 97.47           N  
ATOM   1794  HE1 TRP A 111      -0.175  -2.285  -8.128  1.00 97.47           H  
ATOM   1795  CH2 TRP A 111      -2.342  -0.418  -4.961  1.00 97.47           C  
ATOM   1796  HH2 TRP A 111      -3.374  -0.449  -4.645  1.00 97.47           H  
ATOM   1797  CZ2 TRP A 111      -1.915  -1.106  -6.109  1.00 97.47           C  
ATOM   1798  HZ2 TRP A 111      -2.598  -1.698  -6.700  1.00 97.47           H  
ATOM   1799  CZ3 TRP A 111      -1.422   0.310  -4.190  1.00 97.47           C  
ATOM   1800  HZ3 TRP A 111      -1.750   0.794  -3.282  1.00 97.47           H  
ATOM   1801  N   ASN A 112       4.587  -2.995  -5.453  1.00 95.68           N  
ATOM   1802  H   ASN A 112       4.165  -3.140  -4.547  1.00 95.68           H  
ATOM   1803  CA  ASN A 112       5.485  -4.042  -5.946  1.00 95.68           C  
ATOM   1804  HA  ASN A 112       6.505  -3.657  -5.945  1.00 95.68           H  
ATOM   1805  C   ASN A 112       5.198  -4.499  -7.380  1.00 95.68           C  
ATOM   1806  CB  ASN A 112       5.407  -5.245  -5.000  1.00 95.68           C  
ATOM   1807  HB2 ASN A 112       4.373  -5.434  -4.713  1.00 95.68           H  
ATOM   1808  HB3 ASN A 112       5.759  -6.130  -5.530  1.00 95.68           H  
ATOM   1809  O   ASN A 112       6.121  -4.920  -8.073  1.00 95.68           O  
ATOM   1810  CG  ASN A 112       6.257  -5.118  -3.754  1.00 95.68           C  
ATOM   1811  ND2 ASN A 112       6.346  -6.198  -3.020  1.00 95.68           N  
ATOM   1812 HD21 ASN A 112       6.898  -6.153  -2.175  1.00 95.68           H  
ATOM   1813 HD22 ASN A 112       5.792  -7.010  -3.249  1.00 95.68           H  
ATOM   1814  OD1 ASN A 112       6.886  -4.116  -3.441  1.00 95.68           O  
ATOM   1815  N   THR A 113       3.952  -4.393  -7.843  1.00 95.58           N  
ATOM   1816  H   THR A 113       3.219  -4.077  -7.225  1.00 95.58           H  
ATOM   1817  CA  THR A 113       3.585  -4.721  -9.229  1.00 95.58           C  
ATOM   1818  HA  THR A 113       4.063  -5.661  -9.503  1.00 95.58           H  
ATOM   1819  C   THR A 113       4.067  -3.673 -10.241  1.00 95.58           C  
ATOM   1820  CB  THR A 113       2.071  -4.918  -9.357  1.00 95.58           C  
ATOM   1821  HB  THR A 113       1.804  -5.054 -10.405  1.00 95.58           H  
ATOM   1822  O   THR A 113       4.090  -3.958 -11.436  1.00 95.58           O  
ATOM   1823  CG2 THR A 113       1.537  -6.100  -8.553  1.00 95.58           C  
ATOM   1824 HG21 THR A 113       0.448  -6.126  -8.605  1.00 95.58           H  
ATOM   1825 HG22 THR A 113       1.829  -6.025  -7.506  1.00 95.58           H  
ATOM   1826 HG23 THR A 113       1.929  -7.030  -8.966  1.00 95.58           H  
ATOM   1827  OG1 THR A 113       1.412  -3.798  -8.848  1.00 95.58           O  
ATOM   1828  HG1 THR A 113       1.182  -3.234  -9.589  1.00 95.58           H  
ATOM   1829  N   ILE A 114       4.476  -2.481  -9.784  1.00 95.08           N  
ATOM   1830  H   ILE A 114       4.455  -2.334  -8.785  1.00 95.08           H  
ATOM   1831  CA  ILE A 114       5.183  -1.478 -10.595  1.00 95.08           C  
ATOM   1832  HA  ILE A 114       4.923  -1.619 -11.645  1.00 95.08           H  
ATOM   1833  C   ILE A 114       6.693  -1.713 -10.477  1.00 95.08           C  
ATOM   1834  CB  ILE A 114       4.776  -0.036 -10.197  1.00 95.08           C  
ATOM   1835  HB  ILE A 114       4.956   0.098  -9.131  1.00 95.08           H  
ATOM   1836  O   ILE A 114       7.358  -1.963 -11.480  1.00 95.08           O  
ATOM   1837  CG1 ILE A 114       3.274   0.212 -10.474  1.00 95.08           C  
ATOM   1838 HG12 ILE A 114       3.105   0.233 -11.551  1.00 95.08           H  
ATOM   1839 HG13 ILE A 114       2.686  -0.612 -10.071  1.00 95.08           H  
ATOM   1840  CG2 ILE A 114       5.629   0.999 -10.958  1.00 95.08           C  
ATOM   1841 HG21 ILE A 114       5.333   2.016 -10.700  1.00 95.08           H  
ATOM   1842 HG22 ILE A 114       6.684   0.899 -10.702  1.00 95.08           H  
ATOM   1843 HG23 ILE A 114       5.520   0.855 -12.033  1.00 95.08           H  
ATOM   1844  CD1 ILE A 114       2.730   1.507  -9.855  1.00 95.08           C  
ATOM   1845 HD11 ILE A 114       1.652   1.551 -10.011  1.00 95.08           H  
ATOM   1846 HD12 ILE A 114       3.184   2.383 -10.317  1.00 95.08           H  
ATOM   1847 HD13 ILE A 114       2.926   1.525  -8.783  1.00 95.08           H  
ATOM   1848  N   HIS A 115       7.232  -1.649  -9.253  1.00 89.27           N  
ATOM   1849  H   HIS A 115       6.622  -1.471  -8.468  1.00 89.27           H  
ATOM   1850  CA  HIS A 115       8.639  -1.928  -8.964  1.00 89.27           C  
ATOM   1851  HA  HIS A 115       8.937  -2.799  -9.548  1.00 89.27           H  
ATOM   1852  C   HIS A 115       8.853  -2.243  -7.472  1.00 89.27           C  
ATOM   1853  CB  HIS A 115       9.501  -0.728  -9.395  1.00 89.27           C  
ATOM   1854  HB2 HIS A 115       9.315   0.109  -8.722  1.00 89.27           H  
ATOM   1855  HB3 HIS A 115       9.216  -0.413 -10.398  1.00 89.27           H  
ATOM   1856  O   HIS A 115       8.246  -1.616  -6.604  1.00 89.27           O  
ATOM   1857  CG  HIS A 115      10.975  -1.041  -9.416  1.00 89.27           C  
ATOM   1858  CD2 HIS A 115      11.697  -1.551 -10.458  1.00 89.27           C  
ATOM   1859  HD2 HIS A 115      11.300  -1.836 -11.421  1.00 89.27           H  
ATOM   1860  ND1 HIS A 115      11.863  -0.776  -8.410  1.00 89.27           N  
ATOM   1861  HD1 HIS A 115      11.686  -0.076  -7.703  1.00 89.27           H  
ATOM   1862  CE1 HIS A 115      13.094  -1.101  -8.831  1.00 89.27           C  
ATOM   1863  HE1 HIS A 115      14.012  -0.882  -8.306  1.00 89.27           H  
ATOM   1864  NE2 HIS A 115      13.042  -1.602 -10.068  1.00 89.27           N  
ATOM   1865  N   MET A 116       9.753  -3.182  -7.161  1.00 88.46           N  
ATOM   1866  H   MET A 116      10.194  -3.681  -7.921  1.00 88.46           H  
ATOM   1867  CA  MET A 116      10.012  -3.643  -5.783  1.00 88.46           C  
ATOM   1868  HA  MET A 116       9.111  -3.519  -5.183  1.00 88.46           H  
ATOM   1869  C   MET A 116      11.136  -2.882  -5.058  1.00 88.46           C  
ATOM   1870  CB  MET A 116      10.362  -5.138  -5.810  1.00 88.46           C  
ATOM   1871  HB2 MET A 116      10.662  -5.449  -4.809  1.00 88.46           H  
ATOM   1872  HB3 MET A 116      11.203  -5.303  -6.484  1.00 88.46           H  
ATOM   1873  O   MET A 116      11.161  -2.830  -3.830  1.00 88.46           O  
ATOM   1874  CG  MET A 116       9.189  -6.018  -6.245  1.00 88.46           C  
ATOM   1875  HG2 MET A 116       8.860  -5.727  -7.242  1.00 88.46           H  
ATOM   1876  HG3 MET A 116       8.361  -5.868  -5.552  1.00 88.46           H  
ATOM   1877  SD  MET A 116       9.613  -7.779  -6.269  1.00 88.46           S  
ATOM   1878  CE  MET A 116       8.000  -8.470  -6.727  1.00 88.46           C  
ATOM   1879  HE1 MET A 116       8.079  -9.553  -6.818  1.00 88.46           H  
ATOM   1880  HE2 MET A 116       7.264  -8.230  -5.960  1.00 88.46           H  
ATOM   1881  HE3 MET A 116       7.675  -8.050  -7.679  1.00 88.46           H  
ATOM   1882  N   TYR A 117      12.084  -2.305  -5.801  1.00 85.81           N  
ATOM   1883  H   TYR A 117      11.995  -2.388  -6.804  1.00 85.81           H  
ATOM   1884  CA  TYR A 117      13.349  -1.769  -5.266  1.00 85.81           C  
ATOM   1885  HA  TYR A 117      13.323  -1.821  -4.178  1.00 85.81           H  
ATOM   1886  C   TYR A 117      13.574  -0.288  -5.603  1.00 85.81           C  
ATOM   1887  CB  TYR A 117      14.522  -2.644  -5.732  1.00 85.81           C  
ATOM   1888  HB2 TYR A 117      14.662  -2.512  -6.805  1.00 85.81           H  
ATOM   1889  HB3 TYR A 117      15.433  -2.299  -5.243  1.00 85.81           H  
ATOM   1890  O   TYR A 117      14.705   0.169  -5.754  1.00 85.81           O  
ATOM   1891  CG  TYR A 117      14.365  -4.119  -5.431  1.00 85.81           C  
ATOM   1892  CD1 TYR A 117      14.389  -4.569  -4.097  1.00 85.81           C  
ATOM   1893  HD1 TYR A 117      14.529  -3.857  -3.297  1.00 85.81           H  
ATOM   1894  CD2 TYR A 117      14.194  -5.036  -6.486  1.00 85.81           C  
ATOM   1895  HD2 TYR A 117      14.181  -4.695  -7.510  1.00 85.81           H  
ATOM   1896  CE1 TYR A 117      14.245  -5.940  -3.812  1.00 85.81           C  
ATOM   1897  HE1 TYR A 117      14.269  -6.286  -2.789  1.00 85.81           H  
ATOM   1898  CE2 TYR A 117      14.054  -6.407  -6.205  1.00 85.81           C  
ATOM   1899  HE2 TYR A 117      13.926  -7.124  -7.003  1.00 85.81           H  
ATOM   1900  OH  TYR A 117      13.959  -8.188  -4.614  1.00 85.81           O  
ATOM   1901  HH  TYR A 117      13.938  -8.385  -3.675  1.00 85.81           H  
ATOM   1902  CZ  TYR A 117      14.082  -6.861  -4.871  1.00 85.81           C  
ATOM   1903  N   SER A 118      12.497   0.472  -5.797  1.00 89.85           N  
ATOM   1904  H   SER A 118      11.589   0.077  -5.600  1.00 89.85           H  
ATOM   1905  CA  SER A 118      12.566   1.918  -6.018  1.00 89.85           C  
ATOM   1906  HA  SER A 118      13.453   2.309  -5.518  1.00 89.85           H  
ATOM   1907  C   SER A 118      11.357   2.592  -5.406  1.00 89.85           C  
ATOM   1908  CB  SER A 118      12.657   2.295  -7.502  1.00 89.85           C  
ATOM   1909  HB2 SER A 118      13.495   1.770  -7.961  1.00 89.85           H  
ATOM   1910  HB3 SER A 118      12.836   3.367  -7.587  1.00 89.85           H  
ATOM   1911  O   SER A 118      10.269   2.020  -5.382  1.00 89.85           O  
ATOM   1912  OG  SER A 118      11.464   1.974  -8.190  1.00 89.85           O  
ATOM   1913  HG  SER A 118      10.702   2.353  -7.746  1.00 89.85           H  
ATOM   1914  N   SER A 119      11.534   3.835  -4.974  1.00 95.32           N  
ATOM   1915  H   SER A 119      12.457   4.238  -5.044  1.00 95.32           H  
ATOM   1916  CA  SER A 119      10.435   4.648  -4.465  1.00 95.32           C  
ATOM   1917  HA  SER A 119       9.715   3.994  -3.973  1.00 95.32           H  
ATOM   1918  C   SER A 119       9.734   5.397  -5.596  1.00 95.32           C  
ATOM   1919  CB  SER A 119      10.959   5.623  -3.417  1.00 95.32           C  
ATOM   1920  HB2 SER A 119      11.549   5.074  -2.683  1.00 95.32           H  
ATOM   1921  HB3 SER A 119      11.599   6.359  -3.904  1.00 95.32           H  
ATOM   1922  O   SER A 119      10.385   6.054  -6.415  1.00 95.32           O  
ATOM   1923  OG  SER A 119       9.909   6.292  -2.748  1.00 95.32           O  
ATOM   1924  HG  SER A 119       9.417   6.824  -3.378  1.00 95.32           H  
ATOM   1925  N   LEU A 120       8.403   5.374  -5.583  1.00 96.84           N  
ATOM   1926  H   LEU A 120       7.952   4.790  -4.893  1.00 96.84           H  
ATOM   1927  CA  LEU A 120       7.553   6.227  -6.408  1.00 96.84           C  
ATOM   1928  HA  LEU A 120       7.781   6.038  -7.457  1.00 96.84           H  
ATOM   1929  C   LEU A 120       7.840   7.710  -6.129  1.00 96.84           C  
ATOM   1930  CB  LEU A 120       6.075   5.882  -6.143  1.00 96.84           C  
ATOM   1931  HB2 LEU A 120       5.439   6.620  -6.633  1.00 96.84           H  
ATOM   1932  HB3 LEU A 120       5.897   5.959  -5.070  1.00 96.84           H  
ATOM   1933  O   LEU A 120       8.278   8.087  -5.036  1.00 96.84           O  
ATOM   1934  CG  LEU A 120       5.650   4.478  -6.619  1.00 96.84           C  
ATOM   1935  HG  LEU A 120       6.363   3.732  -6.269  1.00 96.84           H  
ATOM   1936  CD1 LEU A 120       4.279   4.130  -6.044  1.00 96.84           C  
ATOM   1937 HD11 LEU A 120       3.555   4.907  -6.292  1.00 96.84           H  
ATOM   1938 HD12 LEU A 120       3.937   3.178  -6.448  1.00 96.84           H  
ATOM   1939 HD13 LEU A 120       4.347   4.031  -4.960  1.00 96.84           H  
ATOM   1940  CD2 LEU A 120       5.566   4.405  -8.146  1.00 96.84           C  
ATOM   1941 HD21 LEU A 120       4.884   5.167  -8.525  1.00 96.84           H  
ATOM   1942 HD22 LEU A 120       5.205   3.421  -8.444  1.00 96.84           H  
ATOM   1943 HD23 LEU A 120       6.554   4.548  -8.585  1.00 96.84           H  
ATOM   1944  N   LYS A 121       7.603   8.548  -7.140  1.00 97.32           N  
ATOM   1945  H   LYS A 121       7.175   8.165  -7.971  1.00 97.32           H  
ATOM   1946  CA  LYS A 121       7.782  10.005  -7.083  1.00 97.32           C  
ATOM   1947  HA  LYS A 121       8.643  10.250  -6.460  1.00 97.32           H  
ATOM   1948  C   LYS A 121       6.574  10.698  -6.464  1.00 97.32           C  
ATOM   1949  CB  LYS A 121       8.022  10.516  -8.510  1.00 97.32           C  
ATOM   1950  HB2 LYS A 121       8.923  10.051  -8.911  1.00 97.32           H  
ATOM   1951  HB3 LYS A 121       7.182  10.213  -9.135  1.00 97.32           H  
ATOM   1952  O   LYS A 121       6.730  11.701  -5.781  1.00 97.32           O  
ATOM   1953  CG  LYS A 121       8.160  12.043  -8.595  1.00 97.32           C  
ATOM   1954  HG2 LYS A 121       7.272  12.520  -8.180  1.00 97.32           H  
ATOM   1955  HG3 LYS A 121       9.040  12.377  -8.045  1.00 97.32           H  
ATOM   1956  CD  LYS A 121       8.265  12.456 -10.062  1.00 97.32           C  
ATOM   1957  HD2 LYS A 121       7.493  11.931 -10.625  1.00 97.32           H  
ATOM   1958  HD3 LYS A 121       9.239  12.174 -10.461  1.00 97.32           H  
ATOM   1959  CE  LYS A 121       8.048  13.961 -10.219  1.00 97.32           C  
ATOM   1960  HE2 LYS A 121       7.225  14.256  -9.567  1.00 97.32           H  
ATOM   1961  HE3 LYS A 121       8.947  14.496  -9.912  1.00 97.32           H  
ATOM   1962  NZ  LYS A 121       7.685  14.265 -11.623  1.00 97.32           N  
ATOM   1963  HZ1 LYS A 121       6.864  13.730 -11.870  1.00 97.32           H  
ATOM   1964  HZ2 LYS A 121       7.440  15.235 -11.762  1.00 97.32           H  
ATOM   1965  HZ3 LYS A 121       8.396  13.965 -12.275  1.00 97.32           H  
ATOM   1966  N   ALA A 122       5.372  10.210  -6.734  1.00 98.06           N  
ATOM   1967  H   ALA A 122       5.292   9.397  -7.328  1.00 98.06           H  
ATOM   1968  CA  ALA A 122       4.157  10.788  -6.186  1.00 98.06           C  
ATOM   1969  HA  ALA A 122       4.371  11.199  -5.200  1.00 98.06           H  
ATOM   1970  C   ALA A 122       3.084   9.720  -6.019  1.00 98.06           C  
ATOM   1971  CB  ALA A 122       3.671  11.932  -7.088  1.00 98.06           C  
ATOM   1972  HB1 ALA A 122       3.432  11.552  -8.081  1.00 98.06           H  
ATOM   1973  HB2 ALA A 122       2.773  12.380  -6.663  1.00 98.06           H  
ATOM   1974  HB3 ALA A 122       4.442  12.698  -7.169  1.00 98.06           H  
ATOM   1975  O   ALA A 122       3.021   8.758  -6.788  1.00 98.06           O  
ATOM   1976  N   VAL A 123       2.232   9.936  -5.022  1.00 98.37           N  
ATOM   1977  H   VAL A 123       2.349  10.756  -4.446  1.00 98.37           H  
ATOM   1978  CA  VAL A 123       1.022   9.161  -4.789  1.00 98.37           C  
ATOM   1979  HA  VAL A 123       0.739   8.694  -5.732  1.00 98.37           H  
ATOM   1980  C   VAL A 123      -0.102  10.098  -4.362  1.00 98.37           C  
ATOM   1981  CB  VAL A 123       1.267   8.030  -3.776  1.00 98.37           C  
ATOM   1982  HB  VAL A 123       2.073   7.406  -4.162  1.00 98.37           H  
ATOM   1983  O   VAL A 123       0.121  11.043  -3.606  1.00 98.37           O  
ATOM   1984  CG1 VAL A 123       1.684   8.518  -2.382  1.00 98.37           C  
ATOM   1985 HG11 VAL A 123       1.918   7.664  -1.745  1.00 98.37           H  
ATOM   1986 HG12 VAL A 123       0.882   9.090  -1.915  1.00 98.37           H  
ATOM   1987 HG13 VAL A 123       2.576   9.141  -2.450  1.00 98.37           H  
ATOM   1988  CG2 VAL A 123       0.029   7.147  -3.642  1.00 98.37           C  
ATOM   1989 HG21 VAL A 123      -0.799   7.694  -3.191  1.00 98.37           H  
ATOM   1990 HG22 VAL A 123      -0.267   6.761  -4.618  1.00 98.37           H  
ATOM   1991 HG23 VAL A 123       0.286   6.312  -2.991  1.00 98.37           H  
ATOM   1992  N   GLN A 124      -1.313   9.835  -4.838  1.00 98.50           N  
ATOM   1993  H   GLN A 124      -1.404   9.093  -5.517  1.00 98.50           H  
ATOM   1994  CA  GLN A 124      -2.527  10.506  -4.395  1.00 98.50           C  
ATOM   1995  HA  GLN A 124      -2.324  11.034  -3.463  1.00 98.50           H  
ATOM   1996  C   GLN A 124      -3.613   9.464  -4.137  1.00 98.50           C  
ATOM   1997  CB  GLN A 124      -2.958  11.537  -5.447  1.00 98.50           C  
ATOM   1998  HB2 GLN A 124      -2.112  12.183  -5.682  1.00 98.50           H  
ATOM   1999  HB3 GLN A 124      -3.262  11.020  -6.357  1.00 98.50           H  
ATOM   2000  O   GLN A 124      -3.961   8.692  -5.026  1.00 98.50           O  
ATOM   2001  CG  GLN A 124      -4.113  12.411  -4.939  1.00 98.50           C  
ATOM   2002  HG2 GLN A 124      -3.791  12.929  -4.035  1.00 98.50           H  
ATOM   2003  HG3 GLN A 124      -4.972  11.788  -4.689  1.00 98.50           H  
ATOM   2004  CD  GLN A 124      -4.558  13.438  -5.973  1.00 98.50           C  
ATOM   2005  NE2 GLN A 124      -4.938  14.627  -5.561  1.00 98.50           N  
ATOM   2006 HE21 GLN A 124      -4.941  14.867  -4.580  1.00 98.50           H  
ATOM   2007 HE22 GLN A 124      -5.241  15.252  -6.295  1.00 98.50           H  
ATOM   2008  OE1 GLN A 124      -4.584  13.201  -7.164  1.00 98.50           O  
ATOM   2009  N   MET A 125      -4.167   9.457  -2.925  1.00 98.50           N  
ATOM   2010  H   MET A 125      -3.847  10.130  -2.243  1.00 98.50           H  
ATOM   2011  CA  MET A 125      -5.309   8.619  -2.554  1.00 98.50           C  
ATOM   2012  HA  MET A 125      -5.456   7.841  -3.303  1.00 98.50           H  
ATOM   2013  C   MET A 125      -6.571   9.480  -2.503  1.00 98.50           C  
ATOM   2014  CB  MET A 125      -5.056   7.929  -1.207  1.00 98.50           C  
ATOM   2015  HB2 MET A 125      -5.950   7.373  -0.923  1.00 98.50           H  
ATOM   2016  HB3 MET A 125      -4.870   8.684  -0.444  1.00 98.50           H  
ATOM   2017  O   MET A 125      -6.585  10.539  -1.879  1.00 98.50           O  
ATOM   2018  CG  MET A 125      -3.863   6.966  -1.252  1.00 98.50           C  
ATOM   2019  HG2 MET A 125      -4.035   6.207  -2.015  1.00 98.50           H  
ATOM   2020  HG3 MET A 125      -2.972   7.529  -1.534  1.00 98.50           H  
ATOM   2021  SD  MET A 125      -3.507   6.145   0.325  1.00 98.50           S  
ATOM   2022  CE  MET A 125      -4.868   4.954   0.429  1.00 98.50           C  
ATOM   2023  HE1 MET A 125      -5.824   5.476   0.470  1.00 98.50           H  
ATOM   2024  HE2 MET A 125      -4.837   4.297  -0.441  1.00 98.50           H  
ATOM   2025  HE3 MET A 125      -4.751   4.353   1.331  1.00 98.50           H  
ATOM   2026  N   MET A 126      -7.635   9.031  -3.158  1.00 98.40           N  
ATOM   2027  H   MET A 126      -7.532   8.180  -3.693  1.00 98.40           H  
ATOM   2028  CA  MET A 126      -8.901   9.746  -3.280  1.00 98.40           C  
ATOM   2029  HA  MET A 126      -8.923  10.594  -2.595  1.00 98.40           H  
ATOM   2030  C   MET A 126     -10.049   8.807  -2.938  1.00 98.40           C  
ATOM   2031  CB  MET A 126      -9.071  10.269  -4.710  1.00 98.40           C  
ATOM   2032  HB2 MET A 126      -8.991   9.430  -5.400  1.00 98.40           H  
ATOM   2033  HB3 MET A 126     -10.063  10.707  -4.818  1.00 98.40           H  
ATOM   2034  O   MET A 126     -10.185   7.734  -3.525  1.00 98.40           O  
ATOM   2035  CG  MET A 126      -8.032  11.326  -5.085  1.00 98.40           C  
ATOM   2036  HG2 MET A 126      -7.033  10.974  -4.825  1.00 98.40           H  
ATOM   2037  HG3 MET A 126      -8.235  12.236  -4.520  1.00 98.40           H  
ATOM   2038  SD  MET A 126      -8.053  11.711  -6.850  1.00 98.40           S  
ATOM   2039  CE  MET A 126      -7.034  10.346  -7.461  1.00 98.40           C  
ATOM   2040  HE1 MET A 126      -6.010  10.471  -7.109  1.00 98.40           H  
ATOM   2041  HE2 MET A 126      -7.425   9.392  -7.105  1.00 98.40           H  
ATOM   2042  HE3 MET A 126      -7.037  10.368  -8.550  1.00 98.40           H  
ATOM   2043  N   VAL A 127     -10.899   9.217  -2.003  1.00 97.60           N  
ATOM   2044  H   VAL A 127     -10.761  10.122  -1.577  1.00 97.60           H  
ATOM   2045  CA  VAL A 127     -12.055   8.426  -1.576  1.00 97.60           C  
ATOM   2046  HA  VAL A 127     -11.969   7.414  -1.972  1.00 97.60           H  
ATOM   2047  C   VAL A 127     -13.320   9.048  -2.147  1.00 97.60           C  
ATOM   2048  CB  VAL A 127     -12.110   8.296  -0.043  1.00 97.60           C  
ATOM   2049  HB  VAL A 127     -12.197   9.287   0.403  1.00 97.60           H  
ATOM   2050  O   VAL A 127     -13.594  10.225  -1.927  1.00 97.60           O  
ATOM   2051  CG1 VAL A 127     -13.308   7.446   0.400  1.00 97.60           C  
ATOM   2052 HG11 VAL A 127     -14.242   7.947   0.146  1.00 97.60           H  
ATOM   2053 HG12 VAL A 127     -13.274   6.468  -0.081  1.00 97.60           H  
ATOM   2054 HG13 VAL A 127     -13.282   7.313   1.482  1.00 97.60           H  
ATOM   2055  CG2 VAL A 127     -10.839   7.624   0.493  1.00 97.60           C  
ATOM   2056 HG21 VAL A 127      -9.957   8.215   0.246  1.00 97.60           H  
ATOM   2057 HG22 VAL A 127     -10.733   6.626   0.066  1.00 97.60           H  
ATOM   2058 HG23 VAL A 127     -10.894   7.545   1.579  1.00 97.60           H  
ATOM   2059  N   LYS A 128     -14.117   8.242  -2.851  1.00 95.02           N  
ATOM   2060  H   LYS A 128     -13.813   7.286  -2.970  1.00 95.02           H  
ATOM   2061  CA  LYS A 128     -15.507   8.575  -3.171  1.00 95.02           C  
ATOM   2062  HA  LYS A 128     -15.625   9.658  -3.131  1.00 95.02           H  
ATOM   2063  C   LYS A 128     -16.407   7.915  -2.116  1.00 95.02           C  
ATOM   2064  CB  LYS A 128     -15.852   8.151  -4.607  1.00 95.02           C  
ATOM   2065  HB2 LYS A 128     -15.140   8.608  -5.294  1.00 95.02           H  
ATOM   2066  HB3 LYS A 128     -15.775   7.067  -4.684  1.00 95.02           H  
ATOM   2067  O   LYS A 128     -16.372   6.676  -2.022  1.00 95.02           O  
ATOM   2068  CG  LYS A 128     -17.274   8.581  -5.000  1.00 95.02           C  
ATOM   2069  HG2 LYS A 128     -17.344   9.668  -4.960  1.00 95.02           H  
ATOM   2070  HG3 LYS A 128     -17.982   8.164  -4.284  1.00 95.02           H  
ATOM   2071  CD  LYS A 128     -17.681   8.099  -6.401  1.00 95.02           C  
ATOM   2072  HD2 LYS A 128     -17.569   7.016  -6.455  1.00 95.02           H  
ATOM   2073  HD3 LYS A 128     -17.048   8.570  -7.153  1.00 95.02           H  
ATOM   2074  CE  LYS A 128     -19.153   8.478  -6.631  1.00 95.02           C  
ATOM   2075  HE2 LYS A 128     -19.247   9.564  -6.608  1.00 95.02           H  
ATOM   2076  HE3 LYS A 128     -19.741   8.094  -5.798  1.00 95.02           H  
ATOM   2077  NZ  LYS A 128     -19.707   7.945  -7.903  1.00 95.02           N  
ATOM   2078  HZ1 LYS A 128     -19.651   6.937  -7.923  1.00 95.02           H  
ATOM   2079  HZ2 LYS A 128     -20.690   8.172  -7.953  1.00 95.02           H  
ATOM   2080  HZ3 LYS A 128     -19.243   8.336  -8.710  1.00 95.02           H  
ATOM   2081  N   PRO A 129     -17.187   8.695  -1.341  1.00 92.36           N  
ATOM   2082  CA  PRO A 129     -18.180   8.152  -0.420  1.00 92.36           C  
ATOM   2083  HA  PRO A 129     -17.666   7.611   0.375  1.00 92.36           H  
ATOM   2084  C   PRO A 129     -19.147   7.213  -1.144  1.00 92.36           C  
ATOM   2085  CB  PRO A 129     -18.911   9.361   0.178  1.00 92.36           C  
ATOM   2086  HB2 PRO A 129     -19.188   9.193   1.219  1.00 92.36           H  
ATOM   2087  HB3 PRO A 129     -19.796   9.596  -0.414  1.00 92.36           H  
ATOM   2088  O   PRO A 129     -19.443   7.414  -2.322  1.00 92.36           O  
ATOM   2089  CG  PRO A 129     -17.898  10.496   0.036  1.00 92.36           C  
ATOM   2090  HG2 PRO A 129     -18.383  11.471  -0.011  1.00 92.36           H  
ATOM   2091  HG3 PRO A 129     -17.186  10.457   0.860  1.00 92.36           H  
ATOM   2092  CD  PRO A 129     -17.190  10.151  -1.271  1.00 92.36           C  
ATOM   2093  HD2 PRO A 129     -17.750  10.555  -2.114  1.00 92.36           H  
ATOM   2094  HD3 PRO A 129     -16.179  10.558  -1.254  1.00 92.36           H  
ATOM   2095  N   ALA A 130     -19.623   6.179  -0.454  1.00 83.80           N  
ATOM   2096  H   ALA A 130     -19.401   6.097   0.528  1.00 83.80           H  
ATOM   2097  CA  ALA A 130     -20.754   5.410  -0.958  1.00 83.80           C  
ATOM   2098  HA  ALA A 130     -20.539   5.073  -1.972  1.00 83.80           H  
ATOM   2099  C   ALA A 130     -21.988   6.319  -1.008  1.00 83.80           C  
ATOM   2100  CB  ALA A 130     -20.975   4.183  -0.066  1.00 83.80           C  
ATOM   2101  HB1 ALA A 130     -20.095   3.541  -0.087  1.00 83.80           H  
ATOM   2102  HB2 ALA A 130     -21.176   4.498   0.958  1.00 83.80           H  
ATOM   2103  HB3 ALA A 130     -21.835   3.621  -0.432  1.00 83.80           H  
ATOM   2104  O   ALA A 130     -22.178   7.137  -0.101  1.00 83.80           O  
ATOM   2105  N   ASP A 131     -22.819   6.163  -2.040  1.00 80.53           N  
ATOM   2106  H   ASP A 131     -22.609   5.502  -2.775  1.00 80.53           H  
ATOM   2107  CA  ASP A 131     -24.131   6.800  -2.061  1.00 80.53           C  
ATOM   2108  HA  ASP A 131     -24.002   7.881  -2.009  1.00 80.53           H  
ATOM   2109  C   ASP A 131     -24.874   6.326  -0.815  1.00 80.53           C  
ATOM   2110  CB  ASP A 131     -24.894   6.467  -3.351  1.00 80.53           C  
ATOM   2111  HB2 ASP A 131     -25.893   6.897  -3.288  1.00 80.53           H  
ATOM   2112  HB3 ASP A 131     -24.992   5.385  -3.441  1.00 80.53           H  
ATOM   2113  O   ASP A 131     -25.013   5.124  -0.578  1.00 80.53           O  
ATOM   2114  CG  ASP A 131     -24.196   7.029  -4.596  1.00 80.53           C  
ATOM   2115  OD1 ASP A 131     -23.644   8.150  -4.512  1.00 80.53           O  
ATOM   2116  OD2 ASP A 131     -24.153   6.312  -5.618  1.00 80.53           O  
ATOM   2117  N   ASN A 132     -25.247   7.266   0.049  1.00 61.43           N  
ATOM   2118  H   ASN A 132     -25.100   8.236  -0.191  1.00 61.43           H  
ATOM   2119  CA  ASN A 132     -25.875   6.928   1.310  1.00 61.43           C  
ATOM   2120  HA  ASN A 132     -25.226   6.236   1.847  1.00 61.43           H  
ATOM   2121  C   ASN A 132     -27.217   6.249   0.991  1.00 61.43           C  
ATOM   2122  CB  ASN A 132     -26.009   8.217   2.139  1.00 61.43           C  
ATOM   2123  HB2 ASN A 132     -26.649   8.923   1.610  1.00 61.43           H  
ATOM   2124  HB3 ASN A 132     -25.023   8.669   2.245  1.00 61.43           H  
ATOM   2125  O   ASN A 132     -28.091   6.907   0.424  1.00 61.43           O  
ATOM   2126  CG  ASN A 132     -26.574   8.005   3.528  1.00 61.43           C  
ATOM   2127  ND2 ASN A 132     -26.819   9.082   4.237  1.00 61.43           N  
ATOM   2128 HD21 ASN A 132     -27.177   8.956   5.173  1.00 61.43           H  
ATOM   2129 HD22 ASN A 132     -26.638   9.991   3.836  1.00 61.43           H  
ATOM   2130  OD1 ASN A 132     -26.811   6.901   3.995  1.00 61.43           O  
ATOM   2131  N   PRO A 133     -27.452   4.984   1.384  1.00 59.39           N  
ATOM   2132  CA  PRO A 133     -28.759   4.367   1.179  1.00 59.39           C  
ATOM   2133  HA  PRO A 133     -28.959   4.316   0.109  1.00 59.39           H  
ATOM   2134  C   PRO A 133     -29.872   5.167   1.870  1.00 59.39           C  
ATOM   2135  CB  PRO A 133     -28.642   2.947   1.739  1.00 59.39           C  
ATOM   2136  HB2 PRO A 133     -29.202   2.231   1.137  1.00 59.39           H  
ATOM   2137  HB3 PRO A 133     -28.983   2.920   2.774  1.00 59.39           H  
ATOM   2138  O   PRO A 133     -31.024   5.127   1.455  1.00 59.39           O  
ATOM   2139  CG  PRO A 133     -27.141   2.667   1.699  1.00 59.39           C  
ATOM   2140  HG2 PRO A 133     -26.857   2.343   0.697  1.00 59.39           H  
ATOM   2141  HG3 PRO A 133     -26.842   1.926   2.440  1.00 59.39           H  
ATOM   2142  CD  PRO A 133     -26.528   4.034   1.981  1.00 59.39           C  
ATOM   2143  HD2 PRO A 133     -26.481   4.205   3.056  1.00 59.39           H  
ATOM   2144  HD3 PRO A 133     -25.529   4.089   1.549  1.00 59.39           H  
ATOM   2145  N   ARG A 134     -29.541   5.956   2.908  1.00 59.45           N  
ATOM   2146  H   ARG A 134     -28.577   5.979   3.209  1.00 59.45           H  
ATOM   2147  CA  ARG A 134     -30.511   6.872   3.520  1.00 59.45           C  
ATOM   2148  HA  ARG A 134     -31.454   6.339   3.634  1.00 59.45           H  
ATOM   2149  C   ARG A 134     -30.862   8.071   2.639  1.00 59.45           C  
ATOM   2150  CB  ARG A 134     -30.061   7.336   4.909  1.00 59.45           C  
ATOM   2151  HB2 ARG A 134     -29.075   7.798   4.849  1.00 59.45           H  
ATOM   2152  HB3 ARG A 134     -30.763   8.093   5.258  1.00 59.45           H  
ATOM   2153  O   ARG A 134     -31.977   8.553   2.776  1.00 59.45           O  
ATOM   2154  CG  ARG A 134     -30.047   6.196   5.933  1.00 59.45           C  
ATOM   2155  HG2 ARG A 134     -31.040   5.751   5.988  1.00 59.45           H  
ATOM   2156  HG3 ARG A 134     -29.327   5.435   5.631  1.00 59.45           H  
ATOM   2157  CD  ARG A 134     -29.658   6.752   7.305  1.00 59.45           C  
ATOM   2158  HD2 ARG A 134     -30.340   7.563   7.560  1.00 59.45           H  
ATOM   2159  HD3 ARG A 134     -28.644   7.149   7.242  1.00 59.45           H  
ATOM   2160  NE  ARG A 134     -29.724   5.714   8.350  1.00 59.45           N  
ATOM   2161  HE  ARG A 134     -30.130   4.830   8.079  1.00 59.45           H  
ATOM   2162  NH1 ARG A 134     -28.834   6.961  10.061  1.00 59.45           N  
ATOM   2163 HH11 ARG A 134     -28.762   7.751   9.436  1.00 59.45           H  
ATOM   2164 HH12 ARG A 134     -28.554   7.048  11.028  1.00 59.45           H  
ATOM   2165  NH2 ARG A 134     -29.475   4.858  10.443  1.00 59.45           N  
ATOM   2166 HH21 ARG A 134     -29.872   3.983  10.131  1.00 59.45           H  
ATOM   2167 HH22 ARG A 134     -29.233   4.978  11.416  1.00 59.45           H  
ATOM   2168  CZ  ARG A 134     -29.344   5.849   9.607  1.00 59.45           C  
ATOM   2169  N   SER A 135     -29.978   8.541   1.752  1.00 54.49           N  
ATOM   2170  H   SER A 135     -29.125   8.028   1.579  1.00 54.49           H  
ATOM   2171  CA  SER A 135     -30.327   9.627   0.821  1.00 54.49           C  
ATOM   2172  HA  SER A 135     -30.944  10.346   1.359  1.00 54.49           H  
ATOM   2173  C   SER A 135     -31.164   9.138  -0.360  1.00 54.49           C  
ATOM   2174  CB  SER A 135     -29.107  10.411   0.326  1.00 54.49           C  
ATOM   2175  HB2 SER A 135     -29.445  11.194  -0.353  1.00 54.49           H  
ATOM   2176  HB3 SER A 135     -28.629  10.890   1.181  1.00 54.49           H  
ATOM   2177  O   SER A 135     -32.001   9.881  -0.861  1.00 54.49           O  
ATOM   2178  OG  SER A 135     -28.145   9.614  -0.334  1.00 54.49           O  
ATOM   2179  HG  SER A 135     -28.565   9.069  -1.004  1.00 54.49           H  
ATOM   2180  N   THR A 136     -30.986   7.888  -0.797  1.00 51.81           N  
ATOM   2181  H   THR A 136     -30.287   7.290  -0.380  1.00 51.81           H  
ATOM   2182  CA  THR A 136     -31.873   7.289  -1.807  1.00 51.81           C  
ATOM   2183  HA  THR A 136     -32.069   8.023  -2.589  1.00 51.81           H  
ATOM   2184  C   THR A 136     -33.233   6.943  -1.204  1.00 51.81           C  
ATOM   2185  CB  THR A 136     -31.233   6.073  -2.483  1.00 51.81           C  
ATOM   2186  HB  THR A 136     -31.988   5.532  -3.053  1.00 51.81           H  
ATOM   2187  O   THR A 136     -34.250   7.300  -1.789  1.00 51.81           O  
ATOM   2188  CG2 THR A 136     -30.103   6.493  -3.425  1.00 51.81           C  
ATOM   2189 HG21 THR A 136     -29.568   5.610  -3.774  1.00 51.81           H  
ATOM   2190 HG22 THR A 136     -29.403   7.154  -2.915  1.00 51.81           H  
ATOM   2191 HG23 THR A 136     -30.526   7.007  -4.288  1.00 51.81           H  
ATOM   2192  OG1 THR A 136     -30.669   5.212  -1.526  1.00 51.81           O  
ATOM   2193  HG1 THR A 136     -30.852   4.316  -1.819  1.00 51.81           H  
ATOM   2194  N   ALA A 137     -33.276   6.393   0.016  1.00 54.21           N  
ATOM   2195  H   ALA A 137     -32.419   6.048   0.426  1.00 54.21           H  
ATOM   2196  CA  ALA A 137     -34.537   6.137   0.715  1.00 54.21           C  
ATOM   2197  HA  ALA A 137     -35.170   5.532   0.068  1.00 54.21           H  
ATOM   2198  C   ALA A 137     -35.323   7.426   1.035  1.00 54.21           C  
ATOM   2199  CB  ALA A 137     -34.244   5.331   1.985  1.00 54.21           C  
ATOM   2200  HB1 ALA A 137     -33.619   5.915   2.662  1.00 54.21           H  
ATOM   2201  HB2 ALA A 137     -35.184   5.087   2.480  1.00 54.21           H  
ATOM   2202  HB3 ALA A 137     -33.734   4.405   1.721  1.00 54.21           H  
ATOM   2203  O   ALA A 137     -36.548   7.431   0.945  1.00 54.21           O  
ATOM   2204  N   SER A 138     -34.655   8.543   1.361  1.00 53.83           N  
ATOM   2205  H   SER A 138     -33.653   8.518   1.482  1.00 53.83           H  
ATOM   2206  CA  SER A 138     -35.351   9.828   1.541  1.00 53.83           C  
ATOM   2207  HA  SER A 138     -36.200   9.663   2.205  1.00 53.83           H  
ATOM   2208  C   SER A 138     -35.926  10.387   0.238  1.00 53.83           C  
ATOM   2209  CB  SER A 138     -34.451  10.872   2.208  1.00 53.83           C  
ATOM   2210  HB2 SER A 138     -34.169  10.512   3.198  1.00 53.83           H  
ATOM   2211  HB3 SER A 138     -35.010  11.800   2.328  1.00 53.83           H  
ATOM   2212  O   SER A 138     -36.941  11.075   0.283  1.00 53.83           O  
ATOM   2213  OG  SER A 138     -33.272  11.131   1.471  1.00 53.83           O  
ATOM   2214  HG  SER A 138     -33.499  11.401   0.578  1.00 53.83           H  
ATOM   2215  N   ASN A 139     -35.308  10.085  -0.909  1.00 52.10           N  
ATOM   2216  H   ASN A 139     -34.499   9.481  -0.887  1.00 52.10           H  
ATOM   2217  CA  ASN A 139     -35.807  10.518  -2.216  1.00 52.10           C  
ATOM   2218  HA  ASN A 139     -36.215  11.525  -2.124  1.00 52.10           H  
ATOM   2219  C   ASN A 139     -36.967   9.649  -2.728  1.00 52.10           C  
ATOM   2220  CB  ASN A 139     -34.640  10.565  -3.217  1.00 52.10           C  
ATOM   2221  HB2 ASN A 139     -34.098   9.619  -3.192  1.00 52.10           H  
ATOM   2222  HB3 ASN A 139     -35.052  10.691  -4.218  1.00 52.10           H  
ATOM   2223  O   ASN A 139     -37.811  10.150  -3.460  1.00 52.10           O  
ATOM   2224  CG  ASN A 139     -33.674  11.712  -2.979  1.00 52.10           C  
ATOM   2225  ND2 ASN A 139     -32.568  11.723  -3.686  1.00 52.10           N  
ATOM   2226 HD21 ASN A 139     -31.948  12.504  -3.523  1.00 52.10           H  
ATOM   2227 HD22 ASN A 139     -32.391  10.987  -4.355  1.00 52.10           H  
ATOM   2228  OD1 ASN A 139     -33.883  12.620  -2.192  1.00 52.10           O  
ATOM   2229  N   GLU A 140     -37.051   8.377  -2.329  1.00 55.52           N  
ATOM   2230  H   GLU A 140     -36.277   7.965  -1.828  1.00 55.52           H  
ATOM   2231  CA  GLU A 140     -38.210   7.524  -2.647  1.00 55.52           C  
ATOM   2232  HA  GLU A 140     -38.531   7.716  -3.671  1.00 55.52           H  
ATOM   2233  C   GLU A 140     -39.429   7.820  -1.761  1.00 55.52           C  
ATOM   2234  CB  GLU A 140     -37.819   6.044  -2.542  1.00 55.52           C  
ATOM   2235  HB2 GLU A 140     -38.727   5.443  -2.593  1.00 55.52           H  
ATOM   2236  HB3 GLU A 140     -37.335   5.866  -1.582  1.00 55.52           H  
ATOM   2237  O   GLU A 140     -40.568   7.601  -2.171  1.00 55.52           O  
ATOM   2238  CG  GLU A 140     -36.890   5.615  -3.689  1.00 55.52           C  
ATOM   2239  HG2 GLU A 140     -35.965   6.189  -3.635  1.00 55.52           H  
ATOM   2240  HG3 GLU A 140     -37.377   5.855  -4.635  1.00 55.52           H  
ATOM   2241  CD  GLU A 140     -36.550   4.116  -3.669  1.00 55.52           C  
ATOM   2242  OE1 GLU A 140     -35.912   3.668  -4.648  1.00 55.52           O  
ATOM   2243  OE2 GLU A 140     -36.884   3.432  -2.674  1.00 55.52           O  
ATOM   2244  N   LEU A 141     -39.223   8.360  -0.555  1.00 55.83           N  
ATOM   2245  H   LEU A 141     -38.273   8.461  -0.229  1.00 55.83           H  
ATOM   2246  CA  LEU A 141     -40.333   8.793   0.299  1.00 55.83           C  
ATOM   2247  HA  LEU A 141     -41.142   8.068   0.209  1.00 55.83           H  
ATOM   2248  C   LEU A 141     -40.949  10.128  -0.148  1.00 55.83           C  
ATOM   2249  CB  LEU A 141     -39.873   8.832   1.766  1.00 55.83           C  
ATOM   2250  HB2 LEU A 141     -40.614   9.377   2.351  1.00 55.83           H  
ATOM   2251  HB3 LEU A 141     -38.935   9.385   1.819  1.00 55.83           H  
ATOM   2252  O   LEU A 141     -42.115  10.370   0.148  1.00 55.83           O  
ATOM   2253  CG  LEU A 141     -39.686   7.438   2.396  1.00 55.83           C  
ATOM   2254  HG  LEU A 141     -39.032   6.831   1.770  1.00 55.83           H  
ATOM   2255  CD1 LEU A 141     -39.034   7.589   3.772  1.00 55.83           C  
ATOM   2256 HD11 LEU A 141     -38.882   6.603   4.213  1.00 55.83           H  
ATOM   2257 HD12 LEU A 141     -38.066   8.075   3.657  1.00 55.83           H  
ATOM   2258 HD13 LEU A 141     -39.672   8.188   4.422  1.00 55.83           H  
ATOM   2259  CD2 LEU A 141     -41.013   6.696   2.586  1.00 55.83           C  
ATOM   2260 HD21 LEU A 141     -41.452   6.463   1.616  1.00 55.83           H  
ATOM   2261 HD22 LEU A 141     -41.710   7.309   3.157  1.00 55.83           H  
ATOM   2262 HD23 LEU A 141     -40.839   5.755   3.109  1.00 55.83           H  
ATOM   2263  N   SER A 142     -40.213  10.983  -0.865  1.00 56.32           N  
ATOM   2264  H   SER A 142     -39.260  10.744  -1.099  1.00 56.32           H  
ATOM   2265  CA  SER A 142     -40.721  12.283  -1.329  1.00 56.32           C  
ATOM   2266  HA  SER A 142     -41.494  12.616  -0.638  1.00 56.32           H  
ATOM   2267  C   SER A 142     -41.388  12.255  -2.707  1.00 56.32           C  
ATOM   2268  CB  SER A 142     -39.613  13.337  -1.281  1.00 56.32           C  
ATOM   2269  HB2 SER A 142     -39.289  13.458  -0.248  1.00 56.32           H  
ATOM   2270  HB3 SER A 142     -40.003  14.289  -1.640  1.00 56.32           H  
ATOM   2271  O   SER A 142     -42.060  13.221  -3.051  1.00 56.32           O  
ATOM   2272  OG  SER A 142     -38.506  12.948  -2.068  1.00 56.32           O  
ATOM   2273  HG  SER A 142     -37.816  13.611  -1.987  1.00 56.32           H  
ATOM   2274  N   SER A 143     -41.258  11.174  -3.485  1.00 55.48           N  
ATOM   2275  H   SER A 143     -40.653  10.421  -3.190  1.00 55.48           H  
ATOM   2276  CA  SER A 143     -41.932  11.027  -4.787  1.00 55.48           C  
ATOM   2277  HA  SER A 143     -42.087  12.020  -5.210  1.00 55.48           H  
ATOM   2278  C   SER A 143     -43.324  10.384  -4.715  1.00 55.48           C  
ATOM   2279  CB  SER A 143     -41.036  10.264  -5.763  1.00 55.48           C  
ATOM   2280  HB2 SER A 143     -41.546  10.164  -6.721  1.00 55.48           H  
ATOM   2281  HB3 SER A 143     -40.111  10.821  -5.913  1.00 55.48           H  
ATOM   2282  O   SER A 143     -43.979  10.252  -5.745  1.00 55.48           O  
ATOM   2283  OG  SER A 143     -40.729   8.981  -5.253  1.00 55.48           O  
ATOM   2284  HG  SER A 143     -40.435   8.417  -5.972  1.00 55.48           H  
ATOM   2285  N   ASN A 144     -43.789  10.003  -3.521  1.00 48.03           N  
ATOM   2286  H   ASN A 144     -43.198  10.157  -2.717  1.00 48.03           H  
ATOM   2287  CA  ASN A 144     -45.112   9.405  -3.300  1.00 48.03           C  
ATOM   2288  HA  ASN A 144     -45.560   9.184  -4.269  1.00 48.03           H  
ATOM   2289  C   ASN A 144     -46.118  10.364  -2.630  1.00 48.03           C  
ATOM   2290  CB  ASN A 144     -44.944   8.064  -2.563  1.00 48.03           C  
ATOM   2291  HB2 ASN A 144     -44.326   8.212  -1.678  1.00 48.03           H  
ATOM   2292  HB3 ASN A 144     -45.918   7.698  -2.239  1.00 48.03           H  
ATOM   2293  O   ASN A 144     -47.024   9.913  -1.927  1.00 48.03           O  
ATOM   2294  CG  ASN A 144     -44.355   6.980  -3.446  1.00 48.03           C  
ATOM   2295  ND2 ASN A 144     -43.439   6.196  -2.932  1.00 48.03           N  
ATOM   2296 HD21 ASN A 144     -42.956   6.492  -2.096  1.00 48.03           H  
ATOM   2297 HD22 ASN A 144     -43.003   5.565  -3.589  1.00 48.03           H  
ATOM   2298  OD1 ASN A 144     -44.719   6.789  -4.592  1.00 48.03           O  
ATOM   2299  N   VAL A 145     -45.967  11.675  -2.844  1.00 48.53           N  
ATOM   2300  H   VAL A 145     -45.263  11.976  -3.503  1.00 48.53           H  
ATOM   2301  CA  VAL A 145     -46.957  12.704  -2.476  1.00 48.53           C  
ATOM   2302  HA  VAL A 145     -47.876  12.230  -2.131  1.00 48.53           H  
ATOM   2303  C   VAL A 145     -47.336  13.483  -3.724  1.00 48.53           C  
ATOM   2304  CB  VAL A 145     -46.434  13.644  -1.380  1.00 48.53           C  
ATOM   2305  HB  VAL A 145     -45.611  14.239  -1.776  1.00 48.53           H  
ATOM   2306  O   VAL A 145     -48.553  13.669  -3.938  1.00 48.53           O  
ATOM   2307  CG1 VAL A 145     -47.553  14.583  -0.911  1.00 48.53           C  
ATOM   2308 HG11 VAL A 145     -47.192  15.225  -0.107  1.00 48.53           H  
ATOM   2309 HG12 VAL A 145     -48.405  13.997  -0.564  1.00 48.53           H  
ATOM   2310 HG13 VAL A 145     -47.874  15.212  -1.741  1.00 48.53           H  
ATOM   2311  CG2 VAL A 145     -45.932  12.867  -0.154  1.00 48.53           C  
ATOM   2312 HG21 VAL A 145     -45.644  13.560   0.637  1.00 48.53           H  
ATOM   2313 HG22 VAL A 145     -46.715  12.199   0.204  1.00 48.53           H  
ATOM   2314 HG23 VAL A 145     -45.058  12.275  -0.426  1.00 48.53           H  
ATOM   2315  OXT VAL A 145     -46.383  13.872  -4.432  1.00 48.53           O  
TER    2316      VAL A 145                                                       
END   
