# Supplementary material for: Nuclear genome of Bulinus truncatus, an intermediate host of the carcinogenic human blood fluke Schistosoma haematobium
Source: Nat Commun. 2022 Feb 21;13:977. doi: 10.1038/s41467-022-28634-9 (PMC8861042; doi:10.1038/s41467-022-28634-9)
Supplement: Supplementary file 6 — Supplementary Data 3 [file 41467_2022_28634_MOESM6_ESM.zip › Supplementary_Data_3/btru_037330-t1.mature.pep.pdb]

ATOM      1  N   PRO A   1     -25.080  15.157 -18.852  1.00 32.11           N  
ATOM      2  H2  PRO A   1     -25.387  15.741 -19.617  1.00 32.11           H  
ATOM      3  H3  PRO A   1     -24.074  15.186 -18.769  1.00 32.11           H  
ATOM      4  CA  PRO A   1     -25.736  15.579 -17.596  1.00 32.11           C  
ATOM      5  HA  PRO A   1     -25.848  16.663 -17.561  1.00 32.11           H  
ATOM      6  C   PRO A   1     -24.865  15.176 -16.400  1.00 32.11           C  
ATOM      7  CB  PRO A   1     -27.129  14.916 -17.589  1.00 32.11           C  
ATOM      8  HB2 PRO A   1     -27.888  15.634 -17.902  1.00 32.11           H  
ATOM      9  HB3 PRO A   1     -27.388  14.542 -16.599  1.00 32.11           H  
ATOM     10  O   PRO A   1     -24.974  14.060 -15.906  1.00 32.11           O  
ATOM     11  CG  PRO A   1     -27.035  13.771 -18.610  1.00 32.11           C  
ATOM     12  HG2 PRO A   1     -27.301  12.816 -18.157  1.00 32.11           H  
ATOM     13  HG3 PRO A   1     -27.683  13.971 -19.464  1.00 32.11           H  
ATOM     14  CD  PRO A   1     -25.569  13.777 -19.036  1.00 32.11           C  
ATOM     15  HD2 PRO A   1     -25.019  13.112 -18.369  1.00 32.11           H  
ATOM     16  HD3 PRO A   1     -25.453  13.429 -20.062  1.00 32.11           H  
ATOM     17  N   SER A   2     -23.936  16.045 -16.001  1.00 41.66           N  
ATOM     18  H   SER A   2     -23.844  16.955 -16.429  1.00 41.66           H  
ATOM     19  CA  SER A   2     -23.240  15.920 -14.720  1.00 41.66           C  
ATOM     20  HA  SER A   2     -22.945  14.887 -14.532  1.00 41.66           H  
ATOM     21  C   SER A   2     -24.224  16.360 -13.639  1.00 41.66           C  
ATOM     22  CB  SER A   2     -21.975  16.791 -14.724  1.00 41.66           C  
ATOM     23  HB2 SER A   2     -21.239  16.351 -15.396  1.00 41.66           H  
ATOM     24  HB3 SER A   2     -21.551  16.835 -13.720  1.00 41.66           H  
ATOM     25  O   SER A   2     -24.404  17.557 -13.421  1.00 41.66           O  
ATOM     26  OG  SER A   2     -22.293  18.097 -15.175  1.00 41.66           O  
ATOM     27  HG  SER A   2     -22.767  18.520 -14.456  1.00 41.66           H  
ATOM     28  N   GLY A   3     -24.948  15.407 -13.052  1.00 48.17           N  
ATOM     29  H   GLY A   3     -24.750  14.442 -13.276  1.00 48.17           H  
ATOM     30  CA  GLY A   3     -25.617  15.678 -11.784  1.00 48.17           C  
ATOM     31  HA2 GLY A   3     -26.119  14.786 -11.410  1.00 48.17           H  
ATOM     32  HA3 GLY A   3     -26.338  16.487 -11.899  1.00 48.17           H  
ATOM     33  C   GLY A   3     -24.536  16.085 -10.790  1.00 48.17           C  
ATOM     34  O   GLY A   3     -23.508  15.415 -10.728  1.00 48.17           O  
ATOM     35  N   GLU A   4     -24.717  17.205 -10.092  1.00 55.33           N  
ATOM     36  H   GLU A   4     -25.559  17.749 -10.210  1.00 55.33           H  
ATOM     37  CA  GLU A   4     -23.842  17.551  -8.974  1.00 55.33           C  
ATOM     38  HA  GLU A   4     -22.827  17.722  -9.333  1.00 55.33           H  
ATOM     39  C   GLU A   4     -23.827  16.360  -8.017  1.00 55.33           C  
ATOM     40  CB  GLU A   4     -24.337  18.816  -8.256  1.00 55.33           C  
ATOM     41  HB2 GLU A   4     -25.420  18.764  -8.148  1.00 55.33           H  
ATOM     42  HB3 GLU A   4     -23.891  18.850  -7.262  1.00 55.33           H  
ATOM     43  O   GLU A   4     -24.861  15.980  -7.462  1.00 55.33           O  
ATOM     44  CG  GLU A   4     -23.935  20.098  -8.999  1.00 55.33           C  
ATOM     45  HG2 GLU A   4     -24.340  20.059 -10.010  1.00 55.33           H  
ATOM     46  HG3 GLU A   4     -22.848  20.128  -9.074  1.00 55.33           H  
ATOM     47  CD  GLU A   4     -24.444  21.375  -8.308  1.00 55.33           C  
ATOM     48  OE1 GLU A   4     -23.791  22.427  -8.491  1.00 55.33           O  
ATOM     49  OE2 GLU A   4     -25.511  21.310  -7.656  1.00 55.33           O  
ATOM     50  N   HIS A   5     -22.667  15.720  -7.889  1.00 65.30           N  
ATOM     51  H   HIS A   5     -21.865  16.023  -8.422  1.00 65.30           H  
ATOM     52  CA  HIS A   5     -22.490  14.631  -6.948  1.00 65.30           C  
ATOM     53  HA  HIS A   5     -23.305  13.918  -7.078  1.00 65.30           H  
ATOM     54  C   HIS A   5     -22.598  15.227  -5.548  1.00 65.30           C  
ATOM     55  CB  HIS A   5     -21.170  13.897  -7.223  1.00 65.30           C  
ATOM     56  HB2 HIS A   5     -20.344  14.609  -7.230  1.00 65.30           H  
ATOM     57  HB3 HIS A   5     -20.989  13.181  -6.422  1.00 65.30           H  
ATOM     58  O   HIS A   5     -21.731  15.972  -5.093  1.00 65.30           O  
ATOM     59  CG  HIS A   5     -21.210  13.147  -8.532  1.00 65.30           C  
ATOM     60  CD2 HIS A   5     -20.431  13.364  -9.638  1.00 65.30           C  
ATOM     61  HD2 HIS A   5     -19.634  14.089  -9.716  1.00 65.30           H  
ATOM     62  ND1 HIS A   5     -22.100  12.147  -8.857  1.00 65.30           N  
ATOM     63  HD1 HIS A   5     -22.789  11.742  -8.239  1.00 65.30           H  
ATOM     64  CE1 HIS A   5     -21.875  11.786 -10.128  1.00 65.30           C  
ATOM     65  HE1 HIS A   5     -22.422  11.018 -10.655  1.00 65.30           H  
ATOM     66  NE2 HIS A   5     -20.870  12.501 -10.656  1.00 65.30           N  
ATOM     67  N   LEU A   6     -23.722  14.957  -4.889  1.00 70.19           N  
ATOM     68  H   LEU A   6     -24.444  14.432  -5.363  1.00 70.19           H  
ATOM     69  CA  LEU A   6     -23.992  15.482  -3.562  1.00 70.19           C  
ATOM     70  HA  LEU A   6     -23.761  16.547  -3.550  1.00 70.19           H  
ATOM     71  C   LEU A   6     -23.064  14.792  -2.568  1.00 70.19           C  
ATOM     72  CB  LEU A   6     -25.475  15.288  -3.208  1.00 70.19           C  
ATOM     73  HB2 LEU A   6     -25.606  15.435  -2.136  1.00 70.19           H  
ATOM     74  HB3 LEU A   6     -25.752  14.259  -3.435  1.00 70.19           H  
ATOM     75  O   LEU A   6     -23.267  13.637  -2.204  1.00 70.19           O  
ATOM     76  CG  LEU A   6     -26.416  16.252  -3.954  1.00 70.19           C  
ATOM     77  HG  LEU A   6     -26.179  16.254  -5.018  1.00 70.19           H  
ATOM     78  CD1 LEU A   6     -27.860  15.779  -3.788  1.00 70.19           C  
ATOM     79 HD11 LEU A   6     -28.530  16.464  -4.308  1.00 70.19           H  
ATOM     80 HD12 LEU A   6     -27.969  14.787  -4.226  1.00 70.19           H  
ATOM     81 HD13 LEU A   6     -28.124  15.741  -2.731  1.00 70.19           H  
ATOM     82  CD2 LEU A   6     -26.320  17.681  -3.411  1.00 70.19           C  
ATOM     83 HD21 LEU A   6     -27.028  18.319  -3.940  1.00 70.19           H  
ATOM     84 HD22 LEU A   6     -25.321  18.082  -3.586  1.00 70.19           H  
ATOM     85 HD23 LEU A   6     -26.539  17.700  -2.343  1.00 70.19           H  
ATOM     86  N   CYS A   7     -22.053  15.526  -2.117  1.00 82.44           N  
ATOM     87  H   CYS A   7     -21.874  16.416  -2.558  1.00 82.44           H  
ATOM     88  CA  CYS A   7     -21.267  15.139  -0.962  1.00 82.44           C  
ATOM     89  HA  CYS A   7     -20.934  14.110  -1.103  1.00 82.44           H  
ATOM     90  C   CYS A   7     -22.144  15.262   0.294  1.00 82.44           C  
ATOM     91  CB  CYS A   7     -20.040  16.049  -0.884  1.00 82.44           C  
ATOM     92  HB2 CYS A   7     -20.365  17.066  -0.663  1.00 82.44           H  
ATOM     93  HB3 CYS A   7     -19.559  16.062  -1.862  1.00 82.44           H  
ATOM     94  O   CYS A   7     -22.593  16.373   0.597  1.00 82.44           O  
ATOM     95  SG  CYS A   7     -18.801  15.565   0.338  1.00 82.44           S  
ATOM     96  N   PRO A   8     -22.418  14.170   1.033  1.00 83.98           N  
ATOM     97  CA  PRO A   8     -23.173  14.264   2.274  1.00 83.98           C  
ATOM     98  HA  PRO A   8     -24.174  14.628   2.044  1.00 83.98           H  
ATOM     99  C   PRO A   8     -22.490  15.219   3.259  1.00 83.98           C  
ATOM    100  CB  PRO A   8     -23.266  12.839   2.830  1.00 83.98           C  
ATOM    101  HB2 PRO A   8     -24.232  12.646   3.295  1.00 83.98           H  
ATOM    102  HB3 PRO A   8     -22.460  12.660   3.541  1.00 83.98           H  
ATOM    103  O   PRO A   8     -21.259  15.343   3.284  1.00 83.98           O  
ATOM    104  CG  PRO A   8     -23.049  11.966   1.596  1.00 83.98           C  
ATOM    105  HG2 PRO A   8     -22.632  10.993   1.857  1.00 83.98           H  
ATOM    106  HG3 PRO A   8     -23.991  11.859   1.058  1.00 83.98           H  
ATOM    107  CD  PRO A   8     -22.075  12.784   0.757  1.00 83.98           C  
ATOM    108  HD2 PRO A   8     -21.053  12.592   1.084  1.00 83.98           H  
ATOM    109  HD3 PRO A   8     -22.188  12.526  -0.296  1.00 83.98           H  
ATOM    110  N   ILE A   9     -23.290  15.877   4.099  1.00 87.20           N  
ATOM    111  H   ILE A   9     -24.284  15.704   4.055  1.00 87.20           H  
ATOM    112  CA  ILE A   9     -22.761  16.659   5.220  1.00 87.20           C  
ATOM    113  HA  ILE A   9     -22.081  17.413   4.824  1.00 87.20           H  
ATOM    114  C   ILE A   9     -21.962  15.712   6.116  1.00 87.20           C  
ATOM    115  CB  ILE A   9     -23.891  17.369   5.998  1.00 87.20           C  
ATOM    116  HB  ILE A   9     -24.612  16.619   6.322  1.00 87.20           H  
ATOM    117  O   ILE A   9     -22.430  14.617   6.423  1.00 87.20           O  
ATOM    118  CG1 ILE A   9     -24.608  18.380   5.072  1.00 87.20           C  
ATOM    119 HG12 ILE A   9     -23.906  19.155   4.766  1.00 87.20           H  
ATOM    120 HG13 ILE A   9     -24.950  17.866   4.174  1.00 87.20           H  
ATOM    121  CG2 ILE A   9     -23.337  18.077   7.251  1.00 87.20           C  
ATOM    122 HG21 ILE A   9     -22.589  18.818   6.970  1.00 87.20           H  
ATOM    123 HG22 ILE A   9     -22.890  17.353   7.933  1.00 87.20           H  
ATOM    124 HG23 ILE A   9     -24.141  18.566   7.802  1.00 87.20           H  
ATOM    125  CD1 ILE A   9     -25.840  19.046   5.699  1.00 87.20           C  
ATOM    126 HD11 ILE A   9     -26.363  19.620   4.935  1.00 87.20           H  
ATOM    127 HD12 ILE A   9     -25.544  19.727   6.497  1.00 87.20           H  
ATOM    128 HD13 ILE A   9     -26.513  18.285   6.094  1.00 87.20           H  
ATOM    129  N   ALA A  10     -20.767  16.141   6.524  1.00 90.92           N  
ATOM    130  H   ALA A  10     -20.431  17.046   6.226  1.00 90.92           H  
ATOM    131  CA  ALA A  10     -19.924  15.342   7.397  1.00 90.92           C  
ATOM    132  HA  ALA A  10     -19.751  14.388   6.900  1.00 90.92           H  
ATOM    133  C   ALA A  10     -20.626  15.082   8.741  1.00 90.92           C  
ATOM    134  CB  ALA A  10     -18.562  16.022   7.575  1.00 90.92           C  
ATOM    135  HB1 ALA A  10     -18.088  16.176   6.606  1.00 90.92           H  
ATOM    136  HB2 ALA A  10     -17.916  15.381   8.175  1.00 90.92           H  
ATOM    137  HB3 ALA A  10     -18.683  16.980   8.080  1.00 90.92           H  
ATOM    138  O   ALA A  10     -20.955  16.027   9.463  1.00 90.92           O  
ATOM    139  N   GLU A  11     -20.824  13.813   9.092  1.00 92.29           N  
ATOM    140  H   GLU A  11     -20.554  13.087   8.444  1.00 92.29           H  
ATOM    141  CA  GLU A  11     -21.264  13.408  10.427  1.00 92.29           C  
ATOM    142  HA  GLU A  11     -21.759  14.264  10.886  1.00 92.29           H  
ATOM    143  C   GLU A  11     -20.054  13.079  11.304  1.00 92.29           C  
ATOM    144  CB  GLU A  11     -22.333  12.295  10.398  1.00 92.29           C  
ATOM    145  HB2 GLU A  11     -23.176  12.646   9.804  1.00 92.29           H  
ATOM    146  HB3 GLU A  11     -22.683  12.143  11.419  1.00 92.29           H  
ATOM    147  O   GLU A  11     -19.043  12.543  10.851  1.00 92.29           O  
ATOM    148  CG  GLU A  11     -21.857  10.945   9.842  1.00 92.29           C  
ATOM    149  HG2 GLU A  11     -21.568  11.099   8.803  1.00 92.29           H  
ATOM    150  HG3 GLU A  11     -20.981  10.630  10.410  1.00 92.29           H  
ATOM    151  CD  GLU A  11     -22.914   9.817   9.894  1.00 92.29           C  
ATOM    152  OE1 GLU A  11     -22.518   8.634   9.776  1.00 92.29           O  
ATOM    153  OE2 GLU A  11     -24.130  10.098  10.034  1.00 92.29           O  
ATOM    154  N   ILE A  12     -20.135  13.426  12.586  1.00 93.70           N  
ATOM    155  H   ILE A  12     -21.012  13.786  12.933  1.00 93.70           H  
ATOM    156  CA  ILE A  12     -19.085  13.076  13.540  1.00 93.70           C  
ATOM    157  HA  ILE A  12     -18.118  13.145  13.044  1.00 93.70           H  
ATOM    158  C   ILE A  12     -19.303  11.633  13.975  1.00 93.70           C  
ATOM    159  CB  ILE A  12     -19.079  14.047  14.734  1.00 93.70           C  
ATOM    160  HB  ILE A  12     -20.089  14.102  15.141  1.00 93.70           H  
ATOM    161  O   ILE A  12     -20.339  11.329  14.565  1.00 93.70           O  
ATOM    162  CG1 ILE A  12     -18.649  15.454  14.261  1.00 93.70           C  
ATOM    163 HG12 ILE A  12     -19.147  15.705  13.324  1.00 93.70           H  
ATOM    164 HG13 ILE A  12     -17.575  15.459  14.074  1.00 93.70           H  
ATOM    165  CG2 ILE A  12     -18.133  13.530  15.836  1.00 93.70           C  
ATOM    166 HG21 ILE A  12     -18.507  12.587  16.237  1.00 93.70           H  
ATOM    167 HG22 ILE A  12     -17.141  13.363  15.418  1.00 93.70           H  
ATOM    168 HG23 ILE A  12     -18.095  14.231  16.670  1.00 93.70           H  
ATOM    169  CD1 ILE A  12     -18.989  16.558  15.263  1.00 93.70           C  
ATOM    170 HD11 ILE A  12     -18.632  17.515  14.881  1.00 93.70           H  
ATOM    171 HD12 ILE A  12     -18.512  16.354  16.222  1.00 93.70           H  
ATOM    172 HD13 ILE A  12     -20.069  16.610  15.398  1.00 93.70           H  
ATOM    173  N   GLY A  13     -18.312  10.769  13.768  1.00 93.64           N  
ATOM    174  H   GLY A  13     -17.498  11.056  13.243  1.00 93.64           H  
ATOM    175  CA  GLY A  13     -18.435   9.377  14.181  1.00 93.64           C  
ATOM    176  HA2 GLY A  13     -19.392   8.998  13.822  1.00 93.64           H  
ATOM    177  HA3 GLY A  13     -18.441   9.316  15.269  1.00 93.64           H  
ATOM    178  C   GLY A  13     -17.339   8.463  13.656  1.00 93.64           C  
ATOM    179  O   GLY A  13     -16.210   8.881  13.388  1.00 93.64           O  
ATOM    180  N   GLU A  14     -17.705   7.193  13.540  1.00 92.97           N  
ATOM    181  H   GLU A  14     -18.675   6.965  13.700  1.00 92.97           H  
ATOM    182  CA  GLU A  14     -16.916   6.136  12.920  1.00 92.97           C  
ATOM    183  HA  GLU A  14     -15.942   6.526  12.623  1.00 92.97           H  
ATOM    184  C   GLU A  14     -17.637   5.659  11.658  1.00 92.97           C  
ATOM    185  CB  GLU A  14     -16.695   4.977  13.906  1.00 92.97           C  
ATOM    186  HB2 GLU A  14     -16.143   4.191  13.390  1.00 92.97           H  
ATOM    187  HB3 GLU A  14     -17.660   4.580  14.219  1.00 92.97           H  
ATOM    188  O   GLU A  14     -18.846   5.834  11.524  1.00 92.97           O  
ATOM    189  CG  GLU A  14     -15.892   5.416  15.143  1.00 92.97           C  
ATOM    190  HG2 GLU A  14     -14.970   5.887  14.802  1.00 92.97           H  
ATOM    191  HG3 GLU A  14     -16.463   6.162  15.695  1.00 92.97           H  
ATOM    192  CD  GLU A  14     -15.537   4.263  16.095  1.00 92.97           C  
ATOM    193  OE1 GLU A  14     -14.779   4.541  17.053  1.00 92.97           O  
ATOM    194  OE2 GLU A  14     -15.979   3.116  15.859  1.00 92.97           O  
ATOM    195  N   CYS A  15     -16.903   5.056  10.726  1.00 95.19           N  
ATOM    196  H   CYS A  15     -15.930   4.855  10.911  1.00 95.19           H  
ATOM    197  CA  CYS A  15     -17.529   4.455   9.558  1.00 95.19           C  
ATOM    198  HA  CYS A  15     -18.294   5.132   9.176  1.00 95.19           H  
ATOM    199  C   CYS A  15     -18.202   3.136   9.944  1.00 95.19           C  
ATOM    200  CB  CYS A  15     -16.475   4.244   8.470  1.00 95.19           C  
ATOM    201  HB2 CYS A  15     -15.652   3.658   8.880  1.00 95.19           H  
ATOM    202  HB3 CYS A  15     -16.096   5.216   8.155  1.00 95.19           H  
ATOM    203  O   CYS A  15     -17.510   2.145  10.190  1.00 95.19           O  
ATOM    204  SG  CYS A  15     -17.079   3.400   6.996  1.00 95.19           S  
ATOM    205  N   THR A  16     -19.535   3.108   9.960  1.00 94.95           N  
ATOM    206  H   THR A  16     -20.055   3.957   9.797  1.00 94.95           H  
ATOM    207  CA  THR A  16     -20.303   1.884  10.218  1.00 94.95           C  
ATOM    208  HA  THR A  16     -19.597   1.054  10.244  1.00 94.95           H  
ATOM    209  C   THR A  16     -21.284   1.595   9.076  1.00 94.95           C  
ATOM    210  CB  THR A  16     -21.000   1.876  11.595  1.00 94.95           C  
ATOM    211  HB  THR A  16     -21.133   0.833  11.884  1.00 94.95           H  
ATOM    212  O   THR A  16     -21.565   2.465   8.248  1.00 94.95           O  
ATOM    213  CG2 THR A  16     -20.194   2.542  12.710  1.00 94.95           C  
ATOM    214 HG21 THR A  16     -20.146   3.618  12.541  1.00 94.95           H  
ATOM    215 HG22 THR A  16     -20.684   2.360  13.666  1.00 94.95           H  
ATOM    216 HG23 THR A  16     -19.186   2.130  12.740  1.00 94.95           H  
ATOM    217  OG1 THR A  16     -22.280   2.453  11.556  1.00 94.95           O  
ATOM    218  HG1 THR A  16     -22.880   1.768  11.858  1.00 94.95           H  
ATOM    219  N   PRO A  17     -21.809   0.363   8.974  1.00 94.59           N  
ATOM    220  CA  PRO A  17     -22.870   0.045   8.015  1.00 94.59           C  
ATOM    221  HA  PRO A  17     -22.496   0.205   7.003  1.00 94.59           H  
ATOM    222  C   PRO A  17     -24.154   0.876   8.203  1.00 94.59           C  
ATOM    223  CB  PRO A  17     -23.148  -1.446   8.220  1.00 94.59           C  
ATOM    224  HB2 PRO A  17     -23.965  -1.579   8.930  1.00 94.59           H  
ATOM    225  HB3 PRO A  17     -23.389  -1.938   7.277  1.00 94.59           H  
ATOM    226  O   PRO A  17     -24.941   1.017   7.267  1.00 94.59           O  
ATOM    227  CG  PRO A  17     -21.859  -1.984   8.841  1.00 94.59           C  
ATOM    228  HG2 PRO A  17     -21.105  -2.158   8.073  1.00 94.59           H  
ATOM    229  HG3 PRO A  17     -22.036  -2.888   9.424  1.00 94.59           H  
ATOM    230  CD  PRO A  17     -21.395  -0.827   9.703  1.00 94.59           C  
ATOM    231  HD2 PRO A  17     -20.314  -0.878   9.834  1.00 94.59           H  
ATOM    232  HD3 PRO A  17     -21.899  -0.870  10.669  1.00 94.59           H  
ATOM    233  N   GLU A  18     -24.366   1.423   9.402  1.00 93.69           N  
ATOM    234  H   GLU A  18     -23.725   1.178  10.144  1.00 93.69           H  
ATOM    235  CA  GLU A  18     -25.535   2.213   9.798  1.00 93.69           C  
ATOM    236  HA  GLU A  18     -26.372   1.936   9.157  1.00 93.69           H  
ATOM    237  C   GLU A  18     -25.350   3.731   9.628  1.00 93.69           C  
ATOM    238  CB  GLU A  18     -25.939   1.900  11.253  1.00 93.69           C  
ATOM    239  HB2 GLU A  18     -25.191   2.303  11.936  1.00 93.69           H  
ATOM    240  HB3 GLU A  18     -26.872   2.424  11.459  1.00 93.69           H  
ATOM    241  O   GLU A  18     -26.322   4.466   9.807  1.00 93.69           O  
ATOM    242  CG  GLU A  18     -26.181   0.411  11.564  1.00 93.69           C  
ATOM    243  HG2 GLU A  18     -26.843  -0.000  10.802  1.00 93.69           H  
ATOM    244  HG3 GLU A  18     -26.702   0.346  12.519  1.00 93.69           H  
ATOM    245  CD  GLU A  18     -24.896  -0.430  11.656  1.00 93.69           C  
ATOM    246  OE1 GLU A  18     -25.003  -1.663  11.475  1.00 93.69           O  
ATOM    247  OE2 GLU A  18     -23.806   0.160  11.872  1.00 93.69           O  
ATOM    248  N   SER A  19     -24.145   4.201   9.277  1.00 92.49           N  
ATOM    249  H   SER A  19     -23.375   3.552   9.203  1.00 92.49           H  
ATOM    250  CA  SER A  19     -23.859   5.619   9.015  1.00 92.49           C  
ATOM    251  HA  SER A  19     -23.931   6.172   9.951  1.00 92.49           H  
ATOM    252  C   SER A  19     -24.850   6.237   8.022  1.00 92.49           C  
ATOM    253  CB  SER A  19     -22.438   5.790   8.468  1.00 92.49           C  
ATOM    254  HB2 SER A  19     -22.322   6.792   8.056  1.00 92.49           H  
ATOM    255  HB3 SER A  19     -22.270   5.068   7.669  1.00 92.49           H  
ATOM    256  O   SER A  19     -25.253   5.609   7.030  1.00 92.49           O  
ATOM    257  OG  SER A  19     -21.467   5.598   9.476  1.00 92.49           O  
ATOM    258  HG  SER A  19     -21.494   6.392  10.015  1.00 92.49           H  
ATOM    259  N   THR A  20     -25.224   7.496   8.264  1.00 90.91           N  
ATOM    260  H   THR A  20     -24.774   8.001   9.014  1.00 90.91           H  
ATOM    261  CA  THR A  20     -26.223   8.197   7.448  1.00 90.91           C  
ATOM    262  HA  THR A  20     -27.104   7.559   7.369  1.00 90.91           H  
ATOM    263  C   THR A  20     -25.655   8.449   6.057  1.00 90.91           C  
ATOM    264  CB  THR A  20     -26.659   9.530   8.071  1.00 90.91           C  
ATOM    265  HB  THR A  20     -25.859  10.265   7.973  1.00 90.91           H  
ATOM    266  O   THR A  20     -24.774   9.287   5.875  1.00 90.91           O  
ATOM    267  CG2 THR A  20     -27.917  10.070   7.384  1.00 90.91           C  
ATOM    268 HG21 THR A  20     -28.725   9.344   7.466  1.00 90.91           H  
ATOM    269 HG22 THR A  20     -28.215  10.998   7.871  1.00 90.91           H  
ATOM    270 HG23 THR A  20     -27.710  10.277   6.334  1.00 90.91           H  
ATOM    271  OG1 THR A  20     -26.948   9.379   9.438  1.00 90.91           O  
ATOM    272  HG1 THR A  20     -26.107   9.538   9.874  1.00 90.91           H  
ATOM    273  N   SER A  21     -26.148   7.717   5.058  1.00 89.67           N  
ATOM    274  H   SER A  21     -26.867   7.038   5.264  1.00 89.67           H  
ATOM    275  CA  SER A  21     -25.545   7.691   3.723  1.00 89.67           C  
ATOM    276  HA  SER A  21     -24.718   8.401   3.702  1.00 89.67           H  
ATOM    277  C   SER A  21     -26.495   8.117   2.608  1.00 89.67           C  
ATOM    278  CB  SER A  21     -24.936   6.318   3.428  1.00 89.67           C  
ATOM    279  HB2 SER A  21     -24.068   6.165   4.069  1.00 89.67           H  
ATOM    280  HB3 SER A  21     -24.606   6.299   2.389  1.00 89.67           H  
ATOM    281  O   SER A  21     -27.699   7.861   2.645  1.00 89.67           O  
ATOM    282  OG  SER A  21     -25.855   5.263   3.637  1.00 89.67           O  
ATOM    283  HG  SER A  21     -25.783   5.043   4.569  1.00 89.67           H  
ATOM    284  N   VAL A  22     -25.915   8.717   1.568  1.00 89.75           N  
ATOM    285  H   VAL A  22     -24.915   8.852   1.611  1.00 89.75           H  
ATOM    286  CA  VAL A  22     -26.546   8.964   0.266  1.00 89.75           C  
ATOM    287  HA  VAL A  22     -27.608   8.729   0.323  1.00 89.75           H  
ATOM    288  C   VAL A  22     -25.884   8.024  -0.735  1.00 89.75           C  
ATOM    289  CB  VAL A  22     -26.407  10.439  -0.159  1.00 89.75           C  
ATOM    290  HB  VAL A  22     -25.350  10.688  -0.245  1.00 89.75           H  
ATOM    291  O   VAL A  22     -24.662   7.933  -0.786  1.00 89.75           O  
ATOM    292  CG1 VAL A  22     -27.070  10.703  -1.515  1.00 89.75           C  
ATOM    293 HG11 VAL A  22     -26.540  10.162  -2.298  1.00 89.75           H  
ATOM    294 HG12 VAL A  22     -28.117  10.400  -1.497  1.00 89.75           H  
ATOM    295 HG13 VAL A  22     -27.005  11.765  -1.754  1.00 89.75           H  
ATOM    296  CG2 VAL A  22     -27.057  11.372   0.874  1.00 89.75           C  
ATOM    297 HG21 VAL A  22     -28.110  11.122   0.997  1.00 89.75           H  
ATOM    298 HG22 VAL A  22     -26.550  11.280   1.834  1.00 89.75           H  
ATOM    299 HG23 VAL A  22     -26.966  12.407   0.541  1.00 89.75           H  
ATOM    300  N   GLU A  23     -26.684   7.250  -1.472  1.00 89.57           N  
ATOM    301  H   GLU A  23     -27.678   7.429  -1.437  1.00 89.57           H  
ATOM    302  CA  GLU A  23     -26.188   6.251  -2.441  1.00 89.57           C  
ATOM    303  HA  GLU A  23     -27.041   5.638  -2.732  1.00 89.57           H  
ATOM    304  C   GLU A  23     -25.170   5.248  -1.853  1.00 89.57           C  
ATOM    305  CB  GLU A  23     -25.703   6.938  -3.730  1.00 89.57           C  
ATOM    306  HB2 GLU A  23     -25.345   6.175  -4.421  1.00 89.57           H  
ATOM    307  HB3 GLU A  23     -24.882   7.616  -3.498  1.00 89.57           H  
ATOM    308  O   GLU A  23     -24.321   4.699  -2.549  1.00 89.57           O  
ATOM    309  CG  GLU A  23     -26.843   7.706  -4.417  1.00 89.57           C  
ATOM    310  HG2 GLU A  23     -27.196   8.504  -3.764  1.00 89.57           H  
ATOM    311  HG3 GLU A  23     -27.673   7.016  -4.572  1.00 89.57           H  
ATOM    312  CD  GLU A  23     -26.437   8.313  -5.767  1.00 89.57           C  
ATOM    313  OE1 GLU A  23     -27.371   8.653  -6.527  1.00 89.57           O  
ATOM    314  OE2 GLU A  23     -25.221   8.417  -6.042  1.00 89.57           O  
ATOM    315  N   GLY A  24     -25.273   4.971  -0.548  1.00 92.88           N  
ATOM    316  H   GLY A  24     -25.939   5.508  -0.012  1.00 92.88           H  
ATOM    317  CA  GLY A  24     -24.388   4.046   0.163  1.00 92.88           C  
ATOM    318  HA2 GLY A  24     -24.143   3.207  -0.489  1.00 92.88           H  
ATOM    319  HA3 GLY A  24     -24.922   3.675   1.038  1.00 92.88           H  
ATOM    320  C   GLY A  24     -23.073   4.651   0.655  1.00 92.88           C  
ATOM    321  O   GLY A  24     -22.267   3.930   1.247  1.00 92.88           O  
ATOM    322  N   TYR A  25     -22.887   5.957   0.491  1.00 94.58           N  
ATOM    323  H   TYR A  25     -23.578   6.488  -0.020  1.00 94.58           H  
ATOM    324  CA  TYR A  25     -21.710   6.696   0.922  1.00 94.58           C  
ATOM    325  HA  TYR A  25     -20.977   6.007   1.343  1.00 94.58           H  
ATOM    326  C   TYR A  25     -22.060   7.733   1.997  1.00 94.58           C  
ATOM    327  CB  TYR A  25     -21.088   7.319  -0.326  1.00 94.58           C  
ATOM    328  HB2 TYR A  25     -21.853   7.862  -0.882  1.00 94.58           H  
ATOM    329  HB3 TYR A  25     -20.342   8.055  -0.028  1.00 94.58           H  
ATOM    330  O   TYR A  25     -23.049   8.454   1.871  1.00 94.58           O  
ATOM    331  CG  TYR A  25     -20.425   6.302  -1.234  1.00 94.58           C  
ATOM    332  CD1 TYR A  25     -19.134   5.832  -0.931  1.00 94.58           C  
ATOM    333  HD1 TYR A  25     -18.640   6.174  -0.034  1.00 94.58           H  
ATOM    334  CD2 TYR A  25     -21.094   5.824  -2.377  1.00 94.58           C  
ATOM    335  HD2 TYR A  25     -22.093   6.167  -2.602  1.00 94.58           H  
ATOM    336  CE1 TYR A  25     -18.476   4.948  -1.805  1.00 94.58           C  
ATOM    337  HE1 TYR A  25     -17.462   4.635  -1.606  1.00 94.58           H  
ATOM    338  CE2 TYR A  25     -20.454   4.906  -3.235  1.00 94.58           C  
ATOM    339  HE2 TYR A  25     -20.957   4.551  -4.121  1.00 94.58           H  
ATOM    340  OH  TYR A  25     -18.464   3.681  -3.829  1.00 94.58           O  
ATOM    341  HH  TYR A  25     -17.519   3.746  -3.675  1.00 94.58           H  
ATOM    342  CZ  TYR A  25     -19.131   4.491  -2.966  1.00 94.58           C  
ATOM    343  N   ALA A  26     -21.264   7.799   3.064  1.00 94.53           N  
ATOM    344  H   ALA A  26     -20.482   7.162   3.114  1.00 94.53           H  
ATOM    345  CA  ALA A  26     -21.377   8.794   4.132  1.00 94.53           C  
ATOM    346  HA  ALA A  26     -22.148   9.521   3.878  1.00 94.53           H  
ATOM    347  C   ALA A  26     -20.053   9.551   4.290  1.00 94.53           C  
ATOM    348  CB  ALA A  26     -21.800   8.108   5.437  1.00 94.53           C  
ATOM    349  HB1 ALA A  26     -21.055   7.375   5.748  1.00 94.53           H  
ATOM    350  HB2 ALA A  26     -21.913   8.852   6.225  1.00 94.53           H  
ATOM    351  HB3 ALA A  26     -22.756   7.602   5.301  1.00 94.53           H  
ATOM    352  O   ALA A  26     -18.983   8.949   4.226  1.00 94.53           O  
ATOM    353  N   ASN A  27     -20.113  10.859   4.519  1.00 95.54           N  
ATOM    354  H   ASN A  27     -21.018  11.285   4.659  1.00 95.54           H  
ATOM    355  CA  ASN A  27     -18.938  11.666   4.837  1.00 95.54           C  
ATOM    356  HA  ASN A  27     -18.047  11.234   4.380  1.00 95.54           H  
ATOM    357  C   ASN A  27     -18.754  11.671   6.359  1.00 95.54           C  
ATOM    358  CB  ASN A  27     -19.163  13.062   4.245  1.00 95.54           C  
ATOM    359  HB2 ASN A  27     -19.362  12.974   3.177  1.00 95.54           H  
ATOM    360  HB3 ASN A  27     -20.036  13.512   4.718  1.00 95.54           H  
ATOM    361  O   ASN A  27     -19.650  12.114   7.074  1.00 95.54           O  
ATOM    362  CG  ASN A  27     -17.990  14.005   4.416  1.00 95.54           C  
ATOM    363  ND2 ASN A  27     -18.167  15.228   3.981  1.00 95.54           N  
ATOM    364 HD21 ASN A  27     -19.056  15.470   3.568  1.00 95.54           H  
ATOM    365 HD22 ASN A  27     -17.384  15.862   4.053  1.00 95.54           H  
ATOM    366  OD1 ASN A  27     -16.922  13.672   4.904  1.00 95.54           O  
ATOM    367  N   ILE A  28     -17.632  11.159   6.859  1.00 96.16           N  
ATOM    368  H   ILE A  28     -16.909  10.846   6.226  1.00 96.16           H  
ATOM    369  CA  ILE A  28     -17.391  11.011   8.297  1.00 96.16           C  
ATOM    370  HA  ILE A  28     -18.278  11.315   8.853  1.00 96.16           H  
ATOM    371  C   ILE A  28     -16.233  11.904   8.718  1.00 96.16           C  
ATOM    372  CB  ILE A  28     -17.093   9.543   8.667  1.00 96.16           C  
ATOM    373  HB  ILE A  28     -16.157   9.279   8.175  1.00 96.16           H  
ATOM    374  O   ILE A  28     -15.136  11.783   8.177  1.00 96.16           O  
ATOM    375  CG1 ILE A  28     -18.144   8.529   8.173  1.00 96.16           C  
ATOM    376 HG12 ILE A  28     -17.827   7.530   8.470  1.00 96.16           H  
ATOM    377 HG13 ILE A  28     -18.173   8.552   7.083  1.00 96.16           H  
ATOM    378  CG2 ILE A  28     -16.886   9.389  10.187  1.00 96.16           C  
ATOM    379 HG21 ILE A  28     -16.791   8.334  10.446  1.00 96.16           H  
ATOM    380 HG22 ILE A  28     -15.974   9.897  10.500  1.00 96.16           H  
ATOM    381 HG23 ILE A  28     -17.734   9.810  10.727  1.00 96.16           H  
ATOM    382  CD1 ILE A  28     -19.561   8.748   8.693  1.00 96.16           C  
ATOM    383 HD11 ILE A  28     -19.584   8.724   9.783  1.00 96.16           H  
ATOM    384 HD12 ILE A  28     -20.204   7.955   8.311  1.00 96.16           H  
ATOM    385 HD13 ILE A  28     -19.934   9.703   8.322  1.00 96.16           H  
ATOM    386  N   TYR A  29     -16.446  12.721   9.749  1.00 95.86           N  
ATOM    387  H   TYR A  29     -17.379  12.745  10.135  1.00 95.86           H  
ATOM    388  CA  TYR A  29     -15.374  13.368  10.497  1.00 95.86           C  
ATOM    389  HA  TYR A  29     -14.479  13.410   9.876  1.00 95.86           H  
ATOM    390  C   TYR A  29     -15.055  12.563  11.759  1.00 95.86           C  
ATOM    391  CB  TYR A  29     -15.746  14.811  10.850  1.00 95.86           C  
ATOM    392  HB2 TYR A  29     -16.639  14.811  11.475  1.00 95.86           H  
ATOM    393  HB3 TYR A  29     -15.993  15.354   9.938  1.00 95.86           H  
ATOM    394  O   TYR A  29     -15.833  12.541  12.720  1.00 95.86           O  
ATOM    395  CG  TYR A  29     -14.620  15.536  11.568  1.00 95.86           C  
ATOM    396  CD1 TYR A  29     -14.627  15.650  12.971  1.00 95.86           C  
ATOM    397  HD1 TYR A  29     -15.437  15.207  13.531  1.00 95.86           H  
ATOM    398  CD2 TYR A  29     -13.531  16.043  10.836  1.00 95.86           C  
ATOM    399  HD2 TYR A  29     -13.505  15.908   9.764  1.00 95.86           H  
ATOM    400  CE1 TYR A  29     -13.569  16.303  13.635  1.00 95.86           C  
ATOM    401  HE1 TYR A  29     -13.570  16.389  14.711  1.00 95.86           H  
ATOM    402  CE2 TYR A  29     -12.472  16.697  11.489  1.00 95.86           C  
ATOM    403  HE2 TYR A  29     -11.630  17.080  10.931  1.00 95.86           H  
ATOM    404  OH  TYR A  29     -11.463  17.456  13.519  1.00 95.86           O  
ATOM    405  HH  TYR A  29     -11.534  17.431  14.476  1.00 95.86           H  
ATOM    406  CZ  TYR A  29     -12.492  16.832  12.890  1.00 95.86           C  
ATOM    407  N   SER A  30     -13.879  11.939  11.806  1.00 94.60           N  
ATOM    408  H   SER A  30     -13.248  12.040  11.023  1.00 94.60           H  
ATOM    409  CA  SER A  30     -13.427  11.272  13.026  1.00 94.60           C  
ATOM    410  HA  SER A  30     -14.295  10.851  13.533  1.00 94.60           H  
ATOM    411  C   SER A  30     -12.745  12.265  13.959  1.00 94.60           C  
ATOM    412  CB  SER A  30     -12.495  10.108  12.725  1.00 94.60           C  
ATOM    413  HB2 SER A  30     -11.586  10.474  12.249  1.00 94.60           H  
ATOM    414  HB3 SER A  30     -12.996   9.401  12.064  1.00 94.60           H  
ATOM    415  O   SER A  30     -11.703  12.829  13.632  1.00 94.60           O  
ATOM    416  OG  SER A  30     -12.182   9.475  13.955  1.00 94.60           O  
ATOM    417  HG  SER A  30     -12.798   8.747  14.066  1.00 94.60           H  
ATOM    418  N   ARG A  31     -13.282  12.424  15.174  1.00 93.07           N  
ATOM    419  H   ARG A  31     -14.153  11.950  15.361  1.00 93.07           H  
ATOM    420  CA  ARG A  31     -12.617  13.194  16.244  1.00 93.07           C  
ATOM    421  HA  ARG A  31     -12.268  14.144  15.839  1.00 93.07           H  
ATOM    422  C   ARG A  31     -11.364  12.513  16.786  1.00 93.07           C  
ATOM    423  CB  ARG A  31     -13.584  13.449  17.405  1.00 93.07           C  
ATOM    424  HB2 ARG A  31     -13.012  13.786  18.270  1.00 93.07           H  
ATOM    425  HB3 ARG A  31     -14.089  12.521  17.671  1.00 93.07           H  
ATOM    426  O   ARG A  31     -10.515  13.196  17.339  1.00 93.07           O  
ATOM    427  CG  ARG A  31     -14.612  14.530  17.068  1.00 93.07           C  
ATOM    428  HG2 ARG A  31     -14.092  15.456  16.823  1.00 93.07           H  
ATOM    429  HG3 ARG A  31     -15.213  14.219  16.214  1.00 93.07           H  
ATOM    430  CD  ARG A  31     -15.505  14.766  18.288  1.00 93.07           C  
ATOM    431  HD2 ARG A  31     -14.871  15.041  19.130  1.00 93.07           H  
ATOM    432  HD3 ARG A  31     -16.027  13.839  18.526  1.00 93.07           H  
ATOM    433  NE  ARG A  31     -16.491  15.833  18.041  1.00 93.07           N  
ATOM    434  HE  ARG A  31     -16.610  16.128  17.082  1.00 93.07           H  
ATOM    435  NH1 ARG A  31     -17.204  16.068  20.209  1.00 93.07           N  
ATOM    436 HH11 ARG A  31     -16.550  15.350  20.487  1.00 93.07           H  
ATOM    437 HH12 ARG A  31     -17.817  16.494  20.889  1.00 93.07           H  
ATOM    438  NH2 ARG A  31     -18.148  17.295  18.609  1.00 93.07           N  
ATOM    439 HH21 ARG A  31     -18.759  17.701  19.303  1.00 93.07           H  
ATOM    440 HH22 ARG A  31     -18.244  17.568  17.641  1.00 93.07           H  
ATOM    441  CZ  ARG A  31     -17.273  16.392  18.948  1.00 93.07           C  
ATOM    442  N   ILE A  32     -11.271  11.191  16.653  1.00 91.03           N  
ATOM    443  H   ILE A  32     -11.992  10.708  16.135  1.00 91.03           H  
ATOM    444  CA  ILE A  32     -10.124  10.412  17.133  1.00 91.03           C  
ATOM    445  HA  ILE A  32      -9.861  10.740  18.139  1.00 91.03           H  
ATOM    446  C   ILE A  32      -8.910  10.689  16.245  1.00 91.03           C  
ATOM    447  CB  ILE A  32     -10.481   8.908  17.186  1.00 91.03           C  
ATOM    448  HB  ILE A  32     -10.823   8.596  16.199  1.00 91.03           H  
ATOM    449  O   ILE A  32      -7.817  10.916  16.751  1.00 91.03           O  
ATOM    450  CG1 ILE A  32     -11.625   8.674  18.202  1.00 91.03           C  
ATOM    451 HG12 ILE A  32     -11.283   8.944  19.201  1.00 91.03           H  
ATOM    452 HG13 ILE A  32     -12.470   9.316  17.952  1.00 91.03           H  
ATOM    453  CG2 ILE A  32      -9.246   8.062  17.544  1.00 91.03           C  
ATOM    454 HG21 ILE A  32      -9.499   7.002  17.563  1.00 91.03           H  
ATOM    455 HG22 ILE A  32      -8.465   8.182  16.793  1.00 91.03           H  
ATOM    456 HG23 ILE A  32      -8.852   8.359  18.516  1.00 91.03           H  
ATOM    457  CD1 ILE A  32     -12.159   7.237  18.235  1.00 91.03           C  
ATOM    458 HD11 ILE A  32     -13.045   7.196  18.869  1.00 91.03           H  
ATOM    459 HD12 ILE A  32     -11.413   6.557  18.647  1.00 91.03           H  
ATOM    460 HD13 ILE A  32     -12.433   6.916  17.230  1.00 91.03           H  
ATOM    461  N   TYR A  33      -9.121  10.711  14.928  1.00 91.31           N  
ATOM    462  H   TYR A  33     -10.039  10.469  14.584  1.00 91.31           H  
ATOM    463  CA  TYR A  33      -8.048  10.891  13.948  1.00 91.31           C  
ATOM    464  HA  TYR A  33      -7.091  10.704  14.435  1.00 91.31           H  
ATOM    465  C   TYR A  33      -7.959  12.318  13.380  1.00 91.31           C  
ATOM    466  CB  TYR A  33      -8.207   9.832  12.852  1.00 91.31           C  
ATOM    467  HB2 TYR A  33      -9.093  10.056  12.258  1.00 91.31           H  
ATOM    468  HB3 TYR A  33      -7.329   9.876  12.207  1.00 91.31           H  
ATOM    469  O   TYR A  33      -7.050  12.609  12.611  1.00 91.31           O  
ATOM    470  CG  TYR A  33      -8.278   8.406  13.349  1.00 91.31           C  
ATOM    471  CD1 TYR A  33      -7.120   7.786  13.853  1.00 91.31           C  
ATOM    472  HD1 TYR A  33      -6.186   8.326  13.888  1.00 91.31           H  
ATOM    473  CD2 TYR A  33      -9.487   7.692  13.273  1.00 91.31           C  
ATOM    474  HD2 TYR A  33     -10.361   8.156  12.841  1.00 91.31           H  
ATOM    475  CE1 TYR A  33      -7.172   6.448  14.284  1.00 91.31           C  
ATOM    476  HE1 TYR A  33      -6.278   5.952  14.633  1.00 91.31           H  
ATOM    477  CE2 TYR A  33      -9.553   6.366  13.732  1.00 91.31           C  
ATOM    478  HE2 TYR A  33     -10.482   5.819  13.669  1.00 91.31           H  
ATOM    479  OH  TYR A  33      -8.456   4.442  14.613  1.00 91.31           O  
ATOM    480  HH  TYR A  33      -9.333   4.086  14.450  1.00 91.31           H  
ATOM    481  CZ  TYR A  33      -8.391   5.741  14.229  1.00 91.31           C  
ATOM    482  N   CYS A  34      -8.885  13.210  13.750  1.00 93.23           N  
ATOM    483  H   CYS A  34      -9.610  12.897  14.380  1.00 93.23           H  
ATOM    484  CA  CYS A  34      -8.968  14.597  13.278  1.00 93.23           C  
ATOM    485  HA  CYS A  34      -9.938  14.987  13.588  1.00 93.23           H  
ATOM    486  C   CYS A  34      -8.955  14.732  11.743  1.00 93.23           C  
ATOM    487  CB  CYS A  34      -7.893  15.443  13.975  1.00 93.23           C  
ATOM    488  HB2 CYS A  34      -6.916  14.995  13.791  1.00 93.23           H  
ATOM    489  HB3 CYS A  34      -7.895  16.449  13.557  1.00 93.23           H  
ATOM    490  O   CYS A  34      -8.261  15.584  11.190  1.00 93.23           O  
ATOM    491  SG  CYS A  34      -8.219  15.533  15.759  1.00 93.23           S  
ATOM    492  HG  CYS A  34      -7.006  15.968  16.113  1.00 93.23           H  
ATOM    493  N   MET A  35      -9.726  13.893  11.047  1.00 93.66           N  
ATOM    494  H   MET A  35     -10.324  13.259  11.557  1.00 93.66           H  
ATOM    495  CA  MET A  35      -9.780  13.860   9.581  1.00 93.66           C  
ATOM    496  HA  MET A  35      -9.511  14.845   9.200  1.00 93.66           H  
ATOM    497  C   MET A  35     -11.183  13.539   9.066  1.00 93.66           C  
ATOM    498  CB  MET A  35      -8.755  12.853   9.030  1.00 93.66           C  
ATOM    499  HB2 MET A  35      -8.707  12.943   7.945  1.00 93.66           H  
ATOM    500  HB3 MET A  35      -7.775  13.104   9.436  1.00 93.66           H  
ATOM    501  O   MET A  35     -11.985  12.927   9.776  1.00 93.66           O  
ATOM    502  CG  MET A  35      -9.116  11.404   9.387  1.00 93.66           C  
ATOM    503  HG2 MET A  35      -9.209  11.330  10.471  1.00 93.66           H  
ATOM    504  HG3 MET A  35     -10.088  11.170   8.953  1.00 93.66           H  
ATOM    505  SD  MET A  35      -7.950  10.134   8.837  1.00 93.66           S  
ATOM    506  CE  MET A  35      -6.472  10.716   9.706  1.00 93.66           C  
ATOM    507  HE1 MET A  35      -5.713   9.935   9.735  1.00 93.66           H  
ATOM    508  HE2 MET A  35      -6.717  11.039  10.717  1.00 93.66           H  
ATOM    509  HE3 MET A  35      -6.088  11.599   9.195  1.00 93.66           H  
ATOM    510  N   ASN A  36     -11.438  13.915   7.811  1.00 94.64           N  
ATOM    511  H   ASN A  36     -10.681  14.311   7.271  1.00 94.64           H  
ATOM    512  CA  ASN A  36     -12.610  13.471   7.064  1.00 94.64           C  
ATOM    513  HA  ASN A  36     -13.364  13.134   7.774  1.00 94.64           H  
ATOM    514  C   ASN A  36     -12.244  12.295   6.155  1.00 94.64           C  
ATOM    515  CB  ASN A  36     -13.226  14.616   6.248  1.00 94.64           C  
ATOM    516  HB2 ASN A  36     -12.483  15.030   5.566  1.00 94.64           H  
ATOM    517  HB3 ASN A  36     -14.051  14.217   5.659  1.00 94.64           H  
ATOM    518  O   ASN A  36     -11.180  12.300   5.537  1.00 94.64           O  
ATOM    519  CG  ASN A  36     -13.806  15.708   7.114  1.00 94.64           C  
ATOM    520  ND2 ASN A  36     -13.118  16.816   7.269  1.00 94.64           N  
ATOM    521 HD21 ASN A  36     -12.240  16.944   6.787  1.00 94.64           H  
ATOM    522 HD22 ASN A  36     -13.558  17.531   7.831  1.00 94.64           H  
ATOM    523  OD1 ASN A  36     -14.874  15.591   7.680  1.00 94.64           O  
ATOM    524  N   PHE A  37     -13.144  11.329   6.030  1.00 95.93           N  
ATOM    525  H   PHE A  37     -13.986  11.376   6.586  1.00 95.93           H  
ATOM    526  CA  PHE A  37     -13.040  10.246   5.057  1.00 95.93           C  
ATOM    527  HA  PHE A  37     -12.514  10.612   4.175  1.00 95.93           H  
ATOM    528  C   PHE A  37     -14.422   9.796   4.603  1.00 95.93           C  
ATOM    529  CB  PHE A  37     -12.240   9.068   5.633  1.00 95.93           C  
ATOM    530  HB2 PHE A  37     -11.194   9.370   5.692  1.00 95.93           H  
ATOM    531  HB3 PHE A  37     -12.283   8.227   4.940  1.00 95.93           H  
ATOM    532  O   PHE A  37     -15.430  10.017   5.277  1.00 95.93           O  
ATOM    533  CG  PHE A  37     -12.683   8.600   7.006  1.00 95.93           C  
ATOM    534  CD1 PHE A  37     -11.883   8.892   8.123  1.00 95.93           C  
ATOM    535  HD1 PHE A  37     -10.950   9.420   7.989  1.00 95.93           H  
ATOM    536  CD2 PHE A  37     -13.883   7.884   7.179  1.00 95.93           C  
ATOM    537  HD2 PHE A  37     -14.511   7.655   6.330  1.00 95.93           H  
ATOM    538  CE1 PHE A  37     -12.280   8.489   9.409  1.00 95.93           C  
ATOM    539  HE1 PHE A  37     -11.646   8.711  10.255  1.00 95.93           H  
ATOM    540  CE2 PHE A  37     -14.285   7.494   8.468  1.00 95.93           C  
ATOM    541  HE2 PHE A  37     -15.237   7.004   8.612  1.00 95.93           H  
ATOM    542  CZ  PHE A  37     -13.490   7.798   9.584  1.00 95.93           C  
ATOM    543  HZ  PHE A  37     -13.813   7.507  10.572  1.00 95.93           H  
ATOM    544  N   MET A  38     -14.459   9.129   3.454  1.00 95.96           N  
ATOM    545  H   MET A  38     -13.608   8.968   2.934  1.00 95.96           H  
ATOM    546  CA  MET A  38     -15.688   8.565   2.939  1.00 95.96           C  
ATOM    547  HA  MET A  38     -16.519   9.202   3.244  1.00 95.96           H  
ATOM    548  C   MET A  38     -15.894   7.182   3.540  1.00 95.96           C  
ATOM    549  CB  MET A  38     -15.654   8.552   1.411  1.00 95.96           C  
ATOM    550  HB2 MET A  38     -14.868   7.888   1.051  1.00 95.96           H  
ATOM    551  HB3 MET A  38     -15.440   9.559   1.054  1.00 95.96           H  
ATOM    552  O   MET A  38     -14.988   6.349   3.551  1.00 95.96           O  
ATOM    553  CG  MET A  38     -16.981   8.094   0.829  1.00 95.96           C  
ATOM    554  HG2 MET A  38     -16.865   7.955  -0.246  1.00 95.96           H  
ATOM    555  HG3 MET A  38     -17.236   7.128   1.264  1.00 95.96           H  
ATOM    556  SD  MET A  38     -18.338   9.244   1.129  1.00 95.96           S  
ATOM    557  CE  MET A  38     -17.941  10.454  -0.127  1.00 95.96           C  
ATOM    558  HE1 MET A  38     -18.850  10.996  -0.391  1.00 95.96           H  
ATOM    559  HE2 MET A  38     -17.553   9.954  -1.014  1.00 95.96           H  
ATOM    560  HE3 MET A  38     -17.198  11.144   0.274  1.00 95.96           H  
ATOM    561  N   CYS A  39     -17.101   6.932   4.020  1.00 96.82           N  
ATOM    562  H   CYS A  39     -17.778   7.681   4.005  1.00 96.82           H  
ATOM    563  CA  CYS A  39     -17.542   5.642   4.502  1.00 96.82           C  
ATOM    564  HA  CYS A  39     -16.677   5.006   4.689  1.00 96.82           H  
ATOM    565  C   CYS A  39     -18.435   4.977   3.458  1.00 96.82           C  
ATOM    566  CB  CYS A  39     -18.276   5.839   5.822  1.00 96.82           C  
ATOM    567  HB2 CYS A  39     -19.137   6.487   5.657  1.00 96.82           H  
ATOM    568  HB3 CYS A  39     -17.604   6.334   6.522  1.00 96.82           H  
ATOM    569  O   CYS A  39     -19.509   5.482   3.133  1.00 96.82           O  
ATOM    570  SG  CYS A  39     -18.839   4.297   6.565  1.00 96.82           S  
ATOM    571  N   ASN A  40     -18.015   3.822   2.951  1.00 96.90           N  
ATOM    572  H   ASN A  40     -17.130   3.460   3.278  1.00 96.90           H  
ATOM    573  CA  ASN A  40     -18.871   2.950   2.165  1.00 96.90           C  
ATOM    574  HA  ASN A  40     -19.598   3.561   1.631  1.00 96.90           H  
ATOM    575  C   ASN A  40     -19.651   2.029   3.117  1.00 96.90           C  
ATOM    576  CB  ASN A  40     -18.028   2.252   1.093  1.00 96.90           C  
ATOM    577  HB2 ASN A  40     -17.204   1.703   1.548  1.00 96.90           H  
ATOM    578  HB3 ASN A  40     -17.589   3.020   0.457  1.00 96.90           H  
ATOM    579  O   ASN A  40     -19.110   1.121   3.755  1.00 96.90           O  
ATOM    580  CG  ASN A  40     -18.827   1.301   0.224  1.00 96.90           C  
ATOM    581  ND2 ASN A  40     -18.461   1.201  -1.032  1.00 96.90           N  
ATOM    582 HD21 ASN A  40     -19.096   0.680  -1.621  1.00 96.90           H  
ATOM    583 HD22 ASN A  40     -17.832   1.892  -1.415  1.00 96.90           H  
ATOM    584  OD1 ASN A  40     -19.757   0.622   0.643  1.00 96.90           O  
ATOM    585  N   THR A  41     -20.953   2.286   3.197  1.00 95.96           N  
ATOM    586  H   THR A  41     -21.303   3.038   2.621  1.00 95.96           H  
ATOM    587  CA  THR A  41     -21.893   1.670   4.149  1.00 95.96           C  
ATOM    588  HA  THR A  41     -21.350   1.370   5.046  1.00 95.96           H  
ATOM    589  C   THR A  41     -22.589   0.425   3.596  1.00 95.96           C  
ATOM    590  CB  THR A  41     -22.961   2.683   4.591  1.00 95.96           C  
ATOM    591  HB  THR A  41     -23.599   2.224   5.346  1.00 95.96           H  
ATOM    592  O   THR A  41     -23.353  -0.220   4.308  1.00 95.96           O  
ATOM    593  CG2 THR A  41     -22.358   3.961   5.166  1.00 95.96           C  
ATOM    594 HG21 THR A  41     -21.834   4.535   4.402  1.00 95.96           H  
ATOM    595 HG22 THR A  41     -23.156   4.571   5.588  1.00 95.96           H  
ATOM    596 HG23 THR A  41     -21.660   3.704   5.963  1.00 95.96           H  
ATOM    597  OG1 THR A  41     -23.743   3.043   3.474  1.00 95.96           O  
ATOM    598  HG1 THR A  41     -23.193   3.605   2.922  1.00 95.96           H  
ATOM    599  N   LYS A  42     -22.352   0.060   2.326  1.00 95.65           N  
ATOM    600  H   LYS A  42     -21.679   0.603   1.804  1.00 95.65           H  
ATOM    601  CA  LYS A  42     -23.124  -0.991   1.633  1.00 95.65           C  
ATOM    602  HA  LYS A  42     -23.848  -1.424   2.323  1.00 95.65           H  
ATOM    603  C   LYS A  42     -22.293  -2.179   1.181  1.00 95.65           C  
ATOM    604  CB  LYS A  42     -23.882  -0.387   0.436  1.00 95.65           C  
ATOM    605  HB2 LYS A  42     -24.390  -1.188  -0.101  1.00 95.65           H  
ATOM    606  HB3 LYS A  42     -23.163   0.066  -0.247  1.00 95.65           H  
ATOM    607  O   LYS A  42     -22.734  -3.318   1.332  1.00 95.65           O  
ATOM    608  CG  LYS A  42     -24.923   0.675   0.815  1.00 95.65           C  
ATOM    609  HG2 LYS A  42     -24.415   1.496   1.320  1.00 95.65           H  
ATOM    610  HG3 LYS A  42     -25.371   1.061  -0.101  1.00 95.65           H  
ATOM    611  CD  LYS A  42     -26.037   0.145   1.726  1.00 95.65           C  
ATOM    612  HD2 LYS A  42     -26.559  -0.679   1.240  1.00 95.65           H  
ATOM    613  HD3 LYS A  42     -25.596  -0.205   2.660  1.00 95.65           H  
ATOM    614  CE  LYS A  42     -27.014   1.278   2.047  1.00 95.65           C  
ATOM    615  HE2 LYS A  42     -27.594   1.522   1.157  1.00 95.65           H  
ATOM    616  HE3 LYS A  42     -26.430   2.157   2.320  1.00 95.65           H  
ATOM    617  NZ  LYS A  42     -27.896   0.918   3.182  1.00 95.65           N  
ATOM    618  HZ1 LYS A  42     -27.326   0.740   3.997  1.00 95.65           H  
ATOM    619  HZ2 LYS A  42     -28.449   0.096   2.983  1.00 95.65           H  
ATOM    620  HZ3 LYS A  42     -28.498   1.694   3.417  1.00 95.65           H  
ATOM    621  N   THR A  43     -21.118  -1.943   0.603  1.00 95.35           N  
ATOM    622  H   THR A  43     -20.782  -0.994   0.529  1.00 95.35           H  
ATOM    623  CA  THR A  43     -20.334  -3.013  -0.021  1.00 95.35           C  
ATOM    624  HA  THR A  43     -20.955  -3.493  -0.776  1.00 95.35           H  
ATOM    625  C   THR A  43     -19.934  -4.059   1.015  1.00 95.35           C  
ATOM    626  CB  THR A  43     -19.092  -2.456  -0.724  1.00 95.35           C  
ATOM    627  HB  THR A  43     -18.459  -1.924  -0.014  1.00 95.35           H  
ATOM    628  O   THR A  43     -19.386  -3.714   2.055  1.00 95.35           O  
ATOM    629  CG2 THR A  43     -18.290  -3.564  -1.395  1.00 95.35           C  
ATOM    630 HG21 THR A  43     -17.477  -3.120  -1.969  1.00 95.35           H  
ATOM    631 HG22 THR A  43     -17.848  -4.216  -0.642  1.00 95.35           H  
ATOM    632 HG23 THR A  43     -18.923  -4.149  -2.063  1.00 95.35           H  
ATOM    633  OG1 THR A  43     -19.475  -1.588  -1.766  1.00 95.35           O  
ATOM    634  HG1 THR A  43     -18.901  -1.776  -2.512  1.00 95.35           H  
ATOM    635  N   ASN A  44     -20.197  -5.341   0.739  1.00 94.27           N  
ATOM    636  H   ASN A  44     -20.675  -5.551  -0.126  1.00 94.27           H  
ATOM    637  CA  ASN A  44     -19.806  -6.473   1.591  1.00 94.27           C  
ATOM    638  HA  ASN A  44     -20.437  -7.313   1.302  1.00 94.27           H  
ATOM    639  C   ASN A  44     -20.092  -6.247   3.098  1.00 94.27           C  
ATOM    640  CB  ASN A  44     -18.348  -6.874   1.274  1.00 94.27           C  
ATOM    641  HB2 ASN A  44     -17.662  -6.130   1.679  1.00 94.27           H  
ATOM    642  HB3 ASN A  44     -18.198  -6.928   0.196  1.00 94.27           H  
ATOM    643  O   ASN A  44     -19.218  -6.398   3.955  1.00 94.27           O  
ATOM    644  CG  ASN A  44     -17.990  -8.235   1.852  1.00 94.27           C  
ATOM    645  ND2 ASN A  44     -16.727  -8.587   1.901  1.00 94.27           N  
ATOM    646 HD21 ASN A  44     -15.986  -8.081   1.439  1.00 94.27           H  
ATOM    647 HD22 ASN A  44     -16.503  -9.516   2.228  1.00 94.27           H  
ATOM    648  OD1 ASN A  44     -18.853  -9.009   2.237  1.00 94.27           O  
ATOM    649  N   GLY A  45     -21.308  -5.793   3.414  1.00 94.45           N  
ATOM    650  H   GLY A  45     -21.955  -5.589   2.666  1.00 94.45           H  
ATOM    651  CA  GLY A  45     -21.743  -5.520   4.786  1.00 94.45           C  
ATOM    652  HA2 GLY A  45     -22.825  -5.643   4.840  1.00 94.45           H  
ATOM    653  HA3 GLY A  45     -21.292  -6.245   5.463  1.00 94.45           H  
ATOM    654  C   GLY A  45     -21.417  -4.123   5.320  1.00 94.45           C  
ATOM    655  O   GLY A  45     -21.811  -3.842   6.440  1.00 94.45           O  
ATOM    656  N   GLY A  46     -20.755  -3.250   4.552  1.00 95.98           N  
ATOM    657  H   GLY A  46     -20.398  -3.564   3.661  1.00 95.98           H  
ATOM    658  CA  GLY A  46     -20.529  -1.847   4.917  1.00 95.98           C  
ATOM    659  HA2 GLY A  46     -21.454  -1.446   5.331  1.00 95.98           H  
ATOM    660  HA3 GLY A  46     -20.277  -1.279   4.021  1.00 95.98           H  
ATOM    661  C   GLY A  46     -19.432  -1.612   5.959  1.00 95.98           C  
ATOM    662  O   GLY A  46     -18.703  -2.532   6.331  1.00 95.98           O  
ATOM    663  N   GLY A  47     -19.310  -0.367   6.425  1.00 96.44           N  
ATOM    664  H   GLY A  47     -19.913   0.355   6.056  1.00 96.44           H  
ATOM    665  CA  GLY A  47     -18.303   0.032   7.414  1.00 96.44           C  
ATOM    666  HA2 GLY A  47     -18.576   1.006   7.819  1.00 96.44           H  
ATOM    667  HA3 GLY A  47     -18.286  -0.686   8.235  1.00 96.44           H  
ATOM    668  C   GLY A  47     -16.887   0.143   6.842  1.00 96.44           C  
ATOM    669  O   GLY A  47     -15.911  -0.068   7.557  1.00 96.44           O  
ATOM    670  N   TRP A  48     -16.760   0.428   5.546  1.00 97.89           N  
ATOM    671  H   TRP A  48     -17.593   0.620   5.007  1.00 97.89           H  
ATOM    672  CA  TRP A  48     -15.466   0.565   4.885  1.00 97.89           C  
ATOM    673  HA  TRP A  48     -14.707   0.014   5.440  1.00 97.89           H  
ATOM    674  C   TRP A  48     -15.024   2.024   4.784  1.00 97.89           C  
ATOM    675  CB  TRP A  48     -15.554  -0.042   3.497  1.00 97.89           C  
ATOM    676  HB2 TRP A  48     -14.602   0.150   3.002  1.00 97.89           H  
ATOM    677  HB3 TRP A  48     -16.347   0.465   2.946  1.00 97.89           H  
ATOM    678  O   TRP A  48     -15.674   2.827   4.119  1.00 97.89           O  
ATOM    679  CG  TRP A  48     -15.810  -1.504   3.425  1.00 97.89           C  
ATOM    680  CD1 TRP A  48     -17.009  -2.083   3.217  1.00 97.89           C  
ATOM    681  HD1 TRP A  48     -17.941  -1.551   3.094  1.00 97.89           H  
ATOM    682  CD2 TRP A  48     -14.848  -2.589   3.535  1.00 97.89           C  
ATOM    683  CE2 TRP A  48     -15.542  -3.824   3.386  1.00 97.89           C  
ATOM    684  CE3 TRP A  48     -13.453  -2.646   3.725  1.00 97.89           C  
ATOM    685  HE3 TRP A  48     -12.898  -1.726   3.833  1.00 97.89           H  
ATOM    686  NE1 TRP A  48     -16.856  -3.453   3.206  1.00 97.89           N  
ATOM    687  HE1 TRP A  48     -17.638  -4.077   3.064  1.00 97.89           H  
ATOM    688  CH2 TRP A  48     -13.492  -5.081   3.619  1.00 97.89           C  
ATOM    689  HH2 TRP A  48     -12.969  -6.025   3.651  1.00 97.89           H  
ATOM    690  CZ2 TRP A  48     -14.883  -5.059   3.424  1.00 97.89           C  
ATOM    691  HZ2 TRP A  48     -15.428  -5.983   3.304  1.00 97.89           H  
ATOM    692  CZ3 TRP A  48     -12.780  -3.877   3.762  1.00 97.89           C  
ATOM    693  HZ3 TRP A  48     -11.708  -3.900   3.895  1.00 97.89           H  
ATOM    694  N   ILE A  49     -13.879   2.352   5.371  1.00 97.58           N  
ATOM    695  H   ILE A  49     -13.371   1.622   5.850  1.00 97.58           H  
ATOM    696  CA  ILE A  49     -13.202   3.640   5.211  1.00 97.58           C  
ATOM    697  HA  ILE A  49     -13.940   4.442   5.236  1.00 97.58           H  
ATOM    698  C   ILE A  49     -12.508   3.647   3.851  1.00 97.58           C  
ATOM    699  CB  ILE A  49     -12.186   3.868   6.353  1.00 97.58           C  
ATOM    700  HB  ILE A  49     -11.445   3.069   6.324  1.00 97.58           H  
ATOM    701  O   ILE A  49     -11.563   2.892   3.629  1.00 97.58           O  
ATOM    702  CG1 ILE A  49     -12.886   3.820   7.730  1.00 97.58           C  
ATOM    703 HG12 ILE A  49     -13.445   2.889   7.824  1.00 97.58           H  
ATOM    704 HG13 ILE A  49     -13.591   4.648   7.805  1.00 97.58           H  
ATOM    705  CG2 ILE A  49     -11.459   5.209   6.139  1.00 97.58           C  
ATOM    706 HG21 ILE A  49     -12.187   6.018   6.084  1.00 97.58           H  
ATOM    707 HG22 ILE A  49     -10.763   5.410   6.953  1.00 97.58           H  
ATOM    708 HG23 ILE A  49     -10.879   5.192   5.216  1.00 97.58           H  
ATOM    709  CD1 ILE A  49     -11.923   3.875   8.922  1.00 97.58           C  
ATOM    710 HD11 ILE A  49     -11.475   4.865   9.004  1.00 97.58           H  
ATOM    711 HD12 ILE A  49     -11.141   3.124   8.807  1.00 97.58           H  
ATOM    712 HD13 ILE A  49     -12.477   3.674   9.839  1.00 97.58           H  
ATOM    713  N   VAL A  50     -12.957   4.489   2.930  1.00 98.02           N  
ATOM    714  H   VAL A  50     -13.722   5.103   3.168  1.00 98.02           H  
ATOM    715  CA  VAL A  50     -12.321   4.647   1.621  1.00 98.02           C  
ATOM    716  HA  VAL A  50     -12.090   3.661   1.219  1.00 98.02           H  
ATOM    717  C   VAL A  50     -11.004   5.408   1.798  1.00 98.02           C  
ATOM    718  CB  VAL A  50     -13.282   5.323   0.633  1.00 98.02           C  
ATOM    719  HB  VAL A  50     -13.573   6.284   1.056  1.00 98.02           H  
ATOM    720  O   VAL A  50     -10.967   6.504   2.362  1.00 98.02           O  
ATOM    721  CG1 VAL A  50     -12.628   5.548  -0.733  1.00 98.02           C  
ATOM    722 HG11 VAL A  50     -11.806   6.259  -0.652  1.00 98.02           H  
ATOM    723 HG12 VAL A  50     -12.244   4.605  -1.123  1.00 98.02           H  
ATOM    724 HG13 VAL A  50     -13.361   5.958  -1.427  1.00 98.02           H  
ATOM    725  CG2 VAL A  50     -14.568   4.508   0.434  1.00 98.02           C  
ATOM    726 HG21 VAL A  50     -14.328   3.519   0.046  1.00 98.02           H  
ATOM    727 HG22 VAL A  50     -15.103   4.409   1.378  1.00 98.02           H  
ATOM    728 HG23 VAL A  50     -15.219   5.019  -0.275  1.00 98.02           H  
ATOM    729  N   ILE A  51      -9.910   4.812   1.328  1.00 98.37           N  
ATOM    730  H   ILE A  51     -10.023   3.926   0.857  1.00 98.37           H  
ATOM    731  CA  ILE A  51      -8.555   5.376   1.423  1.00 98.37           C  
ATOM    732  HA  ILE A  51      -8.587   6.234   2.095  1.00 98.37           H  
ATOM    733  C   ILE A  51      -8.049   5.909   0.080  1.00 98.37           C  
ATOM    734  CB  ILE A  51      -7.564   4.372   2.048  1.00 98.37           C  
ATOM    735  HB  ILE A  51      -6.602   4.878   2.121  1.00 98.37           H  
ATOM    736  O   ILE A  51      -7.157   6.754   0.045  1.00 98.37           O  
ATOM    737  CG1 ILE A  51      -7.373   3.098   1.195  1.00 98.37           C  
ATOM    738 HG12 ILE A  51      -8.270   2.481   1.255  1.00 98.37           H  
ATOM    739 HG13 ILE A  51      -7.214   3.379   0.155  1.00 98.37           H  
ATOM    740  CG2 ILE A  51      -8.019   4.009   3.471  1.00 98.37           C  
ATOM    741 HG21 ILE A  51      -8.236   4.914   4.040  1.00 98.37           H  
ATOM    742 HG22 ILE A  51      -8.923   3.401   3.431  1.00 98.37           H  
ATOM    743 HG23 ILE A  51      -7.236   3.458   3.992  1.00 98.37           H  
ATOM    744  CD1 ILE A  51      -6.168   2.249   1.614  1.00 98.37           C  
ATOM    745 HD11 ILE A  51      -6.104   1.372   0.970  1.00 98.37           H  
ATOM    746 HD12 ILE A  51      -6.262   1.916   2.648  1.00 98.37           H  
ATOM    747 HD13 ILE A  51      -5.253   2.831   1.507  1.00 98.37           H  
ATOM    748  N   GLN A  52      -8.629   5.430  -1.021  1.00 97.93           N  
ATOM    749  H   GLN A  52      -9.352   4.732  -0.921  1.00 97.93           H  
ATOM    750  CA  GLN A  52      -8.354   5.894  -2.373  1.00 97.93           C  
ATOM    751  HA  GLN A  52      -8.083   6.949  -2.325  1.00 97.93           H  
ATOM    752  C   GLN A  52      -9.604   5.730  -3.232  1.00 97.93           C  
ATOM    753  CB  GLN A  52      -7.176   5.099  -2.948  1.00 97.93           C  
ATOM    754  HB2 GLN A  52      -6.372   5.117  -2.212  1.00 97.93           H  
ATOM    755  HB3 GLN A  52      -7.466   4.059  -3.095  1.00 97.93           H  
ATOM    756  O   GLN A  52     -10.290   4.711  -3.125  1.00 97.93           O  
ATOM    757  CG  GLN A  52      -6.627   5.647  -4.271  1.00 97.93           C  
ATOM    758  HG2 GLN A  52      -5.555   5.452  -4.283  1.00 97.93           H  
ATOM    759  HG3 GLN A  52      -6.775   6.725  -4.335  1.00 97.93           H  
ATOM    760  CD  GLN A  52      -7.180   4.984  -5.522  1.00 97.93           C  
ATOM    761  NE2 GLN A  52      -6.399   5.006  -6.578  1.00 97.93           N  
ATOM    762 HE21 GLN A  52      -5.462   5.372  -6.490  1.00 97.93           H  
ATOM    763 HE22 GLN A  52      -6.691   4.496  -7.399  1.00 97.93           H  
ATOM    764  OE1 GLN A  52      -8.270   4.440  -5.579  1.00 97.93           O  
ATOM    765  N   ARG A  53      -9.886   6.709  -4.093  1.00 95.82           N  
ATOM    766  H   ARG A  53      -9.306   7.536  -4.086  1.00 95.82           H  
ATOM    767  CA  ARG A  53     -11.000   6.641  -5.043  1.00 95.82           C  
ATOM    768  HA  ARG A  53     -11.216   5.592  -5.248  1.00 95.82           H  
ATOM    769  C   ARG A  53     -10.645   7.301  -6.365  1.00 95.82           C  
ATOM    770  CB  ARG A  53     -12.235   7.282  -4.399  1.00 95.82           C  
ATOM    771  HB2 ARG A  53     -12.062   8.348  -4.253  1.00 95.82           H  
ATOM    772  HB3 ARG A  53     -12.394   6.824  -3.423  1.00 95.82           H  
ATOM    773  O   ARG A  53     -10.057   8.379  -6.370  1.00 95.82           O  
ATOM    774  CG  ARG A  53     -13.496   7.081  -5.244  1.00 95.82           C  
ATOM    775  HG2 ARG A  53     -13.618   6.022  -5.470  1.00 95.82           H  
ATOM    776  HG3 ARG A  53     -13.412   7.649  -6.171  1.00 95.82           H  
ATOM    777  CD  ARG A  53     -14.716   7.574  -4.469  1.00 95.82           C  
ATOM    778  HD2 ARG A  53     -14.783   7.029  -3.527  1.00 95.82           H  
ATOM    779  HD3 ARG A  53     -14.583   8.635  -4.254  1.00 95.82           H  
ATOM    780  NE  ARG A  53     -15.956   7.360  -5.232  1.00 95.82           N  
ATOM    781  HE  ARG A  53     -15.935   6.635  -5.934  1.00 95.82           H  
ATOM    782  NH1 ARG A  53     -17.253   8.842  -4.065  1.00 95.82           N  
ATOM    783 HH11 ARG A  53     -18.110   9.368  -3.968  1.00 95.82           H  
ATOM    784 HH12 ARG A  53     -16.419   9.163  -3.596  1.00 95.82           H  
ATOM    785  NH2 ARG A  53     -18.146   7.688  -5.756  1.00 95.82           N  
ATOM    786 HH21 ARG A  53     -19.007   8.198  -5.626  1.00 95.82           H  
ATOM    787 HH22 ARG A  53     -18.060   7.034  -6.522  1.00 95.82           H  
ATOM    788  CZ  ARG A  53     -17.111   7.957  -5.011  1.00 95.82           C  
ATOM    789  N   ARG A  54     -11.016   6.646  -7.468  1.00 92.92           N  
ATOM    790  H   ARG A  54     -11.408   5.726  -7.323  1.00 92.92           H  
ATOM    791  CA  ARG A  54     -10.807   7.063  -8.860  1.00 92.92           C  
ATOM    792  HA  ARG A  54     -10.639   8.138  -8.914  1.00 92.92           H  
ATOM    793  C   ARG A  54     -12.053   6.728  -9.681  1.00 92.92           C  
ATOM    794  CB  ARG A  54      -9.595   6.311  -9.425  1.00 92.92           C  
ATOM    795  HB2 ARG A  54      -9.400   6.623 -10.451  1.00 92.92           H  
ATOM    796  HB3 ARG A  54      -9.853   5.252  -9.451  1.00 92.92           H  
ATOM    797  O   ARG A  54     -12.182   5.619 -10.194  1.00 92.92           O  
ATOM    798  CG  ARG A  54      -8.284   6.439  -8.671  1.00 92.92           C  
ATOM    799  HG2 ARG A  54      -7.544   5.807  -9.161  1.00 92.92           H  
ATOM    800  HG3 ARG A  54      -8.447   6.058  -7.663  1.00 92.92           H  
ATOM    801  CD  ARG A  54      -7.740   7.858  -8.559  1.00 92.92           C  
ATOM    802  HD2 ARG A  54      -6.789   7.785  -8.031  1.00 92.92           H  
ATOM    803  HD3 ARG A  54      -8.413   8.469  -7.959  1.00 92.92           H  
ATOM    804  NE  ARG A  54      -7.536   8.543  -9.843  1.00 92.92           N  
ATOM    805  HE  ARG A  54      -8.207   9.263 -10.071  1.00 92.92           H  
ATOM    806  NH1 ARG A  54      -5.572   7.486 -10.408  1.00 92.92           N  
ATOM    807 HH11 ARG A  54      -4.791   7.396 -11.042  1.00 92.92           H  
ATOM    808 HH12 ARG A  54      -5.746   6.764  -9.724  1.00 92.92           H  
ATOM    809  NH2 ARG A  54      -6.220   9.258 -11.556  1.00 92.92           N  
ATOM    810 HH21 ARG A  54      -5.363   9.107 -12.067  1.00 92.92           H  
ATOM    811 HH22 ARG A  54      -6.787  10.091 -11.627  1.00 92.92           H  
ATOM    812  CZ  ARG A  54      -6.459   8.422 -10.591  1.00 92.92           C  
ATOM    813  N   VAL A  55     -12.986   7.659  -9.782  1.00 90.74           N  
ATOM    814  H   VAL A  55     -12.802   8.540  -9.323  1.00 90.74           H  
ATOM    815  CA  VAL A  55     -14.278   7.513 -10.466  1.00 90.74           C  
ATOM    816  HA  VAL A  55     -14.285   6.596 -11.054  1.00 90.74           H  
ATOM    817  C   VAL A  55     -14.506   8.667 -11.443  1.00 90.74           C  
ATOM    818  CB  VAL A  55     -15.420   7.430  -9.429  1.00 90.74           C  
ATOM    819  HB  VAL A  55     -15.407   8.323  -8.804  1.00 90.74           H  
ATOM    820  O   VAL A  55     -14.873   8.425 -12.592  1.00 90.74           O  
ATOM    821  CG1 VAL A  55     -16.797   7.323 -10.095  1.00 90.74           C  
ATOM    822 HG11 VAL A  55     -17.009   8.228 -10.663  1.00 90.74           H  
ATOM    823 HG12 VAL A  55     -17.573   7.223  -9.337  1.00 90.74           H  
ATOM    824 HG13 VAL A  55     -16.827   6.463 -10.764  1.00 90.74           H  
ATOM    825  CG2 VAL A  55     -15.268   6.201  -8.519  1.00 90.74           C  
ATOM    826 HG21 VAL A  55     -16.102   6.151  -7.819  1.00 90.74           H  
ATOM    827 HG22 VAL A  55     -15.265   5.292  -9.121  1.00 90.74           H  
ATOM    828 HG23 VAL A  55     -14.337   6.257  -7.955  1.00 90.74           H  
ATOM    829  N   TYR A  56     -14.253   9.906 -11.020  1.00 86.33           N  
ATOM    830  H   TYR A  56     -13.883  10.035 -10.090  1.00 86.33           H  
ATOM    831  CA  TYR A  56     -14.629  11.115 -11.762  1.00 86.33           C  
ATOM    832  HA  TYR A  56     -15.460  10.873 -12.425  1.00 86.33           H  
ATOM    833  C   TYR A  56     -13.511  11.663 -12.649  1.00 86.33           C  
ATOM    834  CB  TYR A  56     -15.129  12.167 -10.775  1.00 86.33           C  
ATOM    835  HB2 TYR A  56     -14.288  12.528 -10.183  1.00 86.33           H  
ATOM    836  HB3 TYR A  56     -15.528  13.018 -11.328  1.00 86.33           H  
ATOM    837  O   TYR A  56     -13.780  12.389 -13.606  1.00 86.33           O  
ATOM    838  CG  TYR A  56     -16.208  11.640  -9.851  1.00 86.33           C  
ATOM    839  CD1 TYR A  56     -17.466  11.256 -10.356  1.00 86.33           C  
ATOM    840  HD1 TYR A  56     -17.684  11.362 -11.409  1.00 86.33           H  
ATOM    841  CD2 TYR A  56     -15.930  11.496  -8.483  1.00 86.33           C  
ATOM    842  HD2 TYR A  56     -14.954  11.769  -8.109  1.00 86.33           H  
ATOM    843  CE1 TYR A  56     -18.455  10.767  -9.480  1.00 86.33           C  
ATOM    844  HE1 TYR A  56     -19.432  10.492  -9.851  1.00 86.33           H  
ATOM    845  CE2 TYR A  56     -16.932  11.056  -7.602  1.00 86.33           C  
ATOM    846  HE2 TYR A  56     -16.729  10.999  -6.543  1.00 86.33           H  
ATOM    847  OH  TYR A  56     -19.185  10.392  -7.213  1.00 86.33           O  
ATOM    848  HH  TYR A  56     -18.963  10.799  -6.372  1.00 86.33           H  
ATOM    849  CZ  TYR A  56     -18.207  10.724  -8.095  1.00 86.33           C  
ATOM    850  N   ARG A  57     -12.264  11.229 -12.416  1.00 84.89           N  
ATOM    851  H   ARG A  57     -12.109  10.725 -11.555  1.00 84.89           H  
ATOM    852  CA  ARG A  57     -11.082  11.532 -13.242  1.00 84.89           C  
ATOM    853  HA  ARG A  57     -10.255  11.010 -12.760  1.00 84.89           H  
ATOM    854  C   ARG A  57     -10.671  13.007 -13.237  1.00 84.89           C  
ATOM    855  CB  ARG A  57     -11.245  10.986 -14.677  1.00 84.89           C  
ATOM    856  HB2 ARG A  57     -10.256  10.917 -15.130  1.00 84.89           H  
ATOM    857  HB3 ARG A  57     -11.826  11.700 -15.261  1.00 84.89           H  
ATOM    858  O   ARG A  57      -9.953  13.446 -14.138  1.00 84.89           O  
ATOM    859  CG  ARG A  57     -11.941   9.622 -14.776  1.00 84.89           C  
ATOM    860  HG2 ARG A  57     -12.975   9.694 -14.438  1.00 84.89           H  
ATOM    861  HG3 ARG A  57     -11.430   8.898 -14.142  1.00 84.89           H  
ATOM    862  CD  ARG A  57     -11.957   9.125 -16.219  1.00 84.89           C  
ATOM    863  HD2 ARG A  57     -12.698   9.692 -16.783  1.00 84.89           H  
ATOM    864  HD3 ARG A  57     -10.975   9.296 -16.661  1.00 84.89           H  
ATOM    865  NE  ARG A  57     -12.295   7.695 -16.237  1.00 84.89           N  
ATOM    866  HE  ARG A  57     -13.011   7.405 -15.587  1.00 84.89           H  
ATOM    867  NH1 ARG A  57     -10.649   6.932 -17.670  1.00 84.89           N  
ATOM    868 HH11 ARG A  57     -10.170   6.138 -18.071  1.00 84.89           H  
ATOM    869 HH12 ARG A  57     -10.467   7.873 -17.988  1.00 84.89           H  
ATOM    870  NH2 ARG A  57     -11.824   5.512 -16.437  1.00 84.89           N  
ATOM    871 HH21 ARG A  57     -11.140   4.785 -16.592  1.00 84.89           H  
ATOM    872 HH22 ARG A  57     -12.461   5.355 -15.670  1.00 84.89           H  
ATOM    873  CZ  ARG A  57     -11.592   6.730 -16.792  1.00 84.89           C  
ATOM    874  N   ASP A  58     -11.099  13.753 -12.231  1.00 81.11           N  
ATOM    875  H   ASP A  58     -11.651  13.313 -11.508  1.00 81.11           H  
ATOM    876  CA  ASP A  58     -10.863  15.189 -12.058  1.00 81.11           C  
ATOM    877  HA  ASP A  58     -10.716  15.648 -13.036  1.00 81.11           H  
ATOM    878  C   ASP A  58      -9.612  15.507 -11.223  1.00 81.11           C  
ATOM    879  CB  ASP A  58     -12.123  15.812 -11.442  1.00 81.11           C  
ATOM    880  HB2 ASP A  58     -11.964  16.885 -11.336  1.00 81.11           H  
ATOM    881  HB3 ASP A  58     -12.952  15.668 -12.135  1.00 81.11           H  
ATOM    882  O   ASP A  58      -9.047  16.597 -11.325  1.00 81.11           O  
ATOM    883  CG  ASP A  58     -12.521  15.230 -10.077  1.00 81.11           C  
ATOM    884  OD1 ASP A  58     -11.819  14.314  -9.575  1.00 81.11           O  
ATOM    885  OD2 ASP A  58     -13.553  15.697  -9.570  1.00 81.11           O  
ATOM    886  N   THR A  59      -9.126  14.537 -10.448  1.00 88.45           N  
ATOM    887  H   THR A  59      -9.748  13.757 -10.288  1.00 88.45           H  
ATOM    888  CA  THR A  59      -7.978  14.713  -9.560  1.00 88.45           C  
ATOM    889  HA  THR A  59      -7.825  15.782  -9.417  1.00 88.45           H  
ATOM    890  C   THR A  59      -6.699  14.135 -10.158  1.00 88.45           C  
ATOM    891  CB  THR A  59      -8.287  14.156  -8.169  1.00 88.45           C  
ATOM    892  HB  THR A  59      -8.546  13.099  -8.240  1.00 88.45           H  
ATOM    893  O   THR A  59      -6.627  12.979 -10.591  1.00 88.45           O  
ATOM    894  CG2 THR A  59      -7.131  14.325  -7.178  1.00 88.45           C  
ATOM    895 HG21 THR A  59      -6.852  15.376  -7.105  1.00 88.45           H  
ATOM    896 HG22 THR A  59      -6.273  13.726  -7.482  1.00 88.45           H  
ATOM    897 HG23 THR A  59      -7.460  13.977  -6.198  1.00 88.45           H  
ATOM    898  OG1 THR A  59      -9.359  14.901  -7.651  1.00 88.45           O  
ATOM    899  HG1 THR A  59     -10.175  14.647  -8.087  1.00 88.45           H  
ATOM    900  N   TYR A  60      -5.640  14.947 -10.151  1.00 90.59           N  
ATOM    901  H   TYR A  60      -5.787  15.902  -9.856  1.00 90.59           H  
ATOM    902  CA  TYR A  60      -4.295  14.531 -10.546  1.00 90.59           C  
ATOM    903  HA  TYR A  60      -4.382  13.874 -11.412  1.00 90.59           H  
ATOM    904  C   TYR A  60      -3.600  13.761  -9.419  1.00 90.59           C  
ATOM    905  CB  TYR A  60      -3.459  15.747 -10.964  1.00 90.59           C  
ATOM    906  HB2 TYR A  60      -3.392  16.443 -10.128  1.00 90.59           H  
ATOM    907  HB3 TYR A  60      -2.446  15.414 -11.187  1.00 90.59           H  
ATOM    908  O   TYR A  60      -3.468  14.275  -8.309  1.00 90.59           O  
ATOM    909  CG  TYR A  60      -4.002  16.472 -12.179  1.00 90.59           C  
ATOM    910  CD1 TYR A  60      -3.747  15.967 -13.470  1.00 90.59           C  
ATOM    911  HD1 TYR A  60      -3.149  15.077 -13.595  1.00 90.59           H  
ATOM    912  CD2 TYR A  60      -4.780  17.635 -12.020  1.00 90.59           C  
ATOM    913  HD2 TYR A  60      -4.992  18.021 -11.034  1.00 90.59           H  
ATOM    914  CE1 TYR A  60      -4.268  16.627 -14.599  1.00 90.59           C  
ATOM    915  HE1 TYR A  60      -4.082  16.258 -15.597  1.00 90.59           H  
ATOM    916  CE2 TYR A  60      -5.308  18.293 -13.147  1.00 90.59           C  
ATOM    917  HE2 TYR A  60      -5.922  19.172 -13.020  1.00 90.59           H  
ATOM    918  OH  TYR A  60      -5.554  18.414 -15.534  1.00 90.59           O  
ATOM    919  HH  TYR A  60      -6.119  19.152 -15.295  1.00 90.59           H  
ATOM    920  CZ  TYR A  60      -5.051  17.788 -14.439  1.00 90.59           C  
ATOM    921  N   PHE A  61      -3.102  12.566  -9.744  1.00 93.98           N  
ATOM    922  H   PHE A  61      -3.330  12.190 -10.653  1.00 93.98           H  
ATOM    923  CA  PHE A  61      -2.337  11.691  -8.842  1.00 93.98           C  
ATOM    924  HA  PHE A  61      -2.490  12.013  -7.813  1.00 93.98           H  
ATOM    925  C   PHE A  61      -0.813  11.773  -9.068  1.00 93.98           C  
ATOM    926  CB  PHE A  61      -2.882  10.256  -8.951  1.00 93.98           C  
ATOM    927  HB2 PHE A  61      -3.085  10.013  -9.994  1.00 93.98           H  
ATOM    928  HB3 PHE A  61      -2.108   9.570  -8.606  1.00 93.98           H  
ATOM    929  O   PHE A  61      -0.041  11.128  -8.371  1.00 93.98           O  
ATOM    930  CG  PHE A  61      -4.129  10.007  -8.120  1.00 93.98           C  
ATOM    931  CD1 PHE A  61      -4.075   9.129  -7.021  1.00 93.98           C  
ATOM    932  HD1 PHE A  61      -3.159   8.605  -6.791  1.00 93.98           H  
ATOM    933  CD2 PHE A  61      -5.328  10.692  -8.393  1.00 93.98           C  
ATOM    934  HD2 PHE A  61      -5.394  11.362  -9.237  1.00 93.98           H  
ATOM    935  CE1 PHE A  61      -5.196   8.955  -6.192  1.00 93.98           C  
ATOM    936  HE1 PHE A  61      -5.144   8.286  -5.346  1.00 93.98           H  
ATOM    937  CE2 PHE A  61      -6.441  10.541  -7.549  1.00 93.98           C  
ATOM    938  HE2 PHE A  61      -7.351  11.089  -7.743  1.00 93.98           H  
ATOM    939  CZ  PHE A  61      -6.374   9.677  -6.445  1.00 93.98           C  
ATOM    940  HZ  PHE A  61      -7.236   9.552  -5.807  1.00 93.98           H  
ATOM    941  N   ASN A  62      -0.353  12.619  -9.996  1.00 93.60           N  
ATOM    942  H   ASN A  62      -1.020  13.188 -10.497  1.00 93.60           H  
ATOM    943  CA  ASN A  62       1.059  12.995 -10.069  1.00 93.60           C  
ATOM    944  HA  ASN A  62       1.682  12.120  -9.880  1.00 93.60           H  
ATOM    945  C   ASN A  62       1.355  14.022  -8.973  1.00 93.60           C  
ATOM    946  CB  ASN A  62       1.380  13.519 -11.473  1.00 93.60           C  
ATOM    947  HB2 ASN A  62       1.145  12.732 -12.190  1.00 93.60           H  
ATOM    948  HB3 ASN A  62       0.782  14.405 -11.685  1.00 93.60           H  
ATOM    949  O   ASN A  62       1.083  15.209  -9.151  1.00 93.60           O  
ATOM    950  CG  ASN A  62       2.851  13.865 -11.634  1.00 93.60           C  
ATOM    951  ND2 ASN A  62       3.220  14.523 -12.708  1.00 93.60           N  
ATOM    952 HD21 ASN A  62       2.528  14.919 -13.328  1.00 93.60           H  
ATOM    953 HD22 ASN A  62       4.192  14.798 -12.705  1.00 93.60           H  
ATOM    954  OD1 ASN A  62       3.700  13.558 -10.824  1.00 93.60           O  
ATOM    955  N   ARG A  63       1.805  13.531  -7.818  1.00 95.96           N  
ATOM    956  H   ARG A  63       2.000  12.541  -7.776  1.00 95.96           H  
ATOM    957  CA  ARG A  63       1.905  14.276  -6.560  1.00 95.96           C  
ATOM    958  HA  ARG A  63       1.920  15.348  -6.756  1.00 95.96           H  
ATOM    959  C   ARG A  63       3.204  13.941  -5.842  1.00 95.96           C  
ATOM    960  CB  ARG A  63       0.699  13.930  -5.669  1.00 95.96           C  
ATOM    961  HB2 ARG A  63       0.821  14.395  -4.690  1.00 95.96           H  
ATOM    962  HB3 ARG A  63       0.667  12.852  -5.514  1.00 95.96           H  
ATOM    963  O   ARG A  63       3.691  12.820  -5.943  1.00 95.96           O  
ATOM    964  CG  ARG A  63      -0.655  14.347  -6.246  1.00 95.96           C  
ATOM    965  HG2 ARG A  63      -1.446  13.929  -5.622  1.00 95.96           H  
ATOM    966  HG3 ARG A  63      -0.782  13.957  -7.256  1.00 95.96           H  
ATOM    967  CD  ARG A  63      -0.803  15.859  -6.251  1.00 95.96           C  
ATOM    968  HD2 ARG A  63      -0.712  16.198  -5.219  1.00 95.96           H  
ATOM    969  HD3 ARG A  63      -0.018  16.314  -6.855  1.00 95.96           H  
ATOM    970  NE  ARG A  63      -2.116  16.246  -6.766  1.00 95.96           N  
ATOM    971  HE  ARG A  63      -2.699  15.504  -7.125  1.00 95.96           H  
ATOM    972  NH1 ARG A  63      -1.851  18.499  -6.433  1.00 95.96           N  
ATOM    973 HH11 ARG A  63      -2.207  19.444  -6.426  1.00 95.96           H  
ATOM    974 HH12 ARG A  63      -0.990  18.325  -5.934  1.00 95.96           H  
ATOM    975  NH2 ARG A  63      -3.778  17.686  -7.252  1.00 95.96           N  
ATOM    976 HH21 ARG A  63      -4.353  16.878  -7.444  1.00 95.96           H  
ATOM    977 HH22 ARG A  63      -4.164  18.619  -7.237  1.00 95.96           H  
ATOM    978  CZ  ARG A  63      -2.567  17.479  -6.818  1.00 95.96           C  
ATOM    979  N   THR A  64       3.738  14.911  -5.116  1.00 97.70           N  
ATOM    980  H   THR A  64       3.226  15.780  -5.062  1.00 97.70           H  
ATOM    981  CA  THR A  64       4.970  14.794  -4.321  1.00 97.70           C  
ATOM    982  HA  THR A  64       5.760  14.375  -4.945  1.00 97.70           H  
ATOM    983  C   THR A  64       4.804  13.876  -3.109  1.00 97.70           C  
ATOM    984  CB  THR A  64       5.422  16.180  -3.835  1.00 97.70           C  
ATOM    985  HB  THR A  64       6.316  16.071  -3.222  1.00 97.70           H  
ATOM    986  O   THR A  64       3.683  13.550  -2.706  1.00 97.70           O  
ATOM    987  CG2 THR A  64       5.739  17.129  -4.990  1.00 97.70           C  
ATOM    988 HG21 THR A  64       6.508  16.684  -5.622  1.00 97.70           H  
ATOM    989 HG22 THR A  64       4.847  17.324  -5.585  1.00 97.70           H  
ATOM    990 HG23 THR A  64       6.112  18.070  -4.587  1.00 97.70           H  
ATOM    991  OG1 THR A  64       4.412  16.781  -3.053  1.00 97.70           O  
ATOM    992  HG1 THR A  64       3.710  17.038  -3.655  1.00 97.70           H  
ATOM    993  N   TRP A  65       5.915  13.510  -2.464  1.00 98.37           N  
ATOM    994  H   TRP A  65       6.806  13.732  -2.885  1.00 98.37           H  
ATOM    995  CA  TRP A  65       5.919  12.771  -1.201  1.00 98.37           C  
ATOM    996  HA  TRP A  65       5.521  11.767  -1.354  1.00 98.37           H  
ATOM    997  C   TRP A  65       5.060  13.456  -0.143  1.00 98.37           C  
ATOM    998  CB  TRP A  65       7.347  12.654  -0.661  1.00 98.37           C  
ATOM    999  HB2 TRP A  65       7.766  13.648  -0.505  1.00 98.37           H  
ATOM   1000  HB3 TRP A  65       7.966  12.148  -1.402  1.00 98.37           H  
ATOM   1001  O   TRP A  65       4.264  12.811   0.534  1.00 98.37           O  
ATOM   1002  CG  TRP A  65       7.411  11.883   0.623  1.00 98.37           C  
ATOM   1003  CD1 TRP A  65       7.383  12.381   1.883  1.00 98.37           C  
ATOM   1004  HD1 TRP A  65       7.315  13.430   2.131  1.00 98.37           H  
ATOM   1005  CD2 TRP A  65       7.412  10.438   0.771  1.00 98.37           C  
ATOM   1006  CE2 TRP A  65       7.466  10.118   2.159  1.00 98.37           C  
ATOM   1007  CE3 TRP A  65       7.392   9.371  -0.147  1.00 98.37           C  
ATOM   1008  HE3 TRP A  65       7.325   9.580  -1.204  1.00 98.37           H  
ATOM   1009  NE1 TRP A  65       7.395  11.342   2.799  1.00 98.37           N  
ATOM   1010  HE1 TRP A  65       7.378  11.480   3.799  1.00 98.37           H  
ATOM   1011  CH2 TRP A  65       7.626   7.751   1.667  1.00 98.37           C  
ATOM   1012  HH2 TRP A  65       7.704   6.722   1.984  1.00 98.37           H  
ATOM   1013  CZ2 TRP A  65       7.611   8.796   2.607  1.00 98.37           C  
ATOM   1014  HZ2 TRP A  65       7.676   8.575   3.662  1.00 98.37           H  
ATOM   1015  CZ3 TRP A  65       7.490   8.045   0.301  1.00 98.37           C  
ATOM   1016  HZ3 TRP A  65       7.462   7.248  -0.428  1.00 98.37           H  
ATOM   1017  N   GLN A  66       5.202  14.776  -0.024  1.00 98.55           N  
ATOM   1018  H   GLN A  66       5.833  15.242  -0.659  1.00 98.55           H  
ATOM   1019  CA  GLN A  66       4.503  15.567   0.983  1.00 98.55           C  
ATOM   1020  HA  GLN A  66       4.690  15.111   1.956  1.00 98.55           H  
ATOM   1021  C   GLN A  66       2.984  15.563   0.755  1.00 98.55           C  
ATOM   1022  CB  GLN A  66       5.099  16.984   0.961  1.00 98.55           C  
ATOM   1023  HB2 GLN A  66       6.185  16.916   1.024  1.00 98.55           H  
ATOM   1024  HB3 GLN A  66       4.848  17.457   0.012  1.00 98.55           H  
ATOM   1025  O   GLN A  66       2.214  15.461   1.710  1.00 98.55           O  
ATOM   1026  CG  GLN A  66       4.605  17.881   2.102  1.00 98.55           C  
ATOM   1027  HG2 GLN A  66       5.015  18.880   1.956  1.00 98.55           H  
ATOM   1028  HG3 GLN A  66       3.519  17.963   2.055  1.00 98.55           H  
ATOM   1029  CD  GLN A  66       5.010  17.407   3.497  1.00 98.55           C  
ATOM   1030  NE2 GLN A  66       4.487  18.043   4.516  1.00 98.55           N  
ATOM   1031 HE21 GLN A  66       4.507  17.544   5.394  1.00 98.55           H  
ATOM   1032 HE22 GLN A  66       3.789  18.757   4.364  1.00 98.55           H  
ATOM   1033  OE1 GLN A  66       5.781  16.483   3.706  1.00 98.55           O  
ATOM   1034  N   GLU A  67       2.544  15.621  -0.503  1.00 98.46           N  
ATOM   1035  H   GLU A  67       3.220  15.688  -1.250  1.00 98.46           H  
ATOM   1036  CA  GLU A  67       1.127  15.514  -0.867  1.00 98.46           C  
ATOM   1037  HA  GLU A  67       0.534  16.184  -0.245  1.00 98.46           H  
ATOM   1038  C   GLU A  67       0.594  14.093  -0.629  1.00 98.46           C  
ATOM   1039  CB  GLU A  67       0.950  15.919  -2.336  1.00 98.46           C  
ATOM   1040  HB2 GLU A  67       1.686  15.368  -2.921  1.00 98.46           H  
ATOM   1041  HB3 GLU A  67      -0.046  15.629  -2.672  1.00 98.46           H  
ATOM   1042  O   GLU A  67      -0.468  13.930  -0.036  1.00 98.46           O  
ATOM   1043  CG  GLU A  67       1.125  17.424  -2.593  1.00 98.46           C  
ATOM   1044  HG2 GLU A  67       2.031  17.783  -2.103  1.00 98.46           H  
ATOM   1045  HG3 GLU A  67       0.278  17.960  -2.165  1.00 98.46           H  
ATOM   1046  CD  GLU A  67       1.225  17.704  -4.099  1.00 98.46           C  
ATOM   1047  OE1 GLU A  67       0.286  18.311  -4.672  1.00 98.46           O  
ATOM   1048  OE2 GLU A  67       2.230  17.250  -4.697  1.00 98.46           O  
ATOM   1049  N   TYR A  68       1.337  13.048  -1.005  1.00 98.58           N  
ATOM   1050  H   TYR A  68       2.200  13.216  -1.502  1.00 98.58           H  
ATOM   1051  CA  TYR A  68       0.950  11.662  -0.709  1.00 98.58           C  
ATOM   1052  HA  TYR A  68      -0.064  11.499  -1.074  1.00 98.58           H  
ATOM   1053  C   TYR A  68       0.919  11.352   0.787  1.00 98.58           C  
ATOM   1054  CB  TYR A  68       1.889  10.686  -1.424  1.00 98.58           C  
ATOM   1055  HB2 TYR A  68       1.994   9.782  -0.825  1.00 98.58           H  
ATOM   1056  HB3 TYR A  68       2.883  11.122  -1.523  1.00 98.58           H  
ATOM   1057  O   TYR A  68       0.077  10.573   1.230  1.00 98.58           O  
ATOM   1058  CG  TYR A  68       1.352  10.273  -2.772  1.00 98.58           C  
ATOM   1059  CD1 TYR A  68       0.288   9.356  -2.819  1.00 98.58           C  
ATOM   1060  HD1 TYR A  68      -0.105   8.940  -1.903  1.00 98.58           H  
ATOM   1061  CD2 TYR A  68       1.878  10.810  -3.959  1.00 98.58           C  
ATOM   1062  HD2 TYR A  68       2.695  11.516  -3.923  1.00 98.58           H  
ATOM   1063  CE1 TYR A  68      -0.267   8.981  -4.050  1.00 98.58           C  
ATOM   1064  HE1 TYR A  68      -1.096   8.289  -4.071  1.00 98.58           H  
ATOM   1065  CE2 TYR A  68       1.342  10.417  -5.200  1.00 98.58           C  
ATOM   1066  HE2 TYR A  68       1.747  10.809  -6.121  1.00 98.58           H  
ATOM   1067  OH  TYR A  68      -0.243   9.081  -6.420  1.00 98.58           O  
ATOM   1068  HH  TYR A  68      -0.934   8.432  -6.268  1.00 98.58           H  
ATOM   1069  CZ  TYR A  68       0.264   9.509  -5.241  1.00 98.58           C  
ATOM   1070  N   LYS A  69       1.796  11.974   1.577  1.00 98.61           N  
ATOM   1071  H   LYS A  69       2.512  12.528   1.129  1.00 98.61           H  
ATOM   1072  CA  LYS A  69       1.826  11.859   3.035  1.00 98.61           C  
ATOM   1073  HA  LYS A  69       1.892  10.807   3.314  1.00 98.61           H  
ATOM   1074  C   LYS A  69       0.550  12.399   3.674  1.00 98.61           C  
ATOM   1075  CB  LYS A  69       3.089  12.565   3.551  1.00 98.61           C  
ATOM   1076  HB2 LYS A  69       3.172  13.557   3.108  1.00 98.61           H  
ATOM   1077  HB3 LYS A  69       3.957  11.979   3.248  1.00 98.61           H  
ATOM   1078  O   LYS A  69      -0.057  11.703   4.485  1.00 98.61           O  
ATOM   1079  CG  LYS A  69       3.079  12.720   5.072  1.00 98.61           C  
ATOM   1080  HG2 LYS A  69       2.828  11.763   5.529  1.00 98.61           H  
ATOM   1081  HG3 LYS A  69       2.323  13.450   5.363  1.00 98.61           H  
ATOM   1082  CD  LYS A  69       4.440  13.195   5.572  1.00 98.61           C  
ATOM   1083  HD2 LYS A  69       4.672  14.169   5.140  1.00 98.61           H  
ATOM   1084  HD3 LYS A  69       5.204  12.476   5.278  1.00 98.61           H  
ATOM   1085  CE  LYS A  69       4.388  13.292   7.094  1.00 98.61           C  
ATOM   1086  HE2 LYS A  69       4.119  12.314   7.494  1.00 98.61           H  
ATOM   1087  HE3 LYS A  69       3.617  14.008   7.378  1.00 98.61           H  
ATOM   1088  NZ  LYS A  69       5.703  13.696   7.627  1.00 98.61           N  
ATOM   1089  HZ1 LYS A  69       5.700  13.729   8.636  1.00 98.61           H  
ATOM   1090  HZ2 LYS A  69       6.038  14.553   7.210  1.00 98.61           H  
ATOM   1091  HZ3 LYS A  69       6.373  12.972   7.413  1.00 98.61           H  
ATOM   1092  N   HIS A  70       0.149  13.614   3.307  1.00 97.78           N  
ATOM   1093  H   HIS A  70       0.710  14.117   2.634  1.00 97.78           H  
ATOM   1094  CA  HIS A  70      -0.974  14.313   3.940  1.00 97.78           C  
ATOM   1095  HA  HIS A  70      -1.087  13.938   4.957  1.00 97.78           H  
ATOM   1096  C   HIS A  70      -2.332  14.071   3.274  1.00 97.78           C  
ATOM   1097  CB  HIS A  70      -0.635  15.803   4.032  1.00 97.78           C  
ATOM   1098  HB2 HIS A  70      -0.364  16.181   3.047  1.00 97.78           H  
ATOM   1099  HB3 HIS A  70      -1.514  16.349   4.375  1.00 97.78           H  
ATOM   1100  O   HIS A  70      -3.358  14.329   3.897  1.00 97.78           O  
ATOM   1101  CG  HIS A  70       0.482  16.055   5.010  1.00 97.78           C  
ATOM   1102  CD2 HIS A  70       1.718  16.570   4.740  1.00 97.78           C  
ATOM   1103  HD2 HIS A  70       2.064  16.890   3.768  1.00 97.78           H  
ATOM   1104  ND1 HIS A  70       0.458  15.745   6.349  1.00 97.78           N  
ATOM   1105  HD1 HIS A  70      -0.319  15.331   6.845  1.00 97.78           H  
ATOM   1106  CE1 HIS A  70       1.643  16.078   6.880  1.00 97.78           C  
ATOM   1107  HE1 HIS A  70       1.909  15.955   7.919  1.00 97.78           H  
ATOM   1108  NE2 HIS A  70       2.452  16.583   5.938  1.00 97.78           N  
ATOM   1109  N   GLY A  71      -2.337  13.541   2.052  1.00 97.69           N  
ATOM   1110  H   GLY A  71      -1.458  13.480   1.558  1.00 97.69           H  
ATOM   1111  CA  GLY A  71      -3.542  13.324   1.261  1.00 97.69           C  
ATOM   1112  HA2 GLY A  71      -3.411  12.419   0.668  1.00 97.69           H  
ATOM   1113  HA3 GLY A  71      -4.406  13.178   1.909  1.00 97.69           H  
ATOM   1114  C   GLY A  71      -3.838  14.483   0.311  1.00 97.69           C  
ATOM   1115  O   GLY A  71      -3.333  15.597   0.456  1.00 97.69           O  
ATOM   1116  N   PHE A  72      -4.650  14.197  -0.701  1.00 96.94           N  
ATOM   1117  H   PHE A  72      -5.073  13.280  -0.724  1.00 96.94           H  
ATOM   1118  CA  PHE A  72      -5.072  15.155  -1.722  1.00 96.94           C  
ATOM   1119  HA  PHE A  72      -5.248  16.120  -1.247  1.00 96.94           H  
ATOM   1120  C   PHE A  72      -6.382  14.704  -2.374  1.00 96.94           C  
ATOM   1121  CB  PHE A  72      -3.968  15.321  -2.783  1.00 96.94           C  
ATOM   1122  HB2 PHE A  72      -3.093  15.762  -2.307  1.00 96.94           H  
ATOM   1123  HB3 PHE A  72      -4.304  16.029  -3.540  1.00 96.94           H  
ATOM   1124  O   PHE A  72      -6.738  13.528  -2.312  1.00 96.94           O  
ATOM   1125  CG  PHE A  72      -3.552  14.033  -3.470  1.00 96.94           C  
ATOM   1126  CD1 PHE A  72      -2.419  13.335  -3.015  1.00 96.94           C  
ATOM   1127  HD1 PHE A  72      -1.851  13.717  -2.180  1.00 96.94           H  
ATOM   1128  CD2 PHE A  72      -4.301  13.521  -4.547  1.00 96.94           C  
ATOM   1129  HD2 PHE A  72      -5.186  14.036  -4.889  1.00 96.94           H  
ATOM   1130  CE1 PHE A  72      -2.030  12.137  -3.637  1.00 96.94           C  
ATOM   1131  HE1 PHE A  72      -1.155  11.609  -3.287  1.00 96.94           H  
ATOM   1132  CE2 PHE A  72      -3.918  12.317  -5.161  1.00 96.94           C  
ATOM   1133  HE2 PHE A  72      -4.509  11.918  -5.972  1.00 96.94           H  
ATOM   1134  CZ  PHE A  72      -2.779  11.627  -4.711  1.00 96.94           C  
ATOM   1135  HZ  PHE A  72      -2.484  10.702  -5.183  1.00 96.94           H  
ATOM   1136  N   GLY A  73      -7.065  15.630  -3.049  1.00 94.36           N  
ATOM   1137  H   GLY A  73      -6.740  16.585  -3.000  1.00 94.36           H  
ATOM   1138  CA  GLY A  73      -8.414  15.416  -3.581  1.00 94.36           C  
ATOM   1139  HA2 GLY A  73      -8.568  16.025  -4.472  1.00 94.36           H  
ATOM   1140  HA3 GLY A  73      -8.543  14.373  -3.869  1.00 94.36           H  
ATOM   1141  C   GLY A  73      -9.491  15.773  -2.557  1.00 94.36           C  
ATOM   1142  O   GLY A  73      -9.198  16.387  -1.528  1.00 94.36           O  
ATOM   1143  N   ALA A  74     -10.736  15.406  -2.845  1.00 91.59           N  
ATOM   1144  H   ALA A  74     -10.909  14.877  -3.688  1.00 91.59           H  
ATOM   1145  CA  ALA A  74     -11.876  15.657  -1.969  1.00 91.59           C  
ATOM   1146  HA  ALA A  74     -11.528  16.102  -1.037  1.00 91.59           H  
ATOM   1147  C   ALA A  74     -12.581  14.345  -1.613  1.00 91.59           C  
ATOM   1148  CB  ALA A  74     -12.811  16.668  -2.637  1.00 91.59           C  
ATOM   1149  HB1 ALA A  74     -13.687  16.847  -2.014  1.00 91.59           H  
ATOM   1150  HB2 ALA A  74     -12.288  17.610  -2.800  1.00 91.59           H  
ATOM   1151  HB3 ALA A  74     -13.140  16.281  -3.602  1.00 91.59           H  
ATOM   1152  O   ALA A  74     -12.734  13.462  -2.449  1.00 91.59           O  
ATOM   1153  N   VAL A  75     -13.037  14.228  -0.363  1.00 86.38           N  
ATOM   1154  H   VAL A  75     -12.877  15.005   0.262  1.00 86.38           H  
ATOM   1155  CA  VAL A  75     -13.604  12.994   0.218  1.00 86.38           C  
ATOM   1156  HA  VAL A  75     -12.825  12.232   0.242  1.00 86.38           H  
ATOM   1157  C   VAL A  75     -14.751  12.403  -0.617  1.00 86.38           C  
ATOM   1158  CB  VAL A  75     -14.040  13.301   1.669  1.00 86.38           C  
ATOM   1159  HB  VAL A  75     -14.642  14.209   1.680  1.00 86.38           H  
ATOM   1160  O   VAL A  75     -14.937  11.190  -0.643  1.00 86.38           O  
ATOM   1161  CG1 VAL A  75     -14.857  12.186   2.310  1.00 86.38           C  
ATOM   1162 HG11 VAL A  75     -14.999  12.375   3.374  1.00 86.38           H  
ATOM   1163 HG12 VAL A  75     -15.840  12.120   1.846  1.00 86.38           H  
ATOM   1164 HG13 VAL A  75     -14.315  11.252   2.155  1.00 86.38           H  
ATOM   1165  CG2 VAL A  75     -12.799  13.520   2.546  1.00 86.38           C  
ATOM   1166 HG21 VAL A  75     -12.176  12.625   2.547  1.00 86.38           H  
ATOM   1167 HG22 VAL A  75     -13.108  13.734   3.569  1.00 86.38           H  
ATOM   1168 HG23 VAL A  75     -12.210  14.361   2.182  1.00 86.38           H  
ATOM   1169  N   CYS A  76     -15.499  13.236  -1.338  1.00 87.05           N  
ATOM   1170  H   CYS A  76     -15.253  14.216  -1.343  1.00 87.05           H  
ATOM   1171  CA  CYS A  76     -16.625  12.819  -2.172  1.00 87.05           C  
ATOM   1172  HA  CYS A  76     -16.950  11.826  -1.860  1.00 87.05           H  
ATOM   1173  C   CYS A  76     -16.308  12.629  -3.658  1.00 87.05           C  
ATOM   1174  CB  CYS A  76     -17.779  13.779  -1.905  1.00 87.05           C  
ATOM   1175  HB2 CYS A  76     -18.597  13.557  -2.590  1.00 87.05           H  
ATOM   1176  HB3 CYS A  76     -17.444  14.795  -2.110  1.00 87.05           H  
ATOM   1177  O   CYS A  76     -17.155  12.092  -4.376  1.00 87.05           O  
ATOM   1178  SG  CYS A  76     -18.394  13.661  -0.198  1.00 87.05           S  
ATOM   1179  N   ASP A  77     -15.084  12.959  -4.060  1.00 90.64           N  
ATOM   1180  H   ASP A  77     -14.410  13.258  -3.370  1.00 90.64           H  
ATOM   1181  CA  ASP A  77     -14.599  12.915  -5.435  1.00 90.64           C  
ATOM   1182  HA  ASP A  77     -15.420  12.648  -6.100  1.00 90.64           H  
ATOM   1183  C   ASP A  77     -13.500  11.846  -5.576  1.00 90.64           C  
ATOM   1184  CB  ASP A  77     -14.147  14.327  -5.858  1.00 90.64           C  
ATOM   1185  HB2 ASP A  77     -13.303  14.631  -5.238  1.00 90.64           H  
ATOM   1186  HB3 ASP A  77     -13.817  14.306  -6.896  1.00 90.64           H  
ATOM   1187  O   ASP A  77     -13.519  10.809  -4.898  1.00 90.64           O  
ATOM   1188  CG  ASP A  77     -15.273  15.360  -5.758  1.00 90.64           C  
ATOM   1189  OD1 ASP A  77     -16.428  15.003  -6.084  1.00 90.64           O  
ATOM   1190  OD2 ASP A  77     -14.985  16.480  -5.277  1.00 90.64           O  
ATOM   1191  N   ASP A  78     -12.534  12.083  -6.463  1.00 93.39           N  
ATOM   1192  H   ASP A  78     -12.583  12.936  -7.001  1.00 93.39           H  
ATOM   1193  CA  ASP A  78     -11.300  11.313  -6.528  1.00 93.39           C  
ATOM   1194  HA  ASP A  78     -11.534  10.268  -6.324  1.00 93.39           H  
ATOM   1195  C   ASP A  78     -10.314  11.818  -5.468  1.00 93.39           C  
ATOM   1196  CB  ASP A  78     -10.682  11.412  -7.929  1.00 93.39           C  
ATOM   1197  HB2 ASP A  78     -10.627  12.461  -8.220  1.00 93.39           H  
ATOM   1198  HB3 ASP A  78      -9.668  11.016  -7.882  1.00 93.39           H  
ATOM   1199  O   ASP A  78     -10.027  13.014  -5.385  1.00 93.39           O  
ATOM   1200  CG  ASP A  78     -11.426  10.644  -9.017  1.00 93.39           C  
ATOM   1201  OD1 ASP A  78     -12.537  10.126  -8.780  1.00 93.39           O  
ATOM   1202  OD2 ASP A  78     -10.834  10.449 -10.109  1.00 93.39           O  
ATOM   1203  N   TYR A  79      -9.754  10.921  -4.656  1.00 96.21           N  
ATOM   1204  H   TYR A  79      -9.984   9.944  -4.765  1.00 96.21           H  
ATOM   1205  CA  TYR A  79      -8.821  11.327  -3.603  1.00 96.21           C  
ATOM   1206  HA  TYR A  79      -8.194  12.124  -4.005  1.00 96.21           H  
ATOM   1207  C   TYR A  79      -7.875  10.217  -3.155  1.00 96.21           C  
ATOM   1208  CB  TYR A  79      -9.596  11.912  -2.408  1.00 96.21           C  
ATOM   1209  HB2 TYR A  79      -8.912  12.488  -1.785  1.00 96.21           H  
ATOM   1210  HB3 TYR A  79     -10.336  12.622  -2.777  1.00 96.21           H  
ATOM   1211  O   TYR A  79      -8.089   9.029  -3.414  1.00 96.21           O  
ATOM   1212  CG  TYR A  79     -10.290  10.908  -1.517  1.00 96.21           C  
ATOM   1213  CD1 TYR A  79     -11.566  10.428  -1.861  1.00 96.21           C  
ATOM   1214  HD1 TYR A  79     -12.048  10.771  -2.764  1.00 96.21           H  
ATOM   1215  CD2 TYR A  79      -9.677  10.502  -0.316  1.00 96.21           C  
ATOM   1216  HD2 TYR A  79      -8.711  10.900  -0.043  1.00 96.21           H  
ATOM   1217  CE1 TYR A  79     -12.241   9.557  -0.989  1.00 96.21           C  
ATOM   1218  HE1 TYR A  79     -13.243   9.225  -1.218  1.00 96.21           H  
ATOM   1219  CE2 TYR A  79     -10.339   9.612   0.547  1.00 96.21           C  
ATOM   1220  HE2 TYR A  79      -9.884   9.315   1.480  1.00 96.21           H  
ATOM   1221  OH  TYR A  79     -12.308   8.379   1.089  1.00 96.21           O  
ATOM   1222  HH  TYR A  79     -11.723   7.931   1.703  1.00 96.21           H  
ATOM   1223  CZ  TYR A  79     -11.632   9.162   0.218  1.00 96.21           C  
ATOM   1224  N   TRP A  80      -6.823  10.640  -2.460  1.00 97.79           N  
ATOM   1225  H   TRP A  80      -6.740  11.638  -2.328  1.00 97.79           H  
ATOM   1226  CA  TRP A  80      -5.937   9.812  -1.655  1.00 97.79           C  
ATOM   1227  HA  TRP A  80      -6.252   8.769  -1.694  1.00 97.79           H  
ATOM   1228  C   TRP A  80      -6.008  10.300  -0.212  1.00 97.79           C  
ATOM   1229  CB  TRP A  80      -4.504   9.927  -2.178  1.00 97.79           C  
ATOM   1230  HB2 TRP A  80      -4.191  10.970  -2.133  1.00 97.79           H  
ATOM   1231  HB3 TRP A  80      -4.485   9.618  -3.224  1.00 97.79           H  
ATOM   1232  O   TRP A  80      -5.773  11.481   0.047  1.00 97.79           O  
ATOM   1233  CG  TRP A  80      -3.520   9.090  -1.423  1.00 97.79           C  
ATOM   1234  CD1 TRP A  80      -2.588   9.521  -0.543  1.00 97.79           C  
ATOM   1235  HD1 TRP A  80      -2.415  10.554  -0.280  1.00 97.79           H  
ATOM   1236  CD2 TRP A  80      -3.362   7.646  -1.487  1.00 97.79           C  
ATOM   1237  CE2 TRP A  80      -2.322   7.252  -0.601  1.00 97.79           C  
ATOM   1238  CE3 TRP A  80      -3.987   6.637  -2.238  1.00 97.79           C  
ATOM   1239  HE3 TRP A  80      -4.778   6.935  -2.911  1.00 97.79           H  
ATOM   1240  NE1 TRP A  80      -1.891   8.434  -0.042  1.00 97.79           N  
ATOM   1241  HE1 TRP A  80      -1.090   8.495   0.570  1.00 97.79           H  
ATOM   1242  CH2 TRP A  80      -2.560   4.934  -1.246  1.00 97.79           C  
ATOM   1243  HH2 TRP A  80      -2.250   3.901  -1.178  1.00 97.79           H  
ATOM   1244  CZ2 TRP A  80      -1.922   5.915  -0.473  1.00 97.79           C  
ATOM   1245  HZ2 TRP A  80      -1.124   5.638   0.199  1.00 97.79           H  
ATOM   1246  CZ3 TRP A  80      -3.593   5.291  -2.125  1.00 97.79           C  
ATOM   1247  HZ3 TRP A  80      -4.079   4.524  -2.710  1.00 97.79           H  
ATOM   1248  N   LEU A  81      -6.323   9.410   0.729  1.00 97.99           N  
ATOM   1249  H   LEU A  81      -6.522   8.459   0.454  1.00 97.99           H  
ATOM   1250  CA  LEU A  81      -6.527   9.790   2.129  1.00 97.99           C  
ATOM   1251  HA  LEU A  81      -7.269  10.588   2.154  1.00 97.99           H  
ATOM   1252  C   LEU A  81      -5.254  10.343   2.786  1.00 97.99           C  
ATOM   1253  CB  LEU A  81      -7.077   8.572   2.889  1.00 97.99           C  
ATOM   1254  HB2 LEU A  81      -6.342   7.768   2.843  1.00 97.99           H  
ATOM   1255  HB3 LEU A  81      -7.983   8.241   2.380  1.00 97.99           H  
ATOM   1256  O   LEU A  81      -5.351  11.147   3.706  1.00 97.99           O  
ATOM   1257  CG  LEU A  81      -7.429   8.839   4.364  1.00 97.99           C  
ATOM   1258  HG  LEU A  81      -6.544   9.186   4.898  1.00 97.99           H  
ATOM   1259  CD1 LEU A  81      -8.544   9.874   4.518  1.00 97.99           C  
ATOM   1260 HD11 LEU A  81      -9.433   9.560   3.971  1.00 97.99           H  
ATOM   1261 HD12 LEU A  81      -8.792   9.993   5.573  1.00 97.99           H  
ATOM   1262 HD13 LEU A  81      -8.213  10.845   4.150  1.00 97.99           H  
ATOM   1263  CD2 LEU A  81      -7.887   7.548   5.032  1.00 97.99           C  
ATOM   1264 HD21 LEU A  81      -8.782   7.169   4.539  1.00 97.99           H  
ATOM   1265 HD22 LEU A  81      -7.089   6.807   4.985  1.00 97.99           H  
ATOM   1266 HD23 LEU A  81      -8.115   7.752   6.078  1.00 97.99           H  
ATOM   1267  N   GLY A  82      -4.078   9.935   2.312  1.00 98.33           N  
ATOM   1268  H   GLY A  82      -4.086   9.287   1.537  1.00 98.33           H  
ATOM   1269  CA  GLY A  82      -2.784  10.307   2.879  1.00 98.33           C  
ATOM   1270  HA2 GLY A  82      -2.142  10.667   2.074  1.00 98.33           H  
ATOM   1271  HA3 GLY A  82      -2.894  11.119   3.599  1.00 98.33           H  
ATOM   1272  C   GLY A  82      -2.120   9.134   3.588  1.00 98.33           C  
ATOM   1273  O   GLY A  82      -2.754   8.442   4.383  1.00 98.33           O  
ATOM   1274  N   ASN A  83      -0.837   8.905   3.317  1.00 98.74           N  
ATOM   1275  H   ASN A  83      -0.373   9.506   2.650  1.00 98.74           H  
ATOM   1276  CA  ASN A  83      -0.094   7.781   3.886  1.00 98.74           C  
ATOM   1277  HA  ASN A  83      -0.606   6.852   3.632  1.00 98.74           H  
ATOM   1278  C   ASN A  83      -0.035   7.864   5.413  1.00 98.74           C  
ATOM   1279  CB  ASN A  83       1.326   7.732   3.306  1.00 98.74           C  
ATOM   1280  HB2 ASN A  83       1.837   6.891   3.775  1.00 98.74           H  
ATOM   1281  HB3 ASN A  83       1.869   8.643   3.560  1.00 98.74           H  
ATOM   1282  O   ASN A  83      -0.212   6.854   6.086  1.00 98.74           O  
ATOM   1283  CG  ASN A  83       1.399   7.502   1.813  1.00 98.74           C  
ATOM   1284  ND2 ASN A  83       2.564   7.619   1.227  1.00 98.74           N  
ATOM   1285 HD21 ASN A  83       3.388   7.802   1.781  1.00 98.74           H  
ATOM   1286 HD22 ASN A  83       2.606   7.353   0.253  1.00 98.74           H  
ATOM   1287  OD1 ASN A  83       0.420   7.220   1.151  1.00 98.74           O  
ATOM   1288  N   GLU A  84       0.131   9.064   5.972  1.00 98.35           N  
ATOM   1289  H   GLU A  84       0.216   9.882   5.386  1.00 98.35           H  
ATOM   1290  CA  GLU A  84       0.136   9.236   7.426  1.00 98.35           C  
ATOM   1291  HA  GLU A  84       0.881   8.565   7.851  1.00 98.35           H  
ATOM   1292  C   GLU A  84      -1.222   8.863   8.031  1.00 98.35           C  
ATOM   1293  CB  GLU A  84       0.505  10.689   7.760  1.00 98.35           C  
ATOM   1294  HB2 GLU A  84       1.335  11.009   7.130  1.00 98.35           H  
ATOM   1295  HB3 GLU A  84      -0.341  11.339   7.539  1.00 98.35           H  
ATOM   1296  O   GLU A  84      -1.297   8.173   9.042  1.00 98.35           O  
ATOM   1297  CG  GLU A  84       0.907  10.867   9.231  1.00 98.35           C  
ATOM   1298  HG2 GLU A  84       1.107  11.925   9.401  1.00 98.35           H  
ATOM   1299  HG3 GLU A  84       0.069  10.582   9.868  1.00 98.35           H  
ATOM   1300  CD  GLU A  84       2.160  10.061   9.612  1.00 98.35           C  
ATOM   1301  OE1 GLU A  84       2.318   9.771  10.816  1.00 98.35           O  
ATOM   1302  OE2 GLU A  84       2.974   9.768   8.697  1.00 98.35           O  
ATOM   1303  N   ASN A  85      -2.311   9.239   7.362  1.00 97.88           N  
ATOM   1304  H   ASN A  85      -2.186   9.753   6.502  1.00 97.88           H  
ATOM   1305  CA  ASN A  85      -3.667   8.944   7.810  1.00 97.88           C  
ATOM   1306  HA  ASN A  85      -3.762   9.242   8.854  1.00 97.88           H  
ATOM   1307  C   ASN A  85      -3.971   7.439   7.743  1.00 97.88           C  
ATOM   1308  CB  ASN A  85      -4.635   9.781   6.959  1.00 97.88           C  
ATOM   1309  HB2 ASN A  85      -4.468   9.572   5.902  1.00 97.88           H  
ATOM   1310  HB3 ASN A  85      -5.662   9.503   7.196  1.00 97.88           H  
ATOM   1311  O   ASN A  85      -4.546   6.878   8.675  1.00 97.88           O  
ATOM   1312  CG  ASN A  85      -4.484  11.277   7.188  1.00 97.88           C  
ATOM   1313  ND2 ASN A  85      -4.957  12.095   6.283  1.00 97.88           N  
ATOM   1314 HD21 ASN A  85      -5.285  11.743   5.396  1.00 97.88           H  
ATOM   1315 HD22 ASN A  85      -4.775  13.081   6.408  1.00 97.88           H  
ATOM   1316  OD1 ASN A  85      -3.938  11.740   8.176  1.00 97.88           O  
ATOM   1317  N   ILE A  86      -3.538   6.764   6.675  1.00 98.57           N  
ATOM   1318  H   ILE A  86      -3.072   7.285   5.946  1.00 98.57           H  
ATOM   1319  CA  ILE A  86      -3.681   5.309   6.521  1.00 98.57           C  
ATOM   1320  HA  ILE A  86      -4.726   5.044   6.686  1.00 98.57           H  
ATOM   1321  C   ILE A  86      -2.856   4.567   7.586  1.00 98.57           C  
ATOM   1322  CB  ILE A  86      -3.297   4.883   5.085  1.00 98.57           C  
ATOM   1323  HB  ILE A  86      -2.283   5.233   4.886  1.00 98.57           H  
ATOM   1324  O   ILE A  86      -3.352   3.610   8.185  1.00 98.57           O  
ATOM   1325  CG1 ILE A  86      -4.250   5.510   4.040  1.00 98.57           C  
ATOM   1326 HG12 ILE A  86      -5.207   4.988   4.065  1.00 98.57           H  
ATOM   1327 HG13 ILE A  86      -4.451   6.553   4.285  1.00 98.57           H  
ATOM   1328  CG2 ILE A  86      -3.334   3.349   4.935  1.00 98.57           C  
ATOM   1329 HG21 ILE A  86      -3.053   3.058   3.923  1.00 98.57           H  
ATOM   1330 HG22 ILE A  86      -4.334   2.975   5.155  1.00 98.57           H  
ATOM   1331 HG23 ILE A  86      -2.623   2.875   5.612  1.00 98.57           H  
ATOM   1332  CD1 ILE A  86      -3.690   5.480   2.611  1.00 98.57           C  
ATOM   1333 HD11 ILE A  86      -2.725   5.987   2.581  1.00 98.57           H  
ATOM   1334 HD12 ILE A  86      -4.377   5.999   1.942  1.00 98.57           H  
ATOM   1335 HD13 ILE A  86      -3.570   4.455   2.260  1.00 98.57           H  
ATOM   1336  N   TYR A  87      -1.633   5.021   7.870  1.00 98.37           N  
ATOM   1337  H   TYR A  87      -1.264   5.792   7.332  1.00 98.37           H  
ATOM   1338  CA  TYR A  87      -0.792   4.485   8.944  1.00 98.37           C  
ATOM   1339  HA  TYR A  87      -0.632   3.418   8.787  1.00 98.37           H  
ATOM   1340  C   TYR A  87      -1.462   4.651  10.318  1.00 98.37           C  
ATOM   1341  CB  TYR A  87       0.575   5.186   8.909  1.00 98.37           C  
ATOM   1342  HB2 TYR A  87       1.145   4.828   8.053  1.00 98.37           H  
ATOM   1343  HB3 TYR A  87       0.426   6.258   8.773  1.00 98.37           H  
ATOM   1344  O   TYR A  87      -1.617   3.684  11.067  1.00 98.37           O  
ATOM   1345  CG  TYR A  87       1.388   4.971  10.168  1.00 98.37           C  
ATOM   1346  CD1 TYR A  87       1.657   6.048  11.034  1.00 98.37           C  
ATOM   1347  HD1 TYR A  87       1.331   7.046  10.783  1.00 98.37           H  
ATOM   1348  CD2 TYR A  87       1.819   3.676  10.504  1.00 98.37           C  
ATOM   1349  HD2 TYR A  87       1.597   2.851   9.843  1.00 98.37           H  
ATOM   1350  CE1 TYR A  87       2.360   5.826  12.232  1.00 98.37           C  
ATOM   1351  HE1 TYR A  87       2.566   6.661  12.885  1.00 98.37           H  
ATOM   1352  CE2 TYR A  87       2.526   3.447  11.697  1.00 98.37           C  
ATOM   1353  HE2 TYR A  87       2.856   2.451  11.954  1.00 98.37           H  
ATOM   1354  OH  TYR A  87       3.487   4.313  13.714  1.00 98.37           O  
ATOM   1355  HH  TYR A  87       3.585   5.131  14.206  1.00 98.37           H  
ATOM   1356  CZ  TYR A  87       2.797   4.524  12.563  1.00 98.37           C  
ATOM   1357  N   LEU A  88      -1.942   5.857  10.634  1.00 97.25           N  
ATOM   1358  H   LEU A  88      -1.764   6.624  10.001  1.00 97.25           H  
ATOM   1359  CA  LEU A  88      -2.640   6.136  11.890  1.00 97.25           C  
ATOM   1360  HA  LEU A  88      -1.977   5.897  12.721  1.00 97.25           H  
ATOM   1361  C   LEU A  88      -3.886   5.262  12.060  1.00 97.25           C  
ATOM   1362  CB  LEU A  88      -3.019   7.624  11.954  1.00 97.25           C  
ATOM   1363  HB2 LEU A  88      -3.740   7.767  12.759  1.00 97.25           H  
ATOM   1364  HB3 LEU A  88      -3.510   7.897  11.020  1.00 97.25           H  
ATOM   1365  O   LEU A  88      -4.112   4.745  13.148  1.00 97.25           O  
ATOM   1366  CG  LEU A  88      -1.834   8.576  12.197  1.00 97.25           C  
ATOM   1367  HG  LEU A  88      -1.042   8.395  11.470  1.00 97.25           H  
ATOM   1368  CD1 LEU A  88      -2.323  10.017  12.051  1.00 97.25           C  
ATOM   1369 HD11 LEU A  88      -3.105  10.232  12.779  1.00 97.25           H  
ATOM   1370 HD12 LEU A  88      -2.711  10.169  11.043  1.00 97.25           H  
ATOM   1371 HD13 LEU A  88      -1.487  10.700  12.198  1.00 97.25           H  
ATOM   1372  CD2 LEU A  88      -1.228   8.410  13.592  1.00 97.25           C  
ATOM   1373 HD21 LEU A  88      -0.784   7.420  13.692  1.00 97.25           H  
ATOM   1374 HD22 LEU A  88      -1.993   8.551  14.356  1.00 97.25           H  
ATOM   1375 HD23 LEU A  88      -0.436   9.146  13.727  1.00 97.25           H  
ATOM   1376  N   LEU A  89      -4.664   5.034  11.000  1.00 97.26           N  
ATOM   1377  H   LEU A  89      -4.453   5.518  10.139  1.00 97.26           H  
ATOM   1378  CA  LEU A  89      -5.818   4.134  11.050  1.00 97.26           C  
ATOM   1379  HA  LEU A  89      -6.454   4.428  11.884  1.00 97.26           H  
ATOM   1380  C   LEU A  89      -5.382   2.690  11.318  1.00 97.26           C  
ATOM   1381  CB  LEU A  89      -6.610   4.249   9.734  1.00 97.26           C  
ATOM   1382  HB2 LEU A  89      -7.296   3.405   9.653  1.00 97.26           H  
ATOM   1383  HB3 LEU A  89      -5.912   4.186   8.899  1.00 97.26           H  
ATOM   1384  O   LEU A  89      -5.836   2.076  12.289  1.00 97.26           O  
ATOM   1385  CG  LEU A  89      -7.416   5.555   9.619  1.00 97.26           C  
ATOM   1386  HG  LEU A  89      -6.802   6.405   9.916  1.00 97.26           H  
ATOM   1387  CD1 LEU A  89      -7.883   5.770   8.183  1.00 97.26           C  
ATOM   1388 HD11 LEU A  89      -8.521   4.948   7.859  1.00 97.26           H  
ATOM   1389 HD12 LEU A  89      -8.438   6.706   8.126  1.00 97.26           H  
ATOM   1390 HD13 LEU A  89      -7.013   5.844   7.530  1.00 97.26           H  
ATOM   1391  CD2 LEU A  89      -8.655   5.516  10.510  1.00 97.26           C  
ATOM   1392 HD21 LEU A  89      -8.337   5.471  11.552  1.00 97.26           H  
ATOM   1393 HD22 LEU A  89      -9.241   6.424  10.365  1.00 97.26           H  
ATOM   1394 HD23 LEU A  89      -9.265   4.643  10.278  1.00 97.26           H  
ATOM   1395  N   THR A  90      -4.483   2.164  10.485  1.00 97.80           N  
ATOM   1396  H   THR A  90      -4.104   2.761   9.764  1.00 97.80           H  
ATOM   1397  CA  THR A  90      -4.083   0.748  10.494  1.00 97.80           C  
ATOM   1398  HA  THR A  90      -4.991   0.151  10.580  1.00 97.80           H  
ATOM   1399  C   THR A  90      -3.224   0.351  11.697  1.00 97.80           C  
ATOM   1400  CB  THR A  90      -3.411   0.326   9.179  1.00 97.80           C  
ATOM   1401  HB  THR A  90      -3.092  -0.712   9.274  1.00 97.80           H  
ATOM   1402  O   THR A  90      -3.226  -0.812  12.081  1.00 97.80           O  
ATOM   1403  CG2 THR A  90      -4.364   0.427   7.987  1.00 97.80           C  
ATOM   1404 HG21 THR A  90      -3.832   0.136   7.082  1.00 97.80           H  
ATOM   1405 HG22 THR A  90      -5.205  -0.252   8.134  1.00 97.80           H  
ATOM   1406 HG23 THR A  90      -4.740   1.443   7.870  1.00 97.80           H  
ATOM   1407  OG1 THR A  90      -2.292   1.119   8.870  1.00 97.80           O  
ATOM   1408  HG1 THR A  90      -2.607   1.988   8.611  1.00 97.80           H  
ATOM   1409  N   SER A  91      -2.589   1.305  12.382  1.00 96.63           N  
ATOM   1410  H   SER A  91      -2.533   2.224  11.965  1.00 96.63           H  
ATOM   1411  CA  SER A  91      -1.840   1.058  13.627  1.00 96.63           C  
ATOM   1412  HA  SER A  91      -1.228   0.168  13.477  1.00 96.63           H  
ATOM   1413  C   SER A  91      -2.724   0.780  14.857  1.00 96.63           C  
ATOM   1414  CB  SER A  91      -0.883   2.221  13.907  1.00 96.63           C  
ATOM   1415  HB2 SER A  91      -0.207   2.351  13.062  1.00 96.63           H  
ATOM   1416  HB3 SER A  91      -0.290   1.991  14.792  1.00 96.63           H  
ATOM   1417  O   SER A  91      -2.231   0.316  15.885  1.00 96.63           O  
ATOM   1418  OG  SER A  91      -1.600   3.418  14.127  1.00 96.63           O  
ATOM   1419  HG  SER A  91      -1.848   3.767  13.268  1.00 96.63           H  
ATOM   1420  N   THR A  92      -4.041   1.015  14.779  1.00 94.48           N  
ATOM   1421  H   THR A  92      -4.382   1.416  13.917  1.00 94.48           H  
ATOM   1422  CA  THR A  92      -4.971   0.869  15.924  1.00 94.48           C  
ATOM   1423  HA  THR A  92      -4.396   0.997  16.841  1.00 94.48           H  
ATOM   1424  C   THR A  92      -5.647  -0.500  16.041  1.00 94.48           C  
ATOM   1425  CB  THR A  92      -6.056   1.950  15.927  1.00 94.48           C  
ATOM   1426  HB  THR A  92      -6.661   1.828  16.825  1.00 94.48           H  
ATOM   1427  O   THR A  92      -6.541  -0.688  16.877  1.00 94.48           O  
ATOM   1428  CG2 THR A  92      -5.462   3.350  15.978  1.00 94.48           C  
ATOM   1429 HG21 THR A  92      -6.260   4.087  16.071  1.00 94.48           H  
ATOM   1430 HG22 THR A  92      -4.800   3.440  16.840  1.00 94.48           H  
ATOM   1431 HG23 THR A  92      -4.884   3.546  15.075  1.00 94.48           H  
ATOM   1432  OG1 THR A  92      -6.906   1.795  14.805  1.00 94.48           O  
ATOM   1433  HG1 THR A  92      -6.423   2.142  14.051  1.00 94.48           H  
ATOM   1434  N   GLY A  93      -5.298  -1.454  15.182  1.00 94.56           N  
ATOM   1435  H   GLY A  93      -4.582  -1.259  14.497  1.00 94.56           H  
ATOM   1436  CA  GLY A  93      -5.868  -2.797  15.196  1.00 94.56           C  
ATOM   1437  HA2 GLY A  93      -6.938  -2.744  15.397  1.00 94.56           H  
ATOM   1438  HA3 GLY A  93      -5.395  -3.379  15.986  1.00 94.56           H  
ATOM   1439  C   GLY A  93      -5.665  -3.524  13.876  1.00 94.56           C  
ATOM   1440  O   GLY A  93      -4.910  -3.086  13.021  1.00 94.56           O  
ATOM   1441  N   GLN A  94      -6.359  -4.644  13.698  1.00 96.79           N  
ATOM   1442  H   GLN A  94      -7.002  -4.957  14.411  1.00 96.79           H  
ATOM   1443  CA  GLN A  94      -6.297  -5.390  12.445  1.00 96.79           C  
ATOM   1444  HA  GLN A  94      -5.299  -5.299  12.016  1.00 96.79           H  
ATOM   1445  C   GLN A  94      -7.296  -4.818  11.446  1.00 96.79           C  
ATOM   1446  CB  GLN A  94      -6.566  -6.873  12.697  1.00 96.79           C  
ATOM   1447  HB2 GLN A  94      -6.592  -7.386  11.735  1.00 96.79           H  
ATOM   1448  HB3 GLN A  94      -7.534  -6.993  13.185  1.00 96.79           H  
ATOM   1449  O   GLN A  94      -8.490  -4.744  11.743  1.00 96.79           O  
ATOM   1450  CG  GLN A  94      -5.472  -7.510  13.563  1.00 96.79           C  
ATOM   1451  HG2 GLN A  94      -5.452  -7.039  14.546  1.00 96.79           H  
ATOM   1452  HG3 GLN A  94      -4.503  -7.356  13.088  1.00 96.79           H  
ATOM   1453  CD  GLN A  94      -5.683  -9.006  13.754  1.00 96.79           C  
ATOM   1454  NE2 GLN A  94      -4.775  -9.665  14.439  1.00 96.79           N  
ATOM   1455 HE21 GLN A  94      -3.928  -9.203  14.737  1.00 96.79           H  
ATOM   1456 HE22 GLN A  94      -4.899 -10.665  14.511  1.00 96.79           H  
ATOM   1457  OE1 GLN A  94      -6.645  -9.609  13.289  1.00 96.79           O  
ATOM   1458  N   TYR A  95      -6.817  -4.453  10.263  1.00 98.20           N  
ATOM   1459  H   TYR A  95      -5.826  -4.525  10.081  1.00 98.20           H  
ATOM   1460  CA  TYR A  95      -7.657  -3.997   9.165  1.00 98.20           C  
ATOM   1461  HA  TYR A  95      -8.692  -3.945   9.502  1.00 98.20           H  
ATOM   1462  C   TYR A  95      -7.619  -4.994   8.018  1.00 98.20           C  
ATOM   1463  CB  TYR A  95      -7.263  -2.584   8.721  1.00 98.20           C  
ATOM   1464  HB2 TYR A  95      -6.180  -2.524   8.611  1.00 98.20           H  
ATOM   1465  HB3 TYR A  95      -7.700  -2.391   7.741  1.00 98.20           H  
ATOM   1466  O   TYR A  95      -6.606  -5.641   7.759  1.00 98.20           O  
ATOM   1467  CG  TYR A  95      -7.731  -1.507   9.680  1.00 98.20           C  
ATOM   1468  CD1 TYR A  95      -8.829  -0.687   9.351  1.00 98.20           C  
ATOM   1469  HD1 TYR A  95      -9.335  -0.818   8.406  1.00 98.20           H  
ATOM   1470  CD2 TYR A  95      -7.071  -1.331  10.908  1.00 98.20           C  
ATOM   1471  HD2 TYR A  95      -6.210  -1.937  11.150  1.00 98.20           H  
ATOM   1472  CE1 TYR A  95      -9.250   0.321  10.240  1.00 98.20           C  
ATOM   1473  HE1 TYR A  95     -10.070   0.976   9.984  1.00 98.20           H  
ATOM   1474  CE2 TYR A  95      -7.495  -0.336  11.804  1.00 98.20           C  
ATOM   1475  HE2 TYR A  95      -6.958  -0.189  12.729  1.00 98.20           H  
ATOM   1476  OH  TYR A  95      -8.937   1.504  12.311  1.00 98.20           O  
ATOM   1477  HH  TYR A  95      -8.232   1.679  12.938  1.00 98.20           H  
ATOM   1478  CZ  TYR A  95      -8.572   0.507  11.463  1.00 98.20           C  
ATOM   1479  N   GLU A  96      -8.746  -5.112   7.336  1.00 98.31           N  
ATOM   1480  H   GLU A  96      -9.537  -4.559   7.631  1.00 98.31           H  
ATOM   1481  CA  GLU A  96      -8.835  -5.728   6.018  1.00 98.31           C  
ATOM   1482  HA  GLU A  96      -7.934  -6.311   5.831  1.00 98.31           H  
ATOM   1483  C   GLU A  96      -8.889  -4.639   4.946  1.00 98.31           C  
ATOM   1484  CB  GLU A  96     -10.024  -6.698   5.954  1.00 98.31           C  
ATOM   1485  HB2 GLU A  96     -10.132  -7.061   4.932  1.00 98.31           H  
ATOM   1486  HB3 GLU A  96      -9.794  -7.547   6.597  1.00 98.31           H  
ATOM   1487  O   GLU A  96      -9.391  -3.543   5.200  1.00 98.31           O  
ATOM   1488  CG  GLU A  96     -11.354  -6.081   6.412  1.00 98.31           C  
ATOM   1489  HG2 GLU A  96     -11.576  -5.208   5.798  1.00 98.31           H  
ATOM   1490  HG3 GLU A  96     -11.256  -5.755   7.447  1.00 98.31           H  
ATOM   1491  CD  GLU A  96     -12.526  -7.064   6.369  1.00 98.31           C  
ATOM   1492  OE1 GLU A  96     -13.675  -6.589   6.515  1.00 98.31           O  
ATOM   1493  OE2 GLU A  96     -12.305  -8.292   6.283  1.00 98.31           O  
ATOM   1494  N   LEU A  97      -8.373  -4.948   3.758  1.00 98.76           N  
ATOM   1495  H   LEU A  97      -8.025  -5.888   3.637  1.00 98.76           H  
ATOM   1496  CA  LEU A  97      -8.425  -4.102   2.567  1.00 98.76           C  
ATOM   1497  HA  LEU A  97      -8.825  -3.122   2.829  1.00 98.76           H  
ATOM   1498  C   LEU A  97      -9.348  -4.748   1.540  1.00 98.76           C  
ATOM   1499  CB  LEU A  97      -7.001  -3.914   2.009  1.00 98.76           C  
ATOM   1500  HB2 LEU A  97      -6.436  -3.319   2.727  1.00 98.76           H  
ATOM   1501  HB3 LEU A  97      -6.535  -4.897   1.935  1.00 98.76           H  
ATOM   1502  O   LEU A  97      -9.197  -5.928   1.234  1.00 98.76           O  
ATOM   1503  CG  LEU A  97      -6.891  -3.233   0.630  1.00 98.76           C  
ATOM   1504  HG  LEU A  97      -7.557  -3.721  -0.082  1.00 98.76           H  
ATOM   1505  CD1 LEU A  97      -7.228  -1.745   0.690  1.00 98.76           C  
ATOM   1506 HD11 LEU A  97      -8.263  -1.613   1.008  1.00 98.76           H  
ATOM   1507 HD12 LEU A  97      -7.115  -1.308  -0.302  1.00 98.76           H  
ATOM   1508 HD13 LEU A  97      -6.566  -1.238   1.392  1.00 98.76           H  
ATOM   1509  CD2 LEU A  97      -5.470  -3.357   0.087  1.00 98.76           C  
ATOM   1510 HD21 LEU A  97      -5.190  -4.407   0.008  1.00 98.76           H  
ATOM   1511 HD22 LEU A  97      -4.772  -2.848   0.752  1.00 98.76           H  
ATOM   1512 HD23 LEU A  97      -5.413  -2.898  -0.901  1.00 98.76           H  
ATOM   1513  N   ARG A  98     -10.234  -3.950   0.949  1.00 98.64           N  
ATOM   1514  H   ARG A  98     -10.303  -3.001   1.289  1.00 98.64           H  
ATOM   1515  CA  ARG A  98     -10.977  -4.281  -0.263  1.00 98.64           C  
ATOM   1516  HA  ARG A  98     -10.670  -5.269  -0.609  1.00 98.64           H  
ATOM   1517  C   ARG A  98     -10.626  -3.282  -1.360  1.00 98.64           C  
ATOM   1518  CB  ARG A  98     -12.479  -4.336   0.050  1.00 98.64           C  
ATOM   1519  HB2 ARG A  98     -12.808  -3.373   0.441  1.00 98.64           H  
ATOM   1520  HB3 ARG A  98     -12.654  -5.091   0.816  1.00 98.64           H  
ATOM   1521  O   ARG A  98     -10.565  -2.078  -1.122  1.00 98.64           O  
ATOM   1522  CG  ARG A  98     -13.299  -4.688  -1.197  1.00 98.64           C  
ATOM   1523  HG2 ARG A  98     -12.940  -5.629  -1.613  1.00 98.64           H  
ATOM   1524  HG3 ARG A  98     -13.179  -3.906  -1.946  1.00 98.64           H  
ATOM   1525  CD  ARG A  98     -14.788  -4.813  -0.876  1.00 98.64           C  
ATOM   1526  HD2 ARG A  98     -15.137  -3.867  -0.463  1.00 98.64           H  
ATOM   1527  HD3 ARG A  98     -14.945  -5.586  -0.124  1.00 98.64           H  
ATOM   1528  NE  ARG A  98     -15.538  -5.104  -2.107  1.00 98.64           N  
ATOM   1529  HE  ARG A  98     -15.717  -4.320  -2.719  1.00 98.64           H  
ATOM   1530  NH1 ARG A  98     -15.456  -7.413  -2.092  1.00 98.64           N  
ATOM   1531 HH11 ARG A  98     -15.059  -7.420  -1.163  1.00 98.64           H  
ATOM   1532 HH12 ARG A  98     -15.546  -8.293  -2.579  1.00 98.64           H  
ATOM   1533  NH2 ARG A  98     -16.349  -6.354  -3.802  1.00 98.64           N  
ATOM   1534 HH21 ARG A  98     -16.308  -5.494  -4.330  1.00 98.64           H  
ATOM   1535 HH22 ARG A  98     -16.376  -7.237  -4.292  1.00 98.64           H  
ATOM   1536  CZ  ARG A  98     -15.775  -6.285  -2.644  1.00 98.64           C  
ATOM   1537  N   ILE A  99     -10.425  -3.786  -2.566  1.00 98.65           N  
ATOM   1538  H   ILE A  99     -10.443  -4.791  -2.666  1.00 98.65           H  
ATOM   1539  CA  ILE A  99     -10.234  -2.998  -3.778  1.00 98.65           C  
ATOM   1540  HA  ILE A  99     -10.290  -1.934  -3.545  1.00 98.65           H  
ATOM   1541  C   ILE A  99     -11.381  -3.359  -4.712  1.00 98.65           C  
ATOM   1542  CB  ILE A  99      -8.854  -3.276  -4.411  1.00 98.65           C  
ATOM   1543  HB  ILE A  99      -8.840  -4.305  -4.770  1.00 98.65           H  
ATOM   1544  O   ILE A  99     -11.459  -4.500  -5.157  1.00 98.65           O  
ATOM   1545  CG1 ILE A  99      -7.709  -3.111  -3.382  1.00 98.65           C  
ATOM   1546 HG12 ILE A  99      -7.710  -2.094  -2.990  1.00 98.65           H  
ATOM   1547 HG13 ILE A  99      -7.873  -3.793  -2.548  1.00 98.65           H  
ATOM   1548  CG2 ILE A  99      -8.656  -2.342  -5.617  1.00 98.65           C  
ATOM   1549 HG21 ILE A  99      -8.535  -1.311  -5.284  1.00 98.65           H  
ATOM   1550 HG22 ILE A  99      -9.515  -2.390  -6.287  1.00 98.65           H  
ATOM   1551 HG23 ILE A  99      -7.782  -2.650  -6.191  1.00 98.65           H  
ATOM   1552  CD1 ILE A  99      -6.319  -3.437  -3.939  1.00 98.65           C  
ATOM   1553 HD11 ILE A  99      -6.322  -4.433  -4.381  1.00 98.65           H  
ATOM   1554 HD12 ILE A  99      -6.025  -2.702  -4.688  1.00 98.65           H  
ATOM   1555 HD13 ILE A  99      -5.587  -3.414  -3.132  1.00 98.65           H  
ATOM   1556  N   ASP A 100     -12.275  -2.411  -4.979  1.00 98.22           N  
ATOM   1557  H   ASP A 100     -12.105  -1.487  -4.609  1.00 98.22           H  
ATOM   1558  CA  ASP A 100     -13.322  -2.549  -5.991  1.00 98.22           C  
ATOM   1559  HA  ASP A 100     -13.509  -3.603  -6.193  1.00 98.22           H  
ATOM   1560  C   ASP A 100     -12.856  -1.898  -7.290  1.00 98.22           C  
ATOM   1561  CB  ASP A 100     -14.637  -1.919  -5.514  1.00 98.22           C  
ATOM   1562  HB2 ASP A 100     -15.301  -1.800  -6.370  1.00 98.22           H  
ATOM   1563  HB3 ASP A 100     -14.441  -0.930  -5.100  1.00 98.22           H  
ATOM   1564  O   ASP A 100     -12.362  -0.772  -7.281  1.00 98.22           O  
ATOM   1565  CG  ASP A 100     -15.354  -2.788  -4.485  1.00 98.22           C  
ATOM   1566  OD1 ASP A 100     -15.691  -3.952  -4.785  1.00 98.22           O  
ATOM   1567  OD2 ASP A 100     -15.648  -2.309  -3.368  1.00 98.22           O  
ATOM   1568  N   MET A 101     -13.017  -2.601  -8.406  1.00 97.38           N  
ATOM   1569  H   MET A 101     -13.448  -3.512  -8.345  1.00 97.38           H  
ATOM   1570  CA  MET A 101     -12.571  -2.157  -9.723  1.00 97.38           C  
ATOM   1571  HA  MET A 101     -12.329  -1.095  -9.698  1.00 97.38           H  
ATOM   1572  C   MET A 101     -13.671  -2.369 -10.752  1.00 97.38           C  
ATOM   1573  CB  MET A 101     -11.320  -2.932 -10.146  1.00 97.38           C  
ATOM   1574  HB2 MET A 101     -11.551  -3.997 -10.131  1.00 97.38           H  
ATOM   1575  HB3 MET A 101     -11.042  -2.654 -11.163  1.00 97.38           H  
ATOM   1576  O   MET A 101     -14.465  -3.305 -10.658  1.00 97.38           O  
ATOM   1577  CG  MET A 101     -10.130  -2.676  -9.225  1.00 97.38           C  
ATOM   1578  HG2 MET A 101     -10.432  -2.834  -8.190  1.00 97.38           H  
ATOM   1579  HG3 MET A 101      -9.815  -1.639  -9.339  1.00 97.38           H  
ATOM   1580  SD  MET A 101      -8.728  -3.755  -9.565  1.00 97.38           S  
ATOM   1581  CE  MET A 101      -9.308  -5.314  -8.834  1.00 97.38           C  
ATOM   1582  HE1 MET A 101      -9.552  -5.160  -7.782  1.00 97.38           H  
ATOM   1583  HE2 MET A 101     -10.186  -5.676  -9.368  1.00 97.38           H  
ATOM   1584  HE3 MET A 101      -8.515  -6.058  -8.910  1.00 97.38           H  
ATOM   1585  N   GLU A 102     -13.681  -1.533 -11.779  1.00 95.58           N  
ATOM   1586  H   GLU A 102     -13.016  -0.773 -11.799  1.00 95.58           H  
ATOM   1587  CA  GLU A 102     -14.512  -1.748 -12.954  1.00 95.58           C  
ATOM   1588  HA  GLU A 102     -14.911  -2.762 -12.919  1.00 95.58           H  
ATOM   1589  C   GLU A 102     -13.657  -1.646 -14.217  1.00 95.58           C  
ATOM   1590  CB  GLU A 102     -15.710  -0.791 -12.938  1.00 95.58           C  
ATOM   1591  HB2 GLU A 102     -16.149  -0.788 -11.940  1.00 95.58           H  
ATOM   1592  HB3 GLU A 102     -15.371   0.220 -13.168  1.00 95.58           H  
ATOM   1593  O   GLU A 102     -12.802  -0.768 -14.339  1.00 95.58           O  
ATOM   1594  CG  GLU A 102     -16.786  -1.231 -13.935  1.00 95.58           C  
ATOM   1595  HG2 GLU A 102     -17.163  -2.210 -13.638  1.00 95.58           H  
ATOM   1596  HG3 GLU A 102     -16.350  -1.334 -14.928  1.00 95.58           H  
ATOM   1597  CD  GLU A 102     -17.953  -0.244 -13.987  1.00 95.58           C  
ATOM   1598  OE1 GLU A 102     -18.092   0.388 -15.062  1.00 95.58           O  
ATOM   1599  OE2 GLU A 102     -18.723  -0.188 -12.996  1.00 95.58           O  
ATOM   1600  N   PHE A 103     -13.876  -2.564 -15.155  1.00 93.13           N  
ATOM   1601  H   PHE A 103     -14.558  -3.286 -14.969  1.00 93.13           H  
ATOM   1602  CA  PHE A 103     -13.243  -2.552 -16.466  1.00 93.13           C  
ATOM   1603  HA  PHE A 103     -12.962  -1.527 -16.711  1.00 93.13           H  
ATOM   1604  C   PHE A 103     -14.220  -3.056 -17.521  1.00 93.13           C  
ATOM   1605  CB  PHE A 103     -11.978  -3.413 -16.448  1.00 93.13           C  
ATOM   1606  HB2 PHE A 103     -12.240  -4.439 -16.188  1.00 93.13           H  
ATOM   1607  HB3 PHE A 103     -11.310  -3.044 -15.670  1.00 93.13           H  
ATOM   1608  O   PHE A 103     -14.800  -4.130 -17.365  1.00 93.13           O  
ATOM   1609  CG  PHE A 103     -11.243  -3.402 -17.771  1.00 93.13           C  
ATOM   1610  CD1 PHE A 103     -11.120  -4.581 -18.528  1.00 93.13           C  
ATOM   1611  HD1 PHE A 103     -11.507  -5.515 -18.148  1.00 93.13           H  
ATOM   1612  CD2 PHE A 103     -10.702  -2.199 -18.261  1.00 93.13           C  
ATOM   1613  HD2 PHE A 103     -10.781  -1.289 -17.685  1.00 93.13           H  
ATOM   1614  CE1 PHE A 103     -10.431  -4.561 -19.753  1.00 93.13           C  
ATOM   1615  HE1 PHE A 103     -10.262  -5.484 -20.288  1.00 93.13           H  
ATOM   1616  CE2 PHE A 103     -10.031  -2.177 -19.493  1.00 93.13           C  
ATOM   1617  HE2 PHE A 103      -9.611  -1.249 -19.851  1.00 93.13           H  
ATOM   1618  CZ  PHE A 103      -9.870  -3.364 -20.228  1.00 93.13           C  
ATOM   1619  HZ  PHE A 103      -9.287  -3.364 -21.138  1.00 93.13           H  
ATOM   1620  N   ARG A 104     -14.416  -2.279 -18.597  1.00 91.36           N  
ATOM   1621  H   ARG A 104     -13.870  -1.431 -18.655  1.00 91.36           H  
ATOM   1622  CA  ARG A 104     -15.362  -2.589 -19.691  1.00 91.36           C  
ATOM   1623  HA  ARG A 104     -15.552  -1.672 -20.250  1.00 91.36           H  
ATOM   1624  C   ARG A 104     -16.747  -3.019 -19.170  1.00 91.36           C  
ATOM   1625  CB  ARG A 104     -14.732  -3.607 -20.668  1.00 91.36           C  
ATOM   1626  HB2 ARG A 104     -14.485  -4.522 -20.130  1.00 91.36           H  
ATOM   1627  HB3 ARG A 104     -15.461  -3.851 -21.440  1.00 91.36           H  
ATOM   1628  O   ARG A 104     -17.313  -4.005 -19.632  1.00 91.36           O  
ATOM   1629  CG  ARG A 104     -13.472  -3.059 -21.355  1.00 91.36           C  
ATOM   1630  HG2 ARG A 104     -12.714  -2.836 -20.605  1.00 91.36           H  
ATOM   1631  HG3 ARG A 104     -13.725  -2.139 -21.882  1.00 91.36           H  
ATOM   1632  CD  ARG A 104     -12.896  -4.067 -22.357  1.00 91.36           C  
ATOM   1633  HD2 ARG A 104     -13.654  -4.299 -23.105  1.00 91.36           H  
ATOM   1634  HD3 ARG A 104     -12.636  -4.978 -21.818  1.00 91.36           H  
ATOM   1635  NE  ARG A 104     -11.693  -3.525 -23.023  1.00 91.36           N  
ATOM   1636  HE  ARG A 104     -11.397  -2.596 -22.760  1.00 91.36           H  
ATOM   1637  NH1 ARG A 104     -11.066  -5.413 -24.163  1.00 91.36           N  
ATOM   1638 HH11 ARG A 104     -10.360  -5.903 -24.693  1.00 91.36           H  
ATOM   1639 HH12 ARG A 104     -11.878  -5.890 -23.796  1.00 91.36           H  
ATOM   1640  NH2 ARG A 104      -9.746  -3.603 -24.207  1.00 91.36           N  
ATOM   1641 HH21 ARG A 104      -9.429  -2.722 -23.827  1.00 91.36           H  
ATOM   1642 HH22 ARG A 104      -8.997  -4.136 -24.623  1.00 91.36           H  
ATOM   1643  CZ  ARG A 104     -10.846  -4.177 -23.800  1.00 91.36           C  
ATOM   1644  N   SER A 105     -17.260  -2.280 -18.180  1.00 92.99           N  
ATOM   1645  H   SER A 105     -16.716  -1.492 -17.857  1.00 92.99           H  
ATOM   1646  CA  SER A 105     -18.550  -2.515 -17.506  1.00 92.99           C  
ATOM   1647  HA  SER A 105     -18.655  -1.728 -16.759  1.00 92.99           H  
ATOM   1648  C   SER A 105     -18.661  -3.827 -16.712  1.00 92.99           C  
ATOM   1649  CB  SER A 105     -19.721  -2.350 -18.485  1.00 92.99           C  
ATOM   1650  HB2 SER A 105     -19.710  -3.158 -19.217  1.00 92.99           H  
ATOM   1651  HB3 SER A 105     -20.662  -2.393 -17.937  1.00 92.99           H  
ATOM   1652  O   SER A 105     -19.752  -4.189 -16.274  1.00 92.99           O  
ATOM   1653  OG  SER A 105     -19.632  -1.105 -19.156  1.00 92.99           O  
ATOM   1654  HG  SER A 105     -19.674  -0.412 -18.494  1.00 92.99           H  
ATOM   1655  N   VAL A 106     -17.548  -4.530 -16.484  1.00 96.88           N  
ATOM   1656  H   VAL A 106     -16.679  -4.208 -16.886  1.00 96.88           H  
ATOM   1657  CA  VAL A 106     -17.470  -5.694 -15.595  1.00 96.88           C  
ATOM   1658  HA  VAL A 106     -18.480  -6.050 -15.392  1.00 96.88           H  
ATOM   1659  C   VAL A 106     -16.841  -5.271 -14.271  1.00 96.88           C  
ATOM   1660  CB  VAL A 106     -16.699  -6.859 -16.240  1.00 96.88           C  
ATOM   1661  HB  VAL A 106     -15.661  -6.566 -16.403  1.00 96.88           H  
ATOM   1662  O   VAL A 106     -15.841  -4.552 -14.252  1.00 96.88           O  
ATOM   1663  CG1 VAL A 106     -16.730  -8.101 -15.339  1.00 96.88           C  
ATOM   1664 HG11 VAL A 106     -16.224  -8.929 -15.835  1.00 96.88           H  
ATOM   1665 HG12 VAL A 106     -16.204  -7.910 -14.404  1.00 96.88           H  
ATOM   1666 HG13 VAL A 106     -17.759  -8.393 -15.127  1.00 96.88           H  
ATOM   1667  CG2 VAL A 106     -17.305  -7.249 -17.594  1.00 96.88           C  
ATOM   1668 HG21 VAL A 106     -16.776  -8.111 -18.001  1.00 96.88           H  
ATOM   1669 HG22 VAL A 106     -18.361  -7.492 -17.478  1.00 96.88           H  
ATOM   1670 HG23 VAL A 106     -17.202  -6.426 -18.300  1.00 96.88           H  
ATOM   1671  N   ARG A 107     -17.435  -5.719 -13.161  1.00 97.03           N  
ATOM   1672  H   ARG A 107     -18.210  -6.358 -13.268  1.00 97.03           H  
ATOM   1673  CA  ARG A 107     -16.980  -5.406 -11.802  1.00 97.03           C  
ATOM   1674  HA  ARG A 107     -16.382  -4.496 -11.835  1.00 97.03           H  
ATOM   1675  C   ARG A 107     -16.080  -6.502 -11.247  1.00 97.03           C  
ATOM   1676  CB  ARG A 107     -18.169  -5.150 -10.872  1.00 97.03           C  
ATOM   1677  HB2 ARG A 107     -18.850  -6.000 -10.907  1.00 97.03           H  
ATOM   1678  HB3 ARG A 107     -17.797  -5.044  -9.853  1.00 97.03           H  
ATOM   1679  O   ARG A 107     -16.421  -7.685 -11.285  1.00 97.03           O  
ATOM   1680  CG  ARG A 107     -18.914  -3.867 -11.256  1.00 97.03           C  
ATOM   1681  HG2 ARG A 107     -19.309  -3.948 -12.269  1.00 97.03           H  
ATOM   1682  HG3 ARG A 107     -18.224  -3.023 -11.212  1.00 97.03           H  
ATOM   1683  CD  ARG A 107     -20.066  -3.632 -10.281  1.00 97.03           C  
ATOM   1684  HD2 ARG A 107     -20.775  -4.455 -10.371  1.00 97.03           H  
ATOM   1685  HD3 ARG A 107     -19.666  -3.609  -9.267  1.00 97.03           H  
ATOM   1686  NE  ARG A 107     -20.736  -2.356 -10.567  1.00 97.03           N  
ATOM   1687  HE  ARG A 107     -20.301  -1.766 -11.262  1.00 97.03           H  
ATOM   1688  NH1 ARG A 107     -22.411  -2.539  -9.003  1.00 97.03           N  
ATOM   1689 HH11 ARG A 107     -23.208  -2.133  -8.535  1.00 97.03           H  
ATOM   1690 HH12 ARG A 107     -22.026  -3.429  -8.719  1.00 97.03           H  
ATOM   1691  NH2 ARG A 107     -22.263  -0.709 -10.284  1.00 97.03           N  
ATOM   1692 HH21 ARG A 107     -21.759  -0.174 -10.977  1.00 97.03           H  
ATOM   1693 HH22 ARG A 107     -23.050  -0.293  -9.807  1.00 97.03           H  
ATOM   1694  CZ  ARG A 107     -21.801  -1.879  -9.952  1.00 97.03           C  
ATOM   1695  N   TYR A 108     -14.978  -6.076 -10.655  1.00 98.23           N  
ATOM   1696  H   TYR A 108     -14.817  -5.080 -10.614  1.00 98.23           H  
ATOM   1697  CA  TYR A 108     -13.956  -6.921 -10.061  1.00 98.23           C  
ATOM   1698  HA  TYR A 108     -14.304  -7.954 -10.038  1.00 98.23           H  
ATOM   1699  C   TYR A 108     -13.668  -6.485  -8.631  1.00 98.23           C  
ATOM   1700  CB  TYR A 108     -12.691  -6.875 -10.917  1.00 98.23           C  
ATOM   1701  HB2 TYR A 108     -12.310  -5.854 -10.939  1.00 98.23           H  
ATOM   1702  HB3 TYR A 108     -11.928  -7.495 -10.447  1.00 98.23           H  
ATOM   1703  O   TYR A 108     -13.932  -5.344  -8.249  1.00 98.23           O  
ATOM   1704  CG  TYR A 108     -12.898  -7.340 -12.340  1.00 98.23           C  
ATOM   1705  CD1 TYR A 108     -12.819  -8.709 -12.660  1.00 98.23           C  
ATOM   1706  HD1 TYR A 108     -12.593  -9.436 -11.894  1.00 98.23           H  
ATOM   1707  CD2 TYR A 108     -13.183  -6.392 -13.341  1.00 98.23           C  
ATOM   1708  HD2 TYR A 108     -13.253  -5.344 -13.091  1.00 98.23           H  
ATOM   1709  CE1 TYR A 108     -13.011  -9.127 -13.990  1.00 98.23           C  
ATOM   1710  HE1 TYR A 108     -12.930 -10.171 -14.254  1.00 98.23           H  
ATOM   1711  CE2 TYR A 108     -13.373  -6.807 -14.669  1.00 98.23           C  
ATOM   1712  HE2 TYR A 108     -13.596  -6.077 -15.433  1.00 98.23           H  
ATOM   1713  OH  TYR A 108     -13.458  -8.572 -16.283  1.00 98.23           O  
ATOM   1714  HH  TYR A 108     -13.580  -7.818 -16.864  1.00 98.23           H  
ATOM   1715  CZ  TYR A 108     -13.280  -8.176 -14.996  1.00 98.23           C  
ATOM   1716  N   PHE A 109     -13.120  -7.398  -7.837  1.00 98.42           N  
ATOM   1717  H   PHE A 109     -12.924  -8.318  -8.203  1.00 98.42           H  
ATOM   1718  CA  PHE A 109     -12.645  -7.094  -6.505  1.00 98.42           C  
ATOM   1719  HA  PHE A 109     -12.289  -6.064  -6.542  1.00 98.42           H  
ATOM   1720  C   PHE A 109     -11.476  -7.975  -6.072  1.00 98.42           C  
ATOM   1721  CB  PHE A 109     -13.792  -7.172  -5.494  1.00 98.42           C  
ATOM   1722  HB2 PHE A 109     -14.653  -6.639  -5.897  1.00 98.42           H  
ATOM   1723  HB3 PHE A 109     -13.481  -6.640  -4.595  1.00 98.42           H  
ATOM   1724  O   PHE A 109     -11.398  -9.160  -6.407  1.00 98.42           O  
ATOM   1725  CG  PHE A 109     -14.205  -8.582  -5.106  1.00 98.42           C  
ATOM   1726  CD1 PHE A 109     -15.117  -9.306  -5.895  1.00 98.42           C  
ATOM   1727  HD1 PHE A 109     -15.515  -8.867  -6.799  1.00 98.42           H  
ATOM   1728  CD2 PHE A 109     -13.652  -9.179  -3.958  1.00 98.42           C  
ATOM   1729  HD2 PHE A 109     -12.920  -8.641  -3.373  1.00 98.42           H  
ATOM   1730  CE1 PHE A 109     -15.480 -10.615  -5.529  1.00 98.42           C  
ATOM   1731  HE1 PHE A 109     -16.165 -11.177  -6.147  1.00 98.42           H  
ATOM   1732  CE2 PHE A 109     -14.030 -10.477  -3.578  1.00 98.42           C  
ATOM   1733  HE2 PHE A 109     -13.601 -10.923  -2.693  1.00 98.42           H  
ATOM   1734  CZ  PHE A 109     -14.940 -11.199  -4.369  1.00 98.42           C  
ATOM   1735  HZ  PHE A 109     -15.213 -12.206  -4.090  1.00 98.42           H  
ATOM   1736  N   ALA A 110     -10.626  -7.385  -5.241  1.00 98.58           N  
ATOM   1737  H   ALA A 110     -10.782  -6.408  -5.038  1.00 98.58           H  
ATOM   1738  CA  ALA A 110      -9.589  -8.051  -4.470  1.00 98.58           C  
ATOM   1739  HA  ALA A 110      -9.667  -9.132  -4.584  1.00 98.58           H  
ATOM   1740  C   ALA A 110      -9.772  -7.707  -2.987  1.00 98.58           C  
ATOM   1741  CB  ALA A 110      -8.224  -7.600  -4.996  1.00 98.58           C  
ATOM   1742  HB1 ALA A 110      -8.059  -8.002  -5.995  1.00 98.58           H  
ATOM   1743  HB2 ALA A 110      -8.178  -6.512  -5.039  1.00 98.58           H  
ATOM   1744  HB3 ALA A 110      -7.437  -7.947  -4.326  1.00 98.58           H  
ATOM   1745  O   ALA A 110     -10.049  -6.559  -2.643  1.00 98.58           O  
ATOM   1746  N   GLU A 111      -9.618  -8.687  -2.107  1.00 98.52           N  
ATOM   1747  H   GLU A 111      -9.402  -9.613  -2.448  1.00 98.52           H  
ATOM   1748  CA  GLU A 111      -9.697  -8.534  -0.657  1.00 98.52           C  
ATOM   1749  HA  GLU A 111      -9.683  -7.471  -0.417  1.00 98.52           H  
ATOM   1750  C   GLU A 111      -8.488  -9.172   0.027  1.00 98.52           C  
ATOM   1751  CB  GLU A 111     -10.999  -9.131  -0.091  1.00 98.52           C  
ATOM   1752  HB2 GLU A 111     -11.198 -10.091  -0.566  1.00 98.52           H  
ATOM   1753  HB3 GLU A 111     -10.868  -9.291   0.979  1.00 98.52           H  
ATOM   1754  O   GLU A 111      -8.078 -10.279  -0.317  1.00 98.52           O  
ATOM   1755  CG  GLU A 111     -12.198  -8.195  -0.287  1.00 98.52           C  
ATOM   1756  HG2 GLU A 111     -11.938  -7.224   0.137  1.00 98.52           H  
ATOM   1757  HG3 GLU A 111     -12.375  -8.054  -1.353  1.00 98.52           H  
ATOM   1758  CD  GLU A 111     -13.494  -8.680   0.384  1.00 98.52           C  
ATOM   1759  OE1 GLU A 111     -14.487  -7.910   0.339  1.00 98.52           O  
ATOM   1760  OE2 GLU A 111     -13.555  -9.814   0.900  1.00 98.52           O  
ATOM   1761  N   TYR A 112      -7.960  -8.490   1.039  1.00 98.55           N  
ATOM   1762  H   TYR A 112      -8.370  -7.594   1.262  1.00 98.55           H  
ATOM   1763  CA  TYR A 112      -6.884  -8.956   1.911  1.00 98.55           C  
ATOM   1764  HA  TYR A 112      -6.630  -9.990   1.679  1.00 98.55           H  
ATOM   1765  C   TYR A 112      -7.374  -8.876   3.351  1.00 98.55           C  
ATOM   1766  CB  TYR A 112      -5.632  -8.090   1.715  1.00 98.55           C  
ATOM   1767  HB2 TYR A 112      -4.858  -8.431   2.403  1.00 98.55           H  
ATOM   1768  HB3 TYR A 112      -5.860  -7.057   1.978  1.00 98.55           H  
ATOM   1769  O   TYR A 112      -7.736  -7.796   3.819  1.00 98.55           O  
ATOM   1770  CG  TYR A 112      -5.084  -8.127   0.307  1.00 98.55           C  
ATOM   1771  CD1 TYR A 112      -4.074  -9.049  -0.022  1.00 98.55           C  
ATOM   1772  HD1 TYR A 112      -3.676  -9.701   0.741  1.00 98.55           H  
ATOM   1773  CD2 TYR A 112      -5.608  -7.264  -0.676  1.00 98.55           C  
ATOM   1774  HD2 TYR A 112      -6.391  -6.565  -0.420  1.00 98.55           H  
ATOM   1775  CE1 TYR A 112      -3.597  -9.125  -1.342  1.00 98.55           C  
ATOM   1776  HE1 TYR A 112      -2.832  -9.839  -1.609  1.00 98.55           H  
ATOM   1777  CE2 TYR A 112      -5.144  -7.348  -2.001  1.00 98.55           C  
ATOM   1778  HE2 TYR A 112      -5.571  -6.727  -2.775  1.00 98.55           H  
ATOM   1779  OH  TYR A 112      -3.807  -8.466  -3.627  1.00 98.55           O  
ATOM   1780  HH  TYR A 112      -3.311  -9.276  -3.767  1.00 98.55           H  
ATOM   1781  CZ  TYR A 112      -4.152  -8.291  -2.332  1.00 98.55           C  
ATOM   1782  N   ARG A 113      -7.389 -10.002   4.077  1.00 97.81           N  
ATOM   1783  H   ARG A 113      -7.049 -10.848   3.641  1.00 97.81           H  
ATOM   1784  CA  ARG A 113      -7.891 -10.027   5.472  1.00 97.81           C  
ATOM   1785  HA  ARG A 113      -8.787  -9.407   5.510  1.00 97.81           H  
ATOM   1786  C   ARG A 113      -6.930  -9.414   6.487  1.00 97.81           C  
ATOM   1787  CB  ARG A 113      -8.270 -11.434   5.933  1.00 97.81           C  
ATOM   1788  HB2 ARG A 113      -7.370 -12.035   6.063  1.00 97.81           H  
ATOM   1789  HB3 ARG A 113      -8.739 -11.349   6.914  1.00 97.81           H  
ATOM   1790  O   ARG A 113      -7.247  -9.382   7.680  1.00 97.81           O  
ATOM   1791  CG  ARG A 113      -9.261 -12.144   5.013  1.00 97.81           C  
ATOM   1792  HG2 ARG A 113     -10.186 -11.569   4.968  1.00 97.81           H  
ATOM   1793  HG3 ARG A 113      -8.850 -12.250   4.009  1.00 97.81           H  
ATOM   1794  CD  ARG A 113      -9.530 -13.527   5.603  1.00 97.81           C  
ATOM   1795  HD2 ARG A 113      -9.821 -13.414   6.647  1.00 97.81           H  
ATOM   1796  HD3 ARG A 113      -8.614 -14.115   5.546  1.00 97.81           H  
ATOM   1797  NE  ARG A 113     -10.608 -14.208   4.877  1.00 97.81           N  
ATOM   1798  HE  ARG A 113     -11.026 -13.694   4.114  1.00 97.81           H  
ATOM   1799  NH1 ARG A 113     -10.571 -16.160   6.082  1.00 97.81           N  
ATOM   1800 HH11 ARG A 113      -9.770 -15.811   6.589  1.00 97.81           H  
ATOM   1801 HH12 ARG A 113     -10.943 -17.080   6.267  1.00 97.81           H  
ATOM   1802  NH2 ARG A 113     -12.080 -15.879   4.454  1.00 97.81           N  
ATOM   1803 HH21 ARG A 113     -12.479 -15.312   3.720  1.00 97.81           H  
ATOM   1804 HH22 ARG A 113     -12.442 -16.805   4.632  1.00 97.81           H  
ATOM   1805  CZ  ARG A 113     -11.079 -15.409   5.141  1.00 97.81           C  
ATOM   1806  N   GLU A 114      -5.755  -9.012   6.027  1.00 98.09           N  
ATOM   1807  H   GLU A 114      -5.564  -9.132   5.043  1.00 98.09           H  
ATOM   1808  CA  GLU A 114      -4.777  -8.246   6.778  1.00 98.09           C  
ATOM   1809  HA  GLU A 114      -5.266  -7.713   7.593  1.00 98.09           H  
ATOM   1810  C   GLU A 114      -4.131  -7.237   5.832  1.00 98.09           C  
ATOM   1811  CB  GLU A 114      -3.751  -9.201   7.376  1.00 98.09           C  
ATOM   1812  HB2 GLU A 114      -4.277  -9.955   7.960  1.00 98.09           H  
ATOM   1813  HB3 GLU A 114      -3.245  -9.696   6.547  1.00 98.09           H  
ATOM   1814  O   GLU A 114      -3.588  -7.604   4.787  1.00 98.09           O  
ATOM   1815  CG  GLU A 114      -2.718  -8.514   8.272  1.00 98.09           C  
ATOM   1816  HG2 GLU A 114      -3.232  -7.990   9.078  1.00 98.09           H  
ATOM   1817  HG3 GLU A 114      -2.149  -7.786   7.693  1.00 98.09           H  
ATOM   1818  CD  GLU A 114      -1.786  -9.581   8.848  1.00 98.09           C  
ATOM   1819  OE1 GLU A 114      -0.703  -9.783   8.259  1.00 98.09           O  
ATOM   1820  OE2 GLU A 114      -2.218 -10.276   9.797  1.00 98.09           O  
ATOM   1821  N   PHE A 115      -4.240  -5.971   6.210  1.00 98.67           N  
ATOM   1822  H   PHE A 115      -4.801  -5.763   7.024  1.00 98.67           H  
ATOM   1823  CA  PHE A 115      -3.642  -4.830   5.547  1.00 98.67           C  
ATOM   1824  HA  PHE A 115      -2.784  -5.154   4.958  1.00 98.67           H  
ATOM   1825  C   PHE A 115      -3.179  -3.835   6.601  1.00 98.67           C  
ATOM   1826  CB  PHE A 115      -4.661  -4.176   4.614  1.00 98.67           C  
ATOM   1827  HB2 PHE A 115      -4.818  -4.838   3.762  1.00 98.67           H  
ATOM   1828  HB3 PHE A 115      -5.612  -4.077   5.137  1.00 98.67           H  
ATOM   1829  O   PHE A 115      -3.954  -3.433   7.473  1.00 98.67           O  
ATOM   1830  CG  PHE A 115      -4.243  -2.802   4.113  1.00 98.67           C  
ATOM   1831  CD1 PHE A 115      -4.706  -1.639   4.755  1.00 98.67           C  
ATOM   1832  HD1 PHE A 115      -5.346  -1.722   5.621  1.00 98.67           H  
ATOM   1833  CD2 PHE A 115      -3.368  -2.680   3.022  1.00 98.67           C  
ATOM   1834  HD2 PHE A 115      -2.965  -3.568   2.556  1.00 98.67           H  
ATOM   1835  CE1 PHE A 115      -4.312  -0.370   4.291  1.00 98.67           C  
ATOM   1836  HE1 PHE A 115      -4.643   0.522   4.801  1.00 98.67           H  
ATOM   1837  CE2 PHE A 115      -3.005  -1.413   2.534  1.00 98.67           C  
ATOM   1838  HE2 PHE A 115      -2.343  -1.325   1.685  1.00 98.67           H  
ATOM   1839  CZ  PHE A 115      -3.476  -0.256   3.169  1.00 98.67           C  
ATOM   1840  HZ  PHE A 115      -3.173   0.718   2.813  1.00 98.67           H  
ATOM   1841  N   TYR A 116      -1.931  -3.411   6.485  1.00 98.74           N  
ATOM   1842  H   TYR A 116      -1.342  -3.803   5.764  1.00 98.74           H  
ATOM   1843  CA  TYR A 116      -1.411  -2.254   7.192  1.00 98.74           C  
ATOM   1844  HA  TYR A 116      -2.183  -1.485   7.217  1.00 98.74           H  
ATOM   1845  C   TYR A 116      -0.224  -1.681   6.425  1.00 98.74           C  
ATOM   1846  CB  TYR A 116      -1.047  -2.612   8.643  1.00 98.74           C  
ATOM   1847  HB2 TYR A 116      -0.771  -1.696   9.167  1.00 98.74           H  
ATOM   1848  HB3 TYR A 116      -1.931  -3.000   9.149  1.00 98.74           H  
ATOM   1849  O   TYR A 116       0.316  -2.312   5.511  1.00 98.74           O  
ATOM   1850  CG  TYR A 116       0.077  -3.614   8.801  1.00 98.74           C  
ATOM   1851  CD1 TYR A 116      -0.190  -4.997   8.729  1.00 98.74           C  
ATOM   1852  HD1 TYR A 116      -1.196  -5.345   8.545  1.00 98.74           H  
ATOM   1853  CD2 TYR A 116       1.388  -3.160   9.041  1.00 98.74           C  
ATOM   1854  HD2 TYR A 116       1.600  -2.103   9.103  1.00 98.74           H  
ATOM   1855  CE1 TYR A 116       0.855  -5.927   8.889  1.00 98.74           C  
ATOM   1856  HE1 TYR A 116       0.668  -6.988   8.814  1.00 98.74           H  
ATOM   1857  CE2 TYR A 116       2.434  -4.086   9.200  1.00 98.74           C  
ATOM   1858  HE2 TYR A 116       3.441  -3.731   9.366  1.00 98.74           H  
ATOM   1859  OH  TYR A 116       3.190  -6.361   9.200  1.00 98.74           O  
ATOM   1860  HH  TYR A 116       4.028  -5.910   9.075  1.00 98.74           H  
ATOM   1861  CZ  TYR A 116       2.170  -5.470   9.113  1.00 98.74           C  
ATOM   1862  N   ILE A 117       0.166  -0.470   6.806  1.00 98.86           N  
ATOM   1863  H   ILE A 117      -0.292  -0.030   7.591  1.00 98.86           H  
ATOM   1864  CA  ILE A 117       1.418   0.128   6.360  1.00 98.86           C  
ATOM   1865  HA  ILE A 117       1.985  -0.647   5.843  1.00 98.86           H  
ATOM   1866  C   ILE A 117       2.251   0.541   7.565  1.00 98.86           C  
ATOM   1867  CB  ILE A 117       1.192   1.285   5.369  1.00 98.86           C  
ATOM   1868  HB  ILE A 117       2.172   1.631   5.039  1.00 98.86           H  
ATOM   1869  O   ILE A 117       1.693   0.832   8.622  1.00 98.86           O  
ATOM   1870  CG1 ILE A 117       0.462   2.472   6.027  1.00 98.86           C  
ATOM   1871 HG12 ILE A 117      -0.521   2.154   6.375  1.00 98.86           H  
ATOM   1872 HG13 ILE A 117       1.034   2.805   6.893  1.00 98.86           H  
ATOM   1873  CG2 ILE A 117       0.432   0.776   4.132  1.00 98.86           C  
ATOM   1874 HG21 ILE A 117      -0.612   0.577   4.376  1.00 98.86           H  
ATOM   1875 HG22 ILE A 117       0.892  -0.142   3.769  1.00 98.86           H  
ATOM   1876 HG23 ILE A 117       0.491   1.521   3.339  1.00 98.86           H  
ATOM   1877  CD1 ILE A 117       0.297   3.676   5.099  1.00 98.86           C  
ATOM   1878 HD11 ILE A 117      -0.192   4.473   5.659  1.00 98.86           H  
ATOM   1879 HD12 ILE A 117      -0.327   3.429   4.240  1.00 98.86           H  
ATOM   1880 HD13 ILE A 117       1.273   4.025   4.762  1.00 98.86           H  
ATOM   1881  N   ASP A 118       3.570   0.573   7.412  1.00 98.80           N  
ATOM   1882  H   ASP A 118       3.966   0.229   6.549  1.00 98.80           H  
ATOM   1883  CA  ASP A 118       4.458   1.127   8.435  1.00 98.80           C  
ATOM   1884  HA  ASP A 118       4.111   0.795   9.413  1.00 98.80           H  
ATOM   1885  C   ASP A 118       4.423   2.666   8.454  1.00 98.80           C  
ATOM   1886  CB  ASP A 118       5.882   0.586   8.248  1.00 98.80           C  
ATOM   1887  HB2 ASP A 118       6.561   1.134   8.902  1.00 98.80           H  
ATOM   1888  HB3 ASP A 118       6.202   0.747   7.218  1.00 98.80           H  
ATOM   1889  O   ASP A 118       3.843   3.316   7.583  1.00 98.80           O  
ATOM   1890  CG  ASP A 118       5.980  -0.894   8.622  1.00 98.80           C  
ATOM   1891  OD1 ASP A 118       5.603  -1.233   9.764  1.00 98.80           O  
ATOM   1892  OD2 ASP A 118       6.430  -1.687   7.768  1.00 98.80           O  
ATOM   1893  N   GLY A 119       5.054   3.268   9.463  1.00 98.58           N  
ATOM   1894  H   GLY A 119       5.508   2.686  10.153  1.00 98.58           H  
ATOM   1895  CA  GLY A 119       5.200   4.721   9.551  1.00 98.58           C  
ATOM   1896  HA2 GLY A 119       5.535   4.989  10.554  1.00 98.58           H  
ATOM   1897  HA3 GLY A 119       4.230   5.188   9.386  1.00 98.58           H  
ATOM   1898  C   GLY A 119       6.193   5.289   8.531  1.00 98.58           C  
ATOM   1899  O   GLY A 119       6.897   4.564   7.821  1.00 98.58           O  
ATOM   1900  N   GLU A 120       6.318   6.618   8.499  1.00 98.61           N  
ATOM   1901  H   GLU A 120       5.677   7.179   9.042  1.00 98.61           H  
ATOM   1902  CA  GLU A 120       7.249   7.305   7.590  1.00 98.61           C  
ATOM   1903  HA  GLU A 120       6.961   7.062   6.567  1.00 98.61           H  
ATOM   1904  C   GLU A 120       8.715   6.870   7.780  1.00 98.61           C  
ATOM   1905  CB  GLU A 120       7.130   8.826   7.783  1.00 98.61           C  
ATOM   1906  HB2 GLU A 120       7.573   9.107   8.739  1.00 98.61           H  
ATOM   1907  HB3 GLU A 120       6.076   9.105   7.797  1.00 98.61           H  
ATOM   1908  O   GLU A 120       9.483   6.854   6.817  1.00 98.61           O  
ATOM   1909  CG  GLU A 120       7.836   9.576   6.640  1.00 98.61           C  
ATOM   1910  HG2 GLU A 120       8.906   9.367   6.668  1.00 98.61           H  
ATOM   1911  HG3 GLU A 120       7.439   9.200   5.697  1.00 98.61           H  
ATOM   1912  CD  GLU A 120       7.653  11.093   6.671  1.00 98.61           C  
ATOM   1913  OE1 GLU A 120       7.802  11.729   5.598  1.00 98.61           O  
ATOM   1914  OE2 GLU A 120       7.379  11.665   7.749  1.00 98.61           O  
ATOM   1915  N   SER A 121       9.102   6.464   8.997  1.00 98.31           N  
ATOM   1916  H   SER A 121       8.410   6.422   9.731  1.00 98.31           H  
ATOM   1917  CA  SER A 121      10.451   5.967   9.310  1.00 98.31           C  
ATOM   1918  HA  SER A 121      11.172   6.738   9.038  1.00 98.31           H  
ATOM   1919  C   SER A 121      10.836   4.706   8.535  1.00 98.31           C  
ATOM   1920  CB  SER A 121      10.585   5.699  10.813  1.00 98.31           C  
ATOM   1921  HB2 SER A 121      10.529   6.649  11.343  1.00 98.31           H  
ATOM   1922  HB3 SER A 121      11.554   5.243  11.019  1.00 98.31           H  
ATOM   1923  O   SER A 121      12.025   4.478   8.319  1.00 98.31           O  
ATOM   1924  OG  SER A 121       9.550   4.856  11.286  1.00 98.31           O  
ATOM   1925  HG  SER A 121       9.914   3.996  11.511  1.00 98.31           H  
ATOM   1926  N   ASP A 122       9.854   3.921   8.084  1.00 98.60           N  
ATOM   1927  H   ASP A 122       8.901   4.172   8.302  1.00 98.60           H  
ATOM   1928  CA  ASP A 122      10.046   2.811   7.146  1.00 98.60           C  
ATOM   1929  HA  ASP A 122      11.102   2.787   6.876  1.00 98.60           H  
ATOM   1930  C   ASP A 122       9.297   3.043   5.824  1.00 98.60           C  
ATOM   1931  CB  ASP A 122       9.729   1.471   7.815  1.00 98.60           C  
ATOM   1932  HB2 ASP A 122      10.158   1.463   8.817  1.00 98.60           H  
ATOM   1933  HB3 ASP A 122       8.649   1.358   7.900  1.00 98.60           H  
ATOM   1934  O   ASP A 122       8.871   2.116   5.138  1.00 98.60           O  
ATOM   1935  CG  ASP A 122      10.321   0.289   7.036  1.00 98.60           C  
ATOM   1936  OD1 ASP A 122      11.314   0.438   6.276  1.00 98.60           O  
ATOM   1937  OD2 ASP A 122       9.840  -0.844   7.198  1.00 98.60           O  
ATOM   1938  N   GLN A 123       9.156   4.319   5.454  1.00 98.72           N  
ATOM   1939  H   GLN A 123       9.469   5.029   6.101  1.00 98.72           H  
ATOM   1940  CA  GLN A 123       8.714   4.765   4.133  1.00 98.72           C  
ATOM   1941  HA  GLN A 123       8.563   5.843   4.196  1.00 98.72           H  
ATOM   1942  C   GLN A 123       7.356   4.176   3.724  1.00 98.72           C  
ATOM   1943  CB  GLN A 123       9.837   4.511   3.112  1.00 98.72           C  
ATOM   1944  HB2 GLN A 123       9.518   4.831   2.120  1.00 98.72           H  
ATOM   1945  HB3 GLN A 123      10.025   3.438   3.078  1.00 98.72           H  
ATOM   1946  O   GLN A 123       7.145   3.835   2.559  1.00 98.72           O  
ATOM   1947  CG  GLN A 123      11.139   5.256   3.467  1.00 98.72           C  
ATOM   1948  HG2 GLN A 123      11.022   6.306   3.201  1.00 98.72           H  
ATOM   1949  HG3 GLN A 123      11.341   5.204   4.537  1.00 98.72           H  
ATOM   1950  CD  GLN A 123      12.368   4.692   2.767  1.00 98.72           C  
ATOM   1951  NE2 GLN A 123      13.450   5.425   2.693  1.00 98.72           N  
ATOM   1952 HE21 GLN A 123      13.411   6.382   3.016  1.00 98.72           H  
ATOM   1953 HE22 GLN A 123      14.056   5.182   1.923  1.00 98.72           H  
ATOM   1954  OE1 GLN A 123      12.429   3.563   2.318  1.00 98.72           O  
ATOM   1955  N   TYR A 124       6.431   4.073   4.685  1.00 98.84           N  
ATOM   1956  H   TYR A 124       6.691   4.314   5.631  1.00 98.84           H  
ATOM   1957  CA  TYR A 124       5.063   3.596   4.468  1.00 98.84           C  
ATOM   1958  HA  TYR A 124       4.611   3.479   5.452  1.00 98.84           H  
ATOM   1959  C   TYR A 124       4.982   2.205   3.834  1.00 98.84           C  
ATOM   1960  CB  TYR A 124       4.239   4.658   3.726  1.00 98.84           C  
ATOM   1961  HB2 TYR A 124       4.625   4.765   2.712  1.00 98.84           H  
ATOM   1962  HB3 TYR A 124       3.209   4.312   3.641  1.00 98.84           H  
ATOM   1963  O   TYR A 124       4.140   1.960   2.969  1.00 98.84           O  
ATOM   1964  CG  TYR A 124       4.225   6.011   4.400  1.00 98.84           C  
ATOM   1965  CD1 TYR A 124       3.611   6.155   5.659  1.00 98.84           C  
ATOM   1966  HD1 TYR A 124       3.172   5.300   6.152  1.00 98.84           H  
ATOM   1967  CD2 TYR A 124       4.793   7.130   3.759  1.00 98.84           C  
ATOM   1968  HD2 TYR A 124       5.268   7.012   2.796  1.00 98.84           H  
ATOM   1969  CE1 TYR A 124       3.563   7.414   6.282  1.00 98.84           C  
ATOM   1970  HE1 TYR A 124       3.099   7.525   7.251  1.00 98.84           H  
ATOM   1971  CE2 TYR A 124       4.736   8.396   4.378  1.00 98.84           C  
ATOM   1972  HE2 TYR A 124       5.161   9.267   3.902  1.00 98.84           H  
ATOM   1973  OH  TYR A 124       4.086   9.746   6.258  1.00 98.84           O  
ATOM   1974  HH  TYR A 124       3.695   9.687   7.132  1.00 98.84           H  
ATOM   1975  CZ  TYR A 124       4.126   8.536   5.644  1.00 98.84           C  
ATOM   1976  N   ARG A 125       5.883   1.298   4.228  1.00 98.82           N  
ATOM   1977  H   ARG A 125       6.571   1.576   4.913  1.00 98.82           H  
ATOM   1978  CA  ARG A 125       5.966  -0.058   3.681  1.00 98.82           C  
ATOM   1979  HA  ARG A 125       6.227   0.024   2.626  1.00 98.82           H  
ATOM   1980  C   ARG A 125       4.637  -0.808   3.776  1.00 98.82           C  
ATOM   1981  CB  ARG A 125       7.074  -0.810   4.415  1.00 98.82           C  
ATOM   1982  HB2 ARG A 125       6.796  -0.919   5.463  1.00 98.82           H  
ATOM   1983  HB3 ARG A 125       7.992  -0.226   4.358  1.00 98.82           H  
ATOM   1984  O   ARG A 125       3.998  -0.796   4.820  1.00 98.82           O  
ATOM   1985  CG  ARG A 125       7.320  -2.191   3.803  1.00 98.82           C  
ATOM   1986  HG2 ARG A 125       6.391  -2.758   3.742  1.00 98.82           H  
ATOM   1987  HG3 ARG A 125       7.729  -2.071   2.799  1.00 98.82           H  
ATOM   1988  CD  ARG A 125       8.287  -3.006   4.643  1.00 98.82           C  
ATOM   1989  HD2 ARG A 125       8.450  -3.936   4.098  1.00 98.82           H  
ATOM   1990  HD3 ARG A 125       7.825  -3.222   5.607  1.00 98.82           H  
ATOM   1991  NE  ARG A 125       9.565  -2.318   4.859  1.00 98.82           N  
ATOM   1992  HE  ARG A 125       9.493  -1.392   5.256  1.00 98.82           H  
ATOM   1993  NH1 ARG A 125      10.836  -4.192   5.159  1.00 98.82           N  
ATOM   1994 HH11 ARG A 125      10.012  -4.736   4.948  1.00 98.82           H  
ATOM   1995 HH12 ARG A 125      11.689  -4.627   5.483  1.00 98.82           H  
ATOM   1996  NH2 ARG A 125      11.745  -2.165   5.423  1.00 98.82           N  
ATOM   1997 HH21 ARG A 125      12.526  -2.597   5.895  1.00 98.82           H  
ATOM   1998 HH22 ARG A 125      11.504  -1.230   5.720  1.00 98.82           H  
ATOM   1999  CZ  ARG A 125      10.708  -2.894   5.134  1.00 98.82           C  
ATOM   2000  N   LEU A 126       4.250  -1.469   2.686  1.00 98.88           N  
ATOM   2001  H   LEU A 126       4.859  -1.431   1.881  1.00 98.88           H  
ATOM   2002  CA  LEU A 126       2.997  -2.213   2.552  1.00 98.88           C  
ATOM   2003  HA  LEU A 126       2.214  -1.674   3.086  1.00 98.88           H  
ATOM   2004  C   LEU A 126       3.078  -3.624   3.130  1.00 98.88           C  
ATOM   2005  CB  LEU A 126       2.642  -2.268   1.059  1.00 98.88           C  
ATOM   2006  HB2 LEU A 126       2.505  -1.244   0.712  1.00 98.88           H  
ATOM   2007  HB3 LEU A 126       3.482  -2.703   0.518  1.00 98.88           H  
ATOM   2008  O   LEU A 126       4.011  -4.361   2.814  1.00 98.88           O  
ATOM   2009  CG  LEU A 126       1.372  -3.044   0.690  1.00 98.88           C  
ATOM   2010  HG  LEU A 126       1.458  -4.078   1.024  1.00 98.88           H  
ATOM   2011  CD1 LEU A 126       0.118  -2.409   1.290  1.00 98.88           C  
ATOM   2012 HD11 LEU A 126       0.143  -2.474   2.378  1.00 98.88           H  
ATOM   2013 HD12 LEU A 126      -0.762  -2.945   0.936  1.00 98.88           H  
ATOM   2014 HD13 LEU A 126       0.054  -1.362   0.992  1.00 98.88           H  
ATOM   2015  CD2 LEU A 126       1.224  -3.039  -0.829  1.00 98.88           C  
ATOM   2016 HD21 LEU A 126       2.080  -3.540  -1.282  1.00 98.88           H  
ATOM   2017 HD22 LEU A 126       0.315  -3.565  -1.120  1.00 98.88           H  
ATOM   2018 HD23 LEU A 126       1.174  -2.015  -1.198  1.00 98.88           H  
ATOM   2019  N   HIS A 127       2.034  -4.037   3.848  1.00 98.76           N  
ATOM   2020  H   HIS A 127       1.344  -3.362   4.145  1.00 98.76           H  
ATOM   2021  CA  HIS A 127       1.842  -5.416   4.292  1.00 98.76           C  
ATOM   2022  HA  HIS A 127       2.585  -6.058   3.818  1.00 98.76           H  
ATOM   2023  C   HIS A 127       0.456  -5.924   3.913  1.00 98.76           C  
ATOM   2024  CB  HIS A 127       2.071  -5.510   5.795  1.00 98.76           C  
ATOM   2025  HB2 HIS A 127       1.350  -4.870   6.303  1.00 98.76           H  
ATOM   2026  HB3 HIS A 127       1.913  -6.538   6.121  1.00 98.76           H  
ATOM   2027  O   HIS A 127      -0.557  -5.268   4.164  1.00 98.76           O  
ATOM   2028  CG  HIS A 127       3.460  -5.089   6.187  1.00 98.76           C  
ATOM   2029  CD2 HIS A 127       3.833  -3.816   6.490  1.00 98.76           C  
ATOM   2030  HD2 HIS A 127       3.199  -2.942   6.496  1.00 98.76           H  
ATOM   2031  ND1 HIS A 127       4.567  -5.933   6.306  1.00 98.76           N  
ATOM   2032  CE1 HIS A 127       5.577  -5.142   6.696  1.00 98.76           C  
ATOM   2033  HE1 HIS A 127       6.583  -5.480   6.898  1.00 98.76           H  
ATOM   2034  NE2 HIS A 127       5.161  -3.875   6.823  1.00 98.76           N  
ATOM   2035  HE2 HIS A 127       5.712  -3.099   7.161  1.00 98.76           H  
ATOM   2036  N   LEU A 128       0.423  -7.103   3.297  1.00 98.39           N  
ATOM   2037  H   LEU A 128       1.308  -7.549   3.105  1.00 98.39           H  
ATOM   2038  CA  LEU A 128      -0.781  -7.765   2.804  1.00 98.39           C  
ATOM   2039  HA  LEU A 128      -1.669  -7.319   3.252  1.00 98.39           H  
ATOM   2040  C   LEU A 128      -0.741  -9.249   3.155  1.00 98.39           C  
ATOM   2041  CB  LEU A 128      -0.841  -7.640   1.272  1.00 98.39           C  
ATOM   2042  HB2 LEU A 128      -1.671  -8.244   0.907  1.00 98.39           H  
ATOM   2043  HB3 LEU A 128       0.074  -8.071   0.867  1.00 98.39           H  
ATOM   2044  O   LEU A 128       0.256  -9.909   2.867  1.00 98.39           O  
ATOM   2045  CG  LEU A 128      -0.991  -6.221   0.714  1.00 98.39           C  
ATOM   2046  HG  LEU A 128      -0.234  -5.565   1.144  1.00 98.39           H  
ATOM   2047  CD1 LEU A 128      -0.781  -6.291  -0.798  1.00 98.39           C  
ATOM   2048 HD11 LEU A 128      -1.489  -6.986  -1.249  1.00 98.39           H  
ATOM   2049 HD12 LEU A 128      -0.932  -5.305  -1.237  1.00 98.39           H  
ATOM   2050 HD13 LEU A 128       0.238  -6.610  -1.017  1.00 98.39           H  
ATOM   2051  CD2 LEU A 128      -2.377  -5.648   0.993  1.00 98.39           C  
ATOM   2052 HD21 LEU A 128      -3.135  -6.249   0.492  1.00 98.39           H  
ATOM   2053 HD22 LEU A 128      -2.564  -5.655   2.066  1.00 98.39           H  
ATOM   2054 HD23 LEU A 128      -2.427  -4.626   0.616  1.00 98.39           H  
ATOM   2055  N   ASN A 129      -1.841  -9.802   3.665  1.00 98.00           N  
ATOM   2056  H   ASN A 129      -2.603  -9.195   3.932  1.00 98.00           H  
ATOM   2057  CA  ASN A 129      -2.001 -11.250   3.810  1.00 98.00           C  
ATOM   2058  HA  ASN A 129      -1.381 -11.735   3.056  1.00 98.00           H  
ATOM   2059  C   ASN A 129      -3.439 -11.717   3.532  1.00 98.00           C  
ATOM   2060  CB  ASN A 129      -1.483 -11.715   5.191  1.00 98.00           C  
ATOM   2061  HB2 ASN A 129      -1.858 -11.073   5.989  1.00 98.00           H  
ATOM   2062  HB3 ASN A 129      -1.820 -12.731   5.398  1.00 98.00           H  
ATOM   2063  O   ASN A 129      -4.398 -10.943   3.542  1.00 98.00           O  
ATOM   2064  CG  ASN A 129       0.030 -11.747   5.277  1.00 98.00           C  
ATOM   2065  ND2 ASN A 129       0.624 -11.126   6.264  1.00 98.00           N  
ATOM   2066 HD21 ASN A 129       1.634 -11.104   6.269  1.00 98.00           H  
ATOM   2067 HD22 ASN A 129       0.104 -10.609   6.960  1.00 98.00           H  
ATOM   2068  OD1 ASN A 129       0.683 -12.389   4.470  1.00 98.00           O  
ATOM   2069  N   TYR A 130      -3.578 -13.028   3.306  1.00 97.77           N  
ATOM   2070  H   TYR A 130      -2.740 -13.587   3.375  1.00 97.77           H  
ATOM   2071  CA  TYR A 130      -4.860 -13.734   3.166  1.00 97.77           C  
ATOM   2072  HA  TYR A 130      -4.631 -14.768   2.909  1.00 97.77           H  
ATOM   2073  C   TYR A 130      -5.752 -13.191   2.035  1.00 97.77           C  
ATOM   2074  CB  TYR A 130      -5.587 -13.757   4.517  1.00 97.77           C  
ATOM   2075  HB2 TYR A 130      -6.412 -14.468   4.466  1.00 97.77           H  
ATOM   2076  HB3 TYR A 130      -6.007 -12.762   4.665  1.00 97.77           H  
ATOM   2077  O   TYR A 130      -6.873 -12.735   2.273  1.00 97.77           O  
ATOM   2078  CG  TYR A 130      -4.724 -14.082   5.717  1.00 97.77           C  
ATOM   2079  CD1 TYR A 130      -4.230 -15.388   5.897  1.00 97.77           C  
ATOM   2080  HD1 TYR A 130      -4.476 -16.167   5.190  1.00 97.77           H  
ATOM   2081  CD2 TYR A 130      -4.384 -13.064   6.631  1.00 97.77           C  
ATOM   2082  HD2 TYR A 130      -4.725 -12.051   6.475  1.00 97.77           H  
ATOM   2083  CE1 TYR A 130      -3.398 -15.675   6.996  1.00 97.77           C  
ATOM   2084  HE1 TYR A 130      -2.999 -16.667   7.147  1.00 97.77           H  
ATOM   2085  CE2 TYR A 130      -3.544 -13.346   7.724  1.00 97.77           C  
ATOM   2086  HE2 TYR A 130      -3.251 -12.557   8.401  1.00 97.77           H  
ATOM   2087  OH  TYR A 130      -2.234 -14.934   8.954  1.00 97.77           O  
ATOM   2088  HH  TYR A 130      -1.984 -14.133   9.420  1.00 97.77           H  
ATOM   2089  CZ  TYR A 130      -3.051 -14.655   7.908  1.00 97.77           C  
ATOM   2090  N   PHE A 131      -5.238 -13.244   0.806  1.00 98.51           N  
ATOM   2091  H   PHE A 131      -4.307 -13.618   0.688  1.00 98.51           H  
ATOM   2092  CA  PHE A 131      -5.946 -12.795  -0.392  1.00 98.51           C  
ATOM   2093  HA  PHE A 131      -6.264 -11.765  -0.230  1.00 98.51           H  
ATOM   2094  C   PHE A 131      -7.185 -13.643  -0.719  1.00 98.51           C  
ATOM   2095  CB  PHE A 131      -4.983 -12.799  -1.583  1.00 98.51           C  
ATOM   2096  HB2 PHE A 131      -4.492 -13.770  -1.638  1.00 98.51           H  
ATOM   2097  HB3 PHE A 131      -4.213 -12.046  -1.412  1.00 98.51           H  
ATOM   2098  O   PHE A 131      -7.140 -14.874  -0.678  1.00 98.51           O  
ATOM   2099  CG  PHE A 131      -5.652 -12.523  -2.917  1.00 98.51           C  
ATOM   2100  CD1 PHE A 131      -6.010 -13.588  -3.769  1.00 98.51           C  
ATOM   2101  HD1 PHE A 131      -5.822 -14.608  -3.469  1.00 98.51           H  
ATOM   2102  CD2 PHE A 131      -5.941 -11.202  -3.298  1.00 98.51           C  
ATOM   2103  HD2 PHE A 131      -5.715 -10.382  -2.633  1.00 98.51           H  
ATOM   2104  CE1 PHE A 131      -6.616 -13.326  -5.011  1.00 98.51           C  
ATOM   2105  HE1 PHE A 131      -6.888 -14.133  -5.675  1.00 98.51           H  
ATOM   2106  CE2 PHE A 131      -6.517 -10.942  -4.552  1.00 98.51           C  
ATOM   2107  HE2 PHE A 131      -6.689  -9.925  -4.872  1.00 98.51           H  
ATOM   2108  CZ  PHE A 131      -6.854 -12.000  -5.406  1.00 98.51           C  
ATOM   2109  HZ  PHE A 131      -7.292 -11.786  -6.370  1.00 98.51           H  
ATOM   2110  N   THR A 132      -8.252 -12.973  -1.145  1.00 98.28           N  
ATOM   2111  H   THR A 132      -8.192 -11.965  -1.127  1.00 98.28           H  
ATOM   2112  CA  THR A 132      -9.405 -13.540  -1.856  1.00 98.28           C  
ATOM   2113  HA  THR A 132      -9.097 -14.451  -2.369  1.00 98.28           H  
ATOM   2114  C   THR A 132      -9.884 -12.542  -2.911  1.00 98.28           C  
ATOM   2115  CB  THR A 132     -10.560 -13.883  -0.900  1.00 98.28           C  
ATOM   2116  HB  THR A 132     -11.380 -14.295  -1.489  1.00 98.28           H  
ATOM   2117  O   THR A 132      -9.658 -11.348  -2.769  1.00 98.28           O  
ATOM   2118  CG2 THR A 132     -10.190 -14.905   0.173  1.00 98.28           C  
ATOM   2119 HG21 THR A 132      -9.771 -15.795  -0.297  1.00 98.28           H  
ATOM   2120 HG22 THR A 132      -9.458 -14.482   0.861  1.00 98.28           H  
ATOM   2121 HG23 THR A 132     -11.087 -15.181   0.729  1.00 98.28           H  
ATOM   2122  OG1 THR A 132     -11.032 -12.752  -0.214  1.00 98.28           O  
ATOM   2123  HG1 THR A 132     -10.403 -12.036  -0.331  1.00 98.28           H  
ATOM   2124  N   GLY A 133     -10.556 -12.983  -3.969  1.00 97.67           N  
ATOM   2125  H   GLY A 133     -10.695 -13.972  -4.122  1.00 97.67           H  
ATOM   2126  CA  GLY A 133     -11.029 -12.073  -5.012  1.00 97.67           C  
ATOM   2127  HA2 GLY A 133     -10.206 -11.439  -5.344  1.00 97.67           H  
ATOM   2128  HA3 GLY A 133     -11.810 -11.425  -4.615  1.00 97.67           H  
ATOM   2129  C   GLY A 133     -11.568 -12.813  -6.224  1.00 97.67           C  
ATOM   2130  O   GLY A 133     -11.534 -14.043  -6.270  1.00 97.67           O  
ATOM   2131  N   ASN A 134     -12.048 -12.059  -7.210  1.00 97.69           N  
ATOM   2132  H   ASN A 134     -12.035 -11.057  -7.092  1.00 97.69           H  
ATOM   2133  CA  ASN A 134     -12.392 -12.575  -8.542  1.00 97.69           C  
ATOM   2134  HA  ASN A 134     -12.320 -13.662  -8.519  1.00 97.69           H  
ATOM   2135  C   ASN A 134     -11.374 -12.142  -9.619  1.00 97.69           C  
ATOM   2136  CB  ASN A 134     -13.855 -12.234  -8.875  1.00 97.69           C  
ATOM   2137  HB2 ASN A 134     -14.499 -12.553  -8.055  1.00 97.69           H  
ATOM   2138  HB3 ASN A 134     -14.139 -12.787  -9.771  1.00 97.69           H  
ATOM   2139  O   ASN A 134     -11.696 -12.117 -10.805  1.00 97.69           O  
ATOM   2140  CG  ASN A 134     -14.094 -10.761  -9.141  1.00 97.69           C  
ATOM   2141  ND2 ASN A 134     -15.273 -10.411  -9.604  1.00 97.69           N  
ATOM   2142 HD21 ASN A 134     -15.937 -11.129  -9.860  1.00 97.69           H  
ATOM   2143 HD22 ASN A 134     -15.390  -9.463  -9.931  1.00 97.69           H  
ATOM   2144  OD1 ASN A 134     -13.251  -9.911  -8.928  1.00 97.69           O  
ATOM   2145  N   VAL A 135     -10.158 -11.811  -9.182  1.00 97.41           N  
ATOM   2146  H   VAL A 135      -9.987 -11.898  -8.190  1.00 97.41           H  
ATOM   2147  CA  VAL A 135      -8.978 -11.467  -9.986  1.00 97.41           C  
ATOM   2148  HA  VAL A 135      -9.157 -11.726 -11.030  1.00 97.41           H  
ATOM   2149  C   VAL A 135      -7.784 -12.292  -9.508  1.00 97.41           C  
ATOM   2150  CB  VAL A 135      -8.663  -9.959  -9.913  1.00 97.41           C  
ATOM   2151  HB  VAL A 135      -7.755  -9.761 -10.483  1.00 97.41           H  
ATOM   2152  O   VAL A 135      -7.861 -12.955  -8.468  1.00 97.41           O  
ATOM   2153  CG1 VAL A 135      -9.797  -9.160 -10.546  1.00 97.41           C  
ATOM   2154 HG11 VAL A 135     -10.716  -9.303  -9.978  1.00 97.41           H  
ATOM   2155 HG12 VAL A 135      -9.952  -9.497 -11.571  1.00 97.41           H  
ATOM   2156 HG13 VAL A 135      -9.527  -8.104 -10.543  1.00 97.41           H  
ATOM   2157  CG2 VAL A 135      -8.472  -9.434  -8.485  1.00 97.41           C  
ATOM   2158 HG21 VAL A 135      -9.390  -9.546  -7.908  1.00 97.41           H  
ATOM   2159 HG22 VAL A 135      -7.670  -9.978  -7.986  1.00 97.41           H  
ATOM   2160 HG23 VAL A 135      -8.197  -8.380  -8.521  1.00 97.41           H  
ATOM   2161  N   TYR A 136      -6.677 -12.267 -10.248  1.00 97.39           N  
ATOM   2162  H   TYR A 136      -6.628 -11.659 -11.053  1.00 97.39           H  
ATOM   2163  CA  TYR A 136      -5.421 -12.819  -9.745  1.00 97.39           C  
ATOM   2164  HA  TYR A 136      -5.628 -13.801  -9.320  1.00 97.39           H  
ATOM   2165  C   TYR A 136      -4.869 -11.954  -8.595  1.00 97.39           C  
ATOM   2166  CB  TYR A 136      -4.451 -13.024 -10.915  1.00 97.39           C  
ATOM   2167  HB2 TYR A 136      -3.457 -13.252 -10.530  1.00 97.39           H  
ATOM   2168  HB3 TYR A 136      -4.382 -12.108 -11.501  1.00 97.39           H  
ATOM   2169  O   TYR A 136      -5.368 -10.873  -8.306  1.00 97.39           O  
ATOM   2170  CG  TYR A 136      -4.869 -14.134 -11.854  1.00 97.39           C  
ATOM   2171  CD1 TYR A 136      -4.705 -15.478 -11.469  1.00 97.39           C  
ATOM   2172  HD1 TYR A 136      -4.278 -15.716 -10.506  1.00 97.39           H  
ATOM   2173  CD2 TYR A 136      -5.431 -13.823 -13.106  1.00 97.39           C  
ATOM   2174  HD2 TYR A 136      -5.590 -12.791 -13.383  1.00 97.39           H  
ATOM   2175  CE1 TYR A 136      -5.091 -16.510 -12.345  1.00 97.39           C  
ATOM   2176  HE1 TYR A 136      -4.970 -17.546 -12.064  1.00 97.39           H  
ATOM   2177  CE2 TYR A 136      -5.790 -14.850 -13.997  1.00 97.39           C  
ATOM   2178  HE2 TYR A 136      -6.204 -14.598 -14.962  1.00 97.39           H  
ATOM   2179  OH  TYR A 136      -5.971 -17.196 -14.464  1.00 97.39           O  
ATOM   2180  HH  TYR A 136      -6.292 -16.839 -15.295  1.00 97.39           H  
ATOM   2181  CZ  TYR A 136      -5.620 -16.197 -13.614  1.00 97.39           C  
ATOM   2182  N   ASN A 137      -3.880 -12.459  -7.856  1.00 97.67           N  
ATOM   2183  H   ASN A 137      -3.469 -13.337  -8.141  1.00 97.67           H  
ATOM   2184  CA  ASN A 137      -3.291 -11.734  -6.726  1.00 97.67           C  
ATOM   2185  HA  ASN A 137      -4.016 -11.007  -6.360  1.00 97.67           H  
ATOM   2186  C   ASN A 137      -2.054 -10.924  -7.154  1.00 97.67           C  
ATOM   2187  CB  ASN A 137      -3.012 -12.710  -5.573  1.00 97.67           C  
ATOM   2188  HB2 ASN A 137      -2.211 -13.388  -5.865  1.00 97.67           H  
ATOM   2189  HB3 ASN A 137      -3.907 -13.300  -5.374  1.00 97.67           H  
ATOM   2190  O   ASN A 137      -0.975 -11.081  -6.578  1.00 97.67           O  
ATOM   2191  CG  ASN A 137      -2.608 -12.002  -4.288  1.00 97.67           C  
ATOM   2192  ND2 ASN A 137      -2.139 -12.744  -3.312  1.00 97.67           N  
ATOM   2193 HD21 ASN A 137      -1.863 -12.262  -2.468  1.00 97.67           H  
ATOM   2194 HD22 ASN A 137      -2.060 -13.744  -3.433  1.00 97.67           H  
ATOM   2195  OD1 ASN A 137      -2.688 -10.794  -4.123  1.00 97.67           O  
ATOM   2196  N   GLU A 138      -2.167 -10.089  -8.186  1.00 96.42           N  
ATOM   2197  H   GLU A 138      -3.025 -10.056  -8.718  1.00 96.42           H  
ATOM   2198  CA  GLU A 138      -1.024  -9.316  -8.686  1.00 96.42           C  
ATOM   2199  HA  GLU A 138      -0.180  -9.989  -8.837  1.00 96.42           H  
ATOM   2200  C   GLU A 138      -0.562  -8.244  -7.702  1.00 96.42           C  
ATOM   2201  CB  GLU A 138      -1.331  -8.649 -10.026  1.00 96.42           C  
ATOM   2202  HB2 GLU A 138      -0.464  -8.042 -10.288  1.00 96.42           H  
ATOM   2203  HB3 GLU A 138      -2.180  -7.972  -9.923  1.00 96.42           H  
ATOM   2204  O   GLU A 138       0.631  -7.946  -7.638  1.00 96.42           O  
ATOM   2205  CG  GLU A 138      -1.562  -9.645 -11.162  1.00 96.42           C  
ATOM   2206  HG2 GLU A 138      -1.119 -10.612 -10.923  1.00 96.42           H  
ATOM   2207  HG3 GLU A 138      -1.079  -9.265 -12.062  1.00 96.42           H  
ATOM   2208  CD  GLU A 138      -3.052  -9.789 -11.408  1.00 96.42           C  
ATOM   2209  OE1 GLU A 138      -3.493  -9.623 -12.554  1.00 96.42           O  
ATOM   2210  OE2 GLU A 138      -3.797 -10.024 -10.438  1.00 96.42           O  
ATOM   2211  N   PHE A 139      -1.463  -7.706  -6.872  1.00 97.84           N  
ATOM   2212  H   PHE A 139      -2.436  -7.952  -6.985  1.00 97.84           H  
ATOM   2213  CA  PHE A 139      -1.081  -6.688  -5.895  1.00 97.84           C  
ATOM   2214  HA  PHE A 139      -0.512  -5.939  -6.447  1.00 97.84           H  
ATOM   2215  C   PHE A 139      -0.129  -7.236  -4.811  1.00 97.84           C  
ATOM   2216  CB  PHE A 139      -2.328  -5.970  -5.361  1.00 97.84           C  
ATOM   2217  HB2 PHE A 139      -2.893  -5.588  -6.211  1.00 97.84           H  
ATOM   2218  HB3 PHE A 139      -2.978  -6.687  -4.860  1.00 97.84           H  
ATOM   2219  O   PHE A 139       0.674  -6.485  -4.263  1.00 97.84           O  
ATOM   2220  CG  PHE A 139      -2.069  -4.795  -4.440  1.00 97.84           C  
ATOM   2221  CD1 PHE A 139      -2.744  -4.681  -3.209  1.00 97.84           C  
ATOM   2222  HD1 PHE A 139      -3.426  -5.455  -2.890  1.00 97.84           H  
ATOM   2223  CD2 PHE A 139      -1.184  -3.778  -4.842  1.00 97.84           C  
ATOM   2224  HD2 PHE A 139      -0.670  -3.841  -5.789  1.00 97.84           H  
ATOM   2225  CE1 PHE A 139      -2.538  -3.553  -2.393  1.00 97.84           C  
ATOM   2226  HE1 PHE A 139      -3.052  -3.469  -1.447  1.00 97.84           H  
ATOM   2227  CE2 PHE A 139      -0.952  -2.674  -4.008  1.00 97.84           C  
ATOM   2228  HE2 PHE A 139      -0.238  -1.917  -4.300  1.00 97.84           H  
ATOM   2229  CZ  PHE A 139      -1.640  -2.550  -2.792  1.00 97.84           C  
ATOM   2230  HZ  PHE A 139      -1.459  -1.698  -2.154  1.00 97.84           H  
ATOM   2231  N   ASN A 140      -0.067  -8.559  -4.599  1.00 98.01           N  
ATOM   2232  H   ASN A 140      -0.700  -9.161  -5.105  1.00 98.01           H  
ATOM   2233  CA  ASN A 140       0.956  -9.169  -3.741  1.00 98.01           C  
ATOM   2234  HA  ASN A 140       0.916  -8.671  -2.772  1.00 98.01           H  
ATOM   2235  C   ASN A 140       2.396  -8.987  -4.264  1.00 98.01           C  
ATOM   2236  CB  ASN A 140       0.611 -10.645  -3.525  1.00 98.01           C  
ATOM   2237  HB2 ASN A 140      -0.382 -10.696  -3.078  1.00 98.01           H  
ATOM   2238  HB3 ASN A 140       0.601 -11.171  -4.480  1.00 98.01           H  
ATOM   2239  O   ASN A 140       3.340  -9.097  -3.484  1.00 98.01           O  
ATOM   2240  CG  ASN A 140       1.561 -11.331  -2.560  1.00 98.01           C  
ATOM   2241  ND2 ASN A 140       2.371 -12.252  -3.029  1.00 98.01           N  
ATOM   2242 HD21 ASN A 140       3.015 -12.652  -2.362  1.00 98.01           H  
ATOM   2243 HD22 ASN A 140       2.387 -12.459  -4.017  1.00 98.01           H  
ATOM   2244  OD1 ASN A 140       1.580 -11.059  -1.372  1.00 98.01           O  
ATOM   2245  N   HIS A 141       2.600  -8.656  -5.545  1.00 97.88           N  
ATOM   2246  H   HIS A 141       1.806  -8.548  -6.159  1.00 97.88           H  
ATOM   2247  CA  HIS A 141       3.920  -8.257  -6.055  1.00 97.88           C  
ATOM   2248  HA  HIS A 141       4.608  -9.097  -5.956  1.00 97.88           H  
ATOM   2249  C   HIS A 141       4.512  -7.072  -5.277  1.00 97.88           C  
ATOM   2250  CB  HIS A 141       3.782  -7.906  -7.537  1.00 97.88           C  
ATOM   2251  HB2 HIS A 141       3.407  -8.792  -8.049  1.00 97.88           H  
ATOM   2252  HB3 HIS A 141       3.056  -7.101  -7.655  1.00 97.88           H  
ATOM   2253  O   HIS A 141       5.731  -6.998  -5.103  1.00 97.88           O  
ATOM   2254  CG  HIS A 141       5.068  -7.476  -8.195  1.00 97.88           C  
ATOM   2255  CD2 HIS A 141       5.451  -6.191  -8.474  1.00 97.88           C  
ATOM   2256  HD2 HIS A 141       4.892  -5.298  -8.235  1.00 97.88           H  
ATOM   2257  ND1 HIS A 141       6.044  -8.307  -8.693  1.00 97.88           N  
ATOM   2258  HD1 HIS A 141       5.968  -9.309  -8.796  1.00 97.88           H  
ATOM   2259  CE1 HIS A 141       6.981  -7.544  -9.279  1.00 97.88           C  
ATOM   2260  HE1 HIS A 141       7.827  -7.916  -9.837  1.00 97.88           H  
ATOM   2261  NE2 HIS A 141       6.678  -6.246  -9.147  1.00 97.88           N  
ATOM   2262  N   HIS A 142       3.639  -6.202  -4.766  1.00 98.27           N  
ATOM   2263  H   HIS A 142       2.656  -6.380  -4.913  1.00 98.27           H  
ATOM   2264  CA  HIS A 142       3.956  -4.989  -4.018  1.00 98.27           C  
ATOM   2265  HA  HIS A 142       4.902  -4.582  -4.374  1.00 98.27           H  
ATOM   2266  C   HIS A 142       4.099  -5.221  -2.505  1.00 98.27           C  
ATOM   2267  CB  HIS A 142       2.853  -3.966  -4.318  1.00 98.27           C  
ATOM   2268  HB2 HIS A 142       3.082  -3.044  -3.783  1.00 98.27           H  
ATOM   2269  HB3 HIS A 142       1.892  -4.323  -3.945  1.00 98.27           H  
ATOM   2270  O   HIS A 142       4.470  -4.307  -1.771  1.00 98.27           O  
ATOM   2271  CG  HIS A 142       2.739  -3.647  -5.786  1.00 98.27           C  
ATOM   2272  CD2 HIS A 142       2.025  -4.300  -6.755  1.00 98.27           C  
ATOM   2273  HD2 HIS A 142       1.405  -5.171  -6.604  1.00 98.27           H  
ATOM   2274  ND1 HIS A 142       3.442  -2.661  -6.411  1.00 98.27           N  
ATOM   2275  HD1 HIS A 142       4.084  -2.036  -5.945  1.00 98.27           H  
ATOM   2276  CE1 HIS A 142       3.152  -2.687  -7.711  1.00 98.27           C  
ATOM   2277  HE1 HIS A 142       3.563  -1.991  -8.427  1.00 98.27           H  
ATOM   2278  NE2 HIS A 142       2.299  -3.687  -7.987  1.00 98.27           N  
ATOM   2279  N   ASN A 143       3.814  -6.430  -2.015  1.00 98.55           N  
ATOM   2280  H   ASN A 143       3.577  -7.174  -2.655  1.00 98.55           H  
ATOM   2281  CA  ASN A 143       3.903  -6.744  -0.593  1.00 98.55           C  
ATOM   2282  HA  ASN A 143       3.267  -6.042  -0.054  1.00 98.55           H  
ATOM   2283  C   ASN A 143       5.347  -6.570  -0.080  1.00 98.55           C  
ATOM   2284  CB  ASN A 143       3.360  -8.167  -0.381  1.00 98.55           C  
ATOM   2285  HB2 ASN A 143       4.090  -8.893  -0.739  1.00 98.55           H  
ATOM   2286  HB3 ASN A 143       2.443  -8.291  -0.957  1.00 98.55           H  
ATOM   2287  O   ASN A 143       6.303  -6.955  -0.761  1.00 98.55           O  
ATOM   2288  CG  ASN A 143       3.011  -8.482   1.059  1.00 98.55           C  
ATOM   2289  ND2 ASN A 143       2.665  -9.716   1.322  1.00 98.55           N  
ATOM   2290 HD21 ASN A 143       2.189  -9.870   2.200  1.00 98.55           H  
ATOM   2291 HD22 ASN A 143       2.504 -10.352   0.554  1.00 98.55           H  
ATOM   2292  OD1 ASN A 143       2.977  -7.627   1.926  1.00 98.55           O  
ATOM   2293  N   ASN A 144       5.499  -5.999   1.117  1.00 98.62           N  
ATOM   2294  H   ASN A 144       4.667  -5.742   1.628  1.00 98.62           H  
ATOM   2295  CA  ASN A 144       6.765  -5.618   1.755  1.00 98.62           C  
ATOM   2296  HA  ASN A 144       6.493  -5.140   2.696  1.00 98.62           H  
ATOM   2297  C   ASN A 144       7.578  -4.544   0.993  1.00 98.62           C  
ATOM   2298  CB  ASN A 144       7.525  -6.909   2.124  1.00 98.62           C  
ATOM   2299  HB2 ASN A 144       6.857  -7.554   2.694  1.00 98.62           H  
ATOM   2300  HB3 ASN A 144       7.800  -7.438   1.211  1.00 98.62           H  
ATOM   2301  O   ASN A 144       8.751  -4.331   1.305  1.00 98.62           O  
ATOM   2302  CG  ASN A 144       8.774  -6.711   2.967  1.00 98.62           C  
ATOM   2303  ND2 ASN A 144       9.907  -7.176   2.494  1.00 98.62           N  
ATOM   2304 HD21 ASN A 144      10.729  -7.008   3.057  1.00 98.62           H  
ATOM   2305 HD22 ASN A 144       9.934  -7.544   1.554  1.00 98.62           H  
ATOM   2306  OD1 ASN A 144       8.777  -6.186   4.068  1.00 98.62           O  
ATOM   2307  N   MET A 145       6.989  -3.856   0.006  1.00 98.61           N  
ATOM   2308  H   MET A 145       6.024  -4.051  -0.219  1.00 98.61           H  
ATOM   2309  CA  MET A 145       7.639  -2.743  -0.697  1.00 98.61           C  
ATOM   2310  HA  MET A 145       8.718  -2.896  -0.678  1.00 98.61           H  
ATOM   2311  C   MET A 145       7.368  -1.409  -0.009  1.00 98.61           C  
ATOM   2312  CB  MET A 145       7.220  -2.668  -2.167  1.00 98.61           C  
ATOM   2313  HB2 MET A 145       6.152  -2.460  -2.226  1.00 98.61           H  
ATOM   2314  HB3 MET A 145       7.743  -1.842  -2.649  1.00 98.61           H  
ATOM   2315  O   MET A 145       6.309  -1.192   0.581  1.00 98.61           O  
ATOM   2316  CG  MET A 145       7.515  -3.945  -2.951  1.00 98.61           C  
ATOM   2317  HG2 MET A 145       6.985  -4.784  -2.500  1.00 98.61           H  
ATOM   2318  HG3 MET A 145       7.084  -3.788  -3.940  1.00 98.61           H  
ATOM   2319  SD  MET A 145       9.267  -4.385  -3.163  1.00 98.61           S  
ATOM   2320  CE  MET A 145       9.550  -5.465  -1.737  1.00 98.61           C  
ATOM   2321  HE1 MET A 145       8.685  -6.109  -1.579  1.00 98.61           H  
ATOM   2322  HE2 MET A 145       9.727  -4.854  -0.852  1.00 98.61           H  
ATOM   2323  HE3 MET A 145      10.435  -6.075  -1.918  1.00 98.61           H  
ATOM   2324  N   LYS A 146       8.344  -0.508  -0.109  1.00 98.73           N  
ATOM   2325  H   LYS A 146       9.130  -0.738  -0.700  1.00 98.73           H  
ATOM   2326  CA  LYS A 146       8.266   0.874   0.370  1.00 98.73           C  
ATOM   2327  HA  LYS A 146       7.726   0.919   1.316  1.00 98.73           H  
ATOM   2328  C   LYS A 146       7.500   1.728  -0.633  1.00 98.73           C  
ATOM   2329  CB  LYS A 146       9.689   1.387   0.587  1.00 98.73           C  
ATOM   2330  HB2 LYS A 146       9.676   2.462   0.769  1.00 98.73           H  
ATOM   2331  HB3 LYS A 146      10.264   1.199  -0.319  1.00 98.73           H  
ATOM   2332  O   LYS A 146       7.427   1.396  -1.815  1.00 98.73           O  
ATOM   2333  CG  LYS A 146      10.343   0.685   1.788  1.00 98.73           C  
ATOM   2334  HG2 LYS A 146      10.009  -0.349   1.875  1.00 98.73           H  
ATOM   2335  HG3 LYS A 146      10.042   1.207   2.696  1.00 98.73           H  
ATOM   2336  CD  LYS A 146      11.863   0.677   1.645  1.00 98.73           C  
ATOM   2337  HD2 LYS A 146      12.183   1.571   1.110  1.00 98.73           H  
ATOM   2338  HD3 LYS A 146      12.162  -0.173   1.031  1.00 98.73           H  
ATOM   2339  CE  LYS A 146      12.514   0.575   3.027  1.00 98.73           C  
ATOM   2340  HE2 LYS A 146      11.850   1.038   3.757  1.00 98.73           H  
ATOM   2341  HE3 LYS A 146      12.626  -0.472   3.308  1.00 98.73           H  
ATOM   2342  NZ  LYS A 146      13.806   1.289   3.034  1.00 98.73           N  
ATOM   2343  HZ1 LYS A 146      14.441   0.906   2.349  1.00 98.73           H  
ATOM   2344  HZ2 LYS A 146      13.598   2.242   2.772  1.00 98.73           H  
ATOM   2345  HZ3 LYS A 146      14.202   1.293   3.964  1.00 98.73           H  
ATOM   2346  N   PHE A 147       6.903   2.814  -0.161  1.00 98.73           N  
ATOM   2347  H   PHE A 147       7.015   3.060   0.812  1.00 98.73           H  
ATOM   2348  CA  PHE A 147       6.195   3.742  -1.034  1.00 98.73           C  
ATOM   2349  HA  PHE A 147       5.624   3.171  -1.767  1.00 98.73           H  
ATOM   2350  C   PHE A 147       7.200   4.621  -1.782  1.00 98.73           C  
ATOM   2351  CB  PHE A 147       5.213   4.564  -0.196  1.00 98.73           C  
ATOM   2352  HB2 PHE A 147       4.764   3.909   0.550  1.00 98.73           H  
ATOM   2353  HB3 PHE A 147       5.750   5.347   0.339  1.00 98.73           H  
ATOM   2354  O   PHE A 147       8.121   5.144  -1.161  1.00 98.73           O  
ATOM   2355  CG  PHE A 147       4.084   5.169  -1.001  1.00 98.73           C  
ATOM   2356  CD1 PHE A 147       4.138   6.497  -1.460  1.00 98.73           C  
ATOM   2357  HD1 PHE A 147       5.011   7.103  -1.267  1.00 98.73           H  
ATOM   2358  CD2 PHE A 147       2.953   4.386  -1.281  1.00 98.73           C  
ATOM   2359  HD2 PHE A 147       2.924   3.358  -0.952  1.00 98.73           H  
ATOM   2360  CE1 PHE A 147       3.047   7.034  -2.168  1.00 98.73           C  
ATOM   2361  HE1 PHE A 147       3.081   8.055  -2.517  1.00 98.73           H  
ATOM   2362  CE2 PHE A 147       1.860   4.920  -1.979  1.00 98.73           C  
ATOM   2363  HE2 PHE A 147       0.987   4.311  -2.163  1.00 98.73           H  
ATOM   2364  CZ  PHE A 147       1.907   6.250  -2.421  1.00 98.73           C  
ATOM   2365  HZ  PHE A 147       1.067   6.667  -2.956  1.00 98.73           H  
ATOM   2366  N   SER A 148       7.005   4.834  -3.078  1.00 98.45           N  
ATOM   2367  H   SER A 148       6.258   4.333  -3.537  1.00 98.45           H  
ATOM   2368  CA  SER A 148       7.773   5.779  -3.899  1.00 98.45           C  
ATOM   2369  HA  SER A 148       8.516   6.291  -3.288  1.00 98.45           H  
ATOM   2370  C   SER A 148       6.842   6.831  -4.492  1.00 98.45           C  
ATOM   2371  CB  SER A 148       8.513   5.054  -5.025  1.00 98.45           C  
ATOM   2372  HB2 SER A 148       7.791   4.486  -5.612  1.00 98.45           H  
ATOM   2373  HB3 SER A 148       9.007   5.782  -5.669  1.00 98.45           H  
ATOM   2374  O   SER A 148       5.667   6.556  -4.722  1.00 98.45           O  
ATOM   2375  OG  SER A 148       9.472   4.166  -4.503  1.00 98.45           O  
ATOM   2376  HG  SER A 148       9.849   3.651  -5.219  1.00 98.45           H  
ATOM   2377  N   THR A 149       7.366   8.024  -4.761  1.00 97.60           N  
ATOM   2378  H   THR A 149       8.351   8.152  -4.579  1.00 97.60           H  
ATOM   2379  CA  THR A 149       6.680   9.151  -5.421  1.00 97.60           C  
ATOM   2380  HA  THR A 149       5.796   8.777  -5.937  1.00 97.60           H  
ATOM   2381  C   THR A 149       7.604   9.773  -6.471  1.00 97.60           C  
ATOM   2382  CB  THR A 149       6.243  10.227  -4.407  1.00 97.60           C  
ATOM   2383  HB  THR A 149       5.805  11.078  -4.927  1.00 97.60           H  
ATOM   2384  O   THR A 149       8.793   9.481  -6.453  1.00 97.60           O  
ATOM   2385  CG2 THR A 149       5.181   9.672  -3.465  1.00 97.60           C  
ATOM   2386 HG21 THR A 149       4.759  10.485  -2.873  1.00 97.60           H  
ATOM   2387 HG22 THR A 149       4.381   9.222  -4.052  1.00 97.60           H  
ATOM   2388 HG23 THR A 149       5.615   8.921  -2.805  1.00 97.60           H  
ATOM   2389  OG1 THR A 149       7.324  10.689  -3.630  1.00 97.60           O  
ATOM   2390  HG1 THR A 149       7.516  11.595  -3.882  1.00 97.60           H  
ATOM   2391  N   PRO A 150       7.131  10.645  -7.378  1.00 95.57           N  
ATOM   2392  CA  PRO A 150       7.964  11.262  -8.420  1.00 95.57           C  
ATOM   2393  HA  PRO A 150       8.320  10.474  -9.083  1.00 95.57           H  
ATOM   2394  C   PRO A 150       9.200  12.031  -7.924  1.00 95.57           C  
ATOM   2395  CB  PRO A 150       7.016  12.190  -9.188  1.00 95.57           C  
ATOM   2396  HB2 PRO A 150       7.028  13.187  -8.747  1.00 95.57           H  
ATOM   2397  HB3 PRO A 150       7.271  12.236 -10.247  1.00 95.57           H  
ATOM   2398  O   PRO A 150      10.135  12.249  -8.690  1.00 95.57           O  
ATOM   2399  CG  PRO A 150       5.642  11.560  -8.969  1.00 95.57           C  
ATOM   2400  HG2 PRO A 150       5.495  10.732  -9.663  1.00 95.57           H  
ATOM   2401  HG3 PRO A 150       4.836  12.290  -9.043  1.00 95.57           H  
ATOM   2402  CD  PRO A 150       5.744  11.025  -7.554  1.00 95.57           C  
ATOM   2403  HD2 PRO A 150       5.543  11.841  -6.860  1.00 95.57           H  
ATOM   2404  HD3 PRO A 150       5.054  10.194  -7.409  1.00 95.57           H  
ATOM   2405  N   ASP A 151       9.208  12.446  -6.658  1.00 96.86           N  
ATOM   2406  H   ASP A 151       8.380  12.290  -6.101  1.00 96.86           H  
ATOM   2407  CA  ASP A 151      10.293  13.147  -5.964  1.00 96.86           C  
ATOM   2408  HA  ASP A 151      11.046  13.444  -6.694  1.00 96.86           H  
ATOM   2409  C   ASP A 151      11.016  12.285  -4.908  1.00 96.86           C  
ATOM   2410  CB  ASP A 151       9.722  14.428  -5.330  1.00 96.86           C  
ATOM   2411  HB2 ASP A 151       9.239  15.025  -6.104  1.00 96.86           H  
ATOM   2412  HB3 ASP A 151      10.543  15.018  -4.922  1.00 96.86           H  
ATOM   2413  O   ASP A 151      11.951  12.769  -4.266  1.00 96.86           O  
ATOM   2414  CG  ASP A 151       8.702  14.146  -4.217  1.00 96.86           C  
ATOM   2415  OD1 ASP A 151       7.922  13.170  -4.343  1.00 96.86           O  
ATOM   2416  OD2 ASP A 151       8.625  14.924  -3.244  1.00 96.86           O  
ATOM   2417  N   ARG A 152      10.609  11.022  -4.706  1.00 97.17           N  
ATOM   2418  H   ARG A 152       9.854  10.664  -5.273  1.00 97.17           H  
ATOM   2419  CA  ARG A 152      11.259  10.097  -3.769  1.00 97.17           C  
ATOM   2420  HA  ARG A 152      12.298  10.408  -3.661  1.00 97.17           H  
ATOM   2421  C   ARG A 152      11.270   8.653  -4.271  1.00 97.17           C  
ATOM   2422  CB  ARG A 152      10.582  10.207  -2.396  1.00 97.17           C  
ATOM   2423  HB2 ARG A 152       9.567   9.812  -2.442  1.00 97.17           H  
ATOM   2424  HB3 ARG A 152      10.533  11.259  -2.114  1.00 97.17           H  
ATOM   2425  O   ARG A 152      10.233   7.994  -4.316  1.00 97.17           O  
ATOM   2426  CG  ARG A 152      11.391   9.425  -1.351  1.00 97.17           C  
ATOM   2427  HG2 ARG A 152      12.442   9.706  -1.418  1.00 97.17           H  
ATOM   2428  HG3 ARG A 152      11.315   8.359  -1.568  1.00 97.17           H  
ATOM   2429  CD  ARG A 152      10.913   9.675   0.080  1.00 97.17           C  
ATOM   2430  HD2 ARG A 152      11.468   9.012   0.744  1.00 97.17           H  
ATOM   2431  HD3 ARG A 152       9.854   9.425   0.149  1.00 97.17           H  
ATOM   2432  NE  ARG A 152      11.141  11.072   0.489  1.00 97.17           N  
ATOM   2433  HE  ARG A 152      11.517  11.686  -0.220  1.00 97.17           H  
ATOM   2434  NH1 ARG A 152      10.288  10.923   2.610  1.00 97.17           N  
ATOM   2435 HH11 ARG A 152       9.941  11.377   3.443  1.00 97.17           H  
ATOM   2436 HH12 ARG A 152       9.920  10.012   2.378  1.00 97.17           H  
ATOM   2437  NH2 ARG A 152      11.144  12.849   1.912  1.00 97.17           N  
ATOM   2438 HH21 ARG A 152      11.525  13.428   1.178  1.00 97.17           H  
ATOM   2439 HH22 ARG A 152      10.877  13.245   2.802  1.00 97.17           H  
ATOM   2440  CZ  ARG A 152      10.855  11.605   1.661  1.00 97.17           C  
ATOM   2441  N   ASP A 153      12.470   8.160  -4.556  1.00 97.75           N  
ATOM   2442  H   ASP A 153      13.278   8.764  -4.499  1.00 97.75           H  
ATOM   2443  CA  ASP A 153      12.714   6.785  -4.981  1.00 97.75           C  
ATOM   2444  HA  ASP A 153      11.822   6.400  -5.475  1.00 97.75           H  
ATOM   2445  C   ASP A 153      13.030   5.870  -3.791  1.00 97.75           C  
ATOM   2446  CB  ASP A 153      13.854   6.770  -6.008  1.00 97.75           C  
ATOM   2447  HB2 ASP A 153      14.801   6.977  -5.509  1.00 97.75           H  
ATOM   2448  HB3 ASP A 153      13.692   7.560  -6.741  1.00 97.75           H  
ATOM   2449  O   ASP A 153      14.045   6.043  -3.114  1.00 97.75           O  
ATOM   2450  CG  ASP A 153      13.947   5.433  -6.743  1.00 97.75           C  
ATOM   2451  OD1 ASP A 153      13.173   4.517  -6.372  1.00 97.75           O  
ATOM   2452  OD2 ASP A 153      14.766   5.394  -7.686  1.00 97.75           O  
ATOM   2453  N   ASN A 154      12.142   4.915  -3.527  1.00 97.90           N  
ATOM   2454  H   ASN A 154      11.336   4.844  -4.133  1.00 97.90           H  
ATOM   2455  CA  ASN A 154      12.326   3.843  -2.552  1.00 97.90           C  
ATOM   2456  HA  ASN A 154      13.363   3.839  -2.218  1.00 97.90           H  
ATOM   2457  C   ASN A 154      12.054   2.454  -3.166  1.00 97.90           C  
ATOM   2458  CB  ASN A 154      11.407   4.089  -1.344  1.00 97.90           C  
ATOM   2459  HB2 ASN A 154      11.574   3.303  -0.608  1.00 97.90           H  
ATOM   2460  HB3 ASN A 154      10.374   4.017  -1.684  1.00 97.90           H  
ATOM   2461  O   ASN A 154      11.867   1.491  -2.413  1.00 97.90           O  
ATOM   2462  CG  ASN A 154      11.620   5.407  -0.628  1.00 97.90           C  
ATOM   2463  ND2 ASN A 154      10.558   6.118  -0.343  1.00 97.90           N  
ATOM   2464 HD21 ASN A 154      10.690   7.009   0.114  1.00 97.90           H  
ATOM   2465 HD22 ASN A 154       9.663   5.795  -0.682  1.00 97.90           H  
ATOM   2466  OD1 ASN A 154      12.704   5.792  -0.220  1.00 97.90           O  
ATOM   2467  N   ASP A 155      11.963   2.352  -4.498  1.00 97.74           N  
ATOM   2468  H   ASP A 155      12.320   3.104  -5.070  1.00 97.74           H  
ATOM   2469  CA  ASP A 155      11.671   1.084  -5.164  1.00 97.74           C  
ATOM   2470  HA  ASP A 155      11.031   0.507  -4.496  1.00 97.74           H  
ATOM   2471  C   ASP A 155      12.940   0.221  -5.331  1.00 97.74           C  
ATOM   2472  CB  ASP A 155      10.805   1.317  -6.414  1.00 97.74           C  
ATOM   2473  HB2 ASP A 155      10.430   0.352  -6.754  1.00 97.74           H  
ATOM   2474  HB3 ASP A 155       9.938   1.903  -6.110  1.00 97.74           H  
ATOM   2475  O   ASP A 155      14.018   0.567  -4.846  1.00 97.74           O  
ATOM   2476  CG  ASP A 155      11.474   2.004  -7.602  1.00 97.74           C  
ATOM   2477  OD1 ASP A 155      12.383   1.352  -8.153  1.00 97.74           O  
ATOM   2478  OD2 ASP A 155      10.902   3.019  -8.081  1.00 97.74           O  
ATOM   2479  N   LEU A 156      12.797  -0.985  -5.891  1.00 96.98           N  
ATOM   2480  H   LEU A 156      11.923  -1.188  -6.355  1.00 96.98           H  
ATOM   2481  CA  LEU A 156      13.905  -1.933  -6.077  1.00 96.98           C  
ATOM   2482  HA  LEU A 156      14.767  -1.591  -5.505  1.00 96.98           H  
ATOM   2483  C   LEU A 156      14.388  -1.988  -7.533  1.00 96.98           C  
ATOM   2484  CB  LEU A 156      13.512  -3.335  -5.564  1.00 96.98           C  
ATOM   2485  HB2 LEU A 156      14.370  -3.993  -5.701  1.00 96.98           H  
ATOM   2486  HB3 LEU A 156      12.702  -3.715  -6.187  1.00 96.98           H  
ATOM   2487  O   LEU A 156      15.150  -2.893  -7.888  1.00 96.98           O  
ATOM   2488  CG  LEU A 156      13.078  -3.426  -4.093  1.00 96.98           C  
ATOM   2489  HG  LEU A 156      12.148  -2.876  -3.948  1.00 96.98           H  
ATOM   2490  CD1 LEU A 156      12.833  -4.899  -3.743  1.00 96.98           C  
ATOM   2491 HD11 LEU A 156      13.754  -5.468  -3.865  1.00 96.98           H  
ATOM   2492 HD12 LEU A 156      12.058  -5.299  -4.397  1.00 96.98           H  
ATOM   2493 HD13 LEU A 156      12.494  -4.967  -2.709  1.00 96.98           H  
ATOM   2494  CD2 LEU A 156      14.133  -2.889  -3.125  1.00 96.98           C  
ATOM   2495 HD21 LEU A 156      14.256  -1.818  -3.286  1.00 96.98           H  
ATOM   2496 HD22 LEU A 156      13.805  -3.038  -2.096  1.00 96.98           H  
ATOM   2497 HD23 LEU A 156      15.089  -3.386  -3.291  1.00 96.98           H  
ATOM   2498  N   SER A 157      13.906  -1.093  -8.397  1.00 95.26           N  
ATOM   2499  H   SER A 157      13.380  -0.304  -8.049  1.00 95.26           H  
ATOM   2500  CA  SER A 157      14.346  -1.025  -9.782  1.00 95.26           C  
ATOM   2501  HA  SER A 157      14.394  -2.041 -10.175  1.00 95.26           H  
ATOM   2502  C   SER A 157      15.741  -0.410  -9.886  1.00 95.26           C  
ATOM   2503  CB  SER A 157      13.339  -0.238 -10.622  1.00 95.26           C  
ATOM   2504  HB2 SER A 157      13.410   0.824 -10.390  1.00 95.26           H  
ATOM   2505  HB3 SER A 157      12.332  -0.580 -10.385  1.00 95.26           H  
ATOM   2506  O   SER A 157      16.225   0.279  -8.996  1.00 95.26           O  
ATOM   2507  OG  SER A 157      13.597  -0.463 -12.002  1.00 95.26           O  
ATOM   2508  HG  SER A 157      13.182  -1.305 -12.203  1.00 95.26           H  
ATOM   2509  N   ASN A 158      16.407  -0.653 -11.017  1.00 92.23           N  
ATOM   2510  H   ASN A 158      15.925  -1.190 -11.724  1.00 92.23           H  
ATOM   2511  CA  ASN A 158      17.598   0.118 -11.387  1.00 92.23           C  
ATOM   2512  HA  ASN A 158      18.219   0.271 -10.504  1.00 92.23           H  
ATOM   2513  C   ASN A 158      17.230   1.513 -11.925  1.00 92.23           C  
ATOM   2514  CB  ASN A 158      18.396  -0.662 -12.442  1.00 92.23           C  
ATOM   2515  HB2 ASN A 158      19.197  -0.025 -12.816  1.00 92.23           H  
ATOM   2516  HB3 ASN A 158      17.740  -0.907 -13.278  1.00 92.23           H  
ATOM   2517  O   ASN A 158      18.107   2.361 -12.082  1.00 92.23           O  
ATOM   2518  CG  ASN A 158      19.047  -1.926 -11.914  1.00 92.23           C  
ATOM   2519  ND2 ASN A 158      19.218  -2.917 -12.758  1.00 92.23           N  
ATOM   2520 HD21 ASN A 158      18.902  -2.838 -13.714  1.00 92.23           H  
ATOM   2521 HD22 ASN A 158      19.655  -3.739 -12.366  1.00 92.23           H  
ATOM   2522  OD1 ASN A 158      19.452  -2.053 -10.775  1.00 92.23           O  
ATOM   2523  N   GLY A 159      15.963   1.715 -12.298  1.00 91.76           N  
ATOM   2524  H   GLY A 159      15.292   1.003 -12.046  1.00 91.76           H  
ATOM   2525  CA  GLY A 159      15.405   3.016 -12.644  1.00 91.76           C  
ATOM   2526  HA2 GLY A 159      16.199   3.731 -12.861  1.00 91.76           H  
ATOM   2527  HA3 GLY A 159      14.775   2.912 -13.528  1.00 91.76           H  
ATOM   2528  C   GLY A 159      14.556   3.569 -11.505  1.00 91.76           C  
ATOM   2529  O   GLY A 159      14.486   2.978 -10.442  1.00 91.76           O  
ATOM   2530  N   PHE A 160      13.871   4.678 -11.768  1.00 92.63           N  
ATOM   2531  H   PHE A 160      13.978   5.115 -12.672  1.00 92.63           H  
ATOM   2532  CA  PHE A 160      12.961   5.301 -10.814  1.00 92.63           C  
ATOM   2533  HA  PHE A 160      13.083   4.845  -9.832  1.00 92.63           H  
ATOM   2534  C   PHE A 160      11.524   5.079 -11.296  1.00 92.63           C  
ATOM   2535  CB  PHE A 160      13.359   6.779 -10.712  1.00 92.63           C  
ATOM   2536  HB2 PHE A 160      13.242   7.247 -11.689  1.00 92.63           H  
ATOM   2537  HB3 PHE A 160      14.418   6.815 -10.455  1.00 92.63           H  
ATOM   2538  O   PHE A 160      11.049   5.802 -12.179  1.00 92.63           O  
ATOM   2539  CG  PHE A 160      12.636   7.628  -9.688  1.00 92.63           C  
ATOM   2540  CD1 PHE A 160      12.943   9.000  -9.646  1.00 92.63           C  
ATOM   2541  HD1 PHE A 160      13.656   9.413 -10.344  1.00 92.63           H  
ATOM   2542  CD2 PHE A 160      11.739   7.079  -8.748  1.00 92.63           C  
ATOM   2543  HD2 PHE A 160      11.551   6.016  -8.697  1.00 92.63           H  
ATOM   2544  CE1 PHE A 160      12.362   9.826  -8.675  1.00 92.63           C  
ATOM   2545  HE1 PHE A 160      12.602  10.878  -8.631  1.00 92.63           H  
ATOM   2546  CE2 PHE A 160      11.152   7.910  -7.783  1.00 92.63           C  
ATOM   2547  HE2 PHE A 160      10.503   7.491  -7.029  1.00 92.63           H  
ATOM   2548  CZ  PHE A 160      11.476   9.275  -7.745  1.00 92.63           C  
ATOM   2549  HZ  PHE A 160      11.064   9.916  -6.979  1.00 92.63           H  
ATOM   2550  N   CYS A 161      10.829   4.063 -10.774  1.00 95.03           N  
ATOM   2551  H   CYS A 161      11.221   3.541 -10.004  1.00 95.03           H  
ATOM   2552  CA  CYS A 161       9.507   3.671 -11.282  1.00 95.03           C  
ATOM   2553  HA  CYS A 161       9.593   3.412 -12.337  1.00 95.03           H  
ATOM   2554  C   CYS A 161       8.484   4.806 -11.156  1.00 95.03           C  
ATOM   2555  CB  CYS A 161       8.998   2.446 -10.516  1.00 95.03           C  
ATOM   2556  HB2 CYS A 161       7.978   2.230 -10.835  1.00 95.03           H  
ATOM   2557  HB3 CYS A 161       8.958   2.698  -9.456  1.00 95.03           H  
ATOM   2558  O   CYS A 161       7.686   5.028 -12.062  1.00 95.03           O  
ATOM   2559  SG  CYS A 161       9.986   0.940 -10.693  1.00 95.03           S  
ATOM   2560  N   ALA A 162       8.522   5.554 -10.055  1.00 94.06           N  
ATOM   2561  H   ALA A 162       9.195   5.315  -9.341  1.00 94.06           H  
ATOM   2562  CA  ALA A 162       7.624   6.687  -9.836  1.00 94.06           C  
ATOM   2563  HA  ALA A 162       6.634   6.434 -10.215  1.00 94.06           H  
ATOM   2564  C   ALA A 162       8.076   7.980 -10.538  1.00 94.06           C  
ATOM   2565  CB  ALA A 162       7.511   6.900  -8.328  1.00 94.06           C  
ATOM   2566  HB1 ALA A 162       6.746   7.649  -8.122  1.00 94.06           H  
ATOM   2567  HB2 ALA A 162       8.465   7.248  -7.932  1.00 94.06           H  
ATOM   2568  HB3 ALA A 162       7.242   5.970  -7.827  1.00 94.06           H  
ATOM   2569  O   ALA A 162       7.303   8.938 -10.600  1.00 94.06           O  
ATOM   2570  N   GLY A 163       9.324   8.024 -11.017  1.00 89.20           N  
ATOM   2571  H   GLY A 163       9.867   7.172 -10.993  1.00 89.20           H  
ATOM   2572  CA  GLY A 163       9.992   9.229 -11.495  1.00 89.20           C  
ATOM   2573  HA2 GLY A 163      10.998   8.968 -11.825  1.00 89.20           H  
ATOM   2574  HA3 GLY A 163      10.077   9.921 -10.657  1.00 89.20           H  
ATOM   2575  C   GLY A 163       9.269   9.931 -12.649  1.00 89.20           C  
ATOM   2576  O   GLY A 163       8.445   9.328 -13.323  1.00 89.20           O  
ATOM   2577  N   PRO A 164       9.605  11.202 -12.935  1.00 81.58           N  
ATOM   2578  CA  PRO A 164       8.861  12.076 -13.855  1.00 81.58           C  
ATOM   2579  HA  PRO A 164       7.825  12.135 -13.520  1.00 81.58           H  
ATOM   2580  C   PRO A 164       8.849  11.640 -15.335  1.00 81.58           C  
ATOM   2581  CB  PRO A 164       9.507  13.457 -13.689  1.00 81.58           C  
ATOM   2582  HB2 PRO A 164       9.510  14.033 -14.614  1.00 81.58           H  
ATOM   2583  HB3 PRO A 164       8.983  14.007 -12.907  1.00 81.58           H  
ATOM   2584  O   PRO A 164       8.107  12.220 -16.133  1.00 81.58           O  
ATOM   2585  CG  PRO A 164      10.926  13.140 -13.219  1.00 81.58           C  
ATOM   2586  HG2 PRO A 164      11.365  13.971 -12.666  1.00 81.58           H  
ATOM   2587  HG3 PRO A 164      11.546  12.869 -14.072  1.00 81.58           H  
ATOM   2588  CD  PRO A 164      10.710  11.923 -12.328  1.00 81.58           C  
ATOM   2589  HD2 PRO A 164      10.428  12.244 -11.325  1.00 81.58           H  
ATOM   2590  HD3 PRO A 164      11.616  11.317 -12.289  1.00 81.58           H  
ATOM   2591  N   ASN A 165       9.657  10.640 -15.700  1.00 82.12           N  
ATOM   2592  H   ASN A 165      10.132  10.149 -14.956  1.00 82.12           H  
ATOM   2593  CA  ASN A 165       9.776  10.094 -17.056  1.00 82.12           C  
ATOM   2594  HA  ASN A 165       9.172  10.692 -17.738  1.00 82.12           H  
ATOM   2595  C   ASN A 165       9.244   8.653 -17.171  1.00 82.12           C  
ATOM   2596  CB  ASN A 165      11.244  10.194 -17.503  1.00 82.12           C  
ATOM   2597  HB2 ASN A 165      11.350   9.760 -18.497  1.00 82.12           H  
ATOM   2598  HB3 ASN A 165      11.864   9.616 -16.817  1.00 82.12           H  
ATOM   2599  O   ASN A 165       9.470   8.001 -18.189  1.00 82.12           O  
ATOM   2600  CG  ASN A 165      11.751  11.621 -17.580  1.00 82.12           C  
ATOM   2601  ND2 ASN A 165      12.971  11.861 -17.159  1.00 82.12           N  
ATOM   2602 HD21 ASN A 165      13.282  12.820 -17.231  1.00 82.12           H  
ATOM   2603 HD22 ASN A 165      13.543  11.114 -16.793  1.00 82.12           H  
ATOM   2604  OD1 ASN A 165      11.084  12.537 -18.026  1.00 82.12           O  
ATOM   2605  N   THR A 166       8.590   8.140 -16.129  1.00 84.95           N  
ATOM   2606  H   THR A 166       8.434   8.714 -15.313  1.00 84.95           H  
ATOM   2607  CA  THR A 166       8.079   6.766 -16.054  1.00 84.95           C  
ATOM   2608  HA  THR A 166       8.155   6.296 -17.035  1.00 84.95           H  
ATOM   2609  C   THR A 166       6.581   6.803 -15.742  1.00 84.95           C  
ATOM   2610  CB  THR A 166       8.913   5.907 -15.082  1.00 84.95           C  
ATOM   2611  HB  THR A 166       8.415   4.954 -14.903  1.00 84.95           H  
ATOM   2612  O   THR A 166       5.799   7.191 -16.614  1.00 84.95           O  
ATOM   2613  CG2 THR A 166      10.326   5.638 -15.594  1.00 84.95           C  
ATOM   2614 HG21 THR A 166      10.273   5.151 -16.568  1.00 84.95           H  
ATOM   2615 HG22 THR A 166      10.847   4.981 -14.897  1.00 84.95           H  
ATOM   2616 HG23 THR A 166      10.877   6.573 -15.690  1.00 84.95           H  
ATOM   2617  OG1 THR A 166       9.071   6.604 -13.881  1.00 84.95           O  
ATOM   2618  HG1 THR A 166       9.737   6.169 -13.343  1.00 84.95           H  
ATOM   2619  N   TYR A 167       6.148   6.419 -14.535  1.00 87.39           N  
ATOM   2620  H   TYR A 167       6.833   6.143 -13.845  1.00 87.39           H  
ATOM   2621  CA  TYR A 167       4.722   6.309 -14.198  1.00 87.39           C  
ATOM   2622  HA  TYR A 167       4.158   6.204 -15.125  1.00 87.39           H  
ATOM   2623  C   TYR A 167       4.135   7.543 -13.500  1.00 87.39           C  
ATOM   2624  CB  TYR A 167       4.467   5.034 -13.382  1.00 87.39           C  
ATOM   2625  HB2 TYR A 167       4.920   5.153 -12.398  1.00 87.39           H  
ATOM   2626  HB3 TYR A 167       3.393   4.917 -13.235  1.00 87.39           H  
ATOM   2627  O   TYR A 167       2.912   7.636 -13.399  1.00 87.39           O  
ATOM   2628  CG  TYR A 167       4.991   3.768 -14.032  1.00 87.39           C  
ATOM   2629  CD1 TYR A 167       4.592   3.407 -15.333  1.00 87.39           C  
ATOM   2630  HD1 TYR A 167       3.879   4.015 -15.871  1.00 87.39           H  
ATOM   2631  CD2 TYR A 167       5.934   2.979 -13.358  1.00 87.39           C  
ATOM   2632  HD2 TYR A 167       6.227   3.229 -12.349  1.00 87.39           H  
ATOM   2633  CE1 TYR A 167       5.119   2.256 -15.950  1.00 87.39           C  
ATOM   2634  HE1 TYR A 167       4.816   1.975 -16.948  1.00 87.39           H  
ATOM   2635  CE2 TYR A 167       6.532   1.895 -14.013  1.00 87.39           C  
ATOM   2636  HE2 TYR A 167       7.364   1.390 -13.546  1.00 87.39           H  
ATOM   2637  OH  TYR A 167       6.637   0.402 -15.887  1.00 87.39           O  
ATOM   2638  HH  TYR A 167       7.324  -0.013 -15.360  1.00 87.39           H  
ATOM   2639  CZ  TYR A 167       6.099   1.495 -15.289  1.00 87.39           C  
ATOM   2640  N   ASN A 168       4.968   8.479 -13.026  1.00 90.25           N  
ATOM   2641  H   ASN A 168       5.956   8.351 -13.194  1.00 90.25           H  
ATOM   2642  CA  ASN A 168       4.580   9.778 -12.448  1.00 90.25           C  
ATOM   2643  HA  ASN A 168       5.444  10.141 -11.893  1.00 90.25           H  
ATOM   2644  C   ASN A 168       3.423   9.702 -11.432  1.00 90.25           C  
ATOM   2645  CB  ASN A 168       4.282  10.806 -13.556  1.00 90.25           C  
ATOM   2646  HB2 ASN A 168       4.007  11.751 -13.087  1.00 90.25           H  
ATOM   2647  HB3 ASN A 168       3.437  10.444 -14.141  1.00 90.25           H  
ATOM   2648  O   ASN A 168       2.476  10.490 -11.486  1.00 90.25           O  
ATOM   2649  CG  ASN A 168       5.415  11.083 -14.510  1.00 90.25           C  
ATOM   2650  ND2 ASN A 168       5.356  12.145 -15.274  1.00 90.25           N  
ATOM   2651 HD21 ASN A 168       6.212  12.294 -15.790  1.00 90.25           H  
ATOM   2652 HD22 ASN A 168       4.663  12.857 -15.097  1.00 90.25           H  
ATOM   2653  OD1 ASN A 168       6.373  10.365 -14.620  1.00 90.25           O  
ATOM   2654  N   SER A 169       3.465   8.733 -10.524  1.00 93.66           N  
ATOM   2655  H   SER A 169       4.276   8.131 -10.492  1.00 93.66           H  
ATOM   2656  CA  SER A 169       2.447   8.534  -9.489  1.00 93.66           C  
ATOM   2657  HA  SER A 169       2.036   9.500  -9.198  1.00 93.66           H  
ATOM   2658  C   SER A 169       3.074   7.916  -8.249  1.00 93.66           C  
ATOM   2659  CB  SER A 169       1.289   7.673 -10.012  1.00 93.66           C  
ATOM   2660  HB2 SER A 169       0.731   8.245 -10.753  1.00 93.66           H  
ATOM   2661  HB3 SER A 169       0.617   7.431  -9.189  1.00 93.66           H  
ATOM   2662  O   SER A 169       4.168   7.363  -8.311  1.00 93.66           O  
ATOM   2663  OG  SER A 169       1.749   6.479 -10.612  1.00 93.66           O  
ATOM   2664  HG  SER A 169       2.147   6.724 -11.451  1.00 93.66           H  
ATOM   2665  N   GLY A 170       2.406   8.052  -7.107  1.00 97.08           N  
ATOM   2666  H   GLY A 170       1.522   8.540  -7.111  1.00 97.08           H  
ATOM   2667  CA  GLY A 170       2.834   7.425  -5.863  1.00 97.08           C  
ATOM   2668  HA2 GLY A 170       3.923   7.415  -5.853  1.00 97.08           H  
ATOM   2669  HA3 GLY A 170       2.496   8.001  -5.002  1.00 97.08           H  
ATOM   2670  C   GLY A 170       2.300   6.005  -5.733  1.00 97.08           C  
ATOM   2671  O   GLY A 170       1.092   5.790  -5.884  1.00 97.08           O  
ATOM   2672  N   TRP A 171       3.175   5.045  -5.437  1.00 98.00           N  
ATOM   2673  H   TRP A 171       4.139   5.303  -5.284  1.00 98.00           H  
ATOM   2674  CA  TRP A 171       2.798   3.645  -5.238  1.00 98.00           C  
ATOM   2675  HA  TRP A 171       1.892   3.613  -4.634  1.00 98.00           H  
ATOM   2676  C   TRP A 171       3.878   2.849  -4.501  1.00 98.00           C  
ATOM   2677  CB  TRP A 171       2.522   2.991  -6.600  1.00 98.00           C  
ATOM   2678  HB2 TRP A 171       3.473   2.707  -7.051  1.00 98.00           H  
ATOM   2679  HB3 TRP A 171       2.040   3.704  -7.269  1.00 98.00           H  
ATOM   2680  O   TRP A 171       5.030   3.269  -4.414  1.00 98.00           O  
ATOM   2681  CG  TRP A 171       1.648   1.785  -6.542  1.00 98.00           C  
ATOM   2682  CD1 TRP A 171       1.975   0.556  -6.988  1.00 98.00           C  
ATOM   2683  HD1 TRP A 171       2.910   0.305  -7.467  1.00 98.00           H  
ATOM   2684  CD2 TRP A 171       0.279   1.686  -6.054  1.00 98.00           C  
ATOM   2685  CE2 TRP A 171      -0.170   0.348  -6.246  1.00 98.00           C  
ATOM   2686  CE3 TRP A 171      -0.635   2.603  -5.492  1.00 98.00           C  
ATOM   2687  HE3 TRP A 171      -0.323   3.625  -5.340  1.00 98.00           H  
ATOM   2688  NE1 TRP A 171       0.910  -0.299  -6.802  1.00 98.00           N  
ATOM   2689  HE1 TRP A 171       0.868  -1.201  -7.255  1.00 98.00           H  
ATOM   2690  CH2 TRP A 171      -2.336   0.867  -5.314  1.00 98.00           C  
ATOM   2691  HH2 TRP A 171      -3.322   0.555  -5.000  1.00 98.00           H  
ATOM   2692  CZ2 TRP A 171      -1.466  -0.059  -5.909  1.00 98.00           C  
ATOM   2693  HZ2 TRP A 171      -1.779  -1.079  -6.073  1.00 98.00           H  
ATOM   2694  CZ3 TRP A 171      -1.928   2.197  -5.116  1.00 98.00           C  
ATOM   2695  HZ3 TRP A 171      -2.608   2.905  -4.665  1.00 98.00           H  
ATOM   2696  N   TRP A 172       3.528   1.652  -4.033  1.00 98.45           N  
ATOM   2697  H   TRP A 172       2.568   1.359  -4.150  1.00 98.45           H  
ATOM   2698  CA  TRP A 172       4.475   0.674  -3.489  1.00 98.45           C  
ATOM   2699  HA  TRP A 172       5.235   1.200  -2.910  1.00 98.45           H  
ATOM   2700  C   TRP A 172       5.213  -0.074  -4.606  1.00 98.45           C  
ATOM   2701  CB  TRP A 172       3.737  -0.269  -2.536  1.00 98.45           C  
ATOM   2702  HB2 TRP A 172       2.972  -0.812  -3.090  1.00 98.45           H  
ATOM   2703  HB3 TRP A 172       4.443  -0.997  -2.137  1.00 98.45           H  
ATOM   2704  O   TRP A 172       5.089  -1.291  -4.737  1.00 98.45           O  
ATOM   2705  CG  TRP A 172       3.089   0.414  -1.383  1.00 98.45           C  
ATOM   2706  CD1 TRP A 172       3.711   0.788  -0.245  1.00 98.45           C  
ATOM   2707  HD1 TRP A 172       4.756   0.627  -0.026  1.00 98.45           H  
ATOM   2708  CD2 TRP A 172       1.697   0.821  -1.238  1.00 98.45           C  
ATOM   2709  CE2 TRP A 172       1.538   1.413   0.050  1.00 98.45           C  
ATOM   2710  CE3 TRP A 172       0.557   0.760  -2.071  1.00 98.45           C  
ATOM   2711  HE3 TRP A 172       0.641   0.321  -3.055  1.00 98.45           H  
ATOM   2712  NE1 TRP A 172       2.794   1.354   0.616  1.00 98.45           N  
ATOM   2713  HE1 TRP A 172       3.045   1.659   1.545  1.00 98.45           H  
ATOM   2714  CH2 TRP A 172      -0.814   1.808  -0.344  1.00 98.45           C  
ATOM   2715  HH2 TRP A 172      -1.774   2.156   0.007  1.00 98.45           H  
ATOM   2716  CZ2 TRP A 172       0.311   1.925   0.486  1.00 98.45           C  
ATOM   2717  HZ2 TRP A 172       0.232   2.413   1.447  1.00 98.45           H  
ATOM   2718  CZ3 TRP A 172      -0.687   1.243  -1.627  1.00 98.45           C  
ATOM   2719  HZ3 TRP A 172      -1.549   1.177  -2.275  1.00 98.45           H  
ATOM   2720  N   PHE A 173       5.902   0.648  -5.490  1.00 97.51           N  
ATOM   2721  H   PHE A 173       6.007   1.638  -5.318  1.00 97.51           H  
ATOM   2722  CA  PHE A 173       6.596   0.048  -6.631  1.00 97.51           C  
ATOM   2723  HA  PHE A 173       5.864  -0.507  -7.217  1.00 97.51           H  
ATOM   2724  C   PHE A 173       7.676  -0.949  -6.191  1.00 97.51           C  
ATOM   2725  CB  PHE A 173       7.196   1.130  -7.538  1.00 97.51           C  
ATOM   2726  HB2 PHE A 173       7.854   1.763  -6.943  1.00 97.51           H  
ATOM   2727  HB3 PHE A 173       7.809   0.647  -8.299  1.00 97.51           H  
ATOM   2728  O   PHE A 173       8.343  -0.772  -5.175  1.00 97.51           O  
ATOM   2729  CG  PHE A 173       6.174   1.996  -8.245  1.00 97.51           C  
ATOM   2730  CD1 PHE A 173       5.350   1.455  -9.247  1.00 97.51           C  
ATOM   2731  HD1 PHE A 173       5.463   0.415  -9.514  1.00 97.51           H  
ATOM   2732  CD2 PHE A 173       6.053   3.352  -7.914  1.00 97.51           C  
ATOM   2733  HD2 PHE A 173       6.680   3.779  -7.145  1.00 97.51           H  
ATOM   2734  CE1 PHE A 173       4.392   2.257  -9.894  1.00 97.51           C  
ATOM   2735  HE1 PHE A 173       3.738   1.837 -10.644  1.00 97.51           H  
ATOM   2736  CE2 PHE A 173       5.119   4.160  -8.576  1.00 97.51           C  
ATOM   2737  HE2 PHE A 173       5.038   5.203  -8.307  1.00 97.51           H  
ATOM   2738  CZ  PHE A 173       4.280   3.618  -9.562  1.00 97.51           C  
ATOM   2739  HZ  PHE A 173       3.549   4.244 -10.051  1.00 97.51           H  
ATOM   2740  N   ARG A 174       7.850  -2.003  -6.993  1.00 97.15           N  
ATOM   2741  H   ARG A 174       7.262  -2.055  -7.813  1.00 97.15           H  
ATOM   2742  CA  ARG A 174       8.910  -3.002  -6.831  1.00 97.15           C  
ATOM   2743  HA  ARG A 174       9.454  -2.785  -5.912  1.00 97.15           H  
ATOM   2744  C   ARG A 174       9.936  -2.899  -7.949  1.00 97.15           C  
ATOM   2745  CB  ARG A 174       8.295  -4.393  -6.691  1.00 97.15           C  
ATOM   2746  HB2 ARG A 174       7.610  -4.386  -5.843  1.00 97.15           H  
ATOM   2747  HB3 ARG A 174       7.704  -4.610  -7.580  1.00 97.15           H  
ATOM   2748  O   ARG A 174      11.011  -2.373  -7.716  1.00 97.15           O  
ATOM   2749  CG  ARG A 174       9.364  -5.476  -6.494  1.00 97.15           C  
ATOM   2750  HG2 ARG A 174       9.866  -5.688  -7.438  1.00 97.15           H  
ATOM   2751  HG3 ARG A 174      10.100  -5.140  -5.764  1.00 97.15           H  
ATOM   2752  CD  ARG A 174       8.676  -6.735  -5.984  1.00 97.15           C  
ATOM   2753  HD2 ARG A 174       7.991  -7.111  -6.743  1.00 97.15           H  
ATOM   2754  HD3 ARG A 174       8.100  -6.445  -5.105  1.00 97.15           H  
ATOM   2755  NE  ARG A 174       9.632  -7.782  -5.591  1.00 97.15           N  
ATOM   2756  HE  ARG A 174      10.589  -7.674  -5.898  1.00 97.15           H  
ATOM   2757  NH1 ARG A 174       8.110  -8.947  -4.340  1.00 97.15           N  
ATOM   2758 HH11 ARG A 174       7.416  -8.258  -4.589  1.00 97.15           H  
ATOM   2759 HH12 ARG A 174       7.880  -9.631  -3.633  1.00 97.15           H  
ATOM   2760  NH2 ARG A 174      10.251  -9.618  -4.399  1.00 97.15           N  
ATOM   2761 HH21 ARG A 174      11.204  -9.486  -4.704  1.00 97.15           H  
ATOM   2762 HH22 ARG A 174      10.004 -10.374  -3.776  1.00 97.15           H  
ATOM   2763  CZ  ARG A 174       9.329  -8.778  -4.782  1.00 97.15           C  
ATOM   2764  N   ASN A 175       9.619  -3.428  -9.135  1.00 95.05           N  
ATOM   2765  H   ASN A 175       8.715  -3.872  -9.215  1.00 95.05           H  
ATOM   2766  CA  ASN A 175      10.432  -3.302 -10.355  1.00 95.05           C  
ATOM   2767  HA  ASN A 175      10.763  -2.267 -10.445  1.00 95.05           H  
ATOM   2768  C   ASN A 175       9.617  -3.646 -11.632  1.00 95.05           C  
ATOM   2769  CB  ASN A 175      11.683  -4.194 -10.234  1.00 95.05           C  
ATOM   2770  HB2 ASN A 175      12.243  -3.940  -9.334  1.00 95.05           H  
ATOM   2771  HB3 ASN A 175      11.381  -5.240 -10.177  1.00 95.05           H  
ATOM   2772  O   ASN A 175       9.862  -4.655 -12.282  1.00 95.05           O  
ATOM   2773  CG  ASN A 175      12.626  -4.008 -11.412  1.00 95.05           C  
ATOM   2774  ND2 ASN A 175      13.440  -4.990 -11.712  1.00 95.05           N  
ATOM   2775 HD21 ASN A 175      13.433  -5.841 -11.167  1.00 95.05           H  
ATOM   2776 HD22 ASN A 175      14.043  -4.838 -12.508  1.00 95.05           H  
ATOM   2777  OD1 ASN A 175      12.667  -2.981 -12.071  1.00 95.05           O  
ATOM   2778  N   CYS A 176       8.580  -2.906 -12.009  1.00 92.87           N  
ATOM   2779  H   CYS A 176       8.118  -3.222 -12.850  1.00 92.87           H  
ATOM   2780  CA  CYS A 176       8.015  -1.767 -11.292  1.00 92.87           C  
ATOM   2781  HA  CYS A 176       8.651  -1.472 -10.458  1.00 92.87           H  
ATOM   2782  C   CYS A 176       6.649  -2.093 -10.692  1.00 92.87           C  
ATOM   2783  CB  CYS A 176       7.943  -0.575 -12.228  1.00 92.87           C  
ATOM   2784  HB2 CYS A 176       7.287   0.165 -11.769  1.00 92.87           H  
ATOM   2785  HB3 CYS A 176       7.502  -0.886 -13.175  1.00 92.87           H  
ATOM   2786  O   CYS A 176       6.470  -1.934  -9.484  1.00 92.87           O  
ATOM   2787  SG  CYS A 176       9.538   0.224 -12.539  1.00 92.87           S  
ATOM   2788  N   HIS A 177       5.692  -2.560 -11.495  1.00 93.69           N  
ATOM   2789  H   HIS A 177       5.863  -2.716 -12.478  1.00 93.69           H  
ATOM   2790  CA  HIS A 177       4.358  -2.904 -11.012  1.00 93.69           C  
ATOM   2791  HA  HIS A 177       4.451  -3.349 -10.021  1.00 93.69           H  
ATOM   2792  C   HIS A 177       3.663  -3.942 -11.891  1.00 93.69           C  
ATOM   2793  CB  HIS A 177       3.500  -1.630 -10.905  1.00 93.69           C  
ATOM   2794  HB2 HIS A 177       3.989  -0.902 -10.258  1.00 93.69           H  
ATOM   2795  HB3 HIS A 177       2.557  -1.904 -10.431  1.00 93.69           H  
ATOM   2796  O   HIS A 177       3.977  -4.062 -13.069  1.00 93.69           O  
ATOM   2797  CG  HIS A 177       3.153  -0.957 -12.202  1.00 93.69           C  
ATOM   2798  CD2 HIS A 177       3.834   0.059 -12.809  1.00 93.69           C  
ATOM   2799  HD2 HIS A 177       4.743   0.527 -12.461  1.00 93.69           H  
ATOM   2800  ND1 HIS A 177       2.009  -1.244 -12.935  1.00 93.69           N  
ATOM   2801  CE1 HIS A 177       2.043  -0.433 -14.000  1.00 93.69           C  
ATOM   2802  HE1 HIS A 177       1.303  -0.423 -14.787  1.00 93.69           H  
ATOM   2803  NE2 HIS A 177       3.114   0.376 -13.940  1.00 93.69           N  
ATOM   2804  HE2 HIS A 177       3.315   1.097 -14.618  1.00 93.69           H  
ATOM   2805  N   TYR A 178       2.711  -4.652 -11.286  1.00 94.20           N  
ATOM   2806  H   TYR A 178       2.616  -4.555 -10.285  1.00 94.20           H  
ATOM   2807  CA  TYR A 178       1.608  -5.322 -11.990  1.00 94.20           C  
ATOM   2808  HA  TYR A 178       1.753  -5.258 -13.069  1.00 94.20           H  
ATOM   2809  C   TYR A 178       0.258  -4.652 -11.685  1.00 94.20           C  
ATOM   2810  CB  TYR A 178       1.550  -6.794 -11.568  1.00 94.20           C  
ATOM   2811  HB2 TYR A 178       1.382  -6.825 -10.492  1.00 94.20           H  
ATOM   2812  HB3 TYR A 178       0.695  -7.252 -12.066  1.00 94.20           H  
ATOM   2813  O   TYR A 178      -0.750  -4.896 -12.340  1.00 94.20           O  
ATOM   2814  CG  TYR A 178       2.758  -7.645 -11.896  1.00 94.20           C  
ATOM   2815  CD1 TYR A 178       3.369  -7.555 -13.159  1.00 94.20           C  
ATOM   2816  HD1 TYR A 178       2.983  -6.879 -13.908  1.00 94.20           H  
ATOM   2817  CD2 TYR A 178       3.212  -8.595 -10.964  1.00 94.20           C  
ATOM   2818  HD2 TYR A 178       2.671  -8.713 -10.037  1.00 94.20           H  
ATOM   2819  CE1 TYR A 178       4.464  -8.378 -13.474  1.00 94.20           C  
ATOM   2820  HE1 TYR A 178       4.912  -8.302 -14.454  1.00 94.20           H  
ATOM   2821  CE2 TYR A 178       4.310  -9.422 -11.270  1.00 94.20           C  
ATOM   2822  HE2 TYR A 178       4.647 -10.178 -10.577  1.00 94.20           H  
ATOM   2823  OH  TYR A 178       5.992 -10.108 -12.831  1.00 94.20           O  
ATOM   2824  HH  TYR A 178       6.261  -9.948 -13.738  1.00 94.20           H  
ATOM   2825  CZ  TYR A 178       4.940  -9.305 -12.525  1.00 94.20           C  
ATOM   2826  N   VAL A 179       0.214  -3.815 -10.650  1.00 95.02           N  
ATOM   2827  H   VAL A 179       1.063  -3.634 -10.132  1.00 95.02           H  
ATOM   2828  CA  VAL A 179      -0.960  -3.040 -10.264  1.00 95.02           C  
ATOM   2829  HA  VAL A 179      -1.682  -3.036 -11.080  1.00 95.02           H  
ATOM   2830  C   VAL A 179      -0.501  -1.612 -10.020  1.00 95.02           C  
ATOM   2831  CB  VAL A 179      -1.630  -3.658  -9.022  1.00 95.02           C  
ATOM   2832  HB  VAL A 179      -0.906  -3.711  -8.209  1.00 95.02           H  
ATOM   2833  O   VAL A 179       0.434  -1.397  -9.255  1.00 95.02           O  
ATOM   2834  CG1 VAL A 179      -2.816  -2.818  -8.549  1.00 95.02           C  
ATOM   2835 HG11 VAL A 179      -2.457  -1.840  -8.227  1.00 95.02           H  
ATOM   2836 HG12 VAL A 179      -3.535  -2.701  -9.360  1.00 95.02           H  
ATOM   2837 HG13 VAL A 179      -3.302  -3.304  -7.703  1.00 95.02           H  
ATOM   2838  CG2 VAL A 179      -2.135  -5.076  -9.311  1.00 95.02           C  
ATOM   2839 HG21 VAL A 179      -2.709  -5.462  -8.468  1.00 95.02           H  
ATOM   2840 HG22 VAL A 179      -2.776  -5.073 -10.193  1.00 95.02           H  
ATOM   2841 HG23 VAL A 179      -1.290  -5.740  -9.491  1.00 95.02           H  
ATOM   2842  N   SER A 180      -1.167  -0.637 -10.633  1.00 93.97           N  
ATOM   2843  H   SER A 180      -1.926  -0.905 -11.243  1.00 93.97           H  
ATOM   2844  CA  SER A 180      -0.900   0.791 -10.441  1.00 93.97           C  
ATOM   2845  HA  SER A 180      -0.408   0.942  -9.481  1.00 93.97           H  
ATOM   2846  C   SER A 180      -2.217   1.560 -10.424  1.00 93.97           C  
ATOM   2847  CB  SER A 180       0.046   1.317 -11.523  1.00 93.97           C  
ATOM   2848  HB2 SER A 180      -0.414   1.216 -12.506  1.00 93.97           H  
ATOM   2849  HB3 SER A 180       0.972   0.741 -11.498  1.00 93.97           H  
ATOM   2850  O   SER A 180      -2.704   2.047 -11.442  1.00 93.97           O  
ATOM   2851  OG  SER A 180       0.344   2.676 -11.263  1.00 93.97           O  
ATOM   2852  HG  SER A 180       0.872   2.998 -11.997  1.00 93.97           H  
ATOM   2853  N   LEU A 181      -2.841   1.658  -9.248  1.00 95.65           N  
ATOM   2854  H   LEU A 181      -2.417   1.217  -8.444  1.00 95.65           H  
ATOM   2855  CA  LEU A 181      -4.180   2.256  -9.105  1.00 95.65           C  
ATOM   2856  HA  LEU A 181      -4.758   2.006  -9.995  1.00 95.65           H  
ATOM   2857  C   LEU A 181      -4.149   3.792  -9.038  1.00 95.65           C  
ATOM   2858  CB  LEU A 181      -4.893   1.631  -7.894  1.00 95.65           C  
ATOM   2859  HB2 LEU A 181      -5.903   2.038  -7.834  1.00 95.65           H  
ATOM   2860  HB3 LEU A 181      -4.367   1.920  -6.984  1.00 95.65           H  
ATOM   2861  O   LEU A 181      -5.167   4.464  -9.216  1.00 95.65           O  
ATOM   2862  CG  LEU A 181      -4.982   0.094  -7.955  1.00 95.65           C  
ATOM   2863  HG  LEU A 181      -3.971  -0.311  -7.907  1.00 95.65           H  
ATOM   2864  CD1 LEU A 181      -5.732  -0.454  -6.744  1.00 95.65           C  
ATOM   2865 HD11 LEU A 181      -5.180  -0.229  -5.831  1.00 95.65           H  
ATOM   2866 HD12 LEU A 181      -6.723  -0.008  -6.663  1.00 95.65           H  
ATOM   2867 HD13 LEU A 181      -5.818  -1.537  -6.833  1.00 95.65           H  
ATOM   2868  CD2 LEU A 181      -5.638  -0.406  -9.247  1.00 95.65           C  
ATOM   2869 HD21 LEU A 181      -4.955  -0.270 -10.086  1.00 95.65           H  
ATOM   2870 HD22 LEU A 181      -6.560   0.139  -9.449  1.00 95.65           H  
ATOM   2871 HD23 LEU A 181      -5.857  -1.471  -9.172  1.00 95.65           H  
ATOM   2872  N   ASN A 182      -2.961   4.356  -8.825  1.00 95.24           N  
ATOM   2873  H   ASN A 182      -2.173   3.737  -8.700  1.00 95.24           H  
ATOM   2874  CA  ASN A 182      -2.709   5.794  -8.798  1.00 95.24           C  
ATOM   2875  HA  ASN A 182      -3.646   6.316  -8.606  1.00 95.24           H  
ATOM   2876  C   ASN A 182      -2.211   6.347 -10.142  1.00 95.24           C  
ATOM   2877  CB  ASN A 182      -1.766   6.092  -7.626  1.00 95.24           C  
ATOM   2878  HB2 ASN A 182      -1.396   7.114  -7.717  1.00 95.24           H  
ATOM   2879  HB3 ASN A 182      -0.905   5.426  -7.666  1.00 95.24           H  
ATOM   2880  O   ASN A 182      -1.920   7.538 -10.235  1.00 95.24           O  
ATOM   2881  CG  ASN A 182      -2.448   5.961  -6.274  1.00 95.24           C  
ATOM   2882  ND2 ASN A 182      -1.679   5.967  -5.214  1.00 95.24           N  
ATOM   2883 HD21 ASN A 182      -0.677   5.924  -5.332  1.00 95.24           H  
ATOM   2884 HD22 ASN A 182      -2.117   5.848  -4.312  1.00 95.24           H  
ATOM   2885  OD1 ASN A 182      -3.663   5.905  -6.150  1.00 95.24           O  
ATOM   2886  N   GLY A 183      -2.165   5.521 -11.191  1.00 89.99           N  
ATOM   2887  H   GLY A 183      -2.363   4.540 -11.057  1.00 89.99           H  
ATOM   2888  CA  GLY A 183      -1.795   5.957 -12.534  1.00 89.99           C  
ATOM   2889  HA2 GLY A 183      -1.762   5.089 -13.193  1.00 89.99           H  
ATOM   2890  HA3 GLY A 183      -0.792   6.380 -12.504  1.00 89.99           H  
ATOM   2891  C   GLY A 183      -2.744   7.002 -13.140  1.00 89.99           C  
ATOM   2892  O   GLY A 183      -3.737   7.455 -12.552  1.00 89.99           O  
ATOM   2893  N   HIS A 184      -2.433   7.422 -14.358  1.00 82.14           N  
ATOM   2894  H   HIS A 184      -1.661   6.971 -14.827  1.00 82.14           H  
ATOM   2895  CA  HIS A 184      -3.156   8.467 -15.069  1.00 82.14           C  
ATOM   2896  HA  HIS A 184      -3.459   9.233 -14.354  1.00 82.14           H  
ATOM   2897  C   HIS A 184      -4.408   7.928 -15.773  1.00 82.14           C  
ATOM   2898  CB  HIS A 184      -2.217   9.110 -16.091  1.00 82.14           C  
ATOM   2899  HB2 HIS A 184      -1.905   8.345 -16.802  1.00 82.14           H  
ATOM   2900  HB3 HIS A 184      -2.762   9.874 -16.645  1.00 82.14           H  
ATOM   2901  O   HIS A 184      -4.343   6.972 -16.535  1.00 82.14           O  
ATOM   2902  CG  HIS A 184      -0.986   9.739 -15.497  1.00 82.14           C  
ATOM   2903  CD2 HIS A 184       0.291   9.261 -15.602  1.00 82.14           C  
ATOM   2904  HD2 HIS A 184       0.586   8.328 -16.060  1.00 82.14           H  
ATOM   2905  ND1 HIS A 184      -0.917  10.953 -14.849  1.00 82.14           N  
ATOM   2906  HD1 HIS A 184      -1.698  11.526 -14.562  1.00 82.14           H  
ATOM   2907  CE1 HIS A 184       0.375  11.208 -14.595  1.00 82.14           C  
ATOM   2908  HE1 HIS A 184       0.756  12.095 -14.111  1.00 82.14           H  
ATOM   2909  NE2 HIS A 184       1.146  10.242 -15.103  1.00 82.14           N  
ATOM   2910  N   PHE A 185      -5.551   8.604 -15.637  1.00 73.99           N  
ATOM   2911  H   PHE A 185      -5.627   9.336 -14.945  1.00 73.99           H  
ATOM   2912  CA  PHE A 185      -6.705   8.309 -16.498  1.00 73.99           C  
ATOM   2913  HA  PHE A 185      -6.802   7.230 -16.610  1.00 73.99           H  
ATOM   2914  C   PHE A 185      -6.557   8.872 -17.913  1.00 73.99           C  
ATOM   2915  CB  PHE A 185      -7.979   8.863 -15.867  1.00 73.99           C  
ATOM   2916  HB2 PHE A 185      -8.734   8.962 -16.647  1.00 73.99           H  
ATOM   2917  HB3 PHE A 185      -7.791   9.864 -15.480  1.00 73.99           H  
ATOM   2918  O   PHE A 185      -7.009   8.258 -18.875  1.00 73.99           O  
ATOM   2919  CG  PHE A 185      -8.573   7.984 -14.794  1.00 73.99           C  
ATOM   2920  CD1 PHE A 185      -8.877   6.636 -15.064  1.00 73.99           C  
ATOM   2921  HD1 PHE A 185      -8.594   6.172 -15.997  1.00 73.99           H  
ATOM   2922  CD2 PHE A 185      -8.911   8.541 -13.552  1.00 73.99           C  
ATOM   2923  HD2 PHE A 185      -8.689   9.576 -13.337  1.00 73.99           H  
ATOM   2924  CE1 PHE A 185      -9.571   5.872 -14.116  1.00 73.99           C  
ATOM   2925  HE1 PHE A 185      -9.789   4.830 -14.298  1.00 73.99           H  
ATOM   2926  CE2 PHE A 185      -9.649   7.789 -12.629  1.00 73.99           C  
ATOM   2927  HE2 PHE A 185     -10.002   8.260 -11.724  1.00 73.99           H  
ATOM   2928  CZ  PHE A 185      -9.992   6.456 -12.918  1.00 73.99           C  
ATOM   2929  HZ  PHE A 185     -10.578   5.874 -12.221  1.00 73.99           H  
ATOM   2930  N   HIS A 186      -5.922  10.038 -18.038  1.00 58.59           N  
ATOM   2931  H   HIS A 186      -5.612  10.491 -17.190  1.00 58.59           H  
ATOM   2932  CA  HIS A 186      -5.888  10.831 -19.274  1.00 58.59           C  
ATOM   2933  HA  HIS A 186      -6.825  10.673 -19.809  1.00 58.59           H  
ATOM   2934  C   HIS A 186      -4.785  10.415 -20.256  1.00 58.59           C  
ATOM   2935  CB  HIS A 186      -5.839  12.322 -18.902  1.00 58.59           C  
ATOM   2936  HB2 HIS A 186      -4.939  12.529 -18.323  1.00 58.59           H  
ATOM   2937  HB3 HIS A 186      -5.803  12.919 -19.813  1.00 58.59           H  
ATOM   2938  O   HIS A 186      -4.492  11.142 -21.198  1.00 58.59           O  
ATOM   2939  CG  HIS A 186      -7.058  12.753 -18.123  1.00 58.59           C  
ATOM   2940  CD2 HIS A 186      -7.086  13.230 -16.843  1.00 58.59           C  
ATOM   2941  HD2 HIS A 186      -6.238  13.416 -16.200  1.00 58.59           H  
ATOM   2942  ND1 HIS A 186      -8.365  12.661 -18.598  1.00 58.59           N  
ATOM   2943  CE1 HIS A 186      -9.151  13.112 -17.609  1.00 58.59           C  
ATOM   2944  HE1 HIS A 186     -10.228  13.173 -17.656  1.00 58.59           H  
ATOM   2945  NE2 HIS A 186      -8.414  13.443 -16.538  1.00 58.59           N  
ATOM   2946  HE2 HIS A 186      -8.802  13.744 -15.655  1.00 58.59           H  
ATOM   2947  N   LYS A 187      -4.159   9.253 -20.040  1.00 56.94           N  
ATOM   2948  H   LYS A 187      -4.493   8.677 -19.280  1.00 56.94           H  
ATOM   2949  CA  LYS A 187      -3.067   8.727 -20.872  1.00 56.94           C  
ATOM   2950  HA  LYS A 187      -2.983   9.330 -21.776  1.00 56.94           H  
ATOM   2951  C   LYS A 187      -3.342   7.311 -21.390  1.00 56.94           C  
ATOM   2952  CB  LYS A 187      -1.724   8.816 -20.128  1.00 56.94           C  
ATOM   2953  HB2 LYS A 187      -0.978   8.259 -20.695  1.00 56.94           H  
ATOM   2954  HB3 LYS A 187      -1.818   8.334 -19.154  1.00 56.94           H  
ATOM   2955  O   LYS A 187      -2.412   6.515 -21.507  1.00 56.94           O  
ATOM   2956  CG  LYS A 187      -1.169  10.236 -19.961  1.00 56.94           C  
ATOM   2957  HG2 LYS A 187      -1.778  10.795 -19.251  1.00 56.94           H  
ATOM   2958  HG3 LYS A 187      -1.165  10.747 -20.924  1.00 56.94           H  
ATOM   2959  CD  LYS A 187       0.271  10.110 -19.442  1.00 56.94           C  
ATOM   2960  HD2 LYS A 187       0.855   9.529 -20.156  1.00 56.94           H  
ATOM   2961  HD3 LYS A 187       0.252   9.568 -18.497  1.00 56.94           H  
ATOM   2962  CE  LYS A 187       0.960  11.459 -19.232  1.00 56.94           C  
ATOM   2963  HE2 LYS A 187       1.041  11.962 -20.196  1.00 56.94           H  
ATOM   2964  HE3 LYS A 187       0.342  12.071 -18.574  1.00 56.94           H  
ATOM   2965  NZ  LYS A 187       2.305  11.256 -18.632  1.00 56.94           N  
ATOM   2966  HZ1 LYS A 187       2.228  10.824 -17.722  1.00 56.94           H  
ATOM   2967  HZ2 LYS A 187       2.807  12.126 -18.524  1.00 56.94           H  
ATOM   2968  HZ3 LYS A 187       2.864  10.637 -19.202  1.00 56.94           H  
ATOM   2969  N   ALA A 188      -4.596   6.993 -21.724  1.00 54.65           N  
ATOM   2970  H   ALA A 188      -5.324   7.687 -21.627  1.00 54.65           H  
ATOM   2971  CA  ALA A 188      -4.875   5.773 -22.484  1.00 54.65           C  
ATOM   2972  HA  ALA A 188      -4.656   4.912 -21.852  1.00 54.65           H  
ATOM   2973  C   ALA A 188      -3.946   5.722 -23.716  1.00 54.65           C  
ATOM   2974  CB  ALA A 188      -6.359   5.728 -22.865  1.00 54.65           C  
ATOM   2975  HB1 ALA A 188      -6.606   6.576 -23.504  1.00 54.65           H  
ATOM   2976  HB2 ALA A 188      -6.566   4.803 -23.403  1.00 54.65           H  
ATOM   2977  HB3 ALA A 188      -6.973   5.757 -21.965  1.00 54.65           H  
ATOM   2978  O   ALA A 188      -3.799   6.720 -24.424  1.00 54.65           O  
ATOM   2979  N   GLY A 189      -3.256   4.596 -23.914  1.00 53.99           N  
ATOM   2980  H   GLY A 189      -3.472   3.795 -23.339  1.00 53.99           H  
ATOM   2981  CA  GLY A 189      -2.222   4.443 -24.946  1.00 53.99           C  
ATOM   2982  HA2 GLY A 189      -2.454   5.096 -25.787  1.00 53.99           H  
ATOM   2983  HA3 GLY A 189      -2.258   3.417 -25.312  1.00 53.99           H  
ATOM   2984  C   GLY A 189      -0.771   4.735 -24.522  1.00 53.99           C  
ATOM   2985  O   GLY A 189       0.132   4.464 -25.309  1.00 53.99           O  
ATOM   2986  N   THR A 190      -0.500   5.229 -23.305  1.00 61.14           N  
ATOM   2987  H   THR A 190      -1.266   5.406 -22.671  1.00 61.14           H  
ATOM   2988  CA  THR A 190       0.874   5.270 -22.761  1.00 61.14           C  
ATOM   2989  HA  THR A 190       1.588   5.326 -23.583  1.00 61.14           H  
ATOM   2990  C   THR A 190       1.150   3.997 -21.968  1.00 61.14           C  
ATOM   2991  CB  THR A 190       1.122   6.496 -21.872  1.00 61.14           C  
ATOM   2992  HB  THR A 190       0.507   6.426 -20.974  1.00 61.14           H  
ATOM   2993  O   THR A 190       0.485   3.752 -20.964  1.00 61.14           O  
ATOM   2994  CG2 THR A 190       2.592   6.643 -21.474  1.00 61.14           C  
ATOM   2995 HG21 THR A 190       3.216   6.708 -22.366  1.00 61.14           H  
ATOM   2996 HG22 THR A 190       2.907   5.788 -20.875  1.00 61.14           H  
ATOM   2997 HG23 THR A 190       2.720   7.546 -20.878  1.00 61.14           H  
ATOM   2998  OG1 THR A 190       0.774   7.667 -22.575  1.00 61.14           O  
ATOM   2999  HG1 THR A 190      -0.050   7.465 -23.024  1.00 61.14           H  
ATOM   3000  N   PHE A 191       2.140   3.219 -22.410  1.00 65.43           N  
ATOM   3001  H   PHE A 191       2.638   3.500 -23.243  1.00 65.43           H  
ATOM   3002  CA  PHE A 191       2.512   1.935 -21.813  1.00 65.43           C  
ATOM   3003  HA  PHE A 191       1.719   1.213 -22.009  1.00 65.43           H  
ATOM   3004  C   PHE A 191       2.704   2.040 -20.290  1.00 65.43           C  
ATOM   3005  CB  PHE A 191       3.793   1.437 -22.498  1.00 65.43           C  
ATOM   3006  HB2 PHE A 191       4.590   2.163 -22.337  1.00 65.43           H  
ATOM   3007  HB3 PHE A 191       3.616   1.376 -23.572  1.00 65.43           H  
ATOM   3008  O   PHE A 191       3.540   2.812 -19.817  1.00 65.43           O  
ATOM   3009  CG  PHE A 191       4.265   0.081 -22.013  1.00 65.43           C  
ATOM   3010  CD1 PHE A 191       5.174  -0.016 -20.941  1.00 65.43           C  
ATOM   3011  HD1 PHE A 191       5.543   0.877 -20.459  1.00 65.43           H  
ATOM   3012  CD2 PHE A 191       3.767  -1.089 -22.613  1.00 65.43           C  
ATOM   3013  HD2 PHE A 191       3.042  -1.033 -23.412  1.00 65.43           H  
ATOM   3014  CE1 PHE A 191       5.561  -1.278 -20.458  1.00 65.43           C  
ATOM   3015  HE1 PHE A 191       6.217  -1.356 -19.603  1.00 65.43           H  
ATOM   3016  CE2 PHE A 191       4.170  -2.347 -22.141  1.00 65.43           C  
ATOM   3017  HE2 PHE A 191       3.756  -3.247 -22.571  1.00 65.43           H  
ATOM   3018  CZ  PHE A 191       5.051  -2.444 -21.053  1.00 65.43           C  
ATOM   3019  HZ  PHE A 191       5.297  -3.417 -20.653  1.00 65.43           H  
ATOM   3020  N   GLY A 192       1.916   1.281 -19.528  1.00 62.30           N  
ATOM   3021  H   GLY A 192       1.205   0.731 -19.988  1.00 62.30           H  
ATOM   3022  CA  GLY A 192       2.104   1.067 -18.091  1.00 62.30           C  
ATOM   3023  HA2 GLY A 192       1.490   0.219 -17.786  1.00 62.30           H  
ATOM   3024  HA3 GLY A 192       3.142   0.781 -17.921  1.00 62.30           H  
ATOM   3025  C   GLY A 192       1.784   2.257 -17.173  1.00 62.30           C  
ATOM   3026  O   GLY A 192       1.910   2.128 -15.958  1.00 62.30           O  
ATOM   3027  N   ALA A 193       1.376   3.416 -17.702  1.00 71.93           N  
ATOM   3028  H   ALA A 193       1.314   3.470 -18.708  1.00 71.93           H  
ATOM   3029  CA  ALA A 193       1.158   4.637 -16.908  1.00 71.93           C  
ATOM   3030  HA  ALA A 193       1.708   4.549 -15.972  1.00 71.93           H  
ATOM   3031  C   ALA A 193      -0.310   4.874 -16.505  1.00 71.93           C  
ATOM   3032  CB  ALA A 193       1.758   5.819 -17.677  1.00 71.93           C  
ATOM   3033  HB1 ALA A 193       1.180   6.004 -18.582  1.00 71.93           H  
ATOM   3034  HB2 ALA A 193       2.790   5.595 -17.948  1.00 71.93           H  
ATOM   3035  HB3 ALA A 193       1.754   6.708 -17.046  1.00 71.93           H  
ATOM   3036  O   ALA A 193      -0.617   5.866 -15.836  1.00 71.93           O  
ATOM   3037  N   SER A 194      -1.217   3.999 -16.940  1.00 83.43           N  
ATOM   3038  H   SER A 194      -0.880   3.203 -17.463  1.00 83.43           H  
ATOM   3039  CA  SER A 194      -2.658   4.081 -16.687  1.00 83.43           C  
ATOM   3040  HA  SER A 194      -2.949   5.131 -16.732  1.00 83.43           H  
ATOM   3041  C   SER A 194      -3.051   3.553 -15.301  1.00 83.43           C  
ATOM   3042  CB  SER A 194      -3.407   3.346 -17.804  1.00 83.43           C  
ATOM   3043  HB2 SER A 194      -2.995   2.344 -17.926  1.00 83.43           H  
ATOM   3044  HB3 SER A 194      -4.462   3.254 -17.548  1.00 83.43           H  
ATOM   3045  O   SER A 194      -2.210   3.074 -14.545  1.00 83.43           O  
ATOM   3046  OG  SER A 194      -3.288   4.061 -19.019  1.00 83.43           O  
ATOM   3047  HG  SER A 194      -3.068   3.413 -19.693  1.00 83.43           H  
ATOM   3048  N   VAL A 195      -4.340   3.636 -14.951  1.00 90.04           N  
ATOM   3049  H   VAL A 195      -5.000   3.997 -15.625  1.00 90.04           H  
ATOM   3050  CA  VAL A 195      -4.892   2.939 -13.780  1.00 90.04           C  
ATOM   3051  HA  VAL A 195      -4.206   3.062 -12.941  1.00 90.04           H  
ATOM   3052  C   VAL A 195      -4.996   1.452 -14.126  1.00 90.04           C  
ATOM   3053  CB  VAL A 195      -6.253   3.526 -13.360  1.00 90.04           C  
ATOM   3054  HB  VAL A 195      -6.981   3.378 -14.158  1.00 90.04           H  
ATOM   3055  O   VAL A 195      -5.909   1.062 -14.855  1.00 90.04           O  
ATOM   3056  CG1 VAL A 195      -6.776   2.860 -12.087  1.00 90.04           C  
ATOM   3057 HG11 VAL A 195      -7.806   3.173 -11.915  1.00 90.04           H  
ATOM   3058 HG12 VAL A 195      -6.164   3.149 -11.232  1.00 90.04           H  
ATOM   3059 HG13 VAL A 195      -6.749   1.776 -12.194  1.00 90.04           H  
ATOM   3060  CG2 VAL A 195      -6.149   5.029 -13.067  1.00 90.04           C  
ATOM   3061 HG21 VAL A 195      -5.893   5.574 -13.976  1.00 90.04           H  
ATOM   3062 HG22 VAL A 195      -5.382   5.204 -12.312  1.00 90.04           H  
ATOM   3063 HG23 VAL A 195      -7.105   5.401 -12.699  1.00 90.04           H  
ATOM   3064  N   ILE A 196      -4.035   0.653 -13.658  1.00 91.12           N  
ATOM   3065  H   ILE A 196      -3.337   1.069 -13.058  1.00 91.12           H  
ATOM   3066  CA  ILE A 196      -3.767  -0.699 -14.173  1.00 91.12           C  
ATOM   3067  HA  ILE A 196      -4.489  -0.909 -14.962  1.00 91.12           H  
ATOM   3068  C   ILE A 196      -3.962  -1.777 -13.110  1.00 91.12           C  
ATOM   3069  CB  ILE A 196      -2.360  -0.763 -14.824  1.00 91.12           C  
ATOM   3070  HB  ILE A 196      -1.661  -0.254 -14.161  1.00 91.12           H  
ATOM   3071  O   ILE A 196      -3.534  -1.633 -11.962  1.00 91.12           O  
ATOM   3072  CG1 ILE A 196      -2.404  -0.016 -16.175  1.00 91.12           C  
ATOM   3073 HG12 ILE A 196      -2.947  -0.614 -16.907  1.00 91.12           H  
ATOM   3074 HG13 ILE A 196      -2.944   0.924 -16.057  1.00 91.12           H  
ATOM   3075  CG2 ILE A 196      -1.831  -2.197 -15.045  1.00 91.12           C  
ATOM   3076 HG21 ILE A 196      -0.838  -2.178 -15.493  1.00 91.12           H  
ATOM   3077 HG22 ILE A 196      -2.487  -2.761 -15.707  1.00 91.12           H  
ATOM   3078 HG23 ILE A 196      -1.726  -2.727 -14.098  1.00 91.12           H  
ATOM   3079  CD1 ILE A 196      -1.020   0.317 -16.734  1.00 91.12           C  
ATOM   3080 HD11 ILE A 196      -0.455   0.879 -15.990  1.00 91.12           H  
ATOM   3081 HD12 ILE A 196      -0.485  -0.596 -16.997  1.00 91.12           H  
ATOM   3082 HD13 ILE A 196      -1.128   0.921 -17.635  1.00 91.12           H  
ATOM   3083  N   TRP A 197      -4.548  -2.884 -13.555  1.00 94.37           N  
ATOM   3084  H   TRP A 197      -4.854  -2.874 -14.518  1.00 94.37           H  
ATOM   3085  CA  TRP A 197      -4.438  -4.208 -12.956  1.00 94.37           C  
ATOM   3086  HA  TRP A 197      -3.620  -4.231 -12.235  1.00 94.37           H  
ATOM   3087  C   TRP A 197      -4.125  -5.183 -14.095  1.00 94.37           C  
ATOM   3088  CB  TRP A 197      -5.752  -4.549 -12.244  1.00 94.37           C  
ATOM   3089  HB2 TRP A 197      -6.549  -4.670 -12.978  1.00 94.37           H  
ATOM   3090  HB3 TRP A 197      -6.026  -3.705 -11.611  1.00 94.37           H  
ATOM   3091  O   TRP A 197      -4.996  -5.418 -14.929  1.00 94.37           O  
ATOM   3092  CG  TRP A 197      -5.696  -5.766 -11.377  1.00 94.37           C  
ATOM   3093  CD1 TRP A 197      -5.549  -7.046 -11.790  1.00 94.37           C  
ATOM   3094  HD1 TRP A 197      -5.447  -7.371 -12.814  1.00 94.37           H  
ATOM   3095  CD2 TRP A 197      -5.706  -5.818  -9.920  1.00 94.37           C  
ATOM   3096  CE2 TRP A 197      -5.568  -7.173  -9.512  1.00 94.37           C  
ATOM   3097  CE3 TRP A 197      -5.777  -4.847  -8.898  1.00 94.37           C  
ATOM   3098  HE3 TRP A 197      -5.860  -3.807  -9.177  1.00 94.37           H  
ATOM   3099  NE1 TRP A 197      -5.470  -7.875 -10.690  1.00 94.37           N  
ATOM   3100  HE1 TRP A 197      -5.140  -8.828 -10.747  1.00 94.37           H  
ATOM   3101  CH2 TRP A 197      -5.618  -6.558  -7.168  1.00 94.37           C  
ATOM   3102  HH2 TRP A 197      -5.575  -6.834  -6.125  1.00 94.37           H  
ATOM   3103  CZ2 TRP A 197      -5.510  -7.542  -8.162  1.00 94.37           C  
ATOM   3104  HZ2 TRP A 197      -5.381  -8.579  -7.891  1.00 94.37           H  
ATOM   3105  CZ3 TRP A 197      -5.754  -5.210  -7.539  1.00 94.37           C  
ATOM   3106  HZ3 TRP A 197      -5.820  -4.445  -6.779  1.00 94.37           H  
ATOM   3107  N   ASP A 198      -2.893  -5.687 -14.168  1.00 90.67           N  
ATOM   3108  H   ASP A 198      -2.235  -5.450 -13.439  1.00 90.67           H  
ATOM   3109  CA  ASP A 198      -2.287  -6.269 -15.381  1.00 90.67           C  
ATOM   3110  HA  ASP A 198      -2.114  -5.470 -16.102  1.00 90.67           H  
ATOM   3111  C   ASP A 198      -3.154  -7.327 -16.097  1.00 90.67           C  
ATOM   3112  CB  ASP A 198      -0.915  -6.836 -14.977  1.00 90.67           C  
ATOM   3113  HB2 ASP A 198      -1.058  -7.656 -14.274  1.00 90.67           H  
ATOM   3114  HB3 ASP A 198      -0.344  -6.054 -14.477  1.00 90.67           H  
ATOM   3115  O   ASP A 198      -3.367  -7.253 -17.306  1.00 90.67           O  
ATOM   3116  CG  ASP A 198      -0.060  -7.305 -16.154  1.00 90.67           C  
ATOM   3117  OD1 ASP A 198      -0.053  -6.598 -17.179  1.00 90.67           O  
ATOM   3118  OD2 ASP A 198       0.611  -8.350 -15.988  1.00 90.67           O  
ATOM   3119  N   THR A 199      -3.769  -8.272 -15.374  1.00 90.44           N  
ATOM   3120  H   THR A 199      -3.559  -8.367 -14.391  1.00 90.44           H  
ATOM   3121  CA  THR A 199      -4.627  -9.281 -16.036  1.00 90.44           C  
ATOM   3122  HA  THR A 199      -4.104  -9.618 -16.931  1.00 90.44           H  
ATOM   3123  C   THR A 199      -5.979  -8.757 -16.522  1.00 90.44           C  
ATOM   3124  CB  THR A 199      -4.867 -10.518 -15.169  1.00 90.44           C  
ATOM   3125  HB  THR A 199      -5.546 -11.185 -15.700  1.00 90.44           H  
ATOM   3126  O   THR A 199      -6.635  -9.425 -17.324  1.00 90.44           O  
ATOM   3127  CG2 THR A 199      -3.562 -11.292 -14.943  1.00 90.44           C  
ATOM   3128 HG21 THR A 199      -3.660 -11.985 -14.108  1.00 90.44           H  
ATOM   3129 HG22 THR A 199      -2.736 -10.614 -14.734  1.00 90.44           H  
ATOM   3130 HG23 THR A 199      -3.317 -11.850 -15.847  1.00 90.44           H  
ATOM   3131  OG1 THR A 199      -5.483 -10.186 -13.946  1.00 90.44           O  
ATOM   3132  HG1 THR A 199      -4.756  -9.937 -13.372  1.00 90.44           H  
ATOM   3133  N   LEU A 200      -6.413  -7.581 -16.060  1.00 91.96           N  
ATOM   3134  H   LEU A 200      -5.773  -7.052 -15.485  1.00 91.96           H  
ATOM   3135  CA  LEU A 200      -7.651  -6.933 -16.498  1.00 91.96           C  
ATOM   3136  HA  LEU A 200      -8.338  -7.683 -16.892  1.00 91.96           H  
ATOM   3137  C   LEU A 200      -7.389  -5.941 -17.627  1.00 91.96           C  
ATOM   3138  CB  LEU A 200      -8.325  -6.205 -15.319  1.00 91.96           C  
ATOM   3139  HB2 LEU A 200      -9.222  -5.720 -15.704  1.00 91.96           H  
ATOM   3140  HB3 LEU A 200      -7.660  -5.420 -14.958  1.00 91.96           H  
ATOM   3141  O   LEU A 200      -8.047  -5.979 -18.666  1.00 91.96           O  
ATOM   3142  CG  LEU A 200      -8.719  -7.083 -14.123  1.00 91.96           C  
ATOM   3143  HG  LEU A 200      -7.827  -7.467 -13.628  1.00 91.96           H  
ATOM   3144  CD1 LEU A 200      -9.500  -6.213 -13.134  1.00 91.96           C  
ATOM   3145 HD11 LEU A 200      -9.837  -6.821 -12.295  1.00 91.96           H  
ATOM   3146 HD12 LEU A 200     -10.368  -5.771 -13.623  1.00 91.96           H  
ATOM   3147 HD13 LEU A 200      -8.853  -5.423 -12.752  1.00 91.96           H  
ATOM   3148  CD2 LEU A 200      -9.596  -8.258 -14.554  1.00 91.96           C  
ATOM   3149 HD21 LEU A 200      -9.978  -8.780 -13.677  1.00 91.96           H  
ATOM   3150 HD22 LEU A 200     -10.432  -7.901 -15.155  1.00 91.96           H  
ATOM   3151 HD23 LEU A 200      -9.001  -8.964 -15.134  1.00 91.96           H  
ATOM   3152  N   THR A 201      -6.451  -5.030 -17.396  1.00 83.70           N  
ATOM   3153  H   THR A 201      -5.900  -5.125 -16.555  1.00 83.70           H  
ATOM   3154  CA  THR A 201      -6.086  -3.948 -18.301  1.00 83.70           C  
ATOM   3155  HA  THR A 201      -6.846  -3.824 -19.073  1.00 83.70           H  
ATOM   3156  C   THR A 201      -4.771  -4.322 -18.953  1.00 83.70           C  
ATOM   3157  CB  THR A 201      -5.935  -2.616 -17.544  1.00 83.70           C  
ATOM   3158  HB  THR A 201      -5.597  -1.846 -18.237  1.00 83.70           H  
ATOM   3159  O   THR A 201      -3.761  -4.387 -18.261  1.00 83.70           O  
ATOM   3160  CG2 THR A 201      -7.236  -2.163 -16.891  1.00 83.70           C  
ATOM   3161 HG21 THR A 201      -7.587  -2.923 -16.193  1.00 83.70           H  
ATOM   3162 HG22 THR A 201      -7.050  -1.235 -16.350  1.00 83.70           H  
ATOM   3163 HG23 THR A 201      -7.987  -1.989 -17.661  1.00 83.70           H  
ATOM   3164  OG1 THR A 201      -4.999  -2.737 -16.502  1.00 83.70           O  
ATOM   3165  HG1 THR A 201      -4.284  -3.260 -16.872  1.00 83.70           H  
ATOM   3166  N   THR A 202      -4.756  -4.514 -20.272  1.00 76.54           N  
ATOM   3167  H   THR A 202      -5.615  -4.434 -20.797  1.00 76.54           H  
ATOM   3168  CA  THR A 202      -3.477  -4.538 -20.999  1.00 76.54           C  
ATOM   3169  HA  THR A 202      -2.884  -5.377 -20.634  1.00 76.54           H  
ATOM   3170  C   THR A 202      -2.689  -3.251 -20.708  1.00 76.54           C  
ATOM   3171  CB  THR A 202      -3.690  -4.697 -22.514  1.00 76.54           C  
ATOM   3172  HB  THR A 202      -2.710  -4.838 -22.969  1.00 76.54           H  
ATOM   3173  O   THR A 202      -3.283  -2.255 -20.288  1.00 76.54           O  
ATOM   3174  CG2 THR A 202      -4.554  -5.905 -22.880  1.00 76.54           C  
ATOM   3175 HG21 THR A 202      -4.136  -6.801 -22.420  1.00 76.54           H  
ATOM   3176 HG22 THR A 202      -4.559  -6.029 -23.963  1.00 76.54           H  
ATOM   3177 HG23 THR A 202      -5.576  -5.762 -22.529  1.00 76.54           H  
ATOM   3178  OG1 THR A 202      -4.275  -3.550 -23.102  1.00 76.54           O  
ATOM   3179  HG1 THR A 202      -5.217  -3.523 -22.920  1.00 76.54           H  
ATOM   3180  N   ASP A 203      -1.385  -3.208 -20.991  1.00 71.83           N  
ATOM   3181  H   ASP A 203      -0.908  -4.075 -21.190  1.00 71.83           H  
ATOM   3182  CA  ASP A 203      -0.523  -2.041 -20.703  1.00 71.83           C  
ATOM   3183  HA  ASP A 203      -0.475  -1.907 -19.622  1.00 71.83           H  
ATOM   3184  C   ASP A 203      -0.986  -0.699 -21.313  1.00 71.83           C  
ATOM   3185  CB  ASP A 203       0.891  -2.330 -21.218  1.00 71.83           C  
ATOM   3186  HB2 ASP A 203       1.487  -1.422 -21.124  1.00 71.83           H  
ATOM   3187  HB3 ASP A 203       0.845  -2.593 -22.275  1.00 71.83           H  
ATOM   3188  O   ASP A 203      -0.442   0.359 -20.987  1.00 71.83           O  
ATOM   3189  CG  ASP A 203       1.597  -3.423 -20.427  1.00 71.83           C  
ATOM   3190  OD1 ASP A 203       1.667  -3.254 -19.193  1.00 71.83           O  
ATOM   3191  OD2 ASP A 203       2.084  -4.369 -21.087  1.00 71.83           O  
ATOM   3192  N   TYR A 204      -1.972  -0.725 -22.213  1.00 74.23           N  
ATOM   3193  H   TYR A 204      -2.386  -1.629 -22.391  1.00 74.23           H  
ATOM   3194  CA  TYR A 204      -2.526   0.437 -22.910  1.00 74.23           C  
ATOM   3195  HA  TYR A 204      -1.917   1.312 -22.687  1.00 74.23           H  
ATOM   3196  C   TYR A 204      -3.966   0.777 -22.498  1.00 74.23           C  
ATOM   3197  CB  TYR A 204      -2.443   0.164 -24.414  1.00 74.23           C  
ATOM   3198  HB2 TYR A 204      -2.821   1.032 -24.954  1.00 74.23           H  
ATOM   3199  HB3 TYR A 204      -3.087  -0.681 -24.657  1.00 74.23           H  
ATOM   3200  O   TYR A 204      -4.462   1.852 -22.852  1.00 74.23           O  
ATOM   3201  CG  TYR A 204      -1.034  -0.129 -24.889  1.00 74.23           C  
ATOM   3202  CD1 TYR A 204      -0.136   0.933 -25.100  1.00 74.23           C  
ATOM   3203  HD1 TYR A 204      -0.454   1.950 -24.928  1.00 74.23           H  
ATOM   3204  CD2 TYR A 204      -0.609  -1.458 -25.075  1.00 74.23           C  
ATOM   3205  HD2 TYR A 204      -1.285  -2.276 -24.872  1.00 74.23           H  
ATOM   3206  CE1 TYR A 204       1.180   0.675 -25.525  1.00 74.23           C  
ATOM   3207  HE1 TYR A 204       1.861   1.496 -25.692  1.00 74.23           H  
ATOM   3208  CE2 TYR A 204       0.707  -1.722 -25.496  1.00 74.23           C  
ATOM   3209  HE2 TYR A 204       1.050  -2.739 -25.622  1.00 74.23           H  
ATOM   3210  OH  TYR A 204       2.866  -0.912 -26.147  1.00 74.23           O  
ATOM   3211  HH  TYR A 204       3.395  -0.113 -26.204  1.00 74.23           H  
ATOM   3212  CZ  TYR A 204       1.599  -0.656 -25.730  1.00 74.23           C  
ATOM   3213  N   ASP A 205      -4.626  -0.121 -21.766  1.00 84.09           N  
ATOM   3214  H   ASP A 205      -4.099  -0.904 -21.407  1.00 84.09           H  
ATOM   3215  CA  ASP A 205      -5.972   0.052 -21.232  1.00 84.09           C  
ATOM   3216  HA  ASP A 205      -6.547   0.691 -21.902  1.00 84.09           H  
ATOM   3217  C   ASP A 205      -5.931   0.742 -19.853  1.00 84.09           C  
ATOM   3218  CB  ASP A 205      -6.677  -1.315 -21.162  1.00 84.09           C  
ATOM   3219  HB2 ASP A 205      -5.999  -2.040 -20.711  1.00 84.09           H  
ATOM   3220  HB3 ASP A 205      -7.533  -1.231 -20.492  1.00 84.09           H  
ATOM   3221  O   ASP A 205      -4.885   0.936 -19.236  1.00 84.09           O  
ATOM   3222  CG  ASP A 205      -7.199  -1.862 -22.499  1.00 84.09           C  
ATOM   3223  OD1 ASP A 205      -8.040  -1.194 -23.146  1.00 84.09           O  
ATOM   3224  OD2 ASP A 205      -6.921  -3.044 -22.806  1.00 84.09           O  
ATOM   3225  N   THR A 206      -7.097   1.150 -19.357  1.00 88.95           N  
ATOM   3226  H   THR A 206      -7.941   0.941 -19.870  1.00 88.95           H  
ATOM   3227  CA  THR A 206      -7.245   1.761 -18.032  1.00 88.95           C  
ATOM   3228  HA  THR A 206      -6.429   1.427 -17.393  1.00 88.95           H  
ATOM   3229  C   THR A 206      -8.548   1.284 -17.407  1.00 88.95           C  
ATOM   3230  CB  THR A 206      -7.155   3.295 -18.148  1.00 88.95           C  
ATOM   3231  HB  THR A 206      -6.282   3.523 -18.760  1.00 88.95           H  
ATOM   3232  O   THR A 206      -9.551   1.124 -18.113  1.00 88.95           O  
ATOM   3233  CG2 THR A 206      -8.360   3.973 -18.806  1.00 88.95           C  
ATOM   3234 HG21 THR A 206      -9.243   3.853 -18.178  1.00 88.95           H  
ATOM   3235 HG22 THR A 206      -8.146   5.032 -18.946  1.00 88.95           H  
ATOM   3236 HG23 THR A 206      -8.546   3.520 -19.780  1.00 88.95           H  
ATOM   3237  OG1 THR A 206      -6.967   3.930 -16.904  1.00 88.95           O  
ATOM   3238  HG1 THR A 206      -6.454   4.720 -17.090  1.00 88.95           H  
ATOM   3239  N   LEU A 207      -8.553   1.052 -16.094  1.00 92.23           N  
ATOM   3240  H   LEU A 207      -7.687   1.149 -15.584  1.00 92.23           H  
ATOM   3241  CA  LEU A 207      -9.785   0.770 -15.357  1.00 92.23           C  
ATOM   3242  HA  LEU A 207     -10.240  -0.130 -15.770  1.00 92.23           H  
ATOM   3243  C   LEU A 207     -10.793   1.916 -15.575  1.00 92.23           C  
ATOM   3244  CB  LEU A 207      -9.468   0.519 -13.867  1.00 92.23           C  
ATOM   3245  HB2 LEU A 207     -10.409   0.446 -13.323  1.00 92.23           H  
ATOM   3246  HB3 LEU A 207      -8.930   1.384 -13.479  1.00 92.23           H  
ATOM   3247  O   LEU A 207     -10.416   3.084 -15.734  1.00 92.23           O  
ATOM   3248  CG  LEU A 207      -8.642  -0.755 -13.575  1.00 92.23           C  
ATOM   3249  HG  LEU A 207      -7.689  -0.711 -14.101  1.00 92.23           H  
ATOM   3250  CD1 LEU A 207      -8.358  -0.881 -12.079  1.00 92.23           C  
ATOM   3251 HD11 LEU A 207      -9.296  -0.947 -11.528  1.00 92.23           H  
ATOM   3252 HD12 LEU A 207      -7.798  -0.017 -11.722  1.00 92.23           H  
ATOM   3253 HD13 LEU A 207      -7.762  -1.774 -11.890  1.00 92.23           H  
ATOM   3254  CD2 LEU A 207      -9.379  -2.027 -13.990  1.00 92.23           C  
ATOM   3255 HD21 LEU A 207      -9.462  -2.052 -15.077  1.00 92.23           H  
ATOM   3256 HD22 LEU A 207     -10.370  -2.058 -13.537  1.00 92.23           H  
ATOM   3257 HD23 LEU A 207      -8.808  -2.903 -13.680  1.00 92.23           H  
ATOM   3258  N   SER A 208     -12.093   1.608 -15.616  1.00 91.19           N  
ATOM   3259  H   SER A 208     -12.380   0.663 -15.405  1.00 91.19           H  
ATOM   3260  CA  SER A 208     -13.131   2.645 -15.673  1.00 91.19           C  
ATOM   3261  HA  SER A 208     -12.811   3.380 -16.412  1.00 91.19           H  
ATOM   3262  C   SER A 208     -13.274   3.348 -14.323  1.00 91.19           C  
ATOM   3263  CB  SER A 208     -14.480   2.158 -16.212  1.00 91.19           C  
ATOM   3264  HB2 SER A 208     -14.375   1.942 -17.275  1.00 91.19           H  
ATOM   3265  HB3 SER A 208     -15.216   2.954 -16.095  1.00 91.19           H  
ATOM   3266  O   SER A 208     -13.404   4.574 -14.298  1.00 91.19           O  
ATOM   3267  OG  SER A 208     -14.943   0.998 -15.567  1.00 91.19           O  
ATOM   3268  HG  SER A 208     -15.894   1.050 -15.444  1.00 91.19           H  
ATOM   3269  N   SER A 209     -13.146   2.595 -13.228  1.00 93.75           N  
ATOM   3270  H   SER A 209     -13.066   1.596 -13.349  1.00 93.75           H  
ATOM   3271  CA  SER A 209     -13.101   3.113 -11.860  1.00 93.75           C  
ATOM   3272  HA  SER A 209     -12.602   4.082 -11.887  1.00 93.75           H  
ATOM   3273  C   SER A 209     -12.333   2.195 -10.909  1.00 93.75           C  
ATOM   3274  CB  SER A 209     -14.518   3.302 -11.310  1.00 93.75           C  
ATOM   3275  HB2 SER A 209     -14.448   3.684 -10.291  1.00 93.75           H  
ATOM   3276  HB3 SER A 209     -15.055   4.027 -11.920  1.00 93.75           H  
ATOM   3277  O   SER A 209     -12.298   0.982 -11.125  1.00 93.75           O  
ATOM   3278  OG  SER A 209     -15.231   2.080 -11.291  1.00 93.75           O  
ATOM   3279  HG  SER A 209     -14.650   1.374 -11.000  1.00 93.75           H  
ATOM   3280  N   VAL A 210     -11.796   2.753  -9.822  1.00 95.98           N  
ATOM   3281  H   VAL A 210     -11.873   3.753  -9.708  1.00 95.98           H  
ATOM   3282  CA  VAL A 210     -11.255   1.984  -8.692  1.00 95.98           C  
ATOM   3283  HA  VAL A 210     -11.793   1.036  -8.669  1.00 95.98           H  
ATOM   3284  C   VAL A 210     -11.529   2.668  -7.349  1.00 95.98           C  
ATOM   3285  CB  VAL A 210      -9.767   1.633  -8.900  1.00 95.98           C  
ATOM   3286  HB  VAL A 210      -9.697   1.048  -9.816  1.00 95.98           H  
ATOM   3287  O   VAL A 210     -11.551   3.895  -7.259  1.00 95.98           O  
ATOM   3288  CG1 VAL A 210      -8.842   2.841  -9.059  1.00 95.98           C  
ATOM   3289 HG11 VAL A 210      -7.809   2.503  -9.144  1.00 95.98           H  
ATOM   3290 HG12 VAL A 210      -8.935   3.502  -8.198  1.00 95.98           H  
ATOM   3291 HG13 VAL A 210      -9.098   3.358  -9.983  1.00 95.98           H  
ATOM   3292  CG2 VAL A 210      -9.216   0.760  -7.773  1.00 95.98           C  
ATOM   3293 HG21 VAL A 210      -8.291   0.295  -8.112  1.00 95.98           H  
ATOM   3294 HG22 VAL A 210      -9.918  -0.040  -7.538  1.00 95.98           H  
ATOM   3295 HG23 VAL A 210      -9.027   1.353  -6.878  1.00 95.98           H  
ATOM   3296  N   GLU A 211     -11.755   1.871  -6.307  1.00 97.68           N  
ATOM   3297  H   GLU A 211     -11.801   0.877  -6.478  1.00 97.68           H  
ATOM   3298  CA  GLU A 211     -11.891   2.316  -4.918  1.00 97.68           C  
ATOM   3299  HA  GLU A 211     -11.447   3.306  -4.816  1.00 97.68           H  
ATOM   3300  C   GLU A 211     -11.139   1.349  -3.994  1.00 97.68           C  
ATOM   3301  CB  GLU A 211     -13.388   2.417  -4.558  1.00 97.68           C  
ATOM   3302  HB2 GLU A 211     -13.885   3.009  -5.326  1.00 97.68           H  
ATOM   3303  HB3 GLU A 211     -13.834   1.422  -4.559  1.00 97.68           H  
ATOM   3304  O   GLU A 211     -11.471   0.163  -3.929  1.00 97.68           O  
ATOM   3305  CG  GLU A 211     -13.655   3.084  -3.200  1.00 97.68           C  
ATOM   3306  HG2 GLU A 211     -13.177   4.063  -3.202  1.00 97.68           H  
ATOM   3307  HG3 GLU A 211     -13.209   2.485  -2.406  1.00 97.68           H  
ATOM   3308  CD  GLU A 211     -15.164   3.263  -2.941  1.00 97.68           C  
ATOM   3309  OE1 GLU A 211     -15.763   2.476  -2.169  1.00 97.68           O  
ATOM   3310  OE2 GLU A 211     -15.790   4.157  -3.542  1.00 97.68           O  
ATOM   3311  N   MET A 212     -10.142   1.847  -3.260  1.00 98.62           N  
ATOM   3312  H   MET A 212      -9.967   2.840  -3.322  1.00 98.62           H  
ATOM   3313  CA  MET A 212      -9.484   1.108  -2.179  1.00 98.62           C  
ATOM   3314  HA  MET A 212      -9.641   0.039  -2.319  1.00 98.62           H  
ATOM   3315  C   MET A 212     -10.095   1.526  -0.847  1.00 98.62           C  
ATOM   3316  CB  MET A 212      -7.973   1.358  -2.133  1.00 98.62           C  
ATOM   3317  HB2 MET A 212      -7.797   2.391  -1.834  1.00 98.62           H  
ATOM   3318  HB3 MET A 212      -7.548   0.721  -1.356  1.00 98.62           H  
ATOM   3319  O   MET A 212     -10.213   2.719  -0.555  1.00 98.62           O  
ATOM   3320  CG  MET A 212      -7.238   1.089  -3.448  1.00 98.62           C  
ATOM   3321  HG2 MET A 212      -7.694   1.690  -4.235  1.00 98.62           H  
ATOM   3322  HG3 MET A 212      -7.347   0.038  -3.717  1.00 98.62           H  
ATOM   3323  SD  MET A 212      -5.473   1.508  -3.387  1.00 98.62           S  
ATOM   3324  CE  MET A 212      -4.850   0.248  -2.238  1.00 98.62           C  
ATOM   3325  HE1 MET A 212      -5.277   0.400  -1.247  1.00 98.62           H  
ATOM   3326  HE2 MET A 212      -3.765   0.324  -2.170  1.00 98.62           H  
ATOM   3327  HE3 MET A 212      -5.113  -0.745  -2.603  1.00 98.62           H  
ATOM   3328  N   LYS A 213     -10.455   0.555  -0.011  1.00 98.67           N  
ATOM   3329  H   LYS A 213     -10.350  -0.404  -0.309  1.00 98.67           H  
ATOM   3330  CA  LYS A 213     -11.127   0.810   1.263  1.00 98.67           C  
ATOM   3331  HA  LYS A 213     -10.819   1.792   1.622  1.00 98.67           H  
ATOM   3332  C   LYS A 213     -10.717  -0.191   2.331  1.00 98.67           C  
ATOM   3333  CB  LYS A 213     -12.643   0.840   1.020  1.00 98.67           C  
ATOM   3334  HB2 LYS A 213     -12.846   1.520   0.193  1.00 98.67           H  
ATOM   3335  HB3 LYS A 213     -13.131   1.250   1.904  1.00 98.67           H  
ATOM   3336  O   LYS A 213     -10.466  -1.354   2.028  1.00 98.67           O  
ATOM   3337  CG  LYS A 213     -13.207  -0.555   0.697  1.00 98.67           C  
ATOM   3338  HG2 LYS A 213     -12.577  -1.051  -0.041  1.00 98.67           H  
ATOM   3339  HG3 LYS A 213     -13.189  -1.159   1.604  1.00 98.67           H  
ATOM   3340  CD  LYS A 213     -14.636  -0.537   0.160  1.00 98.67           C  
ATOM   3341  HD2 LYS A 213     -15.055  -1.540   0.232  1.00 98.67           H  
ATOM   3342  HD3 LYS A 213     -15.249   0.158   0.735  1.00 98.67           H  
ATOM   3343  CE  LYS A 213     -14.593  -0.101  -1.297  1.00 98.67           C  
ATOM   3344  HE2 LYS A 213     -13.936  -0.760  -1.864  1.00 98.67           H  
ATOM   3345  HE3 LYS A 213     -14.182   0.907  -1.345  1.00 98.67           H  
ATOM   3346  NZ  LYS A 213     -15.936  -0.101  -1.894  1.00 98.67           N  
ATOM   3347  HZ1 LYS A 213     -16.007   0.747  -2.438  1.00 98.67           H  
ATOM   3348  HZ2 LYS A 213     -16.666  -0.041  -1.198  1.00 98.67           H  
ATOM   3349  HZ3 LYS A 213     -16.038  -0.906  -2.495  1.00 98.67           H  
ATOM   3350  N   ILE A 214     -10.676   0.254   3.579  1.00 98.56           N  
ATOM   3351  H   ILE A 214     -10.942   1.213   3.751  1.00 98.56           H  
ATOM   3352  CA  ILE A 214     -10.262  -0.556   4.721  1.00 98.56           C  
ATOM   3353  HA  ILE A 214     -10.093  -1.569   4.354  1.00 98.56           H  
ATOM   3354  C   ILE A 214     -11.365  -0.650   5.762  1.00 98.56           C  
ATOM   3355  CB  ILE A 214      -8.936  -0.066   5.332  1.00 98.56           C  
ATOM   3356  HB  ILE A 214      -8.656  -0.770   6.116  1.00 98.56           H  
ATOM   3357  O   ILE A 214     -12.151   0.278   5.928  1.00 98.56           O  
ATOM   3358  CG1 ILE A 214      -9.063   1.335   5.975  1.00 98.56           C  
ATOM   3359 HG12 ILE A 214      -9.358   2.063   5.219  1.00 98.56           H  
ATOM   3360 HG13 ILE A 214      -9.842   1.309   6.737  1.00 98.56           H  
ATOM   3361  CG2 ILE A 214      -7.837  -0.119   4.263  1.00 98.56           C  
ATOM   3362 HG21 ILE A 214      -8.029   0.613   3.478  1.00 98.56           H  
ATOM   3363 HG22 ILE A 214      -6.874   0.102   4.724  1.00 98.56           H  
ATOM   3364 HG23 ILE A 214      -7.786  -1.117   3.828  1.00 98.56           H  
ATOM   3365  CD1 ILE A 214      -7.784   1.826   6.663  1.00 98.56           C  
ATOM   3366 HD11 ILE A 214      -7.454   1.092   7.398  1.00 98.56           H  
ATOM   3367 HD12 ILE A 214      -6.992   1.993   5.934  1.00 98.56           H  
ATOM   3368 HD13 ILE A 214      -7.989   2.768   7.171  1.00 98.56           H  
ATOM   3369  N   ARG A 215     -11.419  -1.760   6.489  1.00 97.62           N  
ATOM   3370  H   ARG A 215     -10.779  -2.508   6.265  1.00 97.62           H  
ATOM   3371  CA  ARG A 215     -12.361  -1.940   7.597  1.00 97.62           C  
ATOM   3372  HA  ARG A 215     -12.729  -0.966   7.918  1.00 97.62           H  
ATOM   3373  C   ARG A 215     -11.652  -2.576   8.775  1.00 97.62           C  
ATOM   3374  CB  ARG A 215     -13.570  -2.746   7.110  1.00 97.62           C  
ATOM   3375  HB2 ARG A 215     -14.041  -2.183   6.304  1.00 97.62           H  
ATOM   3376  HB3 ARG A 215     -13.238  -3.707   6.716  1.00 97.62           H  
ATOM   3377  O   ARG A 215     -10.883  -3.520   8.608  1.00 97.62           O  
ATOM   3378  CG  ARG A 215     -14.624  -2.979   8.201  1.00 97.62           C  
ATOM   3379  HG2 ARG A 215     -14.250  -3.695   8.933  1.00 97.62           H  
ATOM   3380  HG3 ARG A 215     -14.835  -2.041   8.714  1.00 97.62           H  
ATOM   3381  CD  ARG A 215     -15.921  -3.512   7.587  1.00 97.62           C  
ATOM   3382  HD2 ARG A 215     -16.226  -2.847   6.779  1.00 97.62           H  
ATOM   3383  HD3 ARG A 215     -16.699  -3.506   8.351  1.00 97.62           H  
ATOM   3384  NE  ARG A 215     -15.752  -4.881   7.072  1.00 97.62           N  
ATOM   3385  HE  ARG A 215     -14.836  -5.304   7.117  1.00 97.62           H  
ATOM   3386  NH1 ARG A 215     -17.807  -5.163   6.081  1.00 97.62           N  
ATOM   3387 HH11 ARG A 215     -18.392  -5.701   5.458  1.00 97.62           H  
ATOM   3388 HH12 ARG A 215     -18.047  -4.209   6.309  1.00 97.62           H  
ATOM   3389  NH2 ARG A 215     -16.296  -6.787   5.999  1.00 97.62           N  
ATOM   3390 HH21 ARG A 215     -16.890  -7.305   5.367  1.00 97.62           H  
ATOM   3391 HH22 ARG A 215     -15.321  -7.020   6.122  1.00 97.62           H  
ATOM   3392  CZ  ARG A 215     -16.623  -5.597   6.395  1.00 97.62           C  
ATOM   3393  N   LYS A 216     -11.898  -2.046   9.973  1.00 96.27           N  
ATOM   3394  H   LYS A 216     -12.567  -1.292  10.037  1.00 96.27           H  
ATOM   3395  CA  LYS A 216     -11.351  -2.612  11.206  1.00 96.27           C  
ATOM   3396  HA  LYS A 216     -10.291  -2.811  11.052  1.00 96.27           H  
ATOM   3397  C   LYS A 216     -12.058  -3.931  11.495  1.00 96.27           C  
ATOM   3398  CB  LYS A 216     -11.501  -1.607  12.355  1.00 96.27           C  
ATOM   3399  HB2 LYS A 216     -12.547  -1.530  12.649  1.00 96.27           H  
ATOM   3400  HB3 LYS A 216     -11.173  -0.626  12.009  1.00 96.27           H  
ATOM   3401  O   LYS A 216     -13.285  -3.980  11.550  1.00 96.27           O  
ATOM   3402  CG  LYS A 216     -10.648  -2.014  13.564  1.00 96.27           C  
ATOM   3403  HG2 LYS A 216     -11.036  -2.935  13.999  1.00 96.27           H  
ATOM   3404  HG3 LYS A 216      -9.624  -2.185  13.230  1.00 96.27           H  
ATOM   3405  CD  LYS A 216     -10.647  -0.903  14.621  1.00 96.27           C  
ATOM   3406  HD2 LYS A 216     -11.645  -0.789  15.043  1.00 96.27           H  
ATOM   3407  HD3 LYS A 216     -10.356   0.032  14.143  1.00 96.27           H  
ATOM   3408  CE  LYS A 216      -9.638  -1.243  15.722  1.00 96.27           C  
ATOM   3409  HE2 LYS A 216     -10.036  -2.044  16.344  1.00 96.27           H  
ATOM   3410  HE3 LYS A 216      -8.731  -1.608  15.241  1.00 96.27           H  
ATOM   3411  NZ  LYS A 216      -9.289  -0.056  16.540  1.00 96.27           N  
ATOM   3412  HZ1 LYS A 216     -10.067   0.267  17.097  1.00 96.27           H  
ATOM   3413  HZ2 LYS A 216      -8.493  -0.272  17.124  1.00 96.27           H  
ATOM   3414  HZ3 LYS A 216      -8.973   0.694  15.941  1.00 96.27           H  
ATOM   3415  N   LYS A 217     -11.299  -5.002  11.700  1.00 93.14           N  
ATOM   3416  H   LYS A 217     -10.296  -4.894  11.653  1.00 93.14           H  
ATOM   3417  CA  LYS A 217     -11.855  -6.302  12.073  1.00 93.14           C  
ATOM   3418  HA  LYS A 217     -12.737  -6.492  11.462  1.00 93.14           H  
ATOM   3419  C   LYS A 217     -12.294  -6.256  13.530  1.00 93.14           C  
ATOM   3420  CB  LYS A 217     -10.838  -7.420  11.812  1.00 93.14           C  
ATOM   3421  HB2 LYS A 217      -9.897  -7.174  12.303  1.00 93.14           H  
ATOM   3422  HB3 LYS A 217     -11.217  -8.353  12.229  1.00 93.14           H  
ATOM   3423  O   LYS A 217     -11.508  -5.947  14.423  1.00 93.14           O  
ATOM   3424  CG  LYS A 217     -10.616  -7.593  10.302  1.00 93.14           C  
ATOM   3425  HG2 LYS A 217     -11.525  -7.972   9.835  1.00 93.14           H  
ATOM   3426  HG3 LYS A 217     -10.382  -6.626   9.854  1.00 93.14           H  
ATOM   3427  CD  LYS A 217      -9.452  -8.527   9.992  1.00 93.14           C  
ATOM   3428  HD2 LYS A 217      -8.565  -8.158  10.507  1.00 93.14           H  
ATOM   3429  HD3 LYS A 217      -9.265  -8.467   8.920  1.00 93.14           H  
ATOM   3430  CE  LYS A 217      -9.712  -9.986  10.367  1.00 93.14           C  
ATOM   3431  HE2 LYS A 217     -10.481 -10.380   9.703  1.00 93.14           H  
ATOM   3432  HE3 LYS A 217     -10.067 -10.041  11.396  1.00 93.14           H  
ATOM   3433  NZ  LYS A 217      -8.443 -10.736  10.222  1.00 93.14           N  
ATOM   3434  HZ1 LYS A 217      -7.794 -10.439  10.936  1.00 93.14           H  
ATOM   3435  HZ2 LYS A 217      -8.573 -11.734  10.300  1.00 93.14           H  
ATOM   3436  HZ3 LYS A 217      -8.012 -10.496   9.341  1.00 93.14           H  
ATOM   3437  N   THR A 218     -13.551  -6.598  13.776  1.00 83.34           N  
ATOM   3438  H   THR A 218     -14.180  -6.756  13.002  1.00 83.34           H  
ATOM   3439  CA  THR A 218     -14.025  -6.905  15.124  1.00 83.34           C  
ATOM   3440  HA  THR A 218     -13.573  -6.219  15.841  1.00 83.34           H  
ATOM   3441  C   THR A 218     -13.594  -8.328  15.458  1.00 83.34           C  
ATOM   3442  CB  THR A 218     -15.552  -6.763  15.223  1.00 83.34           C  
ATOM   3443  HB  THR A 218     -15.871  -7.072  16.219  1.00 83.34           H  
ATOM   3444  O   THR A 218     -13.978  -9.253  14.738  1.00 83.34           O  
ATOM   3445  CG2 THR A 218     -15.999  -5.320  14.985  1.00 83.34           C  
ATOM   3446 HG21 THR A 218     -15.513  -4.657  15.701  1.00 83.34           H  
ATOM   3447 HG22 THR A 218     -15.749  -5.003  13.973  1.00 83.34           H  
ATOM   3448 HG23 THR A 218     -17.079  -5.250  15.118  1.00 83.34           H  
ATOM   3449  OG1 THR A 218     -16.175  -7.588  14.261  1.00 83.34           O  
ATOM   3450  HG1 THR A 218     -15.693  -8.419  14.280  1.00 83.34           H  
ATOM   3451  N   ASN A 219     -12.821  -8.521  16.527  1.00 61.31           N  
ATOM   3452  H   ASN A 219     -12.486  -7.724  17.050  1.00 61.31           H  
ATOM   3453  CA  ASN A 219     -12.602  -9.858  17.077  1.00 61.31           C  
ATOM   3454  HA  ASN A 219     -12.173 -10.506  16.312  1.00 61.31           H  
ATOM   3455  C   ASN A 219     -13.978 -10.415  17.480  1.00 61.31           C  
ATOM   3456  CB  ASN A 219     -11.632  -9.786  18.273  1.00 61.31           C  
ATOM   3457  HB2 ASN A 219     -12.013  -9.072  19.003  1.00 61.31           H  
ATOM   3458  HB3 ASN A 219     -11.599 -10.765  18.751  1.00 61.31           H  
ATOM   3459  O   ASN A 219     -14.605  -9.875  18.392  1.00 61.31           O  
ATOM   3460  CG  ASN A 219     -10.208  -9.412  17.897  1.00 61.31           C  
ATOM   3461  ND2 ASN A 219      -9.415  -8.986  18.853  1.00 61.31           N  
ATOM   3462 HD21 ASN A 219      -9.740  -8.950  19.809  1.00 61.31           H  
ATOM   3463 HD22 ASN A 219      -8.468  -8.773  18.576  1.00 61.31           H  
ATOM   3464  OD1 ASN A 219      -9.779  -9.491  16.760  1.00 61.31           O  
ATOM   3465  N   LYS A 220     -14.470 -11.418  16.750  1.00 45.47           N  
ATOM   3466  H   LYS A 220     -13.859 -11.830  16.059  1.00 45.47           H  
ATOM   3467  CA  LYS A 220     -15.588 -12.260  17.186  1.00 45.47           C  
ATOM   3468  HA  LYS A 220     -16.196 -11.734  17.922  1.00 45.47           H  
ATOM   3469  C   LYS A 220     -15.039 -13.466  17.925  1.00 45.47           C  
ATOM   3470  CB  LYS A 220     -16.471 -12.709  16.014  1.00 45.47           C  
ATOM   3471  HB2 LYS A 220     -17.080 -13.542  16.363  1.00 45.47           H  
ATOM   3472  HB3 LYS A 220     -15.842 -13.067  15.199  1.00 45.47           H  
ATOM   3473  O   LYS A 220     -13.974 -13.959  17.490  1.00 45.47           O  
ATOM   3474  CG  LYS A 220     -17.406 -11.600  15.520  1.00 45.47           C  
ATOM   3475  HG2 LYS A 220     -16.819 -10.811  15.050  1.00 45.47           H  
ATOM   3476  HG3 LYS A 220     -17.949 -11.183  16.368  1.00 45.47           H  
ATOM   3477  CD  LYS A 220     -18.409 -12.179  14.515  1.00 45.47           C  
ATOM   3478  HD2 LYS A 220     -18.978 -12.973  14.998  1.00 45.47           H  
ATOM   3479  HD3 LYS A 220     -17.863 -12.593  13.667  1.00 45.47           H  
ATOM   3480  CE  LYS A 220     -19.360 -11.078  14.039  1.00 45.47           C  
ATOM   3481  HE2 LYS A 220     -19.855 -10.651  14.911  1.00 45.47           H  
ATOM   3482  HE3 LYS A 220     -18.769 -10.287  13.578  1.00 45.47           H  
ATOM   3483  NZ  LYS A 220     -20.365 -11.598  13.080  1.00 45.47           N  
ATOM   3484  HZ1 LYS A 220     -20.976 -10.851  12.784  1.00 45.47           H  
ATOM   3485  HZ2 LYS A 220     -19.904 -11.978  12.265  1.00 45.47           H  
ATOM   3486  HZ3 LYS A 220     -20.921 -12.321  13.514  1.00 45.47           H  
ATOM   3487  OXT LYS A 220     -15.738 -13.866  18.872  1.00 45.47           O  
TER    3488      LYS A 220                                                       
END   
