# Supplementary material for: Nuclear genome of Bulinus truncatus, an intermediate host of the carcinogenic human blood fluke Schistosoma haematobium
Source: Nat Commun. 2022 Feb 21;13:977. doi: 10.1038/s41467-022-28634-9 (PMC8861042; doi:10.1038/s41467-022-28634-9)
Supplement: Supplementary file 6 — Supplementary Data 3 [file 41467_2022_28634_MOESM6_ESM.zip › Supplementary_Data_3/btru_020880-t1.mature.pep.pdb]

ATOM      1  N   CYS A   1       3.684 -19.158  12.872  1.00 33.67           N  
ATOM      2  H   CYS A   1       4.262 -18.720  12.169  1.00 33.67           H  
ATOM      3  H2  CYS A   1       4.106 -20.025  13.174  1.00 33.67           H  
ATOM      4  H3  CYS A   1       3.604 -18.531  13.660  1.00 33.67           H  
ATOM      5  CA  CYS A   1       2.339 -19.430  12.332  1.00 33.67           C  
ATOM      6  HA  CYS A   1       2.414 -20.048  11.438  1.00 33.67           H  
ATOM      7  C   CYS A   1       1.703 -18.110  11.928  1.00 33.67           C  
ATOM      8  CB  CYS A   1       1.463 -20.174  13.361  1.00 33.67           C  
ATOM      9  HB2 CYS A   1       0.447 -20.253  12.974  1.00 33.67           H  
ATOM     10  HB3 CYS A   1       1.419 -19.630  14.304  1.00 33.67           H  
ATOM     11  O   CYS A   1       1.058 -17.492  12.762  1.00 33.67           O  
ATOM     12  SG  CYS A   1       2.124 -21.839  13.614  1.00 33.67           S  
ATOM     13  HG  CYS A   1       1.139 -22.322  14.376  1.00 33.67           H  
ATOM     14  N   SER A   2       1.922 -17.672  10.691  1.00 35.45           N  
ATOM     15  H   SER A   2       2.476 -18.202  10.033  1.00 35.45           H  
ATOM     16  CA  SER A   2       1.175 -16.562  10.096  1.00 35.45           C  
ATOM     17  HA  SER A   2       0.512 -16.099  10.827  1.00 35.45           H  
ATOM     18  C   SER A   2       0.337 -17.186   8.994  1.00 35.45           C  
ATOM     19  CB  SER A   2       2.102 -15.462   9.566  1.00 35.45           C  
ATOM     20  HB2 SER A   2       2.718 -15.846   8.753  1.00 35.45           H  
ATOM     21  HB3 SER A   2       1.501 -14.635   9.188  1.00 35.45           H  
ATOM     22  O   SER A   2       0.875 -17.662   8.000  1.00 35.45           O  
ATOM     23  OG  SER A   2       2.935 -15.004  10.617  1.00 35.45           O  
ATOM     24  HG  SER A   2       3.164 -14.099  10.393  1.00 35.45           H  
ATOM     25  N   ILE A   3      -0.956 -17.336   9.264  1.00 42.65           N  
ATOM     26  H   ILE A   3      -1.322 -16.897  10.097  1.00 42.65           H  
ATOM     27  CA  ILE A   3      -1.935 -17.814   8.295  1.00 42.65           C  
ATOM     28  HA  ILE A   3      -1.443 -18.370   7.497  1.00 42.65           H  
ATOM     29  C   ILE A   3      -2.527 -16.536   7.712  1.00 42.65           C  
ATOM     30  CB  ILE A   3      -3.002 -18.730   8.955  1.00 42.65           C  
ATOM     31  HB  ILE A   3      -3.609 -18.125   9.628  1.00 42.65           H  
ATOM     32  O   ILE A   3      -3.426 -15.949   8.313  1.00 42.65           O  
ATOM     33  CG1 ILE A   3      -2.370 -19.866   9.796  1.00 42.65           C  
ATOM     34 HG12 ILE A   3      -1.620 -19.455  10.472  1.00 42.65           H  
ATOM     35 HG13 ILE A   3      -1.872 -20.574   9.134  1.00 42.65           H  
ATOM     36  CG2 ILE A   3      -3.919 -19.317   7.863  1.00 42.65           C  
ATOM     37 HG21 ILE A   3      -4.737 -19.883   8.308  1.00 42.65           H  
ATOM     38 HG22 ILE A   3      -3.349 -19.964   7.197  1.00 42.65           H  
ATOM     39 HG23 ILE A   3      -4.360 -18.514   7.273  1.00 42.65           H  
ATOM     40  CD1 ILE A   3      -3.379 -20.618  10.675  1.00 42.65           C  
ATOM     41 HD11 ILE A   3      -2.848 -21.343  11.291  1.00 42.65           H  
ATOM     42 HD12 ILE A   3      -4.103 -21.153  10.060  1.00 42.65           H  
ATOM     43 HD13 ILE A   3      -3.901 -19.916  11.325  1.00 42.65           H  
ATOM     44  N   THR A   4      -1.986 -16.063   6.593  1.00 49.83           N  
ATOM     45  H   THR A   4      -1.198 -16.527   6.165  1.00 49.83           H  
ATOM     46  CA  THR A   4      -2.711 -15.128   5.735  1.00 49.83           C  
ATOM     47  HA  THR A   4      -3.090 -14.294   6.326  1.00 49.83           H  
ATOM     48  C   THR A   4      -3.892 -15.910   5.177  1.00 49.83           C  
ATOM     49  CB  THR A   4      -1.817 -14.562   4.619  1.00 49.83           C  
ATOM     50  HB  THR A   4      -2.443 -14.159   3.823  1.00 49.83           H  
ATOM     51  O   THR A   4      -3.760 -16.725   4.268  1.00 49.83           O  
ATOM     52  CG2 THR A   4      -0.915 -13.452   5.150  1.00 49.83           C  
ATOM     53 HG21 THR A   4      -0.262 -13.839   5.932  1.00 49.83           H  
ATOM     54 HG22 THR A   4      -1.516 -12.641   5.561  1.00 49.83           H  
ATOM     55 HG23 THR A   4      -0.300 -13.053   4.344  1.00 49.83           H  
ATOM     56  OG1 THR A   4      -0.969 -15.561   4.098  1.00 49.83           O  
ATOM     57  HG1 THR A   4      -0.765 -15.322   3.191  1.00 49.83           H  
ATOM     58  N   ALA A   5      -5.053 -15.766   5.812  1.00 46.36           N  
ATOM     59  H   ALA A   5      -5.105 -15.145   6.606  1.00 46.36           H  
ATOM     60  CA  ALA A   5      -6.277 -16.338   5.285  1.00 46.36           C  
ATOM     61  HA  ALA A   5      -6.109 -17.383   5.024  1.00 46.36           H  
ATOM     62  C   ALA A   5      -6.623 -15.567   4.007  1.00 46.36           C  
ATOM     63  CB  ALA A   5      -7.370 -16.282   6.360  1.00 46.36           C  
ATOM     64  HB1 ALA A   5      -8.294 -16.699   5.959  1.00 46.36           H  
ATOM     65  HB2 ALA A   5      -7.062 -16.861   7.230  1.00 46.36           H  
ATOM     66  HB3 ALA A   5      -7.547 -15.248   6.656  1.00 46.36           H  
ATOM     67  O   ALA A   5      -7.130 -14.446   4.065  1.00 46.36           O  
ATOM     68  N   GLU A   6      -6.305 -16.149   2.852  1.00 46.93           N  
ATOM     69  H   GLU A   6      -5.736 -16.984   2.864  1.00 46.93           H  
ATOM     70  CA  GLU A   6      -6.814 -15.683   1.569  1.00 46.93           C  
ATOM     71  HA  GLU A   6      -6.455 -14.671   1.381  1.00 46.93           H  
ATOM     72  C   GLU A   6      -8.346 -15.664   1.647  1.00 46.93           C  
ATOM     73  CB  GLU A   6      -6.330 -16.588   0.424  1.00 46.93           C  
ATOM     74  HB2 GLU A   6      -6.880 -16.318  -0.478  1.00 46.93           H  
ATOM     75  HB3 GLU A   6      -6.556 -17.624   0.673  1.00 46.93           H  
ATOM     76  O   GLU A   6      -9.006 -16.696   1.812  1.00 46.93           O  
ATOM     77  CG  GLU A   6      -4.825 -16.437   0.140  1.00 46.93           C  
ATOM     78  HG2 GLU A   6      -4.269 -16.693   1.042  1.00 46.93           H  
ATOM     79  HG3 GLU A   6      -4.622 -15.392  -0.097  1.00 46.93           H  
ATOM     80  CD  GLU A   6      -4.338 -17.328  -1.018  1.00 46.93           C  
ATOM     81  OE1 GLU A   6      -3.173 -17.139  -1.433  1.00 46.93           O  
ATOM     82  OE2 GLU A   6      -5.118 -18.200  -1.468  1.00 46.93           O  
ATOM     83  N   VAL A   7      -8.925 -14.466   1.584  1.00 49.68           N  
ATOM     84  H   VAL A   7      -8.333 -13.652   1.501  1.00 49.68           H  
ATOM     85  CA  VAL A   7     -10.375 -14.304   1.466  1.00 49.68           C  
ATOM     86  HA  VAL A   7     -10.882 -15.016   2.116  1.00 49.68           H  
ATOM     87  C   VAL A   7     -10.723 -14.626   0.021  1.00 49.68           C  
ATOM     88  CB  VAL A   7     -10.842 -12.883   1.843  1.00 49.68           C  
ATOM     89  HB  VAL A   7     -10.423 -12.169   1.132  1.00 49.68           H  
ATOM     90  O   VAL A   7     -10.724 -13.736  -0.804  1.00 49.68           O  
ATOM     91  CG1 VAL A   7     -12.367 -12.745   1.788  1.00 49.68           C  
ATOM     92 HG11 VAL A   7     -12.657 -11.726   2.043  1.00 49.68           H  
ATOM     93 HG12 VAL A   7     -12.729 -12.958   0.782  1.00 49.68           H  
ATOM     94 HG13 VAL A   7     -12.828 -13.443   2.487  1.00 49.68           H  
ATOM     95  CG2 VAL A   7     -10.387 -12.479   3.253  1.00 49.68           C  
ATOM     96 HG21 VAL A   7      -9.301 -12.520   3.335  1.00 49.68           H  
ATOM     97 HG22 VAL A   7     -10.719 -11.462   3.462  1.00 49.68           H  
ATOM     98 HG23 VAL A   7     -10.819 -13.160   3.986  1.00 49.68           H  
ATOM     99  N   ASN A   8     -10.960 -15.891  -0.308  1.00 48.70           N  
ATOM    100  H   ASN A   8     -10.866 -16.596   0.408  1.00 48.70           H  
ATOM    101  CA  ASN A   8     -11.573 -16.255  -1.586  1.00 48.70           C  
ATOM    102  HA  ASN A   8     -11.120 -15.652  -2.373  1.00 48.70           H  
ATOM    103  C   ASN A   8     -13.072 -15.888  -1.583  1.00 48.70           C  
ATOM    104  CB  ASN A   8     -11.254 -17.736  -1.882  1.00 48.70           C  
ATOM    105  HB2 ASN A   8     -11.729 -18.031  -2.818  1.00 48.70           H  
ATOM    106  HB3 ASN A   8     -10.175 -17.829  -2.011  1.00 48.70           H  
ATOM    107  O   ASN A   8     -13.647 -15.645  -0.520  1.00 48.70           O  
ATOM    108  CG  ASN A   8     -11.685 -18.709  -0.799  1.00 48.70           C  
ATOM    109  ND2 ASN A   8     -11.134 -19.898  -0.773  1.00 48.70           N  
ATOM    110 HD21 ASN A   8     -10.414 -20.140  -1.439  1.00 48.70           H  
ATOM    111 HD22 ASN A   8     -11.486 -20.546  -0.083  1.00 48.70           H  
ATOM    112  OD1 ASN A   8     -12.539 -18.442   0.025  1.00 48.70           O  
ATOM    113  N   GLU A   9     -13.732 -15.872  -2.749  1.00 48.93           N  
ATOM    114  H   GLU A   9     -13.220 -15.967  -3.614  1.00 48.93           H  
ATOM    115  CA  GLU A   9     -15.180 -15.592  -2.826  1.00 48.93           C  
ATOM    116  HA  GLU A   9     -15.359 -14.562  -2.519  1.00 48.93           H  
ATOM    117  C   GLU A   9     -16.004 -16.490  -1.886  1.00 48.93           C  
ATOM    118  CB  GLU A   9     -15.707 -15.774  -4.258  1.00 48.93           C  
ATOM    119  HB2 GLU A   9     -16.796 -15.789  -4.210  1.00 48.93           H  
ATOM    120  HB3 GLU A   9     -15.369 -16.733  -4.650  1.00 48.93           H  
ATOM    121  O   GLU A   9     -16.996 -16.042  -1.313  1.00 48.93           O  
ATOM    122  CG  GLU A   9     -15.301 -14.643  -5.215  1.00 48.93           C  
ATOM    123  HG2 GLU A   9     -15.481 -13.690  -4.718  1.00 48.93           H  
ATOM    124  HG3 GLU A   9     -14.235 -14.721  -5.425  1.00 48.93           H  
ATOM    125  CD  GLU A   9     -16.102 -14.692  -6.529  1.00 48.93           C  
ATOM    126  OE1 GLU A   9     -16.357 -13.598  -7.082  1.00 48.93           O  
ATOM    127  OE2 GLU A   9     -16.509 -15.806  -6.932  1.00 48.93           O  
ATOM    128  N   THR A  10     -15.549 -17.726  -1.649  1.00 51.48           N  
ATOM    129  H   THR A  10     -14.723 -18.032  -2.142  1.00 51.48           H  
ATOM    130  CA  THR A  10     -16.168 -18.672  -0.709  1.00 51.48           C  
ATOM    131  HA  THR A  10     -17.244 -18.667  -0.883  1.00 51.48           H  
ATOM    132  C   THR A  10     -15.990 -18.310   0.771  1.00 51.48           C  
ATOM    133  CB  THR A  10     -15.664 -20.102  -0.964  1.00 51.48           C  
ATOM    134  HB  THR A  10     -15.970 -20.750  -0.143  1.00 51.48           H  
ATOM    135  O   THR A  10     -16.777 -18.764   1.594  1.00 51.48           O  
ATOM    136  CG2 THR A  10     -16.222 -20.664  -2.270  1.00 51.48           C  
ATOM    137 HG21 THR A  10     -17.311 -20.685  -2.225  1.00 51.48           H  
ATOM    138 HG22 THR A  10     -15.854 -21.681  -2.414  1.00 51.48           H  
ATOM    139 HG23 THR A  10     -15.909 -20.049  -3.114  1.00 51.48           H  
ATOM    140  OG1 THR A  10     -14.266 -20.158  -1.111  1.00 51.48           O  
ATOM    141  HG1 THR A  10     -13.862 -19.629  -0.419  1.00 51.48           H  
ATOM    142  N   ASN A  11     -15.013 -17.469   1.118  1.00 65.40           N  
ATOM    143  H   ASN A  11     -14.407 -17.127   0.386  1.00 65.40           H  
ATOM    144  CA  ASN A  11     -14.730 -16.993   2.476  1.00 65.40           C  
ATOM    145  HA  ASN A  11     -15.358 -17.538   3.181  1.00 65.40           H  
ATOM    146  C   ASN A  11     -15.078 -15.510   2.658  1.00 65.40           C  
ATOM    147  CB  ASN A  11     -13.257 -17.273   2.829  1.00 65.40           C  
ATOM    148  HB2 ASN A  11     -12.615 -16.856   2.053  1.00 65.40           H  
ATOM    149  HB3 ASN A  11     -13.008 -16.778   3.768  1.00 65.40           H  
ATOM    150  O   ASN A  11     -14.680 -14.900   3.656  1.00 65.40           O  
ATOM    151  CG  ASN A  11     -12.938 -18.742   3.022  1.00 65.40           C  
ATOM    152  ND2 ASN A  11     -11.670 -19.083   3.055  1.00 65.40           N  
ATOM    153 HD21 ASN A  11     -11.480 -20.068   3.171  1.00 65.40           H  
ATOM    154 HD22 ASN A  11     -10.957 -18.404   2.829  1.00 65.40           H  
ATOM    155  OD1 ASN A  11     -13.789 -19.596   3.199  1.00 65.40           O  
ATOM    156  N   CYS A  12     -15.800 -14.904   1.711  1.00 71.37           N  
ATOM    157  H   CYS A  12     -16.087 -15.430   0.898  1.00 71.37           H  
ATOM    158  CA  CYS A  12     -16.200 -13.515   1.850  1.00 71.37           C  
ATOM    159  HA  CYS A  12     -15.290 -12.933   1.994  1.00 71.37           H  
ATOM    160  C   CYS A  12     -17.150 -13.349   3.047  1.00 71.37           C  
ATOM    161  CB  CYS A  12     -16.848 -13.007   0.572  1.00 71.37           C  
ATOM    162  HB2 CYS A  12     -17.803 -13.509   0.414  1.00 71.37           H  
ATOM    163  HB3 CYS A  12     -16.191 -13.262  -0.259  1.00 71.37           H  
ATOM    164  O   CYS A  12     -18.203 -13.990   3.069  1.00 71.37           O  
ATOM    165  SG  CYS A  12     -17.078 -11.209   0.629  1.00 71.37           S  
ATOM    166  N   PRO A  13     -16.845 -12.464   4.015  1.00 76.97           N  
ATOM    167  CA  PRO A  13     -17.694 -12.280   5.186  1.00 76.97           C  
ATOM    168  HA  PRO A  13     -17.697 -13.206   5.760  1.00 76.97           H  
ATOM    169  C   PRO A  13     -19.126 -11.912   4.788  1.00 76.97           C  
ATOM    170  CB  PRO A  13     -17.032 -11.171   6.010  1.00 76.97           C  
ATOM    171  HB2 PRO A  13     -17.139 -11.344   7.081  1.00 76.97           H  
ATOM    172  HB3 PRO A  13     -17.454 -10.204   5.738  1.00 76.97           H  
ATOM    173  O   PRO A  13     -19.337 -11.092   3.881  1.00 76.97           O  
ATOM    174  CG  PRO A  13     -15.568 -11.215   5.574  1.00 76.97           C  
ATOM    175  HG2 PRO A  13     -15.037 -11.969   6.154  1.00 76.97           H  
ATOM    176  HG3 PRO A  13     -15.088 -10.241   5.671  1.00 76.97           H  
ATOM    177  CD  PRO A  13     -15.640 -11.654   4.118  1.00 76.97           C  
ATOM    178  HD2 PRO A  13     -15.728 -10.783   3.469  1.00 76.97           H  
ATOM    179  HD3 PRO A  13     -14.743 -12.223   3.872  1.00 76.97           H  
ATOM    180  N   GLU A  14     -20.123 -12.479   5.467  1.00 70.93           N  
ATOM    181  H   GLU A  14     -19.923 -13.174   6.172  1.00 70.93           H  
ATOM    182  CA  GLU A  14     -21.498 -11.997   5.339  1.00 70.93           C  
ATOM    183  HA  GLU A  14     -21.761 -12.043   4.282  1.00 70.93           H  
ATOM    184  C   GLU A  14     -21.582 -10.534   5.802  1.00 70.93           C  
ATOM    185  CB  GLU A  14     -22.505 -12.871   6.094  1.00 70.93           C  
ATOM    186  HB2 GLU A  14     -22.162 -13.043   7.114  1.00 70.93           H  
ATOM    187  HB3 GLU A  14     -23.451 -12.330   6.129  1.00 70.93           H  
ATOM    188  O   GLU A  14     -20.879 -10.141   6.739  1.00 70.93           O  
ATOM    189  CG  GLU A  14     -22.737 -14.208   5.373  1.00 70.93           C  
ATOM    190  HG2 GLU A  14     -21.878 -14.857   5.544  1.00 70.93           H  
ATOM    191  HG3 GLU A  14     -22.806 -14.016   4.302  1.00 70.93           H  
ATOM    192  CD  GLU A  14     -24.025 -14.910   5.829  1.00 70.93           C  
ATOM    193  OE1 GLU A  14     -24.561 -15.690   5.012  1.00 70.93           O  
ATOM    194  OE2 GLU A  14     -24.476 -14.636   6.963  1.00 70.93           O  
ATOM    195  N   PRO A  15     -22.372  -9.686   5.115  1.00 70.00           N  
ATOM    196  CA  PRO A  15     -22.508  -8.305   5.531  1.00 70.00           C  
ATOM    197  HA  PRO A  15     -21.513  -7.870   5.626  1.00 70.00           H  
ATOM    198  C   PRO A  15     -23.217  -8.246   6.883  1.00 70.00           C  
ATOM    199  CB  PRO A  15     -23.263  -7.582   4.417  1.00 70.00           C  
ATOM    200  HB2 PRO A  15     -23.980  -6.864   4.816  1.00 70.00           H  
ATOM    201  HB3 PRO A  15     -22.548  -7.069   3.773  1.00 70.00           H  
ATOM    202  O   PRO A  15     -24.319  -8.772   7.018  1.00 70.00           O  
ATOM    203  CG  PRO A  15     -23.961  -8.691   3.628  1.00 70.00           C  
ATOM    204  HG2 PRO A  15     -25.013  -8.726   3.912  1.00 70.00           H  
ATOM    205  HG3 PRO A  15     -23.873  -8.523   2.555  1.00 70.00           H  
ATOM    206  CD  PRO A  15     -23.293 -10.006   4.039  1.00 70.00           C  
ATOM    207  HD2 PRO A  15     -24.052 -10.700   4.400  1.00 70.00           H  
ATOM    208  HD3 PRO A  15     -22.770 -10.448   3.191  1.00 70.00           H  
ATOM    209  N   GLN A  16     -22.595  -7.601   7.865  1.00 69.27           N  
ATOM    210  H   GLN A  16     -21.699  -7.173   7.682  1.00 69.27           H  
ATOM    211  CA  GLN A  16     -23.227  -7.373   9.161  1.00 69.27           C  
ATOM    212  HA  GLN A  16     -23.942  -8.175   9.344  1.00 69.27           H  
ATOM    213  C   GLN A  16     -24.036  -6.074   9.149  1.00 69.27           C  
ATOM    214  CB  GLN A  16     -22.192  -7.430  10.295  1.00 69.27           C  
ATOM    215  HB2 GLN A  16     -21.395  -6.707  10.124  1.00 69.27           H  
ATOM    216  HB3 GLN A  16     -22.696  -7.180  11.229  1.00 69.27           H  
ATOM    217  O   GLN A  16     -23.701  -5.125   8.439  1.00 69.27           O  
ATOM    218  CG  GLN A  16     -21.607  -8.849  10.412  1.00 69.27           C  
ATOM    219  HG2 GLN A  16     -22.406  -9.575  10.258  1.00 69.27           H  
ATOM    220  HG3 GLN A  16     -20.860  -9.008   9.634  1.00 69.27           H  
ATOM    221  CD  GLN A  16     -20.984  -9.134  11.772  1.00 69.27           C  
ATOM    222  NE2 GLN A  16     -20.907 -10.382  12.176  1.00 69.27           N  
ATOM    223 HE21 GLN A  16     -20.517 -10.504  13.100  1.00 69.27           H  
ATOM    224 HE22 GLN A  16     -21.275 -11.136  11.614  1.00 69.27           H  
ATOM    225  OE1 GLN A  16     -20.558  -8.259  12.497  1.00 69.27           O  
ATOM    226  N   GLU A  17     -25.101  -6.032   9.954  1.00 62.73           N  
ATOM    227  H   GLU A  17     -25.360  -6.860  10.470  1.00 62.73           H  
ATOM    228  CA  GLU A  17     -25.894  -4.815  10.182  1.00 62.73           C  
ATOM    229  HA  GLU A  17     -26.060  -4.323   9.224  1.00 62.73           H  
ATOM    230  C   GLU A  17     -25.165  -3.781  11.065  1.00 62.73           C  
ATOM    231  CB  GLU A  17     -27.269  -5.163  10.782  1.00 62.73           C  
ATOM    232  HB2 GLU A  17     -27.130  -5.739  11.697  1.00 62.73           H  
ATOM    233  HB3 GLU A  17     -27.770  -4.229  11.036  1.00 62.73           H  
ATOM    234  O   GLU A  17     -25.682  -2.682  11.279  1.00 62.73           O  
ATOM    235  CG  GLU A  17     -28.183  -5.935   9.817  1.00 62.73           C  
ATOM    236  HG2 GLU A  17     -27.818  -6.957   9.719  1.00 62.73           H  
ATOM    237  HG3 GLU A  17     -28.125  -5.461   8.837  1.00 62.73           H  
ATOM    238  CD  GLU A  17     -29.653  -5.949  10.277  1.00 62.73           C  
ATOM    239  OE1 GLU A  17     -30.528  -6.079   9.390  1.00 62.73           O  
ATOM    240  OE2 GLU A  17     -29.905  -5.778  11.491  1.00 62.73           O  
ATOM    241  N   GLU A  18     -23.966  -4.109  11.567  1.00 61.60           N  
ATOM    242  H   GLU A  18     -23.573  -5.008  11.327  1.00 61.60           H  
ATOM    243  CA  GLU A  18     -23.142  -3.189  12.349  1.00 61.60           C  
ATOM    244  HA  GLU A  18     -23.751  -2.846  13.186  1.00 61.60           H  
ATOM    245  C   GLU A  18     -22.750  -1.940  11.550  1.00 61.60           C  
ATOM    246  CB  GLU A  18     -21.899  -3.871  12.937  1.00 61.60           C  
ATOM    247  HB2 GLU A  18     -21.338  -4.375  12.150  1.00 61.60           H  
ATOM    248  HB3 GLU A  18     -21.274  -3.085  13.361  1.00 61.60           H  
ATOM    249  O   GLU A  18     -22.484  -1.971  10.347  1.00 61.60           O  
ATOM    250  CG  GLU A  18     -22.256  -4.868  14.054  1.00 61.60           C  
ATOM    251  HG2 GLU A  18     -23.051  -4.434  14.661  1.00 61.60           H  
ATOM    252  HG3 GLU A  18     -22.643  -5.781  13.601  1.00 61.60           H  
ATOM    253  CD  GLU A  18     -21.071  -5.202  14.980  1.00 61.60           C  
ATOM    254  OE1 GLU A  18     -21.341  -5.773  16.061  1.00 61.60           O  
ATOM    255  OE2 GLU A  18     -19.924  -4.811  14.662  1.00 61.60           O  
ATOM    256  N   THR A  19     -22.768  -0.801  12.242  1.00 70.10           N  
ATOM    257  H   THR A  19     -22.947  -0.839  13.236  1.00 70.10           H  
ATOM    258  CA  THR A  19     -22.987   0.495  11.603  1.00 70.10           C  
ATOM    259  HA  THR A  19     -23.607   0.328  10.722  1.00 70.10           H  
ATOM    260  C   THR A  19     -21.724   1.166  11.075  1.00 70.10           C  
ATOM    261  CB  THR A  19     -23.772   1.425  12.546  1.00 70.10           C  
ATOM    262  HB  THR A  19     -23.634   2.460  12.233  1.00 70.10           H  
ATOM    263  O   THR A  19     -21.822   1.886  10.082  1.00 70.10           O  
ATOM    264  CG2 THR A  19     -25.267   1.101  12.513  1.00 70.10           C  
ATOM    265 HG21 THR A  19     -25.651   1.246  11.503  1.00 70.10           H  
ATOM    266 HG22 THR A  19     -25.431   0.065  12.808  1.00 70.10           H  
ATOM    267 HG23 THR A  19     -25.803   1.760  13.197  1.00 70.10           H  
ATOM    268  OG1 THR A  19     -23.362   1.279  13.892  1.00 70.10           O  
ATOM    269  HG1 THR A  19     -23.440   2.142  14.305  1.00 70.10           H  
ATOM    270  N   GLU A  20     -20.549   0.954  11.677  1.00 82.21           N  
ATOM    271  H   GLU A  20     -20.504   0.302  12.447  1.00 82.21           H  
ATOM    272  CA  GLU A  20     -19.324   1.689  11.320  1.00 82.21           C  
ATOM    273  HA  GLU A  20     -19.317   1.862  10.244  1.00 82.21           H  
ATOM    274  C   GLU A  20     -18.043   0.916  11.678  1.00 82.21           C  
ATOM    275  CB  GLU A  20     -19.300   3.064  12.024  1.00 82.21           C  
ATOM    276  HB2 GLU A  20     -18.352   3.551  11.792  1.00 82.21           H  
ATOM    277  HB3 GLU A  20     -19.352   2.910  13.102  1.00 82.21           H  
ATOM    278  O   GLU A  20     -17.926   0.341  12.761  1.00 82.21           O  
ATOM    279  CG  GLU A  20     -20.445   4.000  11.585  1.00 82.21           C  
ATOM    280  HG2 GLU A  20     -20.416   4.101  10.500  1.00 82.21           H  
ATOM    281  HG3 GLU A  20     -21.397   3.563  11.886  1.00 82.21           H  
ATOM    282  CD  GLU A  20     -20.428   5.390  12.216  1.00 82.21           C  
ATOM    283  OE1 GLU A  20     -21.178   6.249  11.695  1.00 82.21           O  
ATOM    284  OE2 GLU A  20     -19.730   5.570  13.239  1.00 82.21           O  
ATOM    285  N   CYS A  21     -17.042   0.958  10.795  1.00 89.20           N  
ATOM    286  H   CYS A  21     -17.182   1.465   9.932  1.00 89.20           H  
ATOM    287  CA  CYS A  21     -15.706   0.431  11.073  1.00 89.20           C  
ATOM    288  HA  CYS A  21     -15.800  -0.535  11.571  1.00 89.20           H  
ATOM    289  C   CYS A  21     -14.932   1.396  11.979  1.00 89.20           C  
ATOM    290  CB  CYS A  21     -14.975   0.227   9.749  1.00 89.20           C  
ATOM    291  HB2 CYS A  21     -15.605  -0.388   9.105  1.00 89.20           H  
ATOM    292  HB3 CYS A  21     -14.838   1.202   9.282  1.00 89.20           H  
ATOM    293  O   CYS A  21     -14.608   2.512  11.572  1.00 89.20           O  
ATOM    294  SG  CYS A  21     -13.368  -0.587   9.848  1.00 89.20           S  
ATOM    295  N   ARG A  22     -14.632   0.977  13.212  1.00 86.77           N  
ATOM    296  H   ARG A  22     -14.929   0.049  13.477  1.00 86.77           H  
ATOM    297  CA  ARG A  22     -13.990   1.831  14.224  1.00 86.77           C  
ATOM    298  HA  ARG A  22     -13.476   2.639  13.704  1.00 86.77           H  
ATOM    299  C   ARG A  22     -12.937   1.086  15.029  1.00 86.77           C  
ATOM    300  CB  ARG A  22     -15.064   2.466  15.124  1.00 86.77           C  
ATOM    301  HB2 ARG A  22     -14.587   3.171  15.805  1.00 86.77           H  
ATOM    302  HB3 ARG A  22     -15.755   3.026  14.494  1.00 86.77           H  
ATOM    303  O   ARG A  22     -13.005  -0.132  15.184  1.00 86.77           O  
ATOM    304  CG  ARG A  22     -15.857   1.437  15.945  1.00 86.77           C  
ATOM    305  HG2 ARG A  22     -15.191   0.921  16.636  1.00 86.77           H  
ATOM    306  HG3 ARG A  22     -16.315   0.705  15.279  1.00 86.77           H  
ATOM    307  CD  ARG A  22     -16.962   2.135  16.738  1.00 86.77           C  
ATOM    308  HD2 ARG A  22     -17.627   2.638  16.035  1.00 86.77           H  
ATOM    309  HD3 ARG A  22     -16.510   2.878  17.394  1.00 86.77           H  
ATOM    310  NE  ARG A  22     -17.731   1.165  17.538  1.00 86.77           N  
ATOM    311  HE  ARG A  22     -17.484   0.192  17.424  1.00 86.77           H  
ATOM    312  NH1 ARG A  22     -19.207   2.659  18.455  1.00 86.77           N  
ATOM    313 HH11 ARG A  22     -18.798   3.382  17.881  1.00 86.77           H  
ATOM    314 HH12 ARG A  22     -20.033   2.850  19.006  1.00 86.77           H  
ATOM    315  NH2 ARG A  22     -19.374   0.485  18.954  1.00 86.77           N  
ATOM    316 HH21 ARG A  22     -19.102  -0.474  18.794  1.00 86.77           H  
ATOM    317 HH22 ARG A  22     -20.198   0.681  19.503  1.00 86.77           H  
ATOM    318  CZ  ARG A  22     -18.762   1.441  18.313  1.00 86.77           C  
ATOM    319  N   ARG A  23     -11.975   1.829  15.586  1.00 85.05           N  
ATOM    320  H   ARG A  23     -12.010   2.827  15.431  1.00 85.05           H  
ATOM    321  CA  ARG A  23     -10.980   1.276  16.521  1.00 85.05           C  
ATOM    322  HA  ARG A  23     -10.355   0.557  15.991  1.00 85.05           H  
ATOM    323  C   ARG A  23     -11.672   0.535  17.661  1.00 85.05           C  
ATOM    324  CB  ARG A  23     -10.107   2.384  17.121  1.00 85.05           C  
ATOM    325  HB2 ARG A  23     -10.737   3.214  17.442  1.00 85.05           H  
ATOM    326  HB3 ARG A  23      -9.594   1.988  17.997  1.00 85.05           H  
ATOM    327  O   ARG A  23     -12.623   1.052  18.243  1.00 85.05           O  
ATOM    328  CG  ARG A  23      -9.051   2.876  16.137  1.00 85.05           C  
ATOM    329  HG2 ARG A  23      -9.541   3.330  15.276  1.00 85.05           H  
ATOM    330  HG3 ARG A  23      -8.438   2.028  15.834  1.00 85.05           H  
ATOM    331  CD  ARG A  23      -8.147   3.901  16.813  1.00 85.05           C  
ATOM    332  HD2 ARG A  23      -8.770   4.680  17.253  1.00 85.05           H  
ATOM    333  HD3 ARG A  23      -7.586   3.419  17.614  1.00 85.05           H  
ATOM    334  NE  ARG A  23      -7.245   4.532  15.850  1.00 85.05           N  
ATOM    335  HE  ARG A  23      -7.664   5.229  15.252  1.00 85.05           H  
ATOM    336  NH1 ARG A  23      -5.239   3.494  16.336  1.00 85.05           N  
ATOM    337 HH11 ARG A  23      -4.303   3.390  15.970  1.00 85.05           H  
ATOM    338 HH12 ARG A  23      -5.729   2.649  16.595  1.00 85.05           H  
ATOM    339  NH2 ARG A  23      -5.346   5.237  14.948  1.00 85.05           N  
ATOM    340 HH21 ARG A  23      -5.921   5.778  14.317  1.00 85.05           H  
ATOM    341 HH22 ARG A  23      -4.432   5.053  14.561  1.00 85.05           H  
ATOM    342  CZ  ARG A  23      -5.943   4.402  15.722  1.00 85.05           C  
ATOM    343  N   GLY A  24     -11.164  -0.648  17.996  1.00 76.96           N  
ATOM    344  H   GLY A  24     -10.397  -1.025  17.458  1.00 76.96           H  
ATOM    345  CA  GLY A  24     -11.751  -1.492  19.038  1.00 76.96           C  
ATOM    346  HA2 GLY A  24     -11.019  -2.244  19.335  1.00 76.96           H  
ATOM    347  HA3 GLY A  24     -11.994  -0.885  19.910  1.00 76.96           H  
ATOM    348  C   GLY A  24     -13.019  -2.234  18.610  1.00 76.96           C  
ATOM    349  O   GLY A  24     -13.657  -2.855  19.453  1.00 76.96           O  
ATOM    350  N   MET A  25     -13.395  -2.196  17.326  1.00 79.02           N  
ATOM    351  H   MET A  25     -12.885  -1.622  16.670  1.00 79.02           H  
ATOM    352  CA  MET A  25     -14.310  -3.190  16.770  1.00 79.02           C  
ATOM    353  HA  MET A  25     -15.217  -3.221  17.373  1.00 79.02           H  
ATOM    354  C   MET A  25     -13.620  -4.555  16.831  1.00 79.02           C  
ATOM    355  CB  MET A  25     -14.695  -2.807  15.334  1.00 79.02           C  
ATOM    356  HB2 MET A  25     -13.800  -2.780  14.712  1.00 79.02           H  
ATOM    357  HB3 MET A  25     -15.143  -1.814  15.340  1.00 79.02           H  
ATOM    358  O   MET A  25     -12.574  -4.756  16.215  1.00 79.02           O  
ATOM    359  CG  MET A  25     -15.699  -3.782  14.715  1.00 79.02           C  
ATOM    360  HG2 MET A  25     -15.269  -4.783  14.708  1.00 79.02           H  
ATOM    361  HG3 MET A  25     -16.610  -3.801  15.313  1.00 79.02           H  
ATOM    362  SD  MET A  25     -16.131  -3.341  13.013  1.00 79.02           S  
ATOM    363  CE  MET A  25     -17.070  -4.825  12.563  1.00 79.02           C  
ATOM    364  HE1 MET A  25     -17.953  -4.907  13.197  1.00 79.02           H  
ATOM    365  HE2 MET A  25     -17.386  -4.755  11.522  1.00 79.02           H  
ATOM    366  HE3 MET A  25     -16.453  -5.713  12.698  1.00 79.02           H  
ATOM    367  N   PHE A  26     -14.199  -5.479  17.593  1.00 71.33           N  
ATOM    368  H   PHE A  26     -15.063  -5.256  18.064  1.00 71.33           H  
ATOM    369  CA  PHE A  26     -13.699  -6.842  17.716  1.00 71.33           C  
ATOM    370  HA  PHE A  26     -12.693  -6.903  17.300  1.00 71.33           H  
ATOM    371  C   PHE A  26     -14.598  -7.780  16.918  1.00 71.33           C  
ATOM    372  CB  PHE A  26     -13.609  -7.248  19.193  1.00 71.33           C  
ATOM    373  HB2 PHE A  26     -13.351  -8.306  19.245  1.00 71.33           H  
ATOM    374  HB3 PHE A  26     -14.588  -7.130  19.657  1.00 71.33           H  
ATOM    375  O   PHE A  26     -15.795  -7.859  17.169  1.00 71.33           O  
ATOM    376  CG  PHE A  26     -12.574  -6.471  19.985  1.00 71.33           C  
ATOM    377  CD1 PHE A  26     -11.207  -6.777  19.849  1.00 71.33           C  
ATOM    378  HD1 PHE A  26     -10.896  -7.567  19.181  1.00 71.33           H  
ATOM    379  CD2 PHE A  26     -12.970  -5.432  20.846  1.00 71.33           C  
ATOM    380  HD2 PHE A  26     -14.016  -5.178  20.940  1.00 71.33           H  
ATOM    381  CE1 PHE A  26     -10.243  -6.046  20.568  1.00 71.33           C  
ATOM    382  HE1 PHE A  26      -9.195  -6.280  20.454  1.00 71.33           H  
ATOM    383  CE2 PHE A  26     -12.008  -4.697  21.560  1.00 71.33           C  
ATOM    384  HE2 PHE A  26     -12.323  -3.890  22.204  1.00 71.33           H  
ATOM    385  CZ  PHE A  26     -10.644  -5.004  21.423  1.00 71.33           C  
ATOM    386  HZ  PHE A  26      -9.904  -4.438  21.970  1.00 71.33           H  
ATOM    387  N   SER A  27     -13.998  -8.515  15.987  1.00 81.04           N  
ATOM    388  H   SER A  27     -13.003  -8.401  15.855  1.00 81.04           H  
ATOM    389  CA  SER A  27     -14.626  -9.642  15.299  1.00 81.04           C  
ATOM    390  HA  SER A  27     -15.610  -9.832  15.726  1.00 81.04           H  
ATOM    391  C   SER A  27     -13.772 -10.892  15.496  1.00 81.04           C  
ATOM    392  CB  SER A  27     -14.819  -9.338  13.811  1.00 81.04           C  
ATOM    393  HB2 SER A  27     -13.847  -9.155  13.353  1.00 81.04           H  
ATOM    394  HB3 SER A  27     -15.451  -8.458  13.695  1.00 81.04           H  
ATOM    395  O   SER A  27     -12.559 -10.803  15.711  1.00 81.04           O  
ATOM    396  OG  SER A  27     -15.421 -10.451  13.179  1.00 81.04           O  
ATOM    397  HG  SER A  27     -15.283 -10.394  12.231  1.00 81.04           H  
ATOM    398  N   SER A  28     -14.397 -12.066  15.408  1.00 82.94           N  
ATOM    399  H   SER A  28     -15.372 -12.063  15.146  1.00 82.94           H  
ATOM    400  CA  SER A  28     -13.688 -13.349  15.345  1.00 82.94           C  
ATOM    401  HA  SER A  28     -12.979 -13.406  16.171  1.00 82.94           H  
ATOM    402  C   SER A  28     -12.897 -13.511  14.042  1.00 82.94           C  
ATOM    403  CB  SER A  28     -14.694 -14.496  15.488  1.00 82.94           C  
ATOM    404  HB2 SER A  28     -14.174 -15.449  15.392  1.00 82.94           H  
ATOM    405  HB3 SER A  28     -15.159 -14.445  16.472  1.00 82.94           H  
ATOM    406  O   SER A  28     -11.924 -14.265  13.996  1.00 82.94           O  
ATOM    407  OG  SER A  28     -15.694 -14.395  14.491  1.00 82.94           O  
ATOM    408  HG  SER A  28     -16.322 -15.115  14.590  1.00 82.94           H  
ATOM    409  N   THR A  29     -13.286 -12.788  12.991  1.00 87.33           N  
ATOM    410  H   THR A  29     -14.087 -12.183  13.105  1.00 87.33           H  
ATOM    411  CA  THR A  29     -12.640 -12.788  11.676  1.00 87.33           C  
ATOM    412  HA  THR A  29     -12.064 -13.708  11.572  1.00 87.33           H  
ATOM    413  C   THR A  29     -11.667 -11.618  11.528  1.00 87.33           C  
ATOM    414  CB  THR A  29     -13.688 -12.779  10.552  1.00 87.33           C  
ATOM    415  HB  THR A  29     -13.174 -12.781   9.590  1.00 87.33           H  
ATOM    416  O   THR A  29     -11.702 -10.653  12.291  1.00 87.33           O  
ATOM    417  CG2 THR A  29     -14.599 -14.006  10.622  1.00 87.33           C  
ATOM    418 HG21 THR A  29     -15.266 -14.008   9.760  1.00 87.33           H  
ATOM    419 HG22 THR A  29     -14.001 -14.917  10.610  1.00 87.33           H  
ATOM    420 HG23 THR A  29     -15.202 -13.980  11.530  1.00 87.33           H  
ATOM    421  OG1 THR A  29     -14.492 -11.625  10.638  1.00 87.33           O  
ATOM    422  HG1 THR A  29     -14.583 -11.252   9.758  1.00 87.33           H  
ATOM    423  N   GLN A  30     -10.759 -11.705  10.549  1.00 90.50           N  
ATOM    424  H   GLN A  30     -10.729 -12.534   9.973  1.00 90.50           H  
ATOM    425  CA  GLN A  30      -9.889 -10.577  10.189  1.00 90.50           C  
ATOM    426  HA  GLN A  30      -9.473 -10.139  11.096  1.00 90.50           H  
ATOM    427  C   GLN A  30     -10.659  -9.465   9.474  1.00 90.50           C  
ATOM    428  CB  GLN A  30      -8.726 -11.082   9.327  1.00 90.50           C  
ATOM    429  HB2 GLN A  30      -9.111 -11.524   8.407  1.00 90.50           H  
ATOM    430  HB3 GLN A  30      -8.195 -11.851   9.887  1.00 90.50           H  
ATOM    431  O   GLN A  30     -10.392  -8.293   9.712  1.00 90.50           O  
ATOM    432  CG  GLN A  30      -7.736  -9.956   8.972  1.00 90.50           C  
ATOM    433  HG2 GLN A  30      -7.463  -9.417   9.879  1.00 90.50           H  
ATOM    434  HG3 GLN A  30      -8.200  -9.247   8.287  1.00 90.50           H  
ATOM    435  CD  GLN A  30      -6.460 -10.482   8.327  1.00 90.50           C  
ATOM    436  NE2 GLN A  30      -5.437  -9.666   8.217  1.00 90.50           N  
ATOM    437 HE21 GLN A  30      -4.627 -10.018   7.726  1.00 90.50           H  
ATOM    438 HE22 GLN A  30      -5.506  -8.694   8.483  1.00 90.50           H  
ATOM    439  OE1 GLN A  30      -6.353 -11.639   7.952  1.00 90.50           O  
ATOM    440  N   TYR A  31     -11.615  -9.844   8.625  1.00 91.98           N  
ATOM    441  H   TYR A  31     -11.801 -10.829   8.507  1.00 91.98           H  
ATOM    442  CA  TYR A  31     -12.413  -8.913   7.843  1.00 91.98           C  
ATOM    443  HA  TYR A  31     -12.122  -7.895   8.102  1.00 91.98           H  
ATOM    444  C   TYR A  31     -13.895  -9.075   8.164  1.00 91.98           C  
ATOM    445  CB  TYR A  31     -12.132  -9.097   6.346  1.00 91.98           C  
ATOM    446  HB2 TYR A  31     -12.453 -10.093   6.040  1.00 91.98           H  
ATOM    447  HB3 TYR A  31     -12.729  -8.375   5.790  1.00 91.98           H  
ATOM    448  O   TYR A  31     -14.394 -10.196   8.301  1.00 91.98           O  
ATOM    449  CG  TYR A  31     -10.675  -8.902   5.966  1.00 91.98           C  
ATOM    450  CD1 TYR A  31     -10.151  -7.603   5.815  1.00 91.98           C  
ATOM    451  HD1 TYR A  31     -10.783  -6.740   5.967  1.00 91.98           H  
ATOM    452  CD2 TYR A  31      -9.840 -10.021   5.779  1.00 91.98           C  
ATOM    453  HD2 TYR A  31     -10.232 -11.020   5.903  1.00 91.98           H  
ATOM    454  CE1 TYR A  31      -8.800  -7.422   5.453  1.00 91.98           C  
ATOM    455  HE1 TYR A  31      -8.394  -6.434   5.297  1.00 91.98           H  
ATOM    456  CE2 TYR A  31      -8.486  -9.842   5.440  1.00 91.98           C  
ATOM    457  HE2 TYR A  31      -7.832 -10.692   5.312  1.00 91.98           H  
ATOM    458  OH  TYR A  31      -6.678  -8.402   4.872  1.00 91.98           O  
ATOM    459  HH  TYR A  31      -6.449  -7.505   4.619  1.00 91.98           H  
ATOM    460  CZ  TYR A  31      -7.964  -8.543   5.276  1.00 91.98           C  
ATOM    461  N   VAL A  32     -14.602  -7.951   8.226  1.00 90.85           N  
ATOM    462  H   VAL A  32     -14.093  -7.079   8.185  1.00 90.85           H  
ATOM    463  CA  VAL A  32     -16.065  -7.880   8.252  1.00 90.85           C  
ATOM    464  HA  VAL A  32     -16.476  -8.880   8.117  1.00 90.85           H  
ATOM    465  C   VAL A  32     -16.519  -7.020   7.082  1.00 90.85           C  
ATOM    466  CB  VAL A  32     -16.590  -7.339   9.596  1.00 90.85           C  
ATOM    467  HB  VAL A  32     -16.190  -6.341   9.769  1.00 90.85           H  
ATOM    468  O   VAL A  32     -15.964  -5.950   6.829  1.00 90.85           O  
ATOM    469  CG1 VAL A  32     -18.122  -7.268   9.606  1.00 90.85           C  
ATOM    470 HG11 VAL A  32     -18.478  -6.542   8.875  1.00 90.85           H  
ATOM    471 HG12 VAL A  32     -18.548  -8.247   9.386  1.00 90.85           H  
ATOM    472 HG13 VAL A  32     -18.473  -6.950  10.588  1.00 90.85           H  
ATOM    473  CG2 VAL A  32     -16.160  -8.256  10.746  1.00 90.85           C  
ATOM    474 HG21 VAL A  32     -16.501  -9.274  10.562  1.00 90.85           H  
ATOM    475 HG22 VAL A  32     -15.074  -8.247  10.848  1.00 90.85           H  
ATOM    476 HG23 VAL A  32     -16.597  -7.901  11.680  1.00 90.85           H  
ATOM    477  N   LYS A  33     -17.530  -7.488   6.351  1.00 91.68           N  
ATOM    478  H   LYS A  33     -17.984  -8.338   6.652  1.00 91.68           H  
ATOM    479  CA  LYS A  33     -18.157  -6.718   5.280  1.00 91.68           C  
ATOM    480  HA  LYS A  33     -17.409  -6.077   4.813  1.00 91.68           H  
ATOM    481  C   LYS A  33     -19.226  -5.823   5.894  1.00 91.68           C  
ATOM    482  CB  LYS A  33     -18.695  -7.688   4.223  1.00 91.68           C  
ATOM    483  HB2 LYS A  33     -19.453  -8.325   4.679  1.00 91.68           H  
ATOM    484  HB3 LYS A  33     -17.871  -8.323   3.897  1.00 91.68           H  
ATOM    485  O   LYS A  33     -20.130  -6.317   6.561  1.00 91.68           O  
ATOM    486  CG  LYS A  33     -19.276  -6.965   2.997  1.00 91.68           C  
ATOM    487  HG2 LYS A  33     -18.538  -6.252   2.628  1.00 91.68           H  
ATOM    488  HG3 LYS A  33     -20.179  -6.420   3.272  1.00 91.68           H  
ATOM    489  CD  LYS A  33     -19.589  -7.966   1.876  1.00 91.68           C  
ATOM    490  HD2 LYS A  33     -19.829  -7.423   0.962  1.00 91.68           H  
ATOM    491  HD3 LYS A  33     -18.692  -8.557   1.691  1.00 91.68           H  
ATOM    492  CE  LYS A  33     -20.764  -8.888   2.222  1.00 91.68           C  
ATOM    493  HE2 LYS A  33     -21.694  -8.420   1.901  1.00 91.68           H  
ATOM    494  HE3 LYS A  33     -20.802  -9.007   3.305  1.00 91.68           H  
ATOM    495  NZ  LYS A  33     -20.602 -10.234   1.617  1.00 91.68           N  
ATOM    496  HZ1 LYS A  33     -20.268 -10.217   0.664  1.00 91.68           H  
ATOM    497  HZ2 LYS A  33     -21.427 -10.810   1.706  1.00 91.68           H  
ATOM    498  HZ3 LYS A  33     -19.903 -10.721   2.159  1.00 91.68           H  
ATOM    499  N   LEU A  34     -19.138  -4.523   5.651  1.00 90.45           N  
ATOM    500  H   LEU A  34     -18.364  -4.188   5.094  1.00 90.45           H  
ATOM    501  CA  LEU A  34     -20.091  -3.537   6.152  1.00 90.45           C  
ATOM    502  HA  LEU A  34     -20.861  -4.030   6.746  1.00 90.45           H  
ATOM    503  C   LEU A  34     -20.807  -2.852   4.990  1.00 90.45           C  
ATOM    504  CB  LEU A  34     -19.368  -2.530   7.061  1.00 90.45           C  
ATOM    505  HB2 LEU A  34     -20.088  -1.783   7.395  1.00 90.45           H  
ATOM    506  HB3 LEU A  34     -18.605  -2.026   6.468  1.00 90.45           H  
ATOM    507  O   LEU A  34     -20.290  -2.781   3.872  1.00 90.45           O  
ATOM    508  CG  LEU A  34     -18.693  -3.141   8.306  1.00 90.45           C  
ATOM    509  HG  LEU A  34     -17.909  -3.832   7.994  1.00 90.45           H  
ATOM    510  CD1 LEU A  34     -18.049  -2.022   9.118  1.00 90.45           C  
ATOM    511 HD11 LEU A  34     -18.818  -1.349   9.498  1.00 90.45           H  
ATOM    512 HD12 LEU A  34     -17.363  -1.465   8.479  1.00 90.45           H  
ATOM    513 HD13 LEU A  34     -17.502  -2.443   9.961  1.00 90.45           H  
ATOM    514  CD2 LEU A  34     -19.672  -3.880   9.216  1.00 90.45           C  
ATOM    515 HD21 LEU A  34     -19.164  -4.219  10.119  1.00 90.45           H  
ATOM    516 HD22 LEU A  34     -20.093  -4.751   8.714  1.00 90.45           H  
ATOM    517 HD23 LEU A  34     -20.485  -3.215   9.507  1.00 90.45           H  
ATOM    518  N   TYR A  35     -22.007  -2.343   5.257  1.00 88.77           N  
ATOM    519  H   TYR A  35     -22.365  -2.433   6.197  1.00 88.77           H  
ATOM    520  CA  TYR A  35     -22.789  -1.560   4.306  1.00 88.77           C  
ATOM    521  HA  TYR A  35     -22.246  -1.471   3.365  1.00 88.77           H  
ATOM    522  C   TYR A  35     -23.018  -0.149   4.843  1.00 88.77           C  
ATOM    523  CB  TYR A  35     -24.114  -2.266   4.014  1.00 88.77           C  
ATOM    524  HB2 TYR A  35     -23.906  -3.255   3.605  1.00 88.77           H  
ATOM    525  HB3 TYR A  35     -24.664  -2.402   4.945  1.00 88.77           H  
ATOM    526  O   TYR A  35     -23.678   0.039   5.863  1.00 88.77           O  
ATOM    527  CG  TYR A  35     -24.971  -1.499   3.029  1.00 88.77           C  
ATOM    528  CD1 TYR A  35     -26.070  -0.738   3.475  1.00 88.77           C  
ATOM    529  HD1 TYR A  35     -26.307  -0.711   4.528  1.00 88.77           H  
ATOM    530  CD2 TYR A  35     -24.629  -1.519   1.665  1.00 88.77           C  
ATOM    531  HD2 TYR A  35     -23.753  -2.058   1.337  1.00 88.77           H  
ATOM    532  CE1 TYR A  35     -26.857  -0.028   2.546  1.00 88.77           C  
ATOM    533  HE1 TYR A  35     -27.718   0.537   2.869  1.00 88.77           H  
ATOM    534  CE2 TYR A  35     -25.413  -0.820   0.736  1.00 88.77           C  
ATOM    535  HE2 TYR A  35     -25.170  -0.826  -0.317  1.00 88.77           H  
ATOM    536  OH  TYR A  35     -27.279   0.529   0.240  1.00 88.77           O  
ATOM    537  HH  TYR A  35     -28.002   1.074   0.559  1.00 88.77           H  
ATOM    538  CZ  TYR A  35     -26.531  -0.090   1.175  1.00 88.77           C  
ATOM    539  N   SER A  36     -22.516   0.864   4.137  1.00 85.04           N  
ATOM    540  H   SER A  36     -22.062   0.665   3.257  1.00 85.04           H  
ATOM    541  CA  SER A  36     -22.797   2.253   4.493  1.00 85.04           C  
ATOM    542  HA  SER A  36     -22.919   2.331   5.573  1.00 85.04           H  
ATOM    543  C   SER A  36     -24.089   2.704   3.827  1.00 85.04           C  
ATOM    544  CB  SER A  36     -21.638   3.174   4.117  1.00 85.04           C  
ATOM    545  HB2 SER A  36     -21.377   3.027   3.069  1.00 85.04           H  
ATOM    546  HB3 SER A  36     -20.771   2.944   4.737  1.00 85.04           H  
ATOM    547  O   SER A  36     -24.132   2.901   2.612  1.00 85.04           O  
ATOM    548  OG  SER A  36     -22.014   4.521   4.350  1.00 85.04           O  
ATOM    549  HG  SER A  36     -21.210   5.038   4.440  1.00 85.04           H  
ATOM    550  N   LYS A  37     -25.132   2.956   4.628  1.00 84.04           N  
ATOM    551  H   LYS A  37     -25.048   2.695   5.600  1.00 84.04           H  
ATOM    552  CA  LYS A  37     -26.363   3.607   4.145  1.00 84.04           C  
ATOM    553  HA  LYS A  37     -26.759   3.039   3.303  1.00 84.04           H  
ATOM    554  C   LYS A  37     -26.087   5.014   3.605  1.00 84.04           C  
ATOM    555  CB  LYS A  37     -27.426   3.665   5.255  1.00 84.04           C  
ATOM    556  HB2 LYS A  37     -28.248   4.294   4.913  1.00 84.04           H  
ATOM    557  HB3 LYS A  37     -26.997   4.122   6.147  1.00 84.04           H  
ATOM    558  O   LYS A  37     -26.668   5.394   2.597  1.00 84.04           O  
ATOM    559  CG  LYS A  37     -27.995   2.282   5.605  1.00 84.04           C  
ATOM    560  HG2 LYS A  37     -28.419   1.835   4.706  1.00 84.04           H  
ATOM    561  HG3 LYS A  37     -27.194   1.642   5.973  1.00 84.04           H  
ATOM    562  CD  LYS A  37     -29.094   2.381   6.676  1.00 84.04           C  
ATOM    563  HD2 LYS A  37     -28.672   2.826   7.577  1.00 84.04           H  
ATOM    564  HD3 LYS A  37     -29.904   3.010   6.309  1.00 84.04           H  
ATOM    565  CE  LYS A  37     -29.630   0.978   6.997  1.00 84.04           C  
ATOM    566  HE2 LYS A  37     -28.789   0.345   7.280  1.00 84.04           H  
ATOM    567  HE3 LYS A  37     -30.067   0.553   6.093  1.00 84.04           H  
ATOM    568  NZ  LYS A  37     -30.634   0.983   8.093  1.00 84.04           N  
ATOM    569  HZ1 LYS A  37     -30.939   0.039   8.284  1.00 84.04           H  
ATOM    570  HZ2 LYS A  37     -30.225   1.336   8.947  1.00 84.04           H  
ATOM    571  HZ3 LYS A  37     -31.443   1.538   7.853  1.00 84.04           H  
ATOM    572  N   LYS A  38     -25.167   5.758   4.237  1.00 82.42           N  
ATOM    573  H   LYS A  38     -24.699   5.340   5.029  1.00 82.42           H  
ATOM    574  CA  LYS A  38     -24.761   7.117   3.824  1.00 82.42           C  
ATOM    575  HA  LYS A  38     -25.638   7.765   3.813  1.00 82.42           H  
ATOM    576  C   LYS A  38     -24.189   7.132   2.404  1.00 82.42           C  
ATOM    577  CB  LYS A  38     -23.735   7.663   4.840  1.00 82.42           C  
ATOM    578  HB2 LYS A  38     -24.163   7.600   5.841  1.00 82.42           H  
ATOM    579  HB3 LYS A  38     -22.843   7.038   4.814  1.00 82.42           H  
ATOM    580  O   LYS A  38     -24.413   8.075   1.653  1.00 82.42           O  
ATOM    581  CG  LYS A  38     -23.316   9.124   4.581  1.00 82.42           C  
ATOM    582  HG2 LYS A  38     -22.920   9.220   3.570  1.00 82.42           H  
ATOM    583  HG3 LYS A  38     -24.190   9.769   4.677  1.00 82.42           H  
ATOM    584  CD  LYS A  38     -22.230   9.586   5.570  1.00 82.42           C  
ATOM    585  HD2 LYS A  38     -22.622   9.544   6.586  1.00 82.42           H  
ATOM    586  HD3 LYS A  38     -21.382   8.906   5.499  1.00 82.42           H  
ATOM    587  CE  LYS A  38     -21.759  11.018   5.255  1.00 82.42           C  
ATOM    588  HE2 LYS A  38     -22.587  11.705   5.427  1.00 82.42           H  
ATOM    589  HE3 LYS A  38     -21.499  11.068   4.198  1.00 82.42           H  
ATOM    590  NZ  LYS A  38     -20.580  11.426   6.073  1.00 82.42           N  
ATOM    591  HZ1 LYS A  38     -20.789  11.440   7.061  1.00 82.42           H  
ATOM    592  HZ2 LYS A  38     -19.798  10.801   5.933  1.00 82.42           H  
ATOM    593  HZ3 LYS A  38     -20.247  12.344   5.813  1.00 82.42           H  
ATOM    594  N   PHE A  39     -23.446   6.090   2.047  1.00 82.46           N  
ATOM    595  H   PHE A  39     -23.277   5.376   2.741  1.00 82.46           H  
ATOM    596  CA  PHE A  39     -22.718   5.998   0.782  1.00 82.46           C  
ATOM    597  HA  PHE A  39     -22.704   6.971   0.291  1.00 82.46           H  
ATOM    598  C   PHE A  39     -23.361   5.044  -0.231  1.00 82.46           C  
ATOM    599  CB  PHE A  39     -21.281   5.604   1.130  1.00 82.46           C  
ATOM    600  HB2 PHE A  39     -20.702   5.449   0.220  1.00 82.46           H  
ATOM    601  HB3 PHE A  39     -21.319   4.633   1.625  1.00 82.46           H  
ATOM    602  O   PHE A  39     -22.938   5.014  -1.387  1.00 82.46           O  
ATOM    603  CG  PHE A  39     -20.535   6.577   2.029  1.00 82.46           C  
ATOM    604  CD1 PHE A  39     -20.695   7.973   1.903  1.00 82.46           C  
ATOM    605  HD1 PHE A  39     -21.339   8.390   1.142  1.00 82.46           H  
ATOM    606  CD2 PHE A  39     -19.667   6.070   3.013  1.00 82.46           C  
ATOM    607  HD2 PHE A  39     -19.483   5.008   3.081  1.00 82.46           H  
ATOM    608  CE1 PHE A  39     -20.013   8.844   2.770  1.00 82.46           C  
ATOM    609  HE1 PHE A  39     -20.129   9.912   2.667  1.00 82.46           H  
ATOM    610  CE2 PHE A  39     -18.990   6.942   3.881  1.00 82.46           C  
ATOM    611  HE2 PHE A  39     -18.298   6.549   4.611  1.00 82.46           H  
ATOM    612  CZ  PHE A  39     -19.152   8.330   3.753  1.00 82.46           C  
ATOM    613  HZ  PHE A  39     -18.578   8.994   4.382  1.00 82.46           H  
ATOM    614  N   ASN A  40     -24.379   4.290   0.193  1.00 86.43           N  
ATOM    615  H   ASN A  40     -24.645   4.366   1.165  1.00 86.43           H  
ATOM    616  CA  ASN A  40     -25.048   3.247  -0.580  1.00 86.43           C  
ATOM    617  HA  ASN A  40     -25.642   2.664   0.124  1.00 86.43           H  
ATOM    618  C   ASN A  40     -24.045   2.258  -1.207  1.00 86.43           C  
ATOM    619  CB  ASN A  40     -26.022   3.919  -1.560  1.00 86.43           C  
ATOM    620  HB2 ASN A  40     -25.463   4.379  -2.375  1.00 86.43           H  
ATOM    621  HB3 ASN A  40     -26.576   4.701  -1.041  1.00 86.43           H  
ATOM    622  O   ASN A  40     -24.153   1.904  -2.378  1.00 86.43           O  
ATOM    623  CG  ASN A  40     -27.043   2.952  -2.122  1.00 86.43           C  
ATOM    624  ND2 ASN A  40     -26.947   2.591  -3.375  1.00 86.43           N  
ATOM    625 HD21 ASN A  40     -27.619   1.906  -3.692  1.00 86.43           H  
ATOM    626 HD22 ASN A  40     -26.085   2.779  -3.866  1.00 86.43           H  
ATOM    627  OD1 ASN A  40     -27.962   2.535  -1.446  1.00 86.43           O  
ATOM    628  N   THR A  41     -23.028   1.859  -0.436  1.00 88.36           N  
ATOM    629  H   THR A  41     -23.024   2.143   0.533  1.00 88.36           H  
ATOM    630  CA  THR A  41     -21.946   0.979  -0.900  1.00 88.36           C  
ATOM    631  HA  THR A  41     -22.347   0.341  -1.687  1.00 88.36           H  
ATOM    632  C   THR A  41     -21.446   0.055   0.210  1.00 88.36           C  
ATOM    633  CB  THR A  41     -20.791   1.776  -1.533  1.00 88.36           C  
ATOM    634  HB  THR A  41     -21.205   2.511  -2.224  1.00 88.36           H  
ATOM    635  O   THR A  41     -21.619   0.333   1.403  1.00 88.36           O  
ATOM    636  CG2 THR A  41     -19.889   2.487  -0.525  1.00 88.36           C  
ATOM    637 HG21 THR A  41     -20.500   3.045   0.185  1.00 88.36           H  
ATOM    638 HG22 THR A  41     -19.277   1.764   0.016  1.00 88.36           H  
ATOM    639 HG23 THR A  41     -19.232   3.178  -1.053  1.00 88.36           H  
ATOM    640  OG1 THR A  41     -19.994   0.872  -2.256  1.00 88.36           O  
ATOM    641  HG1 THR A  41     -19.305   1.371  -2.700  1.00 88.36           H  
ATOM    642  N   LYS A  42     -20.834  -1.061  -0.193  1.00 90.87           N  
ATOM    643  H   LYS A  42     -20.562  -1.080  -1.165  1.00 90.87           H  
ATOM    644  CA  LYS A  42     -20.206  -2.043   0.699  1.00 90.87           C  
ATOM    645  HA  LYS A  42     -20.625  -1.932   1.699  1.00 90.87           H  
ATOM    646  C   LYS A  42     -18.710  -1.765   0.797  1.00 90.87           C  
ATOM    647  CB  LYS A  42     -20.454  -3.480   0.211  1.00 90.87           C  
ATOM    648  HB2 LYS A  42     -19.918  -4.171   0.862  1.00 90.87           H  
ATOM    649  HB3 LYS A  42     -20.051  -3.578  -0.797  1.00 90.87           H  
ATOM    650  O   LYS A  42     -18.099  -1.340  -0.176  1.00 90.87           O  
ATOM    651  CG  LYS A  42     -21.942  -3.862   0.208  1.00 90.87           C  
ATOM    652  HG2 LYS A  42     -22.310  -3.877   1.234  1.00 90.87           H  
ATOM    653  HG3 LYS A  42     -22.502  -3.122  -0.363  1.00 90.87           H  
ATOM    654  CD  LYS A  42     -22.166  -5.236  -0.435  1.00 90.87           C  
ATOM    655  HD2 LYS A  42     -21.701  -5.242  -1.420  1.00 90.87           H  
ATOM    656  HD3 LYS A  42     -21.707  -6.007   0.184  1.00 90.87           H  
ATOM    657  CE  LYS A  42     -23.671  -5.500  -0.581  1.00 90.87           C  
ATOM    658  HE2 LYS A  42     -24.122  -4.634  -1.066  1.00 90.87           H  
ATOM    659  HE3 LYS A  42     -24.114  -5.584   0.412  1.00 90.87           H  
ATOM    660  NZ  LYS A  42     -23.952  -6.719  -1.384  1.00 90.87           N  
ATOM    661  HZ1 LYS A  42     -23.549  -6.635  -2.307  1.00 90.87           H  
ATOM    662  HZ2 LYS A  42     -24.948  -6.844  -1.496  1.00 90.87           H  
ATOM    663  HZ3 LYS A  42     -23.578  -7.547  -0.943  1.00 90.87           H  
ATOM    664  N   TYR A  43     -18.122  -2.055   1.948  1.00 92.47           N  
ATOM    665  H   TYR A  43     -18.685  -2.393   2.715  1.00 92.47           H  
ATOM    666  CA  TYR A  43     -16.682  -1.940   2.175  1.00 92.47           C  
ATOM    667  HA  TYR A  43     -16.154  -2.123   1.239  1.00 92.47           H  
ATOM    668  C   TYR A  43     -16.213  -3.000   3.178  1.00 92.47           C  
ATOM    669  CB  TYR A  43     -16.346  -0.510   2.627  1.00 92.47           C  
ATOM    670  HB2 TYR A  43     -15.264  -0.418   2.720  1.00 92.47           H  
ATOM    671  HB3 TYR A  43     -16.655   0.182   1.844  1.00 92.47           H  
ATOM    672  O   TYR A  43     -17.027  -3.563   3.916  1.00 92.47           O  
ATOM    673  CG  TYR A  43     -16.994  -0.071   3.928  1.00 92.47           C  
ATOM    674  CD1 TYR A  43     -18.325   0.396   3.948  1.00 92.47           C  
ATOM    675  HD1 TYR A  43     -18.896   0.427   3.031  1.00 92.47           H  
ATOM    676  CD2 TYR A  43     -16.257  -0.131   5.123  1.00 92.47           C  
ATOM    677  HD2 TYR A  43     -15.243  -0.504   5.119  1.00 92.47           H  
ATOM    678  CE1 TYR A  43     -18.920   0.783   5.166  1.00 92.47           C  
ATOM    679  HE1 TYR A  43     -19.960   1.072   5.201  1.00 92.47           H  
ATOM    680  CE2 TYR A  43     -16.832   0.314   6.325  1.00 92.47           C  
ATOM    681  HE2 TYR A  43     -16.254   0.306   7.237  1.00 92.47           H  
ATOM    682  OH  TYR A  43     -18.710   1.152   7.542  1.00 92.47           O  
ATOM    683  HH  TYR A  43     -19.646   1.356   7.492  1.00 92.47           H  
ATOM    684  CZ  TYR A  43     -18.165   0.765   6.357  1.00 92.47           C  
ATOM    685  N   LEU A  44     -14.912  -3.295   3.192  1.00 93.59           N  
ATOM    686  H   LEU A  44     -14.283  -2.817   2.563  1.00 93.59           H  
ATOM    687  CA  LEU A  44     -14.316  -4.160   4.208  1.00 93.59           C  
ATOM    688  HA  LEU A  44     -15.076  -4.834   4.602  1.00 93.59           H  
ATOM    689  C   LEU A  44     -13.795  -3.338   5.386  1.00 93.59           C  
ATOM    690  CB  LEU A  44     -13.183  -5.016   3.627  1.00 93.59           C  
ATOM    691  HB2 LEU A  44     -12.672  -5.494   4.463  1.00 93.59           H  
ATOM    692  HB3 LEU A  44     -12.463  -4.356   3.143  1.00 93.59           H  
ATOM    693  O   LEU A  44     -13.118  -2.323   5.206  1.00 93.59           O  
ATOM    694  CG  LEU A  44     -13.571  -6.111   2.624  1.00 93.59           C  
ATOM    695  HG  LEU A  44     -13.962  -5.649   1.718  1.00 93.59           H  
ATOM    696  CD1 LEU A  44     -12.288  -6.872   2.286  1.00 93.59           C  
ATOM    697 HD11 LEU A  44     -11.582  -6.200   1.798  1.00 93.59           H  
ATOM    698 HD12 LEU A  44     -11.829  -7.270   3.190  1.00 93.59           H  
ATOM    699 HD13 LEU A  44     -12.490  -7.711   1.619  1.00 93.59           H  
ATOM    700  CD2 LEU A  44     -14.608  -7.088   3.192  1.00 93.59           C  
ATOM    701 HD21 LEU A  44     -14.266  -7.484   4.149  1.00 93.59           H  
ATOM    702 HD22 LEU A  44     -15.564  -6.580   3.318  1.00 93.59           H  
ATOM    703 HD23 LEU A  44     -14.742  -7.910   2.489  1.00 93.59           H  
ATOM    704  N   CYS A  45     -14.074  -3.834   6.586  1.00 93.74           N  
ATOM    705  H   CYS A  45     -14.665  -4.651   6.637  1.00 93.74           H  
ATOM    706  CA  CYS A  45     -13.410  -3.435   7.813  1.00 93.74           C  
ATOM    707  HA  CYS A  45     -12.895  -2.487   7.658  1.00 93.74           H  
ATOM    708  C   CYS A  45     -12.400  -4.514   8.204  1.00 93.74           C  
ATOM    709  CB  CYS A  45     -14.457  -3.237   8.910  1.00 93.74           C  
ATOM    710  HB2 CYS A  45     -15.254  -2.600   8.525  1.00 93.74           H  
ATOM    711  HB3 CYS A  45     -14.893  -4.203   9.161  1.00 93.74           H  
ATOM    712  O   CYS A  45     -12.792  -5.659   8.431  1.00 93.74           O  
ATOM    713  SG  CYS A  45     -13.805  -2.487  10.424  1.00 93.74           S  
ATOM    714  N   ASP A  46     -11.122  -4.162   8.298  1.00 94.37           N  
ATOM    715  H   ASP A  46     -10.876  -3.204   8.090  1.00 94.37           H  
ATOM    716  CA  ASP A  46     -10.113  -5.001   8.941  1.00 94.37           C  
ATOM    717  HA  ASP A  46     -10.359  -6.048   8.766  1.00 94.37           H  
ATOM    718  C   ASP A  46     -10.153  -4.747  10.451  1.00 94.37           C  
ATOM    719  CB  ASP A  46      -8.747  -4.766   8.299  1.00 94.37           C  
ATOM    720  HB2 ASP A  46      -8.532  -3.697   8.282  1.00 94.37           H  
ATOM    721  HB3 ASP A  46      -8.804  -5.090   7.260  1.00 94.37           H  
ATOM    722  O   ASP A  46      -9.855  -3.654  10.944  1.00 94.37           O  
ATOM    723  CG  ASP A  46      -7.571  -5.484   8.965  1.00 94.37           C  
ATOM    724  OD1 ASP A  46      -7.679  -6.024  10.094  1.00 94.37           O  
ATOM    725  OD2 ASP A  46      -6.494  -5.451   8.329  1.00 94.37           O  
ATOM    726  N   THR A  47     -10.572  -5.771  11.185  1.00 92.56           N  
ATOM    727  H   THR A  47     -10.775  -6.636  10.703  1.00 92.56           H  
ATOM    728  CA  THR A  47     -10.876  -5.736  12.618  1.00 92.56           C  
ATOM    729  HA  THR A  47     -11.078  -4.708  12.919  1.00 92.56           H  
ATOM    730  C   THR A  47      -9.725  -6.228  13.489  1.00 92.56           C  
ATOM    731  CB  THR A  47     -12.144  -6.555  12.907  1.00 92.56           C  
ATOM    732  HB  THR A  47     -12.296  -6.666  13.980  1.00 92.56           H  
ATOM    733  O   THR A  47      -9.875  -6.280  14.708  1.00 92.56           O  
ATOM    734  CG2 THR A  47     -13.379  -5.892  12.301  1.00 92.56           C  
ATOM    735 HG21 THR A  47     -13.303  -5.858  11.214  1.00 92.56           H  
ATOM    736 HG22 THR A  47     -13.480  -4.879  12.688  1.00 92.56           H  
ATOM    737 HG23 THR A  47     -14.265  -6.465  12.577  1.00 92.56           H  
ATOM    738  OG1 THR A  47     -12.056  -7.821  12.295  1.00 92.56           O  
ATOM    739  HG1 THR A  47     -11.782  -8.498  12.917  1.00 92.56           H  
ATOM    740  N   ARG A  48      -8.571  -6.603  12.915  1.00 91.85           N  
ATOM    741  H   ARG A  48      -8.479  -6.494  11.915  1.00 91.85           H  
ATOM    742  CA  ARG A  48      -7.476  -7.226  13.683  1.00 91.85           C  
ATOM    743  HA  ARG A  48      -7.679  -7.119  14.749  1.00 91.85           H  
ATOM    744  C   ARG A  48      -6.123  -6.560  13.494  1.00 91.85           C  
ATOM    745  CB  ARG A  48      -7.398  -8.726  13.368  1.00 91.85           C  
ATOM    746  HB2 ARG A  48      -7.224  -8.871  12.302  1.00 91.85           H  
ATOM    747  HB3 ARG A  48      -6.551  -9.143  13.913  1.00 91.85           H  
ATOM    748  O   ARG A  48      -5.388  -6.434  14.476  1.00 91.85           O  
ATOM    749  CG  ARG A  48      -8.683  -9.463  13.785  1.00 91.85           C  
ATOM    750  HG2 ARG A  48      -9.489  -9.188  13.105  1.00 91.85           H  
ATOM    751  HG3 ARG A  48      -8.976  -9.159  14.790  1.00 91.85           H  
ATOM    752  CD  ARG A  48      -8.507 -10.985  13.759  1.00 91.85           C  
ATOM    753  HD2 ARG A  48      -8.070 -11.275  12.804  1.00 91.85           H  
ATOM    754  HD3 ARG A  48      -9.494 -11.440  13.846  1.00 91.85           H  
ATOM    755  NE  ARG A  48      -7.662 -11.441  14.882  1.00 91.85           N  
ATOM    756  HE  ARG A  48      -7.447 -10.745  15.581  1.00 91.85           H  
ATOM    757  NH1 ARG A  48      -7.443 -13.630  14.236  1.00 91.85           N  
ATOM    758 HH11 ARG A  48      -7.097 -14.567  14.390  1.00 91.85           H  
ATOM    759 HH12 ARG A  48      -8.040 -13.434  13.446  1.00 91.85           H  
ATOM    760  NH2 ARG A  48      -6.484 -12.934  16.130  1.00 91.85           N  
ATOM    761 HH21 ARG A  48      -6.132 -13.870  16.269  1.00 91.85           H  
ATOM    762 HH22 ARG A  48      -6.276 -12.203  16.795  1.00 91.85           H  
ATOM    763  CZ  ARG A  48      -7.202 -12.663  15.075  1.00 91.85           C  
ATOM    764  N   THR A  49      -5.786  -6.130  12.283  1.00 93.60           N  
ATOM    765  H   THR A  49      -6.431  -6.236  11.512  1.00 93.60           H  
ATOM    766  CA  THR A  49      -4.461  -5.572  11.993  1.00 93.60           C  
ATOM    767  HA  THR A  49      -3.709  -6.306  12.284  1.00 93.60           H  
ATOM    768  C   THR A  49      -4.241  -4.292  12.790  1.00 93.60           C  
ATOM    769  CB  THR A  49      -4.287  -5.301  10.499  1.00 93.60           C  
ATOM    770  HB  THR A  49      -4.954  -4.494  10.194  1.00 93.60           H  
ATOM    771  O   THR A  49      -5.083  -3.395  12.772  1.00 93.60           O  
ATOM    772  CG2 THR A  49      -2.850  -4.929  10.152  1.00 93.60           C  
ATOM    773 HG21 THR A  49      -2.764  -4.817   9.071  1.00 93.60           H  
ATOM    774 HG22 THR A  49      -2.168  -5.716  10.474  1.00 93.60           H  
ATOM    775 HG23 THR A  49      -2.576  -3.985  10.624  1.00 93.60           H  
ATOM    776  OG1 THR A  49      -4.600  -6.470   9.784  1.00 93.60           O  
ATOM    777  HG1 THR A  49      -5.316  -6.202   9.205  1.00 93.60           H  
ATOM    778  N   ASP A  50      -3.129  -4.208  13.524  1.00 93.05           N  
ATOM    779  H   ASP A  50      -2.463  -4.965  13.472  1.00 93.05           H  
ATOM    780  CA  ASP A  50      -2.772  -3.036  14.340  1.00 93.05           C  
ATOM    781  HA  ASP A  50      -2.001  -3.354  15.042  1.00 93.05           H  
ATOM    782  C   ASP A  50      -3.942  -2.514  15.215  1.00 93.05           C  
ATOM    783  CB  ASP A  50      -2.124  -1.969  13.444  1.00 93.05           C  
ATOM    784  HB2 ASP A  50      -2.840  -1.639  12.691  1.00 93.05           H  
ATOM    785  HB3 ASP A  50      -1.263  -2.401  12.932  1.00 93.05           H  
ATOM    786  O   ASP A  50      -4.303  -1.335  15.224  1.00 93.05           O  
ATOM    787  CG  ASP A  50      -1.661  -0.775  14.277  1.00 93.05           C  
ATOM    788  OD1 ASP A  50      -0.921  -1.015  15.256  1.00 93.05           O  
ATOM    789  OD2 ASP A  50      -2.132   0.350  13.988  1.00 93.05           O  
ATOM    790  N   GLY A  51      -4.635  -3.422  15.908  1.00 90.91           N  
ATOM    791  H   GLY A  51      -4.397  -4.396  15.782  1.00 90.91           H  
ATOM    792  CA  GLY A  51      -5.768  -3.077  16.778  1.00 90.91           C  
ATOM    793  HA2 GLY A  51      -5.933  -3.904  17.470  1.00 90.91           H  
ATOM    794  HA3 GLY A  51      -5.515  -2.191  17.359  1.00 90.91           H  
ATOM    795  C   GLY A  51      -7.100  -2.807  16.060  1.00 90.91           C  
ATOM    796  O   GLY A  51      -8.060  -2.405  16.718  1.00 90.91           O  
ATOM    797  N   GLY A  52      -7.169  -3.028  14.743  1.00 92.67           N  
ATOM    798  H   GLY A  52      -6.318  -3.269  14.256  1.00 92.67           H  
ATOM    799  CA  GLY A  52      -8.413  -3.110  13.974  1.00 92.67           C  
ATOM    800  HA2 GLY A  52      -8.190  -3.535  12.995  1.00 92.67           H  
ATOM    801  HA3 GLY A  52      -9.089  -3.793  14.489  1.00 92.67           H  
ATOM    802  C   GLY A  52      -9.167  -1.795  13.766  1.00 92.67           C  
ATOM    803  O   GLY A  52      -8.783  -0.730  14.251  1.00 92.67           O  
ATOM    804  N   GLY A  53     -10.278  -1.866  13.040  1.00 93.01           N  
ATOM    805  H   GLY A  53     -10.477  -2.734  12.563  1.00 93.01           H  
ATOM    806  CA  GLY A  53     -11.089  -0.702  12.694  1.00 93.01           C  
ATOM    807  HA2 GLY A  53     -11.080   0.003  13.525  1.00 93.01           H  
ATOM    808  HA3 GLY A  53     -12.115  -1.024  12.516  1.00 93.01           H  
ATOM    809  C   GLY A  53     -10.592   0.037  11.458  1.00 93.01           C  
ATOM    810  O   GLY A  53     -10.755   1.250  11.382  1.00 93.01           O  
ATOM    811  N   TRP A  54      -9.945  -0.662  10.528  1.00 95.52           N  
ATOM    812  H   TRP A  54      -9.861  -1.662  10.637  1.00 95.52           H  
ATOM    813  CA  TRP A  54      -9.455  -0.071   9.288  1.00 95.52           C  
ATOM    814  HA  TRP A  54      -9.295   0.999   9.422  1.00 95.52           H  
ATOM    815  C   TRP A  54     -10.447  -0.264   8.145  1.00 95.52           C  
ATOM    816  CB  TRP A  54      -8.122  -0.702   8.924  1.00 95.52           C  
ATOM    817  HB2 TRP A  54      -7.813  -0.272   7.972  1.00 95.52           H  
ATOM    818  HB3 TRP A  54      -8.266  -1.773   8.787  1.00 95.52           H  
ATOM    819  O   TRP A  54     -10.788  -1.394   7.804  1.00 95.52           O  
ATOM    820  CG  TRP A  54      -6.999  -0.501   9.873  1.00 95.52           C  
ATOM    821  CD1 TRP A  54      -6.579  -1.366  10.822  1.00 95.52           C  
ATOM    822  HD1 TRP A  54      -7.021  -2.330  11.023  1.00 95.52           H  
ATOM    823  CD2 TRP A  54      -6.070   0.612   9.895  1.00 95.52           C  
ATOM    824  CE2 TRP A  54      -5.082   0.357  10.886  1.00 95.52           C  
ATOM    825  CE3 TRP A  54      -5.946   1.785   9.127  1.00 95.52           C  
ATOM    826  HE3 TRP A  54      -6.662   1.978   8.341  1.00 95.52           H  
ATOM    827  NE1 TRP A  54      -5.454  -0.853  11.439  1.00 95.52           N  
ATOM    828  HE1 TRP A  54      -4.924  -1.385  12.113  1.00 95.52           H  
ATOM    829  CH2 TRP A  54      -3.922   2.404  10.326  1.00 95.52           C  
ATOM    830  HH2 TRP A  54      -3.096   3.084  10.471  1.00 95.52           H  
ATOM    831  CZ2 TRP A  54      -4.009   1.232  11.097  1.00 95.52           C  
ATOM    832  HZ2 TRP A  54      -3.245   1.003  11.824  1.00 95.52           H  
ATOM    833  CZ3 TRP A  54      -4.889   2.680   9.345  1.00 95.52           C  
ATOM    834  HZ3 TRP A  54      -4.796   3.566   8.735  1.00 95.52           H  
ATOM    835  N   VAL A  55     -10.860   0.826   7.505  1.00 95.08           N  
ATOM    836  H   VAL A  55     -10.501   1.721   7.805  1.00 95.08           H  
ATOM    837  CA  VAL A  55     -11.632   0.789   6.260  1.00 95.08           C  
ATOM    838  HA  VAL A  55     -12.360  -0.021   6.310  1.00 95.08           H  
ATOM    839  C   VAL A  55     -10.676   0.517   5.107  1.00 95.08           C  
ATOM    840  CB  VAL A  55     -12.393   2.107   6.032  1.00 95.08           C  
ATOM    841  HB  VAL A  55     -11.689   2.939   6.011  1.00 95.08           H  
ATOM    842  O   VAL A  55      -9.848   1.364   4.772  1.00 95.08           O  
ATOM    843  CG1 VAL A  55     -13.152   2.074   4.698  1.00 95.08           C  
ATOM    844 HG11 VAL A  55     -13.770   1.179   4.634  1.00 95.08           H  
ATOM    845 HG12 VAL A  55     -12.450   2.081   3.865  1.00 95.08           H  
ATOM    846 HG13 VAL A  55     -13.788   2.955   4.607  1.00 95.08           H  
ATOM    847  CG2 VAL A  55     -13.403   2.366   7.154  1.00 95.08           C  
ATOM    848 HG21 VAL A  55     -12.894   2.425   8.116  1.00 95.08           H  
ATOM    849 HG22 VAL A  55     -13.912   3.314   6.979  1.00 95.08           H  
ATOM    850 HG23 VAL A  55     -14.137   1.560   7.175  1.00 95.08           H  
ATOM    851  N   VAL A  56     -10.786  -0.654   4.487  1.00 96.97           N  
ATOM    852  H   VAL A  56     -11.496  -1.300   4.801  1.00 96.97           H  
ATOM    853  CA  VAL A  56      -9.986  -1.012   3.310  1.00 96.97           C  
ATOM    854  HA  VAL A  56      -8.968  -0.648   3.449  1.00 96.97           H  
ATOM    855  C   VAL A  56     -10.576  -0.317   2.083  1.00 96.97           C  
ATOM    856  CB  VAL A  56      -9.912  -2.539   3.131  1.00 96.97           C  
ATOM    857  HB  VAL A  56     -10.919  -2.911   2.941  1.00 96.97           H  
ATOM    858  O   VAL A  56     -11.776  -0.440   1.812  1.00 96.97           O  
ATOM    859  CG1 VAL A  56      -9.012  -2.924   1.952  1.00 96.97           C  
ATOM    860 HG11 VAL A  56      -8.939  -4.009   1.879  1.00 96.97           H  
ATOM    861 HG12 VAL A  56      -9.426  -2.551   1.015  1.00 96.97           H  
ATOM    862 HG13 VAL A  56      -8.010  -2.515   2.088  1.00 96.97           H  
ATOM    863  CG2 VAL A  56      -9.395  -3.251   4.390  1.00 96.97           C  
ATOM    864 HG21 VAL A  56      -8.402  -2.885   4.650  1.00 96.97           H  
ATOM    865 HG22 VAL A  56     -10.073  -3.088   5.227  1.00 96.97           H  
ATOM    866 HG23 VAL A  56      -9.336  -4.323   4.203  1.00 96.97           H  
ATOM    867  N   PHE A  57      -9.750   0.412   1.331  1.00 97.48           N  
ATOM    868  H   PHE A  57      -8.779   0.477   1.601  1.00 97.48           H  
ATOM    869  CA  PHE A  57     -10.194   1.137   0.135  1.00 97.48           C  
ATOM    870  HA  PHE A  57     -11.251   0.917  -0.015  1.00 97.48           H  
ATOM    871  C   PHE A  57      -9.506   0.712  -1.163  1.00 97.48           C  
ATOM    872  CB  PHE A  57     -10.085   2.645   0.356  1.00 97.48           C  
ATOM    873  HB2 PHE A  57     -10.570   2.908   1.296  1.00 97.48           H  
ATOM    874  HB3 PHE A  57     -10.633   3.144  -0.443  1.00 97.48           H  
ATOM    875  O   PHE A  57     -10.071   0.922  -2.234  1.00 97.48           O  
ATOM    876  CG  PHE A  57      -8.669   3.173   0.348  1.00 97.48           C  
ATOM    877  CD1 PHE A  57      -7.985   3.354   1.560  1.00 97.48           C  
ATOM    878  HD1 PHE A  57      -8.454   3.091   2.497  1.00 97.48           H  
ATOM    879  CD2 PHE A  57      -8.035   3.481  -0.872  1.00 97.48           C  
ATOM    880  HD2 PHE A  57      -8.542   3.317  -1.812  1.00 97.48           H  
ATOM    881  CE1 PHE A  57      -6.689   3.888   1.549  1.00 97.48           C  
ATOM    882  HE1 PHE A  57      -6.151   4.022   2.476  1.00 97.48           H  
ATOM    883  CE2 PHE A  57      -6.743   4.027  -0.877  1.00 97.48           C  
ATOM    884  HE2 PHE A  57      -6.265   4.285  -1.811  1.00 97.48           H  
ATOM    885  CZ  PHE A  57      -6.086   4.262   0.339  1.00 97.48           C  
ATOM    886  HZ  PHE A  57      -5.109   4.724   0.342  1.00 97.48           H  
ATOM    887  N   LEU A  58      -8.329   0.093  -1.078  1.00 98.27           N  
ATOM    888  H   LEU A  58      -7.911  -0.009  -0.164  1.00 98.27           H  
ATOM    889  CA  LEU A  58      -7.698  -0.640  -2.172  1.00 98.27           C  
ATOM    890  HA  LEU A  58      -8.382  -0.701  -3.019  1.00 98.27           H  
ATOM    891  C   LEU A  58      -7.402  -2.046  -1.672  1.00 98.27           C  
ATOM    892  CB  LEU A  58      -6.404   0.068  -2.616  1.00 98.27           C  
ATOM    893  HB2 LEU A  58      -6.657   1.060  -2.991  1.00 98.27           H  
ATOM    894  HB3 LEU A  58      -5.774   0.190  -1.734  1.00 98.27           H  
ATOM    895  O   LEU A  58      -6.793  -2.191  -0.612  1.00 98.27           O  
ATOM    896  CG  LEU A  58      -5.558  -0.696  -3.657  1.00 98.27           C  
ATOM    897  HG  LEU A  58      -5.312  -1.684  -3.267  1.00 98.27           H  
ATOM    898  CD1 LEU A  58      -6.250  -0.872  -5.004  1.00 98.27           C  
ATOM    899 HD11 LEU A  58      -6.308   0.087  -5.517  1.00 98.27           H  
ATOM    900 HD12 LEU A  58      -7.243  -1.305  -4.881  1.00 98.27           H  
ATOM    901 HD13 LEU A  58      -5.654  -1.542  -5.624  1.00 98.27           H  
ATOM    902  CD2 LEU A  58      -4.244   0.028  -3.942  1.00 98.27           C  
ATOM    903 HD21 LEU A  58      -4.427   1.060  -4.240  1.00 98.27           H  
ATOM    904 HD22 LEU A  58      -3.617   0.016  -3.050  1.00 98.27           H  
ATOM    905 HD23 LEU A  58      -3.708  -0.487  -4.739  1.00 98.27           H  
ATOM    906  N   ARG A  59      -7.773  -3.059  -2.450  1.00 97.80           N  
ATOM    907  H   ARG A  59      -8.323  -2.854  -3.272  1.00 97.80           H  
ATOM    908  CA  ARG A  59      -7.405  -4.454  -2.200  1.00 97.80           C  
ATOM    909  HA  ARG A  59      -6.550  -4.489  -1.525  1.00 97.80           H  
ATOM    910  C   ARG A  59      -6.998  -5.114  -3.509  1.00 97.80           C  
ATOM    911  CB  ARG A  59      -8.585  -5.162  -1.522  1.00 97.80           C  
ATOM    912  HB2 ARG A  59      -8.845  -4.613  -0.616  1.00 97.80           H  
ATOM    913  HB3 ARG A  59      -9.442  -5.149  -2.196  1.00 97.80           H  
ATOM    914  O   ARG A  59      -7.720  -4.998  -4.497  1.00 97.80           O  
ATOM    915  CG  ARG A  59      -8.275  -6.614  -1.147  1.00 97.80           C  
ATOM    916  HG2 ARG A  59      -7.345  -6.660  -0.582  1.00 97.80           H  
ATOM    917  HG3 ARG A  59      -8.173  -7.203  -2.059  1.00 97.80           H  
ATOM    918  CD  ARG A  59      -9.404  -7.200  -0.297  1.00 97.80           C  
ATOM    919  HD2 ARG A  59      -9.479  -6.635   0.633  1.00 97.80           H  
ATOM    920  HD3 ARG A  59     -10.345  -7.101  -0.839  1.00 97.80           H  
ATOM    921  NE  ARG A  59      -9.166  -8.627  -0.028  1.00 97.80           N  
ATOM    922  HE  ARG A  59      -9.226  -9.232  -0.835  1.00 97.80           H  
ATOM    923  NH1 ARG A  59      -8.866  -8.559   2.262  1.00 97.80           N  
ATOM    924 HH11 ARG A  59      -8.603  -7.585   2.213  1.00 97.80           H  
ATOM    925 HH12 ARG A  59      -8.564  -9.017   3.110  1.00 97.80           H  
ATOM    926  NH2 ARG A  59      -8.624 -10.460   1.192  1.00 97.80           N  
ATOM    927 HH21 ARG A  59      -8.383 -10.876   2.081  1.00 97.80           H  
ATOM    928 HH22 ARG A  59      -8.701 -11.015   0.351  1.00 97.80           H  
ATOM    929  CZ  ARG A  59      -8.894  -9.193   1.134  1.00 97.80           C  
ATOM    930  N   ARG A  60      -5.839  -5.772  -3.509  1.00 96.82           N  
ATOM    931  H   ARG A  60      -5.281  -5.716  -2.669  1.00 96.82           H  
ATOM    932  CA  ARG A  60      -5.264  -6.518  -4.636  1.00 96.82           C  
ATOM    933  HA  ARG A  60      -6.029  -6.731  -5.383  1.00 96.82           H  
ATOM    934  C   ARG A  60      -4.721  -7.847  -4.112  1.00 96.82           C  
ATOM    935  CB  ARG A  60      -4.126  -5.701  -5.268  1.00 96.82           C  
ATOM    936  HB2 ARG A  60      -3.741  -6.252  -6.126  1.00 96.82           H  
ATOM    937  HB3 ARG A  60      -3.322  -5.627  -4.535  1.00 96.82           H  
ATOM    938  O   ARG A  60      -3.674  -7.865  -3.478  1.00 96.82           O  
ATOM    939  CG  ARG A  60      -4.445  -4.281  -5.738  1.00 96.82           C  
ATOM    940  HG2 ARG A  60      -3.520  -3.826  -6.092  1.00 96.82           H  
ATOM    941  HG3 ARG A  60      -4.799  -3.690  -4.893  1.00 96.82           H  
ATOM    942  CD  ARG A  60      -5.487  -4.228  -6.858  1.00 96.82           C  
ATOM    943  HD2 ARG A  60      -5.653  -3.182  -7.114  1.00 96.82           H  
ATOM    944  HD3 ARG A  60      -6.431  -4.637  -6.496  1.00 96.82           H  
ATOM    945  NE  ARG A  60      -5.096  -4.957  -8.078  1.00 96.82           N  
ATOM    946  HE  ARG A  60      -5.594  -5.815  -8.265  1.00 96.82           H  
ATOM    947  NH1 ARG A  60      -3.576  -3.424  -8.910  1.00 96.82           N  
ATOM    948 HH11 ARG A  60      -2.979  -3.179  -9.687  1.00 96.82           H  
ATOM    949 HH12 ARG A  60      -3.462  -2.970  -8.014  1.00 96.82           H  
ATOM    950  NH2 ARG A  60      -4.200  -5.106 -10.171  1.00 96.82           N  
ATOM    951 HH21 ARG A  60      -4.814  -5.878 -10.387  1.00 96.82           H  
ATOM    952 HH22 ARG A  60      -3.574  -4.707 -10.856  1.00 96.82           H  
ATOM    953  CZ  ARG A  60      -4.302  -4.497  -9.028  1.00 96.82           C  
ATOM    954  N   VAL A  61      -5.444  -8.934  -4.332  1.00 93.99           N  
ATOM    955  H   VAL A  61      -6.288  -8.808  -4.871  1.00 93.99           H  
ATOM    956  CA  VAL A  61      -5.195 -10.282  -3.799  1.00 93.99           C  
ATOM    957  HA  VAL A  61      -4.171 -10.353  -3.432  1.00 93.99           H  
ATOM    958  C   VAL A  61      -5.370 -11.344  -4.891  1.00 93.99           C  
ATOM    959  CB  VAL A  61      -6.163 -10.580  -2.631  1.00 93.99           C  
ATOM    960  HB  VAL A  61      -7.184 -10.558  -3.011  1.00 93.99           H  
ATOM    961  O   VAL A  61      -4.500 -12.196  -5.052  1.00 93.99           O  
ATOM    962  CG1 VAL A  61      -5.905 -11.956  -2.004  1.00 93.99           C  
ATOM    963 HG11 VAL A  61      -6.601 -12.129  -1.183  1.00 93.99           H  
ATOM    964 HG12 VAL A  61      -6.069 -12.742  -2.741  1.00 93.99           H  
ATOM    965 HG13 VAL A  61      -4.880 -12.022  -1.639  1.00 93.99           H  
ATOM    966  CG2 VAL A  61      -6.079  -9.555  -1.495  1.00 93.99           C  
ATOM    967 HG21 VAL A  61      -6.834  -9.786  -0.744  1.00 93.99           H  
ATOM    968 HG22 VAL A  61      -6.250  -8.545  -1.867  1.00 93.99           H  
ATOM    969 HG23 VAL A  61      -5.102  -9.608  -1.017  1.00 93.99           H  
ATOM    970  N   HIS A  62      -6.462 -11.297  -5.660  1.00 91.33           N  
ATOM    971  H   HIS A  62      -7.088 -10.509  -5.570  1.00 91.33           H  
ATOM    972  CA  HIS A  62      -6.848 -12.368  -6.593  1.00 91.33           C  
ATOM    973  HA  HIS A  62      -6.371 -13.297  -6.279  1.00 91.33           H  
ATOM    974  C   HIS A  62      -6.411 -12.126  -8.029  1.00 91.33           C  
ATOM    975  CB  HIS A  62      -8.355 -12.590  -6.552  1.00 91.33           C  
ATOM    976  HB2 HIS A  62      -8.848 -11.655  -6.818  1.00 91.33           H  
ATOM    977  HB3 HIS A  62      -8.641 -13.345  -7.285  1.00 91.33           H  
ATOM    978  O   HIS A  62      -6.352 -13.076  -8.809  1.00 91.33           O  
ATOM    979  CG  HIS A  62      -8.792 -13.046  -5.197  1.00 91.33           C  
ATOM    980  CD2 HIS A  62      -9.145 -12.218  -4.177  1.00 91.33           C  
ATOM    981  HD2 HIS A  62      -9.209 -11.142  -4.250  1.00 91.33           H  
ATOM    982  ND1 HIS A  62      -8.651 -14.311  -4.676  1.00 91.33           N  
ATOM    983  HD1 HIS A  62      -8.342 -15.128  -5.183  1.00 91.33           H  
ATOM    984  CE1 HIS A  62      -8.922 -14.242  -3.365  1.00 91.33           C  
ATOM    985  HE1 HIS A  62      -8.863 -15.067  -2.671  1.00 91.33           H  
ATOM    986  NE2 HIS A  62      -9.203 -12.979  -3.015  1.00 91.33           N  
ATOM    987  N   LYS A  63      -6.036 -10.886  -8.367  1.00 93.65           N  
ATOM    988  H   LYS A  63      -6.235 -10.137  -7.719  1.00 93.65           H  
ATOM    989  CA  LYS A  63      -5.517 -10.519  -9.691  1.00 93.65           C  
ATOM    990  HA  LYS A  63      -5.323  -9.447  -9.656  1.00 93.65           H  
ATOM    991  C   LYS A  63      -6.574 -10.699 -10.791  1.00 93.65           C  
ATOM    992  CB  LYS A  63      -4.179 -11.248  -9.983  1.00 93.65           C  
ATOM    993  HB2 LYS A  63      -3.649 -10.705 -10.765  1.00 93.65           H  
ATOM    994  HB3 LYS A  63      -4.396 -12.246 -10.363  1.00 93.65           H  
ATOM    995  O   LYS A  63      -6.229 -10.959 -11.938  1.00 93.65           O  
ATOM    996  CG  LYS A  63      -3.268 -11.396  -8.747  1.00 93.65           C  
ATOM    997  HG2 LYS A  63      -3.768 -12.012  -8.000  1.00 93.65           H  
ATOM    998  HG3 LYS A  63      -3.096 -10.416  -8.301  1.00 93.65           H  
ATOM    999  CD  LYS A  63      -1.921 -12.066  -9.022  1.00 93.65           C  
ATOM   1000  HD2 LYS A  63      -2.090 -13.081  -9.382  1.00 93.65           H  
ATOM   1001  HD3 LYS A  63      -1.359 -11.492  -9.758  1.00 93.65           H  
ATOM   1002  CE  LYS A  63      -1.180 -12.087  -7.677  1.00 93.65           C  
ATOM   1003  HE2 LYS A  63      -1.010 -11.060  -7.354  1.00 93.65           H  
ATOM   1004  HE3 LYS A  63      -1.835 -12.536  -6.930  1.00 93.65           H  
ATOM   1005  NZ  LYS A  63       0.103 -12.826  -7.721  1.00 93.65           N  
ATOM   1006  HZ1 LYS A  63      -0.049 -13.790  -7.980  1.00 93.65           H  
ATOM   1007  HZ2 LYS A  63       0.755 -12.377  -8.348  1.00 93.65           H  
ATOM   1008  HZ3 LYS A  63       0.513 -12.811  -6.798  1.00 93.65           H  
ATOM   1009  N   ASP A  64      -7.852 -10.576 -10.438  1.00 90.36           N  
ATOM   1010  H   ASP A  64      -8.057 -10.335  -9.479  1.00 90.36           H  
ATOM   1011  CA  ASP A  64      -9.006 -10.872 -11.301  1.00 90.36           C  
ATOM   1012  HA  ASP A  64      -8.658 -11.386 -12.196  1.00 90.36           H  
ATOM   1013  C   ASP A  64      -9.760  -9.619 -11.780  1.00 90.36           C  
ATOM   1014  CB  ASP A  64      -9.945 -11.836 -10.559  1.00 90.36           C  
ATOM   1015  HB2 ASP A  64     -10.727 -12.160 -11.247  1.00 90.36           H  
ATOM   1016  HB3 ASP A  64      -9.381 -12.720 -10.263  1.00 90.36           H  
ATOM   1017  O   ASP A  64     -10.600  -9.694 -12.677  1.00 90.36           O  
ATOM   1018  CG  ASP A  64     -10.609 -11.233  -9.315  1.00 90.36           C  
ATOM   1019  OD1 ASP A  64     -10.332 -10.059  -8.968  1.00 90.36           O  
ATOM   1020  OD2 ASP A  64     -11.393 -11.959  -8.670  1.00 90.36           O  
ATOM   1021  N   THR A  65      -9.446  -8.454 -11.211  1.00 95.68           N  
ATOM   1022  H   THR A  65      -8.805  -8.488 -10.431  1.00 95.68           H  
ATOM   1023  CA  THR A  65     -10.095  -7.185 -11.537  1.00 95.68           C  
ATOM   1024  HA  THR A  65     -10.953  -7.379 -12.181  1.00 95.68           H  
ATOM   1025  C   THR A  65      -9.128  -6.281 -12.287  1.00 95.68           C  
ATOM   1026  CB  THR A  65     -10.642  -6.513 -10.276  1.00 95.68           C  
ATOM   1027  HB  THR A  65      -9.820  -6.324  -9.585  1.00 95.68           H  
ATOM   1028  O   THR A  65      -8.025  -5.990 -11.821  1.00 95.68           O  
ATOM   1029  CG2 THR A  65     -11.346  -5.185 -10.558  1.00 95.68           C  
ATOM   1030 HG21 THR A  65     -10.634  -4.455 -10.945  1.00 95.68           H  
ATOM   1031 HG22 THR A  65     -11.753  -4.800  -9.623  1.00 95.68           H  
ATOM   1032 HG23 THR A  65     -12.154  -5.335 -11.273  1.00 95.68           H  
ATOM   1033  OG1 THR A  65     -11.603  -7.359  -9.686  1.00 95.68           O  
ATOM   1034  HG1 THR A  65     -11.177  -8.181  -9.433  1.00 95.68           H  
ATOM   1035  N   SER A  66      -9.559  -5.785 -13.449  1.00 96.53           N  
ATOM   1036  H   SER A  66     -10.463  -6.080 -13.788  1.00 96.53           H  
ATOM   1037  CA  SER A  66      -8.803  -4.777 -14.194  1.00 96.53           C  
ATOM   1038  HA  SER A  66      -7.768  -5.110 -14.275  1.00 96.53           H  
ATOM   1039  C   SER A  66      -8.835  -3.433 -13.466  1.00 96.53           C  
ATOM   1040  CB  SER A  66      -9.350  -4.610 -15.612  1.00 96.53           C  
ATOM   1041  HB2 SER A  66      -9.264  -5.554 -16.151  1.00 96.53           H  
ATOM   1042  HB3 SER A  66     -10.398  -4.317 -15.565  1.00 96.53           H  
ATOM   1043  O   SER A  66      -9.910  -2.906 -13.175  1.00 96.53           O  
ATOM   1044  OG  SER A  66      -8.610  -3.607 -16.285  1.00 96.53           O  
ATOM   1045  HG  SER A  66      -9.097  -3.343 -17.069  1.00 96.53           H  
ATOM   1046  N   PHE A  67      -7.655  -2.857 -13.236  1.00 97.91           N  
ATOM   1047  H   PHE A  67      -6.823  -3.380 -13.469  1.00 97.91           H  
ATOM   1048  CA  PHE A  67      -7.482  -1.484 -12.747  1.00 97.91           C  
ATOM   1049  HA  PHE A  67      -8.409  -1.157 -12.275  1.00 97.91           H  
ATOM   1050  C   PHE A  67      -7.245  -0.480 -13.888  1.00 97.91           C  
ATOM   1051  CB  PHE A  67      -6.397  -1.450 -11.660  1.00 97.91           C  
ATOM   1052  HB2 PHE A  67      -5.567  -2.097 -11.944  1.00 97.91           H  
ATOM   1053  HB3 PHE A  67      -6.008  -0.435 -11.585  1.00 97.91           H  
ATOM   1054  O   PHE A  67      -7.129   0.716 -13.649  1.00 97.91           O  
ATOM   1055  CG  PHE A  67      -6.916  -1.858 -10.294  1.00 97.91           C  
ATOM   1056  CD1 PHE A  67      -7.088  -0.894  -9.284  1.00 97.91           C  
ATOM   1057  HD1 PHE A  67      -6.819   0.135  -9.471  1.00 97.91           H  
ATOM   1058  CD2 PHE A  67      -7.309  -3.186 -10.053  1.00 97.91           C  
ATOM   1059  HD2 PHE A  67      -7.182  -3.935 -10.821  1.00 97.91           H  
ATOM   1060  CE1 PHE A  67      -7.656  -1.254  -8.049  1.00 97.91           C  
ATOM   1061  HE1 PHE A  67      -7.809  -0.505  -7.286  1.00 97.91           H  
ATOM   1062  CE2 PHE A  67      -7.904  -3.539  -8.833  1.00 97.91           C  
ATOM   1063  HE2 PHE A  67      -8.239  -4.555  -8.681  1.00 97.91           H  
ATOM   1064  CZ  PHE A  67      -8.073  -2.577  -7.825  1.00 97.91           C  
ATOM   1065  HZ  PHE A  67      -8.524  -2.855  -6.883  1.00 97.91           H  
ATOM   1066  N   ASN A  68      -7.268  -0.926 -15.149  1.00 97.82           N  
ATOM   1067  H   ASN A  68      -7.418  -1.910 -15.317  1.00 97.82           H  
ATOM   1068  CA  ASN A  68      -7.311  -0.024 -16.299  1.00 97.82           C  
ATOM   1069  HA  ASN A  68      -6.646   0.818 -16.112  1.00 97.82           H  
ATOM   1070  C   ASN A  68      -8.729   0.544 -16.468  1.00 97.82           C  
ATOM   1071  CB  ASN A  68      -6.800  -0.756 -17.548  1.00 97.82           C  
ATOM   1072  HB2 ASN A  68      -7.486  -1.562 -17.809  1.00 97.82           H  
ATOM   1073  HB3 ASN A  68      -5.820  -1.186 -17.342  1.00 97.82           H  
ATOM   1074  O   ASN A  68      -9.499   0.083 -17.310  1.00 97.82           O  
ATOM   1075  CG  ASN A  68      -6.667   0.181 -18.737  1.00 97.82           C  
ATOM   1076  ND2 ASN A  68      -6.412  -0.359 -19.904  1.00 97.82           N  
ATOM   1077 HD21 ASN A  68      -6.293  -1.359 -19.985  1.00 97.82           H  
ATOM   1078 HD22 ASN A  68      -6.303   0.286 -20.674  1.00 97.82           H  
ATOM   1079  OD1 ASN A  68      -6.764   1.394 -18.654  1.00 97.82           O  
ATOM   1080  N   GLN A  69      -9.089   1.490 -15.601  1.00 98.34           N  
ATOM   1081  H   GLN A  69      -8.404   1.769 -14.912  1.00 98.34           H  
ATOM   1082  CA  GLN A  69     -10.430   2.060 -15.501  1.00 98.34           C  
ATOM   1083  HA  GLN A  69     -11.053   1.633 -16.287  1.00 98.34           H  
ATOM   1084  C   GLN A  69     -10.424   3.575 -15.720  1.00 98.34           C  
ATOM   1085  CB  GLN A  69     -11.062   1.701 -14.144  1.00 98.34           C  
ATOM   1086  HB2 GLN A  69     -12.069   2.118 -14.107  1.00 98.34           H  
ATOM   1087  HB3 GLN A  69     -10.481   2.164 -13.347  1.00 98.34           H  
ATOM   1088  O   GLN A  69      -9.460   4.268 -15.404  1.00 98.34           O  
ATOM   1089  CG  GLN A  69     -11.155   0.196 -13.848  1.00 98.34           C  
ATOM   1090  HG2 GLN A  69     -10.157  -0.240 -13.846  1.00 98.34           H  
ATOM   1091  HG3 GLN A  69     -11.567   0.070 -12.846  1.00 98.34           H  
ATOM   1092  CD  GLN A  69     -12.039  -0.592 -14.807  1.00 98.34           C  
ATOM   1093  NE2 GLN A  69     -12.077  -1.895 -14.677  1.00 98.34           N  
ATOM   1094 HE21 GLN A  69     -12.668  -2.401 -15.321  1.00 98.34           H  
ATOM   1095 HE22 GLN A  69     -11.463  -2.335 -14.006  1.00 98.34           H  
ATOM   1096  OE1 GLN A  69     -12.724  -0.071 -15.669  1.00 98.34           O  
ATOM   1097  N   MET A  70     -11.535   4.094 -16.240  1.00 98.41           N  
ATOM   1098  H   MET A  70     -12.284   3.455 -16.467  1.00 98.41           H  
ATOM   1099  CA  MET A  70     -11.747   5.525 -16.494  1.00 98.41           C  
ATOM   1100  HA  MET A  70     -10.824   5.962 -16.875  1.00 98.41           H  
ATOM   1101  C   MET A  70     -12.125   6.300 -15.219  1.00 98.41           C  
ATOM   1102  CB  MET A  70     -12.835   5.679 -17.567  1.00 98.41           C  
ATOM   1103  HB2 MET A  70     -13.724   5.128 -17.260  1.00 98.41           H  
ATOM   1104  HB3 MET A  70     -13.109   6.729 -17.670  1.00 98.41           H  
ATOM   1105  O   MET A  70     -12.501   5.704 -14.202  1.00 98.41           O  
ATOM   1106  CG  MET A  70     -12.375   5.171 -18.936  1.00 98.41           C  
ATOM   1107  HG2 MET A  70     -12.061   4.130 -18.852  1.00 98.41           H  
ATOM   1108  HG3 MET A  70     -11.519   5.764 -19.257  1.00 98.41           H  
ATOM   1109  SD  MET A  70     -13.665   5.276 -20.204  1.00 98.41           S  
ATOM   1110  CE  MET A  70     -12.725   4.675 -21.630  1.00 98.41           C  
ATOM   1111  HE1 MET A  70     -13.366   4.670 -22.512  1.00 98.41           H  
ATOM   1112  HE2 MET A  70     -12.370   3.663 -21.434  1.00 98.41           H  
ATOM   1113  HE3 MET A  70     -11.873   5.331 -21.807  1.00 98.41           H  
ATOM   1114  N   TRP A  71     -12.110   7.636 -15.287  1.00 98.59           N  
ATOM   1115  H   TRP A  71     -11.778   8.053 -16.145  1.00 98.59           H  
ATOM   1116  CA  TRP A  71     -12.396   8.546 -14.169  1.00 98.59           C  
ATOM   1117  HA  TRP A  71     -11.580   8.497 -13.448  1.00 98.59           H  
ATOM   1118  C   TRP A  71     -13.689   8.202 -13.435  1.00 98.59           C  
ATOM   1119  CB  TRP A  71     -12.497   9.990 -14.678  1.00 98.59           C  
ATOM   1120  HB2 TRP A  71     -11.582  10.240 -15.215  1.00 98.59           H  
ATOM   1121  HB3 TRP A  71     -13.319  10.071 -15.390  1.00 98.59           H  
ATOM   1122  O   TRP A  71     -13.718   8.153 -12.208  1.00 98.59           O  
ATOM   1123  CG  TRP A  71     -12.686  10.997 -13.581  1.00 98.59           C  
ATOM   1124  CD1 TRP A  71     -13.850  11.567 -13.184  1.00 98.59           C  
ATOM   1125  HD1 TRP A  71     -14.813  11.365 -13.630  1.00 98.59           H  
ATOM   1126  CD2 TRP A  71     -11.663  11.534 -12.698  1.00 98.59           C  
ATOM   1127  CE2 TRP A  71     -12.270  12.475 -11.813  1.00 98.59           C  
ATOM   1128  CE3 TRP A  71     -10.274  11.335 -12.584  1.00 98.59           C  
ATOM   1129  HE3 TRP A  71      -9.784  10.628 -13.237  1.00 98.59           H  
ATOM   1130  NE1 TRP A  71     -13.616  12.429 -12.124  1.00 98.59           N  
ATOM   1131  HE1 TRP A  71     -14.338  12.955 -11.653  1.00 98.59           H  
ATOM   1132  CH2 TRP A  71     -10.123  13.050 -10.853  1.00 98.59           C  
ATOM   1133  HH2 TRP A  71      -9.517  13.627 -10.171  1.00 98.59           H  
ATOM   1134  CZ2 TRP A  71     -11.515  13.242 -10.913  1.00 98.59           C  
ATOM   1135  HZ2 TRP A  71     -11.990  13.975 -10.277  1.00 98.59           H  
ATOM   1136  CZ3 TRP A  71      -9.514  12.083 -11.670  1.00 98.59           C  
ATOM   1137  HZ3 TRP A  71      -8.447  11.924 -11.614  1.00 98.59           H  
ATOM   1138  N   SER A  72     -14.764   7.925 -14.179  1.00 98.36           N  
ATOM   1139  H   SER A  72     -14.655   7.976 -15.182  1.00 98.36           H  
ATOM   1140  CA  SER A  72     -16.076   7.617 -13.596  1.00 98.36           C  
ATOM   1141  HA  SER A  72     -16.393   8.465 -12.989  1.00 98.36           H  
ATOM   1142  C   SER A  72     -16.046   6.380 -12.689  1.00 98.36           C  
ATOM   1143  CB  SER A  72     -17.102   7.419 -14.713  1.00 98.36           C  
ATOM   1144  HB2 SER A  72     -16.859   6.519 -15.278  1.00 98.36           H  
ATOM   1145  HB3 SER A  72     -17.079   8.277 -15.385  1.00 98.36           H  
ATOM   1146  O   SER A  72     -16.678   6.375 -11.631  1.00 98.36           O  
ATOM   1147  OG  SER A  72     -18.397   7.299 -14.158  1.00 98.36           O  
ATOM   1148  HG  SER A  72     -19.000   7.022 -14.853  1.00 98.36           H  
ATOM   1149  N   LEU A  73     -15.279   5.350 -13.055  1.00 98.46           N  
ATOM   1150  H   LEU A  73     -14.669   5.457 -13.854  1.00 98.46           H  
ATOM   1151  CA  LEU A  73     -15.148   4.133 -12.255  1.00 98.46           C  
ATOM   1152  HA  LEU A  73     -16.117   3.876 -11.825  1.00 98.46           H  
ATOM   1153  C   LEU A  73     -14.221   4.356 -11.061  1.00 98.46           C  
ATOM   1154  CB  LEU A  73     -14.686   2.978 -13.154  1.00 98.46           C  
ATOM   1155  HB2 LEU A  73     -14.376   2.139 -12.531  1.00 98.46           H  
ATOM   1156  HB3 LEU A  73     -13.823   3.320 -13.725  1.00 98.46           H  
ATOM   1157  O   LEU A  73     -14.581   3.997  -9.947  1.00 98.46           O  
ATOM   1158  CG  LEU A  73     -15.772   2.493 -14.130  1.00 98.46           C  
ATOM   1159  HG  LEU A  73     -16.125   3.332 -14.729  1.00 98.46           H  
ATOM   1160  CD1 LEU A  73     -15.196   1.448 -15.070  1.00 98.46           C  
ATOM   1161 HD11 LEU A  73     -14.868   0.579 -14.500  1.00 98.46           H  
ATOM   1162 HD12 LEU A  73     -14.351   1.870 -15.615  1.00 98.46           H  
ATOM   1163 HD13 LEU A  73     -15.948   1.134 -15.793  1.00 98.46           H  
ATOM   1164  CD2 LEU A  73     -16.967   1.854 -13.419  1.00 98.46           C  
ATOM   1165 HD21 LEU A  73     -17.652   1.431 -14.153  1.00 98.46           H  
ATOM   1166 HD22 LEU A  73     -16.625   1.061 -12.754  1.00 98.46           H  
ATOM   1167 HD23 LEU A  73     -17.511   2.598 -12.837  1.00 98.46           H  
ATOM   1168  N   TYR A  74     -13.092   5.047 -11.231  1.00 98.62           N  
ATOM   1169  H   TYR A  74     -12.816   5.324 -12.162  1.00 98.62           H  
ATOM   1170  CA  TYR A  74     -12.253   5.429 -10.088  1.00 98.62           C  
ATOM   1171  HA  TYR A  74     -11.986   4.528  -9.535  1.00 98.62           H  
ATOM   1172  C   TYR A  74     -12.972   6.343  -9.093  1.00 98.62           C  
ATOM   1173  CB  TYR A  74     -10.966   6.088 -10.582  1.00 98.62           C  
ATOM   1174  HB2 TYR A  74     -10.609   6.790  -9.829  1.00 98.62           H  
ATOM   1175  HB3 TYR A  74     -11.158   6.657 -11.491  1.00 98.62           H  
ATOM   1176  O   TYR A  74     -12.763   6.229  -7.889  1.00 98.62           O  
ATOM   1177  CG  TYR A  74      -9.876   5.072 -10.809  1.00 98.62           C  
ATOM   1178  CD1 TYR A  74      -9.196   4.549  -9.694  1.00 98.62           C  
ATOM   1179  HD1 TYR A  74      -9.442   4.889  -8.699  1.00 98.62           H  
ATOM   1180  CD2 TYR A  74      -9.551   4.638 -12.106  1.00 98.62           C  
ATOM   1181  HD2 TYR A  74     -10.075   5.029 -12.966  1.00 98.62           H  
ATOM   1182  CE1 TYR A  74      -8.172   3.606  -9.868  1.00 98.62           C  
ATOM   1183  HE1 TYR A  74      -7.640   3.222  -9.010  1.00 98.62           H  
ATOM   1184  CE2 TYR A  74      -8.520   3.697 -12.284  1.00 98.62           C  
ATOM   1185  HE2 TYR A  74      -8.234   3.369 -13.273  1.00 98.62           H  
ATOM   1186  OH  TYR A  74      -6.801   2.329 -11.333  1.00 98.62           O  
ATOM   1187  HH  TYR A  74      -6.280   2.211 -10.536  1.00 98.62           H  
ATOM   1188  CZ  TYR A  74      -7.831   3.187 -11.166  1.00 98.62           C  
ATOM   1189  N   LYS A  75     -13.866   7.214  -9.566  1.00 98.24           N  
ATOM   1190  H   LYS A  75     -13.922   7.315 -10.569  1.00 98.24           H  
ATOM   1191  CA  LYS A  75     -14.704   8.077  -8.730  1.00 98.24           C  
ATOM   1192  HA  LYS A  75     -14.068   8.616  -8.028  1.00 98.24           H  
ATOM   1193  C   LYS A  75     -15.709   7.284  -7.899  1.00 98.24           C  
ATOM   1194  CB  LYS A  75     -15.394   9.098  -9.644  1.00 98.24           C  
ATOM   1195  HB2 LYS A  75     -14.631   9.760 -10.053  1.00 98.24           H  
ATOM   1196  HB3 LYS A  75     -15.876   8.579 -10.472  1.00 98.24           H  
ATOM   1197  O   LYS A  75     -15.821   7.532  -6.698  1.00 98.24           O  
ATOM   1198  CG  LYS A  75     -16.453   9.930  -8.914  1.00 98.24           C  
ATOM   1199  HG2 LYS A  75     -17.282   9.295  -8.601  1.00 98.24           H  
ATOM   1200  HG3 LYS A  75     -16.008  10.390  -8.031  1.00 98.24           H  
ATOM   1201  CD  LYS A  75     -16.988  11.004  -9.857  1.00 98.24           C  
ATOM   1202  HD2 LYS A  75     -16.149  11.603 -10.211  1.00 98.24           H  
ATOM   1203  HD3 LYS A  75     -17.473  10.532 -10.711  1.00 98.24           H  
ATOM   1204  CE  LYS A  75     -17.976  11.910  -9.129  1.00 98.24           C  
ATOM   1205  HE2 LYS A  75     -17.470  12.305  -8.248  1.00 98.24           H  
ATOM   1206  HE3 LYS A  75     -18.850  11.338  -8.816  1.00 98.24           H  
ATOM   1207  NZ  LYS A  75     -18.355  13.041 -10.001  1.00 98.24           N  
ATOM   1208  HZ1 LYS A  75     -19.040  12.834 -10.714  1.00 98.24           H  
ATOM   1209  HZ2 LYS A  75     -17.514  13.397 -10.433  1.00 98.24           H  
ATOM   1210  HZ3 LYS A  75     -18.569  13.864  -9.457  1.00 98.24           H  
ATOM   1211  N   ASN A  76     -16.445   6.376  -8.540  1.00 97.06           N  
ATOM   1212  H   ASN A  76     -16.266   6.234  -9.524  1.00 97.06           H  
ATOM   1213  CA  ASN A  76     -17.580   5.666  -7.941  1.00 97.06           C  
ATOM   1214  HA  ASN A  76     -17.958   6.246  -7.100  1.00 97.06           H  
ATOM   1215  C   ASN A  76     -17.222   4.285  -7.366  1.00 97.06           C  
ATOM   1216  CB  ASN A  76     -18.704   5.564  -8.983  1.00 97.06           C  
ATOM   1217  HB2 ASN A  76     -18.342   5.004  -9.844  1.00 97.06           H  
ATOM   1218  HB3 ASN A  76     -19.537   5.005  -8.555  1.00 97.06           H  
ATOM   1219  O   ASN A  76     -18.070   3.661  -6.738  1.00 97.06           O  
ATOM   1220  CG  ASN A  76     -19.243   6.913  -9.426  1.00 97.06           C  
ATOM   1221  ND2 ASN A  76     -19.264   7.169 -10.712  1.00 97.06           N  
ATOM   1222 HD21 ASN A  76     -19.634   8.059 -11.017  1.00 97.06           H  
ATOM   1223 HD22 ASN A  76     -18.731   6.577 -11.333  1.00 97.06           H  
ATOM   1224  OD1 ASN A  76     -19.641   7.761  -8.639  1.00 97.06           O  
ATOM   1225  N   GLY A  77     -15.991   3.820  -7.564  1.00 97.45           N  
ATOM   1226  H   GLY A  77     -15.402   4.306  -8.224  1.00 97.45           H  
ATOM   1227  CA  GLY A  77     -15.540   2.496  -7.152  1.00 97.45           C  
ATOM   1228  HA2 GLY A  77     -16.007   2.210  -6.210  1.00 97.45           H  
ATOM   1229  HA3 GLY A  77     -14.462   2.536  -6.996  1.00 97.45           H  
ATOM   1230  C   GLY A  77     -15.837   1.408  -8.185  1.00 97.45           C  
ATOM   1231  O   GLY A  77     -16.713   1.540  -9.042  1.00 97.45           O  
ATOM   1232  N   PHE A  78     -15.069   0.325  -8.110  1.00 97.43           N  
ATOM   1233  H   PHE A  78     -14.400   0.270  -7.354  1.00 97.43           H  
ATOM   1234  CA  PHE A  78     -15.198  -0.853  -8.966  1.00 97.43           C  
ATOM   1235  HA  PHE A  78     -16.257  -1.059  -9.121  1.00 97.43           H  
ATOM   1236  C   PHE A  78     -14.574  -2.084  -8.299  1.00 97.43           C  
ATOM   1237  CB  PHE A  78     -14.546  -0.594 -10.336  1.00 97.43           C  
ATOM   1238  HB2 PHE A  78     -14.692  -1.467 -10.972  1.00 97.43           H  
ATOM   1239  HB3 PHE A  78     -15.067   0.232 -10.819  1.00 97.43           H  
ATOM   1240  O   PHE A  78     -13.814  -1.965  -7.337  1.00 97.43           O  
ATOM   1241  CG  PHE A  78     -13.063  -0.273 -10.288  1.00 97.43           C  
ATOM   1242  CD1 PHE A  78     -12.644   1.067 -10.237  1.00 97.43           C  
ATOM   1243  HD1 PHE A  78     -13.382   1.856 -10.212  1.00 97.43           H  
ATOM   1244  CD2 PHE A  78     -12.102  -1.303 -10.299  1.00 97.43           C  
ATOM   1245  HD2 PHE A  78     -12.408  -2.338 -10.335  1.00 97.43           H  
ATOM   1246  CE1 PHE A  78     -11.276   1.384 -10.217  1.00 97.43           C  
ATOM   1247  HE1 PHE A  78     -10.955   2.415 -10.191  1.00 97.43           H  
ATOM   1248  CE2 PHE A  78     -10.733  -0.987 -10.262  1.00 97.43           C  
ATOM   1249  HE2 PHE A  78      -9.997  -1.778 -10.270  1.00 97.43           H  
ATOM   1250  CZ  PHE A  78     -10.320   0.356 -10.230  1.00 97.43           C  
ATOM   1251  HZ  PHE A  78      -9.268   0.600 -10.220  1.00 97.43           H  
ATOM   1252  N   GLY A  79     -14.870  -3.263  -8.846  1.00 95.94           N  
ATOM   1253  H   GLY A  79     -15.518  -3.286  -9.621  1.00 95.94           H  
ATOM   1254  CA  GLY A  79     -14.418  -4.546  -8.310  1.00 95.94           C  
ATOM   1255  HA2 GLY A  79     -14.329  -5.275  -9.116  1.00 95.94           H  
ATOM   1256  HA3 GLY A  79     -13.430  -4.429  -7.866  1.00 95.94           H  
ATOM   1257  C   GLY A  79     -15.365  -5.111  -7.253  1.00 95.94           C  
ATOM   1258  O   GLY A  79     -16.527  -4.708  -7.150  1.00 95.94           O  
ATOM   1259  N   SER A  80     -14.867  -6.068  -6.475  1.00 93.77           N  
ATOM   1260  H   SER A  80     -13.890  -6.303  -6.580  1.00 93.77           H  
ATOM   1261  CA  SER A  80     -15.631  -6.755  -5.434  1.00 93.77           C  
ATOM   1262  HA  SER A  80     -16.612  -6.293  -5.331  1.00 93.77           H  
ATOM   1263  C   SER A  80     -14.915  -6.670  -4.096  1.00 93.77           C  
ATOM   1264  CB  SER A  80     -15.845  -8.219  -5.824  1.00 93.77           C  
ATOM   1265  HB2 SER A  80     -16.393  -8.264  -6.765  1.00 93.77           H  
ATOM   1266  HB3 SER A  80     -14.878  -8.703  -5.959  1.00 93.77           H  
ATOM   1267  O   SER A  80     -13.742  -7.007  -3.989  1.00 93.77           O  
ATOM   1268  OG  SER A  80     -16.577  -8.904  -4.819  1.00 93.77           O  
ATOM   1269  HG  SER A  80     -16.682  -9.802  -5.141  1.00 93.77           H  
ATOM   1270  N   VAL A  81     -15.644  -6.317  -3.036  1.00 91.11           N  
ATOM   1271  H   VAL A  81     -16.600  -6.029  -3.189  1.00 91.11           H  
ATOM   1272  CA  VAL A  81     -15.118  -6.359  -1.658  1.00 91.11           C  
ATOM   1273  HA  VAL A  81     -14.226  -5.734  -1.614  1.00 91.11           H  
ATOM   1274  C   VAL A  81     -14.677  -7.760  -1.227  1.00 91.11           C  
ATOM   1275  CB  VAL A  81     -16.129  -5.803  -0.642  1.00 91.11           C  
ATOM   1276  HB  VAL A  81     -15.700  -5.873   0.358  1.00 91.11           H  
ATOM   1277  O   VAL A  81     -13.988  -7.899  -0.228  1.00 91.11           O  
ATOM   1278  CG1 VAL A  81     -16.425  -4.325  -0.905  1.00 91.11           C  
ATOM   1279 HG11 VAL A  81     -17.074  -3.936  -0.120  1.00 91.11           H  
ATOM   1280 HG12 VAL A  81     -15.492  -3.762  -0.898  1.00 91.11           H  
ATOM   1281 HG13 VAL A  81     -16.908  -4.187  -1.872  1.00 91.11           H  
ATOM   1282  CG2 VAL A  81     -17.455  -6.577  -0.628  1.00 91.11           C  
ATOM   1283 HG21 VAL A  81     -17.926  -6.550  -1.610  1.00 91.11           H  
ATOM   1284 HG22 VAL A  81     -18.118  -6.115   0.104  1.00 91.11           H  
ATOM   1285 HG23 VAL A  81     -17.272  -7.612  -0.340  1.00 91.11           H  
ATOM   1286  N   CYS A  82     -15.088  -8.799  -1.953  1.00 87.53           N  
ATOM   1287  H   CYS A  82     -15.626  -8.613  -2.788  1.00 87.53           H  
ATOM   1288  CA  CYS A  82     -14.672 -10.180  -1.730  1.00 87.53           C  
ATOM   1289  HA  CYS A  82     -14.447 -10.333  -0.675  1.00 87.53           H  
ATOM   1290  C   CYS A  82     -13.419 -10.573  -2.527  1.00 87.53           C  
ATOM   1291  CB  CYS A  82     -15.839 -11.090  -2.123  1.00 87.53           C  
ATOM   1292  HB2 CYS A  82     -15.545 -12.122  -1.932  1.00 87.53           H  
ATOM   1293  HB3 CYS A  82     -15.987 -11.009  -3.200  1.00 87.53           H  
ATOM   1294  O   CYS A  82     -12.990 -11.715  -2.420  1.00 87.53           O  
ATOM   1295  SG  CYS A  82     -17.430 -10.764  -1.305  1.00 87.53           S  
ATOM   1296  N   SER A  83     -12.889  -9.671  -3.355  1.00 92.91           N  
ATOM   1297  H   SER A  83     -13.251  -8.728  -3.358  1.00 92.91           H  
ATOM   1298  CA  SER A  83     -11.757  -9.925  -4.236  1.00 92.91           C  
ATOM   1299  HA  SER A  83     -11.158 -10.714  -3.781  1.00 92.91           H  
ATOM   1300  C   SER A  83     -10.871  -8.670  -4.344  1.00 92.91           C  
ATOM   1301  CB  SER A  83     -12.264 -10.452  -5.590  1.00 92.91           C  
ATOM   1302  HB2 SER A  83     -12.939 -11.294  -5.434  1.00 92.91           H  
ATOM   1303  HB3 SER A  83     -12.778  -9.666  -6.144  1.00 92.91           H  
ATOM   1304  O   SER A  83     -10.524  -8.066  -3.323  1.00 92.91           O  
ATOM   1305  OG  SER A  83     -11.138 -10.894  -6.295  1.00 92.91           O  
ATOM   1306  HG  SER A  83     -11.373 -11.245  -7.157  1.00 92.91           H  
ATOM   1307  N   ASP A  84     -10.515  -8.265  -5.559  1.00 95.93           N  
ATOM   1308  H   ASP A  84     -10.720  -8.890  -6.326  1.00 95.93           H  
ATOM   1309  CA  ASP A  84      -9.824  -7.025  -5.870  1.00 95.93           C  
ATOM   1310  HA  ASP A  84      -9.147  -6.794  -5.047  1.00 95.93           H  
ATOM   1311  C   ASP A  84     -10.827  -5.876  -6.039  1.00 95.93           C  
ATOM   1312  CB  ASP A  84      -9.001  -7.212  -7.148  1.00 95.93           C  
ATOM   1313  HB2 ASP A  84      -8.631  -6.235  -7.457  1.00 95.93           H  
ATOM   1314  HB3 ASP A  84      -9.657  -7.611  -7.922  1.00 95.93           H  
ATOM   1315  O   ASP A  84     -11.831  -6.001  -6.748  1.00 95.93           O  
ATOM   1316  CG  ASP A  84      -7.805  -8.147  -7.028  1.00 95.93           C  
ATOM   1317  OD1 ASP A  84      -7.568  -8.716  -5.945  1.00 95.93           O  
ATOM   1318  OD2 ASP A  84      -7.020  -8.223  -8.000  1.00 95.93           O  
ATOM   1319  N   TYR A  85     -10.571  -4.727  -5.408  1.00 97.22           N  
ATOM   1320  H   TYR A  85      -9.724  -4.643  -4.864  1.00 97.22           H  
ATOM   1321  CA  TYR A  85     -11.447  -3.564  -5.564  1.00 97.22           C  
ATOM   1322  HA  TYR A  85     -11.757  -3.529  -6.608  1.00 97.22           H  
ATOM   1323  C   TYR A  85     -10.777  -2.227  -5.269  1.00 97.22           C  
ATOM   1324  CB  TYR A  85     -12.721  -3.719  -4.715  1.00 97.22           C  
ATOM   1325  HB2 TYR A  85     -13.479  -3.032  -5.092  1.00 97.22           H  
ATOM   1326  HB3 TYR A  85     -13.124  -4.722  -4.861  1.00 97.22           H  
ATOM   1327  O   TYR A  85      -9.766  -2.132  -4.565  1.00 97.22           O  
ATOM   1328  CG  TYR A  85     -12.569  -3.468  -3.231  1.00 97.22           C  
ATOM   1329  CD1 TYR A  85     -12.097  -4.490  -2.389  1.00 97.22           C  
ATOM   1330  HD1 TYR A  85     -11.827  -5.448  -2.807  1.00 97.22           H  
ATOM   1331  CD2 TYR A  85     -12.940  -2.220  -2.692  1.00 97.22           C  
ATOM   1332  HD2 TYR A  85     -13.317  -1.446  -3.344  1.00 97.22           H  
ATOM   1333  CE1 TYR A  85     -12.018  -4.272  -1.002  1.00 97.22           C  
ATOM   1334  HE1 TYR A  85     -11.684  -5.060  -0.343  1.00 97.22           H  
ATOM   1335  CE2 TYR A  85     -12.832  -1.987  -1.310  1.00 97.22           C  
ATOM   1336  HE2 TYR A  85     -13.119  -1.033  -0.891  1.00 97.22           H  
ATOM   1337  OH  TYR A  85     -12.346  -2.839   0.875  1.00 97.22           O  
ATOM   1338  HH  TYR A  85     -12.335  -1.910   1.115  1.00 97.22           H  
ATOM   1339  CZ  TYR A  85     -12.385  -3.023  -0.465  1.00 97.22           C  
ATOM   1340  N   TRP A  86     -11.414  -1.185  -5.796  1.00 98.11           N  
ATOM   1341  H   TRP A  86     -12.226  -1.384  -6.363  1.00 98.11           H  
ATOM   1342  CA  TRP A  86     -11.208   0.208  -5.434  1.00 98.11           C  
ATOM   1343  HA  TRP A  86     -10.428   0.286  -4.676  1.00 98.11           H  
ATOM   1344  C   TRP A  86     -12.514   0.760  -4.874  1.00 98.11           C  
ATOM   1345  CB  TRP A  86     -10.781   0.999  -6.669  1.00 98.11           C  
ATOM   1346  HB2 TRP A  86      -9.903   0.524  -7.107  1.00 98.11           H  
ATOM   1347  HB3 TRP A  86     -11.579   0.962  -7.410  1.00 98.11           H  
ATOM   1348  O   TRP A  86     -13.547   0.702  -5.542  1.00 98.11           O  
ATOM   1349  CG  TRP A  86     -10.443   2.424  -6.380  1.00 98.11           C  
ATOM   1350  CD1 TRP A  86     -11.193   3.507  -6.682  1.00 98.11           C  
ATOM   1351  HD1 TRP A  86     -12.146   3.475  -7.190  1.00 98.11           H  
ATOM   1352  CD2 TRP A  86      -9.231   2.939  -5.759  1.00 98.11           C  
ATOM   1353  CE2 TRP A  86      -9.296   4.360  -5.735  1.00 98.11           C  
ATOM   1354  CE3 TRP A  86      -8.069   2.341  -5.240  1.00 98.11           C  
ATOM   1355  HE3 TRP A  86      -8.025   1.262  -5.206  1.00 98.11           H  
ATOM   1356  NE1 TRP A  86     -10.528   4.651  -6.277  1.00 98.11           N  
ATOM   1357  HE1 TRP A  86     -10.827   5.596  -6.469  1.00 98.11           H  
ATOM   1358  CH2 TRP A  86      -7.074   4.524  -4.799  1.00 98.11           C  
ATOM   1359  HH2 TRP A  86      -6.238   5.118  -4.460  1.00 98.11           H  
ATOM   1360  CZ2 TRP A  86      -8.240   5.150  -5.262  1.00 98.11           C  
ATOM   1361  HZ2 TRP A  86      -8.304   6.228  -5.274  1.00 98.11           H  
ATOM   1362  CZ3 TRP A  86      -6.991   3.124  -4.784  1.00 98.11           C  
ATOM   1363  HZ3 TRP A  86      -6.087   2.657  -4.420  1.00 98.11           H  
ATOM   1364  N   LEU A  87     -12.488   1.302  -3.657  1.00 97.17           N  
ATOM   1365  H   LEU A  87     -11.616   1.287  -3.148  1.00 97.17           H  
ATOM   1366  CA  LEU A  87     -13.697   1.788  -2.989  1.00 97.17           C  
ATOM   1367  HA  LEU A  87     -14.422   0.975  -2.968  1.00 97.17           H  
ATOM   1368  C   LEU A  87     -14.341   2.951  -3.744  1.00 97.17           C  
ATOM   1369  CB  LEU A  87     -13.340   2.180  -1.548  1.00 97.17           C  
ATOM   1370  HB2 LEU A  87     -12.932   1.293  -1.065  1.00 97.17           H  
ATOM   1371  HB3 LEU A  87     -12.575   2.956  -1.584  1.00 97.17           H  
ATOM   1372  O   LEU A  87     -15.562   3.030  -3.787  1.00 97.17           O  
ATOM   1373  CG  LEU A  87     -14.510   2.686  -0.686  1.00 97.17           C  
ATOM   1374  HG  LEU A  87     -14.958   3.562  -1.156  1.00 97.17           H  
ATOM   1375  CD1 LEU A  87     -15.590   1.621  -0.498  1.00 97.17           C  
ATOM   1376 HD11 LEU A  87     -16.054   1.387  -1.457  1.00 97.17           H  
ATOM   1377 HD12 LEU A  87     -16.365   1.999   0.168  1.00 97.17           H  
ATOM   1378 HD13 LEU A  87     -15.156   0.714  -0.077  1.00 97.17           H  
ATOM   1379  CD2 LEU A  87     -13.990   3.099   0.692  1.00 97.17           C  
ATOM   1380 HD21 LEU A  87     -13.537   2.246   1.196  1.00 97.17           H  
ATOM   1381 HD22 LEU A  87     -13.245   3.888   0.584  1.00 97.17           H  
ATOM   1382 HD23 LEU A  87     -14.812   3.481   1.299  1.00 97.17           H  
ATOM   1383  N   GLY A  88     -13.529   3.819  -4.352  1.00 97.65           N  
ATOM   1384  H   GLY A  88     -12.537   3.639  -4.296  1.00 97.65           H  
ATOM   1385  CA  GLY A  88     -13.966   4.999  -5.094  1.00 97.65           C  
ATOM   1386  HA2 GLY A  88     -13.583   4.922  -6.111  1.00 97.65           H  
ATOM   1387  HA3 GLY A  88     -15.054   5.035  -5.158  1.00 97.65           H  
ATOM   1388  C   GLY A  88     -13.485   6.298  -4.453  1.00 97.65           C  
ATOM   1389  O   GLY A  88     -13.682   6.518  -3.258  1.00 97.65           O  
ATOM   1390  N   ASN A  89     -12.896   7.192  -5.247  1.00 97.83           N  
ATOM   1391  H   ASN A  89     -12.746   6.933  -6.212  1.00 97.83           H  
ATOM   1392  CA  ASN A  89     -12.282   8.437  -4.771  1.00 97.83           C  
ATOM   1393  HA  ASN A  89     -11.474   8.197  -4.080  1.00 97.83           H  
ATOM   1394  C   ASN A  89     -13.278   9.322  -4.020  1.00 97.83           C  
ATOM   1395  CB  ASN A  89     -11.694   9.221  -5.956  1.00 97.83           C  
ATOM   1396  HB2 ASN A  89     -12.478   9.490  -6.663  1.00 97.83           H  
ATOM   1397  HB3 ASN A  89     -11.257  10.135  -5.554  1.00 97.83           H  
ATOM   1398  O   ASN A  89     -12.938   9.908  -2.996  1.00 97.83           O  
ATOM   1399  CG  ASN A  89     -10.583   8.508  -6.693  1.00 97.83           C  
ATOM   1400  ND2 ASN A  89     -10.117   9.051  -7.789  1.00 97.83           N  
ATOM   1401 HD21 ASN A  89     -10.416   9.975  -8.067  1.00 97.83           H  
ATOM   1402 HD22 ASN A  89      -9.293   8.616  -8.180  1.00 97.83           H  
ATOM   1403  OD1 ASN A  89     -10.139   7.448  -6.308  1.00 97.83           O  
ATOM   1404  N   LYS A  90     -14.535   9.360  -4.484  1.00 96.14           N  
ATOM   1405  H   LYS A  90     -14.755   8.800  -5.295  1.00 96.14           H  
ATOM   1406  CA  LYS A  90     -15.617  10.073  -3.798  1.00 96.14           C  
ATOM   1407  HA  LYS A  90     -15.360  11.130  -3.722  1.00 96.14           H  
ATOM   1408  C   LYS A  90     -15.795   9.569  -2.365  1.00 96.14           C  
ATOM   1409  CB  LYS A  90     -16.908   9.904  -4.612  1.00 96.14           C  
ATOM   1410  HB2 LYS A  90     -16.751  10.297  -5.617  1.00 96.14           H  
ATOM   1411  HB3 LYS A  90     -17.138   8.841  -4.690  1.00 96.14           H  
ATOM   1412  O   LYS A  90     -15.986  10.367  -1.458  1.00 96.14           O  
ATOM   1413  CG  LYS A  90     -18.100  10.626  -3.969  1.00 96.14           C  
ATOM   1414  HG2 LYS A  90     -18.243  10.266  -2.950  1.00 96.14           H  
ATOM   1415  HG3 LYS A  90     -17.907  11.699  -3.944  1.00 96.14           H  
ATOM   1416  CD  LYS A  90     -19.385  10.347  -4.750  1.00 96.14           C  
ATOM   1417  HD2 LYS A  90     -19.524   9.269  -4.829  1.00 96.14           H  
ATOM   1418  HD3 LYS A  90     -19.302  10.771  -5.751  1.00 96.14           H  
ATOM   1419  CE  LYS A  90     -20.571  10.965  -4.005  1.00 96.14           C  
ATOM   1420  HE2 LYS A  90     -20.432  12.045  -3.958  1.00 96.14           H  
ATOM   1421  HE3 LYS A  90     -20.567  10.585  -2.983  1.00 96.14           H  
ATOM   1422  NZ  LYS A  90     -21.852  10.627  -4.670  1.00 96.14           N  
ATOM   1423  HZ1 LYS A  90     -21.862  10.979  -5.617  1.00 96.14           H  
ATOM   1424  HZ2 LYS A  90     -22.631  11.024  -4.164  1.00 96.14           H  
ATOM   1425  HZ3 LYS A  90     -21.966   9.624  -4.707  1.00 96.14           H  
ATOM   1426  N   TYR A  91     -15.756   8.258  -2.158  1.00 94.57           N  
ATOM   1427  H   TYR A  91     -15.497   7.651  -2.922  1.00 94.57           H  
ATOM   1428  CA  TYR A  91     -15.960   7.661  -0.842  1.00 94.57           C  
ATOM   1429  HA  TYR A  91     -16.776   8.176  -0.335  1.00 94.57           H  
ATOM   1430  C   TYR A  91     -14.731   7.791   0.047  1.00 94.57           C  
ATOM   1431  CB  TYR A  91     -16.346   6.197  -1.014  1.00 94.57           C  
ATOM   1432  HB2 TYR A  91     -16.490   5.749  -0.031  1.00 94.57           H  
ATOM   1433  HB3 TYR A  91     -15.522   5.674  -1.502  1.00 94.57           H  
ATOM   1434  O   TYR A  91     -14.882   8.038   1.237  1.00 94.57           O  
ATOM   1435  CG  TYR A  91     -17.610   6.006  -1.821  1.00 94.57           C  
ATOM   1436  CD1 TYR A  91     -18.836   6.490  -1.333  1.00 94.57           C  
ATOM   1437  HD1 TYR A  91     -18.865   7.015  -0.390  1.00 94.57           H  
ATOM   1438  CD2 TYR A  91     -17.563   5.358  -3.064  1.00 94.57           C  
ATOM   1439  HD2 TYR A  91     -16.613   5.045  -3.470  1.00 94.57           H  
ATOM   1440  CE1 TYR A  91     -20.019   6.258  -2.059  1.00 94.57           C  
ATOM   1441  HE1 TYR A  91     -20.967   6.618  -1.687  1.00 94.57           H  
ATOM   1442  CE2 TYR A  91     -18.749   5.082  -3.764  1.00 94.57           C  
ATOM   1443  HE2 TYR A  91     -18.728   4.506  -4.677  1.00 94.57           H  
ATOM   1444  OH  TYR A  91     -21.147   5.180  -3.869  1.00 94.57           O  
ATOM   1445  HH  TYR A  91     -21.889   5.236  -3.262  1.00 94.57           H  
ATOM   1446  CZ  TYR A  91     -19.985   5.505  -3.248  1.00 94.57           C  
ATOM   1447  N   ILE A  92     -13.533   7.680  -0.530  1.00 96.19           N  
ATOM   1448  H   ILE A  92     -13.487   7.444  -1.511  1.00 96.19           H  
ATOM   1449  CA  ILE A  92     -12.280   7.898   0.196  1.00 96.19           C  
ATOM   1450  HA  ILE A  92     -12.261   7.238   1.064  1.00 96.19           H  
ATOM   1451  C   ILE A  92     -12.237   9.334   0.728  1.00 96.19           C  
ATOM   1452  CB  ILE A  92     -11.061   7.561  -0.688  1.00 96.19           C  
ATOM   1453  HB  ILE A  92     -11.087   8.193  -1.575  1.00 96.19           H  
ATOM   1454  O   ILE A  92     -12.037   9.509   1.924  1.00 96.19           O  
ATOM   1455  CG1 ILE A  92     -11.082   6.076  -1.120  1.00 96.19           C  
ATOM   1456 HG12 ILE A  92     -10.790   5.455  -0.273  1.00 96.19           H  
ATOM   1457 HG13 ILE A  92     -12.088   5.773  -1.409  1.00 96.19           H  
ATOM   1458  CG2 ILE A  92      -9.760   7.838   0.086  1.00 96.19           C  
ATOM   1459 HG21 ILE A  92      -8.892   7.583  -0.522  1.00 96.19           H  
ATOM   1460 HG22 ILE A  92      -9.681   8.893   0.349  1.00 96.19           H  
ATOM   1461 HG23 ILE A  92      -9.731   7.247   1.001  1.00 96.19           H  
ATOM   1462  CD1 ILE A  92     -10.162   5.773  -2.310  1.00 96.19           C  
ATOM   1463 HD11 ILE A  92      -9.118   5.942  -2.046  1.00 96.19           H  
ATOM   1464 HD12 ILE A  92     -10.426   6.406  -3.158  1.00 96.19           H  
ATOM   1465 HD13 ILE A  92     -10.287   4.731  -2.605  1.00 96.19           H  
ATOM   1466  N   ASN A  93     -12.531  10.333  -0.113  1.00 95.58           N  
ATOM   1467  H   ASN A  93     -12.661  10.125  -1.093  1.00 95.58           H  
ATOM   1468  CA  ASN A  93     -12.659  11.730   0.309  1.00 95.58           C  
ATOM   1469  HA  ASN A  93     -11.714  12.063   0.739  1.00 95.58           H  
ATOM   1470  C   ASN A  93     -13.718  11.896   1.411  1.00 95.58           C  
ATOM   1471  CB  ASN A  93     -12.963  12.597  -0.926  1.00 95.58           C  
ATOM   1472  HB2 ASN A  93     -12.062  12.684  -1.533  1.00 95.58           H  
ATOM   1473  HB3 ASN A  93     -13.746  12.128  -1.522  1.00 95.58           H  
ATOM   1474  O   ASN A  93     -13.417  12.449   2.453  1.00 95.58           O  
ATOM   1475  CG  ASN A  93     -13.439  13.993  -0.557  1.00 95.58           C  
ATOM   1476  ND2 ASN A  93     -12.589  14.839  -0.040  1.00 95.58           N  
ATOM   1477 HD21 ASN A  93     -12.936  15.723   0.304  1.00 95.58           H  
ATOM   1478 HD22 ASN A  93     -11.633  14.557   0.122  1.00 95.58           H  
ATOM   1479  OD1 ASN A  93     -14.603  14.320  -0.730  1.00 95.58           O  
ATOM   1480  N   LEU A  94     -14.930  11.354   1.239  1.00 92.85           N  
ATOM   1481  H   LEU A  94     -15.137  10.921   0.350  1.00 92.85           H  
ATOM   1482  CA  LEU A  94     -16.006  11.488   2.237  1.00 92.85           C  
ATOM   1483  HA  LEU A  94     -16.140  12.548   2.452  1.00 92.85           H  
ATOM   1484  C   LEU A  94     -15.721  10.820   3.594  1.00 92.85           C  
ATOM   1485  CB  LEU A  94     -17.303  10.896   1.660  1.00 92.85           C  
ATOM   1486  HB2 LEU A  94     -18.016  10.770   2.475  1.00 92.85           H  
ATOM   1487  HB3 LEU A  94     -17.077   9.907   1.262  1.00 92.85           H  
ATOM   1488  O   LEU A  94     -16.462  11.066   4.550  1.00 92.85           O  
ATOM   1489  CG  LEU A  94     -17.978  11.749   0.577  1.00 92.85           C  
ATOM   1490  HG  LEU A  94     -17.250  12.056  -0.174  1.00 92.85           H  
ATOM   1491  CD1 LEU A  94     -19.086  10.937  -0.107  1.00 92.85           C  
ATOM   1492 HD11 LEU A  94     -18.662  10.011  -0.495  1.00 92.85           H  
ATOM   1493 HD12 LEU A  94     -19.484  11.522  -0.936  1.00 92.85           H  
ATOM   1494 HD13 LEU A  94     -19.886  10.713   0.598  1.00 92.85           H  
ATOM   1495  CD2 LEU A  94     -18.621  13.008   1.158  1.00 92.85           C  
ATOM   1496 HD21 LEU A  94     -19.102  13.578   0.363  1.00 92.85           H  
ATOM   1497 HD22 LEU A  94     -19.347  12.753   1.929  1.00 92.85           H  
ATOM   1498 HD23 LEU A  94     -17.848  13.643   1.592  1.00 92.85           H  
ATOM   1499  N   ILE A  95     -14.741   9.918   3.662  1.00 91.83           N  
ATOM   1500  H   ILE A  95     -14.197   9.755   2.827  1.00 91.83           H  
ATOM   1501  CA  ILE A  95     -14.289   9.295   4.909  1.00 91.83           C  
ATOM   1502  HA  ILE A  95     -15.078   9.371   5.658  1.00 91.83           H  
ATOM   1503  C   ILE A  95     -13.098  10.077   5.464  1.00 91.83           C  
ATOM   1504  CB  ILE A  95     -13.988   7.792   4.701  1.00 91.83           C  
ATOM   1505  HB  ILE A  95     -13.273   7.692   3.885  1.00 91.83           H  
ATOM   1506  O   ILE A  95     -13.136  10.456   6.627  1.00 91.83           O  
ATOM   1507  CG1 ILE A  95     -15.288   7.036   4.331  1.00 91.83           C  
ATOM   1508 HG12 ILE A  95     -15.943   7.003   5.202  1.00 91.83           H  
ATOM   1509 HG13 ILE A  95     -15.821   7.572   3.546  1.00 91.83           H  
ATOM   1510  CG2 ILE A  95     -13.377   7.172   5.974  1.00 91.83           C  
ATOM   1511 HG21 ILE A  95     -12.445   7.675   6.231  1.00 91.83           H  
ATOM   1512 HG22 ILE A  95     -14.065   7.277   6.812  1.00 91.83           H  
ATOM   1513 HG23 ILE A  95     -13.147   6.117   5.819  1.00 91.83           H  
ATOM   1514  CD1 ILE A  95     -15.052   5.607   3.830  1.00 91.83           C  
ATOM   1515 HD11 ILE A  95     -15.990   5.197   3.455  1.00 91.83           H  
ATOM   1516 HD12 ILE A  95     -14.701   4.981   4.650  1.00 91.83           H  
ATOM   1517 HD13 ILE A  95     -14.319   5.610   3.023  1.00 91.83           H  
ATOM   1518  N   ALA A  96     -12.078  10.333   4.644  1.00 88.98           N  
ATOM   1519  H   ALA A  96     -12.165  10.068   3.673  1.00 88.98           H  
ATOM   1520  CA  ALA A  96     -10.833  11.002   5.010  1.00 88.98           C  
ATOM   1521  HA  ALA A  96     -10.772  11.065   6.096  1.00 88.98           H  
ATOM   1522  C   ALA A  96     -10.784  12.452   4.491  1.00 88.98           C  
ATOM   1523  CB  ALA A  96      -9.657  10.139   4.530  1.00 88.98           C  
ATOM   1524  HB1 ALA A  96      -8.721  10.626   4.804  1.00 88.98           H  
ATOM   1525  HB2 ALA A  96      -9.694  10.027   3.447  1.00 88.98           H  
ATOM   1526  HB3 ALA A  96      -9.696   9.160   5.008  1.00 88.98           H  
ATOM   1527  O   ALA A  96      -9.891  12.807   3.723  1.00 88.98           O  
ATOM   1528  N   ASP A  97     -11.746  13.277   4.913  1.00 78.03           N  
ATOM   1529  H   ASP A  97     -12.459  12.920   5.532  1.00 78.03           H  
ATOM   1530  CA  ASP A  97     -11.860  14.707   4.564  1.00 78.03           C  
ATOM   1531  HA  ASP A  97     -11.376  14.864   3.601  1.00 78.03           H  
ATOM   1532  C   ASP A  97     -11.151  15.642   5.564  1.00 78.03           C  
ATOM   1533  CB  ASP A  97     -13.343  15.110   4.408  1.00 78.03           C  
ATOM   1534  HB2 ASP A  97     -13.819  14.494   3.645  1.00 78.03           H  
ATOM   1535  HB3 ASP A  97     -13.385  16.135   4.039  1.00 78.03           H  
ATOM   1536  O   ASP A  97     -11.381  16.851   5.574  1.00 78.03           O  
ATOM   1537  CG  ASP A  97     -14.185  15.025   5.692  1.00 78.03           C  
ATOM   1538  OD1 ASP A  97     -13.677  14.551   6.742  1.00 78.03           O  
ATOM   1539  OD2 ASP A  97     -15.381  15.397   5.613  1.00 78.03           O  
ATOM   1540  N   SER A  98     -10.333  15.087   6.460  1.00 77.04           N  
ATOM   1541  H   SER A  98     -10.104  14.111   6.341  1.00 77.04           H  
ATOM   1542  CA  SER A  98      -9.591  15.845   7.468  1.00 77.04           C  
ATOM   1543  HA  SER A  98      -9.339  16.820   7.051  1.00 77.04           H  
ATOM   1544  C   SER A  98      -8.275  15.162   7.833  1.00 77.04           C  
ATOM   1545  CB  SER A  98     -10.453  16.061   8.724  1.00 77.04           C  
ATOM   1546  HB2 SER A  98      -9.862  16.574   9.483  1.00 77.04           H  
ATOM   1547  HB3 SER A  98     -11.296  16.697   8.458  1.00 77.04           H  
ATOM   1548  O   SER A  98      -8.127  13.947   7.696  1.00 77.04           O  
ATOM   1549  OG  SER A  98     -10.951  14.844   9.258  1.00 77.04           O  
ATOM   1550  HG  SER A  98     -11.524  14.507   8.566  1.00 77.04           H  
ATOM   1551  N   ASP A  99      -7.367  15.923   8.446  1.00 77.67           N  
ATOM   1552  H   ASP A  99      -7.567  16.910   8.520  1.00 77.67           H  
ATOM   1553  CA  ASP A  99      -6.065  15.499   8.994  1.00 77.67           C  
ATOM   1554  HA  ASP A  99      -5.501  15.047   8.178  1.00 77.67           H  
ATOM   1555  C   ASP A  99      -6.137  14.457  10.139  1.00 77.67           C  
ATOM   1556  CB  ASP A  99      -5.314  16.764   9.448  1.00 77.67           C  
ATOM   1557  HB2 ASP A  99      -5.337  17.502   8.647  1.00 77.67           H  
ATOM   1558  HB3 ASP A  99      -4.269  16.501   9.616  1.00 77.67           H  
ATOM   1559  O   ASP A  99      -5.133  14.084  10.765  1.00 77.67           O  
ATOM   1560  CG  ASP A  99      -5.867  17.406  10.734  1.00 77.67           C  
ATOM   1561  OD1 ASP A  99      -7.072  17.229  11.046  1.00 77.67           O  
ATOM   1562  OD2 ASP A  99      -5.061  18.054  11.439  1.00 77.67           O  
ATOM   1563  N   LYS A 100      -7.345  13.967  10.423  1.00 90.12           N  
ATOM   1564  H   LYS A 100      -8.089  14.293   9.824  1.00 90.12           H  
ATOM   1565  CA  LYS A 100      -7.677  13.032  11.498  1.00 90.12           C  
ATOM   1566  HA  LYS A 100      -6.971  13.186  12.314  1.00 90.12           H  
ATOM   1567  C   LYS A 100      -7.560  11.573  11.090  1.00 90.12           C  
ATOM   1568  CB  LYS A 100      -9.091  13.325  12.008  1.00 90.12           C  
ATOM   1569  HB2 LYS A 100      -9.802  13.194  11.192  1.00 90.12           H  
ATOM   1570  HB3 LYS A 100      -9.341  12.621  12.802  1.00 90.12           H  
ATOM   1571  O   LYS A 100      -7.796  10.718  11.942  1.00 90.12           O  
ATOM   1572  CG  LYS A 100      -9.197  14.746  12.564  1.00 90.12           C  
ATOM   1573  HG2 LYS A 100      -8.987  15.467  11.774  1.00 90.12           H  
ATOM   1574  HG3 LYS A 100      -8.476  14.879  13.370  1.00 90.12           H  
ATOM   1575  CD  LYS A 100     -10.607  15.000  13.087  1.00 90.12           C  
ATOM   1576  HD2 LYS A 100     -10.824  14.327  13.917  1.00 90.12           H  
ATOM   1577  HD3 LYS A 100     -11.316  14.836  12.276  1.00 90.12           H  
ATOM   1578  CE  LYS A 100     -10.668  16.454  13.546  1.00 90.12           C  
ATOM   1579  HE2 LYS A 100     -10.299  17.076  12.731  1.00 90.12           H  
ATOM   1580  HE3 LYS A 100      -9.990  16.591  14.389  1.00 90.12           H  
ATOM   1581  NZ  LYS A 100     -12.051  16.844  13.897  1.00 90.12           N  
ATOM   1582  HZ1 LYS A 100     -12.398  16.284  14.662  1.00 90.12           H  
ATOM   1583  HZ2 LYS A 100     -12.072  17.822  14.147  1.00 90.12           H  
ATOM   1584  HZ3 LYS A 100     -12.641  16.715  13.087  1.00 90.12           H  
ATOM   1585  N   TYR A 101      -7.216  11.264   9.845  1.00 95.39           N  
ATOM   1586  H   TYR A 101      -7.044  12.009   9.185  1.00 95.39           H  
ATOM   1587  CA  TYR A 101      -7.073   9.888   9.376  1.00 95.39           C  
ATOM   1588  HA  TYR A 101      -7.475   9.215  10.133  1.00 95.39           H  
ATOM   1589  C   TYR A 101      -5.610   9.498   9.204  1.00 95.39           C  
ATOM   1590  CB  TYR A 101      -7.921   9.655   8.125  1.00 95.39           C  
ATOM   1591  HB2 TYR A 101      -7.620   8.717   7.658  1.00 95.39           H  
ATOM   1592  HB3 TYR A 101      -7.747  10.454   7.405  1.00 95.39           H  
ATOM   1593  O   TYR A 101      -4.766  10.301   8.821  1.00 95.39           O  
ATOM   1594  CG  TYR A 101      -9.396   9.582   8.465  1.00 95.39           C  
ATOM   1595  CD1 TYR A 101     -10.019   8.330   8.639  1.00 95.39           C  
ATOM   1596  HD1 TYR A 101      -9.455   7.426   8.468  1.00 95.39           H  
ATOM   1597  CD2 TYR A 101     -10.129  10.768   8.650  1.00 95.39           C  
ATOM   1598  HD2 TYR A 101      -9.658  11.726   8.481  1.00 95.39           H  
ATOM   1599  CE1 TYR A 101     -11.379   8.263   8.997  1.00 95.39           C  
ATOM   1600  HE1 TYR A 101     -11.884   7.313   9.093  1.00 95.39           H  
ATOM   1601  CE2 TYR A 101     -11.490  10.707   8.997  1.00 95.39           C  
ATOM   1602  HE2 TYR A 101     -12.067  11.616   9.069  1.00 95.39           H  
ATOM   1603  OH  TYR A 101     -13.451   9.391   9.405  1.00 95.39           O  
ATOM   1604  HH  TYR A 101     -13.850  10.221   9.132  1.00 95.39           H  
ATOM   1605  CZ  TYR A 101     -12.118   9.452   9.158  1.00 95.39           C  
ATOM   1606  N   GLU A 102      -5.324   8.245   9.537  1.00 96.62           N  
ATOM   1607  H   GLU A 102      -6.086   7.651   9.829  1.00 96.62           H  
ATOM   1608  CA  GLU A 102      -4.065   7.572   9.230  1.00 96.62           C  
ATOM   1609  HA  GLU A 102      -3.338   8.306   8.881  1.00 96.62           H  
ATOM   1610  C   GLU A 102      -4.295   6.581   8.091  1.00 96.62           C  
ATOM   1611  CB  GLU A 102      -3.465   6.886  10.476  1.00 96.62           C  
ATOM   1612  HB2 GLU A 102      -2.589   6.311  10.177  1.00 96.62           H  
ATOM   1613  HB3 GLU A 102      -3.139   7.659  11.172  1.00 96.62           H  
ATOM   1614  O   GLU A 102      -5.384   6.009   7.959  1.00 96.62           O  
ATOM   1615  CG  GLU A 102      -4.450   5.947  11.189  1.00 96.62           C  
ATOM   1616  HG2 GLU A 102      -4.847   5.222  10.478  1.00 96.62           H  
ATOM   1617  HG3 GLU A 102      -5.283   6.542  11.563  1.00 96.62           H  
ATOM   1618  CD  GLU A 102      -3.875   5.209  12.401  1.00 96.62           C  
ATOM   1619  OE1 GLU A 102      -4.402   4.116  12.731  1.00 96.62           O  
ATOM   1620  OE2 GLU A 102      -3.148   5.807  13.223  1.00 96.62           O  
ATOM   1621  N   LEU A 103      -3.251   6.363   7.297  1.00 98.00           N  
ATOM   1622  H   LEU A 103      -2.390   6.846   7.515  1.00 98.00           H  
ATOM   1623  CA  LEU A 103      -3.200   5.350   6.251  1.00 98.00           C  
ATOM   1624  HA  LEU A 103      -4.191   4.917   6.116  1.00 98.00           H  
ATOM   1625  C   LEU A 103      -2.254   4.232   6.682  1.00 98.00           C  
ATOM   1626  CB  LEU A 103      -2.789   6.009   4.920  1.00 98.00           C  
ATOM   1627  HB2 LEU A 103      -3.642   6.578   4.552  1.00 98.00           H  
ATOM   1628  HB3 LEU A 103      -1.983   6.716   5.120  1.00 98.00           H  
ATOM   1629  O   LEU A 103      -1.167   4.479   7.200  1.00 98.00           O  
ATOM   1630  CG  LEU A 103      -2.318   5.059   3.804  1.00 98.00           C  
ATOM   1631  HG  LEU A 103      -1.574   4.363   4.192  1.00 98.00           H  
ATOM   1632  CD1 LEU A 103      -3.489   4.274   3.226  1.00 98.00           C  
ATOM   1633 HD11 LEU A 103      -3.106   3.557   2.499  1.00 98.00           H  
ATOM   1634 HD12 LEU A 103      -4.007   3.728   4.014  1.00 98.00           H  
ATOM   1635 HD13 LEU A 103      -4.179   4.968   2.745  1.00 98.00           H  
ATOM   1636  CD2 LEU A 103      -1.666   5.820   2.652  1.00 98.00           C  
ATOM   1637 HD21 LEU A 103      -2.403   6.426   2.125  1.00 98.00           H  
ATOM   1638 HD22 LEU A 103      -0.881   6.474   3.032  1.00 98.00           H  
ATOM   1639 HD23 LEU A 103      -1.218   5.114   1.954  1.00 98.00           H  
ATOM   1640  N   ARG A 104      -2.646   2.998   6.385  1.00 98.38           N  
ATOM   1641  H   ARG A 104      -3.579   2.878   6.018  1.00 98.38           H  
ATOM   1642  CA  ARG A 104      -1.786   1.823   6.414  1.00 98.38           C  
ATOM   1643  HA  ARG A 104      -0.759   2.131   6.606  1.00 98.38           H  
ATOM   1644  C   ARG A 104      -1.814   1.139   5.053  1.00 98.38           C  
ATOM   1645  CB  ARG A 104      -2.228   0.920   7.568  1.00 98.38           C  
ATOM   1646  HB2 ARG A 104      -2.042   1.452   8.501  1.00 98.38           H  
ATOM   1647  HB3 ARG A 104      -3.295   0.715   7.491  1.00 98.38           H  
ATOM   1648  O   ARG A 104      -2.876   0.961   4.458  1.00 98.38           O  
ATOM   1649  CG  ARG A 104      -1.462  -0.401   7.589  1.00 98.38           C  
ATOM   1650  HG2 ARG A 104      -0.391  -0.205   7.527  1.00 98.38           H  
ATOM   1651  HG3 ARG A 104      -1.755  -1.014   6.736  1.00 98.38           H  
ATOM   1652  CD  ARG A 104      -1.774  -1.165   8.873  1.00 98.38           C  
ATOM   1653  HD2 ARG A 104      -1.575  -0.533   9.739  1.00 98.38           H  
ATOM   1654  HD3 ARG A 104      -2.830  -1.437   8.881  1.00 98.38           H  
ATOM   1655  NE  ARG A 104      -0.959  -2.380   8.930  1.00 98.38           N  
ATOM   1656  HE  ARG A 104      -1.259  -3.152   8.351  1.00 98.38           H  
ATOM   1657  NH1 ARG A 104       0.927  -1.484   9.892  1.00 98.38           N  
ATOM   1658 HH11 ARG A 104       0.557  -0.561   9.716  1.00 98.38           H  
ATOM   1659 HH12 ARG A 104       1.915  -1.596  10.072  1.00 98.38           H  
ATOM   1660  NH2 ARG A 104       0.887  -3.626   9.286  1.00 98.38           N  
ATOM   1661 HH21 ARG A 104       0.497  -4.213   8.562  1.00 98.38           H  
ATOM   1662 HH22 ARG A 104       1.873  -3.709   9.489  1.00 98.38           H  
ATOM   1663  CZ  ARG A 104       0.271  -2.490   9.387  1.00 98.38           C  
ATOM   1664  N   VAL A 105      -0.640   0.744   4.585  1.00 98.75           N  
ATOM   1665  H   VAL A 105       0.182   0.991   5.118  1.00 98.75           H  
ATOM   1666  CA  VAL A 105      -0.435  -0.081   3.399  1.00 98.75           C  
ATOM   1667  HA  VAL A 105      -1.399  -0.265   2.923  1.00 98.75           H  
ATOM   1668  C   VAL A 105       0.159  -1.401   3.868  1.00 98.75           C  
ATOM   1669  CB  VAL A 105       0.471   0.612   2.364  1.00 98.75           C  
ATOM   1670  HB  VAL A 105       1.493   0.646   2.740  1.00 98.75           H  
ATOM   1671  O   VAL A 105       1.282  -1.411   4.364  1.00 98.75           O  
ATOM   1672  CG1 VAL A 105       0.467  -0.172   1.048  1.00 98.75           C  
ATOM   1673 HG11 VAL A 105       0.778  -1.202   1.223  1.00 98.75           H  
ATOM   1674 HG12 VAL A 105      -0.533  -0.177   0.613  1.00 98.75           H  
ATOM   1675 HG13 VAL A 105       1.170   0.282   0.349  1.00 98.75           H  
ATOM   1676  CG2 VAL A 105       0.022   2.052   2.074  1.00 98.75           C  
ATOM   1677 HG21 VAL A 105       0.601   2.462   1.247  1.00 98.75           H  
ATOM   1678 HG22 VAL A 105       0.196   2.677   2.950  1.00 98.75           H  
ATOM   1679 HG23 VAL A 105      -1.039   2.073   1.825  1.00 98.75           H  
ATOM   1680  N   ASP A 106      -0.595  -2.489   3.744  1.00 98.53           N  
ATOM   1681  H   ASP A 106      -1.470  -2.398   3.248  1.00 98.53           H  
ATOM   1682  CA  ASP A 106      -0.127  -3.849   4.029  1.00 98.53           C  
ATOM   1683  HA  ASP A 106       0.764  -3.815   4.655  1.00 98.53           H  
ATOM   1684  C   ASP A 106       0.246  -4.533   2.718  1.00 98.53           C  
ATOM   1685  CB  ASP A 106      -1.198  -4.663   4.768  1.00 98.53           C  
ATOM   1686  HB2 ASP A 106      -0.921  -5.717   4.737  1.00 98.53           H  
ATOM   1687  HB3 ASP A 106      -2.156  -4.553   4.262  1.00 98.53           H  
ATOM   1688  O   ASP A 106      -0.497  -4.450   1.741  1.00 98.53           O  
ATOM   1689  CG  ASP A 106      -1.330  -4.260   6.234  1.00 98.53           C  
ATOM   1690  OD1 ASP A 106      -0.311  -4.244   6.955  1.00 98.53           O  
ATOM   1691  OD2 ASP A 106      -2.461  -3.977   6.691  1.00 98.53           O  
ATOM   1692  N   MET A 107       1.399  -5.193   2.685  1.00 98.40           N  
ATOM   1693  H   MET A 107       1.967  -5.219   3.519  1.00 98.40           H  
ATOM   1694  CA  MET A 107       1.954  -5.792   1.475  1.00 98.40           C  
ATOM   1695  HA  MET A 107       1.178  -5.874   0.714  1.00 98.40           H  
ATOM   1696  C   MET A 107       2.480  -7.195   1.761  1.00 98.40           C  
ATOM   1697  CB  MET A 107       3.080  -4.901   0.935  1.00 98.40           C  
ATOM   1698  HB2 MET A 107       3.583  -5.408   0.111  1.00 98.40           H  
ATOM   1699  HB3 MET A 107       3.804  -4.730   1.732  1.00 98.40           H  
ATOM   1700  O   MET A 107       3.068  -7.454   2.811  1.00 98.40           O  
ATOM   1701  CG  MET A 107       2.570  -3.546   0.441  1.00 98.40           C  
ATOM   1702  HG2 MET A 107       1.913  -3.707  -0.413  1.00 98.40           H  
ATOM   1703  HG3 MET A 107       1.974  -3.080   1.225  1.00 98.40           H  
ATOM   1704  SD  MET A 107       3.879  -2.386  -0.025  1.00 98.40           S  
ATOM   1705  CE  MET A 107       4.156  -1.632   1.598  1.00 98.40           C  
ATOM   1706  HE1 MET A 107       4.830  -0.783   1.486  1.00 98.40           H  
ATOM   1707  HE2 MET A 107       4.581  -2.368   2.280  1.00 98.40           H  
ATOM   1708  HE3 MET A 107       3.210  -1.272   2.003  1.00 98.40           H  
ATOM   1709  N   THR A 108       2.341  -8.094   0.792  1.00 98.07           N  
ATOM   1710  H   THR A 108       1.813  -7.834  -0.028  1.00 98.07           H  
ATOM   1711  CA  THR A 108       3.057  -9.374   0.782  1.00 98.07           C  
ATOM   1712  HA  THR A 108       3.730  -9.407   1.639  1.00 98.07           H  
ATOM   1713  C   THR A 108       3.910  -9.474  -0.470  1.00 98.07           C  
ATOM   1714  CB  THR A 108       2.111 -10.572   0.916  1.00 98.07           C  
ATOM   1715  HB  THR A 108       1.412 -10.583   0.080  1.00 98.07           H  
ATOM   1716  O   THR A 108       3.449  -9.166  -1.568  1.00 98.07           O  
ATOM   1717  CG2 THR A 108       2.839 -11.916   0.962  1.00 98.07           C  
ATOM   1718 HG21 THR A 108       2.115 -12.709   1.152  1.00 98.07           H  
ATOM   1719 HG22 THR A 108       3.322 -12.117   0.006  1.00 98.07           H  
ATOM   1720 HG23 THR A 108       3.582 -11.914   1.760  1.00 98.07           H  
ATOM   1721  OG1 THR A 108       1.399 -10.470   2.124  1.00 98.07           O  
ATOM   1722  HG1 THR A 108       1.880  -9.889   2.718  1.00 98.07           H  
ATOM   1723  N   TYR A 109       5.159  -9.901  -0.307  1.00 97.59           N  
ATOM   1724  H   TYR A 109       5.480 -10.086   0.633  1.00 97.59           H  
ATOM   1725  CA  TYR A 109       6.084 -10.152  -1.406  1.00 97.59           C  
ATOM   1726  HA  TYR A 109       5.515 -10.405  -2.301  1.00 97.59           H  
ATOM   1727  C   TYR A 109       7.008 -11.323  -1.078  1.00 97.59           C  
ATOM   1728  CB  TYR A 109       6.899  -8.885  -1.682  1.00 97.59           C  
ATOM   1729  HB2 TYR A 109       7.445  -8.609  -0.780  1.00 97.59           H  
ATOM   1730  HB3 TYR A 109       6.209  -8.072  -1.908  1.00 97.59           H  
ATOM   1731  O   TYR A 109       7.718 -11.299  -0.070  1.00 97.59           O  
ATOM   1732  CG  TYR A 109       7.870  -9.025  -2.839  1.00 97.59           C  
ATOM   1733  CD1 TYR A 109       9.256  -8.904  -2.628  1.00 97.59           C  
ATOM   1734  HD1 TYR A 109       9.633  -8.673  -1.642  1.00 97.59           H  
ATOM   1735  CD2 TYR A 109       7.380  -9.278  -4.133  1.00 97.59           C  
ATOM   1736  HD2 TYR A 109       6.319  -9.378  -4.307  1.00 97.59           H  
ATOM   1737  CE1 TYR A 109      10.149  -9.031  -3.710  1.00 97.59           C  
ATOM   1738  HE1 TYR A 109      11.207  -8.878  -3.559  1.00 97.59           H  
ATOM   1739  CE2 TYR A 109       8.267  -9.408  -5.216  1.00 97.59           C  
ATOM   1740  HE2 TYR A 109       7.875  -9.608  -6.202  1.00 97.59           H  
ATOM   1741  OH  TYR A 109      10.513  -9.437  -6.049  1.00 97.59           O  
ATOM   1742  HH  TYR A 109      10.022  -9.586  -6.860  1.00 97.59           H  
ATOM   1743  CZ  TYR A 109       9.654  -9.281  -5.007  1.00 97.59           C  
ATOM   1744  N   LYS A 110       7.017 -12.354  -1.929  1.00 96.10           N  
ATOM   1745  H   LYS A 110       6.277 -12.368  -2.616  1.00 96.10           H  
ATOM   1746  CA  LYS A 110       7.846 -13.563  -1.792  1.00 96.10           C  
ATOM   1747  HA  LYS A 110       7.435 -14.307  -2.474  1.00 96.10           H  
ATOM   1748  C   LYS A 110       7.728 -14.191  -0.398  1.00 96.10           C  
ATOM   1749  CB  LYS A 110       9.295 -13.267  -2.223  1.00 96.10           C  
ATOM   1750  HB2 LYS A 110       9.916 -14.139  -2.016  1.00 96.10           H  
ATOM   1751  HB3 LYS A 110       9.684 -12.421  -1.656  1.00 96.10           H  
ATOM   1752  O   LYS A 110       8.734 -14.506   0.240  1.00 96.10           O  
ATOM   1753  CG  LYS A 110       9.375 -12.970  -3.724  1.00 96.10           C  
ATOM   1754  HG2 LYS A 110       9.009 -13.839  -4.271  1.00 96.10           H  
ATOM   1755  HG3 LYS A 110       8.741 -12.116  -3.965  1.00 96.10           H  
ATOM   1756  CD  LYS A 110      10.807 -12.659  -4.170  1.00 96.10           C  
ATOM   1757  HD2 LYS A 110      11.482 -13.458  -3.864  1.00 96.10           H  
ATOM   1758  HD3 LYS A 110      11.119 -11.717  -3.719  1.00 96.10           H  
ATOM   1759  CE  LYS A 110      10.792 -12.544  -5.698  1.00 96.10           C  
ATOM   1760  HE2 LYS A 110      10.704 -13.539  -6.133  1.00 96.10           H  
ATOM   1761  HE3 LYS A 110       9.899 -11.989  -5.986  1.00 96.10           H  
ATOM   1762  NZ  LYS A 110      11.974 -11.831  -6.231  1.00 96.10           N  
ATOM   1763  HZ1 LYS A 110      11.875 -11.747  -7.232  1.00 96.10           H  
ATOM   1764  HZ2 LYS A 110      11.933 -10.878  -5.898  1.00 96.10           H  
ATOM   1765  HZ3 LYS A 110      12.848 -12.271  -5.980  1.00 96.10           H  
ATOM   1766  N   ASN A 111       6.486 -14.372   0.059  1.00 94.03           N  
ATOM   1767  H   ASN A 111       5.733 -14.098  -0.556  1.00 94.03           H  
ATOM   1768  CA  ASN A 111       6.121 -14.923   1.375  1.00 94.03           C  
ATOM   1769  HA  ASN A 111       5.033 -14.905   1.427  1.00 94.03           H  
ATOM   1770  C   ASN A 111       6.596 -14.094   2.586  1.00 94.03           C  
ATOM   1771  CB  ASN A 111       6.549 -16.400   1.482  1.00 94.03           C  
ATOM   1772  HB2 ASN A 111       7.635 -16.463   1.546  1.00 94.03           H  
ATOM   1773  HB3 ASN A 111       6.137 -16.824   2.398  1.00 94.03           H  
ATOM   1774  O   ASN A 111       6.686 -14.622   3.695  1.00 94.03           O  
ATOM   1775  CG  ASN A 111       6.049 -17.246   0.335  1.00 94.03           C  
ATOM   1776  ND2 ASN A 111       6.922 -17.936  -0.361  1.00 94.03           N  
ATOM   1777 HD21 ASN A 111       6.530 -18.477  -1.119  1.00 94.03           H  
ATOM   1778 HD22 ASN A 111       7.907 -17.880  -0.147  1.00 94.03           H  
ATOM   1779  OD1 ASN A 111       4.874 -17.298   0.039  1.00 94.03           O  
ATOM   1780  N   LYS A 112       6.921 -12.812   2.392  1.00 97.70           N  
ATOM   1781  H   LYS A 112       6.883 -12.435   1.455  1.00 97.70           H  
ATOM   1782  CA  LYS A 112       7.224 -11.869   3.473  1.00 97.70           C  
ATOM   1783  HA  LYS A 112       7.195 -12.388   4.431  1.00 97.70           H  
ATOM   1784  C   LYS A 112       6.171 -10.776   3.530  1.00 97.70           C  
ATOM   1785  CB  LYS A 112       8.617 -11.264   3.290  1.00 97.70           C  
ATOM   1786  HB2 LYS A 112       8.762 -10.491   4.044  1.00 97.70           H  
ATOM   1787  HB3 LYS A 112       8.683 -10.801   2.306  1.00 97.70           H  
ATOM   1788  O   LYS A 112       5.728 -10.293   2.491  1.00 97.70           O  
ATOM   1789  CG  LYS A 112       9.719 -12.316   3.429  1.00 97.70           C  
ATOM   1790  HG2 LYS A 112       9.625 -13.062   2.640  1.00 97.70           H  
ATOM   1791  HG3 LYS A 112       9.635 -12.805   4.400  1.00 97.70           H  
ATOM   1792  CD  LYS A 112      11.078 -11.628   3.319  1.00 97.70           C  
ATOM   1793  HD2 LYS A 112      11.157 -10.868   4.096  1.00 97.70           H  
ATOM   1794  HD3 LYS A 112      11.155 -11.149   2.343  1.00 97.70           H  
ATOM   1795  CE  LYS A 112      12.187 -12.664   3.484  1.00 97.70           C  
ATOM   1796  HE2 LYS A 112      12.046 -13.171   4.438  1.00 97.70           H  
ATOM   1797  HE3 LYS A 112      12.088 -13.403   2.689  1.00 97.70           H  
ATOM   1798  NZ  LYS A 112      13.514 -12.009   3.433  1.00 97.70           N  
ATOM   1799  HZ1 LYS A 112      13.584 -11.327   4.175  1.00 97.70           H  
ATOM   1800  HZ2 LYS A 112      14.254 -12.689   3.533  1.00 97.70           H  
ATOM   1801  HZ3 LYS A 112      13.618 -11.525   2.552  1.00 97.70           H  
ATOM   1802  N   GLU A 113       5.802 -10.398   4.743  1.00 97.69           N  
ATOM   1803  H   GLU A 113       6.251 -10.815   5.546  1.00 97.69           H  
ATOM   1804  CA  GLU A 113       4.889  -9.292   5.017  1.00 97.69           C  
ATOM   1805  HA  GLU A 113       4.223  -9.148   4.166  1.00 97.69           H  
ATOM   1806  C   GLU A 113       5.690  -8.002   5.218  1.00 97.69           C  
ATOM   1807  CB  GLU A 113       4.020  -9.614   6.243  1.00 97.69           C  
ATOM   1808  HB2 GLU A 113       4.677  -9.816   7.089  1.00 97.69           H  
ATOM   1809  HB3 GLU A 113       3.404  -8.746   6.478  1.00 97.69           H  
ATOM   1810  O   GLU A 113       6.767  -8.026   5.813  1.00 97.69           O  
ATOM   1811  CG  GLU A 113       3.099 -10.825   6.000  1.00 97.69           C  
ATOM   1812  HG2 GLU A 113       2.426 -10.584   5.178  1.00 97.69           H  
ATOM   1813  HG3 GLU A 113       3.702 -11.681   5.696  1.00 97.69           H  
ATOM   1814  CD  GLU A 113       2.279 -11.237   7.236  1.00 97.69           C  
ATOM   1815  OE1 GLU A 113       1.285 -11.974   7.052  1.00 97.69           O  
ATOM   1816  OE2 GLU A 113       2.682 -10.904   8.375  1.00 97.69           O  
ATOM   1817  N   TYR A 114       5.154  -6.898   4.709  1.00 98.55           N  
ATOM   1818  H   TYR A 114       4.266  -6.975   4.235  1.00 98.55           H  
ATOM   1819  CA  TYR A 114       5.695  -5.549   4.843  1.00 98.55           C  
ATOM   1820  HA  TYR A 114       6.402  -5.508   5.672  1.00 98.55           H  
ATOM   1821  C   TYR A 114       4.556  -4.577   5.121  1.00 98.55           C  
ATOM   1822  CB  TYR A 114       6.403  -5.124   3.550  1.00 98.55           C  
ATOM   1823  HB2 TYR A 114       6.727  -4.089   3.659  1.00 98.55           H  
ATOM   1824  HB3 TYR A 114       5.694  -5.160   2.723  1.00 98.55           H  
ATOM   1825  O   TYR A 114       3.408  -4.827   4.740  1.00 98.55           O  
ATOM   1826  CG  TYR A 114       7.609  -5.950   3.179  1.00 98.55           C  
ATOM   1827  CD1 TYR A 114       8.877  -5.567   3.649  1.00 98.55           C  
ATOM   1828  HD1 TYR A 114       8.971  -4.702   4.289  1.00 98.55           H  
ATOM   1829  CD2 TYR A 114       7.463  -7.093   2.370  1.00 98.55           C  
ATOM   1830  HD2 TYR A 114       6.482  -7.388   2.029  1.00 98.55           H  
ATOM   1831  CE1 TYR A 114      10.009  -6.326   3.306  1.00 98.55           C  
ATOM   1832  HE1 TYR A 114      10.976  -6.025   3.681  1.00 98.55           H  
ATOM   1833  CE2 TYR A 114       8.591  -7.863   2.033  1.00 98.55           C  
ATOM   1834  HE2 TYR A 114       8.483  -8.740   1.411  1.00 98.55           H  
ATOM   1835  OH  TYR A 114      10.970  -8.205   2.190  1.00 98.55           O  
ATOM   1836  HH  TYR A 114      11.740  -7.715   2.488  1.00 98.55           H  
ATOM   1837  CZ  TYR A 114       9.864  -7.480   2.504  1.00 98.55           C  
ATOM   1838  N   TYR A 115       4.874  -3.434   5.720  1.00 98.62           N  
ATOM   1839  H   TYR A 115       5.821  -3.295   6.041  1.00 98.62           H  
ATOM   1840  CA  TYR A 115       3.913  -2.357   5.876  1.00 98.62           C  
ATOM   1841  HA  TYR A 115       3.205  -2.454   5.054  1.00 98.62           H  
ATOM   1842  C   TYR A 115       4.528  -0.960   5.766  1.00 98.62           C  
ATOM   1843  CB  TYR A 115       3.134  -2.531   7.184  1.00 98.62           C  
ATOM   1844  HB2 TYR A 115       2.784  -3.561   7.251  1.00 98.62           H  
ATOM   1845  HB3 TYR A 115       2.247  -1.898   7.135  1.00 98.62           H  
ATOM   1846  O   TYR A 115       5.699  -0.721   6.073  1.00 98.62           O  
ATOM   1847  CG  TYR A 115       3.919  -2.182   8.434  1.00 98.62           C  
ATOM   1848  CD1 TYR A 115       4.803  -3.118   9.003  1.00 98.62           C  
ATOM   1849  HD1 TYR A 115       4.953  -4.080   8.536  1.00 98.62           H  
ATOM   1850  CD2 TYR A 115       3.802  -0.895   8.995  1.00 98.62           C  
ATOM   1851  HD2 TYR A 115       3.168  -0.159   8.524  1.00 98.62           H  
ATOM   1852  CE1 TYR A 115       5.560  -2.774  10.138  1.00 98.62           C  
ATOM   1853  HE1 TYR A 115       6.272  -3.477  10.544  1.00 98.62           H  
ATOM   1854  CE2 TYR A 115       4.548  -0.552  10.137  1.00 98.62           C  
ATOM   1855  HE2 TYR A 115       4.478   0.446  10.544  1.00 98.62           H  
ATOM   1856  OH  TYR A 115       6.171  -1.149  11.796  1.00 98.62           O  
ATOM   1857  HH  TYR A 115       6.001  -0.246  12.074  1.00 98.62           H  
ATOM   1858  CZ  TYR A 115       5.431  -1.493  10.710  1.00 98.62           C  
ATOM   1859  N   ALA A 116       3.681  -0.015   5.373  1.00 98.67           N  
ATOM   1860  H   ALA A 116       2.757  -0.309   5.090  1.00 98.67           H  
ATOM   1861  CA  ALA A 116       3.928   1.416   5.458  1.00 98.67           C  
ATOM   1862  HA  ALA A 116       4.818   1.604   6.058  1.00 98.67           H  
ATOM   1863  C   ALA A 116       2.733   2.083   6.146  1.00 98.67           C  
ATOM   1864  CB  ALA A 116       4.169   1.975   4.052  1.00 98.67           C  
ATOM   1865  HB1 ALA A 116       3.316   1.764   3.407  1.00 98.67           H  
ATOM   1866  HB2 ALA A 116       4.303   3.055   4.104  1.00 98.67           H  
ATOM   1867  HB3 ALA A 116       5.063   1.523   3.620  1.00 98.67           H  
ATOM   1868  O   ALA A 116       1.590   1.899   5.739  1.00 98.67           O  
ATOM   1869  N   ASN A 117       2.991   2.848   7.196  1.00 98.37           N  
ATOM   1870  H   ASN A 117       3.957   2.998   7.448  1.00 98.37           H  
ATOM   1871  CA  ASN A 117       2.001   3.652   7.899  1.00 98.37           C  
ATOM   1872  HA  ASN A 117       0.996   3.414   7.549  1.00 98.37           H  
ATOM   1873  C   ASN A 117       2.281   5.129   7.630  1.00 98.37           C  
ATOM   1874  CB  ASN A 117       2.087   3.380   9.406  1.00 98.37           C  
ATOM   1875  HB2 ASN A 117       1.490   4.124   9.934  1.00 98.37           H  
ATOM   1876  HB3 ASN A 117       3.127   3.499   9.708  1.00 98.37           H  
ATOM   1877  O   ASN A 117       3.436   5.543   7.660  1.00 98.37           O  
ATOM   1878  CG  ASN A 117       1.614   2.017   9.866  1.00 98.37           C  
ATOM   1879  ND2 ASN A 117       2.049   1.618  11.039  1.00 98.37           N  
ATOM   1880 HD21 ASN A 117       2.637   2.243  11.571  1.00 98.37           H  
ATOM   1881 HD22 ASN A 117       1.622   0.799  11.447  1.00 98.37           H  
ATOM   1882  OD1 ASN A 117       0.847   1.303   9.242  1.00 98.37           O  
ATOM   1883  N   TYR A 118       1.228   5.922   7.479  1.00 97.92           N  
ATOM   1884  H   TYR A 118       0.311   5.499   7.471  1.00 97.92           H  
ATOM   1885  CA  TYR A 118       1.280   7.376   7.375  1.00 97.92           C  
ATOM   1886  HA  TYR A 118       2.298   7.728   7.539  1.00 97.92           H  
ATOM   1887  C   TYR A 118       0.381   7.962   8.454  1.00 97.92           C  
ATOM   1888  CB  TYR A 118       0.848   7.828   5.978  1.00 97.92           C  
ATOM   1889  HB2 TYR A 118      -0.177   7.503   5.797  1.00 97.92           H  
ATOM   1890  HB3 TYR A 118       0.850   8.918   5.947  1.00 97.92           H  
ATOM   1891  O   TYR A 118      -0.802   7.621   8.551  1.00 97.92           O  
ATOM   1892  CG  TYR A 118       1.743   7.302   4.877  1.00 97.92           C  
ATOM   1893  CD1 TYR A 118       2.800   8.106   4.416  1.00 97.92           C  
ATOM   1894  HD1 TYR A 118       2.934   9.106   4.802  1.00 97.92           H  
ATOM   1895  CD2 TYR A 118       1.568   6.001   4.361  1.00 97.92           C  
ATOM   1896  HD2 TYR A 118       0.758   5.383   4.720  1.00 97.92           H  
ATOM   1897  CE1 TYR A 118       3.702   7.604   3.466  1.00 97.92           C  
ATOM   1898  HE1 TYR A 118       4.524   8.221   3.134  1.00 97.92           H  
ATOM   1899  CE2 TYR A 118       2.472   5.492   3.408  1.00 97.92           C  
ATOM   1900  HE2 TYR A 118       2.367   4.488   3.026  1.00 97.92           H  
ATOM   1901  OH  TYR A 118       4.496   5.785   2.140  1.00 97.92           O  
ATOM   1902  HH  TYR A 118       5.203   6.428   2.046  1.00 97.92           H  
ATOM   1903  CZ  TYR A 118       3.556   6.289   2.980  1.00 97.92           C  
ATOM   1904  N   LYS A 119       0.957   8.823   9.293  1.00 96.45           N  
ATOM   1905  H   LYS A 119       1.910   9.094   9.101  1.00 96.45           H  
ATOM   1906  CA  LYS A 119       0.243   9.475  10.392  1.00 96.45           C  
ATOM   1907  HA  LYS A 119      -0.235   8.707  11.001  1.00 96.45           H  
ATOM   1908  C   LYS A 119      -0.867  10.388   9.886  1.00 96.45           C  
ATOM   1909  CB  LYS A 119       1.251  10.256  11.239  1.00 96.45           C  
ATOM   1910  HB2 LYS A 119       1.687  11.041  10.621  1.00 96.45           H  
ATOM   1911  HB3 LYS A 119       2.045   9.579  11.555  1.00 96.45           H  
ATOM   1912  O   LYS A 119      -1.854  10.523  10.593  1.00 96.45           O  
ATOM   1913  CG  LYS A 119       0.611  10.898  12.477  1.00 96.45           C  
ATOM   1914  HG2 LYS A 119       0.141  10.131  13.093  1.00 96.45           H  
ATOM   1915  HG3 LYS A 119      -0.141  11.622  12.165  1.00 96.45           H  
ATOM   1916  CD  LYS A 119       1.678  11.632  13.288  1.00 96.45           C  
ATOM   1917  HD2 LYS A 119       2.370  10.913  13.726  1.00 96.45           H  
ATOM   1918  HD3 LYS A 119       2.232  12.291  12.620  1.00 96.45           H  
ATOM   1919  CE  LYS A 119       1.002  12.456  14.384  1.00 96.45           C  
ATOM   1920  HE2 LYS A 119       0.641  11.784  15.162  1.00 96.45           H  
ATOM   1921  HE3 LYS A 119       0.150  12.963  13.931  1.00 96.45           H  
ATOM   1922  NZ  LYS A 119       1.925  13.473  14.935  1.00 96.45           N  
ATOM   1923  HZ1 LYS A 119       1.504  13.974  15.705  1.00 96.45           H  
ATOM   1924  HZ2 LYS A 119       2.125  14.151  14.213  1.00 96.45           H  
ATOM   1925  HZ3 LYS A 119       2.797  13.055  15.229  1.00 96.45           H  
ATOM   1926  N   TYR A 120      -0.705  11.004   8.722  1.00 95.81           N  
ATOM   1927  H   TYR A 120       0.148  10.842   8.206  1.00 95.81           H  
ATOM   1928  CA  TYR A 120      -1.704  11.865   8.098  1.00 95.81           C  
ATOM   1929  HA  TYR A 120      -2.610  11.886   8.704  1.00 95.81           H  
ATOM   1930  C   TYR A 120      -2.062  11.294   6.729  1.00 95.81           C  
ATOM   1931  CB  TYR A 120      -1.171  13.300   7.994  1.00 95.81           C  
ATOM   1932  HB2 TYR A 120      -1.939  13.927   7.541  1.00 95.81           H  
ATOM   1933  HB3 TYR A 120      -0.314  13.311   7.320  1.00 95.81           H  
ATOM   1934  O   TYR A 120      -1.172  10.902   5.976  1.00 95.81           O  
ATOM   1935  CG  TYR A 120      -0.758  13.908   9.325  1.00 95.81           C  
ATOM   1936  CD1 TYR A 120      -1.673  14.675  10.068  1.00 95.81           C  
ATOM   1937  HD1 TYR A 120      -2.662  14.848   9.670  1.00 95.81           H  
ATOM   1938  CD2 TYR A 120       0.559  13.746   9.797  1.00 95.81           C  
ATOM   1939  HD2 TYR A 120       1.278  13.221   9.186  1.00 95.81           H  
ATOM   1940  CE1 TYR A 120      -1.274  15.285  11.274  1.00 95.81           C  
ATOM   1941  HE1 TYR A 120      -1.961  15.952  11.774  1.00 95.81           H  
ATOM   1942  CE2 TYR A 120       0.947  14.301  11.030  1.00 95.81           C  
ATOM   1943  HE2 TYR A 120       1.975  14.217  11.349  1.00 95.81           H  
ATOM   1944  OH  TYR A 120       0.381  15.574  12.989  1.00 95.81           O  
ATOM   1945  HH  TYR A 120      -0.162  16.348  13.155  1.00 95.81           H  
ATOM   1946  CZ  TYR A 120       0.024  15.057  11.780  1.00 95.81           C  
ATOM   1947  N   PHE A 121      -3.356  11.226   6.435  1.00 97.13           N  
ATOM   1948  H   PHE A 121      -4.031  11.465   7.148  1.00 97.13           H  
ATOM   1949  CA  PHE A 121      -3.888  10.848   5.135  1.00 97.13           C  
ATOM   1950  HA  PHE A 121      -3.150  11.066   4.364  1.00 97.13           H  
ATOM   1951  C   PHE A 121      -5.154  11.647   4.847  1.00 97.13           C  
ATOM   1952  CB  PHE A 121      -4.184   9.347   5.098  1.00 97.13           C  
ATOM   1953  HB2 PHE A 121      -4.839   9.088   5.930  1.00 97.13           H  
ATOM   1954  HB3 PHE A 121      -3.244   8.814   5.237  1.00 97.13           H  
ATOM   1955  O   PHE A 121      -6.107  11.600   5.625  1.00 97.13           O  
ATOM   1956  CG  PHE A 121      -4.832   8.893   3.800  1.00 97.13           C  
ATOM   1957  CD1 PHE A 121      -6.232   8.816   3.693  1.00 97.13           C  
ATOM   1958  HD1 PHE A 121      -6.849   9.098   4.533  1.00 97.13           H  
ATOM   1959  CD2 PHE A 121      -4.039   8.572   2.684  1.00 97.13           C  
ATOM   1960  HD2 PHE A 121      -2.964   8.642   2.755  1.00 97.13           H  
ATOM   1961  CE1 PHE A 121      -6.829   8.402   2.488  1.00 97.13           C  
ATOM   1962  HE1 PHE A 121      -7.905   8.369   2.406  1.00 97.13           H  
ATOM   1963  CE2 PHE A 121      -4.631   8.150   1.482  1.00 97.13           C  
ATOM   1964  HE2 PHE A 121      -4.013   7.915   0.628  1.00 97.13           H  
ATOM   1965  CZ  PHE A 121      -6.028   8.051   1.387  1.00 97.13           C  
ATOM   1966  HZ  PHE A 121      -6.485   7.740   0.459  1.00 97.13           H  
ATOM   1967  N   GLU A 122      -5.170  12.322   3.707  1.00 96.68           N  
ATOM   1968  H   GLU A 122      -4.334  12.340   3.141  1.00 96.68           H  
ATOM   1969  CA  GLU A 122      -6.333  13.032   3.190  1.00 96.68           C  
ATOM   1970  HA  GLU A 122      -7.237  12.615   3.636  1.00 96.68           H  
ATOM   1971  C   GLU A 122      -6.411  12.844   1.675  1.00 96.68           C  
ATOM   1972  CB  GLU A 122      -6.254  14.515   3.587  1.00 96.68           C  
ATOM   1973  HB2 GLU A 122      -5.432  14.984   3.045  1.00 96.68           H  
ATOM   1974  HB3 GLU A 122      -6.047  14.574   4.655  1.00 96.68           H  
ATOM   1975  O   GLU A 122      -5.396  12.753   0.977  1.00 96.68           O  
ATOM   1976  CG  GLU A 122      -7.536  15.307   3.292  1.00 96.68           C  
ATOM   1977  HG2 GLU A 122      -7.787  15.208   2.236  1.00 96.68           H  
ATOM   1978  HG3 GLU A 122      -8.353  14.890   3.881  1.00 96.68           H  
ATOM   1979  CD  GLU A 122      -7.393  16.798   3.630  1.00 96.68           C  
ATOM   1980  OE1 GLU A 122      -8.014  17.609   2.906  1.00 96.68           O  
ATOM   1981  OE2 GLU A 122      -6.682  17.120   4.610  1.00 96.68           O  
ATOM   1982  N   VAL A 123      -7.637  12.791   1.163  1.00 97.08           N  
ATOM   1983  H   VAL A 123      -8.416  12.916   1.794  1.00 97.08           H  
ATOM   1984  CA  VAL A 123      -7.907  12.886  -0.271  1.00 97.08           C  
ATOM   1985  HA  VAL A 123      -6.984  13.111  -0.805  1.00 97.08           H  
ATOM   1986  C   VAL A 123      -8.860  14.046  -0.469  1.00 97.08           C  
ATOM   1987  CB  VAL A 123      -8.469  11.569  -0.829  1.00 97.08           C  
ATOM   1988  HB  VAL A 123      -9.338  11.262  -0.247  1.00 97.08           H  
ATOM   1989  O   VAL A 123      -9.966  14.019   0.067  1.00 97.08           O  
ATOM   1990  CG1 VAL A 123      -8.884  11.687  -2.299  1.00 97.08           C  
ATOM   1991 HG11 VAL A 123      -9.705  12.396  -2.398  1.00 97.08           H  
ATOM   1992 HG12 VAL A 123      -9.219  10.719  -2.670  1.00 97.08           H  
ATOM   1993 HG13 VAL A 123      -8.033  12.030  -2.887  1.00 97.08           H  
ATOM   1994  CG2 VAL A 123      -7.402  10.472  -0.748  1.00 97.08           C  
ATOM   1995 HG21 VAL A 123      -6.500  10.791  -1.271  1.00 97.08           H  
ATOM   1996 HG22 VAL A 123      -7.770   9.546  -1.191  1.00 97.08           H  
ATOM   1997 HG23 VAL A 123      -7.147  10.293   0.296  1.00 97.08           H  
ATOM   1998  N   GLY A 124      -8.447  15.043  -1.249  1.00 96.79           N  
ATOM   1999  H   GLY A 124      -7.496  15.016  -1.588  1.00 96.79           H  
ATOM   2000  CA  GLY A 124      -9.268  16.212  -1.546  1.00 96.79           C  
ATOM   2001  HA2 GLY A 124      -8.678  16.926  -2.120  1.00 96.79           H  
ATOM   2002  HA3 GLY A 124      -9.549  16.688  -0.607  1.00 96.79           H  
ATOM   2003  C   GLY A 124     -10.546  15.866  -2.319  1.00 96.79           C  
ATOM   2004  O   GLY A 124     -10.769  14.732  -2.745  1.00 96.79           O  
ATOM   2005  N   ASP A 125     -11.416  16.848  -2.519  1.00 96.67           N  
ATOM   2006  H   ASP A 125     -11.200  17.772  -2.173  1.00 96.67           H  
ATOM   2007  CA  ASP A 125     -12.660  16.652  -3.264  1.00 96.67           C  
ATOM   2008  HA  ASP A 125     -13.093  15.703  -2.947  1.00 96.67           H  
ATOM   2009  C   ASP A 125     -12.437  16.556  -4.791  1.00 96.67           C  
ATOM   2010  CB  ASP A 125     -13.663  17.747  -2.865  1.00 96.67           C  
ATOM   2011  HB2 ASP A 125     -14.647  17.462  -3.238  1.00 96.67           H  
ATOM   2012  HB3 ASP A 125     -13.728  17.785  -1.777  1.00 96.67           H  
ATOM   2013  O   ASP A 125     -11.316  16.639  -5.304  1.00 96.67           O  
ATOM   2014  CG  ASP A 125     -13.332  19.147  -3.397  1.00 96.67           C  
ATOM   2015  OD1 ASP A 125     -12.362  19.290  -4.179  1.00 96.67           O  
ATOM   2016  OD2 ASP A 125     -14.125  20.060  -3.099  1.00 96.67           O  
ATOM   2017  N   GLU A 126     -13.519  16.409  -5.559  1.00 97.21           N  
ATOM   2018  H   GLU A 126     -14.426  16.402  -5.115  1.00 97.21           H  
ATOM   2019  CA  GLU A 126     -13.427  16.359  -7.024  1.00 97.21           C  
ATOM   2020  HA  GLU A 126     -12.700  15.591  -7.288  1.00 97.21           H  
ATOM   2021  C   GLU A 126     -12.929  17.680  -7.643  1.00 97.21           C  
ATOM   2022  CB  GLU A 126     -14.790  15.950  -7.603  1.00 97.21           C  
ATOM   2023  HB2 GLU A 126     -15.512  16.748  -7.431  1.00 97.21           H  
ATOM   2024  HB3 GLU A 126     -15.134  15.059  -7.076  1.00 97.21           H  
ATOM   2025  O   GLU A 126     -12.287  17.647  -8.694  1.00 97.21           O  
ATOM   2026  CG  GLU A 126     -14.720  15.635  -9.108  1.00 97.21           C  
ATOM   2027  HG2 GLU A 126     -14.551  16.555  -9.667  1.00 97.21           H  
ATOM   2028  HG3 GLU A 126     -13.877  14.967  -9.285  1.00 97.21           H  
ATOM   2029  CD  GLU A 126     -15.993  14.966  -9.638  1.00 97.21           C  
ATOM   2030  OE1 GLU A 126     -15.921  14.223 -10.652  1.00 97.21           O  
ATOM   2031  OE2 GLU A 126     -17.083  15.112  -9.034  1.00 97.21           O  
ATOM   2032  N   GLY A 127     -13.168  18.828  -6.995  1.00 97.56           N  
ATOM   2033  H   GLY A 127     -13.530  18.778  -6.053  1.00 97.56           H  
ATOM   2034  CA  GLY A 127     -12.680  20.139  -7.437  1.00 97.56           C  
ATOM   2035  HA2 GLY A 127     -13.101  20.903  -6.784  1.00 97.56           H  
ATOM   2036  HA3 GLY A 127     -12.998  20.326  -8.463  1.00 97.56           H  
ATOM   2037  C   GLY A 127     -11.156  20.251  -7.365  1.00 97.56           C  
ATOM   2038  O   GLY A 127     -10.527  20.830  -8.253  1.00 97.56           O  
ATOM   2039  N   SER A 128     -10.549  19.608  -6.369  1.00 97.40           N  
ATOM   2040  H   SER A 128     -11.134  19.259  -5.623  1.00 97.40           H  
ATOM   2041  CA  SER A 128      -9.096  19.440  -6.253  1.00 97.40           C  
ATOM   2042  HA  SER A 128      -8.622  20.367  -6.576  1.00 97.40           H  
ATOM   2043  C   SER A 128      -8.524  18.312  -7.128  1.00 97.40           C  
ATOM   2044  CB  SER A 128      -8.724  19.231  -4.784  1.00 97.40           C  
ATOM   2045  HB2 SER A 128      -7.651  19.378  -4.662  1.00 97.40           H  
ATOM   2046  HB3 SER A 128      -9.249  19.954  -4.159  1.00 97.40           H  
ATOM   2047  O   SER A 128      -7.308  18.148  -7.195  1.00 97.40           O  
ATOM   2048  OG  SER A 128      -9.047  17.918  -4.381  1.00 97.40           O  
ATOM   2049  HG  SER A 128      -9.989  17.771  -4.493  1.00 97.40           H  
ATOM   2050  N   ASN A 129      -9.372  17.564  -7.848  1.00 98.16           N  
ATOM   2051  H   ASN A 129     -10.351  17.805  -7.791  1.00 98.16           H  
ATOM   2052  CA  ASN A 129      -9.040  16.312  -8.542  1.00 98.16           C  
ATOM   2053  HA  ASN A 129      -9.980  15.925  -8.935  1.00 98.16           H  
ATOM   2054  C   ASN A 129      -8.519  15.217  -7.597  1.00 98.16           C  
ATOM   2055  CB  ASN A 129      -8.115  16.542  -9.752  1.00 98.16           C  
ATOM   2056  HB2 ASN A 129      -7.133  16.859  -9.401  1.00 98.16           H  
ATOM   2057  HB3 ASN A 129      -7.980  15.601 -10.287  1.00 98.16           H  
ATOM   2058  O   ASN A 129      -7.584  14.493  -7.943  1.00 98.16           O  
ATOM   2059  CG  ASN A 129      -8.650  17.554 -10.732  1.00 98.16           C  
ATOM   2060  ND2 ASN A 129      -8.187  18.777 -10.656  1.00 98.16           N  
ATOM   2061 HD21 ASN A 129      -7.671  19.013  -9.820  1.00 98.16           H  
ATOM   2062 HD22 ASN A 129      -8.664  19.465 -11.220  1.00 98.16           H  
ATOM   2063  OD1 ASN A 129      -9.514  17.278 -11.547  1.00 98.16           O  
ATOM   2064  N   TYR A 130      -9.137  15.088  -6.420  1.00 98.14           N  
ATOM   2065  H   TYR A 130      -9.880  15.728  -6.180  1.00 98.14           H  
ATOM   2066  CA  TYR A 130      -8.789  14.082  -5.416  1.00 98.14           C  
ATOM   2067  HA  TYR A 130      -9.336  14.335  -4.508  1.00 98.14           H  
ATOM   2068  C   TYR A 130      -7.310  14.124  -5.019  1.00 98.14           C  
ATOM   2069  CB  TYR A 130      -9.267  12.692  -5.871  1.00 98.14           C  
ATOM   2070  HB2 TYR A 130      -9.064  11.969  -5.081  1.00 98.14           H  
ATOM   2071  HB3 TYR A 130      -8.688  12.385  -6.742  1.00 98.14           H  
ATOM   2072  O   TYR A 130      -6.653  13.084  -4.969  1.00 98.14           O  
ATOM   2073  CG  TYR A 130     -10.741  12.615  -6.205  1.00 98.14           C  
ATOM   2074  CD1 TYR A 130     -11.691  12.750  -5.178  1.00 98.14           C  
ATOM   2075  HD1 TYR A 130     -11.362  12.912  -4.162  1.00 98.14           H  
ATOM   2076  CD2 TYR A 130     -11.163  12.370  -7.525  1.00 98.14           C  
ATOM   2077  HD2 TYR A 130     -10.426  12.265  -8.308  1.00 98.14           H  
ATOM   2078  CE1 TYR A 130     -13.063  12.676  -5.464  1.00 98.14           C  
ATOM   2079  HE1 TYR A 130     -13.774  12.807  -4.662  1.00 98.14           H  
ATOM   2080  CE2 TYR A 130     -12.538  12.266  -7.817  1.00 98.14           C  
ATOM   2081  HE2 TYR A 130     -12.876  12.077  -8.825  1.00 98.14           H  
ATOM   2082  OH  TYR A 130     -14.814  12.380  -7.055  1.00 98.14           O  
ATOM   2083  HH  TYR A 130     -15.302  12.651  -6.274  1.00 98.14           H  
ATOM   2084  CZ  TYR A 130     -13.486  12.437  -6.787  1.00 98.14           C  
ATOM   2085  N   ALA A 131      -6.771  15.327  -4.799  1.00 97.63           N  
ATOM   2086  H   ALA A 131      -7.366  16.143  -4.818  1.00 97.63           H  
ATOM   2087  CA  ALA A 131      -5.364  15.506  -4.456  1.00 97.63           C  
ATOM   2088  HA  ALA A 131      -4.768  15.105  -5.276  1.00 97.63           H  
ATOM   2089  C   ALA A 131      -4.998  14.725  -3.186  1.00 97.63           C  
ATOM   2090  CB  ALA A 131      -5.057  17.001  -4.325  1.00 97.63           C  
ATOM   2091  HB1 ALA A 131      -3.996  17.135  -4.115  1.00 97.63           H  
ATOM   2092  HB2 ALA A 131      -5.305  17.514  -5.255  1.00 97.63           H  
ATOM   2093  HB3 ALA A 131      -5.638  17.427  -3.508  1.00 97.63           H  
ATOM   2094  O   ALA A 131      -5.760  14.731  -2.219  1.00 97.63           O  
ATOM   2095  N   LEU A 132      -3.856  14.038  -3.211  1.00 97.64           N  
ATOM   2096  H   LEU A 132      -3.259  14.119  -4.022  1.00 97.64           H  
ATOM   2097  CA  LEU A 132      -3.355  13.269  -2.075  1.00 97.64           C  
ATOM   2098  HA  LEU A 132      -4.195  12.789  -1.575  1.00 97.64           H  
ATOM   2099  C   LEU A 132      -2.658  14.194  -1.083  1.00 97.64           C  
ATOM   2100  CB  LEU A 132      -2.378  12.193  -2.585  1.00 97.64           C  
ATOM   2101  HB2 LEU A 132      -1.533  12.690  -3.060  1.00 97.64           H  
ATOM   2102  HB3 LEU A 132      -2.886  11.595  -3.341  1.00 97.64           H  
ATOM   2103  O   LEU A 132      -1.867  15.044  -1.492  1.00 97.64           O  
ATOM   2104  CG  LEU A 132      -1.842  11.221  -1.521  1.00 97.64           C  
ATOM   2105  HG  LEU A 132      -1.326  11.776  -0.738  1.00 97.64           H  
ATOM   2106  CD1 LEU A 132      -2.970  10.388  -0.903  1.00 97.64           C  
ATOM   2107 HD11 LEU A 132      -2.551   9.595  -0.284  1.00 97.64           H  
ATOM   2108 HD12 LEU A 132      -3.581   9.943  -1.688  1.00 97.64           H  
ATOM   2109 HD13 LEU A 132      -3.595  11.019  -0.271  1.00 97.64           H  
ATOM   2110  CD2 LEU A 132      -0.843  10.259  -2.167  1.00 97.64           C  
ATOM   2111 HD21 LEU A 132      -1.331   9.677  -2.948  1.00 97.64           H  
ATOM   2112 HD22 LEU A 132      -0.436   9.593  -1.406  1.00 97.64           H  
ATOM   2113 HD23 LEU A 132      -0.022  10.831  -2.600  1.00 97.64           H  
ATOM   2114  N   HIS A 133      -2.879  13.965   0.206  1.00 97.40           N  
ATOM   2115  H   HIS A 133      -3.624  13.340   0.480  1.00 97.40           H  
ATOM   2116  CA  HIS A 133      -1.943  14.391   1.233  1.00 97.40           C  
ATOM   2117  HA  HIS A 133      -1.047  14.758   0.732  1.00 97.40           H  
ATOM   2118  C   HIS A 133      -1.549  13.213   2.124  1.00 97.40           C  
ATOM   2119  CB  HIS A 133      -2.500  15.567   2.027  1.00 97.40           C  
ATOM   2120  HB2 HIS A 133      -2.740  16.383   1.346  1.00 97.40           H  
ATOM   2121  HB3 HIS A 133      -3.412  15.250   2.533  1.00 97.40           H  
ATOM   2122  O   HIS A 133      -2.422  12.527   2.661  1.00 97.40           O  
ATOM   2123  CG  HIS A 133      -1.528  16.069   3.060  1.00 97.40           C  
ATOM   2124  CD2 HIS A 133      -1.820  16.351   4.366  1.00 97.40           C  
ATOM   2125  HD2 HIS A 133      -2.795  16.279   4.825  1.00 97.40           H  
ATOM   2126  ND1 HIS A 133      -0.174  16.272   2.888  1.00 97.40           N  
ATOM   2127  HD1 HIS A 133       0.389  16.021   2.087  1.00 97.40           H  
ATOM   2128  CE1 HIS A 133       0.330  16.674   4.064  1.00 97.40           C  
ATOM   2129  HE1 HIS A 133       1.379  16.859   4.243  1.00 97.40           H  
ATOM   2130  NE2 HIS A 133      -0.636  16.742   5.000  1.00 97.40           N  
ATOM   2131  N   VAL A 134      -0.246  12.972   2.276  1.00 97.04           N  
ATOM   2132  H   VAL A 134       0.404  13.586   1.806  1.00 97.04           H  
ATOM   2133  CA  VAL A 134       0.319  11.963   3.178  1.00 97.04           C  
ATOM   2134  HA  VAL A 134      -0.433  11.753   3.939  1.00 97.04           H  
ATOM   2135  C   VAL A 134       1.547  12.483   3.908  1.00 97.04           C  
ATOM   2136  CB  VAL A 134       0.662  10.637   2.475  1.00 97.04           C  
ATOM   2137  HB  VAL A 134       1.139   9.989   3.210  1.00 97.04           H  
ATOM   2138  O   VAL A 134       2.429  13.080   3.307  1.00 97.04           O  
ATOM   2139  CG1 VAL A 134      -0.623   9.941   2.039  1.00 97.04           C  
ATOM   2140 HG11 VAL A 134      -1.069  10.489   1.209  1.00 97.04           H  
ATOM   2141 HG12 VAL A 134      -0.415   8.913   1.744  1.00 97.04           H  
ATOM   2142 HG13 VAL A 134      -1.313   9.948   2.883  1.00 97.04           H  
ATOM   2143  CG2 VAL A 134       1.606  10.762   1.271  1.00 97.04           C  
ATOM   2144 HG21 VAL A 134       2.557  11.194   1.585  1.00 97.04           H  
ATOM   2145 HG22 VAL A 134       1.168  11.402   0.505  1.00 97.04           H  
ATOM   2146 HG23 VAL A 134       1.804   9.775   0.854  1.00 97.04           H  
ATOM   2147  N   ASP A 135       1.636  12.200   5.207  1.00 97.05           N  
ATOM   2148  H   ASP A 135       0.868  11.718   5.652  1.00 97.05           H  
ATOM   2149  CA  ASP A 135       2.807  12.566   6.010  1.00 97.05           C  
ATOM   2150  HA  ASP A 135       3.695  12.449   5.389  1.00 97.05           H  
ATOM   2151  C   ASP A 135       2.979  11.646   7.234  1.00 97.05           C  
ATOM   2152  CB  ASP A 135       2.721  14.057   6.408  1.00 97.05           C  
ATOM   2153  HB2 ASP A 135       2.529  14.659   5.520  1.00 97.05           H  
ATOM   2154  HB3 ASP A 135       1.880  14.194   7.089  1.00 97.05           H  
ATOM   2155  O   ASP A 135       2.077  10.900   7.634  1.00 97.05           O  
ATOM   2156  CG  ASP A 135       4.001  14.592   7.069  1.00 97.05           C  
ATOM   2157  OD1 ASP A 135       5.090  14.025   6.810  1.00 97.05           O  
ATOM   2158  OD2 ASP A 135       3.880  15.464   7.956  1.00 97.05           O  
ATOM   2159  N   GLY A 136       4.156  11.699   7.855  1.00 97.12           N  
ATOM   2160  H   GLY A 136       4.803  12.391   7.506  1.00 97.12           H  
ATOM   2161  CA  GLY A 136       4.500  10.977   9.074  1.00 97.12           C  
ATOM   2162  HA2 GLY A 136       3.714  11.117   9.816  1.00 97.12           H  
ATOM   2163  HA3 GLY A 136       5.430  11.391   9.465  1.00 97.12           H  
ATOM   2164  C   GLY A 136       4.706   9.488   8.834  1.00 97.12           C  
ATOM   2165  O   GLY A 136       4.152   8.669   9.572  1.00 97.12           O  
ATOM   2166  N   TYR A 137       5.472   9.148   7.793  1.00 98.34           N  
ATOM   2167  H   TYR A 137       5.839   9.883   7.206  1.00 98.34           H  
ATOM   2168  CA  TYR A 137       5.793   7.770   7.441  1.00 98.34           C  
ATOM   2169  HA  TYR A 137       4.853   7.273   7.202  1.00 98.34           H  
ATOM   2170  C   TYR A 137       6.480   7.011   8.588  1.00 98.34           C  
ATOM   2171  CB  TYR A 137       6.647   7.718   6.168  1.00 98.34           C  
ATOM   2172  HB2 TYR A 137       7.452   8.448   6.244  1.00 98.34           H  
ATOM   2173  HB3 TYR A 137       6.021   8.002   5.322  1.00 98.34           H  
ATOM   2174  O   TYR A 137       7.427   7.492   9.215  1.00 98.34           O  
ATOM   2175  CG  TYR A 137       7.258   6.350   5.907  1.00 98.34           C  
ATOM   2176  CD1 TYR A 137       8.527   6.048   6.441  1.00 98.34           C  
ATOM   2177  HD1 TYR A 137       9.068   6.812   6.980  1.00 98.34           H  
ATOM   2178  CD2 TYR A 137       6.543   5.364   5.200  1.00 98.34           C  
ATOM   2179  HD2 TYR A 137       5.574   5.600   4.786  1.00 98.34           H  
ATOM   2180  CE1 TYR A 137       9.060   4.752   6.321  1.00 98.34           C  
ATOM   2181  HE1 TYR A 137      10.012   4.514   6.770  1.00 98.34           H  
ATOM   2182  CE2 TYR A 137       7.092   4.076   5.041  1.00 98.34           C  
ATOM   2183  HE2 TYR A 137       6.558   3.311   4.497  1.00 98.34           H  
ATOM   2184  OH  TYR A 137       8.799   2.490   5.599  1.00 98.34           O  
ATOM   2185  HH  TYR A 137       9.412   2.321   6.318  1.00 98.34           H  
ATOM   2186  CZ  TYR A 137       8.331   3.762   5.632  1.00 98.34           C  
ATOM   2187  N   THR A 138       6.048   5.769   8.802  1.00 98.25           N  
ATOM   2188  H   THR A 138       5.266   5.464   8.240  1.00 98.25           H  
ATOM   2189  CA  THR A 138       6.753   4.739   9.577  1.00 98.25           C  
ATOM   2190  HA  THR A 138       7.822   4.953   9.553  1.00 98.25           H  
ATOM   2191  C   THR A 138       6.529   3.369   8.935  1.00 98.25           C  
ATOM   2192  CB  THR A 138       6.294   4.699  11.046  1.00 98.25           C  
ATOM   2193  HB  THR A 138       6.816   3.886  11.550  1.00 98.25           H  
ATOM   2194  O   THR A 138       5.511   3.148   8.288  1.00 98.25           O  
ATOM   2195  CG2 THR A 138       6.565   5.987  11.819  1.00 98.25           C  
ATOM   2196 HG21 THR A 138       7.619   6.253  11.732  1.00 98.25           H  
ATOM   2197 HG22 THR A 138       5.959   6.803  11.425  1.00 98.25           H  
ATOM   2198 HG23 THR A 138       6.321   5.838  12.871  1.00 98.25           H  
ATOM   2199  OG1 THR A 138       4.911   4.469  11.136  1.00 98.25           O  
ATOM   2200  HG1 THR A 138       4.509   5.140  10.579  1.00 98.25           H  
ATOM   2201  N   GLY A 139       7.443   2.417   9.120  1.00 97.84           N  
ATOM   2202  H   GLY A 139       8.315   2.644   9.575  1.00 97.84           H  
ATOM   2203  CA  GLY A 139       7.285   1.053   8.601  1.00 97.84           C  
ATOM   2204  HA2 GLY A 139       6.967   0.395   9.410  1.00 97.84           H  
ATOM   2205  HA3 GLY A 139       6.525   1.018   7.821  1.00 97.84           H  
ATOM   2206  C   GLY A 139       8.569   0.482   8.017  1.00 97.84           C  
ATOM   2207  O   GLY A 139       9.606   1.150   7.990  1.00 97.84           O  
ATOM   2208  N   ASP A 140       8.493  -0.758   7.548  1.00 98.08           N  
ATOM   2209  H   ASP A 140       7.594  -1.217   7.516  1.00 98.08           H  
ATOM   2210  CA  ASP A 140       9.621  -1.538   7.028  1.00 98.08           C  
ATOM   2211  HA  ASP A 140      10.549  -1.045   7.318  1.00 98.08           H  
ATOM   2212  C   ASP A 140       9.656  -1.627   5.491  1.00 98.08           C  
ATOM   2213  CB  ASP A 140       9.629  -2.921   7.697  1.00 98.08           C  
ATOM   2214  HB2 ASP A 140      10.484  -3.487   7.329  1.00 98.08           H  
ATOM   2215  HB3 ASP A 140       9.765  -2.781   8.769  1.00 98.08           H  
ATOM   2216  O   ASP A 140      10.626  -2.135   4.925  1.00 98.08           O  
ATOM   2217  CG  ASP A 140       8.355  -3.746   7.471  1.00 98.08           C  
ATOM   2218  OD1 ASP A 140       7.499  -3.326   6.660  1.00 98.08           O  
ATOM   2219  OD2 ASP A 140       8.238  -4.787   8.146  1.00 98.08           O  
ATOM   2220  N   ALA A 141       8.652  -1.078   4.803  1.00 97.84           N  
ATOM   2221  H   ALA A 141       7.831  -0.800   5.322  1.00 97.84           H  
ATOM   2222  CA  ALA A 141       8.568  -1.098   3.345  1.00 97.84           C  
ATOM   2223  HA  ALA A 141       9.003  -2.032   2.990  1.00 97.84           H  
ATOM   2224  C   ALA A 141       9.323   0.050   2.647  1.00 97.84           C  
ATOM   2225  CB  ALA A 141       7.091  -1.103   2.963  1.00 97.84           C  
ATOM   2226  HB1 ALA A 141       6.558  -1.864   3.533  1.00 97.84           H  
ATOM   2227  HB2 ALA A 141       7.000  -1.320   1.899  1.00 97.84           H  
ATOM   2228  HB3 ALA A 141       6.651  -0.128   3.174  1.00 97.84           H  
ATOM   2229  O   ALA A 141       9.444   0.044   1.427  1.00 97.84           O  
ATOM   2230  N   GLY A 142       9.826   1.043   3.383  1.00 97.82           N  
ATOM   2231  H   GLY A 142       9.589   1.026   4.364  1.00 97.82           H  
ATOM   2232  CA  GLY A 142      10.346   2.307   2.843  1.00 97.82           C  
ATOM   2233  HA2 GLY A 142      11.046   2.116   2.029  1.00 97.82           H  
ATOM   2234  HA3 GLY A 142      10.874   2.832   3.638  1.00 97.82           H  
ATOM   2235  C   GLY A 142       9.245   3.226   2.305  1.00 97.82           C  
ATOM   2236  O   GLY A 142       8.208   2.760   1.847  1.00 97.82           O  
ATOM   2237  N   ASP A 143       9.477   4.538   2.343  1.00 98.09           N  
ATOM   2238  H   ASP A 143      10.331   4.893   2.749  1.00 98.09           H  
ATOM   2239  CA  ASP A 143       8.464   5.528   1.970  1.00 98.09           C  
ATOM   2240  HA  ASP A 143       7.490   5.157   2.290  1.00 98.09           H  
ATOM   2241  C   ASP A 143       8.400   5.767   0.453  1.00 98.09           C  
ATOM   2242  CB  ASP A 143       8.717   6.831   2.733  1.00 98.09           C  
ATOM   2243  HB2 ASP A 143       8.915   6.598   3.779  1.00 98.09           H  
ATOM   2244  HB3 ASP A 143       9.602   7.332   2.340  1.00 98.09           H  
ATOM   2245  O   ASP A 143       9.096   6.626  -0.087  1.00 98.09           O  
ATOM   2246  CG  ASP A 143       7.512   7.770   2.651  1.00 98.09           C  
ATOM   2247  OD1 ASP A 143       6.543   7.453   1.907  1.00 98.09           O  
ATOM   2248  OD2 ASP A 143       7.558   8.782   3.374  1.00 98.09           O  
ATOM   2249  N   MET A 144       7.576   4.982  -0.248  1.00 97.49           N  
ATOM   2250  H   MET A 144       7.071   4.260   0.245  1.00 97.49           H  
ATOM   2251  CA  MET A 144       7.381   5.117  -1.700  1.00 97.49           C  
ATOM   2252  HA  MET A 144       8.219   5.681  -2.109  1.00 97.49           H  
ATOM   2253  C   MET A 144       6.140   5.931  -2.082  1.00 97.49           C  
ATOM   2254  CB  MET A 144       7.386   3.743  -2.384  1.00 97.49           C  
ATOM   2255  HB2 MET A 144       6.568   3.138  -1.992  1.00 97.49           H  
ATOM   2256  HB3 MET A 144       7.221   3.883  -3.452  1.00 97.49           H  
ATOM   2257  O   MET A 144       5.847   6.050  -3.277  1.00 97.49           O  
ATOM   2258  CG  MET A 144       8.724   3.014  -2.236  1.00 97.49           C  
ATOM   2259  HG2 MET A 144       8.617   1.996  -2.611  1.00 97.49           H  
ATOM   2260  HG3 MET A 144       9.005   2.972  -1.183  1.00 97.49           H  
ATOM   2261  SD  MET A 144      10.013   3.863  -3.190  1.00 97.49           S  
ATOM   2262  CE  MET A 144      11.539   3.151  -2.559  1.00 97.49           C  
ATOM   2263  HE1 MET A 144      11.530   3.181  -1.469  1.00 97.49           H  
ATOM   2264  HE2 MET A 144      12.375   3.749  -2.923  1.00 97.49           H  
ATOM   2265  HE3 MET A 144      11.651   2.137  -2.942  1.00 97.49           H  
ATOM   2266  N   LEU A 145       5.426   6.496  -1.102  1.00 97.40           N  
ATOM   2267  H   LEU A 145       5.751   6.391  -0.151  1.00 97.40           H  
ATOM   2268  CA  LEU A 145       4.260   7.352  -1.331  1.00 97.40           C  
ATOM   2269  HA  LEU A 145       3.958   7.246  -2.373  1.00 97.40           H  
ATOM   2270  C   LEU A 145       4.572   8.838  -1.122  1.00 97.40           C  
ATOM   2271  CB  LEU A 145       3.091   6.884  -0.452  1.00 97.40           C  
ATOM   2272  HB2 LEU A 145       3.235   7.318   0.537  1.00 97.40           H  
ATOM   2273  HB3 LEU A 145       3.115   5.797  -0.369  1.00 97.40           H  
ATOM   2274  O   LEU A 145       3.921   9.655  -1.758  1.00 97.40           O  
ATOM   2275  CG  LEU A 145       1.692   7.295  -0.939  1.00 97.40           C  
ATOM   2276  HG  LEU A 145       1.638   8.379  -1.041  1.00 97.40           H  
ATOM   2277  CD1 LEU A 145       1.312   6.645  -2.273  1.00 97.40           C  
ATOM   2278 HD11 LEU A 145       0.276   6.884  -2.513  1.00 97.40           H  
ATOM   2279 HD12 LEU A 145       1.937   7.036  -3.075  1.00 97.40           H  
ATOM   2280 HD13 LEU A 145       1.433   5.563  -2.213  1.00 97.40           H  
ATOM   2281  CD2 LEU A 145       0.667   6.842   0.103  1.00 97.40           C  
ATOM   2282 HD21 LEU A 145      -0.317   7.230  -0.159  1.00 97.40           H  
ATOM   2283 HD22 LEU A 145       0.635   5.753   0.151  1.00 97.40           H  
ATOM   2284 HD23 LEU A 145       0.950   7.229   1.082  1.00 97.40           H  
ATOM   2285  N   ALA A 146       5.590   9.205  -0.333  1.00 97.55           N  
ATOM   2286  H   ALA A 146       6.031   8.525   0.269  1.00 97.55           H  
ATOM   2287  CA  ALA A 146       5.991  10.608  -0.174  1.00 97.55           C  
ATOM   2288  HA  ALA A 146       5.184  11.126   0.345  1.00 97.55           H  
ATOM   2289  C   ALA A 146       6.199  11.373  -1.500  1.00 97.55           C  
ATOM   2290  CB  ALA A 146       7.231  10.692   0.720  1.00 97.55           C  
ATOM   2291  HB1 ALA A 146       7.646  11.700   0.680  1.00 97.55           H  
ATOM   2292  HB2 ALA A 146       6.927  10.503   1.750  1.00 97.55           H  
ATOM   2293  HB3 ALA A 146       7.991   9.968   0.427  1.00 97.55           H  
ATOM   2294  O   ALA A 146       5.728  12.501  -1.597  1.00 97.55           O  
ATOM   2295  N   PRO A 147       6.803  10.804  -2.568  1.00 97.29           N  
ATOM   2296  CA  PRO A 147       6.927  11.517  -3.848  1.00 97.29           C  
ATOM   2297  HA  PRO A 147       7.405  12.478  -3.660  1.00 97.29           H  
ATOM   2298  C   PRO A 147       5.596  11.782  -4.573  1.00 97.29           C  
ATOM   2299  CB  PRO A 147       7.856  10.657  -4.711  1.00 97.29           C  
ATOM   2300  HB2 PRO A 147       7.266   9.993  -5.343  1.00 97.29           H  
ATOM   2301  HB3 PRO A 147       8.515  11.272  -5.323  1.00 97.29           H  
ATOM   2302  O   PRO A 147       5.574  12.506  -5.567  1.00 97.29           O  
ATOM   2303  CG  PRO A 147       8.640   9.840  -3.684  1.00 97.29           C  
ATOM   2304  HG2 PRO A 147       9.445  10.446  -3.270  1.00 97.29           H  
ATOM   2305  HG3 PRO A 147       9.037   8.915  -4.102  1.00 97.29           H  
ATOM   2306  CD  PRO A 147       7.593   9.581  -2.606  1.00 97.29           C  
ATOM   2307  HD2 PRO A 147       6.957   8.745  -2.896  1.00 97.29           H  
ATOM   2308  HD3 PRO A 147       8.084   9.370  -1.656  1.00 97.29           H  
ATOM   2309  N   HIS A 148       4.507  11.165  -4.114  1.00 97.75           N  
ATOM   2310  H   HIS A 148       4.590  10.624  -3.265  1.00 97.75           H  
ATOM   2311  CA  HIS A 148       3.149  11.354  -4.616  1.00 97.75           C  
ATOM   2312  HA  HIS A 148       3.185  11.737  -5.636  1.00 97.75           H  
ATOM   2313  C   HIS A 148       2.346  12.365  -3.785  1.00 97.75           C  
ATOM   2314  CB  HIS A 148       2.439   9.995  -4.632  1.00 97.75           C  
ATOM   2315  HB2 HIS A 148       1.415  10.153  -4.970  1.00 97.75           H  
ATOM   2316  HB3 HIS A 148       2.373   9.583  -3.625  1.00 97.75           H  
ATOM   2317  O   HIS A 148       1.232  12.722  -4.177  1.00 97.75           O  
ATOM   2318  CG  HIS A 148       3.072   8.986  -5.549  1.00 97.75           C  
ATOM   2319  CD2 HIS A 148       4.098   8.112  -5.319  1.00 97.75           C  
ATOM   2320  HD2 HIS A 148       4.661   8.035  -4.400  1.00 97.75           H  
ATOM   2321  ND1 HIS A 148       2.651   8.764  -6.820  1.00 97.75           N  
ATOM   2322  HD1 HIS A 148       1.903   9.279  -7.262  1.00 97.75           H  
ATOM   2323  CE1 HIS A 148       3.357   7.778  -7.353  1.00 97.75           C  
ATOM   2324  HE1 HIS A 148       3.163   7.385  -8.340  1.00 97.75           H  
ATOM   2325  NE2 HIS A 148       4.274   7.335  -6.481  1.00 97.75           N  
ATOM   2326  N   ASP A 149       2.876  12.822  -2.649  1.00 97.70           N  
ATOM   2327  H   ASP A 149       3.815  12.555  -2.390  1.00 97.70           H  
ATOM   2328  CA  ASP A 149       2.223  13.821  -1.807  1.00 97.70           C  
ATOM   2329  HA  ASP A 149       1.271  13.408  -1.472  1.00 97.70           H  
ATOM   2330  C   ASP A 149       1.931  15.106  -2.603  1.00 97.70           C  
ATOM   2331  CB  ASP A 149       3.085  14.085  -0.563  1.00 97.70           C  
ATOM   2332  HB2 ASP A 149       3.315  13.134  -0.082  1.00 97.70           H  
ATOM   2333  HB3 ASP A 149       4.020  14.551  -0.871  1.00 97.70           H  
ATOM   2334  O   ASP A 149       2.693  15.508  -3.485  1.00 97.70           O  
ATOM   2335  CG  ASP A 149       2.376  14.980   0.452  1.00 97.70           C  
ATOM   2336  OD1 ASP A 149       1.157  14.781   0.653  1.00 97.70           O  
ATOM   2337  OD2 ASP A 149       3.027  15.886   1.000  1.00 97.70           O  
ATOM   2338  N   HIS A 150       0.777  15.718  -2.339  1.00 96.93           N  
ATOM   2339  H   HIS A 150       0.230  15.356  -1.571  1.00 96.93           H  
ATOM   2340  CA  HIS A 150       0.243  16.896  -3.032  1.00 96.93           C  
ATOM   2341  HA  HIS A 150      -0.745  17.067  -2.605  1.00 96.93           H  
ATOM   2342  C   HIS A 150      -0.016  16.754  -4.544  1.00 96.93           C  
ATOM   2343  CB  HIS A 150       1.091  18.125  -2.685  1.00 96.93           C  
ATOM   2344  HB2 HIS A 150       0.658  19.004  -3.164  1.00 96.93           H  
ATOM   2345  HB3 HIS A 150       2.101  17.999  -3.075  1.00 96.93           H  
ATOM   2346  O   HIS A 150      -0.344  17.741  -5.212  1.00 96.93           O  
ATOM   2347  CG  HIS A 150       1.157  18.400  -1.207  1.00 96.93           C  
ATOM   2348  CD2 HIS A 150       2.284  18.595  -0.457  1.00 96.93           C  
ATOM   2349  HD2 HIS A 150       3.303  18.536  -0.809  1.00 96.93           H  
ATOM   2350  ND1 HIS A 150       0.078  18.531  -0.362  1.00 96.93           N  
ATOM   2351  HD1 HIS A 150      -0.875  18.268  -0.569  1.00 96.93           H  
ATOM   2352  CE1 HIS A 150       0.547  18.820   0.862  1.00 96.93           C  
ATOM   2353  HE1 HIS A 150      -0.056  18.919   1.752  1.00 96.93           H  
ATOM   2354  NE2 HIS A 150       1.882  18.925   0.842  1.00 96.93           N  
ATOM   2355  N   THR A 151       0.066  15.547  -5.107  1.00 97.70           N  
ATOM   2356  H   THR A 151       0.364  14.771  -4.533  1.00 97.70           H  
ATOM   2357  CA  THR A 151      -0.289  15.308  -6.514  1.00 97.70           C  
ATOM   2358  HA  THR A 151      -0.102  16.229  -7.065  1.00 97.70           H  
ATOM   2359  C   THR A 151      -1.772  14.990  -6.690  1.00 97.70           C  
ATOM   2360  CB  THR A 151       0.584  14.248  -7.187  1.00 97.70           C  
ATOM   2361  HB  THR A 151       0.326  14.216  -8.246  1.00 97.70           H  
ATOM   2362  O   THR A 151      -2.465  14.545  -5.771  1.00 97.70           O  
ATOM   2363  CG2 THR A 151       2.071  14.548  -7.074  1.00 97.70           C  
ATOM   2364 HG21 THR A 151       2.620  13.800  -7.645  1.00 97.70           H  
ATOM   2365 HG22 THR A 151       2.274  15.539  -7.482  1.00 97.70           H  
ATOM   2366 HG23 THR A 151       2.396  14.515  -6.034  1.00 97.70           H  
ATOM   2367  OG1 THR A 151       0.348  12.985  -6.652  1.00 97.70           O  
ATOM   2368  HG1 THR A 151       0.659  12.972  -5.744  1.00 97.70           H  
ATOM   2369  N   LYS A 152      -2.286  15.248  -7.895  1.00 98.19           N  
ATOM   2370  H   LYS A 152      -1.648  15.508  -8.633  1.00 98.19           H  
ATOM   2371  CA  LYS A 152      -3.688  15.014  -8.260  1.00 98.19           C  
ATOM   2372  HA  LYS A 152      -4.319  15.113  -7.378  1.00 98.19           H  
ATOM   2373  C   LYS A 152      -3.874  13.603  -8.803  1.00 98.19           C  
ATOM   2374  CB  LYS A 152      -4.130  16.044  -9.297  1.00 98.19           C  
ATOM   2375  HB2 LYS A 152      -5.136  15.799  -9.638  1.00 98.19           H  
ATOM   2376  HB3 LYS A 152      -3.452  15.966 -10.148  1.00 98.19           H  
ATOM   2377  O   LYS A 152      -2.969  13.024  -9.401  1.00 98.19           O  
ATOM   2378  CG  LYS A 152      -4.107  17.481  -8.763  1.00 98.19           C  
ATOM   2379  HG2 LYS A 152      -4.880  17.602  -8.004  1.00 98.19           H  
ATOM   2380  HG3 LYS A 152      -3.137  17.700  -8.318  1.00 98.19           H  
ATOM   2381  CD  LYS A 152      -4.343  18.453  -9.920  1.00 98.19           C  
ATOM   2382  HD2 LYS A 152      -3.581  18.276 -10.679  1.00 98.19           H  
ATOM   2383  HD3 LYS A 152      -5.326  18.276 -10.357  1.00 98.19           H  
ATOM   2384  CE  LYS A 152      -4.236  19.891  -9.417  1.00 98.19           C  
ATOM   2385  HE2 LYS A 152      -5.068  20.090  -8.740  1.00 98.19           H  
ATOM   2386  HE3 LYS A 152      -3.313  19.986  -8.846  1.00 98.19           H  
ATOM   2387  NZ  LYS A 152      -4.231  20.838 -10.557  1.00 98.19           N  
ATOM   2388  HZ1 LYS A 152      -3.439  20.636 -11.150  1.00 98.19           H  
ATOM   2389  HZ2 LYS A 152      -4.157  21.789 -10.227  1.00 98.19           H  
ATOM   2390  HZ3 LYS A 152      -5.069  20.727 -11.110  1.00 98.19           H  
ATOM   2391  N   PHE A 153      -5.077  13.064  -8.646  1.00 98.60           N  
ATOM   2392  H   PHE A 153      -5.810  13.596  -8.198  1.00 98.60           H  
ATOM   2393  CA  PHE A 153      -5.409  11.768  -9.219  1.00 98.60           C  
ATOM   2394  HA  PHE A 153      -4.595  11.077  -8.999  1.00 98.60           H  
ATOM   2395  C   PHE A 153      -5.558  11.879 -10.740  1.00 98.60           C  
ATOM   2396  CB  PHE A 153      -6.680  11.229  -8.561  1.00 98.60           C  
ATOM   2397  HB2 PHE A 153      -7.558  11.706  -8.998  1.00 98.60           H  
ATOM   2398  HB3 PHE A 153      -6.660  11.485  -7.502  1.00 98.60           H  
ATOM   2399  O   PHE A 153      -6.228  12.791 -11.225  1.00 98.60           O  
ATOM   2400  CG  PHE A 153      -6.795   9.727  -8.667  1.00 98.60           C  
ATOM   2401  CD1 PHE A 153      -7.491   9.116  -9.726  1.00 98.60           C  
ATOM   2402  HD1 PHE A 153      -7.956   9.718 -10.492  1.00 98.60           H  
ATOM   2403  CD2 PHE A 153      -6.159   8.931  -7.702  1.00 98.60           C  
ATOM   2404  HD2 PHE A 153      -5.600   9.401  -6.906  1.00 98.60           H  
ATOM   2405  CE1 PHE A 153      -7.553   7.712  -9.798  1.00 98.60           C  
ATOM   2406  HE1 PHE A 153      -8.064   7.235 -10.621  1.00 98.60           H  
ATOM   2407  CE2 PHE A 153      -6.227   7.533  -7.766  1.00 98.60           C  
ATOM   2408  HE2 PHE A 153      -5.737   6.934  -7.013  1.00 98.60           H  
ATOM   2409  CZ  PHE A 153      -6.923   6.923  -8.819  1.00 98.60           C  
ATOM   2410  HZ  PHE A 153      -6.950   5.845  -8.882  1.00 98.60           H  
ATOM   2411  N   SER A 154      -4.989  10.941 -11.492  1.00 98.63           N  
ATOM   2412  H   SER A 154      -4.450  10.220 -11.033  1.00 98.63           H  
ATOM   2413  CA  SER A 154      -5.150  10.842 -12.950  1.00 98.63           C  
ATOM   2414  HA  SER A 154      -5.872  11.582 -13.295  1.00 98.63           H  
ATOM   2415  C   SER A 154      -5.679   9.467 -13.343  1.00 98.63           C  
ATOM   2416  CB  SER A 154      -3.836  11.123 -13.678  1.00 98.63           C  
ATOM   2417  HB2 SER A 154      -4.012  11.120 -14.753  1.00 98.63           H  
ATOM   2418  HB3 SER A 154      -3.105  10.348 -13.444  1.00 98.63           H  
ATOM   2419  O   SER A 154      -5.448   8.491 -12.635  1.00 98.63           O  
ATOM   2420  OG  SER A 154      -3.330  12.380 -13.303  1.00 98.63           O  
ATOM   2421  HG  SER A 154      -2.952  12.332 -12.422  1.00 98.63           H  
ATOM   2422  N   THR A 155      -6.370   9.385 -14.477  1.00 98.63           N  
ATOM   2423  H   THR A 155      -6.477  10.228 -15.023  1.00 98.63           H  
ATOM   2424  CA  THR A 155      -6.883   8.149 -15.102  1.00 98.63           C  
ATOM   2425  HA  THR A 155      -6.357   7.293 -14.680  1.00 98.63           H  
ATOM   2426  C   THR A 155      -6.601   8.182 -16.606  1.00 98.63           C  
ATOM   2427  CB  THR A 155      -8.391   7.962 -14.853  1.00 98.63           C  
ATOM   2428  HB  THR A 155      -8.751   7.091 -15.400  1.00 98.63           H  
ATOM   2429  O   THR A 155      -6.304   9.254 -17.120  1.00 98.63           O  
ATOM   2430  CG2 THR A 155      -8.672   7.731 -13.373  1.00 98.63           C  
ATOM   2431 HG21 THR A 155      -9.712   7.432 -13.244  1.00 98.63           H  
ATOM   2432 HG22 THR A 155      -8.031   6.929 -13.006  1.00 98.63           H  
ATOM   2433 HG23 THR A 155      -8.475   8.638 -12.801  1.00 98.63           H  
ATOM   2434  OG1 THR A 155      -9.134   9.088 -15.258  1.00 98.63           O  
ATOM   2435  HG1 THR A 155      -9.586   8.872 -16.077  1.00 98.63           H  
ATOM   2436  N   PRO A 156      -6.681   7.067 -17.355  1.00 98.00           N  
ATOM   2437  CA  PRO A 156      -6.355   7.047 -18.790  1.00 98.00           C  
ATOM   2438  HA  PRO A 156      -5.295   7.274 -18.905  1.00 98.00           H  
ATOM   2439  C   PRO A 156      -7.154   8.029 -19.673  1.00 98.00           C  
ATOM   2440  CB  PRO A 156      -6.616   5.603 -19.232  1.00 98.00           C  
ATOM   2441  HB2 PRO A 156      -7.644   5.498 -19.579  1.00 98.00           H  
ATOM   2442  HB3 PRO A 156      -5.920   5.291 -20.011  1.00 98.00           H  
ATOM   2443  O   PRO A 156      -6.750   8.308 -20.802  1.00 98.00           O  
ATOM   2444  CG  PRO A 156      -6.436   4.783 -17.956  1.00 98.00           C  
ATOM   2445  HG2 PRO A 156      -7.013   3.859 -17.984  1.00 98.00           H  
ATOM   2446  HG3 PRO A 156      -5.379   4.574 -17.791  1.00 98.00           H  
ATOM   2447  CD  PRO A 156      -6.955   5.721 -16.876  1.00 98.00           C  
ATOM   2448  HD2 PRO A 156      -8.035   5.600 -16.796  1.00 98.00           H  
ATOM   2449  HD3 PRO A 156      -6.466   5.507 -15.926  1.00 98.00           H  
ATOM   2450  N   ASP A 157      -8.303   8.511 -19.189  1.00 98.06           N  
ATOM   2451  H   ASP A 157      -8.607   8.192 -18.280  1.00 98.06           H  
ATOM   2452  CA  ASP A 157      -9.175   9.507 -19.821  1.00 98.06           C  
ATOM   2453  HA  ASP A 157      -8.888   9.611 -20.867  1.00 98.06           H  
ATOM   2454  C   ASP A 157      -9.073  10.914 -19.196  1.00 98.06           C  
ATOM   2455  CB  ASP A 157     -10.630   8.996 -19.779  1.00 98.06           C  
ATOM   2456  HB2 ASP A 157     -10.675   8.015 -20.252  1.00 98.06           H  
ATOM   2457  HB3 ASP A 157     -11.256   9.669 -20.365  1.00 98.06           H  
ATOM   2458  O   ASP A 157      -9.739  11.837 -19.669  1.00 98.06           O  
ATOM   2459  CG  ASP A 157     -11.204   8.886 -18.355  1.00 98.06           C  
ATOM   2460  OD1 ASP A 157     -10.472   8.428 -17.442  1.00 98.06           O  
ATOM   2461  OD2 ASP A 157     -12.402   9.173 -18.150  1.00 98.06           O  
ATOM   2462  N   ARG A 158      -8.272  11.096 -18.137  1.00 97.60           N  
ATOM   2463  H   ARG A 158      -7.683  10.327 -17.851  1.00 97.60           H  
ATOM   2464  CA  ARG A 158      -8.115  12.376 -17.436  1.00 97.60           C  
ATOM   2465  HA  ARG A 158      -8.309  13.173 -18.153  1.00 97.60           H  
ATOM   2466  C   ARG A 158      -6.697  12.562 -16.908  1.00 97.60           C  
ATOM   2467  CB  ARG A 158      -9.153  12.482 -16.310  1.00 97.60           C  
ATOM   2468  HB2 ARG A 158      -8.891  11.808 -15.494  1.00 97.60           H  
ATOM   2469  HB3 ARG A 158     -10.129  12.191 -16.698  1.00 97.60           H  
ATOM   2470  O   ARG A 158      -6.301  11.956 -15.911  1.00 97.60           O  
ATOM   2471  CG  ARG A 158      -9.237  13.926 -15.794  1.00 97.60           C  
ATOM   2472  HG2 ARG A 158      -9.522  14.584 -16.615  1.00 97.60           H  
ATOM   2473  HG3 ARG A 158      -8.270  14.244 -15.404  1.00 97.60           H  
ATOM   2474  CD  ARG A 158     -10.288  14.011 -14.691  1.00 97.60           C  
ATOM   2475  HD2 ARG A 158      -9.923  13.426 -13.846  1.00 97.60           H  
ATOM   2476  HD3 ARG A 158     -11.214  13.570 -15.060  1.00 97.60           H  
ATOM   2477  NE  ARG A 158     -10.524  15.391 -14.228  1.00 97.60           N  
ATOM   2478  HE  ARG A 158      -9.776  16.058 -14.355  1.00 97.60           H  
ATOM   2479  NH1 ARG A 158     -12.655  15.068 -13.416  1.00 97.60           N  
ATOM   2480 HH11 ARG A 158     -13.449  15.415 -12.898  1.00 97.60           H  
ATOM   2481 HH12 ARG A 158     -12.580  14.089 -13.652  1.00 97.60           H  
ATOM   2482  NH2 ARG A 158     -11.683  17.036 -13.165  1.00 97.60           N  
ATOM   2483 HH21 ARG A 158     -10.794  17.447 -12.918  1.00 97.60           H  
ATOM   2484 HH22 ARG A 158     -12.476  17.324 -12.609  1.00 97.60           H  
ATOM   2485  CZ  ARG A 158     -11.614  15.824 -13.618  1.00 97.60           C  
ATOM   2486  N   ASP A 159      -5.974  13.464 -17.557  1.00 97.89           N  
ATOM   2487  H   ASP A 159      -6.367  13.907 -18.375  1.00 97.89           H  
ATOM   2488  CA  ASP A 159      -4.601  13.811 -17.218  1.00 97.89           C  
ATOM   2489  HA  ASP A 159      -4.123  12.941 -16.769  1.00 97.89           H  
ATOM   2490  C   ASP A 159      -4.534  14.961 -16.208  1.00 97.89           C  
ATOM   2491  CB  ASP A 159      -3.845  14.156 -18.508  1.00 97.89           C  
ATOM   2492  HB2 ASP A 159      -4.080  13.418 -19.274  1.00 97.89           H  
ATOM   2493  HB3 ASP A 159      -4.170  15.128 -18.879  1.00 97.89           H  
ATOM   2494  O   ASP A 159      -4.916  16.092 -16.513  1.00 97.89           O  
ATOM   2495  CG  ASP A 159      -2.335  14.166 -18.296  1.00 97.89           C  
ATOM   2496  OD1 ASP A 159      -1.925  13.832 -17.159  1.00 97.89           O  
ATOM   2497  OD2 ASP A 159      -1.650  14.427 -19.306  1.00 97.89           O  
ATOM   2498  N   ASN A 160      -4.073  14.663 -14.996  1.00 97.28           N  
ATOM   2499  H   ASN A 160      -3.741  13.724 -14.829  1.00 97.28           H  
ATOM   2500  CA  ASN A 160      -3.811  15.644 -13.947  1.00 97.28           C  
ATOM   2501  HA  ASN A 160      -3.835  16.643 -14.383  1.00 97.28           H  
ATOM   2502  C   ASN A 160      -2.404  15.459 -13.347  1.00 97.28           C  
ATOM   2503  CB  ASN A 160      -4.887  15.545 -12.850  1.00 97.28           C  
ATOM   2504  HB2 ASN A 160      -4.770  14.585 -12.347  1.00 97.28           H  
ATOM   2505  HB3 ASN A 160      -4.703  16.330 -12.116  1.00 97.28           H  
ATOM   2506  O   ASN A 160      -2.158  15.949 -12.240  1.00 97.28           O  
ATOM   2507  CG  ASN A 160      -6.323  15.710 -13.304  1.00 97.28           C  
ATOM   2508  ND2 ASN A 160      -7.177  14.786 -12.934  1.00 97.28           N  
ATOM   2509 HD21 ASN A 160      -6.828  13.991 -12.418  1.00 97.28           H  
ATOM   2510 HD22 ASN A 160      -8.153  14.911 -13.162  1.00 97.28           H  
ATOM   2511  OD1 ASN A 160      -6.741  16.708 -13.867  1.00 97.28           O  
ATOM   2512  N   ASP A 161      -1.517  14.714 -14.014  1.00 96.24           N  
ATOM   2513  H   ASP A 161      -1.710  14.433 -14.965  1.00 96.24           H  
ATOM   2514  CA  ASP A 161      -0.194  14.412 -13.477  1.00 96.24           C  
ATOM   2515  HA  ASP A 161      -0.329  14.184 -12.420  1.00 96.24           H  
ATOM   2516  C   ASP A 161       0.733  15.642 -13.509  1.00 96.24           C  
ATOM   2517  CB  ASP A 161       0.361  13.116 -14.097  1.00 96.24           C  
ATOM   2518  HB2 ASP A 161       1.207  12.790 -13.492  1.00 96.24           H  
ATOM   2519  HB3 ASP A 161      -0.411  12.351 -14.015  1.00 96.24           H  
ATOM   2520  O   ASP A 161       0.404  16.697 -14.063  1.00 96.24           O  
ATOM   2521  CG  ASP A 161       0.830  13.178 -15.549  1.00 96.24           C  
ATOM   2522  OD1 ASP A 161       1.626  14.099 -15.833  1.00 96.24           O  
ATOM   2523  OD2 ASP A 161       0.567  12.176 -16.265  1.00 96.24           O  
ATOM   2524  N   ALA A 162       1.875  15.562 -12.823  1.00 92.52           N  
ATOM   2525  H   ALA A 162       2.144  14.671 -12.431  1.00 92.52           H  
ATOM   2526  CA  ALA A 162       2.795  16.696 -12.711  1.00 92.52           C  
ATOM   2527  HA  ALA A 162       2.199  17.605 -12.637  1.00 92.52           H  
ATOM   2528  C   ALA A 162       3.695  16.869 -13.953  1.00 92.52           C  
ATOM   2529  CB  ALA A 162       3.592  16.569 -11.405  1.00 92.52           C  
ATOM   2530  HB1 ALA A 162       4.274  15.722 -11.462  1.00 92.52           H  
ATOM   2531  HB2 ALA A 162       4.175  17.476 -11.242  1.00 92.52           H  
ATOM   2532  HB3 ALA A 162       2.911  16.432 -10.564  1.00 92.52           H  
ATOM   2533  O   ALA A 162       4.514  17.795 -13.996  1.00 92.52           O  
ATOM   2534  N   ARG A 163       3.586  15.996 -14.965  1.00 92.20           N  
ATOM   2535  H   ARG A 163       2.823  15.334 -14.958  1.00 92.20           H  
ATOM   2536  CA  ARG A 163       4.476  15.948 -16.127  1.00 92.20           C  
ATOM   2537  HA  ARG A 163       5.335  16.590 -15.930  1.00 92.20           H  
ATOM   2538  C   ARG A 163       3.776  16.477 -17.379  1.00 92.20           C  
ATOM   2539  CB  ARG A 163       4.996  14.512 -16.279  1.00 92.20           C  
ATOM   2540  HB2 ARG A 163       4.171  13.836 -16.501  1.00 92.20           H  
ATOM   2541  HB3 ARG A 163       5.444  14.204 -15.334  1.00 92.20           H  
ATOM   2542  O   ARG A 163       3.140  15.757 -18.129  1.00 92.20           O  
ATOM   2543  CG  ARG A 163       6.051  14.427 -17.389  1.00 92.20           C  
ATOM   2544  HG2 ARG A 163       5.571  14.578 -18.355  1.00 92.20           H  
ATOM   2545  HG3 ARG A 163       6.802  15.203 -17.242  1.00 92.20           H  
ATOM   2546  CD  ARG A 163       6.744  13.063 -17.374  1.00 92.20           C  
ATOM   2547  HD2 ARG A 163       6.004  12.270 -17.266  1.00 92.20           H  
ATOM   2548  HD3 ARG A 163       7.388  12.992 -16.498  1.00 92.20           H  
ATOM   2549  NE  ARG A 163       7.591  12.870 -18.562  1.00 92.20           N  
ATOM   2550  HE  ARG A 163       7.905  13.705 -19.037  1.00 92.20           H  
ATOM   2551  NH1 ARG A 163       7.545  10.581 -18.536  1.00 92.20           N  
ATOM   2552 HH11 ARG A 163       7.781   9.687 -18.942  1.00 92.20           H  
ATOM   2553 HH12 ARG A 163       6.756  10.643 -17.908  1.00 92.20           H  
ATOM   2554  NH2 ARG A 163       8.884  11.651 -19.973  1.00 92.20           N  
ATOM   2555 HH21 ARG A 163       9.219  12.507 -20.391  1.00 92.20           H  
ATOM   2556 HH22 ARG A 163       9.164  10.750 -20.335  1.00 92.20           H  
ATOM   2557  CZ  ARG A 163       8.001  11.703 -19.015  1.00 92.20           C  
ATOM   2558  N   SER A 164       4.054  17.735 -17.711  1.00 84.11           N  
ATOM   2559  H   SER A 164       4.626  18.249 -17.056  1.00 84.11           H  
ATOM   2560  CA  SER A 164       3.410  18.515 -18.788  1.00 84.11           C  
ATOM   2561  HA  SER A 164       2.362  18.643 -18.514  1.00 84.11           H  
ATOM   2562  C   SER A 164       3.407  17.947 -20.224  1.00 84.11           C  
ATOM   2563  CB  SER A 164       4.068  19.899 -18.822  1.00 84.11           C  
ATOM   2564  HB2 SER A 164       3.914  20.385 -17.859  1.00 84.11           H  
ATOM   2565  HB3 SER A 164       3.600  20.510 -19.594  1.00 84.11           H  
ATOM   2566  O   SER A 164       2.796  18.556 -21.100  1.00 84.11           O  
ATOM   2567  OG  SER A 164       5.464  19.795 -19.073  1.00 84.11           O  
ATOM   2568  HG  SER A 164       5.847  20.673 -19.001  1.00 84.11           H  
ATOM   2569  N   GLN A 165       4.101  16.842 -20.513  1.00 85.50           N  
ATOM   2570  H   GLN A 165       4.433  16.306 -19.724  1.00 85.50           H  
ATOM   2571  CA  GLN A 165       4.257  16.279 -21.868  1.00 85.50           C  
ATOM   2572  HA  GLN A 165       3.506  16.719 -22.524  1.00 85.50           H  
ATOM   2573  C   GLN A 165       4.028  14.764 -21.944  1.00 85.50           C  
ATOM   2574  CB  GLN A 165       5.647  16.626 -22.425  1.00 85.50           C  
ATOM   2575  HB2 GLN A 165       6.411  16.250 -21.745  1.00 85.50           H  
ATOM   2576  HB3 GLN A 165       5.776  16.136 -23.390  1.00 85.50           H  
ATOM   2577  O   GLN A 165       4.336  14.142 -22.961  1.00 85.50           O  
ATOM   2578  CG  GLN A 165       5.852  18.127 -22.648  1.00 85.50           C  
ATOM   2579  HG2 GLN A 165       5.044  18.507 -23.274  1.00 85.50           H  
ATOM   2580  HG3 GLN A 165       5.825  18.653 -21.693  1.00 85.50           H  
ATOM   2581  CD  GLN A 165       7.183  18.429 -23.327  1.00 85.50           C  
ATOM   2582  NE2 GLN A 165       7.366  19.635 -23.818  1.00 85.50           N  
ATOM   2583 HE21 GLN A 165       8.258  19.796 -24.263  1.00 85.50           H  
ATOM   2584 HE22 GLN A 165       6.635  20.328 -23.746  1.00 85.50           H  
ATOM   2585  OE1 GLN A 165       8.086  17.615 -23.431  1.00 85.50           O  
ATOM   2586  N   SER A 166       3.526  14.146 -20.882  1.00 91.08           N  
ATOM   2587  H   SER A 166       3.189  14.685 -20.098  1.00 91.08           H  
ATOM   2588  CA  SER A 166       3.161  12.731 -20.878  1.00 91.08           C  
ATOM   2589  HA  SER A 166       3.044  12.363 -21.897  1.00 91.08           H  
ATOM   2590  C   SER A 166       1.844  12.564 -20.161  1.00 91.08           C  
ATOM   2591  CB  SER A 166       4.206  11.881 -20.165  1.00 91.08           C  
ATOM   2592  HB2 SER A 166       3.925  10.830 -20.233  1.00 91.08           H  
ATOM   2593  HB3 SER A 166       5.178  12.016 -20.641  1.00 91.08           H  
ATOM   2594  O   SER A 166       1.523  13.385 -19.322  1.00 91.08           O  
ATOM   2595  OG  SER A 166       4.287  12.251 -18.806  1.00 91.08           O  
ATOM   2596  HG  SER A 166       3.437  12.586 -18.513  1.00 91.08           H  
ATOM   2597  N   HIS A 167       1.158  11.466 -20.434  1.00 95.08           N  
ATOM   2598  H   HIS A 167       1.540  10.780 -21.070  1.00 95.08           H  
ATOM   2599  CA  HIS A 167      -0.031  11.112 -19.689  1.00 95.08           C  
ATOM   2600  HA  HIS A 167      -0.231  11.864 -18.926  1.00 95.08           H  
ATOM   2601  C   HIS A 167       0.237   9.785 -18.983  1.00 95.08           C  
ATOM   2602  CB  HIS A 167      -1.216  11.108 -20.657  1.00 95.08           C  
ATOM   2603  HB2 HIS A 167      -1.070  10.343 -21.419  1.00 95.08           H  
ATOM   2604  HB3 HIS A 167      -1.264  12.082 -21.145  1.00 95.08           H  
ATOM   2605  O   HIS A 167      -0.023   8.709 -19.527  1.00 95.08           O  
ATOM   2606  CG  HIS A 167      -2.526  10.884 -19.964  1.00 95.08           C  
ATOM   2607  CD2 HIS A 167      -3.749  10.788 -20.563  1.00 95.08           C  
ATOM   2608  HD2 HIS A 167      -3.942  10.831 -21.625  1.00 95.08           H  
ATOM   2609  ND1 HIS A 167      -2.729  10.862 -18.603  1.00 95.08           N  
ATOM   2610  HD1 HIS A 167      -2.104  11.283 -17.931  1.00 95.08           H  
ATOM   2611  CE1 HIS A 167      -4.044  10.709 -18.399  1.00 95.08           C  
ATOM   2612  HE1 HIS A 167      -4.519  10.771 -17.431  1.00 95.08           H  
ATOM   2613  NE2 HIS A 167      -4.709  10.653 -19.563  1.00 95.08           N  
ATOM   2614  N   CYS A 168       0.788   9.853 -17.772  1.00 97.37           N  
ATOM   2615  H   CYS A 168       0.907  10.764 -17.354  1.00 97.37           H  
ATOM   2616  CA  CYS A 168       1.274   8.688 -17.034  1.00 97.37           C  
ATOM   2617  HA  CYS A 168       2.094   8.234 -17.590  1.00 97.37           H  
ATOM   2618  C   CYS A 168       0.172   7.634 -16.861  1.00 97.37           C  
ATOM   2619  CB  CYS A 168       1.794   9.165 -15.675  1.00 97.37           C  
ATOM   2620  HB2 CYS A 168       2.019   8.295 -15.058  1.00 97.37           H  
ATOM   2621  HB3 CYS A 168       1.002   9.732 -15.186  1.00 97.37           H  
ATOM   2622  O   CYS A 168       0.388   6.450 -17.109  1.00 97.37           O  
ATOM   2623  SG  CYS A 168       3.264  10.227 -15.741  1.00 97.37           S  
ATOM   2624  N   ALA A 169      -1.049   8.056 -16.532  1.00 97.66           N  
ATOM   2625  H   ALA A 169      -1.185   9.041 -16.353  1.00 97.66           H  
ATOM   2626  CA  ALA A 169      -2.178   7.139 -16.391  1.00 97.66           C  
ATOM   2627  HA  ALA A 169      -1.930   6.394 -15.635  1.00 97.66           H  
ATOM   2628  C   ALA A 169      -2.503   6.374 -17.689  1.00 97.66           C  
ATOM   2629  CB  ALA A 169      -3.374   7.949 -15.901  1.00 97.66           C  
ATOM   2630  HB1 ALA A 169      -3.667   8.678 -16.657  1.00 97.66           H  
ATOM   2631  HB2 ALA A 169      -4.206   7.271 -15.713  1.00 97.66           H  
ATOM   2632  HB3 ALA A 169      -3.125   8.464 -14.974  1.00 97.66           H  
ATOM   2633  O   ALA A 169      -2.895   5.207 -17.642  1.00 97.66           O  
ATOM   2634  N   LYS A 170      -2.290   6.992 -18.856  1.00 96.74           N  
ATOM   2635  H   LYS A 170      -1.891   7.920 -18.833  1.00 96.74           H  
ATOM   2636  CA  LYS A 170      -2.445   6.344 -20.162  1.00 96.74           C  
ATOM   2637  HA  LYS A 170      -3.356   5.745 -20.146  1.00 96.74           H  
ATOM   2638  C   LYS A 170      -1.291   5.382 -20.457  1.00 96.74           C  
ATOM   2639  CB  LYS A 170      -2.598   7.439 -21.221  1.00 96.74           C  
ATOM   2640  HB2 LYS A 170      -3.413   8.094 -20.913  1.00 96.74           H  
ATOM   2641  HB3 LYS A 170      -1.679   8.022 -21.279  1.00 96.74           H  
ATOM   2642  O   LYS A 170      -1.548   4.245 -20.853  1.00 96.74           O  
ATOM   2643  CG  LYS A 170      -2.917   6.887 -22.611  1.00 96.74           C  
ATOM   2644  HG2 LYS A 170      -3.832   6.296 -22.568  1.00 96.74           H  
ATOM   2645  HG3 LYS A 170      -2.096   6.261 -22.961  1.00 96.74           H  
ATOM   2646  CD  LYS A 170      -3.107   8.061 -23.572  1.00 96.74           C  
ATOM   2647  HD2 LYS A 170      -3.924   8.685 -23.209  1.00 96.74           H  
ATOM   2648  HD3 LYS A 170      -2.191   8.651 -23.598  1.00 96.74           H  
ATOM   2649  CE  LYS A 170      -3.433   7.545 -24.972  1.00 96.74           C  
ATOM   2650  HE2 LYS A 170      -4.328   6.926 -24.911  1.00 96.74           H  
ATOM   2651  HE3 LYS A 170      -2.607   6.919 -25.309  1.00 96.74           H  
ATOM   2652  NZ  LYS A 170      -3.646   8.679 -25.901  1.00 96.74           N  
ATOM   2653  HZ1 LYS A 170      -4.402   9.256 -25.562  1.00 96.74           H  
ATOM   2654  HZ2 LYS A 170      -2.811   9.246 -25.937  1.00 96.74           H  
ATOM   2655  HZ3 LYS A 170      -3.866   8.347 -26.829  1.00 96.74           H  
ATOM   2656  N   ASP A 171      -0.052   5.797 -20.201  1.00 95.36           N  
ATOM   2657  H   ASP A 171       0.070   6.756 -19.908  1.00 95.36           H  
ATOM   2658  CA  ASP A 171       1.160   4.996 -20.444  1.00 95.36           C  
ATOM   2659  HA  ASP A 171       1.176   4.684 -21.488  1.00 95.36           H  
ATOM   2660  C   ASP A 171       1.198   3.721 -19.578  1.00 95.36           C  
ATOM   2661  CB  ASP A 171       2.407   5.863 -20.178  1.00 95.36           C  
ATOM   2662  HB2 ASP A 171       2.359   6.256 -19.162  1.00 95.36           H  
ATOM   2663  HB3 ASP A 171       3.289   5.224 -20.244  1.00 95.36           H  
ATOM   2664  O   ASP A 171       1.509   2.623 -20.056  1.00 95.36           O  
ATOM   2665  CG  ASP A 171       2.595   7.027 -21.164  1.00 95.36           C  
ATOM   2666  OD1 ASP A 171       2.009   6.971 -22.271  1.00 95.36           O  
ATOM   2667  OD2 ASP A 171       3.357   7.959 -20.816  1.00 95.36           O  
ATOM   2668  N   TYR A 172       0.810   3.850 -18.307  1.00 95.99           N  
ATOM   2669  H   TYR A 172       0.615   4.783 -17.971  1.00 95.99           H  
ATOM   2670  CA  TYR A 172       0.735   2.747 -17.346  1.00 95.99           C  
ATOM   2671  HA  TYR A 172       1.451   1.981 -17.647  1.00 95.99           H  
ATOM   2672  C   TYR A 172      -0.634   2.051 -17.324  1.00 95.99           C  
ATOM   2673  CB  TYR A 172       1.179   3.245 -15.965  1.00 95.99           C  
ATOM   2674  HB2 TYR A 172       0.993   2.461 -15.231  1.00 95.99           H  
ATOM   2675  HB3 TYR A 172       0.585   4.112 -15.677  1.00 95.99           H  
ATOM   2676  O   TYR A 172      -0.767   0.997 -16.705  1.00 95.99           O  
ATOM   2677  CG  TYR A 172       2.657   3.593 -15.920  1.00 95.99           C  
ATOM   2678  CD1 TYR A 172       3.605   2.576 -15.704  1.00 95.99           C  
ATOM   2679  HD1 TYR A 172       3.276   1.567 -15.503  1.00 95.99           H  
ATOM   2680  CD2 TYR A 172       3.096   4.914 -16.129  1.00 95.99           C  
ATOM   2681  HD2 TYR A 172       2.386   5.710 -16.292  1.00 95.99           H  
ATOM   2682  CE1 TYR A 172       4.980   2.878 -15.689  1.00 95.99           C  
ATOM   2683  HE1 TYR A 172       5.696   2.099 -15.473  1.00 95.99           H  
ATOM   2684  CE2 TYR A 172       4.467   5.216 -16.142  1.00 95.99           C  
ATOM   2685  HE2 TYR A 172       4.808   6.220 -16.344  1.00 95.99           H  
ATOM   2686  OH  TYR A 172       6.732   4.516 -15.838  1.00 95.99           O  
ATOM   2687  HH  TYR A 172       7.226   3.751 -15.532  1.00 95.99           H  
ATOM   2688  CZ  TYR A 172       5.411   4.204 -15.896  1.00 95.99           C  
ATOM   2689  N   SER A 173      -1.624   2.583 -18.051  1.00 96.81           N  
ATOM   2690  H   SER A 173      -1.444   3.471 -18.498  1.00 96.81           H  
ATOM   2691  CA  SER A 173      -2.974   2.017 -18.195  1.00 96.81           C  
ATOM   2692  HA  SER A 173      -3.581   2.752 -18.723  1.00 96.81           H  
ATOM   2693  C   SER A 173      -3.675   1.779 -16.852  1.00 96.81           C  
ATOM   2694  CB  SER A 173      -2.938   0.750 -19.058  1.00 96.81           C  
ATOM   2695  HB2 SER A 173      -2.427  -0.046 -18.517  1.00 96.81           H  
ATOM   2696  HB3 SER A 173      -3.959   0.428 -19.264  1.00 96.81           H  
ATOM   2697  O   SER A 173      -4.197   0.697 -16.595  1.00 96.81           O  
ATOM   2698  OG  SER A 173      -2.269   0.981 -20.287  1.00 96.81           O  
ATOM   2699  HG  SER A 173      -2.071   1.918 -20.350  1.00 96.81           H  
ATOM   2700  N   THR A 174      -3.643   2.773 -15.967  1.00 98.01           N  
ATOM   2701  H   THR A 174      -3.243   3.657 -16.249  1.00 98.01           H  
ATOM   2702  CA  THR A 174      -4.238   2.691 -14.627  1.00 98.01           C  
ATOM   2703  HA  THR A 174      -5.214   2.213 -14.704  1.00 98.01           H  
ATOM   2704  C   THR A 174      -4.449   4.080 -14.030  1.00 98.01           C  
ATOM   2705  CB  THR A 174      -3.370   1.817 -13.710  1.00 98.01           C  
ATOM   2706  HB  THR A 174      -3.173   0.866 -14.205  1.00 98.01           H  
ATOM   2707  O   THR A 174      -3.909   5.065 -14.532  1.00 98.01           O  
ATOM   2708  CG2 THR A 174      -2.039   2.441 -13.305  1.00 98.01           C  
ATOM   2709 HG21 THR A 174      -1.472   1.712 -12.725  1.00 98.01           H  
ATOM   2710 HG22 THR A 174      -1.468   2.709 -14.194  1.00 98.01           H  
ATOM   2711 HG23 THR A 174      -2.212   3.325 -12.691  1.00 98.01           H  
ATOM   2712  OG1 THR A 174      -4.081   1.554 -12.534  1.00 98.01           O  
ATOM   2713  HG1 THR A 174      -3.788   0.697 -12.215  1.00 98.01           H  
ATOM   2714  N   GLY A 175      -5.239   4.175 -12.964  1.00 98.39           N  
ATOM   2715  H   GLY A 175      -5.597   3.313 -12.580  1.00 98.39           H  
ATOM   2716  CA  GLY A 175      -5.411   5.397 -12.185  1.00 98.39           C  
ATOM   2717  HA2 GLY A 175      -6.445   5.495 -11.855  1.00 98.39           H  
ATOM   2718  HA3 GLY A 175      -5.179   6.241 -12.835  1.00 98.39           H  
ATOM   2719  C   GLY A 175      -4.503   5.452 -10.960  1.00 98.39           C  
ATOM   2720  O   GLY A 175      -4.373   4.460 -10.239  1.00 98.39           O  
ATOM   2721  N   TRP A 176      -3.886   6.607 -10.712  1.00 98.48           N  
ATOM   2722  H   TRP A 176      -4.087   7.392 -11.315  1.00 98.48           H  
ATOM   2723  CA  TRP A 176      -3.022   6.852  -9.553  1.00 98.48           C  
ATOM   2724  HA  TRP A 176      -3.521   6.468  -8.663  1.00 98.48           H  
ATOM   2725  C   TRP A 176      -2.780   8.352  -9.344  1.00 98.48           C  
ATOM   2726  CB  TRP A 176      -1.679   6.117  -9.735  1.00 98.48           C  
ATOM   2727  HB2 TRP A 176      -1.847   5.153 -10.214  1.00 98.48           H  
ATOM   2728  HB3 TRP A 176      -1.045   6.702 -10.401  1.00 98.48           H  
ATOM   2729  O   TRP A 176      -3.081   9.178 -10.210  1.00 98.48           O  
ATOM   2730  CG  TRP A 176      -0.913   5.846  -8.479  1.00 98.48           C  
ATOM   2731  CD1 TRP A 176       0.368   6.208  -8.249  1.00 98.48           C  
ATOM   2732  HD1 TRP A 176       0.992   6.736  -8.956  1.00 98.48           H  
ATOM   2733  CD2 TRP A 176      -1.342   5.120  -7.287  1.00 98.48           C  
ATOM   2734  CE2 TRP A 176      -0.255   5.095  -6.363  1.00 98.48           C  
ATOM   2735  CE3 TRP A 176      -2.536   4.475  -6.897  1.00 98.48           C  
ATOM   2736  HE3 TRP A 176      -3.373   4.460  -7.579  1.00 98.48           H  
ATOM   2737  NE1 TRP A 176       0.762   5.764  -7.003  1.00 98.48           N  
ATOM   2738  HE1 TRP A 176       1.710   5.836  -6.662  1.00 98.48           H  
ATOM   2739  CH2 TRP A 176      -1.556   3.864  -4.747  1.00 98.48           C  
ATOM   2740  HH2 TRP A 176      -1.649   3.404  -3.774  1.00 98.48           H  
ATOM   2741  CZ2 TRP A 176      -0.346   4.471  -5.114  1.00 98.48           C  
ATOM   2742  HZ2 TRP A 176       0.499   4.482  -4.441  1.00 98.48           H  
ATOM   2743  CZ3 TRP A 176      -2.646   3.861  -5.635  1.00 98.48           C  
ATOM   2744  HZ3 TRP A 176      -3.574   3.395  -5.340  1.00 98.48           H  
ATOM   2745  N   TRP A 177      -2.187   8.704  -8.207  1.00 98.29           N  
ATOM   2746  H   TRP A 177      -1.963   7.977  -7.543  1.00 98.29           H  
ATOM   2747  CA  TRP A 177      -1.667  10.043  -7.924  1.00 98.29           C  
ATOM   2748  HA  TRP A 177      -2.344  10.801  -8.317  1.00 98.29           H  
ATOM   2749  C   TRP A 177      -0.311  10.246  -8.606  1.00 98.29           C  
ATOM   2750  CB  TRP A 177      -1.595  10.214  -6.405  1.00 98.29           C  
ATOM   2751  HB2 TRP A 177      -1.126  11.168  -6.163  1.00 98.29           H  
ATOM   2752  HB3 TRP A 177      -0.973   9.428  -5.976  1.00 98.29           H  
ATOM   2753  O   TRP A 177       0.725  10.206  -7.962  1.00 98.29           O  
ATOM   2754  CG  TRP A 177      -2.920  10.206  -5.734  1.00 98.29           C  
ATOM   2755  CD1 TRP A 177      -3.768  11.255  -5.678  1.00 98.29           C  
ATOM   2756  HD1 TRP A 177      -3.569  12.232  -6.093  1.00 98.29           H  
ATOM   2757  CD2 TRP A 177      -3.555   9.124  -4.998  1.00 98.29           C  
ATOM   2758  CE2 TRP A 177      -4.794   9.608  -4.481  1.00 98.29           C  
ATOM   2759  CE3 TRP A 177      -3.207   7.786  -4.715  1.00 98.29           C  
ATOM   2760  HE3 TRP A 177      -2.266   7.395  -5.074  1.00 98.29           H  
ATOM   2761  NE1 TRP A 177      -4.871  10.912  -4.926  1.00 98.29           N  
ATOM   2762  HE1 TRP A 177      -5.601  11.575  -4.709  1.00 98.29           H  
ATOM   2763  CH2 TRP A 177      -5.272   7.475  -3.448  1.00 98.29           C  
ATOM   2764  HH2 TRP A 177      -5.911   6.851  -2.841  1.00 98.29           H  
ATOM   2765  CZ2 TRP A 177      -5.650   8.800  -3.723  1.00 98.29           C  
ATOM   2766  HZ2 TRP A 177      -6.579   9.203  -3.346  1.00 98.29           H  
ATOM   2767  CZ3 TRP A 177      -4.057   6.968  -3.947  1.00 98.29           C  
ATOM   2768  HZ3 TRP A 177      -3.763   5.953  -3.726  1.00 98.29           H  
ATOM   2769  N   PHE A 178      -0.269  10.332  -9.934  1.00 97.91           N  
ATOM   2770  H   PHE A 178      -1.140  10.364 -10.445  1.00 97.91           H  
ATOM   2771  CA  PHE A 178       1.002  10.377 -10.664  1.00 97.91           C  
ATOM   2772  HA  PHE A 178       1.648   9.595 -10.266  1.00 97.91           H  
ATOM   2773  C   PHE A 178       1.740  11.714 -10.478  1.00 97.91           C  
ATOM   2774  CB  PHE A 178       0.776  10.062 -12.145  1.00 97.91           C  
ATOM   2775  HB2 PHE A 178       1.700  10.257 -12.688  1.00 97.91           H  
ATOM   2776  HB3 PHE A 178       0.019  10.745 -12.531  1.00 97.91           H  
ATOM   2777  O   PHE A 178       1.168  12.789 -10.646  1.00 97.91           O  
ATOM   2778  CG  PHE A 178       0.346   8.637 -12.435  1.00 97.91           C  
ATOM   2779  CD1 PHE A 178       1.296   7.601 -12.490  1.00 97.91           C  
ATOM   2780  HD1 PHE A 178       2.337   7.815 -12.297  1.00 97.91           H  
ATOM   2781  CD2 PHE A 178      -1.006   8.347 -12.686  1.00 97.91           C  
ATOM   2782  HD2 PHE A 178      -1.745   9.130 -12.601  1.00 97.91           H  
ATOM   2783  CE1 PHE A 178       0.903   6.294 -12.824  1.00 97.91           C  
ATOM   2784  HE1 PHE A 178       1.635   5.502 -12.884  1.00 97.91           H  
ATOM   2785  CE2 PHE A 178      -1.402   7.044 -13.029  1.00 97.91           C  
ATOM   2786  HE2 PHE A 178      -2.441   6.827 -13.228  1.00 97.91           H  
ATOM   2787  CZ  PHE A 178      -0.446   6.019 -13.106  1.00 97.91           C  
ATOM   2788  HZ  PHE A 178      -0.748   5.020 -13.384  1.00 97.91           H  
ATOM   2789  N   HIS A 179       3.044  11.627 -10.201  1.00 94.90           N  
ATOM   2790  H   HIS A 179       3.436  10.699 -10.129  1.00 94.90           H  
ATOM   2791  CA  HIS A 179       3.972  12.751 -10.304  1.00 94.90           C  
ATOM   2792  HA  HIS A 179       3.401  13.675 -10.214  1.00 94.90           H  
ATOM   2793  C   HIS A 179       4.608  12.769 -11.706  1.00 94.90           C  
ATOM   2794  CB  HIS A 179       4.980  12.747  -9.138  1.00 94.90           C  
ATOM   2795  HB2 HIS A 179       5.643  11.886  -9.213  1.00 94.90           H  
ATOM   2796  HB3 HIS A 179       4.441  12.646  -8.196  1.00 94.90           H  
ATOM   2797  O   HIS A 179       4.053  13.362 -12.623  1.00 94.90           O  
ATOM   2798  CG  HIS A 179       5.799  14.015  -9.080  1.00 94.90           C  
ATOM   2799  CD2 HIS A 179       5.448  15.190  -8.468  1.00 94.90           C  
ATOM   2800  HD2 HIS A 179       4.543  15.372  -7.907  1.00 94.90           H  
ATOM   2801  ND1 HIS A 179       7.035  14.217  -9.655  1.00 94.90           N  
ATOM   2802  HD1 HIS A 179       7.611  13.513 -10.093  1.00 94.90           H  
ATOM   2803  CE1 HIS A 179       7.407  15.484  -9.407  1.00 94.90           C  
ATOM   2804  HE1 HIS A 179       8.342  15.931  -9.708  1.00 94.90           H  
ATOM   2805  NE2 HIS A 179       6.467  16.120  -8.700  1.00 94.90           N  
ATOM   2806  N   SER A 180       5.759  12.104 -11.900  1.00 94.01           N  
ATOM   2807  H   SER A 180       6.134  11.592 -11.114  1.00 94.01           H  
ATOM   2808  CA  SER A 180       6.523  12.118 -13.165  1.00 94.01           C  
ATOM   2809  HA  SER A 180       5.822  12.180 -13.997  1.00 94.01           H  
ATOM   2810  C   SER A 180       7.379  10.844 -13.375  1.00 94.01           C  
ATOM   2811  CB  SER A 180       7.376  13.397 -13.179  1.00 94.01           C  
ATOM   2812  HB2 SER A 180       8.116  13.341 -12.381  1.00 94.01           H  
ATOM   2813  HB3 SER A 180       6.728  14.252 -12.986  1.00 94.01           H  
ATOM   2814  O   SER A 180       8.602  10.890 -13.401  1.00 94.01           O  
ATOM   2815  OG  SER A 180       8.038  13.613 -14.406  1.00 94.01           O  
ATOM   2816  HG  SER A 180       8.553  14.419 -14.318  1.00 94.01           H  
ATOM   2817  N   CYS A 181       6.824   9.636 -13.473  1.00 95.00           N  
ATOM   2818  H   CYS A 181       7.480   8.886 -13.637  1.00 95.00           H  
ATOM   2819  CA  CYS A 181       5.412   9.283 -13.332  1.00 95.00           C  
ATOM   2820  HA  CYS A 181       4.790  10.162 -13.498  1.00 95.00           H  
ATOM   2821  C   CYS A 181       5.081   8.784 -11.923  1.00 95.00           C  
ATOM   2822  CB  CYS A 181       5.046   8.245 -14.399  1.00 95.00           C  
ATOM   2823  HB2 CYS A 181       4.104   7.775 -14.119  1.00 95.00           H  
ATOM   2824  HB3 CYS A 181       5.807   7.465 -14.438  1.00 95.00           H  
ATOM   2825  O   CYS A 181       4.116   9.254 -11.327  1.00 95.00           O  
ATOM   2826  SG  CYS A 181       4.823   8.953 -16.050  1.00 95.00           S  
ATOM   2827  N   HIS A 182       5.869   7.870 -11.353  1.00 96.33           N  
ATOM   2828  H   HIS A 182       6.671   7.497 -11.841  1.00 96.33           H  
ATOM   2829  CA  HIS A 182       5.581   7.322 -10.028  1.00 96.33           C  
ATOM   2830  HA  HIS A 182       5.195   8.120  -9.394  1.00 96.33           H  
ATOM   2831  C   HIS A 182       6.821   6.753  -9.328  1.00 96.33           C  
ATOM   2832  CB  HIS A 182       4.497   6.243 -10.163  1.00 96.33           C  
ATOM   2833  HB2 HIS A 182       4.255   5.895  -9.159  1.00 96.33           H  
ATOM   2834  HB3 HIS A 182       3.593   6.666 -10.602  1.00 96.33           H  
ATOM   2835  O   HIS A 182       7.759   6.311  -9.988  1.00 96.33           O  
ATOM   2836  CG  HIS A 182       4.898   5.024 -10.935  1.00 96.33           C  
ATOM   2837  CD2 HIS A 182       4.753   4.804 -12.277  1.00 96.33           C  
ATOM   2838  HD2 HIS A 182       4.339   5.491 -13.001  1.00 96.33           H  
ATOM   2839  ND1 HIS A 182       5.418   3.880 -10.382  1.00 96.33           N  
ATOM   2840  HD1 HIS A 182       5.587   3.709  -9.401  1.00 96.33           H  
ATOM   2841  CE1 HIS A 182       5.561   2.979 -11.362  1.00 96.33           C  
ATOM   2842  HE1 HIS A 182       5.876   1.956 -11.219  1.00 96.33           H  
ATOM   2843  NE2 HIS A 182       5.197   3.511 -12.538  1.00 96.33           N  
ATOM   2844  N   SER A 183       6.794   6.730  -7.993  1.00 96.05           N  
ATOM   2845  H   SER A 183       6.032   7.186  -7.512  1.00 96.05           H  
ATOM   2846  CA  SER A 183       7.709   5.954  -7.143  1.00 96.05           C  
ATOM   2847  HA  SER A 183       8.568   5.635  -7.734  1.00 96.05           H  
ATOM   2848  C   SER A 183       7.064   4.685  -6.583  1.00 96.05           C  
ATOM   2849  CB  SER A 183       8.237   6.812  -5.993  1.00 96.05           C  
ATOM   2850  HB2 SER A 183       8.857   7.608  -6.407  1.00 96.05           H  
ATOM   2851  HB3 SER A 183       8.850   6.207  -5.326  1.00 96.05           H  
ATOM   2852  O   SER A 183       7.774   3.801  -6.128  1.00 96.05           O  
ATOM   2853  OG  SER A 183       7.177   7.401  -5.269  1.00 96.05           O  
ATOM   2854  HG  SER A 183       6.767   6.770  -4.673  1.00 96.05           H  
ATOM   2855  N   SER A 184       5.737   4.559  -6.637  1.00 97.66           N  
ATOM   2856  H   SER A 184       5.191   5.370  -6.891  1.00 97.66           H  
ATOM   2857  CA  SER A 184       4.976   3.329  -6.371  1.00 97.66           C  
ATOM   2858  HA  SER A 184       5.598   2.462  -6.592  1.00 97.66           H  
ATOM   2859  C   SER A 184       3.740   3.266  -7.270  1.00 97.66           C  
ATOM   2860  CB  SER A 184       4.541   3.246  -4.904  1.00 97.66           C  
ATOM   2861  HB2 SER A 184       5.418   3.123  -4.268  1.00 97.66           H  
ATOM   2862  HB3 SER A 184       3.909   2.368  -4.773  1.00 97.66           H  
ATOM   2863  O   SER A 184       3.233   4.301  -7.694  1.00 97.66           O  
ATOM   2864  OG  SER A 184       3.817   4.392  -4.502  1.00 97.66           O  
ATOM   2865  HG  SER A 184       4.442   5.084  -4.274  1.00 97.66           H  
ATOM   2866  N   LEU A 185       3.255   2.063  -7.584  1.00 98.09           N  
ATOM   2867  H   LEU A 185       3.721   1.241  -7.225  1.00 98.09           H  
ATOM   2868  CA  LEU A 185       2.063   1.877  -8.416  1.00 98.09           C  
ATOM   2869  HA  LEU A 185       1.433   2.760  -8.308  1.00 98.09           H  
ATOM   2870  C   LEU A 185       1.248   0.673  -7.939  1.00 98.09           C  
ATOM   2871  CB  LEU A 185       2.489   1.757  -9.892  1.00 98.09           C  
ATOM   2872  HB2 LEU A 185       3.026   0.820 -10.039  1.00 98.09           H  
ATOM   2873  HB3 LEU A 185       3.170   2.577 -10.124  1.00 98.09           H  
ATOM   2874  O   LEU A 185       1.367  -0.432  -8.462  1.00 98.09           O  
ATOM   2875  CG  LEU A 185       1.325   1.823 -10.891  1.00 98.09           C  
ATOM   2876  HG  LEU A 185       0.579   1.069 -10.638  1.00 98.09           H  
ATOM   2877  CD1 LEU A 185       0.659   3.200 -10.859  1.00 98.09           C  
ATOM   2878 HD11 LEU A 185       0.083   3.323  -9.942  1.00 98.09           H  
ATOM   2879 HD12 LEU A 185       1.416   3.982 -10.917  1.00 98.09           H  
ATOM   2880 HD13 LEU A 185      -0.022   3.308 -11.703  1.00 98.09           H  
ATOM   2881  CD2 LEU A 185       1.834   1.536 -12.303  1.00 98.09           C  
ATOM   2882 HD21 LEU A 185       2.309   0.555 -12.329  1.00 98.09           H  
ATOM   2883 HD22 LEU A 185       2.569   2.286 -12.598  1.00 98.09           H  
ATOM   2884 HD23 LEU A 185       1.003   1.543 -13.007  1.00 98.09           H  
ATOM   2885  N   LEU A 186       0.395   0.878  -6.934  1.00 98.35           N  
ATOM   2886  H   LEU A 186       0.341   1.803  -6.532  1.00 98.35           H  
ATOM   2887  CA  LEU A 186      -0.394  -0.206  -6.325  1.00 98.35           C  
ATOM   2888  HA  LEU A 186       0.233  -1.095  -6.273  1.00 98.35           H  
ATOM   2889  C   LEU A 186      -1.630  -0.604  -7.154  1.00 98.35           C  
ATOM   2890  CB  LEU A 186      -0.771   0.193  -4.891  1.00 98.35           C  
ATOM   2891  HB2 LEU A 186      -1.424   1.065  -4.925  1.00 98.35           H  
ATOM   2892  HB3 LEU A 186      -1.333  -0.629  -4.448  1.00 98.35           H  
ATOM   2893  O   LEU A 186      -2.215  -1.673  -6.971  1.00 98.35           O  
ATOM   2894  CG  LEU A 186       0.432   0.501  -3.978  1.00 98.35           C  
ATOM   2895  HG  LEU A 186       0.960   1.381  -4.346  1.00 98.35           H  
ATOM   2896  CD1 LEU A 186      -0.070   0.815  -2.571  1.00 98.35           C  
ATOM   2897 HD11 LEU A 186      -0.669  -0.009  -2.182  1.00 98.35           H  
ATOM   2898 HD12 LEU A 186      -0.678   1.719  -2.594  1.00 98.35           H  
ATOM   2899 HD13 LEU A 186       0.778   0.992  -1.909  1.00 98.35           H  
ATOM   2900  CD2 LEU A 186       1.416  -0.672  -3.931  1.00 98.35           C  
ATOM   2901 HD21 LEU A 186       2.070  -0.591  -3.062  1.00 98.35           H  
ATOM   2902 HD22 LEU A 186       2.034  -0.670  -4.829  1.00 98.35           H  
ATOM   2903 HD23 LEU A 186       0.879  -1.619  -3.872  1.00 98.35           H  
ATOM   2904  N   THR A 187      -2.011   0.237  -8.110  1.00 98.27           N  
ATOM   2905  H   THR A 187      -1.540   1.128  -8.178  1.00 98.27           H  
ATOM   2906  CA  THR A 187      -3.081   0.003  -9.087  1.00 98.27           C  
ATOM   2907  HA  THR A 187      -3.782  -0.734  -8.693  1.00 98.27           H  
ATOM   2908  C   THR A 187      -2.555  -0.549 -10.413  1.00 98.27           C  
ATOM   2909  CB  THR A 187      -3.863   1.297  -9.315  1.00 98.27           C  
ATOM   2910  HB  THR A 187      -4.583   1.161 -10.121  1.00 98.27           H  
ATOM   2911  O   THR A 187      -3.323  -0.706 -11.358  1.00 98.27           O  
ATOM   2912  CG2 THR A 187      -4.626   1.720  -8.059  1.00 98.27           C  
ATOM   2913 HG21 THR A 187      -5.314   0.931  -7.758  1.00 98.27           H  
ATOM   2914 HG22 THR A 187      -3.931   1.911  -7.242  1.00 98.27           H  
ATOM   2915 HG23 THR A 187      -5.191   2.629  -8.264  1.00 98.27           H  
ATOM   2916  OG1 THR A 187      -2.940   2.306  -9.641  1.00 98.27           O  
ATOM   2917  HG1 THR A 187      -3.437   3.081  -9.912  1.00 98.27           H  
ATOM   2918  N   GLY A 188      -1.262  -0.878 -10.500  1.00 97.43           N  
ATOM   2919  H   GLY A 188      -0.658  -0.706  -9.709  1.00 97.43           H  
ATOM   2920  CA  GLY A 188      -0.660  -1.460 -11.697  1.00 97.43           C  
ATOM   2921  HA2 GLY A 188      -0.814  -0.787 -12.540  1.00 97.43           H  
ATOM   2922  HA3 GLY A 188       0.415  -1.560 -11.549  1.00 97.43           H  
ATOM   2923  C   GLY A 188      -1.233  -2.832 -12.068  1.00 97.43           C  
ATOM   2924  O   GLY A 188      -2.081  -3.409 -11.371  1.00 97.43           O  
ATOM   2925  N   ASP A 189      -0.758  -3.366 -13.187  1.00 96.33           N  
ATOM   2926  H   ASP A 189       0.003  -2.902 -13.661  1.00 96.33           H  
ATOM   2927  CA  ASP A 189      -1.240  -4.623 -13.752  1.00 96.33           C  
ATOM   2928  HA  ASP A 189      -2.246  -4.827 -13.387  1.00 96.33           H  
ATOM   2929  C   ASP A 189      -0.337  -5.790 -13.329  1.00 96.33           C  
ATOM   2930  CB  ASP A 189      -1.353  -4.473 -15.275  1.00 96.33           C  
ATOM   2931  HB2 ASP A 189      -0.373  -4.229 -15.684  1.00 96.33           H  
ATOM   2932  HB3 ASP A 189      -2.022  -3.640 -15.494  1.00 96.33           H  
ATOM   2933  O   ASP A 189       0.820  -5.880 -13.747  1.00 96.33           O  
ATOM   2934  CG  ASP A 189      -1.892  -5.722 -15.978  1.00 96.33           C  
ATOM   2935  OD1 ASP A 189      -2.130  -6.741 -15.289  1.00 96.33           O  
ATOM   2936  OD2 ASP A 189      -2.014  -5.658 -17.219  1.00 96.33           O  
ATOM   2937  N   PHE A 190      -0.875  -6.723 -12.537  1.00 94.55           N  
ATOM   2938  H   PHE A 190      -1.854  -6.640 -12.300  1.00 94.55           H  
ATOM   2939  CA  PHE A 190      -0.161  -7.933 -12.114  1.00 94.55           C  
ATOM   2940  HA  PHE A 190       0.671  -7.653 -11.468  1.00 94.55           H  
ATOM   2941  C   PHE A 190       0.429  -8.731 -13.291  1.00 94.55           C  
ATOM   2942  CB  PHE A 190      -1.125  -8.840 -11.339  1.00 94.55           C  
ATOM   2943  HB2 PHE A 190      -0.687  -9.837 -11.290  1.00 94.55           H  
ATOM   2944  HB3 PHE A 190      -2.056  -8.937 -11.897  1.00 94.55           H  
ATOM   2945  O   PHE A 190       1.485  -9.355 -13.151  1.00 94.55           O  
ATOM   2946  CG  PHE A 190      -1.415  -8.416  -9.915  1.00 94.55           C  
ATOM   2947  CD1 PHE A 190      -0.394  -8.472  -8.948  1.00 94.55           C  
ATOM   2948  HD1 PHE A 190       0.615  -8.736  -9.227  1.00 94.55           H  
ATOM   2949  CD2 PHE A 190      -2.723  -8.066  -9.530  1.00 94.55           C  
ATOM   2950  HD2 PHE A 190      -3.517  -8.053 -10.262  1.00 94.55           H  
ATOM   2951  CE1 PHE A 190      -0.694  -8.207  -7.602  1.00 94.55           C  
ATOM   2952  HE1 PHE A 190       0.070  -8.249  -6.840  1.00 94.55           H  
ATOM   2953  CE2 PHE A 190      -3.021  -7.827  -8.176  1.00 94.55           C  
ATOM   2954  HE2 PHE A 190      -4.043  -7.652  -7.875  1.00 94.55           H  
ATOM   2955  CZ  PHE A 190      -2.004  -7.915  -7.210  1.00 94.55           C  
ATOM   2956  HZ  PHE A 190      -2.222  -7.793  -6.159  1.00 94.55           H  
ATOM   2957  N   HIS A 191      -0.217  -8.700 -14.460  1.00 91.94           N  
ATOM   2958  H   HIS A 191      -1.042  -8.125 -14.546  1.00 91.94           H  
ATOM   2959  CA  HIS A 191       0.204  -9.437 -15.651  1.00 91.94           C  
ATOM   2960  HA  HIS A 191       0.616 -10.395 -15.334  1.00 91.94           H  
ATOM   2961  C   HIS A 191       1.305  -8.723 -16.446  1.00 91.94           C  
ATOM   2962  CB  HIS A 191      -1.025  -9.726 -16.518  1.00 91.94           C  
ATOM   2963  HB2 HIS A 191      -1.415  -8.788 -16.914  1.00 91.94           H  
ATOM   2964  HB3 HIS A 191      -0.729 -10.349 -17.362  1.00 91.94           H  
ATOM   2965  O   HIS A 191       1.954  -9.345 -17.286  1.00 91.94           O  
ATOM   2966  CG  HIS A 191      -2.116 -10.431 -15.756  1.00 91.94           C  
ATOM   2967  CD2 HIS A 191      -3.319  -9.892 -15.389  1.00 91.94           C  
ATOM   2968  HD2 HIS A 191      -3.663  -8.893 -15.611  1.00 91.94           H  
ATOM   2969  ND1 HIS A 191      -2.060 -11.706 -15.234  1.00 91.94           N  
ATOM   2970  HD1 HIS A 191      -1.302 -12.364 -15.343  1.00 91.94           H  
ATOM   2971  CE1 HIS A 191      -3.212 -11.934 -14.579  1.00 91.94           C  
ATOM   2972  HE1 HIS A 191      -3.479 -12.847 -14.069  1.00 91.94           H  
ATOM   2973  NE2 HIS A 191      -4.005 -10.860 -14.652  1.00 91.94           N  
ATOM   2974  N   ARG A 192       1.585  -7.450 -16.140  1.00 90.77           N  
ATOM   2975  H   ARG A 192       1.014  -7.006 -15.436  1.00 90.77           H  
ATOM   2976  CA  ARG A 192       2.697  -6.670 -16.712  1.00 90.77           C  
ATOM   2977  HA  ARG A 192       3.079  -7.200 -17.584  1.00 90.77           H  
ATOM   2978  C   ARG A 192       3.887  -6.563 -15.756  1.00 90.77           C  
ATOM   2979  CB  ARG A 192       2.198  -5.300 -17.194  1.00 90.77           C  
ATOM   2980  HB2 ARG A 192       3.049  -4.733 -17.570  1.00 90.77           H  
ATOM   2981  HB3 ARG A 192       1.765  -4.758 -16.352  1.00 90.77           H  
ATOM   2982  O   ARG A 192       4.719  -5.674 -15.903  1.00 90.77           O  
ATOM   2983  CG  ARG A 192       1.176  -5.406 -18.335  1.00 90.77           C  
ATOM   2984  HG2 ARG A 192       1.636  -5.898 -19.192  1.00 90.77           H  
ATOM   2985  HG3 ARG A 192       0.329  -6.012 -18.013  1.00 90.77           H  
ATOM   2986  CD  ARG A 192       0.661  -4.023 -18.757  1.00 90.77           C  
ATOM   2987  HD2 ARG A 192      -0.148  -4.167 -19.474  1.00 90.77           H  
ATOM   2988  HD3 ARG A 192       0.247  -3.524 -17.881  1.00 90.77           H  
ATOM   2989  NE  ARG A 192       1.722  -3.189 -19.368  1.00 90.77           N  
ATOM   2990  HE  ARG A 192       2.620  -3.629 -19.509  1.00 90.77           H  
ATOM   2991  NH1 ARG A 192       0.512  -1.237 -19.536  1.00 90.77           N  
ATOM   2992 HH11 ARG A 192      -0.263  -1.668 -19.052  1.00 90.77           H  
ATOM   2993 HH12 ARG A 192       0.441  -0.264 -19.796  1.00 90.77           H  
ATOM   2994  NH2 ARG A 192       2.604  -1.286 -20.275  1.00 90.77           N  
ATOM   2995 HH21 ARG A 192       2.502  -0.299 -20.463  1.00 90.77           H  
ATOM   2996 HH22 ARG A 192       3.498  -1.740 -20.396  1.00 90.77           H  
ATOM   2997  CZ  ARG A 192       1.607  -1.918 -19.722  1.00 90.77           C  
ATOM   2998  N   SER A 193       4.012  -7.479 -14.797  1.00 84.97           N  
ATOM   2999  H   SER A 193       3.274  -8.162 -14.701  1.00 84.97           H  
ATOM   3000  CA  SER A 193       5.074  -7.461 -13.778  1.00 84.97           C  
ATOM   3001  HA  SER A 193       5.018  -6.514 -13.243  1.00 84.97           H  
ATOM   3002  C   SER A 193       6.498  -7.568 -14.333  1.00 84.97           C  
ATOM   3003  CB  SER A 193       4.834  -8.582 -12.764  1.00 84.97           C  
ATOM   3004  HB2 SER A 193       3.878  -8.413 -12.268  1.00 84.97           H  
ATOM   3005  HB3 SER A 193       5.625  -8.578 -12.014  1.00 84.97           H  
ATOM   3006  O   SER A 193       7.432  -7.163 -13.658  1.00 84.97           O  
ATOM   3007  OG  SER A 193       4.785  -9.846 -13.401  1.00 84.97           O  
ATOM   3008  HG  SER A 193       3.892 -10.174 -13.275  1.00 84.97           H  
ATOM   3009  N   LYS A 194       6.693  -8.081 -15.557  1.00 86.83           N  
ATOM   3010  H   LYS A 194       5.880  -8.423 -16.048  1.00 86.83           H  
ATOM   3011  CA  LYS A 194       8.022  -8.189 -16.197  1.00 86.83           C  
ATOM   3012  HA  LYS A 194       8.785  -8.178 -15.419  1.00 86.83           H  
ATOM   3013  C   LYS A 194       8.414  -6.983 -17.048  1.00 86.83           C  
ATOM   3014  CB  LYS A 194       8.134  -9.512 -16.979  1.00 86.83           C  
ATOM   3015  HB2 LYS A 194       9.132  -9.579 -17.411  1.00 86.83           H  
ATOM   3016  HB3 LYS A 194       7.416  -9.506 -17.799  1.00 86.83           H  
ATOM   3017  O   LYS A 194       9.551  -6.913 -17.509  1.00 86.83           O  
ATOM   3018  CG  LYS A 194       7.896 -10.769 -16.119  1.00 86.83           C  
ATOM   3019  HG2 LYS A 194       8.098 -11.652 -16.725  1.00 86.83           H  
ATOM   3020  HG3 LYS A 194       6.851 -10.801 -15.812  1.00 86.83           H  
ATOM   3021  CD  LYS A 194       8.788 -10.799 -14.866  1.00 86.83           C  
ATOM   3022  HD2 LYS A 194       8.588  -9.909 -14.270  1.00 86.83           H  
ATOM   3023  HD3 LYS A 194       9.838 -10.792 -15.158  1.00 86.83           H  
ATOM   3024  CE  LYS A 194       8.501 -12.005 -13.970  1.00 86.83           C  
ATOM   3025  HE2 LYS A 194       8.982 -12.888 -14.391  1.00 86.83           H  
ATOM   3026  HE3 LYS A 194       7.424 -12.171 -13.953  1.00 86.83           H  
ATOM   3027  NZ  LYS A 194       8.975 -11.741 -12.581  1.00 86.83           N  
ATOM   3028  HZ1 LYS A 194       8.458 -10.992 -12.144  1.00 86.83           H  
ATOM   3029  HZ2 LYS A 194       8.829 -12.525 -11.960  1.00 86.83           H  
ATOM   3030  HZ3 LYS A 194       9.939 -11.442 -12.553  1.00 86.83           H  
ATOM   3031  N   SER A 195       7.503  -6.038 -17.251  1.00 92.80           N  
ATOM   3032  H   SER A 195       6.628  -6.105 -16.751  1.00 92.80           H  
ATOM   3033  CA  SER A 195       7.806  -4.752 -17.874  1.00 92.80           C  
ATOM   3034  HA  SER A 195       8.675  -4.858 -18.523  1.00 92.80           H  
ATOM   3035  C   SER A 195       8.164  -3.730 -16.793  1.00 92.80           C  
ATOM   3036  CB  SER A 195       6.626  -4.305 -18.740  1.00 92.80           C  
ATOM   3037  HB2 SER A 195       6.763  -3.270 -19.051  1.00 92.80           H  
ATOM   3038  HB3 SER A 195       5.700  -4.405 -18.174  1.00 92.80           H  
ATOM   3039  O   SER A 195       7.654  -3.797 -15.676  1.00 92.80           O  
ATOM   3040  OG  SER A 195       6.496  -5.135 -19.878  1.00 92.80           O  
ATOM   3041  HG  SER A 195       7.353  -5.223 -20.302  1.00 92.80           H  
ATOM   3042  N   TYR A 196       9.069  -2.804 -17.122  1.00 93.60           N  
ATOM   3043  H   TYR A 196       9.447  -2.787 -18.058  1.00 93.60           H  
ATOM   3044  CA  TYR A 196       9.568  -1.814 -16.169  1.00 93.60           C  
ATOM   3045  HA  TYR A 196      10.089  -2.331 -15.363  1.00 93.60           H  
ATOM   3046  C   TYR A 196       8.418  -1.004 -15.557  1.00 93.60           C  
ATOM   3047  CB  TYR A 196      10.565  -0.880 -16.868  1.00 93.60           C  
ATOM   3048  HB2 TYR A 196      11.408  -1.465 -17.236  1.00 93.60           H  
ATOM   3049  HB3 TYR A 196      10.080  -0.429 -17.734  1.00 93.60           H  
ATOM   3050  O   TYR A 196       7.700  -0.305 -16.272  1.00 93.60           O  
ATOM   3051  CG  TYR A 196      11.098   0.225 -15.975  1.00 93.60           C  
ATOM   3052  CD1 TYR A 196      10.570   1.527 -16.068  1.00 93.60           C  
ATOM   3053  HD1 TYR A 196       9.776   1.737 -16.770  1.00 93.60           H  
ATOM   3054  CD2 TYR A 196      12.095  -0.057 -15.023  1.00 93.60           C  
ATOM   3055  HD2 TYR A 196      12.453  -1.068 -14.896  1.00 93.60           H  
ATOM   3056  CE1 TYR A 196      11.054   2.549 -15.228  1.00 93.60           C  
ATOM   3057  HE1 TYR A 196      10.641   3.545 -15.292  1.00 93.60           H  
ATOM   3058  CE2 TYR A 196      12.601   0.964 -14.199  1.00 93.60           C  
ATOM   3059  HE2 TYR A 196      13.353   0.757 -13.452  1.00 93.60           H  
ATOM   3060  OH  TYR A 196      12.567   3.250 -13.497  1.00 93.60           O  
ATOM   3061  HH  TYR A 196      12.047   4.055 -13.546  1.00 93.60           H  
ATOM   3062  CZ  TYR A 196      12.081   2.269 -14.300  1.00 93.60           C  
ATOM   3063  N   ALA A 197       8.278  -1.093 -14.236  1.00 92.52           N  
ATOM   3064  H   ALA A 197       8.877  -1.746 -13.751  1.00 92.52           H  
ATOM   3065  CA  ALA A 197       7.402  -0.282 -13.399  1.00 92.52           C  
ATOM   3066  HA  ALA A 197       7.507  -0.675 -12.388  1.00 92.52           H  
ATOM   3067  C   ALA A 197       5.889  -0.374 -13.712  1.00 92.52           C  
ATOM   3068  CB  ALA A 197       7.982   1.140 -13.370  1.00 92.52           C  
ATOM   3069  HB1 ALA A 197       9.049   1.102 -13.153  1.00 92.52           H  
ATOM   3070  HB2 ALA A 197       7.826   1.631 -14.331  1.00 92.52           H  
ATOM   3071  HB3 ALA A 197       7.501   1.728 -12.588  1.00 92.52           H  
ATOM   3072  O   ALA A 197       5.113   0.441 -13.234  1.00 92.52           O  
ATOM   3073  N   THR A 198       5.430  -1.371 -14.477  1.00 95.78           N  
ATOM   3074  H   THR A 198       6.103  -1.981 -14.919  1.00 95.78           H  
ATOM   3075  CA  THR A 198       4.005  -1.508 -14.864  1.00 95.78           C  
ATOM   3076  HA  THR A 198       3.521  -0.534 -14.797  1.00 95.78           H  
ATOM   3077  C   THR A 198       3.187  -2.432 -13.963  1.00 95.78           C  
ATOM   3078  CB  THR A 198       3.886  -1.980 -16.315  1.00 95.78           C  
ATOM   3079  HB  THR A 198       2.861  -2.280 -16.534  1.00 95.78           H  
ATOM   3080  O   THR A 198       1.960  -2.467 -14.060  1.00 95.78           O  
ATOM   3081  CG2 THR A 198       4.303  -0.894 -17.303  1.00 95.78           C  
ATOM   3082 HG21 THR A 198       5.251  -0.448 -17.004  1.00 95.78           H  
ATOM   3083 HG22 THR A 198       4.420  -1.321 -18.299  1.00 95.78           H  
ATOM   3084 HG23 THR A 198       3.542  -0.114 -17.328  1.00 95.78           H  
ATOM   3085  OG1 THR A 198       4.753  -3.049 -16.576  1.00 95.78           O  
ATOM   3086  HG1 THR A 198       4.570  -3.802 -16.009  1.00 95.78           H  
ATOM   3087  N   GLY A 199       3.867  -3.199 -13.111  1.00 96.50           N  
ATOM   3088  H   GLY A 199       4.869  -3.077 -13.077  1.00 96.50           H  
ATOM   3089  CA  GLY A 199       3.251  -4.102 -12.147  1.00 96.50           C  
ATOM   3090  HA2 GLY A 199       4.031  -4.770 -11.780  1.00 96.50           H  
ATOM   3091  HA3 GLY A 199       2.487  -4.703 -12.640  1.00 96.50           H  
ATOM   3092  C   GLY A 199       2.621  -3.399 -10.943  1.00 96.50           C  
ATOM   3093  O   GLY A 199       2.677  -2.177 -10.813  1.00 96.50           O  
ATOM   3094  N   VAL A 200       2.092  -4.193 -10.010  1.00 97.55           N  
ATOM   3095  H   VAL A 200       2.129  -5.190 -10.170  1.00 97.55           H  
ATOM   3096  CA  VAL A 200       1.722  -3.725  -8.663  1.00 97.55           C  
ATOM   3097  HA  VAL A 200       1.213  -2.765  -8.754  1.00 97.55           H  
ATOM   3098  C   VAL A 200       3.007  -3.522  -7.860  1.00 97.55           C  
ATOM   3099  CB  VAL A 200       0.748  -4.697  -7.972  1.00 97.55           C  
ATOM   3100  HB  VAL A 200       1.213  -5.676  -7.861  1.00 97.55           H  
ATOM   3101  O   VAL A 200       3.512  -4.459  -7.242  1.00 97.55           O  
ATOM   3102  CG1 VAL A 200       0.324  -4.191  -6.590  1.00 97.55           C  
ATOM   3103 HG11 VAL A 200      -0.206  -3.243  -6.682  1.00 97.55           H  
ATOM   3104 HG12 VAL A 200       1.194  -4.061  -5.948  1.00 97.55           H  
ATOM   3105 HG13 VAL A 200      -0.334  -4.928  -6.129  1.00 97.55           H  
ATOM   3106  CG2 VAL A 200      -0.522  -4.846  -8.813  1.00 97.55           C  
ATOM   3107 HG21 VAL A 200      -1.266  -5.429  -8.270  1.00 97.55           H  
ATOM   3108 HG22 VAL A 200      -0.302  -5.357  -9.750  1.00 97.55           H  
ATOM   3109 HG23 VAL A 200      -0.926  -3.856  -9.027  1.00 97.55           H  
ATOM   3110  N   THR A 201       3.593  -2.329  -7.945  1.00 97.52           N  
ATOM   3111  H   THR A 201       3.097  -1.595  -8.432  1.00 97.52           H  
ATOM   3112  CA  THR A 201       4.989  -2.082  -7.552  1.00 97.52           C  
ATOM   3113  HA  THR A 201       5.456  -3.039  -7.316  1.00 97.52           H  
ATOM   3114  C   THR A 201       5.121  -1.215  -6.307  1.00 97.52           C  
ATOM   3115  CB  THR A 201       5.827  -1.478  -8.691  1.00 97.52           C  
ATOM   3116  HB  THR A 201       6.781  -1.144  -8.283  1.00 97.52           H  
ATOM   3117  O   THR A 201       4.475  -0.176  -6.159  1.00 97.52           O  
ATOM   3118  CG2 THR A 201       6.121  -2.485  -9.798  1.00 97.52           C  
ATOM   3119 HG21 THR A 201       6.613  -1.983 -10.632  1.00 97.52           H  
ATOM   3120 HG22 THR A 201       6.801  -3.241  -9.407  1.00 97.52           H  
ATOM   3121 HG23 THR A 201       5.206  -2.965 -10.143  1.00 97.52           H  
ATOM   3122  OG1 THR A 201       5.190  -0.372  -9.278  1.00 97.52           O  
ATOM   3123  HG1 THR A 201       4.533  -0.706  -9.894  1.00 97.52           H  
ATOM   3124  N   TRP A 202       6.046  -1.626  -5.442  1.00 97.88           N  
ATOM   3125  H   TRP A 202       6.524  -2.492  -5.648  1.00 97.88           H  
ATOM   3126  CA  TRP A 202       6.602  -0.827  -4.355  1.00 97.88           C  
ATOM   3127  HA  TRP A 202       6.379   0.228  -4.512  1.00 97.88           H  
ATOM   3128  C   TRP A 202       8.119  -1.049  -4.393  1.00 97.88           C  
ATOM   3129  CB  TRP A 202       5.964  -1.232  -3.020  1.00 97.88           C  
ATOM   3130  HB2 TRP A 202       6.277  -2.237  -2.738  1.00 97.88           H  
ATOM   3131  HB3 TRP A 202       4.883  -1.265  -3.157  1.00 97.88           H  
ATOM   3132  O   TRP A 202       8.609  -1.978  -3.750  1.00 97.88           O  
ATOM   3133  CG  TRP A 202       6.238  -0.287  -1.892  1.00 97.88           C  
ATOM   3134  CD1 TRP A 202       7.337  -0.264  -1.105  1.00 97.88           C  
ATOM   3135  HD1 TRP A 202       8.172  -0.944  -1.188  1.00 97.88           H  
ATOM   3136  CD2 TRP A 202       5.371   0.774  -1.388  1.00 97.88           C  
ATOM   3137  CE2 TRP A 202       5.987   1.366  -0.246  1.00 97.88           C  
ATOM   3138  CE3 TRP A 202       4.125   1.298  -1.789  1.00 97.88           C  
ATOM   3139  HE3 TRP A 202       3.646   0.897  -2.669  1.00 97.88           H  
ATOM   3140  NE1 TRP A 202       7.199   0.722  -0.147  1.00 97.88           N  
ATOM   3141  HE1 TRP A 202       7.885   0.903   0.571  1.00 97.88           H  
ATOM   3142  CH2 TRP A 202       4.132   2.888   0.064  1.00 97.88           C  
ATOM   3143  HH2 TRP A 202       3.655   3.685   0.614  1.00 97.88           H  
ATOM   3144  CZ2 TRP A 202       5.377   2.397   0.483  1.00 97.88           C  
ATOM   3145  HZ2 TRP A 202       5.848   2.811   1.363  1.00 97.88           H  
ATOM   3146  CZ3 TRP A 202       3.513   2.345  -1.075  1.00 97.88           C  
ATOM   3147  HZ3 TRP A 202       2.565   2.742  -1.406  1.00 97.88           H  
ATOM   3148  N   PRO A 203       8.879  -0.280  -5.196  1.00 96.45           N  
ATOM   3149  CA  PRO A 203      10.235  -0.633  -5.630  1.00 96.45           C  
ATOM   3150  HA  PRO A 203      10.160  -1.499  -6.287  1.00 96.45           H  
ATOM   3151  C   PRO A 203      11.229  -0.968  -4.515  1.00 96.45           C  
ATOM   3152  CB  PRO A 203      10.720   0.559  -6.457  1.00 96.45           C  
ATOM   3153  HB2 PRO A 203      11.142   1.328  -5.809  1.00 96.45           H  
ATOM   3154  HB3 PRO A 203      11.442   0.257  -7.215  1.00 96.45           H  
ATOM   3155  O   PRO A 203      12.120  -1.789  -4.720  1.00 96.45           O  
ATOM   3156  CG  PRO A 203       9.430   1.076  -7.082  1.00 96.45           C  
ATOM   3157  HG2 PRO A 203       9.512   2.122  -7.375  1.00 96.45           H  
ATOM   3158  HG3 PRO A 203       9.163   0.457  -7.938  1.00 96.45           H  
ATOM   3159  CD  PRO A 203       8.417   0.870  -5.957  1.00 96.45           C  
ATOM   3160  HD2 PRO A 203       8.426   1.727  -5.283  1.00 96.45           H  
ATOM   3161  HD3 PRO A 203       7.424   0.724  -6.382  1.00 96.45           H  
ATOM   3162  N   LYS A 204      11.064  -0.418  -3.303  1.00 97.10           N  
ATOM   3163  H   LYS A 204      10.299   0.231  -3.179  1.00 97.10           H  
ATOM   3164  CA  LYS A 204      11.891  -0.804  -2.145  1.00 97.10           C  
ATOM   3165  HA  LYS A 204      12.936  -0.633  -2.406  1.00 97.10           H  
ATOM   3166  C   LYS A 204      11.759  -2.287  -1.778  1.00 97.10           C  
ATOM   3167  CB  LYS A 204      11.474   0.011  -0.917  1.00 97.10           C  
ATOM   3168  HB2 LYS A 204      11.281   1.054  -1.169  1.00 97.10           H  
ATOM   3169  HB3 LYS A 204      10.522  -0.404  -0.587  1.00 97.10           H  
ATOM   3170  O   LYS A 204      12.705  -2.872  -1.258  1.00 97.10           O  
ATOM   3171  CG  LYS A 204      12.481  -0.034   0.244  1.00 97.10           C  
ATOM   3172  HG2 LYS A 204      12.042   0.467   1.107  1.00 97.10           H  
ATOM   3173  HG3 LYS A 204      12.674  -1.067   0.536  1.00 97.10           H  
ATOM   3174  CD  LYS A 204      13.803   0.665  -0.094  1.00 97.10           C  
ATOM   3175  HD2 LYS A 204      13.604   1.715  -0.310  1.00 97.10           H  
ATOM   3176  HD3 LYS A 204      14.263   0.197  -0.964  1.00 97.10           H  
ATOM   3177  CE  LYS A 204      14.757   0.542   1.094  1.00 97.10           C  
ATOM   3178  HE2 LYS A 204      14.952  -0.518   1.258  1.00 97.10           H  
ATOM   3179  HE3 LYS A 204      14.265   0.930   1.986  1.00 97.10           H  
ATOM   3180  NZ  LYS A 204      16.024   1.269   0.836  1.00 97.10           N  
ATOM   3181  HZ1 LYS A 204      16.397   1.002  -0.064  1.00 97.10           H  
ATOM   3182  HZ2 LYS A 204      15.856   2.265   0.832  1.00 97.10           H  
ATOM   3183  HZ3 LYS A 204      16.704   1.055   1.552  1.00 97.10           H  
ATOM   3184  N   VAL A 205      10.578  -2.852  -2.014  1.00 97.48           N  
ATOM   3185  H   VAL A 205       9.886  -2.281  -2.479  1.00 97.48           H  
ATOM   3186  CA  VAL A 205      10.195  -4.234  -1.719  1.00 97.48           C  
ATOM   3187  HA  VAL A 205      10.876  -4.652  -0.978  1.00 97.48           H  
ATOM   3188  C   VAL A 205      10.316  -5.093  -2.979  1.00 97.48           C  
ATOM   3189  CB  VAL A 205       8.766  -4.268  -1.130  1.00 97.48           C  
ATOM   3190  HB  VAL A 205       8.085  -3.759  -1.812  1.00 97.48           H  
ATOM   3191  O   VAL A 205      10.956  -6.139  -2.940  1.00 97.48           O  
ATOM   3192  CG1 VAL A 205       8.258  -5.698  -0.934  1.00 97.48           C  
ATOM   3193 HG11 VAL A 205       7.288  -5.681  -0.437  1.00 97.48           H  
ATOM   3194 HG12 VAL A 205       8.133  -6.187  -1.901  1.00 97.48           H  
ATOM   3195 HG13 VAL A 205       8.961  -6.266  -0.325  1.00 97.48           H  
ATOM   3196  CG2 VAL A 205       8.706  -3.559   0.231  1.00 97.48           C  
ATOM   3197 HG21 VAL A 205       9.064  -2.532   0.156  1.00 97.48           H  
ATOM   3198 HG22 VAL A 205       9.316  -4.093   0.960  1.00 97.48           H  
ATOM   3199 HG23 VAL A 205       7.676  -3.537   0.587  1.00 97.48           H  
ATOM   3200  N   THR A 206       9.745  -4.648  -4.101  1.00 96.62           N  
ATOM   3201  H   THR A 206       9.244  -3.771  -4.071  1.00 96.62           H  
ATOM   3202  CA  THR A 206       9.615  -5.451  -5.331  1.00 96.62           C  
ATOM   3203  HA  THR A 206       9.574  -6.507  -5.061  1.00 96.62           H  
ATOM   3204  C   THR A 206      10.770  -5.297  -6.319  1.00 96.62           C  
ATOM   3205  CB  THR A 206       8.307  -5.110  -6.067  1.00 96.62           C  
ATOM   3206  HB  THR A 206       8.253  -5.681  -6.994  1.00 96.62           H  
ATOM   3207  O   THR A 206      10.947  -6.150  -7.188  1.00 96.62           O  
ATOM   3208  CG2 THR A 206       7.086  -5.445  -5.223  1.00 96.62           C  
ATOM   3209 HG21 THR A 206       7.069  -4.836  -4.319  1.00 96.62           H  
ATOM   3210 HG22 THR A 206       6.192  -5.239  -5.811  1.00 96.62           H  
ATOM   3211 HG23 THR A 206       7.102  -6.502  -4.959  1.00 96.62           H  
ATOM   3212  OG1 THR A 206       8.204  -3.730  -6.367  1.00 96.62           O  
ATOM   3213  HG1 THR A 206       8.790  -3.550  -7.106  1.00 96.62           H  
ATOM   3214  N   GLY A 207      11.523  -4.195  -6.247  1.00 95.42           N  
ATOM   3215  H   GLY A 207      11.386  -3.566  -5.470  1.00 95.42           H  
ATOM   3216  CA  GLY A 207      12.231  -3.656  -7.412  1.00 95.42           C  
ATOM   3217  HA2 GLY A 207      12.832  -2.799  -7.108  1.00 95.42           H  
ATOM   3218  HA3 GLY A 207      12.896  -4.417  -7.820  1.00 95.42           H  
ATOM   3219  C   GLY A 207      11.264  -3.198  -8.515  1.00 95.42           C  
ATOM   3220  O   GLY A 207      10.049  -3.145  -8.307  1.00 95.42           O  
ATOM   3221  N   ASP A 208      11.801  -2.889  -9.696  1.00 94.08           N  
ATOM   3222  H   ASP A 208      12.806  -2.812  -9.757  1.00 94.08           H  
ATOM   3223  CA  ASP A 208      11.028  -2.297 -10.803  1.00 94.08           C  
ATOM   3224  HA  ASP A 208      10.189  -1.739 -10.387  1.00 94.08           H  
ATOM   3225  C   ASP A 208      10.443  -3.320 -11.795  1.00 94.08           C  
ATOM   3226  CB  ASP A 208      11.908  -1.289 -11.554  1.00 94.08           C  
ATOM   3227  HB2 ASP A 208      11.297  -0.772 -12.294  1.00 94.08           H  
ATOM   3228  HB3 ASP A 208      12.697  -1.827 -12.079  1.00 94.08           H  
ATOM   3229  O   ASP A 208       9.654  -2.953 -12.660  1.00 94.08           O  
ATOM   3230  CG  ASP A 208      12.525  -0.253 -10.617  1.00 94.08           C  
ATOM   3231  OD1 ASP A 208      11.749   0.439  -9.925  1.00 94.08           O  
ATOM   3232  OD2 ASP A 208      13.775  -0.233 -10.553  1.00 94.08           O  
ATOM   3233  N   TYR A 209      10.830  -4.597 -11.702  1.00 95.85           N  
ATOM   3234  H   TYR A 209      11.438  -4.833 -10.931  1.00 95.85           H  
ATOM   3235  CA  TYR A 209      10.478  -5.661 -12.664  1.00 95.85           C  
ATOM   3236  HA  TYR A 209       9.767  -5.263 -13.388  1.00 95.85           H  
ATOM   3237  C   TYR A 209       9.769  -6.847 -11.999  1.00 95.85           C  
ATOM   3238  CB  TYR A 209      11.722  -6.114 -13.439  1.00 95.85           C  
ATOM   3239  HB2 TYR A 209      12.458  -6.501 -12.733  1.00 95.85           H  
ATOM   3240  HB3 TYR A 209      11.446  -6.934 -14.101  1.00 95.85           H  
ATOM   3241  O   TYR A 209       9.972  -8.014 -12.363  1.00 95.85           O  
ATOM   3242  CG  TYR A 209      12.366  -5.046 -14.292  1.00 95.85           C  
ATOM   3243  CD1 TYR A 209      11.946  -4.870 -15.624  1.00 95.85           C  
ATOM   3244  HD1 TYR A 209      11.144  -5.474 -16.021  1.00 95.85           H  
ATOM   3245  CD2 TYR A 209      13.406  -4.256 -13.768  1.00 95.85           C  
ATOM   3246  HD2 TYR A 209      13.714  -4.380 -12.740  1.00 95.85           H  
ATOM   3247  CE1 TYR A 209      12.584  -3.919 -16.441  1.00 95.85           C  
ATOM   3248  HE1 TYR A 209      12.280  -3.784 -17.468  1.00 95.85           H  
ATOM   3249  CE2 TYR A 209      14.037  -3.293 -14.576  1.00 95.85           C  
ATOM   3250  HE2 TYR A 209      14.820  -2.673 -14.165  1.00 95.85           H  
ATOM   3251  OH  TYR A 209      14.222  -2.196 -16.703  1.00 95.85           O  
ATOM   3252  HH  TYR A 209      14.853  -1.665 -16.212  1.00 95.85           H  
ATOM   3253  CZ  TYR A 209      13.631  -3.133 -15.919  1.00 95.85           C  
ATOM   3254  N   ASP A 210       8.971  -6.554 -10.975  1.00 95.89           N  
ATOM   3255  H   ASP A 210       8.805  -5.584 -10.751  1.00 95.89           H  
ATOM   3256  CA  ASP A 210       8.122  -7.546 -10.331  1.00 95.89           C  
ATOM   3257  HA  ASP A 210       7.816  -8.260 -11.097  1.00 95.89           H  
ATOM   3258  C   ASP A 210       6.842  -6.904  -9.794  1.00 95.89           C  
ATOM   3259  CB  ASP A 210       8.921  -8.271  -9.225  1.00 95.89           C  
ATOM   3260  HB2 ASP A 210       9.986  -8.094  -9.371  1.00 95.89           H  
ATOM   3261  HB3 ASP A 210       8.658  -7.855  -8.253  1.00 95.89           H  
ATOM   3262  O   ASP A 210       6.602  -5.707  -9.940  1.00 95.89           O  
ATOM   3263  CG  ASP A 210       8.727  -9.794  -9.192  1.00 95.89           C  
ATOM   3264  OD1 ASP A 210       8.044 -10.357 -10.087  1.00 95.89           O  
ATOM   3265  OD2 ASP A 210       9.358 -10.416  -8.299  1.00 95.89           O  
ATOM   3266  N   SER A 211       5.981  -7.707  -9.183  1.00 97.07           N  
ATOM   3267  H   SER A 211       6.221  -8.680  -9.059  1.00 97.07           H  
ATOM   3268  CA  SER A 211       4.811  -7.209  -8.465  1.00 97.07           C  
ATOM   3269  HA  SER A 211       4.885  -6.128  -8.349  1.00 97.07           H  
ATOM   3270  C   SER A 211       4.759  -7.790  -7.068  1.00 97.07           C  
ATOM   3271  CB  SER A 211       3.532  -7.518  -9.238  1.00 97.07           C  
ATOM   3272  HB2 SER A 211       3.484  -8.581  -9.473  1.00 97.07           H  
ATOM   3273  HB3 SER A 211       2.659  -7.235  -8.650  1.00 97.07           H  
ATOM   3274  O   SER A 211       5.275  -8.878  -6.820  1.00 97.07           O  
ATOM   3275  OG  SER A 211       3.576  -6.756 -10.423  1.00 97.07           O  
ATOM   3276  HG  SER A 211       4.459  -6.380 -10.450  1.00 97.07           H  
ATOM   3277  N   LEU A 212       4.115  -7.054  -6.170  1.00 97.65           N  
ATOM   3278  H   LEU A 212       3.765  -6.150  -6.454  1.00 97.65           H  
ATOM   3279  CA  LEU A 212       3.654  -7.591  -4.899  1.00 97.65           C  
ATOM   3280  HA  LEU A 212       4.511  -7.907  -4.304  1.00 97.65           H  
ATOM   3281  C   LEU A 212       2.783  -8.829  -5.156  1.00 97.65           C  
ATOM   3282  CB  LEU A 212       2.885  -6.489  -4.149  1.00 97.65           C  
ATOM   3283  HB2 LEU A 212       2.441  -6.918  -3.251  1.00 97.65           H  
ATOM   3284  HB3 LEU A 212       2.070  -6.143  -4.785  1.00 97.65           H  
ATOM   3285  O   LEU A 212       2.146  -8.949  -6.203  1.00 97.65           O  
ATOM   3286  CG  LEU A 212       3.755  -5.282  -3.744  1.00 97.65           C  
ATOM   3287  HG  LEU A 212       4.270  -4.876  -4.615  1.00 97.65           H  
ATOM   3288  CD1 LEU A 212       2.883  -4.175  -3.173  1.00 97.65           C  
ATOM   3289 HD11 LEU A 212       2.374  -4.557  -2.288  1.00 97.65           H  
ATOM   3290 HD12 LEU A 212       2.144  -3.858  -3.909  1.00 97.65           H  
ATOM   3291 HD13 LEU A 212       3.495  -3.316  -2.899  1.00 97.65           H  
ATOM   3292  CD2 LEU A 212       4.785  -5.666  -2.680  1.00 97.65           C  
ATOM   3293 HD21 LEU A 212       4.293  -6.190  -1.860  1.00 97.65           H  
ATOM   3294 HD22 LEU A 212       5.281  -4.774  -2.298  1.00 97.65           H  
ATOM   3295 HD23 LEU A 212       5.536  -6.323  -3.118  1.00 97.65           H  
ATOM   3296  N   ASP A 213       2.745  -9.750  -4.202  1.00 96.29           N  
ATOM   3297  H   ASP A 213       3.267  -9.595  -3.351  1.00 96.29           H  
ATOM   3298  CA  ASP A 213       1.795 -10.863  -4.229  1.00 96.29           C  
ATOM   3299  HA  ASP A 213       1.734 -11.263  -5.241  1.00 96.29           H  
ATOM   3300  C   ASP A 213       0.401 -10.375  -3.828  1.00 96.29           C  
ATOM   3301  CB  ASP A 213       2.267 -11.983  -3.293  1.00 96.29           C  
ATOM   3302  HB2 ASP A 213       2.372 -11.593  -2.281  1.00 96.29           H  
ATOM   3303  HB3 ASP A 213       1.509 -12.766  -3.274  1.00 96.29           H  
ATOM   3304  O   ASP A 213      -0.592 -10.792  -4.423  1.00 96.29           O  
ATOM   3305  CG  ASP A 213       3.586 -12.601  -3.755  1.00 96.29           C  
ATOM   3306  OD1 ASP A 213       3.679 -12.950  -4.954  1.00 96.29           O  
ATOM   3307  OD2 ASP A 213       4.504 -12.722  -2.907  1.00 96.29           O  
ATOM   3308  N   MET A 214       0.359  -9.459  -2.856  1.00 96.44           N  
ATOM   3309  H   MET A 214       1.239  -9.159  -2.461  1.00 96.44           H  
ATOM   3310  CA  MET A 214      -0.847  -8.849  -2.311  1.00 96.44           C  
ATOM   3311  HA  MET A 214      -1.594  -8.817  -3.104  1.00 96.44           H  
ATOM   3312  C   MET A 214      -0.564  -7.422  -1.830  1.00 96.44           C  
ATOM   3313  CB  MET A 214      -1.368  -9.740  -1.172  1.00 96.44           C  
ATOM   3314  HB2 MET A 214      -1.621 -10.712  -1.594  1.00 96.44           H  
ATOM   3315  HB3 MET A 214      -0.578  -9.890  -0.435  1.00 96.44           H  
ATOM   3316  O   MET A 214       0.529  -7.143  -1.329  1.00 96.44           O  
ATOM   3317  CG  MET A 214      -2.606  -9.196  -0.459  1.00 96.44           C  
ATOM   3318  HG2 MET A 214      -3.180 -10.050  -0.099  1.00 96.44           H  
ATOM   3319  HG3 MET A 214      -3.215  -8.657  -1.185  1.00 96.44           H  
ATOM   3320  SD  MET A 214      -2.314  -8.107   0.960  1.00 96.44           S  
ATOM   3321  CE  MET A 214      -1.815  -9.341   2.186  1.00 96.44           C  
ATOM   3322  HE1 MET A 214      -1.624  -8.845   3.138  1.00 96.44           H  
ATOM   3323  HE2 MET A 214      -0.906  -9.840   1.849  1.00 96.44           H  
ATOM   3324  HE3 MET A 214      -2.606 -10.079   2.314  1.00 96.44           H  
ATOM   3325  N   VAL A 215      -1.550  -6.529  -1.957  1.00 98.14           N  
ATOM   3326  H   VAL A 215      -2.415  -6.836  -2.379  1.00 98.14           H  
ATOM   3327  CA  VAL A 215      -1.539  -5.225  -1.285  1.00 98.14           C  
ATOM   3328  HA  VAL A 215      -0.946  -5.349  -0.379  1.00 98.14           H  
ATOM   3329  C   VAL A 215      -2.931  -4.789  -0.837  1.00 98.14           C  
ATOM   3330  CB  VAL A 215      -0.838  -4.142  -2.129  1.00 98.14           C  
ATOM   3331  HB  VAL A 215       0.172  -4.500  -2.329  1.00 98.14           H  
ATOM   3332  O   VAL A 215      -3.921  -4.965  -1.552  1.00 98.14           O  
ATOM   3333  CG1 VAL A 215      -1.496  -3.874  -3.484  1.00 98.14           C  
ATOM   3334 HG11 VAL A 215      -1.418  -4.777  -4.089  1.00 98.14           H  
ATOM   3335 HG12 VAL A 215      -2.540  -3.587  -3.356  1.00 98.14           H  
ATOM   3336 HG13 VAL A 215      -0.967  -3.074  -4.003  1.00 98.14           H  
ATOM   3337  CG2 VAL A 215      -0.702  -2.812  -1.381  1.00 98.14           C  
ATOM   3338 HG21 VAL A 215      -1.660  -2.293  -1.336  1.00 98.14           H  
ATOM   3339 HG22 VAL A 215      -0.346  -2.990  -0.366  1.00 98.14           H  
ATOM   3340 HG23 VAL A 215       0.032  -2.183  -1.883  1.00 98.14           H  
ATOM   3341  N   GLU A 216      -2.989  -4.153   0.328  1.00 98.33           N  
ATOM   3342  H   GLU A 216      -2.145  -4.102   0.880  1.00 98.33           H  
ATOM   3343  CA  GLU A 216      -4.152  -3.420   0.814  1.00 98.33           C  
ATOM   3344  HA  GLU A 216      -4.889  -3.359   0.013  1.00 98.33           H  
ATOM   3345  C   GLU A 216      -3.766  -2.006   1.232  1.00 98.33           C  
ATOM   3346  CB  GLU A 216      -4.801  -4.123   2.009  1.00 98.33           C  
ATOM   3347  HB2 GLU A 216      -4.087  -4.189   2.830  1.00 98.33           H  
ATOM   3348  HB3 GLU A 216      -5.646  -3.518   2.339  1.00 98.33           H  
ATOM   3349  O   GLU A 216      -2.804  -1.825   1.974  1.00 98.33           O  
ATOM   3350  CG  GLU A 216      -5.307  -5.520   1.664  1.00 98.33           C  
ATOM   3351  HG2 GLU A 216      -5.874  -5.465   0.735  1.00 98.33           H  
ATOM   3352  HG3 GLU A 216      -4.464  -6.195   1.518  1.00 98.33           H  
ATOM   3353  CD  GLU A 216      -6.199  -6.050   2.782  1.00 98.33           C  
ATOM   3354  OE1 GLU A 216      -7.326  -6.474   2.461  1.00 98.33           O  
ATOM   3355  OE2 GLU A 216      -5.826  -6.003   3.981  1.00 98.33           O  
ATOM   3356  N   MET A 217      -4.560  -1.010   0.836  1.00 98.64           N  
ATOM   3357  H   MET A 217      -5.367  -1.250   0.278  1.00 98.64           H  
ATOM   3358  CA  MET A 217      -4.537   0.310   1.468  1.00 98.64           C  
ATOM   3359  HA  MET A 217      -3.674   0.383   2.130  1.00 98.64           H  
ATOM   3360  C   MET A 217      -5.795   0.483   2.306  1.00 98.64           C  
ATOM   3361  CB  MET A 217      -4.430   1.458   0.470  1.00 98.64           C  
ATOM   3362  HB2 MET A 217      -5.344   1.513  -0.121  1.00 98.64           H  
ATOM   3363  HB3 MET A 217      -4.352   2.381   1.044  1.00 98.64           H  
ATOM   3364  O   MET A 217      -6.913   0.223   1.843  1.00 98.64           O  
ATOM   3365  CG  MET A 217      -3.222   1.385  -0.457  1.00 98.64           C  
ATOM   3366  HG2 MET A 217      -3.249   0.437  -0.993  1.00 98.64           H  
ATOM   3367  HG3 MET A 217      -2.303   1.413   0.129  1.00 98.64           H  
ATOM   3368  SD  MET A 217      -3.216   2.742  -1.657  1.00 98.64           S  
ATOM   3369  CE  MET A 217      -2.491   4.080  -0.667  1.00 98.64           C  
ATOM   3370  HE1 MET A 217      -1.453   3.841  -0.437  1.00 98.64           H  
ATOM   3371  HE2 MET A 217      -3.039   4.205   0.268  1.00 98.64           H  
ATOM   3372  HE3 MET A 217      -2.524   5.012  -1.232  1.00 98.64           H  
ATOM   3373  N   LYS A 218      -5.611   0.919   3.549  1.00 98.01           N  
ATOM   3374  H   LYS A 218      -4.667   1.088   3.863  1.00 98.01           H  
ATOM   3375  CA  LYS A 218      -6.684   1.011   4.533  1.00 98.01           C  
ATOM   3376  HA  LYS A 218      -7.616   1.159   3.989  1.00 98.01           H  
ATOM   3377  C   LYS A 218      -6.511   2.232   5.428  1.00 98.01           C  
ATOM   3378  CB  LYS A 218      -6.778  -0.332   5.279  1.00 98.01           C  
ATOM   3379  HB2 LYS A 218      -7.696  -0.344   5.867  1.00 98.01           H  
ATOM   3380  HB3 LYS A 218      -6.873  -1.116   4.528  1.00 98.01           H  
ATOM   3381  O   LYS A 218      -5.392   2.603   5.769  1.00 98.01           O  
ATOM   3382  CG  LYS A 218      -5.560  -0.650   6.171  1.00 98.01           C  
ATOM   3383  HG2 LYS A 218      -4.642  -0.501   5.602  1.00 98.01           H  
ATOM   3384  HG3 LYS A 218      -5.551   0.046   7.011  1.00 98.01           H  
ATOM   3385  CD  LYS A 218      -5.528  -2.083   6.728  1.00 98.01           C  
ATOM   3386  HD2 LYS A 218      -6.446  -2.297   7.275  1.00 98.01           H  
ATOM   3387  HD3 LYS A 218      -4.688  -2.160   7.418  1.00 98.01           H  
ATOM   3388  CE  LYS A 218      -5.343  -3.123   5.615  1.00 98.01           C  
ATOM   3389  HE2 LYS A 218      -6.238  -3.149   4.993  1.00 98.01           H  
ATOM   3390  HE3 LYS A 218      -4.502  -2.828   4.988  1.00 98.01           H  
ATOM   3391  NZ  LYS A 218      -5.081  -4.481   6.146  1.00 98.01           N  
ATOM   3392  HZ1 LYS A 218      -4.128  -4.524   6.478  1.00 98.01           H  
ATOM   3393  HZ2 LYS A 218      -5.693  -4.749   6.903  1.00 98.01           H  
ATOM   3394  HZ3 LYS A 218      -5.185  -5.163   5.409  1.00 98.01           H  
ATOM   3395  N   ILE A 219      -7.622   2.865   5.791  1.00 97.17           N  
ATOM   3396  H   ILE A 219      -8.504   2.477   5.490  1.00 97.17           H  
ATOM   3397  CA  ILE A 219      -7.646   4.110   6.569  1.00 97.17           C  
ATOM   3398  HA  ILE A 219      -6.625   4.343   6.871  1.00 97.17           H  
ATOM   3399  C   ILE A 219      -8.443   3.949   7.847  1.00 97.17           C  
ATOM   3400  CB  ILE A 219      -8.170   5.312   5.757  1.00 97.17           C  
ATOM   3401  HB  ILE A 219      -8.312   6.151   6.438  1.00 97.17           H  
ATOM   3402  O   ILE A 219      -9.366   3.139   7.935  1.00 97.17           O  
ATOM   3403  CG1 ILE A 219      -9.533   5.012   5.096  1.00 97.17           C  
ATOM   3404 HG12 ILE A 219     -10.203   4.596   5.849  1.00 97.17           H  
ATOM   3405 HG13 ILE A 219      -9.407   4.275   4.304  1.00 97.17           H  
ATOM   3406  CG2 ILE A 219      -7.080   5.726   4.764  1.00 97.17           C  
ATOM   3407 HG21 ILE A 219      -7.490   6.358   3.976  1.00 97.17           H  
ATOM   3408 HG22 ILE A 219      -6.619   4.848   4.311  1.00 97.17           H  
ATOM   3409 HG23 ILE A 219      -6.303   6.281   5.288  1.00 97.17           H  
ATOM   3410  CD1 ILE A 219     -10.231   6.244   4.513  1.00 97.17           C  
ATOM   3411 HD11 ILE A 219     -10.370   6.988   5.298  1.00 97.17           H  
ATOM   3412 HD12 ILE A 219     -11.207   5.953   4.123  1.00 97.17           H  
ATOM   3413 HD13 ILE A 219      -9.651   6.675   3.698  1.00 97.17           H  
ATOM   3414  N   ARG A 220      -8.085   4.732   8.855  1.00 94.60           N  
ATOM   3415  H   ARG A 220      -7.282   5.332   8.728  1.00 94.60           H  
ATOM   3416  CA  ARG A 220      -8.755   4.720  10.151  1.00 94.60           C  
ATOM   3417  HA  ARG A 220      -9.813   4.500  10.008  1.00 94.60           H  
ATOM   3418  C   ARG A 220      -8.618   6.075  10.806  1.00 94.60           C  
ATOM   3419  CB  ARG A 220      -8.115   3.609  10.985  1.00 94.60           C  
ATOM   3420  HB2 ARG A 220      -8.214   2.678  10.426  1.00 94.60           H  
ATOM   3421  HB3 ARG A 220      -7.052   3.823  11.098  1.00 94.60           H  
ATOM   3422  O   ARG A 220      -7.604   6.748  10.645  1.00 94.60           O  
ATOM   3423  CG  ARG A 220      -8.736   3.396  12.367  1.00 94.60           C  
ATOM   3424  HG2 ARG A 220      -9.819   3.310  12.282  1.00 94.60           H  
ATOM   3425  HG3 ARG A 220      -8.504   4.237  13.020  1.00 94.60           H  
ATOM   3426  CD  ARG A 220      -8.141   2.114  12.957  1.00 94.60           C  
ATOM   3427  HD2 ARG A 220      -8.755   1.784  13.796  1.00 94.60           H  
ATOM   3428  HD3 ARG A 220      -8.183   1.322  12.210  1.00 94.60           H  
ATOM   3429  NE  ARG A 220      -6.732   2.316  13.353  1.00 94.60           N  
ATOM   3430  HE  ARG A 220      -6.214   3.034  12.866  1.00 94.60           H  
ATOM   3431  NH1 ARG A 220      -6.363   0.413  14.598  1.00 94.60           N  
ATOM   3432 HH11 ARG A 220      -5.653  -0.250  14.875  1.00 94.60           H  
ATOM   3433 HH12 ARG A 220      -7.298   0.081  14.410  1.00 94.60           H  
ATOM   3434  NH2 ARG A 220      -4.675   1.740  14.082  1.00 94.60           N  
ATOM   3435 HH21 ARG A 220      -4.343   2.489  13.491  1.00 94.60           H  
ATOM   3436 HH22 ARG A 220      -3.988   1.024  14.268  1.00 94.60           H  
ATOM   3437  CZ  ARG A 220      -5.944   1.478  13.996  1.00 94.60           C  
ATOM   3438  N   GLN A 221      -9.617   6.462  11.585  1.00 93.18           N  
ATOM   3439  H   GLN A 221     -10.452   5.897  11.650  1.00 93.18           H  
ATOM   3440  CA  GLN A 221      -9.506   7.666  12.392  1.00 93.18           C  
ATOM   3441  HA  GLN A 221      -9.251   8.491  11.728  1.00 93.18           H  
ATOM   3442  C   GLN A 221      -8.380   7.494  13.425  1.00 93.18           C  
ATOM   3443  CB  GLN A 221     -10.860   7.973  13.033  1.00 93.18           C  
ATOM   3444  HB2 GLN A 221     -11.640   7.867  12.278  1.00 93.18           H  
ATOM   3445  HB3 GLN A 221     -11.054   7.264  13.838  1.00 93.18           H  
ATOM   3446  O   GLN A 221      -8.265   6.466  14.105  1.00 93.18           O  
ATOM   3447  CG  GLN A 221     -10.910   9.407  13.573  1.00 93.18           C  
ATOM   3448  HG2 GLN A 221     -10.695  10.100  12.760  1.00 93.18           H  
ATOM   3449  HG3 GLN A 221     -10.154   9.538  14.347  1.00 93.18           H  
ATOM   3450  CD  GLN A 221     -12.269   9.757  14.164  1.00 93.18           C  
ATOM   3451  NE2 GLN A 221     -12.497  11.009  14.491  1.00 93.18           N  
ATOM   3452 HE21 GLN A 221     -13.422  11.195  14.850  1.00 93.18           H  
ATOM   3453 HE22 GLN A 221     -11.799  11.713  14.300  1.00 93.18           H  
ATOM   3454  OE1 GLN A 221     -13.141   8.931  14.370  1.00 93.18           O  
ATOM   3455  N   ARG A 222      -7.518   8.493  13.546  1.00 89.58           N  
ATOM   3456  H   ARG A 222      -7.653   9.299  12.953  1.00 89.58           H  
ATOM   3457  CA  ARG A 222      -6.445   8.548  14.538  1.00 89.58           C  
ATOM   3458  HA  ARG A 222      -5.829   7.652  14.465  1.00 89.58           H  
ATOM   3459  C   ARG A 222      -7.026   8.638  15.940  1.00 89.58           C  
ATOM   3460  CB  ARG A 222      -5.548   9.744  14.247  1.00 89.58           C  
ATOM   3461  HB2 ARG A 222      -4.817   9.852  15.049  1.00 89.58           H  
ATOM   3462  HB3 ARG A 222      -6.161  10.645  14.219  1.00 89.58           H  
ATOM   3463  O   ARG A 222      -8.141   9.116  16.142  1.00 89.58           O  
ATOM   3464  CG  ARG A 222      -4.814   9.558  12.912  1.00 89.58           C  
ATOM   3465  HG2 ARG A 222      -4.031   8.806  13.013  1.00 89.58           H  
ATOM   3466  HG3 ARG A 222      -5.505   9.245  12.128  1.00 89.58           H  
ATOM   3467  CD  ARG A 222      -4.219  10.893  12.505  1.00 89.58           C  
ATOM   3468  HD2 ARG A 222      -3.862  10.823  11.478  1.00 89.58           H  
ATOM   3469  HD3 ARG A 222      -5.017  11.636  12.496  1.00 89.58           H  
ATOM   3470  NE  ARG A 222      -3.168  11.305  13.453  1.00 89.58           N  
ATOM   3471  HE  ARG A 222      -2.810  10.598  14.079  1.00 89.58           H  
ATOM   3472  NH1 ARG A 222      -3.039  13.446  12.696  1.00 89.58           N  
ATOM   3473 HH11 ARG A 222      -2.714  14.402  12.724  1.00 89.58           H  
ATOM   3474 HH12 ARG A 222      -3.587  13.203  11.883  1.00 89.58           H  
ATOM   3475  NH2 ARG A 222      -2.117  12.918  14.657  1.00 89.58           N  
ATOM   3476 HH21 ARG A 222      -2.202  12.313  15.461  1.00 89.58           H  
ATOM   3477 HH22 ARG A 222      -2.059  13.917  14.795  1.00 89.58           H  
ATOM   3478  CZ  ARG A 222      -2.755  12.544  13.582  1.00 89.58           C  
ATOM   3479  N   LYS A 223      -6.253   8.177  16.922  1.00 81.52           N  
ATOM   3480  H   LYS A 223      -5.312   7.896  16.688  1.00 81.52           H  
ATOM   3481  CA  LYS A 223      -6.568   8.496  18.316  1.00 81.52           C  
ATOM   3482  HA  LYS A 223      -7.606   8.215  18.495  1.00 81.52           H  
ATOM   3483  C   LYS A 223      -6.429  10.019  18.510  1.00 81.52           C  
ATOM   3484  CB  LYS A 223      -5.678   7.709  19.283  1.00 81.52           C  
ATOM   3485  HB2 LYS A 223      -5.872   8.057  20.297  1.00 81.52           H  
ATOM   3486  HB3 LYS A 223      -4.630   7.901  19.050  1.00 81.52           H  
ATOM   3487  O   LYS A 223      -5.502  10.578  17.914  1.00 81.52           O  
ATOM   3488  CG  LYS A 223      -5.972   6.204  19.198  1.00 81.52           C  
ATOM   3489  HG2 LYS A 223      -7.026   6.028  19.416  1.00 81.52           H  
ATOM   3490  HG3 LYS A 223      -5.754   5.848  18.191  1.00 81.52           H  
ATOM   3491  CD  LYS A 223      -5.112   5.421  20.194  1.00 81.52           C  
ATOM   3492  HD2 LYS A 223      -4.062   5.627  19.989  1.00 81.52           H  
ATOM   3493  HD3 LYS A 223      -5.347   5.750  21.207  1.00 81.52           H  
ATOM   3494  CE  LYS A 223      -5.382   3.919  20.053  1.00 81.52           C  
ATOM   3495  HE2 LYS A 223      -5.203   3.637  19.015  1.00 81.52           H  
ATOM   3496  HE3 LYS A 223      -6.431   3.731  20.282  1.00 81.52           H  
ATOM   3497  NZ  LYS A 223      -4.505   3.127  20.951  1.00 81.52           N  
ATOM   3498  HZ1 LYS A 223      -3.535   3.294  20.727  1.00 81.52           H  
ATOM   3499  HZ2 LYS A 223      -4.683   2.138  20.850  1.00 81.52           H  
ATOM   3500  HZ3 LYS A 223      -4.655   3.388  21.915  1.00 81.52           H  
ATOM   3501  N   PRO A 224      -7.343  10.656  19.266  1.00 67.76           N  
ATOM   3502  CA  PRO A 224      -7.197  12.047  19.688  1.00 67.76           C  
ATOM   3503  HA  PRO A 224      -7.301  12.699  18.821  1.00 67.76           H  
ATOM   3504  C   PRO A 224      -5.839  12.320  20.337  1.00 67.76           C  
ATOM   3505  CB  PRO A 224      -8.334  12.314  20.680  1.00 67.76           C  
ATOM   3506  HB2 PRO A 224      -7.984  12.150  21.699  1.00 67.76           H  
ATOM   3507  HB3 PRO A 224      -8.726  13.325  20.575  1.00 67.76           H  
ATOM   3508  O   PRO A 224      -5.285  11.378  20.955  1.00 67.76           O  
ATOM   3509  CG  PRO A 224      -9.379  11.259  20.334  1.00 67.76           C  
ATOM   3510  HG2 PRO A 224      -9.991  10.996  21.197  1.00 67.76           H  
ATOM   3511  HG3 PRO A 224     -10.001  11.619  19.515  1.00 67.76           H  
ATOM   3512  CD  PRO A 224      -8.541  10.080  19.854  1.00 67.76           C  
ATOM   3513  HD2 PRO A 224      -8.262   9.454  20.701  1.00 67.76           H  
ATOM   3514  HD3 PRO A 224      -9.114   9.509  19.123  1.00 67.76           H  
ATOM   3515  OXT PRO A 224      -5.410  13.483  20.210  1.00 67.76           O  
TER    3516      PRO A 224                                                       
END   
