# Supplementary material for: Nuclear genome of Bulinus truncatus, an intermediate host of the carcinogenic human blood fluke Schistosoma haematobium
Source: Nat Commun. 2022 Feb 21;13:977. doi: 10.1038/s41467-022-28634-9 (PMC8861042; doi:10.1038/s41467-022-28634-9)
Supplement: Supplementary file 6 — Supplementary Data 3 [file 41467_2022_28634_MOESM6_ESM.zip › Supplementary_Data_3/bglb018336-pa.mature.pep.pdb]

ATOM      1  N   MET A   1     -25.982  17.571  -9.017  1.00 40.73           N  
ATOM      2  H   MET A   1     -25.194  17.828  -8.440  1.00 40.73           H  
ATOM      3  H2  MET A   1     -25.883  18.005  -9.923  1.00 40.73           H  
ATOM      4  H3  MET A   1     -26.825  17.902  -8.570  1.00 40.73           H  
ATOM      5  CA  MET A   1     -26.012  16.101  -9.151  1.00 40.73           C  
ATOM      6  HA  MET A   1     -26.878  15.798  -9.739  1.00 40.73           H  
ATOM      7  C   MET A   1     -26.159  15.542  -7.746  1.00 40.73           C  
ATOM      8  CB  MET A   1     -24.741  15.639  -9.883  1.00 40.73           C  
ATOM      9  HB2 MET A   1     -23.860  15.901  -9.297  1.00 40.73           H  
ATOM     10  HB3 MET A   1     -24.687  16.187 -10.823  1.00 40.73           H  
ATOM     11  O   MET A   1     -25.211  15.599  -6.979  1.00 40.73           O  
ATOM     12  CG  MET A   1     -24.681  14.148 -10.219  1.00 40.73           C  
ATOM     13  HG2 MET A   1     -25.630  13.822 -10.644  1.00 40.73           H  
ATOM     14  HG3 MET A   1     -24.491  13.587  -9.304  1.00 40.73           H  
ATOM     15  SD  MET A   1     -23.361  13.814 -11.417  1.00 40.73           S  
ATOM     16  CE  MET A   1     -23.032  12.065 -11.076  1.00 40.73           C  
ATOM     17  HE1 MET A   1     -22.714  11.943 -10.041  1.00 40.73           H  
ATOM     18  HE2 MET A   1     -23.934  11.478 -11.249  1.00 40.73           H  
ATOM     19  HE3 MET A   1     -22.241  11.709 -11.737  1.00 40.73           H  
ATOM     20  N   PHE A   2     -27.385  15.188  -7.356  1.00 36.06           N  
ATOM     21  H   PHE A   2     -28.129  15.099  -8.032  1.00 36.06           H  
ATOM     22  CA  PHE A   2     -27.681  14.669  -6.020  1.00 36.06           C  
ATOM     23  HA  PHE A   2     -27.107  15.210  -5.268  1.00 36.06           H  
ATOM     24  C   PHE A   2     -27.268  13.198  -5.973  1.00 36.06           C  
ATOM     25  CB  PHE A   2     -29.178  14.851  -5.709  1.00 36.06           C  
ATOM     26  HB2 PHE A   2     -29.437  14.190  -4.881  1.00 36.06           H  
ATOM     27  HB3 PHE A   2     -29.774  14.531  -6.563  1.00 36.06           H  
ATOM     28  O   PHE A   2     -27.807  12.390  -6.727  1.00 36.06           O  
ATOM     29  CG  PHE A   2     -29.569  16.265  -5.312  1.00 36.06           C  
ATOM     30  CD1 PHE A   2     -29.513  16.643  -3.957  1.00 36.06           C  
ATOM     31  HD1 PHE A   2     -29.201  15.931  -3.207  1.00 36.06           H  
ATOM     32  CD2 PHE A   2     -29.999  17.198  -6.276  1.00 36.06           C  
ATOM     33  HD2 PHE A   2     -30.084  16.905  -7.312  1.00 36.06           H  
ATOM     34  CE1 PHE A   2     -29.876  17.944  -3.568  1.00 36.06           C  
ATOM     35  HE1 PHE A   2     -29.841  18.226  -2.526  1.00 36.06           H  
ATOM     36  CE2 PHE A   2     -30.356  18.503  -5.887  1.00 36.06           C  
ATOM     37  HE2 PHE A   2     -30.706  19.213  -6.622  1.00 36.06           H  
ATOM     38  CZ  PHE A   2     -30.294  18.876  -4.533  1.00 36.06           C  
ATOM     39  HZ  PHE A   2     -30.584  19.871  -4.231  1.00 36.06           H  
ATOM     40  N   PHE A   3     -26.300  12.862  -5.123  1.00 39.99           N  
ATOM     41  H   PHE A   3     -25.867  13.574  -4.553  1.00 39.99           H  
ATOM     42  CA  PHE A   3     -26.014  11.474  -4.785  1.00 39.99           C  
ATOM     43  HA  PHE A   3     -25.979  10.871  -5.693  1.00 39.99           H  
ATOM     44  C   PHE A   3     -27.166  10.970  -3.914  1.00 39.99           C  
ATOM     45  CB  PHE A   3     -24.648  11.365  -4.090  1.00 39.99           C  
ATOM     46  HB2 PHE A   3     -24.581  12.101  -3.289  1.00 39.99           H  
ATOM     47  HB3 PHE A   3     -24.575  10.381  -3.627  1.00 39.99           H  
ATOM     48  O   PHE A   3     -27.330  11.398  -2.773  1.00 39.99           O  
ATOM     49  CG  PHE A   3     -23.472  11.528  -5.038  1.00 39.99           C  
ATOM     50  CD1 PHE A   3     -22.986  10.411  -5.744  1.00 39.99           C  
ATOM     51  HD1 PHE A   3     -23.438   9.440  -5.601  1.00 39.99           H  
ATOM     52  CD2 PHE A   3     -22.864  12.785  -5.222  1.00 39.99           C  
ATOM     53  HD2 PHE A   3     -23.222  13.646  -4.676  1.00 39.99           H  
ATOM     54  CE1 PHE A   3     -21.900  10.548  -6.626  1.00 39.99           C  
ATOM     55  HE1 PHE A   3     -21.521   9.683  -7.151  1.00 39.99           H  
ATOM     56  CE2 PHE A   3     -21.777  12.922  -6.105  1.00 39.99           C  
ATOM     57  HE2 PHE A   3     -21.299  13.883  -6.231  1.00 39.99           H  
ATOM     58  CZ  PHE A   3     -21.294  11.803  -6.806  1.00 39.99           C  
ATOM     59  HZ  PHE A   3     -20.446  11.902  -7.468  1.00 39.99           H  
ATOM     60  N   PHE A   4     -28.010  10.109  -4.480  1.00 38.40           N  
ATOM     61  H   PHE A   4     -27.855   9.834  -5.439  1.00 38.40           H  
ATOM     62  CA  PHE A   4     -28.964   9.337  -3.700  1.00 38.40           C  
ATOM     63  HA  PHE A   4     -29.534  10.000  -3.048  1.00 38.40           H  
ATOM     64  C   PHE A   4     -28.164   8.365  -2.832  1.00 38.40           C  
ATOM     65  CB  PHE A   4     -29.941   8.601  -4.630  1.00 38.40           C  
ATOM     66  HB2 PHE A   4     -29.394   8.156  -5.461  1.00 38.40           H  
ATOM     67  HB3 PHE A   4     -30.392   7.780  -4.073  1.00 38.40           H  
ATOM     68  O   PHE A   4     -27.558   7.429  -3.345  1.00 38.40           O  
ATOM     69  CG  PHE A   4     -31.064   9.471  -5.164  1.00 38.40           C  
ATOM     70  CD1 PHE A   4     -32.266   9.577  -4.437  1.00 38.40           C  
ATOM     71  HD1 PHE A   4     -32.383   9.042  -3.507  1.00 38.40           H  
ATOM     72  CD2 PHE A   4     -30.923  10.167  -6.380  1.00 38.40           C  
ATOM     73  HD2 PHE A   4     -30.003  10.091  -6.942  1.00 38.40           H  
ATOM     74  CE1 PHE A   4     -33.321  10.369  -4.923  1.00 38.40           C  
ATOM     75  HE1 PHE A   4     -34.243  10.441  -4.365  1.00 38.40           H  
ATOM     76  CE2 PHE A   4     -31.980  10.958  -6.868  1.00 38.40           C  
ATOM     77  HE2 PHE A   4     -31.871  11.482  -7.805  1.00 38.40           H  
ATOM     78  CZ  PHE A   4     -33.179  11.058  -6.140  1.00 38.40           C  
ATOM     79  HZ  PHE A   4     -33.992  11.660  -6.517  1.00 38.40           H  
ATOM     80  N   TYR A   5     -28.150   8.594  -1.521  1.00 42.84           N  
ATOM     81  H   TYR A   5     -28.560   9.448  -1.169  1.00 42.84           H  
ATOM     82  CA  TYR A   5     -27.726   7.586  -0.558  1.00 42.84           C  
ATOM     83  HA  TYR A   5     -26.757   7.182  -0.848  1.00 42.84           H  
ATOM     84  C   TYR A   5     -28.762   6.456  -0.595  1.00 42.84           C  
ATOM     85  CB  TYR A   5     -27.604   8.214   0.842  1.00 42.84           C  
ATOM     86  HB2 TYR A   5     -27.386   7.420   1.556  1.00 42.84           H  
ATOM     87  HB3 TYR A   5     -28.562   8.648   1.126  1.00 42.84           H  
ATOM     88  O   TYR A   5     -29.795   6.533   0.070  1.00 42.84           O  
ATOM     89  CG  TYR A   5     -26.526   9.274   0.972  1.00 42.84           C  
ATOM     90  CD1 TYR A   5     -25.189   8.890   1.194  1.00 42.84           C  
ATOM     91  HD1 TYR A   5     -24.936   7.842   1.259  1.00 42.84           H  
ATOM     92  CD2 TYR A   5     -26.856  10.641   0.878  1.00 42.84           C  
ATOM     93  HD2 TYR A   5     -27.879  10.940   0.703  1.00 42.84           H  
ATOM     94  CE1 TYR A   5     -24.182   9.866   1.321  1.00 42.84           C  
ATOM     95  HE1 TYR A   5     -23.158   9.564   1.482  1.00 42.84           H  
ATOM     96  CE2 TYR A   5     -25.853  11.621   1.005  1.00 42.84           C  
ATOM     97  HE2 TYR A   5     -26.095  12.670   0.927  1.00 42.84           H  
ATOM     98  OH  TYR A   5     -23.548  12.182   1.339  1.00 42.84           O  
ATOM     99  HH  TYR A   5     -22.680  11.786   1.441  1.00 42.84           H  
ATOM    100  CZ  TYR A   5     -24.515  11.235   1.225  1.00 42.84           C  
ATOM    101  N   LEU A   6     -28.531   5.430  -1.415  1.00 43.98           N  
ATOM    102  H   LEU A   6     -27.711   5.453  -2.004  1.00 43.98           H  
ATOM    103  CA  LEU A   6     -29.241   4.165  -1.256  1.00 43.98           C  
ATOM    104  HA  LEU A   6     -30.311   4.374  -1.268  1.00 43.98           H  
ATOM    105  C   LEU A   6     -28.839   3.602   0.116  1.00 43.98           C  
ATOM    106  CB  LEU A   6     -28.907   3.209  -2.415  1.00 43.98           C  
ATOM    107  HB2 LEU A   6     -27.884   3.394  -2.743  1.00 43.98           H  
ATOM    108  HB3 LEU A   6     -28.948   2.178  -2.063  1.00 43.98           H  
ATOM    109  O   LEU A   6     -27.643   3.476   0.390  1.00 43.98           O  
ATOM    110  CG  LEU A   6     -29.879   3.369  -3.599  1.00 43.98           C  
ATOM    111  HG  LEU A   6     -30.124   4.422  -3.733  1.00 43.98           H  
ATOM    112  CD1 LEU A   6     -29.246   2.863  -4.892  1.00 43.98           C  
ATOM    113 HD11 LEU A   6     -28.338   3.429  -5.099  1.00 43.98           H  
ATOM    114 HD12 LEU A   6     -28.984   1.809  -4.794  1.00 43.98           H  
ATOM    115 HD13 LEU A   6     -29.938   2.993  -5.724  1.00 43.98           H  
ATOM    116  CD2 LEU A   6     -31.173   2.578  -3.363  1.00 43.98           C  
ATOM    117 HD21 LEU A   6     -30.946   1.519  -3.241  1.00 43.98           H  
ATOM    118 HD22 LEU A   6     -31.839   2.706  -4.216  1.00 43.98           H  
ATOM    119 HD23 LEU A   6     -31.677   2.945  -2.469  1.00 43.98           H  
ATOM    120  N   PRO A   7     -29.798   3.328   1.018  1.00 46.99           N  
ATOM    121  CA  PRO A   7     -29.471   2.871   2.355  1.00 46.99           C  
ATOM    122  HA  PRO A   7     -28.813   3.595   2.835  1.00 46.99           H  
ATOM    123  C   PRO A   7     -28.755   1.526   2.259  1.00 46.99           C  
ATOM    124  CB  PRO A   7     -30.794   2.819   3.127  1.00 46.99           C  
ATOM    125  HB2 PRO A   7     -30.833   1.979   3.820  1.00 46.99           H  
ATOM    126  HB3 PRO A   7     -30.936   3.758   3.661  1.00 46.99           H  
ATOM    127  O   PRO A   7     -29.263   0.576   1.663  1.00 46.99           O  
ATOM    128  CG  PRO A   7     -31.853   2.698   2.031  1.00 46.99           C  
ATOM    129  HG2 PRO A   7     -32.799   3.147   2.331  1.00 46.99           H  
ATOM    130  HG3 PRO A   7     -31.993   1.646   1.781  1.00 46.99           H  
ATOM    131  CD  PRO A   7     -31.235   3.421   0.838  1.00 46.99           C  
ATOM    132  HD2 PRO A   7     -31.552   2.940  -0.088  1.00 46.99           H  
ATOM    133  HD3 PRO A   7     -31.533   4.469   0.846  1.00 46.99           H  
ATOM    134  N   LEU A   8     -27.557   1.479   2.848  1.00 50.44           N  
ATOM    135  H   LEU A   8     -27.193   2.348   3.214  1.00 50.44           H  
ATOM    136  CA  LEU A   8     -26.791   0.267   3.107  1.00 50.44           C  
ATOM    137  HA  LEU A   8     -26.283  -0.062   2.200  1.00 50.44           H  
ATOM    138  C   LEU A   8     -27.742  -0.835   3.588  1.00 50.44           C  
ATOM    139  CB  LEU A   8     -25.763   0.591   4.216  1.00 50.44           C  
ATOM    140  HB2 LEU A   8     -26.273   1.156   4.996  1.00 50.44           H  
ATOM    141  HB3 LEU A   8     -25.431  -0.339   4.678  1.00 50.44           H  
ATOM    142  O   LEU A   8     -28.314  -0.722   4.671  1.00 50.44           O  
ATOM    143  CG  LEU A   8     -24.524   1.374   3.742  1.00 50.44           C  
ATOM    144  HG  LEU A   8     -24.793   2.031   2.915  1.00 50.44           H  
ATOM    145  CD1 LEU A   8     -23.961   2.231   4.878  1.00 50.44           C  
ATOM    146 HD11 LEU A   8     -23.693   1.601   5.726  1.00 50.44           H  
ATOM    147 HD12 LEU A   8     -24.706   2.962   5.191  1.00 50.44           H  
ATOM    148 HD13 LEU A   8     -23.076   2.764   4.529  1.00 50.44           H  
ATOM    149  CD2 LEU A   8     -23.422   0.413   3.296  1.00 50.44           C  
ATOM    150 HD21 LEU A   8     -22.574   0.983   2.915  1.00 50.44           H  
ATOM    151 HD22 LEU A   8     -23.086  -0.196   4.135  1.00 50.44           H  
ATOM    152 HD23 LEU A   8     -23.791  -0.244   2.509  1.00 50.44           H  
ATOM    153  N   THR A   9     -27.860  -1.937   2.848  1.00 50.98           N  
ATOM    154  H   THR A   9     -27.452  -1.964   1.925  1.00 50.98           H  
ATOM    155  CA  THR A   9     -28.430  -3.185   3.379  1.00 50.98           C  
ATOM    156  HA  THR A   9     -29.260  -2.934   4.040  1.00 50.98           H  
ATOM    157  C   THR A   9     -27.386  -3.894   4.242  1.00 50.98           C  
ATOM    158  CB  THR A   9     -28.992  -4.098   2.282  1.00 50.98           C  
ATOM    159  HB  THR A   9     -29.337  -5.030   2.731  1.00 50.98           H  
ATOM    160  O   THR A   9     -27.115  -5.081   4.093  1.00 50.98           O  
ATOM    161  CG2 THR A   9     -30.173  -3.458   1.552  1.00 50.98           C  
ATOM    162 HG21 THR A   9     -30.966  -3.227   2.264  1.00 50.98           H  
ATOM    163 HG22 THR A   9     -30.555  -4.153   0.804  1.00 50.98           H  
ATOM    164 HG23 THR A   9     -29.857  -2.540   1.057  1.00 50.98           H  
ATOM    165  OG1 THR A   9     -27.990  -4.387   1.336  1.00 50.98           O  
ATOM    166  HG1 THR A   9     -27.323  -4.917   1.779  1.00 50.98           H  
ATOM    167  N   VAL A  10     -26.749  -3.151   5.146  1.00 51.94           N  
ATOM    168  H   VAL A  10     -27.068  -2.196   5.227  1.00 51.94           H  
ATOM    169  CA  VAL A  10     -26.171  -3.736   6.350  1.00 51.94           C  
ATOM    170  HA  VAL A  10     -25.655  -4.665   6.106  1.00 51.94           H  
ATOM    171  C   VAL A  10     -27.371  -4.042   7.231  1.00 51.94           C  
ATOM    172  CB  VAL A  10     -25.170  -2.764   7.006  1.00 51.94           C  
ATOM    173  HB  VAL A  10     -25.638  -1.786   7.121  1.00 51.94           H  
ATOM    174  O   VAL A  10     -28.281  -3.223   7.319  1.00 51.94           O  
ATOM    175  CG1 VAL A  10     -24.692  -3.240   8.381  1.00 51.94           C  
ATOM    176 HG11 VAL A  10     -23.926  -2.565   8.762  1.00 51.94           H  
ATOM    177 HG12 VAL A  10     -25.519  -3.229   9.091  1.00 51.94           H  
ATOM    178 HG13 VAL A  10     -24.279  -4.247   8.317  1.00 51.94           H  
ATOM    179  CG2 VAL A  10     -23.928  -2.616   6.114  1.00 51.94           C  
ATOM    180 HG21 VAL A  10     -24.214  -2.293   5.113  1.00 51.94           H  
ATOM    181 HG22 VAL A  10     -23.255  -1.872   6.541  1.00 51.94           H  
ATOM    182 HG23 VAL A  10     -23.407  -3.570   6.037  1.00 51.94           H  
ATOM    183  N   ASN A  11     -27.416  -5.219   7.849  1.00 52.17           N  
ATOM    184  H   ASN A  11     -26.656  -5.868   7.703  1.00 52.17           H  
ATOM    185  CA  ASN A  11     -28.395  -5.514   8.891  1.00 52.17           C  
ATOM    186  HA  ASN A  11     -29.388  -5.579   8.445  1.00 52.17           H  
ATOM    187  C   ASN A  11     -28.363  -4.349   9.904  1.00 52.17           C  
ATOM    188  CB  ASN A  11     -28.000  -6.875   9.490  1.00 52.17           C  
ATOM    189  HB2 ASN A  11     -27.087  -6.770  10.077  1.00 52.17           H  
ATOM    190  HB3 ASN A  11     -27.811  -7.579   8.680  1.00 52.17           H  
ATOM    191  O   ASN A  11     -27.364  -4.179  10.604  1.00 52.17           O  
ATOM    192  CG  ASN A  11     -29.072  -7.486  10.365  1.00 52.17           C  
ATOM    193  ND2 ASN A  11     -28.829  -8.667  10.884  1.00 52.17           N  
ATOM    194 HD21 ASN A  11     -29.571  -9.064  11.442  1.00 52.17           H  
ATOM    195 HD22 ASN A  11     -27.960  -9.148  10.698  1.00 52.17           H  
ATOM    196  OD1 ASN A  11     -30.135  -6.935  10.581  1.00 52.17           O  
ATOM    197  N   SER A  12     -29.373  -3.474   9.873  1.00 53.87           N  
ATOM    198  H   SER A  12     -30.198  -3.754   9.362  1.00 53.87           H  
ATOM    199  CA  SER A  12     -29.218  -2.007   9.985  1.00 53.87           C  
ATOM    200  HA  SER A  12     -28.416  -1.709   9.309  1.00 53.87           H  
ATOM    201  C   SER A  12     -28.805  -1.461  11.356  1.00 53.87           C  
ATOM    202  CB  SER A  12     -30.497  -1.335   9.469  1.00 53.87           C  
ATOM    203  HB2 SER A  12     -30.618  -1.579   8.413  1.00 53.87           H  
ATOM    204  HB3 SER A  12     -30.424  -0.252   9.565  1.00 53.87           H  
ATOM    205  O   SER A  12     -28.780  -0.251  11.548  1.00 53.87           O  
ATOM    206  OG  SER A  12     -31.622  -1.815  10.182  1.00 53.87           O  
ATOM    207  HG  SER A  12     -31.658  -1.343  11.017  1.00 53.87           H  
ATOM    208  N   ASN A  13     -28.442  -2.329  12.298  1.00 61.11           N  
ATOM    209  H   ASN A  13     -28.404  -3.300  12.023  1.00 61.11           H  
ATOM    210  CA  ASN A  13     -28.039  -1.968  13.655  1.00 61.11           C  
ATOM    211  HA  ASN A  13     -28.040  -0.882  13.756  1.00 61.11           H  
ATOM    212  C   ASN A  13     -26.614  -2.402  14.031  1.00 61.11           C  
ATOM    213  CB  ASN A  13     -29.089  -2.533  14.625  1.00 61.11           C  
ATOM    214  HB2 ASN A  13     -28.729  -2.433  15.649  1.00 61.11           H  
ATOM    215  HB3 ASN A  13     -29.247  -3.592  14.420  1.00 61.11           H  
ATOM    216  O   ASN A  13     -26.185  -2.130  15.150  1.00 61.11           O  
ATOM    217  CG  ASN A  13     -30.413  -1.794  14.553  1.00 61.11           C  
ATOM    218  ND2 ASN A  13     -31.480  -2.405  15.009  1.00 61.11           N  
ATOM    219 HD21 ASN A  13     -31.421  -3.340  15.385  1.00 61.11           H  
ATOM    220 HD22 ASN A  13     -32.339  -1.876  14.960  1.00 61.11           H  
ATOM    221  OD1 ASN A  13     -30.527  -0.665  14.115  1.00 61.11           O  
ATOM    222  N   ILE A  14     -25.869  -3.076  13.148  1.00 80.41           N  
ATOM    223  H   ILE A  14     -26.238  -3.260  12.226  1.00 80.41           H  
ATOM    224  CA  ILE A  14     -24.522  -3.563  13.481  1.00 80.41           C  
ATOM    225  HA  ILE A  14     -24.347  -3.428  14.548  1.00 80.41           H  
ATOM    226  C   ILE A  14     -23.472  -2.722  12.756  1.00 80.41           C  
ATOM    227  CB  ILE A  14     -24.381  -5.080  13.233  1.00 80.41           C  
ATOM    228  HB  ILE A  14     -24.480  -5.274  12.165  1.00 80.41           H  
ATOM    229  O   ILE A  14     -23.317  -2.811  11.540  1.00 80.41           O  
ATOM    230  CG1 ILE A  14     -25.492  -5.856  13.985  1.00 80.41           C  
ATOM    231 HG12 ILE A  14     -26.468  -5.512  13.640  1.00 80.41           H  
ATOM    232 HG13 ILE A  14     -25.421  -5.648  15.052  1.00 80.41           H  
ATOM    233  CG2 ILE A  14     -22.985  -5.546  13.698  1.00 80.41           C  
ATOM    234 HG21 ILE A  14     -22.204  -4.994  13.175  1.00 80.41           H  
ATOM    235 HG22 ILE A  14     -22.874  -5.392  14.772  1.00 80.41           H  
ATOM    236 HG23 ILE A  14     -22.842  -6.601  13.467  1.00 80.41           H  
ATOM    237  CD1 ILE A  14     -25.466  -7.374  13.775  1.00 80.41           C  
ATOM    238 HD11 ILE A  14     -26.360  -7.813  14.220  1.00 80.41           H  
ATOM    239 HD12 ILE A  14     -25.455  -7.601  12.709  1.00 80.41           H  
ATOM    240 HD13 ILE A  14     -24.592  -7.813  14.255  1.00 80.41           H  
ATOM    241  N   ILE A  15     -22.721  -1.926  13.522  1.00 89.04           N  
ATOM    242  H   ILE A  15     -22.922  -1.885  14.511  1.00 89.04           H  
ATOM    243  CA  ILE A  15     -21.546  -1.209  13.019  1.00 89.04           C  
ATOM    244  HA  ILE A  15     -21.858  -0.644  12.141  1.00 89.04           H  
ATOM    245  C   ILE A  15     -20.484  -2.255  12.624  1.00 89.04           C  
ATOM    246  CB  ILE A  15     -21.006  -0.203  14.063  1.00 89.04           C  
ATOM    247  HB  ILE A  15     -20.676  -0.758  14.941  1.00 89.04           H  
ATOM    248  O   ILE A  15     -20.111  -3.082  13.464  1.00 89.04           O  
ATOM    249  CG1 ILE A  15     -22.105   0.799  14.495  1.00 89.04           C  
ATOM    250 HG12 ILE A  15     -22.397   1.410  13.640  1.00 89.04           H  
ATOM    251 HG13 ILE A  15     -22.986   0.253  14.831  1.00 89.04           H  
ATOM    252  CG2 ILE A  15     -19.799   0.550  13.476  1.00 89.04           C  
ATOM    253 HG21 ILE A  15     -19.020  -0.148  13.170  1.00 89.04           H  
ATOM    254 HG22 ILE A  15     -20.103   1.135  12.608  1.00 89.04           H  
ATOM    255 HG23 ILE A  15     -19.369   1.227  14.214  1.00 89.04           H  
ATOM    256  CD1 ILE A  15     -21.692   1.721  15.649  1.00 89.04           C  
ATOM    257 HD11 ILE A  15     -21.330   1.126  16.488  1.00 89.04           H  
ATOM    258 HD12 ILE A  15     -20.916   2.416  15.329  1.00 89.04           H  
ATOM    259 HD13 ILE A  15     -22.557   2.299  15.974  1.00 89.04           H  
ATOM    260  N   PRO A  16     -19.995  -2.261  11.370  1.00 93.09           N  
ATOM    261  CA  PRO A  16     -19.060  -3.279  10.905  1.00 93.09           C  
ATOM    262  HA  PRO A  16     -19.471  -4.270  11.096  1.00 93.09           H  
ATOM    263  C   PRO A  16     -17.703  -3.156  11.610  1.00 93.09           C  
ATOM    264  CB  PRO A  16     -18.951  -3.059   9.392  1.00 93.09           C  
ATOM    265  HB2 PRO A  16     -19.704  -3.658   8.880  1.00 93.09           H  
ATOM    266  HB3 PRO A  16     -17.954  -3.292   9.018  1.00 93.09           H  
ATOM    267  O   PRO A  16     -17.200  -2.057  11.823  1.00 93.09           O  
ATOM    268  CG  PRO A  16     -19.270  -1.577   9.206  1.00 93.09           C  
ATOM    269  HG2 PRO A  16     -19.672  -1.367   8.215  1.00 93.09           H  
ATOM    270  HG3 PRO A  16     -18.378  -0.978   9.391  1.00 93.09           H  
ATOM    271  CD  PRO A  16     -20.299  -1.315  10.301  1.00 93.09           C  
ATOM    272  HD2 PRO A  16     -21.301  -1.510   9.920  1.00 93.09           H  
ATOM    273  HD3 PRO A  16     -20.215  -0.283  10.641  1.00 93.09           H  
ATOM    274  N   LYS A  17     -17.074  -4.286  11.951  1.00 93.82           N  
ATOM    275  H   LYS A  17     -17.545  -5.164  11.786  1.00 93.82           H  
ATOM    276  CA  LYS A  17     -15.688  -4.307  12.464  1.00 93.82           C  
ATOM    277  HA  LYS A  17     -15.505  -3.414  13.062  1.00 93.82           H  
ATOM    278  C   LYS A  17     -14.647  -4.267  11.340  1.00 93.82           C  
ATOM    279  CB  LYS A  17     -15.460  -5.534  13.355  1.00 93.82           C  
ATOM    280  HB2 LYS A  17     -15.664  -6.441  12.786  1.00 93.82           H  
ATOM    281  HB3 LYS A  17     -14.410  -5.551  13.646  1.00 93.82           H  
ATOM    282  O   LYS A  17     -13.567  -3.726  11.536  1.00 93.82           O  
ATOM    283  CG  LYS A  17     -16.322  -5.516  14.626  1.00 93.82           C  
ATOM    284  HG2 LYS A  17     -17.376  -5.585  14.359  1.00 93.82           H  
ATOM    285  HG3 LYS A  17     -16.151  -4.589  15.174  1.00 93.82           H  
ATOM    286  CD  LYS A  17     -15.943  -6.709  15.509  1.00 93.82           C  
ATOM    287  HD2 LYS A  17     -14.885  -6.642  15.762  1.00 93.82           H  
ATOM    288  HD3 LYS A  17     -16.106  -7.629  14.947  1.00 93.82           H  
ATOM    289  CE  LYS A  17     -16.773  -6.738  16.794  1.00 93.82           C  
ATOM    290  HE2 LYS A  17     -17.829  -6.785  16.527  1.00 93.82           H  
ATOM    291  HE3 LYS A  17     -16.602  -5.811  17.341  1.00 93.82           H  
ATOM    292  NZ  LYS A  17     -16.398  -7.907  17.629  1.00 93.82           N  
ATOM    293  HZ1 LYS A  17     -16.532  -8.767  17.116  1.00 93.82           H  
ATOM    294  HZ2 LYS A  17     -16.946  -7.944  18.477  1.00 93.82           H  
ATOM    295  HZ3 LYS A  17     -15.421  -7.860  17.878  1.00 93.82           H  
ATOM    296  N   SER A  18     -15.007  -4.794  10.173  1.00 95.60           N  
ATOM    297  H   SER A  18     -15.923  -5.215  10.105  1.00 95.60           H  
ATOM    298  CA  SER A  18     -14.211  -4.834   8.945  1.00 95.60           C  
ATOM    299  HA  SER A  18     -13.520  -3.991   8.929  1.00 95.60           H  
ATOM    300  C   SER A  18     -15.139  -4.739   7.726  1.00 95.60           C  
ATOM    301  CB  SER A  18     -13.397  -6.139   8.910  1.00 95.60           C  
ATOM    302  HB2 SER A  18     -12.876  -6.268   9.859  1.00 95.60           H  
ATOM    303  HB3 SER A  18     -12.650  -6.085   8.117  1.00 95.60           H  
ATOM    304  O   SER A  18     -16.366  -4.764   7.863  1.00 95.60           O  
ATOM    305  OG  SER A  18     -14.240  -7.251   8.676  1.00 95.60           O  
ATOM    306  HG  SER A  18     -13.830  -7.992   9.127  1.00 95.60           H  
ATOM    307  N   CYS A  19     -14.580  -4.672   6.515  1.00 96.89           N  
ATOM    308  H   CYS A  19     -13.574  -4.634   6.434  1.00 96.89           H  
ATOM    309  CA  CYS A  19     -15.377  -4.703   5.286  1.00 96.89           C  
ATOM    310  HA  CYS A  19     -16.232  -4.039   5.415  1.00 96.89           H  
ATOM    311  C   CYS A  19     -15.948  -6.093   4.954  1.00 96.89           C  
ATOM    312  CB  CYS A  19     -14.550  -4.149   4.124  1.00 96.89           C  
ATOM    313  HB2 CYS A  19     -15.088  -4.311   3.190  1.00 96.89           H  
ATOM    314  HB3 CYS A  19     -13.612  -4.701   4.059  1.00 96.89           H  
ATOM    315  O   CYS A  19     -16.772  -6.184   4.049  1.00 96.89           O  
ATOM    316  SG  CYS A  19     -14.183  -2.382   4.256  1.00 96.89           S  
ATOM    317  N   ARG A  20     -15.569  -7.165   5.673  1.00 94.74           N  
ATOM    318  H   ARG A  20     -14.949  -7.011   6.455  1.00 94.74           H  
ATOM    319  CA  ARG A  20     -15.849  -8.571   5.307  1.00 94.74           C  
ATOM    320  HA  ARG A  20     -15.300  -8.795   4.393  1.00 94.74           H  
ATOM    321  C   ARG A  20     -17.323  -8.862   5.010  1.00 94.74           C  
ATOM    322  CB  ARG A  20     -15.332  -9.484   6.439  1.00 94.74           C  
ATOM    323  HB2 ARG A  20     -15.915  -9.291   7.339  1.00 94.74           H  
ATOM    324  HB3 ARG A  20     -14.297  -9.221   6.660  1.00 94.74           H  
ATOM    325  O   ARG A  20     -17.614  -9.627   4.098  1.00 94.74           O  
ATOM    326  CG  ARG A  20     -15.387 -10.995   6.145  1.00 94.74           C  
ATOM    327  HG2 ARG A  20     -16.400 -11.290   5.873  1.00 94.74           H  
ATOM    328  HG3 ARG A  20     -15.115 -11.523   7.060  1.00 94.74           H  
ATOM    329  CD  ARG A  20     -14.404 -11.413   5.042  1.00 94.74           C  
ATOM    330  HD2 ARG A  20     -14.671 -10.910   4.113  1.00 94.74           H  
ATOM    331  HD3 ARG A  20     -13.406 -11.087   5.337  1.00 94.74           H  
ATOM    332  NE  ARG A  20     -14.413 -12.875   4.815  1.00 94.74           N  
ATOM    333  HE  ARG A  20     -15.193 -13.382   5.208  1.00 94.74           H  
ATOM    334  NH1 ARG A  20     -12.427 -13.009   3.683  1.00 94.74           N  
ATOM    335 HH11 ARG A  20     -11.735 -13.547   3.181  1.00 94.74           H  
ATOM    336 HH12 ARG A  20     -12.060 -12.300   4.302  1.00 94.74           H  
ATOM    337  NH2 ARG A  20     -13.656 -14.810   3.812  1.00 94.74           N  
ATOM    338 HH21 ARG A  20     -12.917 -15.236   3.273  1.00 94.74           H  
ATOM    339 HH22 ARG A  20     -14.200 -15.387   4.439  1.00 94.74           H  
ATOM    340  CZ  ARG A  20     -13.520 -13.547   4.100  1.00 94.74           C  
ATOM    341  N   ASN A  21     -18.233  -8.251   5.770  1.00 92.68           N  
ATOM    342  H   ASN A  21     -17.881  -7.617   6.473  1.00 92.68           H  
ATOM    343  CA  ASN A  21     -19.685  -8.434   5.642  1.00 92.68           C  
ATOM    344  HA  ASN A  21     -19.879  -9.227   4.919  1.00 92.68           H  
ATOM    345  C   ASN A  21     -20.405  -7.188   5.094  1.00 92.68           C  
ATOM    346  CB  ASN A  21     -20.252  -8.889   6.999  1.00 92.68           C  
ATOM    347  HB2 ASN A  21     -21.332  -9.013   6.916  1.00 92.68           H  
ATOM    348  HB3 ASN A  21     -20.055  -8.121   7.746  1.00 92.68           H  
ATOM    349  O   ASN A  21     -21.631  -7.097   5.168  1.00 92.68           O  
ATOM    350  CG  ASN A  21     -19.684 -10.219   7.463  1.00 92.68           C  
ATOM    351  ND2 ASN A  21     -19.358 -10.340   8.728  1.00 92.68           N  
ATOM    352 HD21 ASN A  21     -19.455  -9.565   9.368  1.00 92.68           H  
ATOM    353 HD22 ASN A  21     -18.947 -11.223   8.997  1.00 92.68           H  
ATOM    354  OD1 ASN A  21     -19.523 -11.164   6.711  1.00 92.68           O  
ATOM    355  N   VAL A  22     -19.662  -6.204   4.581  1.00 94.17           N  
ATOM    356  H   VAL A  22     -18.673  -6.359   4.448  1.00 94.17           H  
ATOM    357  CA  VAL A  22     -20.242  -5.005   3.970  1.00 94.17           C  
ATOM    358  HA  VAL A  22     -21.125  -4.712   4.537  1.00 94.17           H  
ATOM    359  C   VAL A  22     -20.680  -5.350   2.551  1.00 94.17           C  
ATOM    360  CB  VAL A  22     -19.262  -3.817   3.998  1.00 94.17           C  
ATOM    361  HB  VAL A  22     -18.331  -4.091   3.503  1.00 94.17           H  
ATOM    362  O   VAL A  22     -19.867  -5.721   1.708  1.00 94.17           O  
ATOM    363  CG1 VAL A  22     -19.844  -2.587   3.290  1.00 94.17           C  
ATOM    364 HG11 VAL A  22     -19.150  -1.750   3.382  1.00 94.17           H  
ATOM    365 HG12 VAL A  22     -20.801  -2.308   3.730  1.00 94.17           H  
ATOM    366 HG13 VAL A  22     -19.979  -2.792   2.228  1.00 94.17           H  
ATOM    367  CG2 VAL A  22     -18.955  -3.416   5.449  1.00 94.17           C  
ATOM    368 HG21 VAL A  22     -18.507  -4.251   5.988  1.00 94.17           H  
ATOM    369 HG22 VAL A  22     -19.871  -3.114   5.958  1.00 94.17           H  
ATOM    370 HG23 VAL A  22     -18.250  -2.585   5.459  1.00 94.17           H  
ATOM    371  N   THR A  23     -21.975  -5.205   2.285  1.00 92.55           N  
ATOM    372  H   THR A  23     -22.586  -4.857   3.010  1.00 92.55           H  
ATOM    373  CA  THR A  23     -22.558  -5.379   0.952  1.00 92.55           C  
ATOM    374  HA  THR A  23     -21.773  -5.666   0.252  1.00 92.55           H  
ATOM    375  C   THR A  23     -23.131  -4.053   0.469  1.00 92.55           C  
ATOM    376  CB  THR A  23     -23.616  -6.491   0.913  1.00 92.55           C  
ATOM    377  HB  THR A  23     -24.046  -6.523  -0.088  1.00 92.55           H  
ATOM    378  O   THR A  23     -23.728  -3.301   1.240  1.00 92.55           O  
ATOM    379  CG2 THR A  23     -23.019  -7.862   1.226  1.00 92.55           C  
ATOM    380 HG21 THR A  23     -23.792  -8.625   1.131  1.00 92.55           H  
ATOM    381 HG22 THR A  23     -22.615  -7.884   2.238  1.00 92.55           H  
ATOM    382 HG23 THR A  23     -22.218  -8.083   0.520  1.00 92.55           H  
ATOM    383  OG1 THR A  23     -24.651  -6.262   1.838  1.00 92.55           O  
ATOM    384  HG1 THR A  23     -24.326  -6.491   2.712  1.00 92.55           H  
ATOM    385  N   TYR A  24     -22.907  -3.742  -0.807  1.00 92.59           N  
ATOM    386  H   TYR A  24     -22.373  -4.370  -1.391  1.00 92.59           H  
ATOM    387  CA  TYR A  24     -23.354  -2.497  -1.423  1.00 92.59           C  
ATOM    388  HA  TYR A  24     -24.298  -2.213  -0.959  1.00 92.59           H  
ATOM    389  C   TYR A  24     -23.577  -2.704  -2.934  1.00 92.59           C  
ATOM    390  CB  TYR A  24     -22.312  -1.408  -1.125  1.00 92.59           C  
ATOM    391  HB2 TYR A  24     -21.445  -1.559  -1.768  1.00 92.59           H  
ATOM    392  HB3 TYR A  24     -21.977  -1.507  -0.093  1.00 92.59           H  
ATOM    393  O   TYR A  24     -22.958  -3.612  -3.506  1.00 92.59           O  
ATOM    394  CG  TYR A  24     -22.830   0.002  -1.282  1.00 92.59           C  
ATOM    395  CD1 TYR A  24     -22.273   0.843  -2.257  1.00 92.59           C  
ATOM    396  HD1 TYR A  24     -21.467   0.491  -2.884  1.00 92.59           H  
ATOM    397  CD2 TYR A  24     -23.869   0.475  -0.454  1.00 92.59           C  
ATOM    398  HD2 TYR A  24     -24.298  -0.174   0.296  1.00 92.59           H  
ATOM    399  CE1 TYR A  24     -22.764   2.149  -2.419  1.00 92.59           C  
ATOM    400  HE1 TYR A  24     -22.351   2.791  -3.183  1.00 92.59           H  
ATOM    401  CE2 TYR A  24     -24.393   1.770  -0.646  1.00 92.59           C  
ATOM    402  HE2 TYR A  24     -25.235   2.124  -0.069  1.00 92.59           H  
ATOM    403  OH  TYR A  24     -24.438   3.790  -1.952  1.00 92.59           O  
ATOM    404  HH  TYR A  24     -24.230   4.029  -2.858  1.00 92.59           H  
ATOM    405  CZ  TYR A  24     -23.866   2.592  -1.664  1.00 92.59           C  
ATOM    406  N   PRO A  25     -24.477  -1.956  -3.603  1.00 93.26           N  
ATOM    407  CA  PRO A  25     -24.701  -2.117  -5.041  1.00 93.26           C  
ATOM    408  HA  PRO A  25     -24.970  -3.155  -5.238  1.00 93.26           H  
ATOM    409  C   PRO A  25     -23.458  -1.767  -5.871  1.00 93.26           C  
ATOM    410  CB  PRO A  25     -25.907  -1.231  -5.385  1.00 93.26           C  
ATOM    411  HB2 PRO A  25     -26.560  -1.714  -6.112  1.00 93.26           H  
ATOM    412  HB3 PRO A  25     -25.581  -0.264  -5.768  1.00 93.26           H  
ATOM    413  O   PRO A  25     -23.085  -2.523  -6.769  1.00 93.26           O  
ATOM    414  CG  PRO A  25     -26.614  -1.037  -4.044  1.00 93.26           C  
ATOM    415  HG2 PRO A  25     -27.168  -0.099  -4.011  1.00 93.26           H  
ATOM    416  HG3 PRO A  25     -27.274  -1.882  -3.849  1.00 93.26           H  
ATOM    417  CD  PRO A  25     -25.465  -1.043  -3.043  1.00 93.26           C  
ATOM    418  HD2 PRO A  25     -25.039  -0.042  -2.974  1.00 93.26           H  
ATOM    419  HD3 PRO A  25     -25.832  -1.367  -2.068  1.00 93.26           H  
ATOM    420  N   GLU A  26     -22.784  -0.674  -5.528  1.00 94.47           N  
ATOM    421  H   GLU A  26     -23.227  -0.051  -4.868  1.00 94.47           H  
ATOM    422  CA  GLU A  26     -21.590  -0.166  -6.193  1.00 94.47           C  
ATOM    423  HA  GLU A  26     -21.720  -0.305  -7.266  1.00 94.47           H  
ATOM    424  C   GLU A  26     -20.325  -0.933  -5.786  1.00 94.47           C  
ATOM    425  CB  GLU A  26     -21.418   1.345  -5.936  1.00 94.47           C  
ATOM    426  HB2 GLU A  26     -20.499   1.654  -6.435  1.00 94.47           H  
ATOM    427  HB3 GLU A  26     -21.279   1.537  -4.872  1.00 94.47           H  
ATOM    428  O   GLU A  26     -20.262  -1.572  -4.736  1.00 94.47           O  
ATOM    429  CG  GLU A  26     -22.550   2.230  -6.492  1.00 94.47           C  
ATOM    430  HG2 GLU A  26     -22.116   3.205  -6.711  1.00 94.47           H  
ATOM    431  HG3 GLU A  26     -22.891   1.814  -7.441  1.00 94.47           H  
ATOM    432  CD  GLU A  26     -23.756   2.439  -5.554  1.00 94.47           C  
ATOM    433  OE1 GLU A  26     -24.355   3.532  -5.607  1.00 94.47           O  
ATOM    434  OE2 GLU A  26     -24.096   1.522  -4.781  1.00 94.47           O  
ATOM    435  N   ALA A  27     -19.285  -0.848  -6.624  1.00 95.35           N  
ATOM    436  H   ALA A  27     -19.381  -0.304  -7.469  1.00 95.35           H  
ATOM    437  CA  ALA A  27     -18.021  -1.549  -6.396  1.00 95.35           C  
ATOM    438  HA  ALA A  27     -18.233  -2.615  -6.318  1.00 95.35           H  
ATOM    439  C   ALA A  27     -17.329  -1.143  -5.091  1.00 95.35           C  
ATOM    440  CB  ALA A  27     -17.105  -1.335  -7.604  1.00 95.35           C  
ATOM    441  HB1 ALA A  27     -17.591  -1.695  -8.511  1.00 95.35           H  
ATOM    442  HB2 ALA A  27     -16.865  -0.277  -7.713  1.00 95.35           H  
ATOM    443  HB3 ALA A  27     -16.180  -1.893  -7.459  1.00 95.35           H  
ATOM    444  O   ALA A  27     -16.679  -1.967  -4.449  1.00 95.35           O  
ATOM    445  N   GLN A  28     -17.495   0.119  -4.697  1.00 96.57           N  
ATOM    446  H   GLN A  28     -18.130   0.708  -5.217  1.00 96.57           H  
ATOM    447  CA  GLN A  28     -16.853   0.708  -3.533  1.00 96.57           C  
ATOM    448  HA  GLN A  28     -16.431  -0.101  -2.936  1.00 96.57           H  
ATOM    449  C   GLN A  28     -17.858   1.457  -2.668  1.00 96.57           C  
ATOM    450  CB  GLN A  28     -15.713   1.632  -3.977  1.00 96.57           C  
ATOM    451  HB2 GLN A  28     -15.377   2.237  -3.135  1.00 96.57           H  
ATOM    452  HB3 GLN A  28     -16.096   2.304  -4.745  1.00 96.57           H  
ATOM    453  O   GLN A  28     -18.786   2.082  -3.179  1.00 96.57           O  
ATOM    454  CG  GLN A  28     -14.515   0.829  -4.505  1.00 96.57           C  
ATOM    455  HG2 GLN A  28     -14.819  -0.180  -4.784  1.00 96.57           H  
ATOM    456  HG3 GLN A  28     -13.777   0.725  -3.710  1.00 96.57           H  
ATOM    457  CD  GLN A  28     -13.848   1.454  -5.718  1.00 96.57           C  
ATOM    458  NE2 GLN A  28     -13.210   0.641  -6.533  1.00 96.57           N  
ATOM    459 HE21 GLN A  28     -12.735   0.988  -7.354  1.00 96.57           H  
ATOM    460 HE22 GLN A  28     -13.095  -0.328  -6.271  1.00 96.57           H  
ATOM    461  OE1 GLN A  28     -13.842   2.653  -5.955  1.00 96.57           O  
ATOM    462  N   VAL A  29     -17.641   1.423  -1.356  1.00 96.79           N  
ATOM    463  H   VAL A  29     -16.874   0.862  -1.014  1.00 96.79           H  
ATOM    464  CA  VAL A  29     -18.432   2.185  -0.386  1.00 96.79           C  
ATOM    465  HA  VAL A  29     -18.814   3.075  -0.887  1.00 96.79           H  
ATOM    466  C   VAL A  29     -17.560   2.645   0.771  1.00 96.79           C  
ATOM    467  CB  VAL A  29     -19.648   1.372   0.089  1.00 96.79           C  
ATOM    468  HB  VAL A  29     -20.176   1.046  -0.807  1.00 96.79           H  
ATOM    469  O   VAL A  29     -16.694   1.909   1.236  1.00 96.79           O  
ATOM    470  CG1 VAL A  29     -19.292   0.108   0.879  1.00 96.79           C  
ATOM    471 HG11 VAL A  29     -18.777   0.363   1.805  1.00 96.79           H  
ATOM    472 HG12 VAL A  29     -18.651  -0.533   0.274  1.00 96.79           H  
ATOM    473 HG13 VAL A  29     -20.205  -0.437   1.121  1.00 96.79           H  
ATOM    474  CG2 VAL A  29     -20.617   2.234   0.903  1.00 96.79           C  
ATOM    475 HG21 VAL A  29     -20.201   2.476   1.881  1.00 96.79           H  
ATOM    476 HG22 VAL A  29     -20.847   3.150   0.359  1.00 96.79           H  
ATOM    477 HG23 VAL A  29     -21.550   1.686   1.034  1.00 96.79           H  
ATOM    478  N   ILE A  30     -17.779   3.869   1.245  1.00 97.09           N  
ATOM    479  H   ILE A  30     -18.542   4.407   0.860  1.00 97.09           H  
ATOM    480  CA  ILE A  30     -17.077   4.403   2.413  1.00 97.09           C  
ATOM    481  HA  ILE A  30     -16.118   3.895   2.511  1.00 97.09           H  
ATOM    482  C   ILE A  30     -17.914   4.105   3.654  1.00 97.09           C  
ATOM    483  CB  ILE A  30     -16.785   5.907   2.253  1.00 97.09           C  
ATOM    484  HB  ILE A  30     -17.739   6.424   2.152  1.00 97.09           H  
ATOM    485  O   ILE A  30     -19.090   4.464   3.708  1.00 97.09           O  
ATOM    486  CG1 ILE A  30     -15.931   6.192   0.995  1.00 97.09           C  
ATOM    487 HG12 ILE A  30     -16.307   5.620   0.147  1.00 97.09           H  
ATOM    488 HG13 ILE A  30     -14.897   5.894   1.166  1.00 97.09           H  
ATOM    489  CG2 ILE A  30     -16.065   6.449   3.502  1.00 97.09           C  
ATOM    490 HG21 ILE A  30     -16.688   6.325   4.388  1.00 97.09           H  
ATOM    491 HG22 ILE A  30     -15.858   7.512   3.374  1.00 97.09           H  
ATOM    492 HG23 ILE A  30     -15.125   5.916   3.645  1.00 97.09           H  
ATOM    493  CD1 ILE A  30     -15.986   7.668   0.586  1.00 97.09           C  
ATOM    494 HD11 ILE A  30     -15.454   8.290   1.306  1.00 97.09           H  
ATOM    495 HD12 ILE A  30     -15.537   7.789  -0.400  1.00 97.09           H  
ATOM    496 HD13 ILE A  30     -17.023   7.998   0.523  1.00 97.09           H  
ATOM    497  N   VAL A  31     -17.305   3.488   4.664  1.00 96.20           N  
ATOM    498  H   VAL A  31     -16.326   3.262   4.563  1.00 96.20           H  
ATOM    499  CA  VAL A  31     -17.957   3.166   5.942  1.00 96.20           C  
ATOM    500  HA  VAL A  31     -18.884   3.735   6.015  1.00 96.20           H  
ATOM    501  C   VAL A  31     -17.085   3.594   7.117  1.00 96.20           C  
ATOM    502  CB  VAL A  31     -18.337   1.673   6.048  1.00 96.20           C  
ATOM    503  HB  VAL A  31     -18.894   1.533   6.974  1.00 96.20           H  
ATOM    504  O   VAL A  31     -15.871   3.744   6.985  1.00 96.20           O  
ATOM    505  CG1 VAL A  31     -19.248   1.231   4.896  1.00 96.20           C  
ATOM    506 HG11 VAL A  31     -20.105   1.901   4.822  1.00 96.20           H  
ATOM    507 HG12 VAL A  31     -18.699   1.250   3.955  1.00 96.20           H  
ATOM    508 HG13 VAL A  31     -19.606   0.217   5.076  1.00 96.20           H  
ATOM    509  CG2 VAL A  31     -17.114   0.752   6.098  1.00 96.20           C  
ATOM    510 HG21 VAL A  31     -17.433  -0.289   6.135  1.00 96.20           H  
ATOM    511 HG22 VAL A  31     -16.518   0.959   6.987  1.00 96.20           H  
ATOM    512 HG23 VAL A  31     -16.496   0.908   5.214  1.00 96.20           H  
ATOM    513  N   THR A  32     -17.702   3.765   8.283  1.00 96.98           N  
ATOM    514  H   THR A  32     -18.700   3.618   8.331  1.00 96.98           H  
ATOM    515  CA  THR A  32     -16.986   3.919   9.555  1.00 96.98           C  
ATOM    516  HA  THR A  32     -15.939   4.156   9.367  1.00 96.98           H  
ATOM    517  C   THR A  32     -17.052   2.596  10.305  1.00 96.98           C  
ATOM    518  CB  THR A  32     -17.567   5.060  10.398  1.00 96.98           C  
ATOM    519  HB  THR A  32     -18.589   4.816  10.688  1.00 96.98           H  
ATOM    520  O   THR A  32     -18.142   2.087  10.568  1.00 96.98           O  
ATOM    521  CG2 THR A  32     -16.737   5.330  11.650  1.00 96.98           C  
ATOM    522 HG21 THR A  32     -17.141   6.185  12.192  1.00 96.98           H  
ATOM    523 HG22 THR A  32     -15.705   5.537  11.367  1.00 96.98           H  
ATOM    524 HG23 THR A  32     -16.763   4.462  12.309  1.00 96.98           H  
ATOM    525  OG1 THR A  32     -17.575   6.270   9.668  1.00 96.98           O  
ATOM    526  HG1 THR A  32     -18.008   6.913  10.235  1.00 96.98           H  
ATOM    527  N   LEU A  33     -15.890   2.033  10.629  1.00 96.53           N  
ATOM    528  H   LEU A  33     -15.036   2.514  10.386  1.00 96.53           H  
ATOM    529  CA  LEU A  33     -15.781   0.792  11.389  1.00 96.53           C  
ATOM    530  HA  LEU A  33     -16.513   0.087  10.994  1.00 96.53           H  
ATOM    531  C   LEU A  33     -16.118   1.019  12.868  1.00 96.53           C  
ATOM    532  CB  LEU A  33     -14.369   0.196  11.219  1.00 96.53           C  
ATOM    533  HB2 LEU A  33     -13.650   0.892  11.652  1.00 96.53           H  
ATOM    534  HB3 LEU A  33     -14.314  -0.735  11.782  1.00 96.53           H  
ATOM    535  O   LEU A  33     -16.105   2.147  13.359  1.00 96.53           O  
ATOM    536  CG  LEU A  33     -13.944  -0.094   9.767  1.00 96.53           C  
ATOM    537  HG  LEU A  33     -13.909   0.841   9.207  1.00 96.53           H  
ATOM    538  CD1 LEU A  33     -12.543  -0.705   9.756  1.00 96.53           C  
ATOM    539 HD11 LEU A  33     -12.229  -0.896   8.729  1.00 96.53           H  
ATOM    540 HD12 LEU A  33     -12.533  -1.644  10.310  1.00 96.53           H  
ATOM    541 HD13 LEU A  33     -11.837  -0.010  10.210  1.00 96.53           H  
ATOM    542  CD2 LEU A  33     -14.906  -1.051   9.058  1.00 96.53           C  
ATOM    543 HD21 LEU A  33     -14.515  -1.311   8.074  1.00 96.53           H  
ATOM    544 HD22 LEU A  33     -15.875  -0.571   8.924  1.00 96.53           H  
ATOM    545 HD23 LEU A  33     -15.031  -1.956   9.652  1.00 96.53           H  
ATOM    546  N   ALA A  34     -16.341  -0.063  13.614  1.00 95.10           N  
ATOM    547  H   ALA A  34     -16.435  -0.944  13.128  1.00 95.10           H  
ATOM    548  CA  ALA A  34     -16.599  -0.027  15.057  1.00 95.10           C  
ATOM    549  HA  ALA A  34     -17.501   0.557  15.238  1.00 95.10           H  
ATOM    550  C   ALA A  34     -15.470   0.644  15.867  1.00 95.10           C  
ATOM    551  CB  ALA A  34     -16.848  -1.464  15.528  1.00 95.10           C  
ATOM    552  HB1 ALA A  34     -17.088  -1.459  16.592  1.00 95.10           H  
ATOM    553  HB2 ALA A  34     -17.685  -1.894  14.979  1.00 95.10           H  
ATOM    554  HB3 ALA A  34     -15.956  -2.069  15.364  1.00 95.10           H  
ATOM    555  O   ALA A  34     -15.710   1.143  16.961  1.00 95.10           O  
ATOM    556  N   SER A  35     -14.252   0.698  15.318  1.00 94.95           N  
ATOM    557  H   SER A  35     -14.127   0.300  14.399  1.00 94.95           H  
ATOM    558  CA  SER A  35     -13.111   1.432  15.880  1.00 94.95           C  
ATOM    559  HA  SER A  35     -13.063   1.244  16.953  1.00 94.95           H  
ATOM    560  C   SER A  35     -13.183   2.955  15.688  1.00 94.95           C  
ATOM    561  CB  SER A  35     -11.825   0.906  15.235  1.00 94.95           C  
ATOM    562  HB2 SER A  35     -11.721  -0.156  15.457  1.00 94.95           H  
ATOM    563  HB3 SER A  35     -10.965   1.434  15.647  1.00 94.95           H  
ATOM    564  O   SER A  35     -12.324   3.672  16.193  1.00 94.95           O  
ATOM    565  OG  SER A  35     -11.875   1.091  13.829  1.00 94.95           O  
ATOM    566  HG  SER A  35     -11.118   0.648  13.439  1.00 94.95           H  
ATOM    567  N   GLY A  36     -14.154   3.461  14.923  1.00 96.28           N  
ATOM    568  H   GLY A  36     -14.847   2.826  14.553  1.00 96.28           H  
ATOM    569  CA  GLY A  36     -14.232   4.856  14.484  1.00 96.28           C  
ATOM    570  HA2 GLY A  36     -15.273   5.099  14.266  1.00 96.28           H  
ATOM    571  HA3 GLY A  36     -13.888   5.508  15.287  1.00 96.28           H  
ATOM    572  C   GLY A  36     -13.403   5.171  13.234  1.00 96.28           C  
ATOM    573  O   GLY A  36     -13.503   6.277  12.702  1.00 96.28           O  
ATOM    574  N   LEU A  37     -12.611   4.217  12.729  1.00 97.46           N  
ATOM    575  H   LEU A  37     -12.576   3.324  13.198  1.00 97.46           H  
ATOM    576  CA  LEU A  37     -11.825   4.396  11.509  1.00 97.46           C  
ATOM    577  HA  LEU A  37     -11.308   5.352  11.584  1.00 97.46           H  
ATOM    578  C   LEU A  37     -12.737   4.429  10.279  1.00 97.46           C  
ATOM    579  CB  LEU A  37     -10.775   3.276  11.406  1.00 97.46           C  
ATOM    580  HB2 LEU A  37     -10.163   3.287  12.308  1.00 97.46           H  
ATOM    581  HB3 LEU A  37     -11.296   2.320  11.360  1.00 97.46           H  
ATOM    582  O   LEU A  37     -13.516   3.502  10.048  1.00 97.46           O  
ATOM    583  CG  LEU A  37      -9.853   3.384  10.175  1.00 97.46           C  
ATOM    584  HG  LEU A  37     -10.452   3.325   9.266  1.00 97.46           H  
ATOM    585  CD1 LEU A  37      -9.077   4.699  10.152  1.00 97.46           C  
ATOM    586 HD11 LEU A  37      -8.272   4.647   9.419  1.00 97.46           H  
ATOM    587 HD12 LEU A  37      -9.731   5.520   9.859  1.00 97.46           H  
ATOM    588 HD13 LEU A  37      -8.654   4.908  11.135  1.00 97.46           H  
ATOM    589  CD2 LEU A  37      -8.872   2.214  10.176  1.00 97.46           C  
ATOM    590 HD21 LEU A  37      -8.223   2.258  11.051  1.00 97.46           H  
ATOM    591 HD22 LEU A  37      -9.418   1.271  10.171  1.00 97.46           H  
ATOM    592 HD23 LEU A  37      -8.259   2.259   9.276  1.00 97.46           H  
ATOM    593  N   LYS A  38     -12.612   5.478   9.466  1.00 97.84           N  
ATOM    594  H   LYS A  38     -11.925   6.180   9.700  1.00 97.84           H  
ATOM    595  CA  LYS A  38     -13.279   5.565   8.166  1.00 97.84           C  
ATOM    596  HA  LYS A  38     -14.237   5.050   8.234  1.00 97.84           H  
ATOM    597  C   LYS A  38     -12.437   4.851   7.109  1.00 97.84           C  
ATOM    598  CB  LYS A  38     -13.550   7.033   7.827  1.00 97.84           C  
ATOM    599  HB2 LYS A  38     -14.024   7.507   8.686  1.00 97.84           H  
ATOM    600  HB3 LYS A  38     -12.604   7.537   7.625  1.00 97.84           H  
ATOM    601  O   LYS A  38     -11.254   5.145   6.976  1.00 97.84           O  
ATOM    602  CG  LYS A  38     -14.479   7.157   6.611  1.00 97.84           C  
ATOM    603  HG2 LYS A  38     -14.029   6.646   5.759  1.00 97.84           H  
ATOM    604  HG3 LYS A  38     -15.430   6.669   6.824  1.00 97.84           H  
ATOM    605  CD  LYS A  38     -14.728   8.622   6.231  1.00 97.84           C  
ATOM    606  HD2 LYS A  38     -13.781   9.163   6.227  1.00 97.84           H  
ATOM    607  HD3 LYS A  38     -15.145   8.653   5.225  1.00 97.84           H  
ATOM    608  CE  LYS A  38     -15.718   9.273   7.202  1.00 97.84           C  
ATOM    609  HE2 LYS A  38     -16.647   8.703   7.182  1.00 97.84           H  
ATOM    610  HE3 LYS A  38     -15.311   9.208   8.211  1.00 97.84           H  
ATOM    611  NZ  LYS A  38     -15.968  10.690   6.840  1.00 97.84           N  
ATOM    612  HZ1 LYS A  38     -15.105  11.213   6.867  1.00 97.84           H  
ATOM    613  HZ2 LYS A  38     -16.621  11.111   7.486  1.00 97.84           H  
ATOM    614  HZ3 LYS A  38     -16.348  10.752   5.906  1.00 97.84           H  
ATOM    615  N   VAL A  39     -13.052   3.947   6.353  1.00 98.22           N  
ATOM    616  H   VAL A  39     -14.036   3.783   6.508  1.00 98.22           H  
ATOM    617  CA  VAL A  39     -12.387   3.138   5.322  1.00 98.22           C  
ATOM    618  HA  VAL A  39     -11.428   3.593   5.074  1.00 98.22           H  
ATOM    619  C   VAL A  39     -13.204   3.092   4.037  1.00 98.22           C  
ATOM    620  CB  VAL A  39     -12.103   1.702   5.808  1.00 98.22           C  
ATOM    621  HB  VAL A  39     -11.579   1.190   5.002  1.00 98.22           H  
ATOM    622  O   VAL A  39     -14.425   3.253   4.067  1.00 98.22           O  
ATOM    623  CG1 VAL A  39     -11.195   1.681   7.041  1.00 98.22           C  
ATOM    624 HG11 VAL A  39     -11.741   2.044   7.912  1.00 98.22           H  
ATOM    625 HG12 VAL A  39     -10.861   0.661   7.232  1.00 98.22           H  
ATOM    626 HG13 VAL A  39     -10.320   2.308   6.867  1.00 98.22           H  
ATOM    627  CG2 VAL A  39     -13.370   0.897   6.125  1.00 98.22           C  
ATOM    628 HG21 VAL A  39     -13.956   1.397   6.897  1.00 98.22           H  
ATOM    629 HG22 VAL A  39     -13.979   0.787   5.228  1.00 98.22           H  
ATOM    630 HG23 VAL A  39     -13.092  -0.100   6.467  1.00 98.22           H  
ATOM    631  N   MET A  40     -12.535   2.823   2.917  1.00 98.38           N  
ATOM    632  H   MET A  40     -11.536   2.690   2.967  1.00 98.38           H  
ATOM    633  CA  MET A  40     -13.185   2.460   1.660  1.00 98.38           C  
ATOM    634  HA  MET A  40     -14.216   2.814   1.667  1.00 98.38           H  
ATOM    635  C   MET A  40     -13.199   0.934   1.521  1.00 98.38           C  
ATOM    636  CB  MET A  40     -12.464   3.153   0.497  1.00 98.38           C  
ATOM    637  HB2 MET A  40     -12.416   4.223   0.703  1.00 98.38           H  
ATOM    638  HB3 MET A  40     -11.447   2.771   0.416  1.00 98.38           H  
ATOM    639  O   MET A  40     -12.145   0.298   1.528  1.00 98.38           O  
ATOM    640  CG  MET A  40     -13.195   2.937  -0.832  1.00 98.38           C  
ATOM    641  HG2 MET A  40     -14.214   3.313  -0.744  1.00 98.38           H  
ATOM    642  HG3 MET A  40     -13.254   1.868  -1.033  1.00 98.38           H  
ATOM    643  SD  MET A  40     -12.405   3.736  -2.256  1.00 98.38           S  
ATOM    644  CE  MET A  40     -12.821   5.471  -1.931  1.00 98.38           C  
ATOM    645  HE1 MET A  40     -12.444   6.094  -2.742  1.00 98.38           H  
ATOM    646  HE2 MET A  40     -13.904   5.586  -1.870  1.00 98.38           H  
ATOM    647  HE3 MET A  40     -12.366   5.791  -0.994  1.00 98.38           H  
ATOM    648  N   CYS A  41     -14.389   0.352   1.402  1.00 98.28           N  
ATOM    649  H   CYS A  41     -15.215   0.932   1.415  1.00 98.28           H  
ATOM    650  CA  CYS A  41     -14.578  -1.071   1.156  1.00 98.28           C  
ATOM    651  HA  CYS A  41     -13.718  -1.605   1.560  1.00 98.28           H  
ATOM    652  C   CYS A  41     -14.695  -1.355  -0.341  1.00 98.28           C  
ATOM    653  CB  CYS A  41     -15.840  -1.578   1.866  1.00 98.28           C  
ATOM    654  HB2 CYS A  41     -16.698  -1.036   1.469  1.00 98.28           H  
ATOM    655  HB3 CYS A  41     -15.967  -2.630   1.609  1.00 98.28           H  
ATOM    656  O   CYS A  41     -15.491  -0.698  -1.007  1.00 98.28           O  
ATOM    657  SG  CYS A  41     -15.876  -1.444   3.669  1.00 98.28           S  
ATOM    658  N   ASP A  42     -13.998  -2.374  -0.842  1.00 98.44           N  
ATOM    659  H   ASP A  42     -13.376  -2.864  -0.214  1.00 98.44           H  
ATOM    660  CA  ASP A  42     -14.304  -3.026  -2.121  1.00 98.44           C  
ATOM    661  HA  ASP A  42     -14.785  -2.311  -2.789  1.00 98.44           H  
ATOM    662  C   ASP A  42     -15.267  -4.194  -1.868  1.00 98.44           C  
ATOM    663  CB  ASP A  42     -13.014  -3.489  -2.800  1.00 98.44           C  
ATOM    664  HB2 ASP A  42     -12.347  -2.634  -2.912  1.00 98.44           H  
ATOM    665  HB3 ASP A  42     -12.529  -4.218  -2.151  1.00 98.44           H  
ATOM    666  O   ASP A  42     -14.960  -5.139  -1.131  1.00 98.44           O  
ATOM    667  CG  ASP A  42     -13.195  -4.160  -4.163  1.00 98.44           C  
ATOM    668  OD1 ASP A  42     -14.286  -4.697  -4.472  1.00 98.44           O  
ATOM    669  OD2 ASP A  42     -12.185  -4.194  -4.899  1.00 98.44           O  
ATOM    670  N   THR A  43     -16.456  -4.111  -2.465  1.00 97.59           N  
ATOM    671  H   THR A  43     -16.600  -3.354  -3.117  1.00 97.59           H  
ATOM    672  CA  THR A  43     -17.562  -5.047  -2.224  1.00 97.59           C  
ATOM    673  HA  THR A  43     -17.337  -5.631  -1.331  1.00 97.59           H  
ATOM    674  C   THR A  43     -17.762  -6.064  -3.348  1.00 97.59           C  
ATOM    675  CB  THR A  43     -18.879  -4.311  -1.933  1.00 97.59           C  
ATOM    676  HB  THR A  43     -19.602  -5.048  -1.581  1.00 97.59           H  
ATOM    677  O   THR A  43     -18.694  -6.866  -3.273  1.00 97.59           O  
ATOM    678  CG2 THR A  43     -18.752  -3.235  -0.855  1.00 97.59           C  
ATOM    679 HG21 THR A  43     -18.307  -3.669   0.040  1.00 97.59           H  
ATOM    680 HG22 THR A  43     -18.127  -2.415  -1.208  1.00 97.59           H  
ATOM    681 HG23 THR A  43     -19.742  -2.855  -0.603  1.00 97.59           H  
ATOM    682  OG1 THR A  43     -19.393  -3.732  -3.109  1.00 97.59           O  
ATOM    683  HG1 THR A  43     -19.218  -2.788  -3.126  1.00 97.59           H  
ATOM    684  N   LYS A  44     -16.920  -6.051  -4.395  1.00 97.54           N  
ATOM    685  H   LYS A  44     -16.137  -5.414  -4.367  1.00 97.54           H  
ATOM    686  CA  LYS A  44     -17.124  -6.876  -5.603  1.00 97.54           C  
ATOM    687  HA  LYS A  44     -17.932  -7.586  -5.430  1.00 97.54           H  
ATOM    688  C   LYS A  44     -15.923  -7.736  -5.954  1.00 97.54           C  
ATOM    689  CB  LYS A  44     -17.492  -5.992  -6.808  1.00 97.54           C  
ATOM    690  HB2 LYS A  44     -16.646  -5.344  -7.037  1.00 97.54           H  
ATOM    691  HB3 LYS A  44     -17.672  -6.627  -7.676  1.00 97.54           H  
ATOM    692  O   LYS A  44     -16.112  -8.894  -6.324  1.00 97.54           O  
ATOM    693  CG  LYS A  44     -18.719  -5.107  -6.578  1.00 97.54           C  
ATOM    694  HG2 LYS A  44     -18.832  -4.447  -7.439  1.00 97.54           H  
ATOM    695  HG3 LYS A  44     -18.532  -4.502  -5.691  1.00 97.54           H  
ATOM    696  CD  LYS A  44     -20.037  -5.850  -6.362  1.00 97.54           C  
ATOM    697  HD2 LYS A  44     -20.346  -6.343  -7.284  1.00 97.54           H  
ATOM    698  HD3 LYS A  44     -19.925  -6.587  -5.567  1.00 97.54           H  
ATOM    699  CE  LYS A  44     -21.058  -4.795  -5.938  1.00 97.54           C  
ATOM    700  HE2 LYS A  44     -21.235  -4.093  -6.753  1.00 97.54           H  
ATOM    701  HE3 LYS A  44     -20.634  -4.223  -5.112  1.00 97.54           H  
ATOM    702  NZ  LYS A  44     -22.325  -5.398  -5.490  1.00 97.54           N  
ATOM    703  HZ1 LYS A  44     -22.137  -6.132  -4.822  1.00 97.54           H  
ATOM    704  HZ2 LYS A  44     -22.873  -5.723  -6.273  1.00 97.54           H  
ATOM    705  HZ3 LYS A  44     -22.828  -4.674  -4.997  1.00 97.54           H  
ATOM    706  N   THR A  45     -14.712  -7.197  -5.849  1.00 97.65           N  
ATOM    707  H   THR A  45     -14.612  -6.250  -5.511  1.00 97.65           H  
ATOM    708  CA  THR A  45     -13.501  -7.901  -6.279  1.00 97.65           C  
ATOM    709  HA  THR A  45     -13.607  -8.168  -7.330  1.00 97.65           H  
ATOM    710  C   THR A  45     -13.313  -9.169  -5.460  1.00 97.65           C  
ATOM    711  CB  THR A  45     -12.269  -7.008  -6.146  1.00 97.65           C  
ATOM    712  HB  THR A  45     -12.120  -6.742  -5.099  1.00 97.65           H  
ATOM    713  O   THR A  45     -13.254  -9.110  -4.233  1.00 97.65           O  
ATOM    714  CG2 THR A  45     -11.004  -7.676  -6.674  1.00 97.65           C  
ATOM    715 HG21 THR A  45     -10.740  -8.529  -6.049  1.00 97.65           H  
ATOM    716 HG22 THR A  45     -10.188  -6.954  -6.646  1.00 97.65           H  
ATOM    717 HG23 THR A  45     -11.151  -8.001  -7.704  1.00 97.65           H  
ATOM    718  OG1 THR A  45     -12.471  -5.846  -6.908  1.00 97.65           O  
ATOM    719  HG1 THR A  45     -12.453  -5.128  -6.271  1.00 97.65           H  
ATOM    720  N   ASP A  46     -13.230 -10.319  -6.131  1.00 95.48           N  
ATOM    721  H   ASP A  46     -13.284 -10.294  -7.140  1.00 95.48           H  
ATOM    722  CA  ASP A  46     -13.060 -11.629  -5.488  1.00 95.48           C  
ATOM    723  HA  ASP A  46     -13.244 -12.387  -6.248  1.00 95.48           H  
ATOM    724  C   ASP A  46     -14.096 -11.900  -4.370  1.00 95.48           C  
ATOM    725  CB  ASP A  46     -11.594 -11.789  -5.052  1.00 95.48           C  
ATOM    726  HB2 ASP A  46     -10.942 -11.574  -5.899  1.00 95.48           H  
ATOM    727  HB3 ASP A  46     -11.367 -11.076  -4.259  1.00 95.48           H  
ATOM    728  O   ASP A  46     -13.769 -12.328  -3.266  1.00 95.48           O  
ATOM    729  CG  ASP A  46     -11.315 -13.209  -4.568  1.00 95.48           C  
ATOM    730  OD1 ASP A  46     -11.691 -14.140  -5.311  1.00 95.48           O  
ATOM    731  OD2 ASP A  46     -10.759 -13.340  -3.453  1.00 95.48           O  
ATOM    732  N   GLY A  47     -15.365 -11.560  -4.621  1.00 95.21           N  
ATOM    733  H   GLY A  47     -15.572 -11.113  -5.503  1.00 95.21           H  
ATOM    734  CA  GLY A  47     -16.447 -11.691  -3.634  1.00 95.21           C  
ATOM    735  HA2 GLY A  47     -17.401 -11.719  -4.162  1.00 95.21           H  
ATOM    736  HA3 GLY A  47     -16.327 -12.628  -3.091  1.00 95.21           H  
ATOM    737  C   GLY A  47     -16.515 -10.555  -2.606  1.00 95.21           C  
ATOM    738  O   GLY A  47     -17.373 -10.584  -1.725  1.00 95.21           O  
ATOM    739  N   GLY A  48     -15.651  -9.546  -2.734  1.00 96.94           N  
ATOM    740  H   GLY A  48     -14.918  -9.637  -3.422  1.00 96.94           H  
ATOM    741  CA  GLY A  48     -15.620  -8.366  -1.883  1.00 96.94           C  
ATOM    742  HA2 GLY A  48     -15.049  -7.580  -2.377  1.00 96.94           H  
ATOM    743  HA3 GLY A  48     -16.641  -8.012  -1.742  1.00 96.94           H  
ATOM    744  C   GLY A  48     -15.009  -8.619  -0.507  1.00 96.94           C  
ATOM    745  O   GLY A  48     -14.295  -9.598  -0.262  1.00 96.94           O  
ATOM    746  N   GLY A  49     -15.299  -7.695   0.405  1.00 97.41           N  
ATOM    747  H   GLY A  49     -15.812  -6.878   0.106  1.00 97.41           H  
ATOM    748  CA  GLY A  49     -14.858  -7.768   1.791  1.00 97.41           C  
ATOM    749  HA2 GLY A  49     -14.788  -8.811   2.098  1.00 97.41           H  
ATOM    750  HA3 GLY A  49     -15.619  -7.282   2.402  1.00 97.41           H  
ATOM    751  C   GLY A  49     -13.514  -7.098   2.065  1.00 97.41           C  
ATOM    752  O   GLY A  49     -12.978  -7.266   3.160  1.00 97.41           O  
ATOM    753  N   TRP A  50     -12.969  -6.351   1.103  1.00 98.61           N  
ATOM    754  H   TRP A  50     -13.485  -6.199   0.247  1.00 98.61           H  
ATOM    755  CA  TRP A  50     -11.643  -5.751   1.224  1.00 98.61           C  
ATOM    756  HA  TRP A  50     -11.056  -6.349   1.921  1.00 98.61           H  
ATOM    757  C   TRP A  50     -11.709  -4.323   1.753  1.00 98.61           C  
ATOM    758  CB  TRP A  50     -10.903  -5.768  -0.111  1.00 98.61           C  
ATOM    759  HB2 TRP A  50     -11.323  -5.005  -0.767  1.00 98.61           H  
ATOM    760  HB3 TRP A  50      -9.876  -5.470   0.097  1.00 98.61           H  
ATOM    761  O   TRP A  50     -12.544  -3.538   1.317  1.00 98.61           O  
ATOM    762  CG  TRP A  50     -10.844  -7.072  -0.833  1.00 98.61           C  
ATOM    763  CD1 TRP A  50     -11.747  -7.564  -1.711  1.00 98.61           C  
ATOM    764  HD1 TRP A  50     -12.649  -7.062  -2.028  1.00 98.61           H  
ATOM    765  CD2 TRP A  50      -9.786  -8.065  -0.747  1.00 98.61           C  
ATOM    766  CE2 TRP A  50     -10.148  -9.188  -1.545  1.00 98.61           C  
ATOM    767  CE3 TRP A  50      -8.556  -8.122  -0.059  1.00 98.61           C  
ATOM    768  HE3 TRP A  50      -8.232  -7.274   0.527  1.00 98.61           H  
ATOM    769  NE1 TRP A  50     -11.343  -8.818  -2.128  1.00 98.61           N  
ATOM    770  HE1 TRP A  50     -11.871  -9.359  -2.798  1.00 98.61           H  
ATOM    771  CH2 TRP A  50      -8.152 -10.384  -0.874  1.00 98.61           C  
ATOM    772  HH2 TRP A  50      -7.518 -11.256  -0.924  1.00 98.61           H  
ATOM    773  CZ2 TRP A  50      -9.340 -10.330  -1.625  1.00 98.61           C  
ATOM    774  HZ2 TRP A  50      -9.623 -11.160  -2.256  1.00 98.61           H  
ATOM    775  CZ3 TRP A  50      -7.759  -9.278  -0.100  1.00 98.61           C  
ATOM    776  HZ3 TRP A  50      -6.829  -9.315   0.449  1.00 98.61           H  
ATOM    777  N   ILE A  51     -10.788  -3.970   2.642  1.00 98.69           N  
ATOM    778  H   ILE A  51     -10.140  -4.685   2.939  1.00 98.69           H  
ATOM    779  CA  ILE A  51     -10.466  -2.599   3.037  1.00 98.69           C  
ATOM    780  HA  ILE A  51     -11.341  -1.957   2.932  1.00 98.69           H  
ATOM    781  C   ILE A  51      -9.368  -2.102   2.101  1.00 98.69           C  
ATOM    782  CB  ILE A  51      -9.987  -2.566   4.508  1.00 98.69           C  
ATOM    783  HB  ILE A  51      -9.171  -3.281   4.618  1.00 98.69           H  
ATOM    784  O   ILE A  51      -8.248  -2.607   2.156  1.00 98.69           O  
ATOM    785  CG1 ILE A  51     -11.115  -2.976   5.479  1.00 98.69           C  
ATOM    786 HG12 ILE A  51     -11.829  -2.156   5.552  1.00 98.69           H  
ATOM    787 HG13 ILE A  51     -11.624  -3.861   5.098  1.00 98.69           H  
ATOM    788  CG2 ILE A  51      -9.451  -1.168   4.868  1.00 98.69           C  
ATOM    789 HG21 ILE A  51      -8.530  -0.962   4.322  1.00 98.69           H  
ATOM    790 HG22 ILE A  51      -9.214  -1.099   5.930  1.00 98.69           H  
ATOM    791 HG23 ILE A  51     -10.188  -0.409   4.606  1.00 98.69           H  
ATOM    792  CD1 ILE A  51     -10.639  -3.308   6.897  1.00 98.69           C  
ATOM    793 HD11 ILE A  51     -10.267  -2.414   7.396  1.00 98.69           H  
ATOM    794 HD12 ILE A  51     -11.474  -3.703   7.475  1.00 98.69           H  
ATOM    795 HD13 ILE A  51      -9.849  -4.059   6.858  1.00 98.69           H  
ATOM    796  N   ILE A  52      -9.659  -1.111   1.263  1.00 98.83           N  
ATOM    797  H   ILE A  52     -10.583  -0.705   1.292  1.00 98.83           H  
ATOM    798  CA  ILE A  52      -8.641  -0.445   0.446  1.00 98.83           C  
ATOM    799  HA  ILE A  52      -7.951  -1.191   0.051  1.00 98.83           H  
ATOM    800  C   ILE A  52      -7.846   0.489   1.356  1.00 98.83           C  
ATOM    801  CB  ILE A  52      -9.272   0.296  -0.751  1.00 98.83           C  
ATOM    802  HB  ILE A  52      -9.944   1.062  -0.364  1.00 98.83           H  
ATOM    803  O   ILE A  52      -8.430   1.346   2.023  1.00 98.83           O  
ATOM    804  CG1 ILE A  52     -10.080  -0.656  -1.665  1.00 98.83           C  
ATOM    805 HG12 ILE A  52     -10.647  -1.375  -1.073  1.00 98.83           H  
ATOM    806 HG13 ILE A  52      -9.390  -1.215  -2.298  1.00 98.83           H  
ATOM    807  CG2 ILE A  52      -8.162   0.968  -1.587  1.00 98.83           C  
ATOM    808 HG21 ILE A  52      -8.589   1.501  -2.437  1.00 98.83           H  
ATOM    809 HG22 ILE A  52      -7.469   0.220  -1.969  1.00 98.83           H  
ATOM    810 HG23 ILE A  52      -7.598   1.688  -0.994  1.00 98.83           H  
ATOM    811  CD1 ILE A  52     -11.084   0.081  -2.558  1.00 98.83           C  
ATOM    812 HD11 ILE A  52     -11.924   0.419  -1.952  1.00 98.83           H  
ATOM    813 HD12 ILE A  52     -10.626   0.942  -3.045  1.00 98.83           H  
ATOM    814 HD13 ILE A  52     -11.452  -0.595  -3.330  1.00 98.83           H  
ATOM    815  N   PHE A  53      -6.522   0.326   1.388  1.00 98.75           N  
ATOM    816  H   PHE A  53      -6.106  -0.389   0.808  1.00 98.75           H  
ATOM    817  CA  PHE A  53      -5.635   1.164   2.199  1.00 98.75           C  
ATOM    818  HA  PHE A  53      -6.254   1.871   2.751  1.00 98.75           H  
ATOM    819  C   PHE A  53      -4.665   2.009   1.375  1.00 98.75           C  
ATOM    820  CB  PHE A  53      -4.896   0.318   3.238  1.00 98.75           C  
ATOM    821  HB2 PHE A  53      -4.456   0.986   3.978  1.00 98.75           H  
ATOM    822  HB3 PHE A  53      -5.614  -0.311   3.763  1.00 98.75           H  
ATOM    823  O   PHE A  53      -4.134   2.987   1.888  1.00 98.75           O  
ATOM    824  CG  PHE A  53      -3.780  -0.536   2.681  1.00 98.75           C  
ATOM    825  CD1 PHE A  53      -4.006  -1.899   2.436  1.00 98.75           C  
ATOM    826  HD1 PHE A  53      -4.982  -2.327   2.609  1.00 98.75           H  
ATOM    827  CD2 PHE A  53      -2.510   0.022   2.432  1.00 98.75           C  
ATOM    828  HD2 PHE A  53      -2.329   1.073   2.605  1.00 98.75           H  
ATOM    829  CE1 PHE A  53      -2.952  -2.709   1.986  1.00 98.75           C  
ATOM    830  HE1 PHE A  53      -3.119  -3.760   1.801  1.00 98.75           H  
ATOM    831  CE2 PHE A  53      -1.455  -0.791   1.991  1.00 98.75           C  
ATOM    832  HE2 PHE A  53      -0.474  -0.369   1.828  1.00 98.75           H  
ATOM    833  CZ  PHE A  53      -1.672  -2.164   1.798  1.00 98.75           C  
ATOM    834  HZ  PHE A  53      -0.853  -2.803   1.501  1.00 98.75           H  
ATOM    835  N   GLN A  54      -4.439   1.668   0.113  1.00 98.78           N  
ATOM    836  H   GLN A  54      -4.863   0.827  -0.251  1.00 98.78           H  
ATOM    837  CA  GLN A  54      -3.701   2.494  -0.831  1.00 98.78           C  
ATOM    838  HA  GLN A  54      -3.629   3.513  -0.452  1.00 98.78           H  
ATOM    839  C   GLN A  54      -4.486   2.518  -2.132  1.00 98.78           C  
ATOM    840  CB  GLN A  54      -2.281   1.932  -0.998  1.00 98.78           C  
ATOM    841  HB2 GLN A  54      -1.834   1.864  -0.007  1.00 98.78           H  
ATOM    842  HB3 GLN A  54      -2.331   0.927  -1.417  1.00 98.78           H  
ATOM    843  O   GLN A  54      -4.967   1.468  -2.568  1.00 98.78           O  
ATOM    844  CG  GLN A  54      -1.349   2.784  -1.871  1.00 98.78           C  
ATOM    845  HG2 GLN A  54      -1.600   3.839  -1.764  1.00 98.78           H  
ATOM    846  HG3 GLN A  54      -0.334   2.639  -1.501  1.00 98.78           H  
ATOM    847  CD  GLN A  54      -1.358   2.423  -3.354  1.00 98.78           C  
ATOM    848  NE2 GLN A  54      -0.232   2.511  -4.016  1.00 98.78           N  
ATOM    849 HE21 GLN A  54      -0.292   2.312  -5.005  1.00 98.78           H  
ATOM    850 HE22 GLN A  54       0.609   2.830  -3.557  1.00 98.78           H  
ATOM    851  OE1 GLN A  54      -2.360   2.095  -3.959  1.00 98.78           O  
ATOM    852  N   ARG A  55      -4.613   3.701  -2.738  1.00 98.73           N  
ATOM    853  H   ARG A  55      -4.275   4.528  -2.267  1.00 98.73           H  
ATOM    854  CA  ARG A  55      -5.185   3.832  -4.075  1.00 98.73           C  
ATOM    855  HA  ARG A  55      -5.008   2.897  -4.605  1.00 98.73           H  
ATOM    856  C   ARG A  55      -4.529   4.942  -4.887  1.00 98.73           C  
ATOM    857  CB  ARG A  55      -6.695   4.034  -3.943  1.00 98.73           C  
ATOM    858  HB2 ARG A  55      -7.113   3.217  -3.355  1.00 98.73           H  
ATOM    859  HB3 ARG A  55      -6.903   4.977  -3.438  1.00 98.73           H  
ATOM    860  O   ARG A  55      -4.446   6.082  -4.423  1.00 98.73           O  
ATOM    861  CG  ARG A  55      -7.340   4.037  -5.326  1.00 98.73           C  
ATOM    862  HG2 ARG A  55      -7.029   3.155  -5.886  1.00 98.73           H  
ATOM    863  HG3 ARG A  55      -7.025   4.925  -5.874  1.00 98.73           H  
ATOM    864  CD  ARG A  55      -8.853   4.043  -5.196  1.00 98.73           C  
ATOM    865  HD2 ARG A  55      -9.167   4.895  -4.593  1.00 98.73           H  
ATOM    866  HD3 ARG A  55      -9.164   3.134  -4.682  1.00 98.73           H  
ATOM    867  NE  ARG A  55      -9.447   4.152  -6.536  1.00 98.73           N  
ATOM    868  HE  ARG A  55      -9.066   4.873  -7.131  1.00 98.73           H  
ATOM    869  NH1 ARG A  55     -11.021   2.537  -6.275  1.00 98.73           N  
ATOM    870 HH11 ARG A  55     -12.021   2.399  -6.272  1.00 98.73           H  
ATOM    871 HH12 ARG A  55     -10.436   2.016  -5.637  1.00 98.73           H  
ATOM    872  NH2 ARG A  55     -11.059   3.730  -8.095  1.00 98.73           N  
ATOM    873 HH21 ARG A  55     -11.850   3.165  -8.369  1.00 98.73           H  
ATOM    874 HH22 ARG A  55     -10.659   4.418  -8.717  1.00 98.73           H  
ATOM    875  CZ  ARG A  55     -10.484   3.471  -6.963  1.00 98.73           C  
ATOM    876  N   ARG A  56      -4.142   4.611  -6.122  1.00 98.04           N  
ATOM    877  H   ARG A  56      -4.228   3.636  -6.370  1.00 98.04           H  
ATOM    878  CA  ARG A  56      -3.606   5.506  -7.156  1.00 98.04           C  
ATOM    879  HA  ARG A  56      -3.671   6.542  -6.822  1.00 98.04           H  
ATOM    880  C   ARG A  56      -4.424   5.356  -8.437  1.00 98.04           C  
ATOM    881  CB  ARG A  56      -2.137   5.167  -7.445  1.00 98.04           C  
ATOM    882  HB2 ARG A  56      -2.092   4.241  -8.018  1.00 98.04           H  
ATOM    883  HB3 ARG A  56      -1.729   5.969  -8.060  1.00 98.04           H  
ATOM    884  O   ARG A  56      -4.592   4.246  -8.931  1.00 98.04           O  
ATOM    885  CG  ARG A  56      -1.237   5.014  -6.217  1.00 98.04           C  
ATOM    886  HG2 ARG A  56      -0.246   4.690  -6.535  1.00 98.04           H  
ATOM    887  HG3 ARG A  56      -1.637   4.236  -5.566  1.00 98.04           H  
ATOM    888  CD  ARG A  56      -1.109   6.309  -5.422  1.00 98.04           C  
ATOM    889  HD2 ARG A  56      -0.429   6.121  -4.592  1.00 98.04           H  
ATOM    890  HD3 ARG A  56      -2.084   6.568  -5.010  1.00 98.04           H  
ATOM    891  NE  ARG A  56      -0.614   7.443  -6.224  1.00 98.04           N  
ATOM    892  HE  ARG A  56      -1.304   8.119  -6.519  1.00 98.04           H  
ATOM    893  NH1 ARG A  56       1.624   6.876  -6.228  1.00 98.04           N  
ATOM    894 HH11 ARG A  56       1.405   5.961  -5.858  1.00 98.04           H  
ATOM    895 HH12 ARG A  56       2.585   7.115  -6.428  1.00 98.04           H  
ATOM    896  NH2 ARG A  56       0.971   8.848  -7.015  1.00 98.04           N  
ATOM    897 HH21 ARG A  56       0.260   9.560  -7.102  1.00 98.04           H  
ATOM    898 HH22 ARG A  56       1.952   9.060  -7.127  1.00 98.04           H  
ATOM    899  CZ  ARG A  56       0.650   7.708  -6.484  1.00 98.04           C  
ATOM    900  N   ILE A  57      -4.944   6.453  -8.975  1.00 97.21           N  
ATOM    901  H   ILE A  57      -4.654   7.336  -8.580  1.00 97.21           H  
ATOM    902  CA  ILE A  57      -5.845   6.432 -10.141  1.00 97.21           C  
ATOM    903  HA  ILE A  57      -5.546   5.605 -10.785  1.00 97.21           H  
ATOM    904  C   ILE A  57      -5.766   7.685 -11.020  1.00 97.21           C  
ATOM    905  CB  ILE A  57      -7.301   6.162  -9.675  1.00 97.21           C  
ATOM    906  HB  ILE A  57      -7.292   5.232  -9.107  1.00 97.21           H  
ATOM    907  O   ILE A  57      -6.157   7.634 -12.183  1.00 97.21           O  
ATOM    908  CG1 ILE A  57      -8.246   5.961 -10.881  1.00 97.21           C  
ATOM    909 HG12 ILE A  57      -7.750   5.331 -11.619  1.00 97.21           H  
ATOM    910 HG13 ILE A  57      -8.457   6.923 -11.348  1.00 97.21           H  
ATOM    911  CG2 ILE A  57      -7.843   7.266  -8.747  1.00 97.21           C  
ATOM    912 HG21 ILE A  57      -8.845   7.023  -8.392  1.00 97.21           H  
ATOM    913 HG22 ILE A  57      -7.870   8.223  -9.268  1.00 97.21           H  
ATOM    914 HG23 ILE A  57      -7.205   7.349  -7.867  1.00 97.21           H  
ATOM    915  CD1 ILE A  57      -9.585   5.306 -10.537  1.00 97.21           C  
ATOM    916 HD11 ILE A  57      -9.402   4.316 -10.119  1.00 97.21           H  
ATOM    917 HD12 ILE A  57     -10.170   5.193 -11.450  1.00 97.21           H  
ATOM    918 HD13 ILE A  57     -10.149   5.921  -9.837  1.00 97.21           H  
ATOM    919  N   ASN A  58      -5.324   8.829 -10.497  1.00 94.65           N  
ATOM    920  H   ASN A  58      -4.909   8.827  -9.576  1.00 94.65           H  
ATOM    921  CA  ASN A  58      -5.419  10.092 -11.237  1.00 94.65           C  
ATOM    922  HA  ASN A  58      -5.315   9.872 -12.300  1.00 94.65           H  
ATOM    923  C   ASN A  58      -4.298  11.100 -10.959  1.00 94.65           C  
ATOM    924  CB  ASN A  58      -6.828  10.686 -11.022  1.00 94.65           C  
ATOM    925  HB2 ASN A  58      -7.558   9.972 -11.402  1.00 94.65           H  
ATOM    926  HB3 ASN A  58      -6.920  11.599 -11.611  1.00 94.65           H  
ATOM    927  O   ASN A  58      -4.304  12.170 -11.566  1.00 94.65           O  
ATOM    928  CG  ASN A  58      -7.161  11.018  -9.577  1.00 94.65           C  
ATOM    929  ND2 ASN A  58      -8.414  10.889  -9.196  1.00 94.65           N  
ATOM    930 HD21 ASN A  58      -9.063  10.401  -9.797  1.00 94.65           H  
ATOM    931 HD22 ASN A  58      -8.610  10.972  -8.209  1.00 94.65           H  
ATOM    932  OD1 ASN A  58      -6.337  11.440  -8.793  1.00 94.65           O  
ATOM    933  N   GLY A  59      -3.358  10.792 -10.064  1.00 95.47           N  
ATOM    934  H   GLY A  59      -3.438   9.938  -9.530  1.00 95.47           H  
ATOM    935  CA  GLY A  59      -2.210  11.646  -9.773  1.00 95.47           C  
ATOM    936  HA2 GLY A  59      -1.515  11.090  -9.143  1.00 95.47           H  
ATOM    937  HA3 GLY A  59      -1.716  11.905 -10.709  1.00 95.47           H  
ATOM    938  C   GLY A  59      -2.535  12.960  -9.065  1.00 95.47           C  
ATOM    939  O   GLY A  59      -1.687  13.850  -9.037  1.00 95.47           O  
ATOM    940  N   LYS A  60      -3.743  13.121  -8.512  1.00 97.02           N  
ATOM    941  H   LYS A  60      -4.337  12.305  -8.468  1.00 97.02           H  
ATOM    942  CA  LYS A  60      -4.153  14.340  -7.795  1.00 97.02           C  
ATOM    943  HA  LYS A  60      -3.748  15.207  -8.316  1.00 97.02           H  
ATOM    944  C   LYS A  60      -3.592  14.412  -6.380  1.00 97.02           C  
ATOM    945  CB  LYS A  60      -5.677  14.441  -7.756  1.00 97.02           C  
ATOM    946  HB2 LYS A  60      -6.087  13.519  -7.344  1.00 97.02           H  
ATOM    947  HB3 LYS A  60      -5.960  15.263  -7.099  1.00 97.02           H  
ATOM    948  O   LYS A  60      -3.626  15.484  -5.777  1.00 97.02           O  
ATOM    949  CG  LYS A  60      -6.257  14.714  -9.147  1.00 97.02           C  
ATOM    950  HG2 LYS A  60      -5.881  15.670  -9.512  1.00 97.02           H  
ATOM    951  HG3 LYS A  60      -5.963  13.929  -9.843  1.00 97.02           H  
ATOM    952  CD  LYS A  60      -7.780  14.765  -9.055  1.00 97.02           C  
ATOM    953  HD2 LYS A  60      -8.138  13.783  -8.746  1.00 97.02           H  
ATOM    954  HD3 LYS A  60      -8.074  15.512  -8.317  1.00 97.02           H  
ATOM    955  CE  LYS A  60      -8.373  15.117 -10.416  1.00 97.02           C  
ATOM    956  HE2 LYS A  60      -8.020  14.384 -11.141  1.00 97.02           H  
ATOM    957  HE3 LYS A  60      -7.998  16.095 -10.719  1.00 97.02           H  
ATOM    958  NZ  LYS A  60      -9.852  15.115 -10.352  1.00 97.02           N  
ATOM    959  HZ1 LYS A  60     -10.174  15.798  -9.681  1.00 97.02           H  
ATOM    960  HZ2 LYS A  60     -10.245  15.321 -11.260  1.00 97.02           H  
ATOM    961  HZ3 LYS A  60     -10.174  14.203 -10.058  1.00 97.02           H  
ATOM    962  N   VAL A  61      -3.096  13.302  -5.842  1.00 97.82           N  
ATOM    963  H   VAL A  61      -3.173  12.443  -6.368  1.00 97.82           H  
ATOM    964  CA  VAL A  61      -2.452  13.254  -4.531  1.00 97.82           C  
ATOM    965  HA  VAL A  61      -2.521  14.235  -4.062  1.00 97.82           H  
ATOM    966  C   VAL A  61      -0.972  12.937  -4.702  1.00 97.82           C  
ATOM    967  CB  VAL A  61      -3.182  12.268  -3.604  1.00 97.82           C  
ATOM    968  HB  VAL A  61      -3.197  11.280  -4.063  1.00 97.82           H  
ATOM    969  O   VAL A  61      -0.593  11.944  -5.322  1.00 97.82           O  
ATOM    970  CG1 VAL A  61      -2.517  12.163  -2.226  1.00 97.82           C  
ATOM    971 HG11 VAL A  61      -2.483  13.139  -1.743  1.00 97.82           H  
ATOM    972 HG12 VAL A  61      -3.086  11.470  -1.606  1.00 97.82           H  
ATOM    973 HG13 VAL A  61      -1.507  11.764  -2.327  1.00 97.82           H  
ATOM    974  CG2 VAL A  61      -4.626  12.741  -3.379  1.00 97.82           C  
ATOM    975 HG21 VAL A  61      -5.129  12.076  -2.676  1.00 97.82           H  
ATOM    976 HG22 VAL A  61      -4.635  13.755  -2.979  1.00 97.82           H  
ATOM    977 HG23 VAL A  61      -5.179  12.724  -4.318  1.00 97.82           H  
ATOM    978  N   ASP A  62      -0.125  13.787  -4.120  1.00 96.94           N  
ATOM    979  H   ASP A  62      -0.483  14.639  -3.712  1.00 96.94           H  
ATOM    980  CA  ASP A  62       1.307  13.517  -4.019  1.00 96.94           C  
ATOM    981  HA  ASP A  62       1.649  13.145  -4.985  1.00 96.94           H  
ATOM    982  C   ASP A  62       1.573  12.437  -2.961  1.00 96.94           C  
ATOM    983  CB  ASP A  62       2.079  14.810  -3.721  1.00 96.94           C  
ATOM    984  HB2 ASP A  62       1.767  15.577  -4.430  1.00 96.94           H  
ATOM    985  HB3 ASP A  62       1.833  15.153  -2.716  1.00 96.94           H  
ATOM    986  O   ASP A  62       1.054  12.522  -1.845  1.00 96.94           O  
ATOM    987  CG  ASP A  62       3.597  14.627  -3.844  1.00 96.94           C  
ATOM    988  OD1 ASP A  62       4.030  13.538  -4.300  1.00 96.94           O  
ATOM    989  OD2 ASP A  62       4.309  15.594  -3.514  1.00 96.94           O  
ATOM    990  N   PHE A  63       2.368  11.431  -3.327  1.00 98.18           N  
ATOM    991  H   PHE A  63       2.845  11.545  -4.209  1.00 98.18           H  
ATOM    992  CA  PHE A  63       2.781  10.314  -2.471  1.00 98.18           C  
ATOM    993  HA  PHE A  63       2.189  10.327  -1.555  1.00 98.18           H  
ATOM    994  C   PHE A  63       4.243  10.443  -2.012  1.00 98.18           C  
ATOM    995  CB  PHE A  63       2.504   8.973  -3.178  1.00 98.18           C  
ATOM    996  HB2 PHE A  63       2.712   9.068  -4.244  1.00 98.18           H  
ATOM    997  HB3 PHE A  63       3.194   8.225  -2.788  1.00 98.18           H  
ATOM    998  O   PHE A  63       4.700   9.636  -1.198  1.00 98.18           O  
ATOM    999  CG  PHE A  63       1.094   8.443  -2.982  1.00 98.18           C  
ATOM   1000  CD1 PHE A  63       0.883   7.230  -2.297  1.00 98.18           C  
ATOM   1001  HD1 PHE A  63       1.721   6.666  -1.917  1.00 98.18           H  
ATOM   1002  CD2 PHE A  63      -0.015   9.169  -3.453  1.00 98.18           C  
ATOM   1003  HD2 PHE A  63       0.138  10.097  -3.984  1.00 98.18           H  
ATOM   1004  CE1 PHE A  63      -0.424   6.762  -2.078  1.00 98.18           C  
ATOM   1005  HE1 PHE A  63      -0.577   5.837  -1.542  1.00 98.18           H  
ATOM   1006  CE2 PHE A  63      -1.322   8.702  -3.235  1.00 98.18           C  
ATOM   1007  HE2 PHE A  63      -2.168   9.260  -3.609  1.00 98.18           H  
ATOM   1008  CZ  PHE A  63      -1.527   7.498  -2.544  1.00 98.18           C  
ATOM   1009  HZ  PHE A  63      -2.530   7.127  -2.394  1.00 98.18           H  
ATOM   1010  N   TYR A  64       4.981  11.465  -2.459  1.00 97.66           N  
ATOM   1011  H   TYR A  64       4.582  12.138  -3.098  1.00 97.66           H  
ATOM   1012  CA  TYR A  64       6.316  11.755  -1.939  1.00 97.66           C  
ATOM   1013  HA  TYR A  64       6.806  10.802  -1.738  1.00 97.66           H  
ATOM   1014  C   TYR A  64       6.228  12.505  -0.601  1.00 97.66           C  
ATOM   1015  CB  TYR A  64       7.152  12.479  -2.998  1.00 97.66           C  
ATOM   1016  HB2 TYR A  64       7.111  11.910  -3.927  1.00 97.66           H  
ATOM   1017  HB3 TYR A  64       6.717  13.460  -3.189  1.00 97.66           H  
ATOM   1018  O   TYR A  64       6.389  13.720  -0.521  1.00 97.66           O  
ATOM   1019  CG  TYR A  64       8.610  12.624  -2.602  1.00 97.66           C  
ATOM   1020  CD1 TYR A  64       9.221  13.891  -2.587  1.00 97.66           C  
ATOM   1021  HD1 TYR A  64       8.636  14.767  -2.826  1.00 97.66           H  
ATOM   1022  CD2 TYR A  64       9.352  11.487  -2.230  1.00 97.66           C  
ATOM   1023  HD2 TYR A  64       8.884  10.514  -2.215  1.00 97.66           H  
ATOM   1024  CE1 TYR A  64      10.576  14.018  -2.221  1.00 97.66           C  
ATOM   1025  HE1 TYR A  64      11.038  14.994  -2.192  1.00 97.66           H  
ATOM   1026  CE2 TYR A  64      10.707  11.604  -1.878  1.00 97.66           C  
ATOM   1027  HE2 TYR A  64      11.286  10.732  -1.610  1.00 97.66           H  
ATOM   1028  OH  TYR A  64      12.630  12.976  -1.526  1.00 97.66           O  
ATOM   1029  HH  TYR A  64      12.922  13.890  -1.487  1.00 97.66           H  
ATOM   1030  CZ  TYR A  64      11.322  12.870  -1.872  1.00 97.66           C  
ATOM   1031  N   ARG A  65       5.908  11.755   0.458  1.00 98.48           N  
ATOM   1032  H   ARG A  65       5.784  10.767   0.292  1.00 98.48           H  
ATOM   1033  CA  ARG A  65       5.574  12.271   1.794  1.00 98.48           C  
ATOM   1034  HA  ARG A  65       5.713  13.352   1.809  1.00 98.48           H  
ATOM   1035  C   ARG A  65       6.469  11.724   2.899  1.00 98.48           C  
ATOM   1036  CB  ARG A  65       4.100  11.997   2.099  1.00 98.48           C  
ATOM   1037  HB2 ARG A  65       3.904  12.235   3.144  1.00 98.48           H  
ATOM   1038  HB3 ARG A  65       3.868  10.945   1.938  1.00 98.48           H  
ATOM   1039  O   ARG A  65       7.120  10.691   2.731  1.00 98.48           O  
ATOM   1040  CG  ARG A  65       3.196  12.866   1.228  1.00 98.48           C  
ATOM   1041  HG2 ARG A  65       3.493  13.912   1.309  1.00 98.48           H  
ATOM   1042  HG3 ARG A  65       3.269  12.548   0.188  1.00 98.48           H  
ATOM   1043  CD  ARG A  65       1.761  12.716   1.713  1.00 98.48           C  
ATOM   1044  HD2 ARG A  65       1.658  13.118   2.721  1.00 98.48           H  
ATOM   1045  HD3 ARG A  65       1.528  11.652   1.737  1.00 98.48           H  
ATOM   1046  NE  ARG A  65       0.847  13.371   0.781  1.00 98.48           N  
ATOM   1047  HE  ARG A  65       0.719  12.887  -0.097  1.00 98.48           H  
ATOM   1048  NH1 ARG A  65       0.526  15.378   1.878  1.00 98.48           N  
ATOM   1049 HH11 ARG A  65       0.186  16.329   1.887  1.00 98.48           H  
ATOM   1050 HH12 ARG A  65       1.159  15.118   2.621  1.00 98.48           H  
ATOM   1051  NH2 ARG A  65      -0.354  15.013  -0.145  1.00 98.48           N  
ATOM   1052 HH21 ARG A  65      -0.359  14.426  -0.967  1.00 98.48           H  
ATOM   1053 HH22 ARG A  65      -0.682  15.968  -0.160  1.00 98.48           H  
ATOM   1054  CZ  ARG A  65       0.348  14.582   0.862  1.00 98.48           C  
ATOM   1055  N   GLY A  66       6.494  12.447   4.016  1.00 98.70           N  
ATOM   1056  H   GLY A  66       5.875  13.243   4.079  1.00 98.70           H  
ATOM   1057  CA  GLY A  66       7.337  12.128   5.166  1.00 98.70           C  
ATOM   1058  HA2 GLY A  66       8.308  11.782   4.813  1.00 98.70           H  
ATOM   1059  HA3 GLY A  66       7.507  13.029   5.755  1.00 98.70           H  
ATOM   1060  C   GLY A  66       6.746  11.055   6.082  1.00 98.70           C  
ATOM   1061  O   GLY A  66       5.596  10.627   5.932  1.00 98.70           O  
ATOM   1062  N   TRP A  67       7.524  10.646   7.083  1.00 98.84           N  
ATOM   1063  H   TRP A  67       8.456  11.035   7.122  1.00 98.84           H  
ATOM   1064  CA  TRP A  67       7.182   9.566   8.013  1.00 98.84           C  
ATOM   1065  HA  TRP A  67       7.108   8.627   7.464  1.00 98.84           H  
ATOM   1066  C   TRP A  67       5.850   9.797   8.723  1.00 98.84           C  
ATOM   1067  CB  TRP A  67       8.290   9.434   9.062  1.00 98.84           C  
ATOM   1068  HB2 TRP A  67       8.400  10.376   9.600  1.00 98.84           H  
ATOM   1069  HB3 TRP A  67       9.233   9.240   8.552  1.00 98.84           H  
ATOM   1070  O   TRP A  67       5.002   8.909   8.780  1.00 98.84           O  
ATOM   1071  CG  TRP A  67       8.050   8.330  10.046  1.00 98.84           C  
ATOM   1072  CD1 TRP A  67       7.452   8.432  11.255  1.00 98.84           C  
ATOM   1073  HD1 TRP A  67       7.059   9.345  11.677  1.00 98.84           H  
ATOM   1074  CD2 TRP A  67       8.331   6.916   9.864  1.00 98.84           C  
ATOM   1075  CE2 TRP A  67       7.930   6.212  11.038  1.00 98.84           C  
ATOM   1076  CE3 TRP A  67       8.907   6.170   8.818  1.00 98.84           C  
ATOM   1077  HE3 TRP A  67       9.216   6.671   7.913  1.00 98.84           H  
ATOM   1078  NE1 TRP A  67       7.367   7.183  11.840  1.00 98.84           N  
ATOM   1079  HE1 TRP A  67       6.874   7.016  12.706  1.00 98.84           H  
ATOM   1080  CH2 TRP A  67       8.722   4.116  10.126  1.00 98.84           C  
ATOM   1081  HH2 TRP A  67       8.872   3.049  10.195  1.00 98.84           H  
ATOM   1082  CZ2 TRP A  67       8.138   4.832  11.186  1.00 98.84           C  
ATOM   1083  HZ2 TRP A  67       7.836   4.321  12.088  1.00 98.84           H  
ATOM   1084  CZ3 TRP A  67       9.088   4.786   8.947  1.00 98.84           C  
ATOM   1085  HZ3 TRP A  67       9.514   4.233   8.123  1.00 98.84           H  
ATOM   1086  N   LYS A  68       5.653  11.007   9.261  1.00 98.81           N  
ATOM   1087  H   LYS A  68       6.383  11.692   9.132  1.00 98.81           H  
ATOM   1088  CA  LYS A  68       4.440  11.352  10.013  1.00 98.81           C  
ATOM   1089  HA  LYS A  68       4.306  10.625  10.814  1.00 98.81           H  
ATOM   1090  C   LYS A  68       3.186  11.256   9.140  1.00 98.81           C  
ATOM   1091  CB  LYS A  68       4.600  12.750  10.624  1.00 98.81           C  
ATOM   1092  HB2 LYS A  68       4.704  13.483   9.825  1.00 98.81           H  
ATOM   1093  HB3 LYS A  68       5.499  12.771  11.240  1.00 98.81           H  
ATOM   1094  O   LYS A  68       2.169  10.748   9.593  1.00 98.81           O  
ATOM   1095  CG  LYS A  68       3.387  13.106  11.493  1.00 98.81           C  
ATOM   1096  HG2 LYS A  68       2.481  13.068  10.888  1.00 98.81           H  
ATOM   1097  HG3 LYS A  68       3.297  12.386  12.306  1.00 98.81           H  
ATOM   1098  CD  LYS A  68       3.506  14.516  12.067  1.00 98.81           C  
ATOM   1099  HD2 LYS A  68       4.359  14.571  12.745  1.00 98.81           H  
ATOM   1100  HD3 LYS A  68       3.640  15.221  11.247  1.00 98.81           H  
ATOM   1101  CE  LYS A  68       2.205  14.822  12.811  1.00 98.81           C  
ATOM   1102  HE2 LYS A  68       2.130  14.163  13.676  1.00 98.81           H  
ATOM   1103  HE3 LYS A  68       1.371  14.573  12.156  1.00 98.81           H  
ATOM   1104  NZ  LYS A  68       2.139  16.246  13.213  1.00 98.81           N  
ATOM   1105  HZ1 LYS A  68       1.259  16.427  13.674  1.00 98.81           H  
ATOM   1106  HZ2 LYS A  68       2.186  16.828  12.388  1.00 98.81           H  
ATOM   1107  HZ3 LYS A  68       2.904  16.480  13.829  1.00 98.81           H  
ATOM   1108  N   GLU A  69       3.265  11.708   7.894  1.00 98.87           N  
ATOM   1109  H   GLU A  69       4.157  12.029   7.544  1.00 98.87           H  
ATOM   1110  CA  GLU A  69       2.139  11.648   6.960  1.00 98.87           C  
ATOM   1111  HA  GLU A  69       1.244  12.058   7.428  1.00 98.87           H  
ATOM   1112  C   GLU A  69       1.825  10.202   6.566  1.00 98.87           C  
ATOM   1113  CB  GLU A  69       2.463  12.468   5.711  1.00 98.87           C  
ATOM   1114  HB2 GLU A  69       3.372  12.063   5.267  1.00 98.87           H  
ATOM   1115  HB3 GLU A  69       1.648  12.354   4.996  1.00 98.87           H  
ATOM   1116  O   GLU A  69       0.663   9.813   6.563  1.00 98.87           O  
ATOM   1117  CG  GLU A  69       2.667  13.961   5.992  1.00 98.87           C  
ATOM   1118  HG2 GLU A  69       1.748  14.382   6.399  1.00 98.87           H  
ATOM   1119  HG3 GLU A  69       3.460  14.098   6.727  1.00 98.87           H  
ATOM   1120  CD  GLU A  69       3.052  14.667   4.692  1.00 98.87           C  
ATOM   1121  OE1 GLU A  69       2.141  15.244   4.050  1.00 98.87           O  
ATOM   1122  OE2 GLU A  69       4.237  14.556   4.304  1.00 98.87           O  
ATOM   1123  N   TYR A  70       2.840   9.373   6.304  1.00 98.86           N  
ATOM   1124  H   TYR A  70       3.782   9.737   6.284  1.00 98.86           H  
ATOM   1125  CA  TYR A  70       2.629   7.944   6.050  1.00 98.86           C  
ATOM   1126  HA  TYR A  70       1.852   7.839   5.292  1.00 98.86           H  
ATOM   1127  C   TYR A  70       2.127   7.182   7.274  1.00 98.86           C  
ATOM   1128  CB  TYR A  70       3.910   7.296   5.521  1.00 98.86           C  
ATOM   1129  HB2 TYR A  70       3.951   6.256   5.846  1.00 98.86           H  
ATOM   1130  HB3 TYR A  70       4.787   7.797   5.930  1.00 98.86           H  
ATOM   1131  O   TYR A  70       1.388   6.214   7.116  1.00 98.86           O  
ATOM   1132  CG  TYR A  70       3.954   7.299   4.013  1.00 98.86           C  
ATOM   1133  CD1 TYR A  70       3.201   6.345   3.302  1.00 98.86           C  
ATOM   1134  HD1 TYR A  70       2.625   5.604   3.836  1.00 98.86           H  
ATOM   1135  CD2 TYR A  70       4.705   8.267   3.324  1.00 98.86           C  
ATOM   1136  HD2 TYR A  70       5.281   8.999   3.870  1.00 98.86           H  
ATOM   1137  CE1 TYR A  70       3.198   6.355   1.896  1.00 98.86           C  
ATOM   1138  HE1 TYR A  70       2.619   5.631   1.343  1.00 98.86           H  
ATOM   1139  CE2 TYR A  70       4.698   8.284   1.918  1.00 98.86           C  
ATOM   1140  HE2 TYR A  70       5.287   9.017   1.387  1.00 98.86           H  
ATOM   1141  OH  TYR A  70       3.937   7.334  -0.151  1.00 98.86           O  
ATOM   1142  HH  TYR A  70       4.338   8.130  -0.507  1.00 98.86           H  
ATOM   1143  CZ  TYR A  70       3.943   7.330   1.204  1.00 98.86           C  
ATOM   1144  N   ARG A  71       2.492   7.604   8.487  1.00 98.87           N  
ATOM   1145  H   ARG A  71       3.177   8.344   8.545  1.00 98.87           H  
ATOM   1146  CA  ARG A  71       1.922   7.069   9.725  1.00 98.87           C  
ATOM   1147  HA  ARG A  71       2.009   5.982   9.725  1.00 98.87           H  
ATOM   1148  C   ARG A  71       0.432   7.379   9.828  1.00 98.87           C  
ATOM   1149  CB  ARG A  71       2.694   7.622  10.930  1.00 98.87           C  
ATOM   1150  HB2 ARG A  71       2.744   8.710  10.879  1.00 98.87           H  
ATOM   1151  HB3 ARG A  71       3.709   7.226  10.921  1.00 98.87           H  
ATOM   1152  O   ARG A  71      -0.354   6.459  10.042  1.00 98.87           O  
ATOM   1153  CG  ARG A  71       1.997   7.222  12.234  1.00 98.87           C  
ATOM   1154  HG2 ARG A  71       1.939   6.135  12.291  1.00 98.87           H  
ATOM   1155  HG3 ARG A  71       0.961   7.561  12.249  1.00 98.87           H  
ATOM   1156  CD  ARG A  71       2.689   7.813  13.450  1.00 98.87           C  
ATOM   1157  HD2 ARG A  71       2.480   7.183  14.315  1.00 98.87           H  
ATOM   1158  HD3 ARG A  71       3.766   7.867  13.293  1.00 98.87           H  
ATOM   1159  NE  ARG A  71       2.104   9.137  13.651  1.00 98.87           N  
ATOM   1160  HE  ARG A  71       1.296   9.354  13.085  1.00 98.87           H  
ATOM   1161  NH1 ARG A  71       3.348   9.840  15.409  1.00 98.87           N  
ATOM   1162 HH11 ARG A  71       3.497  10.450  16.200  1.00 98.87           H  
ATOM   1163 HH12 ARG A  71       3.851   8.968  15.328  1.00 98.87           H  
ATOM   1164  NH2 ARG A  71       1.553  11.030  14.665  1.00 98.87           N  
ATOM   1165 HH21 ARG A  71       0.825  11.055  13.966  1.00 98.87           H  
ATOM   1166 HH22 ARG A  71       1.549  11.646  15.466  1.00 98.87           H  
ATOM   1167  CZ  ARG A  71       2.351  10.005  14.584  1.00 98.87           C  
ATOM   1168  N   ASP A  72       0.085   8.660   9.718  1.00 98.76           N  
ATOM   1169  H   ASP A  72       0.819   9.334   9.552  1.00 98.76           H  
ATOM   1170  CA  ASP A  72      -1.255   9.178  10.011  1.00 98.76           C  
ATOM   1171  HA  ASP A  72      -1.658   8.648  10.874  1.00 98.76           H  
ATOM   1172  C   ASP A  72      -2.244   8.939   8.849  1.00 98.76           C  
ATOM   1173  CB  ASP A  72      -1.155  10.679  10.379  1.00 98.76           C  
ATOM   1174  HB2 ASP A  72      -2.167  11.069  10.492  1.00 98.76           H  
ATOM   1175  HB3 ASP A  72      -0.689  11.213   9.550  1.00 98.76           H  
ATOM   1176  O   ASP A  72      -3.444   8.825   9.077  1.00 98.76           O  
ATOM   1177  CG  ASP A  72      -0.384  11.003  11.681  1.00 98.76           C  
ATOM   1178  OD1 ASP A  72      -0.180  10.110  12.536  1.00 98.76           O  
ATOM   1179  OD2 ASP A  72       0.017  12.172  11.907  1.00 98.76           O  
ATOM   1180  N   GLY A  73      -1.745   8.822   7.615  1.00 98.77           N  
ATOM   1181  H   GLY A  73      -0.760   9.009   7.495  1.00 98.77           H  
ATOM   1182  CA  GLY A  73      -2.543   8.730   6.393  1.00 98.77           C  
ATOM   1183  HA2 GLY A  73      -3.526   8.313   6.612  1.00 98.77           H  
ATOM   1184  HA3 GLY A  73      -2.037   8.056   5.702  1.00 98.77           H  
ATOM   1185  C   GLY A  73      -2.730  10.082   5.697  1.00 98.77           C  
ATOM   1186  O   GLY A  73      -2.560  11.150   6.286  1.00 98.77           O  
ATOM   1187  N   PHE A  74      -3.056  10.043   4.405  1.00 98.73           N  
ATOM   1188  H   PHE A  74      -3.233   9.140   3.990  1.00 98.73           H  
ATOM   1189  CA  PHE A  74      -3.240  11.231   3.567  1.00 98.73           C  
ATOM   1190  HA  PHE A  74      -3.754  11.991   4.155  1.00 98.73           H  
ATOM   1191  C   PHE A  74      -4.104  10.941   2.331  1.00 98.73           C  
ATOM   1192  CB  PHE A  74      -1.867  11.790   3.151  1.00 98.73           C  
ATOM   1193  HB2 PHE A  74      -2.009  12.683   2.543  1.00 98.73           H  
ATOM   1194  HB3 PHE A  74      -1.335  12.110   4.047  1.00 98.73           H  
ATOM   1195  O   PHE A  74      -4.370   9.791   1.987  1.00 98.73           O  
ATOM   1196  CG  PHE A  74      -0.988  10.817   2.390  1.00 98.73           C  
ATOM   1197  CD1 PHE A  74      -0.028  10.054   3.081  1.00 98.73           C  
ATOM   1198  HD1 PHE A  74       0.062  10.145   4.153  1.00 98.73           H  
ATOM   1199  CD2 PHE A  74      -1.112  10.683   0.995  1.00 98.73           C  
ATOM   1200  HD2 PHE A  74      -1.851  11.259   0.458  1.00 98.73           H  
ATOM   1201  CE1 PHE A  74       0.817   9.177   2.378  1.00 98.73           C  
ATOM   1202  HE1 PHE A  74       1.555   8.596   2.911  1.00 98.73           H  
ATOM   1203  CE2 PHE A  74      -0.272   9.802   0.294  1.00 98.73           C  
ATOM   1204  HE2 PHE A  74      -0.370   9.698  -0.776  1.00 98.73           H  
ATOM   1205  CZ  PHE A  74       0.696   9.052   0.984  1.00 98.73           C  
ATOM   1206  HZ  PHE A  74       1.336   8.370   0.445  1.00 98.73           H  
ATOM   1207  N   GLY A  75      -4.505  12.003   1.628  1.00 98.09           N  
ATOM   1208  H   GLY A  75      -4.307  12.917   2.009  1.00 98.09           H  
ATOM   1209  CA  GLY A  75      -5.391  11.941   0.462  1.00 98.09           C  
ATOM   1210  HA2 GLY A  75      -5.266  10.989  -0.055  1.00 98.09           H  
ATOM   1211  HA3 GLY A  75      -5.126  12.734  -0.237  1.00 98.09           H  
ATOM   1212  C   GLY A  75      -6.866  12.104   0.828  1.00 98.09           C  
ATOM   1213  O   GLY A  75      -7.193  12.577   1.915  1.00 98.09           O  
ATOM   1214  N   ASP A  76      -7.757  11.766  -0.103  1.00 96.20           N  
ATOM   1215  H   ASP A  76      -7.430  11.324  -0.950  1.00 96.20           H  
ATOM   1216  CA  ASP A  76      -9.202  11.959   0.057  1.00 96.20           C  
ATOM   1217  HA  ASP A  76      -9.455  11.867   1.113  1.00 96.20           H  
ATOM   1218  C   ASP A  76      -9.984  10.891  -0.720  1.00 96.20           C  
ATOM   1219  CB  ASP A  76      -9.590  13.383  -0.396  1.00 96.20           C  
ATOM   1220  HB2 ASP A  76      -8.929  14.098   0.093  1.00 96.20           H  
ATOM   1221  HB3 ASP A  76      -9.433  13.467  -1.471  1.00 96.20           H  
ATOM   1222  O   ASP A  76      -9.803  10.712  -1.929  1.00 96.20           O  
ATOM   1223  CG  ASP A  76     -11.042  13.781  -0.079  1.00 96.20           C  
ATOM   1224  OD1 ASP A  76     -11.915  12.893   0.051  1.00 96.20           O  
ATOM   1225  OD2 ASP A  76     -11.327  14.992  -0.008  1.00 96.20           O  
ATOM   1226  N   PHE A  77     -10.912  10.214  -0.039  1.00 96.57           N  
ATOM   1227  H   PHE A  77     -11.064  10.460   0.929  1.00 96.57           H  
ATOM   1228  CA  PHE A  77     -11.797   9.229  -0.658  1.00 96.57           C  
ATOM   1229  HA  PHE A  77     -11.185   8.449  -1.111  1.00 96.57           H  
ATOM   1230  C   PHE A  77     -12.667   9.812  -1.782  1.00 96.57           C  
ATOM   1231  CB  PHE A  77     -12.706   8.603   0.407  1.00 96.57           C  
ATOM   1232  HB2 PHE A  77     -13.344   9.385   0.819  1.00 96.57           H  
ATOM   1233  HB3 PHE A  77     -13.340   7.879  -0.105  1.00 96.57           H  
ATOM   1234  O   PHE A  77     -12.958   9.102  -2.740  1.00 96.57           O  
ATOM   1235  CG  PHE A  77     -12.030   7.855   1.541  1.00 96.57           C  
ATOM   1236  CD1 PHE A  77     -10.982   6.959   1.272  1.00 96.57           C  
ATOM   1237  HD1 PHE A  77     -10.635   6.811   0.260  1.00 96.57           H  
ATOM   1238  CD2 PHE A  77     -12.478   8.013   2.867  1.00 96.57           C  
ATOM   1239  HD2 PHE A  77     -13.282   8.701   3.084  1.00 96.57           H  
ATOM   1240  CE1 PHE A  77     -10.380   6.239   2.316  1.00 96.57           C  
ATOM   1241  HE1 PHE A  77      -9.572   5.552   2.110  1.00 96.57           H  
ATOM   1242  CE2 PHE A  77     -11.859   7.301   3.912  1.00 96.57           C  
ATOM   1243  HE2 PHE A  77     -12.155   7.457   4.939  1.00 96.57           H  
ATOM   1244  CZ  PHE A  77     -10.812   6.411   3.637  1.00 96.57           C  
ATOM   1245  HZ  PHE A  77     -10.324   5.878   4.440  1.00 96.57           H  
ATOM   1246  N   ASN A  78     -13.055  11.089  -1.706  1.00 94.43           N  
ATOM   1247  H   ASN A  78     -12.728  11.641  -0.925  1.00 94.43           H  
ATOM   1248  CA  ASN A  78     -13.855  11.759  -2.735  1.00 94.43           C  
ATOM   1249  HA  ASN A  78     -14.706  11.130  -2.996  1.00 94.43           H  
ATOM   1250  C   ASN A  78     -13.055  12.016  -4.019  1.00 94.43           C  
ATOM   1251  CB  ASN A  78     -14.369  13.101  -2.195  1.00 94.43           C  
ATOM   1252  HB2 ASN A  78     -14.973  13.586  -2.961  1.00 94.43           H  
ATOM   1253  HB3 ASN A  78     -13.521  13.750  -1.977  1.00 94.43           H  
ATOM   1254  O   ASN A  78     -13.617  12.019  -5.112  1.00 94.43           O  
ATOM   1255  CG  ASN A  78     -15.229  12.967  -0.958  1.00 94.43           C  
ATOM   1256  ND2 ASN A  78     -14.862  13.646   0.100  1.00 94.43           N  
ATOM   1257 HD21 ASN A  78     -15.407  13.516   0.941  1.00 94.43           H  
ATOM   1258 HD22 ASN A  78     -13.916  13.999   0.124  1.00 94.43           H  
ATOM   1259  OD1 ASN A  78     -16.228  12.267  -0.923  1.00 94.43           O  
ATOM   1260  N   ILE A  79     -11.744  12.245  -3.892  1.00 94.70           N  
ATOM   1261  H   ILE A  79     -11.349  12.210  -2.963  1.00 94.70           H  
ATOM   1262  CA  ILE A  79     -10.828  12.394  -5.034  1.00 94.70           C  
ATOM   1263  HA  ILE A  79     -11.354  12.908  -5.839  1.00 94.70           H  
ATOM   1264  C   ILE A  79     -10.429  11.015  -5.582  1.00 94.70           C  
ATOM   1265  CB  ILE A  79      -9.612  13.259  -4.625  1.00 94.70           C  
ATOM   1266  HB  ILE A  79      -9.129  12.797  -3.763  1.00 94.70           H  
ATOM   1267  O   ILE A  79     -10.098  10.890  -6.764  1.00 94.70           O  
ATOM   1268  CG1 ILE A  79     -10.094  14.678  -4.230  1.00 94.70           C  
ATOM   1269 HG12 ILE A  79     -10.580  15.148  -5.085  1.00 94.70           H  
ATOM   1270 HG13 ILE A  79     -10.830  14.599  -3.430  1.00 94.70           H  
ATOM   1271  CG2 ILE A  79      -8.577  13.345  -5.760  1.00 94.70           C  
ATOM   1272 HG21 ILE A  79      -9.048  13.758  -6.653  1.00 94.70           H  
ATOM   1273 HG22 ILE A  79      -8.164  12.360  -5.981  1.00 94.70           H  
ATOM   1274 HG23 ILE A  79      -7.733  13.966  -5.461  1.00 94.70           H  
ATOM   1275  CD1 ILE A  79      -8.990  15.611  -3.716  1.00 94.70           C  
ATOM   1276 HD11 ILE A  79      -8.414  15.116  -2.934  1.00 94.70           H  
ATOM   1277 HD12 ILE A  79      -9.446  16.510  -3.301  1.00 94.70           H  
ATOM   1278 HD13 ILE A  79      -8.326  15.907  -4.528  1.00 94.70           H  
ATOM   1279  N   GLY A  80     -10.501   9.983  -4.737  1.00 95.34           N  
ATOM   1280  H   GLY A  80     -10.741  10.178  -3.776  1.00 95.34           H  
ATOM   1281  CA  GLY A  80     -10.238   8.592  -5.093  1.00 95.34           C  
ATOM   1282  HA2 GLY A  80     -10.587   8.403  -6.108  1.00 95.34           H  
ATOM   1283  HA3 GLY A  80     -10.798   7.950  -4.413  1.00 95.34           H  
ATOM   1284  C   GLY A  80      -8.765   8.193  -5.012  1.00 95.34           C  
ATOM   1285  O   GLY A  80      -8.429   7.100  -5.452  1.00 95.34           O  
ATOM   1286  N   GLU A  81      -7.896   9.040  -4.456  1.00 98.17           N  
ATOM   1287  H   GLU A  81      -8.252   9.896  -4.055  1.00 98.17           H  
ATOM   1288  CA  GLU A  81      -6.495   8.711  -4.170  1.00 98.17           C  
ATOM   1289  HA  GLU A  81      -6.323   7.652  -4.359  1.00 98.17           H  
ATOM   1290  C   GLU A  81      -6.183   8.974  -2.705  1.00 98.17           C  
ATOM   1291  CB  GLU A  81      -5.516   9.514  -5.030  1.00 98.17           C  
ATOM   1292  HB2 GLU A  81      -4.516   9.365  -4.623  1.00 98.17           H  
ATOM   1293  HB3 GLU A  81      -5.765  10.574  -4.981  1.00 98.17           H  
ATOM   1294  O   GLU A  81      -6.479  10.051  -2.179  1.00 98.17           O  
ATOM   1295  CG  GLU A  81      -5.504   9.059  -6.484  1.00 98.17           C  
ATOM   1296  HG2 GLU A  81      -5.507   7.969  -6.504  1.00 98.17           H  
ATOM   1297  HG3 GLU A  81      -6.405   9.416  -6.983  1.00 98.17           H  
ATOM   1298  CD  GLU A  81      -4.258   9.559  -7.218  1.00 98.17           C  
ATOM   1299  OE1 GLU A  81      -3.725   8.772  -8.033  1.00 98.17           O  
ATOM   1300  OE2 GLU A  81      -3.826  10.712  -7.004  1.00 98.17           O  
ATOM   1301  N   PHE A  82      -5.595   7.985  -2.041  1.00 98.68           N  
ATOM   1302  H   PHE A  82      -5.341   7.138  -2.531  1.00 98.68           H  
ATOM   1303  CA  PHE A  82      -5.275   8.069  -0.623  1.00 98.68           C  
ATOM   1304  HA  PHE A  82      -4.780   9.021  -0.435  1.00 98.68           H  
ATOM   1305  C   PHE A  82      -4.310   6.968  -0.189  1.00 98.68           C  
ATOM   1306  CB  PHE A  82      -6.570   8.005   0.214  1.00 98.68           C  
ATOM   1307  HB2 PHE A  82      -6.323   8.171   1.263  1.00 98.68           H  
ATOM   1308  HB3 PHE A  82      -7.240   8.816  -0.073  1.00 98.68           H  
ATOM   1309  O   PHE A  82      -4.140   5.946  -0.860  1.00 98.68           O  
ATOM   1310  CG  PHE A  82      -7.314   6.694   0.099  1.00 98.68           C  
ATOM   1311  CD1 PHE A  82      -8.252   6.495  -0.932  1.00 98.68           C  
ATOM   1312  HD1 PHE A  82      -8.452   7.287  -1.639  1.00 98.68           H  
ATOM   1313  CD2 PHE A  82      -7.036   5.655   1.007  1.00 98.68           C  
ATOM   1314  HD2 PHE A  82      -6.309   5.798   1.792  1.00 98.68           H  
ATOM   1315  CE1 PHE A  82      -8.921   5.264  -1.046  1.00 98.68           C  
ATOM   1316  HE1 PHE A  82      -9.635   5.103  -1.840  1.00 98.68           H  
ATOM   1317  CE2 PHE A  82      -7.695   4.423   0.885  1.00 98.68           C  
ATOM   1318  HE2 PHE A  82      -7.477   3.626   1.580  1.00 98.68           H  
ATOM   1319  CZ  PHE A  82      -8.649   4.233  -0.130  1.00 98.68           C  
ATOM   1320  HZ  PHE A  82      -9.165   3.288  -0.213  1.00 98.68           H  
ATOM   1321  N   TYR A  83      -3.727   7.184   0.983  1.00 98.82           N  
ATOM   1322  H   TYR A  83      -3.920   8.061   1.445  1.00 98.82           H  
ATOM   1323  CA  TYR A  83      -3.033   6.185   1.774  1.00 98.82           C  
ATOM   1324  HA  TYR A  83      -3.191   5.198   1.338  1.00 98.82           H  
ATOM   1325  C   TYR A  83      -3.617   6.212   3.189  1.00 98.82           C  
ATOM   1326  CB  TYR A  83      -1.534   6.485   1.766  1.00 98.82           C  
ATOM   1327  HB2 TYR A  83      -1.342   7.377   2.363  1.00 98.82           H  
ATOM   1328  HB3 TYR A  83      -1.218   6.699   0.745  1.00 98.82           H  
ATOM   1329  O   TYR A  83      -3.668   7.269   3.815  1.00 98.82           O  
ATOM   1330  CG  TYR A  83      -0.710   5.334   2.290  1.00 98.82           C  
ATOM   1331  CD1 TYR A  83      -0.367   5.263   3.653  1.00 98.82           C  
ATOM   1332  HD1 TYR A  83      -0.651   6.060   4.324  1.00 98.82           H  
ATOM   1333  CD2 TYR A  83      -0.312   4.315   1.405  1.00 98.82           C  
ATOM   1334  HD2 TYR A  83      -0.581   4.373   0.361  1.00 98.82           H  
ATOM   1335  CE1 TYR A  83       0.372   4.164   4.131  1.00 98.82           C  
ATOM   1336  HE1 TYR A  83       0.652   4.111   5.173  1.00 98.82           H  
ATOM   1337  CE2 TYR A  83       0.432   3.220   1.878  1.00 98.82           C  
ATOM   1338  HE2 TYR A  83       0.735   2.428   1.210  1.00 98.82           H  
ATOM   1339  OH  TYR A  83       1.518   2.090   3.668  1.00 98.82           O  
ATOM   1340  HH  TYR A  83       1.752   2.160   4.597  1.00 98.82           H  
ATOM   1341  CZ  TYR A  83       0.779   3.144   3.241  1.00 98.82           C  
ATOM   1342  N   LEU A  84      -4.083   5.071   3.694  1.00 98.76           N  
ATOM   1343  H   LEU A  84      -4.006   4.242   3.122  1.00 98.76           H  
ATOM   1344  CA  LEU A  84      -4.855   4.981   4.938  1.00 98.76           C  
ATOM   1345  HA  LEU A  84      -5.679   5.692   4.879  1.00 98.76           H  
ATOM   1346  C   LEU A  84      -4.034   5.342   6.175  1.00 98.76           C  
ATOM   1347  CB  LEU A  84      -5.418   3.556   5.054  1.00 98.76           C  
ATOM   1348  HB2 LEU A  84      -4.574   2.871   5.129  1.00 98.76           H  
ATOM   1349  HB3 LEU A  84      -5.968   3.349   4.135  1.00 98.76           H  
ATOM   1350  O   LEU A  84      -4.608   5.790   7.156  1.00 98.76           O  
ATOM   1351  CG  LEU A  84      -6.366   3.288   6.238  1.00 98.76           C  
ATOM   1352  HG  LEU A  84      -5.864   3.514   7.179  1.00 98.76           H  
ATOM   1353  CD1 LEU A  84      -7.649   4.116   6.142  1.00 98.76           C  
ATOM   1354 HD11 LEU A  84      -8.320   3.855   6.960  1.00 98.76           H  
ATOM   1355 HD12 LEU A  84      -7.409   5.176   6.231  1.00 98.76           H  
ATOM   1356 HD13 LEU A  84      -8.147   3.932   5.190  1.00 98.76           H  
ATOM   1357  CD2 LEU A  84      -6.751   1.807   6.259  1.00 98.76           C  
ATOM   1358 HD21 LEU A  84      -7.407   1.607   7.107  1.00 98.76           H  
ATOM   1359 HD22 LEU A  84      -7.263   1.538   5.336  1.00 98.76           H  
ATOM   1360 HD23 LEU A  84      -5.853   1.197   6.364  1.00 98.76           H  
ATOM   1361  N   GLY A  85      -2.716   5.152   6.123  1.00 98.84           N  
ATOM   1362  H   GLY A  85      -2.334   4.776   5.267  1.00 98.84           H  
ATOM   1363  CA  GLY A  85      -1.805   5.391   7.238  1.00 98.84           C  
ATOM   1364  HA2 GLY A  85      -0.962   5.976   6.870  1.00 98.84           H  
ATOM   1365  HA3 GLY A  85      -2.291   5.976   8.018  1.00 98.84           H  
ATOM   1366  C   GLY A  85      -1.306   4.089   7.860  1.00 98.84           C  
ATOM   1367  O   GLY A  85      -2.088   3.193   8.177  1.00 98.84           O  
ATOM   1368  N   ASN A  86       0.007   3.976   8.047  1.00 98.92           N  
ATOM   1369  H   ASN A  86       0.589   4.753   7.770  1.00 98.92           H  
ATOM   1370  CA  ASN A  86       0.655   2.768   8.557  1.00 98.92           C  
ATOM   1371  HA  ASN A  86       0.396   1.924   7.918  1.00 98.92           H  
ATOM   1372  C   ASN A  86       0.183   2.400   9.967  1.00 98.92           C  
ATOM   1373  CB  ASN A  86       2.178   2.951   8.527  1.00 98.92           C  
ATOM   1374  HB2 ASN A  86       2.462   3.867   9.045  1.00 98.92           H  
ATOM   1375  HB3 ASN A  86       2.619   2.104   9.053  1.00 98.92           H  
ATOM   1376  O   ASN A  86       0.038   1.218  10.259  1.00 98.92           O  
ATOM   1377  CG  ASN A  86       2.780   2.932   7.139  1.00 98.92           C  
ATOM   1378  ND2 ASN A  86       3.971   3.456   6.978  1.00 98.92           N  
ATOM   1379 HD21 ASN A  86       4.401   3.352   6.070  1.00 98.92           H  
ATOM   1380 HD22 ASN A  86       4.479   3.805   7.778  1.00 98.92           H  
ATOM   1381  OD1 ASN A  86       2.204   2.427   6.191  1.00 98.92           O  
ATOM   1382  N   GLU A  87      -0.136   3.383  10.812  1.00 98.83           N  
ATOM   1383  H   GLU A  87      -0.043   4.342  10.510  1.00 98.83           H  
ATOM   1384  CA  GLU A  87      -0.664   3.121  12.155  1.00 98.83           C  
ATOM   1385  HA  GLU A  87      -0.014   2.406  12.659  1.00 98.83           H  
ATOM   1386  C   GLU A  87      -2.077   2.516  12.103  1.00 98.83           C  
ATOM   1387  CB  GLU A  87      -0.646   4.443  12.935  1.00 98.83           C  
ATOM   1388  HB2 GLU A  87       0.378   4.813  12.968  1.00 98.83           H  
ATOM   1389  HB3 GLU A  87      -1.253   5.174  12.400  1.00 98.83           H  
ATOM   1390  O   GLU A  87      -2.442   1.672  12.924  1.00 98.83           O  
ATOM   1391  CG  GLU A  87      -1.168   4.357  14.372  1.00 98.83           C  
ATOM   1392  HG2 GLU A  87      -2.213   4.047  14.348  1.00 98.83           H  
ATOM   1393  HG3 GLU A  87      -1.154   5.362  14.794  1.00 98.83           H  
ATOM   1394  CD  GLU A  87      -0.377   3.429  15.304  1.00 98.83           C  
ATOM   1395  OE1 GLU A  87      -0.934   3.207  16.409  1.00 98.83           O  
ATOM   1396  OE2 GLU A  87       0.716   2.956  14.937  1.00 98.83           O  
ATOM   1397  N   HIS A  88      -2.881   2.913  11.115  1.00 98.72           N  
ATOM   1398  H   HIS A  88      -2.518   3.564  10.433  1.00 98.72           H  
ATOM   1399  CA  HIS A  88      -4.200   2.332  10.881  1.00 98.72           C  
ATOM   1400  HA  HIS A  88      -4.717   2.244  11.837  1.00 98.72           H  
ATOM   1401  C   HIS A  88      -4.099   0.915  10.313  1.00 98.72           C  
ATOM   1402  CB  HIS A  88      -5.013   3.266   9.977  1.00 98.72           C  
ATOM   1403  HB2 HIS A  88      -5.927   2.756   9.673  1.00 98.72           H  
ATOM   1404  HB3 HIS A  88      -4.447   3.501   9.075  1.00 98.72           H  
ATOM   1405  O   HIS A  88      -4.818   0.029  10.778  1.00 98.72           O  
ATOM   1406  CG  HIS A  88      -5.398   4.546  10.672  1.00 98.72           C  
ATOM   1407  CD2 HIS A  88      -5.112   5.833  10.294  1.00 98.72           C  
ATOM   1408  HD2 HIS A  88      -4.530   6.147   9.440  1.00 98.72           H  
ATOM   1409  ND1 HIS A  88      -6.095   4.621  11.856  1.00 98.72           N  
ATOM   1410  HD1 HIS A  88      -6.468   3.834  12.368  1.00 98.72           H  
ATOM   1411  CE1 HIS A  88      -6.245   5.917  12.171  1.00 98.72           C  
ATOM   1412  HE1 HIS A  88      -6.773   6.296  13.033  1.00 98.72           H  
ATOM   1413  NE2 HIS A  88      -5.671   6.690  11.248  1.00 98.72           N  
ATOM   1414  N   ILE A  89      -3.181   0.682   9.370  1.00 98.82           N  
ATOM   1415  H   ILE A  89      -2.635   1.463   9.034  1.00 98.82           H  
ATOM   1416  CA  ILE A  89      -2.923  -0.650   8.806  1.00 98.82           C  
ATOM   1417  HA  ILE A  89      -3.866  -1.059   8.445  1.00 98.82           H  
ATOM   1418  C   ILE A  89      -2.418  -1.596   9.904  1.00 98.82           C  
ATOM   1419  CB  ILE A  89      -1.951  -0.570   7.607  1.00 98.82           C  
ATOM   1420  HB  ILE A  89      -1.003  -0.163   7.958  1.00 98.82           H  
ATOM   1421  O   ILE A  89      -3.001  -2.662  10.081  1.00 98.82           O  
ATOM   1422  CG1 ILE A  89      -2.506   0.335   6.479  1.00 98.82           C  
ATOM   1423 HG12 ILE A  89      -2.985   1.221   6.896  1.00 98.82           H  
ATOM   1424 HG13 ILE A  89      -3.270  -0.204   5.919  1.00 98.82           H  
ATOM   1425  CG2 ILE A  89      -1.708  -1.979   7.034  1.00 98.82           C  
ATOM   1426 HG21 ILE A  89      -2.652  -2.426   6.722  1.00 98.82           H  
ATOM   1427 HG22 ILE A  89      -1.246  -2.627   7.778  1.00 98.82           H  
ATOM   1428 HG23 ILE A  89      -1.041  -1.931   6.173  1.00 98.82           H  
ATOM   1429  CD1 ILE A  89      -1.422   0.824   5.510  1.00 98.82           C  
ATOM   1430 HD11 ILE A  89      -1.010  -0.009   4.942  1.00 98.82           H  
ATOM   1431 HD12 ILE A  89      -0.619   1.316   6.059  1.00 98.82           H  
ATOM   1432 HD13 ILE A  89      -1.858   1.548   4.822  1.00 98.82           H  
ATOM   1433  N   PHE A  90      -1.433  -1.175  10.707  1.00 98.80           N  
ATOM   1434  H   PHE A  90      -0.985  -0.294  10.500  1.00 98.80           H  
ATOM   1435  CA  PHE A  90      -0.919  -1.931  11.856  1.00 98.80           C  
ATOM   1436  HA  PHE A  90      -0.455  -2.849  11.496  1.00 98.80           H  
ATOM   1437  C   PHE A  90      -2.035  -2.343  12.821  1.00 98.80           C  
ATOM   1438  CB  PHE A  90       0.144  -1.092  12.591  1.00 98.80           C  
ATOM   1439  HB2 PHE A  90       1.076  -1.133  12.027  1.00 98.80           H  
ATOM   1440  HB3 PHE A  90      -0.182  -0.052  12.609  1.00 98.80           H  
ATOM   1441  O   PHE A  90      -2.145  -3.517  13.178  1.00 98.80           O  
ATOM   1442  CG  PHE A  90       0.412  -1.521  14.027  1.00 98.80           C  
ATOM   1443  CD1 PHE A  90       0.091  -0.662  15.095  1.00 98.80           C  
ATOM   1444  HD1 PHE A  90      -0.292   0.329  14.900  1.00 98.80           H  
ATOM   1445  CD2 PHE A  90       0.939  -2.794  14.306  1.00 98.80           C  
ATOM   1446  HD2 PHE A  90       1.170  -3.476  13.500  1.00 98.80           H  
ATOM   1447  CE1 PHE A  90       0.287  -1.081  16.424  1.00 98.80           C  
ATOM   1448  HE1 PHE A  90       0.047  -0.409  17.234  1.00 98.80           H  
ATOM   1449  CE2 PHE A  90       1.148  -3.210  15.630  1.00 98.80           C  
ATOM   1450  HE2 PHE A  90       1.536  -4.198  15.827  1.00 98.80           H  
ATOM   1451  CZ  PHE A  90       0.813  -2.356  16.693  1.00 98.80           C  
ATOM   1452  HZ  PHE A  90       0.963  -2.681  17.712  1.00 98.80           H  
ATOM   1453  N   LYS A  91      -2.900  -1.401  13.223  1.00 98.43           N  
ATOM   1454  H   LYS A  91      -2.734  -0.450  12.926  1.00 98.43           H  
ATOM   1455  CA  LYS A  91      -4.028  -1.691  14.124  1.00 98.43           C  
ATOM   1456  HA  LYS A  91      -3.642  -2.147  15.036  1.00 98.43           H  
ATOM   1457  C   LYS A  91      -5.000  -2.708  13.534  1.00 98.43           C  
ATOM   1458  CB  LYS A  91      -4.762  -0.393  14.474  1.00 98.43           C  
ATOM   1459  HB2 LYS A  91      -4.882   0.214  13.576  1.00 98.43           H  
ATOM   1460  HB3 LYS A  91      -5.750  -0.627  14.870  1.00 98.43           H  
ATOM   1461  O   LYS A  91      -5.465  -3.578  14.267  1.00 98.43           O  
ATOM   1462  CG  LYS A  91      -3.987   0.381  15.540  1.00 98.43           C  
ATOM   1463  HG2 LYS A  91      -2.944   0.477  15.238  1.00 98.43           H  
ATOM   1464  HG3 LYS A  91      -4.022  -0.178  16.475  1.00 98.43           H  
ATOM   1465  CD  LYS A  91      -4.572   1.778  15.755  1.00 98.43           C  
ATOM   1466  HD2 LYS A  91      -4.457   2.344  14.831  1.00 98.43           H  
ATOM   1467  HD3 LYS A  91      -5.624   1.720  16.035  1.00 98.43           H  
ATOM   1468  CE  LYS A  91      -3.754   2.410  16.880  1.00 98.43           C  
ATOM   1469  HE2 LYS A  91      -4.175   2.154  17.852  1.00 98.43           H  
ATOM   1470  HE3 LYS A  91      -2.760   1.965  16.836  1.00 98.43           H  
ATOM   1471  NZ  LYS A  91      -3.581   3.865  16.718  1.00 98.43           N  
ATOM   1472  HZ1 LYS A  91      -4.282   4.417  17.191  1.00 98.43           H  
ATOM   1473  HZ2 LYS A  91      -3.509   4.089  15.736  1.00 98.43           H  
ATOM   1474  HZ3 LYS A  91      -2.649   4.062  17.055  1.00 98.43           H  
ATOM   1475  N   LEU A  92      -5.298  -2.616  12.237  1.00 98.31           N  
ATOM   1476  H   LEU A  92      -4.852  -1.891  11.693  1.00 98.31           H  
ATOM   1477  CA  LEU A  92      -6.167  -3.573  11.549  1.00 98.31           C  
ATOM   1478  HA  LEU A  92      -7.093  -3.679  12.114  1.00 98.31           H  
ATOM   1479  C   LEU A  92      -5.527  -4.968  11.519  1.00 98.31           C  
ATOM   1480  CB  LEU A  92      -6.500  -3.061  10.134  1.00 98.31           C  
ATOM   1481  HB2 LEU A  92      -5.569  -2.794   9.632  1.00 98.31           H  
ATOM   1482  HB3 LEU A  92      -6.952  -3.873   9.564  1.00 98.31           H  
ATOM   1483  O   LEU A  92      -6.130  -5.917  12.013  1.00 98.31           O  
ATOM   1484  CG  LEU A  92      -7.454  -1.851  10.104  1.00 98.31           C  
ATOM   1485  HG  LEU A  92      -7.128  -1.099  10.822  1.00 98.31           H  
ATOM   1486  CD1 LEU A  92      -7.460  -1.218   8.711  1.00 98.31           C  
ATOM   1487 HD11 LEU A  92      -6.451  -0.892   8.458  1.00 98.31           H  
ATOM   1488 HD12 LEU A  92      -7.800  -1.944   7.972  1.00 98.31           H  
ATOM   1489 HD13 LEU A  92      -8.121  -0.352   8.698  1.00 98.31           H  
ATOM   1490  CD2 LEU A  92      -8.892  -2.248  10.449  1.00 98.31           C  
ATOM   1491 HD21 LEU A  92      -9.547  -1.380  10.361  1.00 98.31           H  
ATOM   1492 HD22 LEU A  92      -9.236  -3.029   9.771  1.00 98.31           H  
ATOM   1493 HD23 LEU A  92      -8.942  -2.623  11.471  1.00 98.31           H  
ATOM   1494  N   THR A  93      -4.289  -5.087  11.030  1.00 98.43           N  
ATOM   1495  H   THR A  93      -3.818  -4.263  10.684  1.00 98.43           H  
ATOM   1496  CA  THR A  93      -3.600  -6.381  10.857  1.00 98.43           C  
ATOM   1497  HA  THR A  93      -4.312  -7.093  10.440  1.00 98.43           H  
ATOM   1498  C   THR A  93      -3.098  -7.005  12.162  1.00 98.43           C  
ATOM   1499  CB  THR A  93      -2.436  -6.273   9.860  1.00 98.43           C  
ATOM   1500  HB  THR A  93      -1.981  -7.258   9.754  1.00 98.43           H  
ATOM   1501  O   THR A  93      -2.674  -8.157  12.176  1.00 98.43           O  
ATOM   1502  CG2 THR A  93      -2.900  -5.810   8.480  1.00 98.43           C  
ATOM   1503 HG21 THR A  93      -3.331  -4.810   8.529  1.00 98.43           H  
ATOM   1504 HG22 THR A  93      -2.039  -5.794   7.812  1.00 98.43           H  
ATOM   1505 HG23 THR A  93      -3.638  -6.510   8.089  1.00 98.43           H  
ATOM   1506  OG1 THR A  93      -1.444  -5.357  10.288  1.00 98.43           O  
ATOM   1507  HG1 THR A  93      -1.143  -5.604  11.165  1.00 98.43           H  
ATOM   1508  N   SER A  94      -3.123  -6.258  13.269  1.00 97.54           N  
ATOM   1509  H   SER A  94      -3.345  -5.277  13.171  1.00 97.54           H  
ATOM   1510  CA  SER A  94      -2.834  -6.781  14.614  1.00 97.54           C  
ATOM   1511  HA  SER A  94      -2.129  -7.609  14.538  1.00 97.54           H  
ATOM   1512  C   SER A  94      -4.079  -7.308  15.326  1.00 97.54           C  
ATOM   1513  CB  SER A  94      -2.193  -5.706  15.489  1.00 97.54           C  
ATOM   1514  HB2 SER A  94      -2.872  -4.861  15.600  1.00 97.54           H  
ATOM   1515  HB3 SER A  94      -1.979  -6.124  16.473  1.00 97.54           H  
ATOM   1516  O   SER A  94      -3.960  -8.115  16.244  1.00 97.54           O  
ATOM   1517  OG  SER A  94      -0.988  -5.274  14.906  1.00 97.54           O  
ATOM   1518  HG  SER A  94      -1.212  -4.626  14.234  1.00 97.54           H  
ATOM   1519  N   ALA A  95      -5.269  -6.849  14.928  1.00 95.56           N  
ATOM   1520  H   ALA A  95      -5.306  -6.201  14.154  1.00 95.56           H  
ATOM   1521  CA  ALA A  95      -6.536  -7.240  15.541  1.00 95.56           C  
ATOM   1522  HA  ALA A  95      -6.366  -7.443  16.599  1.00 95.56           H  
ATOM   1523  C   ALA A  95      -7.140  -8.524  14.941  1.00 95.56           C  
ATOM   1524  CB  ALA A  95      -7.498  -6.051  15.438  1.00 95.56           C  
ATOM   1525  HB1 ALA A  95      -8.442  -6.300  15.923  1.00 95.56           H  
ATOM   1526  HB2 ALA A  95      -7.684  -5.818  14.390  1.00 95.56           H  
ATOM   1527  HB3 ALA A  95      -7.062  -5.180  15.928  1.00 95.56           H  
ATOM   1528  O   ALA A  95      -8.111  -9.044  15.487  1.00 95.56           O  
ATOM   1529  N   GLY A  96      -6.582  -9.028  13.840  1.00 95.02           N  
ATOM   1530  H   GLY A  96      -5.772  -8.569  13.447  1.00 95.02           H  
ATOM   1531  CA  GLY A  96      -7.030 -10.242  13.165  1.00 95.02           C  
ATOM   1532  HA2 GLY A  96      -7.994 -10.063  12.689  1.00 95.02           H  
ATOM   1533  HA3 GLY A  96      -7.151 -11.044  13.893  1.00 95.02           H  
ATOM   1534  C   GLY A  96      -6.036 -10.698  12.103  1.00 95.02           C  
ATOM   1535  O   GLY A  96      -4.983 -10.089  11.917  1.00 95.02           O  
ATOM   1536  N   GLU A  97      -6.376 -11.770  11.399  1.00 97.58           N  
ATOM   1537  H   GLU A  97      -7.263 -12.219  11.577  1.00 97.58           H  
ATOM   1538  CA  GLU A  97      -5.589 -12.287  10.280  1.00 97.58           C  
ATOM   1539  HA  GLU A  97      -4.547 -11.985  10.386  1.00 97.58           H  
ATOM   1540  C   GLU A  97      -6.122 -11.707   8.970  1.00 97.58           C  
ATOM   1541  CB  GLU A  97      -5.630 -13.817  10.273  1.00 97.58           C  
ATOM   1542  HB2 GLU A  97      -5.103 -14.170   9.387  1.00 97.58           H  
ATOM   1543  HB3 GLU A  97      -6.669 -14.143  10.233  1.00 97.58           H  
ATOM   1544  O   GLU A  97      -7.332 -11.696   8.741  1.00 97.58           O  
ATOM   1545  CG  GLU A  97      -4.952 -14.406  11.519  1.00 97.58           C  
ATOM   1546  HG2 GLU A  97      -3.910 -14.086  11.531  1.00 97.58           H  
ATOM   1547  HG3 GLU A  97      -5.432 -14.008  12.414  1.00 97.58           H  
ATOM   1548  CD  GLU A  97      -5.017 -15.938  11.578  1.00 97.58           C  
ATOM   1549  OE1 GLU A  97      -4.480 -16.470  12.576  1.00 97.58           O  
ATOM   1550  OE2 GLU A  97      -5.619 -16.546  10.665  1.00 97.58           O  
ATOM   1551  N   TYR A  98      -5.234 -11.194   8.121  1.00 98.63           N  
ATOM   1552  H   TYR A  98      -4.247 -11.295   8.306  1.00 98.63           H  
ATOM   1553  CA  TYR A  98      -5.606 -10.507   6.887  1.00 98.63           C  
ATOM   1554  HA  TYR A  98      -6.656 -10.704   6.667  1.00 98.63           H  
ATOM   1555  C   TYR A  98      -4.792 -11.028   5.709  1.00 98.63           C  
ATOM   1556  CB  TYR A  98      -5.425  -8.988   7.041  1.00 98.63           C  
ATOM   1557  HB2 TYR A  98      -4.461  -8.787   7.508  1.00 98.63           H  
ATOM   1558  HB3 TYR A  98      -5.391  -8.548   6.044  1.00 98.63           H  
ATOM   1559  O   TYR A  98      -3.591 -11.236   5.827  1.00 98.63           O  
ATOM   1560  CG  TYR A  98      -6.523  -8.295   7.832  1.00 98.63           C  
ATOM   1561  CD1 TYR A  98      -7.553  -7.607   7.162  1.00 98.63           C  
ATOM   1562  HD1 TYR A  98      -7.558  -7.575   6.083  1.00 98.63           H  
ATOM   1563  CD2 TYR A  98      -6.527  -8.352   9.237  1.00 98.63           C  
ATOM   1564  HD2 TYR A  98      -5.743  -8.886   9.753  1.00 98.63           H  
ATOM   1565  CE1 TYR A  98      -8.581  -6.977   7.889  1.00 98.63           C  
ATOM   1566  HE1 TYR A  98      -9.375  -6.452   7.380  1.00 98.63           H  
ATOM   1567  CE2 TYR A  98      -7.570  -7.755   9.969  1.00 98.63           C  
ATOM   1568  HE2 TYR A  98      -7.579  -7.831  11.047  1.00 98.63           H  
ATOM   1569  OH  TYR A  98      -9.616  -6.493   9.993  1.00 98.63           O  
ATOM   1570  HH  TYR A  98      -9.574  -6.762  10.913  1.00 98.63           H  
ATOM   1571  CZ  TYR A  98      -8.598  -7.062   9.296  1.00 98.63           C  
ATOM   1572  N   ASP A  99      -5.442 -11.153   4.557  1.00 98.48           N  
ATOM   1573  H   ASP A  99      -6.442 -11.011   4.553  1.00 98.48           H  
ATOM   1574  CA  ASP A  99      -4.770 -11.303   3.267  1.00 98.48           C  
ATOM   1575  HA  ASP A  99      -3.785 -11.748   3.409  1.00 98.48           H  
ATOM   1576  C   ASP A  99      -4.596  -9.934   2.615  1.00 98.48           C  
ATOM   1577  CB  ASP A  99      -5.575 -12.218   2.339  1.00 98.48           C  
ATOM   1578  HB2 ASP A  99      -5.074 -12.275   1.373  1.00 98.48           H  
ATOM   1579  HB3 ASP A  99      -6.564 -11.789   2.183  1.00 98.48           H  
ATOM   1580  O   ASP A  99      -5.456  -9.061   2.763  1.00 98.48           O  
ATOM   1581  CG  ASP A  99      -5.710 -13.628   2.899  1.00 98.48           C  
ATOM   1582  OD1 ASP A  99      -4.710 -14.148   3.433  1.00 98.48           O  
ATOM   1583  OD2 ASP A  99      -6.828 -14.185   2.829  1.00 98.48           O  
ATOM   1584  N   LEU A 100      -3.523  -9.762   1.847  1.00 98.85           N  
ATOM   1585  H   LEU A 100      -2.901 -10.551   1.745  1.00 98.85           H  
ATOM   1586  CA  LEU A 100      -3.303  -8.613   0.974  1.00 98.85           C  
ATOM   1587  HA  LEU A 100      -3.933  -7.786   1.301  1.00 98.85           H  
ATOM   1588  C   LEU A 100      -3.685  -8.971  -0.460  1.00 98.85           C  
ATOM   1589  CB  LEU A 100      -1.834  -8.171   1.086  1.00 98.85           C  
ATOM   1590  HB2 LEU A 100      -1.210  -9.061   1.000  1.00 98.85           H  
ATOM   1591  HB3 LEU A 100      -1.687  -7.750   2.081  1.00 98.85           H  
ATOM   1592  O   LEU A 100      -3.272  -9.998  -0.989  1.00 98.85           O  
ATOM   1593  CG  LEU A 100      -1.349  -7.143   0.050  1.00 98.85           C  
ATOM   1594  HG  LEU A 100      -1.572  -7.491  -0.958  1.00 98.85           H  
ATOM   1595  CD1 LEU A 100      -1.995  -5.777   0.265  1.00 98.85           C  
ATOM   1596 HD11 LEU A 100      -1.721  -5.406   1.253  1.00 98.85           H  
ATOM   1597 HD12 LEU A 100      -3.080  -5.857   0.190  1.00 98.85           H  
ATOM   1598 HD13 LEU A 100      -1.642  -5.089  -0.503  1.00 98.85           H  
ATOM   1599  CD2 LEU A 100       0.163  -6.952   0.152  1.00 98.85           C  
ATOM   1600 HD21 LEU A 100       0.505  -6.257  -0.615  1.00 98.85           H  
ATOM   1601 HD22 LEU A 100       0.427  -6.554   1.132  1.00 98.85           H  
ATOM   1602 HD23 LEU A 100       0.670  -7.907   0.015  1.00 98.85           H  
ATOM   1603  N   ARG A 101      -4.384  -8.059  -1.130  1.00 98.74           N  
ATOM   1604  H   ARG A 101      -4.730  -7.265  -0.611  1.00 98.74           H  
ATOM   1605  CA  ARG A 101      -4.544  -8.036  -2.581  1.00 98.74           C  
ATOM   1606  HA  ARG A 101      -3.937  -8.831  -3.015  1.00 98.74           H  
ATOM   1607  C   ARG A 101      -4.031  -6.715  -3.134  1.00 98.74           C  
ATOM   1608  CB  ARG A 101      -6.008  -8.304  -2.941  1.00 98.74           C  
ATOM   1609  HB2 ARG A 101      -6.643  -7.560  -2.461  1.00 98.74           H  
ATOM   1610  HB3 ARG A 101      -6.283  -9.291  -2.568  1.00 98.74           H  
ATOM   1611  O   ARG A 101      -4.351  -5.645  -2.620  1.00 98.74           O  
ATOM   1612  CG  ARG A 101      -6.236  -8.264  -4.454  1.00 98.74           C  
ATOM   1613  HG2 ARG A 101      -6.019  -7.266  -4.833  1.00 98.74           H  
ATOM   1614  HG3 ARG A 101      -5.575  -8.979  -4.944  1.00 98.74           H  
ATOM   1615  CD  ARG A 101      -7.687  -8.598  -4.794  1.00 98.74           C  
ATOM   1616  HD2 ARG A 101      -7.925  -9.604  -4.449  1.00 98.74           H  
ATOM   1617  HD3 ARG A 101      -8.344  -7.897  -4.278  1.00 98.74           H  
ATOM   1618  NE  ARG A 101      -7.886  -8.465  -6.242  1.00 98.74           N  
ATOM   1619  HE  ARG A 101      -7.897  -7.530  -6.622  1.00 98.74           H  
ATOM   1620  NH1 ARG A 101      -7.619 -10.669  -6.866  1.00 98.74           N  
ATOM   1621 HH11 ARG A 101      -7.520 -11.348  -7.607  1.00 98.74           H  
ATOM   1622 HH12 ARG A 101      -7.580 -10.963  -5.900  1.00 98.74           H  
ATOM   1623  NH2 ARG A 101      -7.878  -9.094  -8.406  1.00 98.74           N  
ATOM   1624 HH21 ARG A 101      -7.665  -8.120  -8.571  1.00 98.74           H  
ATOM   1625 HH22 ARG A 101      -7.648  -9.770  -9.120  1.00 98.74           H  
ATOM   1626  CZ  ARG A 101      -7.802  -9.412  -7.153  1.00 98.74           C  
ATOM   1627  N   ILE A 102      -3.271  -6.809  -4.213  1.00 98.86           N  
ATOM   1628  H   ILE A 102      -3.045  -7.734  -4.548  1.00 98.86           H  
ATOM   1629  CA  ILE A 102      -2.799  -5.690  -5.014  1.00 98.86           C  
ATOM   1630  HA  ILE A 102      -3.124  -4.760  -4.547  1.00 98.86           H  
ATOM   1631  C   ILE A 102      -3.433  -5.814  -6.392  1.00 98.86           C  
ATOM   1632  CB  ILE A 102      -1.262  -5.675  -5.091  1.00 98.86           C  
ATOM   1633  HB  ILE A 102      -0.935  -6.602  -5.563  1.00 98.86           H  
ATOM   1634  O   ILE A 102      -3.246  -6.837  -7.044  1.00 98.86           O  
ATOM   1635  CG1 ILE A 102      -0.651  -5.613  -3.673  1.00 98.86           C  
ATOM   1636 HG12 ILE A 102      -1.027  -4.734  -3.149  1.00 98.86           H  
ATOM   1637 HG13 ILE A 102      -0.958  -6.496  -3.112  1.00 98.86           H  
ATOM   1638  CG2 ILE A 102      -0.784  -4.503  -5.965  1.00 98.86           C  
ATOM   1639 HG21 ILE A 102       0.289  -4.590  -6.140  1.00 98.86           H  
ATOM   1640 HG22 ILE A 102      -1.017  -3.554  -5.482  1.00 98.86           H  
ATOM   1641 HG23 ILE A 102      -1.263  -4.526  -6.944  1.00 98.86           H  
ATOM   1642  CD1 ILE A 102       0.878  -5.591  -3.661  1.00 98.86           C  
ATOM   1643 HD11 ILE A 102       1.252  -4.657  -4.082  1.00 98.86           H  
ATOM   1644 HD12 ILE A 102       1.233  -5.666  -2.633  1.00 98.86           H  
ATOM   1645 HD13 ILE A 102       1.260  -6.437  -4.233  1.00 98.86           H  
ATOM   1646  N   ASP A 103      -4.151  -4.784  -6.830  1.00 98.65           N  
ATOM   1647  H   ASP A 103      -4.175  -3.953  -6.257  1.00 98.65           H  
ATOM   1648  CA  ASP A 103      -4.688  -4.678  -8.188  1.00 98.65           C  
ATOM   1649  HA  ASP A 103      -4.550  -5.623  -8.714  1.00 98.65           H  
ATOM   1650  C   ASP A 103      -3.919  -3.613  -8.964  1.00 98.65           C  
ATOM   1651  CB  ASP A 103      -6.191  -4.368  -8.165  1.00 98.65           C  
ATOM   1652  HB2 ASP A 103      -6.504  -4.068  -9.165  1.00 98.65           H  
ATOM   1653  HB3 ASP A 103      -6.384  -3.537  -7.486  1.00 98.65           H  
ATOM   1654  O   ASP A 103      -3.637  -2.540  -8.434  1.00 98.65           O  
ATOM   1655  CG  ASP A 103      -7.028  -5.578  -7.757  1.00 98.65           C  
ATOM   1656  OD1 ASP A 103      -6.707  -6.713  -8.157  1.00 98.65           O  
ATOM   1657  OD2 ASP A 103      -8.047  -5.429  -7.053  1.00 98.65           O  
ATOM   1658  N   LEU A 104      -3.581  -3.911 -10.217  1.00 98.32           N  
ATOM   1659  H   LEU A 104      -3.856  -4.813 -10.581  1.00 98.32           H  
ATOM   1660  CA  LEU A 104      -2.816  -3.040 -11.104  1.00 98.32           C  
ATOM   1661  HA  LEU A 104      -2.779  -2.036 -10.683  1.00 98.32           H  
ATOM   1662  C   LEU A 104      -3.503  -2.967 -12.468  1.00 98.32           C  
ATOM   1663  CB  LEU A 104      -1.374  -3.570 -11.263  1.00 98.32           C  
ATOM   1664  HB2 LEU A 104      -0.816  -2.883 -11.899  1.00 98.32           H  
ATOM   1665  HB3 LEU A 104      -1.432  -4.528 -11.781  1.00 98.32           H  
ATOM   1666  O   LEU A 104      -3.908  -3.994 -13.014  1.00 98.32           O  
ATOM   1667  CG  LEU A 104      -0.588  -3.793  -9.958  1.00 98.32           C  
ATOM   1668  HG  LEU A 104      -1.161  -4.436  -9.289  1.00 98.32           H  
ATOM   1669  CD1 LEU A 104       0.739  -4.497 -10.241  1.00 98.32           C  
ATOM   1670 HD11 LEU A 104       0.564  -5.421 -10.791  1.00 98.32           H  
ATOM   1671 HD12 LEU A 104       1.228  -4.745  -9.299  1.00 98.32           H  
ATOM   1672 HD13 LEU A 104       1.396  -3.845 -10.818  1.00 98.32           H  
ATOM   1673  CD2 LEU A 104      -0.280  -2.475  -9.251  1.00 98.32           C  
ATOM   1674 HD21 LEU A 104       0.280  -1.813  -9.912  1.00 98.32           H  
ATOM   1675 HD22 LEU A 104       0.295  -2.679  -8.348  1.00 98.32           H  
ATOM   1676 HD23 LEU A 104      -1.213  -1.992  -8.963  1.00 98.32           H  
ATOM   1677  N   GLU A 105      -3.553  -1.779 -13.066  1.00 97.47           N  
ATOM   1678  H   GLU A 105      -3.224  -0.971 -12.558  1.00 97.47           H  
ATOM   1679  CA  GLU A 105      -3.783  -1.652 -14.508  1.00 97.47           C  
ATOM   1680  HA  GLU A 105      -4.046  -2.630 -14.912  1.00 97.47           H  
ATOM   1681  C   GLU A 105      -2.505  -1.203 -15.204  1.00 97.47           C  
ATOM   1682  CB  GLU A 105      -4.944  -0.732 -14.880  1.00 97.47           C  
ATOM   1683  HB2 GLU A 105      -4.709   0.287 -14.573  1.00 97.47           H  
ATOM   1684  HB3 GLU A 105      -5.026  -0.733 -15.967  1.00 97.47           H  
ATOM   1685  O   GLU A 105      -1.857  -0.228 -14.815  1.00 97.47           O  
ATOM   1686  CG  GLU A 105      -6.290  -1.196 -14.302  1.00 97.47           C  
ATOM   1687  HG2 GLU A 105      -6.480  -2.213 -14.647  1.00 97.47           H  
ATOM   1688  HG3 GLU A 105      -6.233  -1.218 -13.213  1.00 97.47           H  
ATOM   1689  CD  GLU A 105      -7.452  -0.289 -14.730  1.00 97.47           C  
ATOM   1690  OE1 GLU A 105      -8.608  -0.695 -14.473  1.00 97.47           O  
ATOM   1691  OE2 GLU A 105      -7.184   0.776 -15.335  1.00 97.47           O  
ATOM   1692  N   TYR A 106      -2.139  -1.936 -16.250  1.00 95.03           N  
ATOM   1693  H   TYR A 106      -2.706  -2.736 -16.489  1.00 95.03           H  
ATOM   1694  CA  TYR A 106      -0.928  -1.713 -17.018  1.00 95.03           C  
ATOM   1695  HA  TYR A 106      -0.619  -0.671 -16.926  1.00 95.03           H  
ATOM   1696  C   TYR A 106      -1.194  -2.022 -18.486  1.00 95.03           C  
ATOM   1697  CB  TYR A 106       0.176  -2.600 -16.449  1.00 95.03           C  
ATOM   1698  HB2 TYR A 106      -0.141  -3.643 -16.479  1.00 95.03           H  
ATOM   1699  HB3 TYR A 106       0.318  -2.333 -15.401  1.00 95.03           H  
ATOM   1700  O   TYR A 106      -1.626  -3.123 -18.827  1.00 95.03           O  
ATOM   1701  CG  TYR A 106       1.490  -2.466 -17.181  1.00 95.03           C  
ATOM   1702  CD1 TYR A 106       1.739  -3.235 -18.331  1.00 95.03           C  
ATOM   1703  HD1 TYR A 106       0.992  -3.929 -18.689  1.00 95.03           H  
ATOM   1704  CD2 TYR A 106       2.466  -1.575 -16.701  1.00 95.03           C  
ATOM   1705  HD2 TYR A 106       2.278  -0.999 -15.808  1.00 95.03           H  
ATOM   1706  CE1 TYR A 106       2.953  -3.086 -19.021  1.00 95.03           C  
ATOM   1707  HE1 TYR A 106       3.135  -3.651 -19.924  1.00 95.03           H  
ATOM   1708  CE2 TYR A 106       3.714  -1.494 -17.339  1.00 95.03           C  
ATOM   1709  HE2 TYR A 106       4.491  -0.873 -16.920  1.00 95.03           H  
ATOM   1710  OH  TYR A 106       5.131  -2.081 -19.171  1.00 95.03           O  
ATOM   1711  HH  TYR A 106       5.837  -1.827 -18.572  1.00 95.03           H  
ATOM   1712  CZ  TYR A 106       3.956  -2.236 -18.512  1.00 95.03           C  
ATOM   1713  N   ASN A 107      -0.936  -1.051 -19.366  1.00 94.72           N  
ATOM   1714  H   ASN A 107      -0.574  -0.178 -19.010  1.00 94.72           H  
ATOM   1715  CA  ASN A 107      -1.185  -1.179 -20.806  1.00 94.72           C  
ATOM   1716  HA  ASN A 107      -1.115  -0.180 -21.237  1.00 94.72           H  
ATOM   1717  C   ASN A 107      -2.613  -1.684 -21.127  1.00 94.72           C  
ATOM   1718  CB  ASN A 107      -0.066  -2.037 -21.423  1.00 94.72           C  
ATOM   1719  HB2 ASN A 107       0.904  -1.696 -21.059  1.00 94.72           H  
ATOM   1720  HB3 ASN A 107      -0.200  -3.075 -21.116  1.00 94.72           H  
ATOM   1721  O   ASN A 107      -2.794  -2.626 -21.899  1.00 94.72           O  
ATOM   1722  CG  ASN A 107      -0.046  -1.970 -22.938  1.00 94.72           C  
ATOM   1723  ND2 ASN A 107       0.557  -2.942 -23.579  1.00 94.72           N  
ATOM   1724 HD21 ASN A 107       0.725  -2.757 -24.558  1.00 94.72           H  
ATOM   1725 HD22 ASN A 107       1.108  -3.606 -23.053  1.00 94.72           H  
ATOM   1726  OD1 ASN A 107      -0.513  -1.030 -23.562  1.00 94.72           O  
ATOM   1727  N   ASN A 108      -3.623  -1.084 -20.480  1.00 93.67           N  
ATOM   1728  H   ASN A 108      -3.400  -0.318 -19.861  1.00 93.67           H  
ATOM   1729  CA  ASN A 108      -5.044  -1.454 -20.585  1.00 93.67           C  
ATOM   1730  HA  ASN A 108      -5.581  -0.851 -19.853  1.00 93.67           H  
ATOM   1731  C   ASN A 108      -5.361  -2.917 -20.211  1.00 93.67           C  
ATOM   1732  CB  ASN A 108      -5.590  -1.068 -21.971  1.00 93.67           C  
ATOM   1733  HB2 ASN A 108      -6.669  -1.224 -21.988  1.00 93.67           H  
ATOM   1734  HB3 ASN A 108      -5.146  -1.716 -22.727  1.00 93.67           H  
ATOM   1735  O   ASN A 108      -6.383  -3.459 -20.633  1.00 93.67           O  
ATOM   1736  CG  ASN A 108      -5.336   0.381 -22.325  1.00 93.67           C  
ATOM   1737  ND2 ASN A 108      -4.797   0.650 -23.490  1.00 93.67           N  
ATOM   1738 HD21 ASN A 108      -4.637   1.629 -23.682  1.00 93.67           H  
ATOM   1739 HD22 ASN A 108      -4.518  -0.098 -24.108  1.00 93.67           H  
ATOM   1740  OD1 ASN A 108      -5.594   1.292 -21.562  1.00 93.67           O  
ATOM   1741  N   LYS A 109      -4.486  -3.575 -19.445  1.00 97.03           N  
ATOM   1742  H   LYS A 109      -3.633  -3.106 -19.176  1.00 97.03           H  
ATOM   1743  CA  LYS A 109      -4.698  -4.920 -18.906  1.00 97.03           C  
ATOM   1744  HA  LYS A 109      -5.675  -5.287 -19.219  1.00 97.03           H  
ATOM   1745  C   LYS A 109      -4.689  -4.880 -17.388  1.00 97.03           C  
ATOM   1746  CB  LYS A 109      -3.622  -5.884 -19.415  1.00 97.03           C  
ATOM   1747  HB2 LYS A 109      -2.639  -5.494 -19.149  1.00 97.03           H  
ATOM   1748  HB3 LYS A 109      -3.753  -6.847 -18.921  1.00 97.03           H  
ATOM   1749  O   LYS A 109      -3.887  -4.166 -16.788  1.00 97.03           O  
ATOM   1750  CG  LYS A 109      -3.678  -6.089 -20.931  1.00 97.03           C  
ATOM   1751  HG2 LYS A 109      -4.659  -6.471 -21.212  1.00 97.03           H  
ATOM   1752  HG3 LYS A 109      -3.501  -5.142 -21.441  1.00 97.03           H  
ATOM   1753  CD  LYS A 109      -2.596  -7.090 -21.341  1.00 97.03           C  
ATOM   1754  HD2 LYS A 109      -2.782  -8.042 -20.844  1.00 97.03           H  
ATOM   1755  HD3 LYS A 109      -1.623  -6.708 -21.031  1.00 97.03           H  
ATOM   1756  CE  LYS A 109      -2.624  -7.274 -22.857  1.00 97.03           C  
ATOM   1757  HE2 LYS A 109      -2.443  -6.305 -23.322  1.00 97.03           H  
ATOM   1758  HE3 LYS A 109      -3.620  -7.605 -23.150  1.00 97.03           H  
ATOM   1759  NZ  LYS A 109      -1.600  -8.256 -23.285  1.00 97.03           N  
ATOM   1760  HZ1 LYS A 109      -1.592  -8.347 -24.291  1.00 97.03           H  
ATOM   1761  HZ2 LYS A 109      -1.791  -9.158 -22.872  1.00 97.03           H  
ATOM   1762  HZ3 LYS A 109      -0.687  -7.953 -22.975  1.00 97.03           H  
ATOM   1763  N   SER A 110      -5.556  -5.684 -16.788  1.00 97.41           N  
ATOM   1764  H   SER A 110      -6.223  -6.193 -17.349  1.00 97.41           H  
ATOM   1765  CA  SER A 110      -5.644  -5.834 -15.339  1.00 97.41           C  
ATOM   1766  HA  SER A 110      -5.303  -4.912 -14.868  1.00 97.41           H  
ATOM   1767  C   SER A 110      -4.759  -6.981 -14.859  1.00 97.41           C  
ATOM   1768  CB  SER A 110      -7.092  -6.050 -14.898  1.00 97.41           C  
ATOM   1769  HB2 SER A 110      -7.421  -7.038 -15.223  1.00 97.41           H  
ATOM   1770  HB3 SER A 110      -7.156  -5.998 -13.811  1.00 97.41           H  
ATOM   1771  O   SER A 110      -4.792  -8.088 -15.404  1.00 97.41           O  
ATOM   1772  OG  SER A 110      -7.941  -5.076 -15.476  1.00 97.41           O  
ATOM   1773  HG  SER A 110      -7.844  -4.241 -15.013  1.00 97.41           H  
ATOM   1774  N   TYR A 111      -4.006  -6.716 -13.802  1.00 98.25           N  
ATOM   1775  H   TYR A 111      -4.051  -5.787 -13.407  1.00 98.25           H  
ATOM   1776  CA  TYR A 111      -3.156  -7.667 -13.103  1.00 98.25           C  
ATOM   1777  HA  TYR A 111      -3.344  -8.676 -13.471  1.00 98.25           H  
ATOM   1778  C   TYR A 111      -3.477  -7.628 -11.613  1.00 98.25           C  
ATOM   1779  CB  TYR A 111      -1.682  -7.328 -13.344  1.00 98.25           C  
ATOM   1780  HB2 TYR A 111      -1.481  -6.317 -12.991  1.00 98.25           H  
ATOM   1781  HB3 TYR A 111      -1.069  -8.009 -12.754  1.00 98.25           H  
ATOM   1782  O   TYR A 111      -3.932  -6.609 -11.096  1.00 98.25           O  
ATOM   1783  CG  TYR A 111      -1.234  -7.434 -14.782  1.00 98.25           C  
ATOM   1784  CD1 TYR A 111      -0.648  -8.628 -15.238  1.00 98.25           C  
ATOM   1785  HD1 TYR A 111      -0.531  -9.463 -14.562  1.00 98.25           H  
ATOM   1786  CD2 TYR A 111      -1.377  -6.338 -15.654  1.00 98.25           C  
ATOM   1787  HD2 TYR A 111      -1.822  -5.421 -15.299  1.00 98.25           H  
ATOM   1788  CE1 TYR A 111      -0.198  -8.732 -16.564  1.00 98.25           C  
ATOM   1789  HE1 TYR A 111       0.266  -9.651 -16.893  1.00 98.25           H  
ATOM   1790  CE2 TYR A 111      -0.934  -6.439 -16.986  1.00 98.25           C  
ATOM   1791  HE2 TYR A 111      -1.022  -5.592 -17.651  1.00 98.25           H  
ATOM   1792  OH  TYR A 111       0.092  -7.752 -18.725  1.00 98.25           O  
ATOM   1793  HH  TYR A 111       0.583  -8.573 -18.808  1.00 98.25           H  
ATOM   1794  CZ  TYR A 111      -0.346  -7.637 -17.443  1.00 98.25           C  
ATOM   1795  N   PHE A 112      -3.215  -8.727 -10.916  1.00 98.58           N  
ATOM   1796  H   PHE A 112      -2.886  -9.554 -11.395  1.00 98.58           H  
ATOM   1797  CA  PHE A 112      -3.286  -8.771  -9.470  1.00 98.58           C  
ATOM   1798  HA  PHE A 112      -3.086  -7.758  -9.121  1.00 98.58           H  
ATOM   1799  C   PHE A 112      -2.219  -9.677  -8.860  1.00 98.58           C  
ATOM   1800  CB  PHE A 112      -4.697  -9.160  -9.016  1.00 98.58           C  
ATOM   1801  HB2 PHE A 112      -4.809  -8.875  -7.970  1.00 98.58           H  
ATOM   1802  HB3 PHE A 112      -5.419  -8.572  -9.583  1.00 98.58           H  
ATOM   1803  O   PHE A 112      -1.790 -10.672  -9.454  1.00 98.58           O  
ATOM   1804  CG  PHE A 112      -5.033 -10.633  -9.149  1.00 98.58           C  
ATOM   1805  CD1 PHE A 112      -5.598 -11.135 -10.334  1.00 98.58           C  
ATOM   1806  HD1 PHE A 112      -5.774 -10.473 -11.169  1.00 98.58           H  
ATOM   1807  CD2 PHE A 112      -4.753 -11.508  -8.085  1.00 98.58           C  
ATOM   1808  HD2 PHE A 112      -4.255 -11.128  -7.205  1.00 98.58           H  
ATOM   1809  CE1 PHE A 112      -5.901 -12.504 -10.443  1.00 98.58           C  
ATOM   1810  HE1 PHE A 112      -6.320 -12.893 -11.359  1.00 98.58           H  
ATOM   1811  CE2 PHE A 112      -5.053 -12.877  -8.192  1.00 98.58           C  
ATOM   1812  HE2 PHE A 112      -4.768 -13.560  -7.405  1.00 98.58           H  
ATOM   1813  CZ  PHE A 112      -5.636 -13.374  -9.370  1.00 98.58           C  
ATOM   1814  HZ  PHE A 112      -5.844 -14.429  -9.463  1.00 98.58           H  
ATOM   1815  N   ALA A 113      -1.838  -9.333  -7.637  1.00 98.70           N  
ATOM   1816  H   ALA A 113      -2.253  -8.500  -7.245  1.00 98.70           H  
ATOM   1817  CA  ALA A 113      -1.017 -10.132  -6.743  1.00 98.70           C  
ATOM   1818  HA  ALA A 113      -0.856 -11.127  -7.157  1.00 98.70           H  
ATOM   1819  C   ALA A 113      -1.756 -10.281  -5.411  1.00 98.70           C  
ATOM   1820  CB  ALA A 113       0.340  -9.443  -6.569  1.00 98.70           C  
ATOM   1821  HB1 ALA A 113       0.204  -8.398  -6.290  1.00 98.70           H  
ATOM   1822  HB2 ALA A 113       0.910  -9.494  -7.497  1.00 98.70           H  
ATOM   1823  HB3 ALA A 113       0.899  -9.941  -5.776  1.00 98.70           H  
ATOM   1824  O   ALA A 113      -2.345  -9.321  -4.918  1.00 98.70           O  
ATOM   1825  N   GLN A 114      -1.746 -11.472  -4.836  1.00 98.69           N  
ATOM   1826  H   GLN A 114      -1.246 -12.230  -5.279  1.00 98.69           H  
ATOM   1827  CA  GLN A 114      -2.323 -11.776  -3.536  1.00 98.69           C  
ATOM   1828  HA  GLN A 114      -2.630 -10.844  -3.059  1.00 98.69           H  
ATOM   1829  C   GLN A 114      -1.267 -12.408  -2.645  1.00 98.69           C  
ATOM   1830  CB  GLN A 114      -3.555 -12.683  -3.668  1.00 98.69           C  
ATOM   1831  HB2 GLN A 114      -3.784 -13.115  -2.694  1.00 98.69           H  
ATOM   1832  HB3 GLN A 114      -3.348 -13.491  -4.371  1.00 98.69           H  
ATOM   1833  O   GLN A 114      -0.458 -13.204  -3.118  1.00 98.69           O  
ATOM   1834  CG  GLN A 114      -4.772 -11.885  -4.139  1.00 98.69           C  
ATOM   1835  HG2 GLN A 114      -4.582 -11.468  -5.128  1.00 98.69           H  
ATOM   1836  HG3 GLN A 114      -4.933 -11.058  -3.447  1.00 98.69           H  
ATOM   1837  CD  GLN A 114      -6.042 -12.722  -4.160  1.00 98.69           C  
ATOM   1838  NE2 GLN A 114      -6.568 -13.085  -5.310  1.00 98.69           N  
ATOM   1839 HE21 GLN A 114      -6.003 -13.039  -6.146  1.00 98.69           H  
ATOM   1840 HE22 GLN A 114      -7.340 -13.728  -5.202  1.00 98.69           H  
ATOM   1841  OE1 GLN A 114      -6.639 -13.018  -3.147  1.00 98.69           O  
ATOM   1842  N   TYR A 115      -1.301 -12.033  -1.372  1.00 98.74           N  
ATOM   1843  H   TYR A 115      -2.036 -11.411  -1.068  1.00 98.74           H  
ATOM   1844  CA  TYR A 115      -0.394 -12.524  -0.350  1.00 98.74           C  
ATOM   1845  HA  TYR A 115       0.130 -13.402  -0.727  1.00 98.74           H  
ATOM   1846  C   TYR A 115      -1.187 -12.918   0.881  1.00 98.74           C  
ATOM   1847  CB  TYR A 115       0.662 -11.482   0.019  1.00 98.74           C  
ATOM   1848  HB2 TYR A 115       0.181 -10.620   0.481  1.00 98.74           H  
ATOM   1849  HB3 TYR A 115       1.322 -11.922   0.767  1.00 98.74           H  
ATOM   1850  O   TYR A 115      -2.001 -12.142   1.390  1.00 98.74           O  
ATOM   1851  CG  TYR A 115       1.486 -11.015  -1.156  1.00 98.74           C  
ATOM   1852  CD1 TYR A 115       2.698 -11.657  -1.454  1.00 98.74           C  
ATOM   1853  HD1 TYR A 115       3.045 -12.478  -0.844  1.00 98.74           H  
ATOM   1854  CD2 TYR A 115       1.012  -9.973  -1.975  1.00 98.74           C  
ATOM   1855  HD2 TYR A 115       0.066  -9.504  -1.746  1.00 98.74           H  
ATOM   1856  CE1 TYR A 115       3.442 -11.249  -2.573  1.00 98.74           C  
ATOM   1857  HE1 TYR A 115       4.366 -11.756  -2.810  1.00 98.74           H  
ATOM   1858  CE2 TYR A 115       1.743  -9.578  -3.108  1.00 98.74           C  
ATOM   1859  HE2 TYR A 115       1.366  -8.790  -3.743  1.00 98.74           H  
ATOM   1860  OH  TYR A 115       3.627  -9.875  -4.546  1.00 98.74           O  
ATOM   1861  HH  TYR A 115       3.147  -9.226  -5.066  1.00 98.74           H  
ATOM   1862  CZ  TYR A 115       2.957 -10.228  -3.417  1.00 98.74           C  
ATOM   1863  N   GLU A 116      -0.906 -14.117   1.350  1.00 98.26           N  
ATOM   1864  H   GLU A 116      -0.266 -14.699   0.829  1.00 98.26           H  
ATOM   1865  CA  GLU A 116      -1.397 -14.636   2.613  1.00 98.26           C  
ATOM   1866  HA  GLU A 116      -2.470 -14.453   2.675  1.00 98.26           H  
ATOM   1867  C   GLU A 116      -0.756 -13.920   3.816  1.00 98.26           C  
ATOM   1868  CB  GLU A 116      -1.147 -16.150   2.584  1.00 98.26           C  
ATOM   1869  HB2 GLU A 116      -0.119 -16.350   2.281  1.00 98.26           H  
ATOM   1870  HB3 GLU A 116      -1.242 -16.547   3.594  1.00 98.26           H  
ATOM   1871  O   GLU A 116       0.286 -13.281   3.677  1.00 98.26           O  
ATOM   1872  CG  GLU A 116      -2.111 -16.823   1.572  1.00 98.26           C  
ATOM   1873  HG2 GLU A 116      -3.056 -16.279   1.563  1.00 98.26           H  
ATOM   1874  HG3 GLU A 116      -1.685 -16.738   0.572  1.00 98.26           H  
ATOM   1875  CD  GLU A 116      -2.437 -18.293   1.870  1.00 98.26           C  
ATOM   1876  OE1 GLU A 116      -2.958 -18.968   0.954  1.00 98.26           O  
ATOM   1877  OE2 GLU A 116      -2.312 -18.677   3.055  1.00 98.26           O  
ATOM   1878  N   ASP A 117      -1.380 -14.001   4.996  1.00 97.77           N  
ATOM   1879  H   ASP A 117      -2.238 -14.532   5.026  1.00 97.77           H  
ATOM   1880  CA  ASP A 117      -0.808 -13.582   6.293  1.00 97.77           C  
ATOM   1881  HA  ASP A 117      -1.647 -13.500   6.984  1.00 97.77           H  
ATOM   1882  C   ASP A 117      -0.153 -12.185   6.313  1.00 97.77           C  
ATOM   1883  CB  ASP A 117       0.109 -14.688   6.840  1.00 97.77           C  
ATOM   1884  HB2 ASP A 117       0.554 -14.362   7.780  1.00 97.77           H  
ATOM   1885  HB3 ASP A 117       0.912 -14.886   6.130  1.00 97.77           H  
ATOM   1886  O   ASP A 117       0.913 -11.967   6.899  1.00 97.77           O  
ATOM   1887  CG  ASP A 117      -0.683 -15.960   7.116  1.00 97.77           C  
ATOM   1888  OD1 ASP A 117      -1.697 -15.853   7.844  1.00 97.77           O  
ATOM   1889  OD2 ASP A 117      -0.311 -17.028   6.590  1.00 97.77           O  
ATOM   1890  N   PHE A 118      -0.799 -11.209   5.676  1.00 98.74           N  
ATOM   1891  H   PHE A 118      -1.712 -11.422   5.299  1.00 98.74           H  
ATOM   1892  CA  PHE A 118      -0.300  -9.844   5.586  1.00 98.74           C  
ATOM   1893  HA  PHE A 118       0.735  -9.897   5.249  1.00 98.74           H  
ATOM   1894  C   PHE A 118      -0.334  -9.130   6.940  1.00 98.74           C  
ATOM   1895  CB  PHE A 118      -1.086  -9.055   4.538  1.00 98.74           C  
ATOM   1896  HB2 PHE A 118      -0.903  -9.505   3.563  1.00 98.74           H  
ATOM   1897  HB3 PHE A 118      -2.151  -9.144   4.749  1.00 98.74           H  
ATOM   1898  O   PHE A 118      -1.390  -8.984   7.567  1.00 98.74           O  
ATOM   1899  CG  PHE A 118      -0.715  -7.581   4.492  1.00 98.74           C  
ATOM   1900  CD1 PHE A 118      -1.521  -6.631   5.143  1.00 98.74           C  
ATOM   1901  HD1 PHE A 118      -2.387  -6.964   5.696  1.00 98.74           H  
ATOM   1902  CD2 PHE A 118       0.434  -7.152   3.807  1.00 98.74           C  
ATOM   1903  HD2 PHE A 118       1.070  -7.875   3.318  1.00 98.74           H  
ATOM   1904  CE1 PHE A 118      -1.196  -5.262   5.085  1.00 98.74           C  
ATOM   1905  HE1 PHE A 118      -1.816  -4.538   5.593  1.00 98.74           H  
ATOM   1906  CE2 PHE A 118       0.750  -5.783   3.734  1.00 98.74           C  
ATOM   1907  HE2 PHE A 118       1.617  -5.453   3.181  1.00 98.74           H  
ATOM   1908  CZ  PHE A 118      -0.068  -4.836   4.367  1.00 98.74           C  
ATOM   1909  HZ  PHE A 118       0.179  -3.786   4.313  1.00 98.74           H  
ATOM   1910  N   LYS A 119       0.818  -8.584   7.345  1.00 98.65           N  
ATOM   1911  H   LYS A 119       1.641  -8.775   6.792  1.00 98.65           H  
ATOM   1912  CA  LYS A 119       0.933  -7.683   8.495  1.00 98.65           C  
ATOM   1913  HA  LYS A 119      -0.055  -7.264   8.686  1.00 98.65           H  
ATOM   1914  C   LYS A 119       1.851  -6.505   8.217  1.00 98.65           C  
ATOM   1915  CB  LYS A 119       1.380  -8.430   9.763  1.00 98.65           C  
ATOM   1916  HB2 LYS A 119       1.443  -7.713  10.582  1.00 98.65           H  
ATOM   1917  HB3 LYS A 119       2.369  -8.864   9.620  1.00 98.65           H  
ATOM   1918  O   LYS A 119       2.891  -6.626   7.571  1.00 98.65           O  
ATOM   1919  CG  LYS A 119       0.391  -9.532  10.157  1.00 98.65           C  
ATOM   1920  HG2 LYS A 119      -0.608  -9.101  10.211  1.00 98.65           H  
ATOM   1921  HG3 LYS A 119       0.396 -10.318   9.401  1.00 98.65           H  
ATOM   1922  CD  LYS A 119       0.731 -10.155  11.510  1.00 98.65           C  
ATOM   1923  HD2 LYS A 119       1.682 -10.684  11.440  1.00 98.65           H  
ATOM   1924  HD3 LYS A 119       0.794  -9.373  12.267  1.00 98.65           H  
ATOM   1925  CE  LYS A 119      -0.407 -11.121  11.843  1.00 98.65           C  
ATOM   1926  HE2 LYS A 119      -1.347 -10.570  11.812  1.00 98.65           H  
ATOM   1927  HE3 LYS A 119      -0.450 -11.884  11.065  1.00 98.65           H  
ATOM   1928  NZ  LYS A 119      -0.233 -11.749  13.170  1.00 98.65           N  
ATOM   1929  HZ1 LYS A 119      -0.242 -11.042  13.891  1.00 98.65           H  
ATOM   1930  HZ2 LYS A 119       0.635 -12.264  13.192  1.00 98.65           H  
ATOM   1931  HZ3 LYS A 119      -0.994 -12.394  13.331  1.00 98.65           H  
ATOM   1932  N   VAL A 120       1.486  -5.375   8.809  1.00 98.84           N  
ATOM   1933  H   VAL A 120       0.601  -5.365   9.297  1.00 98.84           H  
ATOM   1934  CA  VAL A 120       2.393  -4.257   9.070  1.00 98.84           C  
ATOM   1935  HA  VAL A 120       3.357  -4.436   8.593  1.00 98.84           H  
ATOM   1936  C   VAL A 120       2.600  -4.204  10.576  1.00 98.84           C  
ATOM   1937  CB  VAL A 120       1.818  -2.946   8.512  1.00 98.84           C  
ATOM   1938  HB  VAL A 120       0.824  -2.777   8.926  1.00 98.84           H  
ATOM   1939  O   VAL A 120       1.619  -4.166  11.315  1.00 98.84           O  
ATOM   1940  CG1 VAL A 120       2.696  -1.744   8.858  1.00 98.84           C  
ATOM   1941 HG11 VAL A 120       2.286  -0.841   8.407  1.00 98.84           H  
ATOM   1942 HG12 VAL A 120       2.721  -1.602   9.938  1.00 98.84           H  
ATOM   1943 HG13 VAL A 120       3.706  -1.912   8.484  1.00 98.84           H  
ATOM   1944  CG2 VAL A 120       1.717  -3.026   6.984  1.00 98.84           C  
ATOM   1945 HG21 VAL A 120       2.691  -3.261   6.555  1.00 98.84           H  
ATOM   1946 HG22 VAL A 120       1.012  -3.809   6.704  1.00 98.84           H  
ATOM   1947 HG23 VAL A 120       1.363  -2.077   6.581  1.00 98.84           H  
ATOM   1948  N   LEU A 121       3.851  -4.253  11.036  1.00 98.77           N  
ATOM   1949  H   LEU A 121       4.599  -4.362  10.367  1.00 98.77           H  
ATOM   1950  CA  LEU A 121       4.171  -4.223  12.469  1.00 98.77           C  
ATOM   1951  HA  LEU A 121       3.402  -4.780  13.004  1.00 98.77           H  
ATOM   1952  C   LEU A 121       4.109  -2.803  13.053  1.00 98.77           C  
ATOM   1953  CB  LEU A 121       5.518  -4.925  12.728  1.00 98.77           C  
ATOM   1954  HB2 LEU A 121       5.715  -4.898  13.799  1.00 98.77           H  
ATOM   1955  HB3 LEU A 121       6.311  -4.369  12.228  1.00 98.77           H  
ATOM   1956  O   LEU A 121       3.788  -1.841  12.361  1.00 98.77           O  
ATOM   1957  CG  LEU A 121       5.580  -6.400  12.288  1.00 98.77           C  
ATOM   1958  HG  LEU A 121       5.619  -6.452  11.200  1.00 98.77           H  
ATOM   1959  CD1 LEU A 121       6.847  -7.049  12.848  1.00 98.77           C  
ATOM   1960 HD11 LEU A 121       6.975  -8.037  12.407  1.00 98.77           H  
ATOM   1961 HD12 LEU A 121       6.758  -7.152  13.929  1.00 98.77           H  
ATOM   1962 HD13 LEU A 121       7.719  -6.431  12.632  1.00 98.77           H  
ATOM   1963  CD2 LEU A 121       4.383  -7.219  12.778  1.00 98.77           C  
ATOM   1964 HD21 LEU A 121       4.550  -8.276  12.570  1.00 98.77           H  
ATOM   1965 HD22 LEU A 121       3.478  -6.912  12.254  1.00 98.77           H  
ATOM   1966 HD23 LEU A 121       4.255  -7.084  13.852  1.00 98.77           H  
ATOM   1967  N   SER A 122       4.390  -2.671  14.347  1.00 98.71           N  
ATOM   1968  H   SER A 122       4.712  -3.484  14.852  1.00 98.71           H  
ATOM   1969  CA  SER A 122       4.259  -1.408  15.081  1.00 98.71           C  
ATOM   1970  HA  SER A 122       3.242  -1.041  14.948  1.00 98.71           H  
ATOM   1971  C   SER A 122       5.217  -0.305  14.597  1.00 98.71           C  
ATOM   1972  CB  SER A 122       4.473  -1.689  16.571  1.00 98.71           C  
ATOM   1973  HB2 SER A 122       3.764  -2.447  16.905  1.00 98.71           H  
ATOM   1974  HB3 SER A 122       4.294  -0.776  17.137  1.00 98.71           H  
ATOM   1975  O   SER A 122       6.231  -0.568  13.943  1.00 98.71           O  
ATOM   1976  OG  SER A 122       5.796  -2.138  16.815  1.00 98.71           O  
ATOM   1977  HG  SER A 122       5.851  -3.083  16.654  1.00 98.71           H  
ATOM   1978  N   GLU A 123       4.958   0.951  14.986  1.00 98.73           N  
ATOM   1979  H   GLU A 123       4.071   1.156  15.424  1.00 98.73           H  
ATOM   1980  CA  GLU A 123       5.872   2.072  14.707  1.00 98.73           C  
ATOM   1981  HA  GLU A 123       5.990   2.147  13.626  1.00 98.73           H  
ATOM   1982  C   GLU A 123       7.270   1.851  15.311  1.00 98.73           C  
ATOM   1983  CB  GLU A 123       5.282   3.399  15.231  1.00 98.73           C  
ATOM   1984  HB2 GLU A 123       4.237   3.468  14.928  1.00 98.73           H  
ATOM   1985  HB3 GLU A 123       5.318   3.414  16.320  1.00 98.73           H  
ATOM   1986  O   GLU A 123       8.278   2.192  14.690  1.00 98.73           O  
ATOM   1987  CG  GLU A 123       6.076   4.597  14.670  1.00 98.73           C  
ATOM   1988  HG2 GLU A 123       6.191   4.450  13.597  1.00 98.73           H  
ATOM   1989  HG3 GLU A 123       7.073   4.595  15.110  1.00 98.73           H  
ATOM   1990  CD  GLU A 123       5.466   5.995  14.881  1.00 98.73           C  
ATOM   1991  OE1 GLU A 123       5.997   6.936  14.241  1.00 98.73           O  
ATOM   1992  OE2 GLU A 123       4.488   6.178  15.632  1.00 98.73           O  
ATOM   1993  N   THR A 124       7.360   1.232  16.496  1.00 98.53           N  
ATOM   1994  H   THR A 124       6.514   0.916  16.948  1.00 98.53           H  
ATOM   1995  CA  THR A 124       8.647   0.894  17.132  1.00 98.53           C  
ATOM   1996  HA  THR A 124       9.277   1.784  17.142  1.00 98.53           H  
ATOM   1997  C   THR A 124       9.416  -0.174  16.360  1.00 98.53           C  
ATOM   1998  CB  THR A 124       8.457   0.429  18.582  1.00 98.53           C  
ATOM   1999  HB  THR A 124       9.405   0.053  18.968  1.00 98.53           H  
ATOM   2000  O   THR A 124      10.644  -0.204  16.396  1.00 98.53           O  
ATOM   2001  CG2 THR A 124       7.993   1.587  19.466  1.00 98.53           C  
ATOM   2002 HG21 THR A 124       8.731   2.389  19.438  1.00 98.53           H  
ATOM   2003 HG22 THR A 124       7.886   1.241  20.493  1.00 98.53           H  
ATOM   2004 HG23 THR A 124       7.033   1.968  19.118  1.00 98.53           H  
ATOM   2005  OG1 THR A 124       7.468  -0.567  18.696  1.00 98.53           O  
ATOM   2006  HG1 THR A 124       7.606  -1.272  18.059  1.00 98.53           H  
ATOM   2007  N   GLU A 125       8.702  -1.011  15.609  1.00 98.70           N  
ATOM   2008  H   GLU A 125       7.696  -0.927  15.621  1.00 98.70           H  
ATOM   2009  CA  GLU A 125       9.255  -1.982  14.662  1.00 98.70           C  
ATOM   2010  HA  GLU A 125      10.276  -2.226  14.956  1.00 98.70           H  
ATOM   2011  C   GLU A 125       9.333  -1.420  13.235  1.00 98.70           C  
ATOM   2012  CB  GLU A 125       8.433  -3.269  14.717  1.00 98.70           C  
ATOM   2013  HB2 GLU A 125       7.392  -3.032  14.494  1.00 98.70           H  
ATOM   2014  HB3 GLU A 125       8.795  -3.973  13.968  1.00 98.70           H  
ATOM   2015  O   GLU A 125       9.512  -2.173  12.275  1.00 98.70           O  
ATOM   2016  CG  GLU A 125       8.537  -3.938  16.090  1.00 98.70           C  
ATOM   2017  HG2 GLU A 125       9.555  -4.299  16.236  1.00 98.70           H  
ATOM   2018  HG3 GLU A 125       8.313  -3.231  16.888  1.00 98.70           H  
ATOM   2019  CD  GLU A 125       7.540  -5.086  16.147  1.00 98.70           C  
ATOM   2020  OE1 GLU A 125       7.998  -6.239  15.997  1.00 98.70           O  
ATOM   2021  OE2 GLU A 125       6.333  -4.764  16.289  1.00 98.70           O  
ATOM   2022  N   LYS A 126       9.220  -0.091  13.098  1.00 98.77           N  
ATOM   2023  H   LYS A 126       9.010   0.440  13.931  1.00 98.77           H  
ATOM   2024  CA  LYS A 126       9.373   0.665  11.849  1.00 98.77           C  
ATOM   2025  HA  LYS A 126       9.091   1.697  12.060  1.00 98.77           H  
ATOM   2026  C   LYS A 126       8.430   0.188  10.741  1.00 98.77           C  
ATOM   2027  CB  LYS A 126      10.841   0.649  11.404  1.00 98.77           C  
ATOM   2028  HB2 LYS A 126      10.951   1.270  10.515  1.00 98.77           H  
ATOM   2029  HB3 LYS A 126      11.087  -0.375  11.121  1.00 98.77           H  
ATOM   2030  O   LYS A 126       8.820   0.144   9.573  1.00 98.77           O  
ATOM   2031  CG  LYS A 126      11.852   1.130  12.453  1.00 98.77           C  
ATOM   2032  HG2 LYS A 126      11.647   0.704  13.435  1.00 98.77           H  
ATOM   2033  HG3 LYS A 126      11.819   2.218  12.514  1.00 98.77           H  
ATOM   2034  CD  LYS A 126      13.234   0.663  11.995  1.00 98.77           C  
ATOM   2035  HD2 LYS A 126      13.273  -0.426  12.022  1.00 98.77           H  
ATOM   2036  HD3 LYS A 126      13.381   0.978  10.961  1.00 98.77           H  
ATOM   2037  CE  LYS A 126      14.349   1.229  12.867  1.00 98.77           C  
ATOM   2038  HE2 LYS A 126      14.173   2.297  12.996  1.00 98.77           H  
ATOM   2039  HE3 LYS A 126      14.325   0.744  13.843  1.00 98.77           H  
ATOM   2040  NZ  LYS A 126      15.649   1.026  12.187  1.00 98.77           N  
ATOM   2041  HZ1 LYS A 126      15.643   1.550  11.323  1.00 98.77           H  
ATOM   2042  HZ2 LYS A 126      15.789   0.055  11.946  1.00 98.77           H  
ATOM   2043  HZ3 LYS A 126      16.425   1.364  12.739  1.00 98.77           H  
ATOM   2044  N   TYR A 127       7.204  -0.189  11.110  1.00 98.88           N  
ATOM   2045  H   TYR A 127       6.968  -0.166  12.091  1.00 98.88           H  
ATOM   2046  CA  TYR A 127       6.182  -0.669  10.178  1.00 98.88           C  
ATOM   2047  HA  TYR A 127       5.379  -1.101  10.775  1.00 98.88           H  
ATOM   2048  C   TYR A 127       6.666  -1.807   9.276  1.00 98.88           C  
ATOM   2049  CB  TYR A 127       5.585   0.506   9.385  1.00 98.88           C  
ATOM   2050  HB2 TYR A 127       4.812   0.139   8.709  1.00 98.88           H  
ATOM   2051  HB3 TYR A 127       6.366   0.952   8.770  1.00 98.88           H  
ATOM   2052  O   TYR A 127       6.351  -1.825   8.090  1.00 98.88           O  
ATOM   2053  CG  TYR A 127       4.961   1.569  10.251  1.00 98.88           C  
ATOM   2054  CD1 TYR A 127       3.902   1.227  11.114  1.00 98.88           C  
ATOM   2055  HD1 TYR A 127       3.520   0.217  11.143  1.00 98.88           H  
ATOM   2056  CD2 TYR A 127       5.430   2.894  10.187  1.00 98.88           C  
ATOM   2057  HD2 TYR A 127       6.237   3.151   9.517  1.00 98.88           H  
ATOM   2058  CE1 TYR A 127       3.331   2.200  11.944  1.00 98.88           C  
ATOM   2059  HE1 TYR A 127       2.538   1.949  12.634  1.00 98.88           H  
ATOM   2060  CE2 TYR A 127       4.864   3.873  11.020  1.00 98.88           C  
ATOM   2061  HE2 TYR A 127       5.236   4.887  11.002  1.00 98.88           H  
ATOM   2062  OH  TYR A 127       3.350   4.409  12.785  1.00 98.88           O  
ATOM   2063  HH  TYR A 127       3.862   5.221  12.817  1.00 98.88           H  
ATOM   2064  CZ  TYR A 127       3.831   3.511  11.909  1.00 98.88           C  
ATOM   2065  N   LYS A 128       7.458  -2.744   9.813  1.00 98.85           N  
ATOM   2066  H   LYS A 128       7.732  -2.640  10.779  1.00 98.85           H  
ATOM   2067  CA  LYS A 128       7.970  -3.892   9.051  1.00 98.85           C  
ATOM   2068  HA  LYS A 128       8.664  -3.512   8.301  1.00 98.85           H  
ATOM   2069  C   LYS A 128       6.847  -4.632   8.314  1.00 98.85           C  
ATOM   2070  CB  LYS A 128       8.720  -4.836   9.997  1.00 98.85           C  
ATOM   2071  HB2 LYS A 128       8.016  -5.224  10.733  1.00 98.85           H  
ATOM   2072  HB3 LYS A 128       9.490  -4.269  10.518  1.00 98.85           H  
ATOM   2073  O   LYS A 128       5.812  -4.915   8.917  1.00 98.85           O  
ATOM   2074  CG  LYS A 128       9.358  -6.017   9.246  1.00 98.85           C  
ATOM   2075  HG2 LYS A 128      10.051  -5.634   8.497  1.00 98.85           H  
ATOM   2076  HG3 LYS A 128       8.578  -6.586   8.740  1.00 98.85           H  
ATOM   2077  CD  LYS A 128      10.094  -6.988  10.170  1.00 98.85           C  
ATOM   2078  HD2 LYS A 128       9.417  -7.313  10.960  1.00 98.85           H  
ATOM   2079  HD3 LYS A 128      10.397  -7.858   9.589  1.00 98.85           H  
ATOM   2080  CE  LYS A 128      11.329  -6.316  10.764  1.00 98.85           C  
ATOM   2081  HE2 LYS A 128      10.998  -5.418  11.285  1.00 98.85           H  
ATOM   2082  HE3 LYS A 128      11.986  -6.019   9.946  1.00 98.85           H  
ATOM   2083  NZ  LYS A 128      12.029  -7.215  11.705  1.00 98.85           N  
ATOM   2084  HZ1 LYS A 128      12.855  -6.764  12.071  1.00 98.85           H  
ATOM   2085  HZ2 LYS A 128      11.413  -7.465  12.465  1.00 98.85           H  
ATOM   2086  HZ3 LYS A 128      12.302  -8.057  11.218  1.00 98.85           H  
ATOM   2087  N   LEU A 129       7.086  -4.968   7.046  1.00 98.87           N  
ATOM   2088  H   LEU A 129       7.970  -4.696   6.641  1.00 98.87           H  
ATOM   2089  CA  LEU A 129       6.192  -5.791   6.229  1.00 98.87           C  
ATOM   2090  HA  LEU A 129       5.162  -5.498   6.431  1.00 98.87           H  
ATOM   2091  C   LEU A 129       6.355  -7.272   6.567  1.00 98.87           C  
ATOM   2092  CB  LEU A 129       6.501  -5.543   4.741  1.00 98.87           C  
ATOM   2093  HB2 LEU A 129       6.319  -4.489   4.530  1.00 98.87           H  
ATOM   2094  HB3 LEU A 129       7.555  -5.753   4.561  1.00 98.87           H  
ATOM   2095  O   LEU A 129       7.477  -7.774   6.618  1.00 98.87           O  
ATOM   2096  CG  LEU A 129       5.660  -6.348   3.736  1.00 98.87           C  
ATOM   2097  HG  LEU A 129       5.785  -7.417   3.913  1.00 98.87           H  
ATOM   2098  CD1 LEU A 129       4.180  -5.985   3.838  1.00 98.87           C  
ATOM   2099 HD11 LEU A 129       3.768  -6.323   4.789  1.00 98.87           H  
ATOM   2100 HD12 LEU A 129       4.051  -4.907   3.747  1.00 98.87           H  
ATOM   2101 HD13 LEU A 129       3.634  -6.481   3.035  1.00 98.87           H  
ATOM   2102  CD2 LEU A 129       6.115  -6.041   2.310  1.00 98.87           C  
ATOM   2103 HD21 LEU A 129       5.547  -6.647   1.605  1.00 98.87           H  
ATOM   2104 HD22 LEU A 129       7.172  -6.285   2.202  1.00 98.87           H  
ATOM   2105 HD23 LEU A 129       5.969  -4.984   2.087  1.00 98.87           H  
ATOM   2106  N   GLN A 130       5.244  -7.983   6.717  1.00 98.77           N  
ATOM   2107  H   GLN A 130       4.356  -7.502   6.740  1.00 98.77           H  
ATOM   2108  CA  GLN A 130       5.200  -9.441   6.694  1.00 98.77           C  
ATOM   2109  HA  GLN A 130       6.171  -9.831   6.388  1.00 98.77           H  
ATOM   2110  C   GLN A 130       4.165  -9.893   5.669  1.00 98.77           C  
ATOM   2111  CB  GLN A 130       4.890 -10.012   8.080  1.00 98.77           C  
ATOM   2112  HB2 GLN A 130       4.870 -11.100   8.012  1.00 98.77           H  
ATOM   2113  HB3 GLN A 130       3.903  -9.671   8.393  1.00 98.77           H  
ATOM   2114  O   GLN A 130       3.039  -9.398   5.665  1.00 98.77           O  
ATOM   2115  CG  GLN A 130       5.938  -9.599   9.119  1.00 98.77           C  
ATOM   2116  HG2 GLN A 130       6.927  -9.862   8.744  1.00 98.77           H  
ATOM   2117  HG3 GLN A 130       5.906  -8.520   9.274  1.00 98.77           H  
ATOM   2118  CD  GLN A 130       5.711 -10.274  10.464  1.00 98.77           C  
ATOM   2119  NE2 GLN A 130       6.749 -10.815  11.063  1.00 98.77           N  
ATOM   2120 HE21 GLN A 130       6.553 -11.297  11.929  1.00 98.77           H  
ATOM   2121 HE22 GLN A 130       7.628 -10.877  10.569  1.00 98.77           H  
ATOM   2122  OE1 GLN A 130       4.622 -10.322  11.013  1.00 98.77           O  
ATOM   2123  N   ILE A 131       4.574 -10.811   4.800  1.00 98.63           N  
ATOM   2124  H   ILE A 131       5.531 -11.126   4.859  1.00 98.63           H  
ATOM   2125  CA  ILE A 131       3.729 -11.468   3.801  1.00 98.63           C  
ATOM   2126  HA  ILE A 131       2.686 -11.369   4.103  1.00 98.63           H  
ATOM   2127  C   ILE A 131       4.029 -12.967   3.780  1.00 98.63           C  
ATOM   2128  CB  ILE A 131       3.888 -10.839   2.394  1.00 98.63           C  
ATOM   2129  HB  ILE A 131       3.374 -11.487   1.684  1.00 98.63           H  
ATOM   2130  O   ILE A 131       5.183 -13.379   3.952  1.00 98.63           O  
ATOM   2131  CG1 ILE A 131       5.362 -10.727   1.943  1.00 98.63           C  
ATOM   2132 HG12 ILE A 131       5.813 -11.718   1.975  1.00 98.63           H  
ATOM   2133 HG13 ILE A 131       5.901 -10.071   2.627  1.00 98.63           H  
ATOM   2134  CG2 ILE A 131       3.181  -9.477   2.366  1.00 98.63           C  
ATOM   2135 HG21 ILE A 131       3.705  -8.770   3.009  1.00 98.63           H  
ATOM   2136 HG22 ILE A 131       2.162  -9.618   2.727  1.00 98.63           H  
ATOM   2137 HG23 ILE A 131       3.129  -9.093   1.347  1.00 98.63           H  
ATOM   2138  CD1 ILE A 131       5.560 -10.180   0.526  1.00 98.63           C  
ATOM   2139 HD11 ILE A 131       5.000 -10.782  -0.190  1.00 98.63           H  
ATOM   2140 HD12 ILE A 131       5.229  -9.142   0.478  1.00 98.63           H  
ATOM   2141 HD13 ILE A 131       6.617 -10.214   0.265  1.00 98.63           H  
ATOM   2142  N   GLY A 132       2.980 -13.758   3.587  1.00 98.27           N  
ATOM   2143  H   GLY A 132       2.066 -13.330   3.539  1.00 98.27           H  
ATOM   2144  CA  GLY A 132       3.004 -15.200   3.383  1.00 98.27           C  
ATOM   2145  HA2 GLY A 132       2.122 -15.629   3.857  1.00 98.27           H  
ATOM   2146  HA3 GLY A 132       3.887 -15.638   3.848  1.00 98.27           H  
ATOM   2147  C   GLY A 132       2.999 -15.575   1.901  1.00 98.27           C  
ATOM   2148  O   GLY A 132       3.577 -14.876   1.065  1.00 98.27           O  
ATOM   2149  N   ASP A 133       2.356 -16.699   1.592  1.00 98.24           N  
ATOM   2150  H   ASP A 133       1.898 -17.216   2.329  1.00 98.24           H  
ATOM   2151  CA  ASP A 133       2.338 -17.298   0.260  1.00 98.24           C  
ATOM   2152  HA  ASP A 133       3.374 -17.449  -0.043  1.00 98.24           H  
ATOM   2153  C   ASP A 133       1.695 -16.394  -0.801  1.00 98.24           C  
ATOM   2154  CB  ASP A 133       1.655 -18.677   0.302  1.00 98.24           C  
ATOM   2155  HB2 ASP A 133       1.458 -18.997  -0.722  1.00 98.24           H  
ATOM   2156  HB3 ASP A 133       0.698 -18.591   0.816  1.00 98.24           H  
ATOM   2157  O   ASP A 133       0.702 -15.702  -0.564  1.00 98.24           O  
ATOM   2158  CG  ASP A 133       2.510 -19.765   0.971  1.00 98.24           C  
ATOM   2159  OD1 ASP A 133       3.734 -19.544   1.135  1.00 98.24           O  
ATOM   2160  OD2 ASP A 133       1.956 -20.848   1.256  1.00 98.24           O  
ATOM   2161  N   TYR A 134       2.288 -16.423  -1.995  1.00 98.55           N  
ATOM   2162  H   TYR A 134       3.073 -17.047  -2.112  1.00 98.55           H  
ATOM   2163  CA  TYR A 134       1.871 -15.637  -3.149  1.00 98.55           C  
ATOM   2164  HA  TYR A 134       1.375 -14.735  -2.790  1.00 98.55           H  
ATOM   2165  C   TYR A 134       0.889 -16.402  -4.045  1.00 98.55           C  
ATOM   2166  CB  TYR A 134       3.107 -15.198  -3.948  1.00 98.55           C  
ATOM   2167  HB2 TYR A 134       3.756 -16.060  -4.106  1.00 98.55           H  
ATOM   2168  HB3 TYR A 134       3.667 -14.469  -3.363  1.00 98.55           H  
ATOM   2169  O   TYR A 134       1.075 -17.583  -4.346  1.00 98.55           O  
ATOM   2170  CG  TYR A 134       2.767 -14.603  -5.302  1.00 98.55           C  
ATOM   2171  CD1 TYR A 134       2.746 -15.417  -6.454  1.00 98.55           C  
ATOM   2172  HD1 TYR A 134       3.015 -16.460  -6.373  1.00 98.55           H  
ATOM   2173  CD2 TYR A 134       2.407 -13.250  -5.396  1.00 98.55           C  
ATOM   2174  HD2 TYR A 134       2.413 -12.637  -4.507  1.00 98.55           H  
ATOM   2175  CE1 TYR A 134       2.341 -14.883  -7.693  1.00 98.55           C  
ATOM   2176  HE1 TYR A 134       2.305 -15.500  -8.578  1.00 98.55           H  
ATOM   2177  CE2 TYR A 134       2.051 -12.702  -6.638  1.00 98.55           C  
ATOM   2178  HE2 TYR A 134       1.828 -11.649  -6.718  1.00 98.55           H  
ATOM   2179  OH  TYR A 134       1.568 -12.979  -8.946  1.00 98.55           O  
ATOM   2180  HH  TYR A 134       1.610 -12.023  -8.864  1.00 98.55           H  
ATOM   2181  CZ  TYR A 134       1.987 -13.522  -7.778  1.00 98.55           C  
ATOM   2182  N   SER A 135      -0.090 -15.685  -4.596  1.00 98.46           N  
ATOM   2183  H   SER A 135      -0.187 -14.727  -4.291  1.00 98.46           H  
ATOM   2184  CA  SER A 135      -0.839 -16.105  -5.782  1.00 98.46           C  
ATOM   2185  HA  SER A 135      -0.208 -16.774  -6.368  1.00 98.46           H  
ATOM   2186  C   SER A 135      -1.188 -14.909  -6.671  1.00 98.46           C  
ATOM   2187  CB  SER A 135      -2.094 -16.884  -5.374  1.00 98.46           C  
ATOM   2188  HB2 SER A 135      -1.808 -17.736  -4.758  1.00 98.46           H  
ATOM   2189  HB3 SER A 135      -2.591 -17.257  -6.270  1.00 98.46           H  
ATOM   2190  O   SER A 135      -1.269 -13.774  -6.211  1.00 98.46           O  
ATOM   2191  OG  SER A 135      -2.994 -16.066  -4.656  1.00 98.46           O  
ATOM   2192  HG  SER A 135      -2.627 -15.950  -3.776  1.00 98.46           H  
ATOM   2193  N   GLY A 136      -1.420 -15.128  -7.964  1.00 97.88           N  
ATOM   2194  H   GLY A 136      -1.226 -16.040  -8.353  1.00 97.88           H  
ATOM   2195  CA  GLY A 136      -1.851 -14.065  -8.873  1.00 97.88           C  
ATOM   2196  HA2 GLY A 136      -2.937 -14.099  -8.961  1.00 97.88           H  
ATOM   2197  HA3 GLY A 136      -1.568 -13.088  -8.480  1.00 97.88           H  
ATOM   2198  C   GLY A 136      -1.271 -14.179 -10.272  1.00 97.88           C  
ATOM   2199  O   GLY A 136      -0.601 -15.150 -10.610  1.00 97.88           O  
ATOM   2200  N   ASN A 137      -1.575 -13.184 -11.103  1.00 97.01           N  
ATOM   2201  H   ASN A 137      -2.096 -12.400 -10.736  1.00 97.01           H  
ATOM   2202  CA  ASN A 137      -1.104 -13.101 -12.487  1.00 97.01           C  
ATOM   2203  HA  ASN A 137      -0.531 -13.999 -12.714  1.00 97.01           H  
ATOM   2204  C   ASN A 137      -0.132 -11.931 -12.724  1.00 97.01           C  
ATOM   2205  CB  ASN A 137      -2.314 -13.078 -13.442  1.00 97.01           C  
ATOM   2206  HB2 ASN A 137      -2.984 -13.904 -13.204  1.00 97.01           H  
ATOM   2207  HB3 ASN A 137      -1.947 -13.218 -14.459  1.00 97.01           H  
ATOM   2208  O   ASN A 137       0.293 -11.727 -13.859  1.00 97.01           O  
ATOM   2209  CG  ASN A 137      -3.100 -11.779 -13.397  1.00 97.01           C  
ATOM   2210  ND2 ASN A 137      -3.936 -11.520 -14.375  1.00 97.01           N  
ATOM   2211 HD21 ASN A 137      -4.022 -12.160 -15.151  1.00 97.01           H  
ATOM   2212 HD22 ASN A 137      -4.364 -10.605 -14.380  1.00 97.01           H  
ATOM   2213  OD1 ASN A 137      -2.982 -10.975 -12.493  1.00 97.01           O  
ATOM   2214  N   ALA A 138       0.204 -11.161 -11.684  1.00 96.63           N  
ATOM   2215  H   ALA A 138      -0.256 -11.323 -10.800  1.00 96.63           H  
ATOM   2216  CA  ALA A 138       1.180 -10.073 -11.750  1.00 96.63           C  
ATOM   2217  HA  ALA A 138       1.160  -9.641 -12.750  1.00 96.63           H  
ATOM   2218  C   ALA A 138       2.629 -10.525 -11.490  1.00 96.63           C  
ATOM   2219  CB  ALA A 138       0.763  -8.980 -10.757  1.00 96.63           C  
ATOM   2220  HB1 ALA A 138       0.945  -9.327  -9.740  1.00 96.63           H  
ATOM   2221  HB2 ALA A 138      -0.295  -8.741 -10.862  1.00 96.63           H  
ATOM   2222  HB3 ALA A 138       1.353  -8.080 -10.931  1.00 96.63           H  
ATOM   2223  O   ALA A 138       3.519  -9.684 -11.539  1.00 96.63           O  
ATOM   2224  N   ASP A 139       2.870 -11.806 -11.189  1.00 96.28           N  
ATOM   2225  H   ASP A 139       2.082 -12.437 -11.162  1.00 96.28           H  
ATOM   2226  CA  ASP A 139       4.118 -12.327 -10.598  1.00 96.28           C  
ATOM   2227  HA  ASP A 139       3.946 -13.376 -10.360  1.00 96.28           H  
ATOM   2228  C   ASP A 139       4.489 -11.640  -9.256  1.00 96.28           C  
ATOM   2229  CB  ASP A 139       5.222 -12.296 -11.665  1.00 96.28           C  
ATOM   2230  HB2 ASP A 139       5.558 -11.261 -11.732  1.00 96.28           H  
ATOM   2231  HB3 ASP A 139       4.803 -12.588 -12.627  1.00 96.28           H  
ATOM   2232  O   ASP A 139       3.866 -10.655  -8.836  1.00 96.28           O  
ATOM   2233  CG  ASP A 139       6.450 -13.165 -11.400  1.00 96.28           C  
ATOM   2234  OD1 ASP A 139       6.382 -14.019 -10.488  1.00 96.28           O  
ATOM   2235  OD2 ASP A 139       7.441 -12.968 -12.135  1.00 96.28           O  
ATOM   2236  N   ASP A 140       5.461 -12.191  -8.535  1.00 97.32           N  
ATOM   2237  H   ASP A 140       5.943 -12.981  -8.940  1.00 97.32           H  
ATOM   2238  CA  ASP A 140       5.761 -11.848  -7.140  1.00 97.32           C  
ATOM   2239  HA  ASP A 140       4.865 -11.422  -6.691  1.00 97.32           H  
ATOM   2240  C   ASP A 140       6.868 -10.778  -7.006  1.00 97.32           C  
ATOM   2241  CB  ASP A 140       6.045 -13.140  -6.361  1.00 97.32           C  
ATOM   2242  HB2 ASP A 140       6.963 -13.594  -6.735  1.00 97.32           H  
ATOM   2243  HB3 ASP A 140       5.231 -13.844  -6.535  1.00 97.32           H  
ATOM   2244  O   ASP A 140       7.984 -11.036  -6.543  1.00 97.32           O  
ATOM   2245  CG  ASP A 140       6.174 -12.913  -4.853  1.00 97.32           C  
ATOM   2246  OD1 ASP A 140       6.063 -11.744  -4.406  1.00 97.32           O  
ATOM   2247  OD2 ASP A 140       6.486 -13.905  -4.153  1.00 97.32           O  
ATOM   2248  N   SER A 141       6.567  -9.537  -7.411  1.00 97.43           N  
ATOM   2249  H   SER A 141       5.665  -9.387  -7.839  1.00 97.43           H  
ATOM   2250  CA  SER A 141       7.521  -8.416  -7.280  1.00 97.43           C  
ATOM   2251  HA  SER A 141       8.516  -8.808  -7.487  1.00 97.43           H  
ATOM   2252  C   SER A 141       7.597  -7.807  -5.865  1.00 97.43           C  
ATOM   2253  CB  SER A 141       7.278  -7.311  -8.314  1.00 97.43           C  
ATOM   2254  HB2 SER A 141       8.018  -6.528  -8.150  1.00 97.43           H  
ATOM   2255  HB3 SER A 141       6.295  -6.867  -8.160  1.00 97.43           H  
ATOM   2256  O   SER A 141       8.366  -6.860  -5.663  1.00 97.43           O  
ATOM   2257  OG  SER A 141       7.432  -7.748  -9.651  1.00 97.43           O  
ATOM   2258  HG  SER A 141       6.658  -8.229  -9.954  1.00 97.43           H  
ATOM   2259  N   LEU A 142       6.830  -8.313  -4.883  1.00 98.00           N  
ATOM   2260  H   LEU A 142       6.261  -9.120  -5.094  1.00 98.00           H  
ATOM   2261  CA  LEU A 142       6.880  -7.862  -3.480  1.00 98.00           C  
ATOM   2262  HA  LEU A 142       7.367  -6.887  -3.444  1.00 98.00           H  
ATOM   2263  C   LEU A 142       7.708  -8.796  -2.587  1.00 98.00           C  
ATOM   2264  CB  LEU A 142       5.451  -7.709  -2.932  1.00 98.00           C  
ATOM   2265  HB2 LEU A 142       5.061  -8.713  -2.765  1.00 98.00           H  
ATOM   2266  HB3 LEU A 142       4.842  -7.212  -3.686  1.00 98.00           H  
ATOM   2267  O   LEU A 142       8.144  -8.376  -1.518  1.00 98.00           O  
ATOM   2268  CG  LEU A 142       5.302  -6.927  -1.613  1.00 98.00           C  
ATOM   2269  HG  LEU A 142       5.929  -7.365  -0.836  1.00 98.00           H  
ATOM   2270  CD1 LEU A 142       5.674  -5.452  -1.775  1.00 98.00           C  
ATOM   2271 HD11 LEU A 142       6.737  -5.357  -1.999  1.00 98.00           H  
ATOM   2272 HD12 LEU A 142       5.092  -5.015  -2.587  1.00 98.00           H  
ATOM   2273 HD13 LEU A 142       5.472  -4.917  -0.847  1.00 98.00           H  
ATOM   2274  CD2 LEU A 142       3.846  -6.996  -1.147  1.00 98.00           C  
ATOM   2275 HD21 LEU A 142       3.557  -8.038  -1.006  1.00 98.00           H  
ATOM   2276 HD22 LEU A 142       3.194  -6.545  -1.895  1.00 98.00           H  
ATOM   2277 HD23 LEU A 142       3.734  -6.473  -0.198  1.00 98.00           H  
ATOM   2278  N   ARG A 143       7.977 -10.040  -3.009  1.00 97.91           N  
ATOM   2279  H   ARG A 143       7.460 -10.388  -3.803  1.00 97.91           H  
ATOM   2280  CA  ARG A 143       8.691 -11.047  -2.205  1.00 97.91           C  
ATOM   2281  HA  ARG A 143       8.003 -11.408  -1.440  1.00 97.91           H  
ATOM   2282  C   ARG A 143       9.952 -10.549  -1.520  1.00 97.91           C  
ATOM   2283  CB  ARG A 143       9.112 -12.207  -3.114  1.00 97.91           C  
ATOM   2284  HB2 ARG A 143      10.073 -12.003  -3.585  1.00 97.91           H  
ATOM   2285  HB3 ARG A 143       8.401 -12.324  -3.933  1.00 97.91           H  
ATOM   2286  O   ARG A 143      10.211 -10.886  -0.367  1.00 97.91           O  
ATOM   2287  CG  ARG A 143       9.197 -13.507  -2.315  1.00 97.91           C  
ATOM   2288  HG2 ARG A 143       8.246 -13.674  -1.809  1.00 97.91           H  
ATOM   2289  HG3 ARG A 143       9.984 -13.430  -1.564  1.00 97.91           H  
ATOM   2290  CD  ARG A 143       9.453 -14.687  -3.254  1.00 97.91           C  
ATOM   2291  HD2 ARG A 143       9.429 -14.345  -4.289  1.00 97.91           H  
ATOM   2292  HD3 ARG A 143       8.632 -15.394  -3.128  1.00 97.91           H  
ATOM   2293  NE  ARG A 143      10.738 -15.355  -2.973  1.00 97.91           N  
ATOM   2294  HE  ARG A 143      11.274 -14.998  -2.195  1.00 97.91           H  
ATOM   2295  NH1 ARG A 143      10.494 -16.957  -4.582  1.00 97.91           N  
ATOM   2296 HH11 ARG A 143       9.611 -16.528  -4.820  1.00 97.91           H  
ATOM   2297 HH12 ARG A 143      10.798 -17.788  -5.070  1.00 97.91           H  
ATOM   2298  NH2 ARG A 143      12.301 -16.986  -3.262  1.00 97.91           N  
ATOM   2299 HH21 ARG A 143      12.818 -16.620  -2.475  1.00 97.91           H  
ATOM   2300 HH22 ARG A 143      12.596 -17.830  -3.732  1.00 97.91           H  
ATOM   2301  CZ  ARG A 143      11.174 -16.426  -3.605  1.00 97.91           C  
ATOM   2302  N   ARG A 144      10.770  -9.783  -2.250  1.00 97.31           N  
ATOM   2303  H   ARG A 144      10.434  -9.498  -3.159  1.00 97.31           H  
ATOM   2304  CA  ARG A 144      12.075  -9.297  -1.771  1.00 97.31           C  
ATOM   2305  HA  ARG A 144      12.620 -10.126  -1.319  1.00 97.31           H  
ATOM   2306  C   ARG A 144      11.946  -8.263  -0.656  1.00 97.31           C  
ATOM   2307  CB  ARG A 144      12.896  -8.726  -2.932  1.00 97.31           C  
ATOM   2308  HB2 ARG A 144      13.805  -8.289  -2.517  1.00 97.31           H  
ATOM   2309  HB3 ARG A 144      12.333  -7.935  -3.427  1.00 97.31           H  
ATOM   2310  O   ARG A 144      12.911  -8.042   0.065  1.00 97.31           O  
ATOM   2311  CG  ARG A 144      13.280  -9.807  -3.952  1.00 97.31           C  
ATOM   2312  HG2 ARG A 144      12.390 -10.103  -4.507  1.00 97.31           H  
ATOM   2313  HG3 ARG A 144      13.674 -10.683  -3.436  1.00 97.31           H  
ATOM   2314  CD  ARG A 144      14.329  -9.286  -4.940  1.00 97.31           C  
ATOM   2315  HD2 ARG A 144      13.995  -8.318  -5.314  1.00 97.31           H  
ATOM   2316  HD3 ARG A 144      14.385  -9.981  -5.778  1.00 97.31           H  
ATOM   2317  NE  ARG A 144      15.668  -9.148  -4.326  1.00 97.31           N  
ATOM   2318  HE  ARG A 144      15.744  -9.367  -3.343  1.00 97.31           H  
ATOM   2319  NH1 ARG A 144      16.731  -8.328  -6.187  1.00 97.31           N  
ATOM   2320 HH11 ARG A 144      15.842  -8.299  -6.667  1.00 97.31           H  
ATOM   2321 HH12 ARG A 144      17.541  -7.911  -6.623  1.00 97.31           H  
ATOM   2322  NH2 ARG A 144      17.890  -8.611  -4.310  1.00 97.31           N  
ATOM   2323 HH21 ARG A 144      18.686  -8.192  -4.768  1.00 97.31           H  
ATOM   2324 HH22 ARG A 144      17.960  -8.877  -3.338  1.00 97.31           H  
ATOM   2325  CZ  ARG A 144      16.752  -8.702  -4.939  1.00 97.31           C  
ATOM   2326  N   HIS A 145      10.767  -7.673  -0.507  1.00 98.26           N  
ATOM   2327  H   HIS A 145      10.042  -7.885  -1.178  1.00 98.26           H  
ATOM   2328  CA  HIS A 145      10.442  -6.655   0.483  1.00 98.26           C  
ATOM   2329  HA  HIS A 145      11.341  -6.100   0.751  1.00 98.26           H  
ATOM   2330  C   HIS A 145       9.877  -7.268   1.766  1.00 98.26           C  
ATOM   2331  CB  HIS A 145       9.447  -5.676  -0.143  1.00 98.26           C  
ATOM   2332  HB2 HIS A 145       9.225  -4.896   0.586  1.00 98.26           H  
ATOM   2333  HB3 HIS A 145       8.507  -6.189  -0.344  1.00 98.26           H  
ATOM   2334  O   HIS A 145       9.691  -6.563   2.757  1.00 98.26           O  
ATOM   2335  CG  HIS A 145       9.923  -5.031  -1.422  1.00 98.26           C  
ATOM   2336  CD2 HIS A 145       9.807  -3.709  -1.700  1.00 98.26           C  
ATOM   2337  HD2 HIS A 145       9.425  -2.981  -1.000  1.00 98.26           H  
ATOM   2338  ND1 HIS A 145      10.399  -5.678  -2.562  1.00 98.26           N  
ATOM   2339  CE1 HIS A 145      10.541  -4.725  -3.487  1.00 98.26           C  
ATOM   2340  HE1 HIS A 145      10.785  -4.926  -4.520  1.00 98.26           H  
ATOM   2341  NE2 HIS A 145      10.185  -3.525  -3.009  1.00 98.26           N  
ATOM   2342  HE2 HIS A 145      10.030  -2.693  -3.561  1.00 98.26           H  
ATOM   2343  N   ASN A 146       9.610  -8.579   1.781  1.00 98.52           N  
ATOM   2344  H   ASN A 146       9.781  -9.124   0.947  1.00 98.52           H  
ATOM   2345  CA  ASN A 146       9.174  -9.269   2.987  1.00 98.52           C  
ATOM   2346  HA  ASN A 146       8.241  -8.808   3.309  1.00 98.52           H  
ATOM   2347  C   ASN A 146      10.214  -9.101   4.108  1.00 98.52           C  
ATOM   2348  CB  ASN A 146       8.916 -10.753   2.677  1.00 98.52           C  
ATOM   2349  HB2 ASN A 146       8.353 -10.838   1.748  1.00 98.52           H  
ATOM   2350  HB3 ASN A 146       9.867 -11.268   2.546  1.00 98.52           H  
ATOM   2351  O   ASN A 146      11.416  -9.246   3.886  1.00 98.52           O  
ATOM   2352  CG  ASN A 146       8.113 -11.442   3.767  1.00 98.52           C  
ATOM   2353  ND2 ASN A 146       7.990 -12.744   3.706  1.00 98.52           N  
ATOM   2354 HD21 ASN A 146       8.317 -13.231   2.884  1.00 98.52           H  
ATOM   2355 HD22 ASN A 146       7.188 -13.119   4.193  1.00 98.52           H  
ATOM   2356  OD1 ASN A 146       7.555 -10.822   4.657  1.00 98.52           O  
ATOM   2357  N   ASN A 147       9.747  -8.826   5.324  1.00 98.39           N  
ATOM   2358  H   ASN A 147       8.745  -8.766   5.437  1.00 98.39           H  
ATOM   2359  CA  ASN A 147      10.543  -8.497   6.508  1.00 98.39           C  
ATOM   2360  HA  ASN A 147       9.817  -8.307   7.299  1.00 98.39           H  
ATOM   2361  C   ASN A 147      11.357  -7.196   6.438  1.00 98.39           C  
ATOM   2362  CB  ASN A 147      11.370  -9.711   6.963  1.00 98.39           C  
ATOM   2363  HB2 ASN A 147      11.970  -9.442   7.833  1.00 98.39           H  
ATOM   2364  HB3 ASN A 147      12.055 -10.027   6.176  1.00 98.39           H  
ATOM   2365  O   ASN A 147      12.149  -6.941   7.353  1.00 98.39           O  
ATOM   2366  CG  ASN A 147      10.477 -10.855   7.380  1.00 98.39           C  
ATOM   2367  ND2 ASN A 147      10.531 -11.968   6.688  1.00 98.39           N  
ATOM   2368 HD21 ASN A 147       9.825 -12.657   6.905  1.00 98.39           H  
ATOM   2369 HD22 ASN A 147      11.060 -11.993   5.828  1.00 98.39           H  
ATOM   2370  OD1 ASN A 147       9.742 -10.758   8.350  1.00 98.39           O  
ATOM   2371  N   MET A 148      11.157  -6.358   5.418  1.00 98.59           N  
ATOM   2372  H   MET A 148      10.505  -6.604   4.687  1.00 98.59           H  
ATOM   2373  CA  MET A 148      11.816  -5.055   5.331  1.00 98.59           C  
ATOM   2374  HA  MET A 148      12.803  -5.138   5.788  1.00 98.59           H  
ATOM   2375  C   MET A 148      11.070  -3.985   6.118  1.00 98.59           C  
ATOM   2376  CB  MET A 148      12.029  -4.627   3.877  1.00 98.59           C  
ATOM   2377  HB2 MET A 148      11.069  -4.538   3.367  1.00 98.59           H  
ATOM   2378  HB3 MET A 148      12.503  -3.645   3.868  1.00 98.59           H  
ATOM   2379  O   MET A 148       9.852  -4.050   6.309  1.00 98.59           O  
ATOM   2380  CG  MET A 148      12.927  -5.601   3.116  1.00 98.59           C  
ATOM   2381  HG2 MET A 148      12.416  -6.557   2.996  1.00 98.59           H  
ATOM   2382  HG3 MET A 148      13.079  -5.175   2.124  1.00 98.59           H  
ATOM   2383  SD  MET A 148      14.556  -5.881   3.872  1.00 98.59           S  
ATOM   2384  CE  MET A 148      14.365  -7.578   4.476  1.00 98.59           C  
ATOM   2385  HE1 MET A 148      14.014  -8.216   3.665  1.00 98.59           H  
ATOM   2386  HE2 MET A 148      13.646  -7.606   5.295  1.00 98.59           H  
ATOM   2387  HE3 MET A 148      15.328  -7.944   4.833  1.00 98.59           H  
ATOM   2388  N   PHE A 149      11.821  -2.995   6.597  1.00 98.76           N  
ATOM   2389  H   PHE A 149      12.791  -2.957   6.320  1.00 98.76           H  
ATOM   2390  CA  PHE A 149      11.272  -1.824   7.269  1.00 98.76           C  
ATOM   2391  HA  PHE A 149      10.436  -2.128   7.900  1.00 98.76           H  
ATOM   2392  C   PHE A 149      10.733  -0.821   6.254  1.00 98.76           C  
ATOM   2393  CB  PHE A 149      12.344  -1.181   8.152  1.00 98.76           C  
ATOM   2394  HB2 PHE A 149      11.922  -0.290   8.616  1.00 98.76           H  
ATOM   2395  HB3 PHE A 149      13.163  -0.861   7.509  1.00 98.76           H  
ATOM   2396  O   PHE A 149      11.207  -0.748   5.123  1.00 98.76           O  
ATOM   2397  CG  PHE A 149      12.885  -2.073   9.253  1.00 98.76           C  
ATOM   2398  CD1 PHE A 149      12.004  -2.694  10.156  1.00 98.76           C  
ATOM   2399  HD1 PHE A 149      10.941  -2.528  10.068  1.00 98.76           H  
ATOM   2400  CD2 PHE A 149      14.273  -2.241   9.411  1.00 98.76           C  
ATOM   2401  HD2 PHE A 149      14.952  -1.778   8.711  1.00 98.76           H  
ATOM   2402  CE1 PHE A 149      12.507  -3.445  11.231  1.00 98.76           C  
ATOM   2403  HE1 PHE A 149      11.823  -3.815  11.981  1.00 98.76           H  
ATOM   2404  CE2 PHE A 149      14.774  -3.033  10.461  1.00 98.76           C  
ATOM   2405  HE2 PHE A 149      15.840  -3.177  10.555  1.00 98.76           H  
ATOM   2406  CZ  PHE A 149      13.891  -3.636  11.373  1.00 98.76           C  
ATOM   2407  HZ  PHE A 149      14.282  -4.209  12.201  1.00 98.76           H  
ATOM   2408  N   PHE A 150       9.741  -0.036   6.666  1.00 98.86           N  
ATOM   2409  H   PHE A 150       9.414  -0.100   7.619  1.00 98.86           H  
ATOM   2410  CA  PHE A 150       9.250   1.064   5.848  1.00 98.86           C  
ATOM   2411  HA  PHE A 150       9.155   0.721   4.817  1.00 98.86           H  
ATOM   2412  C   PHE A 150      10.251   2.225   5.891  1.00 98.86           C  
ATOM   2413  CB  PHE A 150       7.864   1.472   6.355  1.00 98.86           C  
ATOM   2414  HB2 PHE A 150       7.970   2.045   7.276  1.00 98.86           H  
ATOM   2415  HB3 PHE A 150       7.302   0.570   6.595  1.00 98.86           H  
ATOM   2416  O   PHE A 150      10.716   2.582   6.977  1.00 98.86           O  
ATOM   2417  CG  PHE A 150       7.047   2.255   5.352  1.00 98.86           C  
ATOM   2418  CD1 PHE A 150       6.909   3.650   5.457  1.00 98.86           C  
ATOM   2419  HD1 PHE A 150       7.423   4.190   6.238  1.00 98.86           H  
ATOM   2420  CD2 PHE A 150       6.402   1.568   4.311  1.00 98.86           C  
ATOM   2421  HD2 PHE A 150       6.538   0.501   4.212  1.00 98.86           H  
ATOM   2422  CE1 PHE A 150       6.102   4.341   4.535  1.00 98.86           C  
ATOM   2423  HE1 PHE A 150       6.005   5.415   4.604  1.00 98.86           H  
ATOM   2424  CE2 PHE A 150       5.589   2.252   3.395  1.00 98.86           C  
ATOM   2425  HE2 PHE A 150       5.083   1.707   2.612  1.00 98.86           H  
ATOM   2426  CZ  PHE A 150       5.439   3.643   3.509  1.00 98.86           C  
ATOM   2427  HZ  PHE A 150       4.823   4.175   2.798  1.00 98.86           H  
ATOM   2428  N   SER A 151      10.543   2.848   4.751  1.00 98.82           N  
ATOM   2429  H   SER A 151      10.189   2.464   3.887  1.00 98.82           H  
ATOM   2430  CA  SER A 151      11.403   4.039   4.676  1.00 98.82           C  
ATOM   2431  HA  SER A 151      11.633   4.378   5.686  1.00 98.82           H  
ATOM   2432  C   SER A 151      10.702   5.185   3.959  1.00 98.82           C  
ATOM   2433  CB  SER A 151      12.751   3.767   3.998  1.00 98.82           C  
ATOM   2434  HB2 SER A 151      13.396   4.636   4.127  1.00 98.82           H  
ATOM   2435  HB3 SER A 151      12.593   3.623   2.929  1.00 98.82           H  
ATOM   2436  O   SER A 151       9.980   4.987   2.978  1.00 98.82           O  
ATOM   2437  OG  SER A 151      13.386   2.638   4.553  1.00 98.82           O  
ATOM   2438  HG  SER A 151      14.189   2.460   4.058  1.00 98.82           H  
ATOM   2439  N   THR A 152      10.956   6.399   4.439  1.00 98.78           N  
ATOM   2440  H   THR A 152      11.599   6.467   5.215  1.00 98.78           H  
ATOM   2441  CA  THR A 152      10.532   7.672   3.842  1.00 98.78           C  
ATOM   2442  HA  THR A 152      10.056   7.482   2.880  1.00 98.78           H  
ATOM   2443  C   THR A 152      11.755   8.553   3.583  1.00 98.78           C  
ATOM   2444  CB  THR A 152       9.522   8.413   4.737  1.00 98.78           C  
ATOM   2445  HB  THR A 152       9.274   9.369   4.276  1.00 98.78           H  
ATOM   2446  O   THR A 152      12.852   8.284   4.078  1.00 98.78           O  
ATOM   2447  CG2 THR A 152       8.230   7.628   4.957  1.00 98.78           C  
ATOM   2448 HG21 THR A 152       8.337   6.932   5.789  1.00 98.78           H  
ATOM   2449 HG22 THR A 152       7.413   8.322   5.153  1.00 98.78           H  
ATOM   2450 HG23 THR A 152       7.991   7.056   4.060  1.00 98.78           H  
ATOM   2451  OG1 THR A 152      10.067   8.631   6.013  1.00 98.78           O  
ATOM   2452  HG1 THR A 152      10.112   9.579   6.160  1.00 98.78           H  
ATOM   2453  N   PHE A 153      11.597   9.637   2.818  1.00 98.23           N  
ATOM   2454  H   PHE A 153      10.688   9.862   2.440  1.00 98.23           H  
ATOM   2455  CA  PHE A 153      12.728  10.525   2.511  1.00 98.23           C  
ATOM   2456  HA  PHE A 153      13.513   9.931   2.043  1.00 98.23           H  
ATOM   2457  C   PHE A 153      13.345  11.172   3.767  1.00 98.23           C  
ATOM   2458  CB  PHE A 153      12.286  11.597   1.508  1.00 98.23           C  
ATOM   2459  HB2 PHE A 153      11.841  11.102   0.645  1.00 98.23           H  
ATOM   2460  HB3 PHE A 153      13.176  12.121   1.157  1.00 98.23           H  
ATOM   2461  O   PHE A 153      14.522  11.516   3.772  1.00 98.23           O  
ATOM   2462  CG  PHE A 153      11.327  12.642   2.051  1.00 98.23           C  
ATOM   2463  CD1 PHE A 153       9.964  12.608   1.705  1.00 98.23           C  
ATOM   2464  HD1 PHE A 153       9.587  11.851   1.033  1.00 98.23           H  
ATOM   2465  CD2 PHE A 153      11.806  13.676   2.880  1.00 98.23           C  
ATOM   2466  HD2 PHE A 153      12.856  13.732   3.127  1.00 98.23           H  
ATOM   2467  CE1 PHE A 153       9.093  13.594   2.198  1.00 98.23           C  
ATOM   2468  HE1 PHE A 153       8.062  13.611   1.877  1.00 98.23           H  
ATOM   2469  CE2 PHE A 153      10.922  14.627   3.416  1.00 98.23           C  
ATOM   2470  HE2 PHE A 153      11.291  15.398   4.076  1.00 98.23           H  
ATOM   2471  CZ  PHE A 153       9.561  14.582   3.079  1.00 98.23           C  
ATOM   2472  HZ  PHE A 153       8.879  15.325   3.468  1.00 98.23           H  
ATOM   2473  N   ASP A 154      12.549  11.347   4.825  1.00 98.56           N  
ATOM   2474  H   ASP A 154      11.580  11.075   4.749  1.00 98.56           H  
ATOM   2475  CA  ASP A 154      12.942  11.922   6.117  1.00 98.56           C  
ATOM   2476  HA  ASP A 154      13.860  12.493   5.979  1.00 98.56           H  
ATOM   2477  C   ASP A 154      13.251  10.857   7.183  1.00 98.56           C  
ATOM   2478  CB  ASP A 154      11.854  12.904   6.601  1.00 98.56           C  
ATOM   2479  HB2 ASP A 154      11.724  13.685   5.852  1.00 98.56           H  
ATOM   2480  HB3 ASP A 154      12.206  13.389   7.512  1.00 98.56           H  
ATOM   2481  O   ASP A 154      13.652  11.203   8.296  1.00 98.56           O  
ATOM   2482  CG  ASP A 154      10.489  12.257   6.883  1.00 98.56           C  
ATOM   2483  OD1 ASP A 154      10.217  11.150   6.364  1.00 98.56           O  
ATOM   2484  OD2 ASP A 154       9.656  12.858   7.595  1.00 98.56           O  
ATOM   2485  N   ARG A 155      13.077   9.567   6.864  1.00 98.52           N  
ATOM   2486  H   ARG A 155      12.757   9.346   5.932  1.00 98.52           H  
ATOM   2487  CA  ARG A 155      13.385   8.454   7.765  1.00 98.52           C  
ATOM   2488  HA  ARG A 155      14.212   8.769   8.402  1.00 98.52           H  
ATOM   2489  C   ARG A 155      13.849   7.225   6.993  1.00 98.52           C  
ATOM   2490  CB  ARG A 155      12.172   8.164   8.657  1.00 98.52           C  
ATOM   2491  HB2 ARG A 155      11.756   9.111   9.000  1.00 98.52           H  
ATOM   2492  HB3 ARG A 155      11.402   7.626   8.103  1.00 98.52           H  
ATOM   2493  O   ARG A 155      13.048   6.391   6.571  1.00 98.52           O  
ATOM   2494  CG  ARG A 155      12.616   7.353   9.876  1.00 98.52           C  
ATOM   2495  HG2 ARG A 155      13.444   7.881  10.348  1.00 98.52           H  
ATOM   2496  HG3 ARG A 155      12.961   6.364   9.573  1.00 98.52           H  
ATOM   2497  CD  ARG A 155      11.471   7.222  10.881  1.00 98.52           C  
ATOM   2498  HD2 ARG A 155      10.916   6.308  10.670  1.00 98.52           H  
ATOM   2499  HD3 ARG A 155      10.804   8.077  10.768  1.00 98.52           H  
ATOM   2500  NE  ARG A 155      11.987   7.197  12.258  1.00 98.52           N  
ATOM   2501  HE  ARG A 155      12.978   7.033  12.357  1.00 98.52           H  
ATOM   2502  NH1 ARG A 155       9.995   7.616  13.324  1.00 98.52           N  
ATOM   2503 HH11 ARG A 155       9.513   7.546  12.439  1.00 98.52           H  
ATOM   2504 HH12 ARG A 155       9.443   7.688  14.166  1.00 98.52           H  
ATOM   2505  NH2 ARG A 155      11.877   7.461  14.511  1.00 98.52           N  
ATOM   2506 HH21 ARG A 155      11.328   7.622  15.343  1.00 98.52           H  
ATOM   2507 HH22 ARG A 155      12.877   7.330  14.565  1.00 98.52           H  
ATOM   2508  CZ  ARG A 155      11.284   7.425  13.351  1.00 98.52           C  
ATOM   2509  N   ASP A 156      15.164   7.129   6.861  1.00 98.54           N  
ATOM   2510  H   ASP A 156      15.748   7.867   7.227  1.00 98.54           H  
ATOM   2511  CA  ASP A 156      15.844   6.009   6.226  1.00 98.54           C  
ATOM   2512  HA  ASP A 156      15.295   5.725   5.328  1.00 98.54           H  
ATOM   2513  C   ASP A 156      15.909   4.799   7.172  1.00 98.54           C  
ATOM   2514  CB  ASP A 156      17.238   6.472   5.791  1.00 98.54           C  
ATOM   2515  HB2 ASP A 156      17.148   7.421   5.263  1.00 98.54           H  
ATOM   2516  HB3 ASP A 156      17.860   6.637   6.671  1.00 98.54           H  
ATOM   2517  O   ASP A 156      16.468   4.874   8.271  1.00 98.54           O  
ATOM   2518  CG  ASP A 156      17.918   5.468   4.867  1.00 98.54           C  
ATOM   2519  OD1 ASP A 156      17.333   4.375   4.695  1.00 98.54           O  
ATOM   2520  OD2 ASP A 156      18.982   5.871   4.349  1.00 98.54           O  
ATOM   2521  N   ASN A 157      15.281   3.700   6.766  1.00 98.30           N  
ATOM   2522  H   ASN A 157      14.900   3.702   5.830  1.00 98.30           H  
ATOM   2523  CA  ASN A 157      15.329   2.415   7.456  1.00 98.30           C  
ATOM   2524  HA  ASN A 157      16.103   2.449   8.224  1.00 98.30           H  
ATOM   2525  C   ASN A 157      15.713   1.270   6.509  1.00 98.30           C  
ATOM   2526  CB  ASN A 157      13.967   2.126   8.105  1.00 98.30           C  
ATOM   2527  HB2 ASN A 157      13.217   2.085   7.315  1.00 98.30           H  
ATOM   2528  HB3 ASN A 157      13.999   1.145   8.579  1.00 98.30           H  
ATOM   2529  O   ASN A 157      15.562   0.108   6.903  1.00 98.30           O  
ATOM   2530  CG  ASN A 157      13.545   3.110   9.170  1.00 98.30           C  
ATOM   2531  ND2 ASN A 157      12.354   3.643   9.039  1.00 98.30           N  
ATOM   2532 HD21 ASN A 157      12.037   4.326   9.713  1.00 98.30           H  
ATOM   2533 HD22 ASN A 157      11.825   3.415   8.210  1.00 98.30           H  
ATOM   2534  OD1 ASN A 157      14.196   3.296  10.194  1.00 98.30           O  
ATOM   2535  N   ASP A 158      16.133   1.582   5.280  1.00 97.39           N  
ATOM   2536  H   ASP A 158      16.462   2.518   5.092  1.00 97.39           H  
ATOM   2537  CA  ASP A 158      16.497   0.557   4.312  1.00 97.39           C  
ATOM   2538  HA  ASP A 158      15.861  -0.310   4.489  1.00 97.39           H  
ATOM   2539  C   ASP A 158      17.930   0.059   4.556  1.00 97.39           C  
ATOM   2540  CB  ASP A 158      16.144   1.016   2.892  1.00 97.39           C  
ATOM   2541  HB2 ASP A 158      15.102   1.334   2.904  1.00 97.39           H  
ATOM   2542  HB3 ASP A 158      16.215   0.159   2.222  1.00 97.39           H  
ATOM   2543  O   ASP A 158      18.576   0.427   5.541  1.00 97.39           O  
ATOM   2544  CG  ASP A 158      16.994   2.145   2.323  1.00 97.39           C  
ATOM   2545  OD1 ASP A 158      18.183   1.852   2.098  1.00 97.39           O  
ATOM   2546  OD2 ASP A 158      16.383   3.189   1.975  1.00 97.39           O  
ATOM   2547  N   ILE A 159      18.369  -0.916   3.760  1.00 96.68           N  
ATOM   2548  H   ILE A 159      17.850  -1.115   2.917  1.00 96.68           H  
ATOM   2549  CA  ILE A 159      19.653  -1.594   3.985  1.00 96.68           C  
ATOM   2550  HA  ILE A 159      19.931  -1.481   5.032  1.00 96.68           H  
ATOM   2551  C   ILE A 159      20.808  -0.973   3.195  1.00 96.68           C  
ATOM   2552  CB  ILE A 159      19.542  -3.102   3.705  1.00 96.68           C  
ATOM   2553  HB  ILE A 159      20.524  -3.539   3.883  1.00 96.68           H  
ATOM   2554  O   ILE A 159      21.946  -1.426   3.344  1.00 96.68           O  
ATOM   2555  CG1 ILE A 159      19.133  -3.380   2.246  1.00 96.68           C  
ATOM   2556 HG12 ILE A 159      18.045  -3.381   2.179  1.00 96.68           H  
ATOM   2557 HG13 ILE A 159      19.519  -2.614   1.574  1.00 96.68           H  
ATOM   2558  CG2 ILE A 159      18.553  -3.773   4.679  1.00 96.68           C  
ATOM   2559 HG21 ILE A 159      18.554  -4.854   4.535  1.00 96.68           H  
ATOM   2560 HG22 ILE A 159      17.545  -3.393   4.515  1.00 96.68           H  
ATOM   2561 HG23 ILE A 159      18.848  -3.549   5.704  1.00 96.68           H  
ATOM   2562  CD1 ILE A 159      19.668  -4.725   1.771  1.00 96.68           C  
ATOM   2563 HD11 ILE A 159      19.220  -4.967   0.807  1.00 96.68           H  
ATOM   2564 HD12 ILE A 159      19.433  -5.501   2.500  1.00 96.68           H  
ATOM   2565 HD13 ILE A 159      20.751  -4.664   1.666  1.00 96.68           H  
ATOM   2566  N   GLU A 160      20.525   0.002   2.331  1.00 97.26           N  
ATOM   2567  H   GLU A 160      19.624   0.456   2.359  1.00 97.26           H  
ATOM   2568  CA  GLU A 160      21.546   0.651   1.524  1.00 97.26           C  
ATOM   2569  HA  GLU A 160      22.276  -0.099   1.219  1.00 97.26           H  
ATOM   2570  C   GLU A 160      22.315   1.699   2.338  1.00 97.26           C  
ATOM   2571  CB  GLU A 160      20.931   1.256   0.248  1.00 97.26           C  
ATOM   2572  HB2 GLU A 160      21.694   1.821  -0.287  1.00 97.26           H  
ATOM   2573  HB3 GLU A 160      20.148   1.960   0.530  1.00 97.26           H  
ATOM   2574  O   GLU A 160      21.956   2.082   3.451  1.00 97.26           O  
ATOM   2575  CG  GLU A 160      20.329   0.225  -0.717  1.00 97.26           C  
ATOM   2576  HG2 GLU A 160      19.801   0.774  -1.496  1.00 97.26           H  
ATOM   2577  HG3 GLU A 160      19.600  -0.396  -0.196  1.00 97.26           H  
ATOM   2578  CD  GLU A 160      21.358  -0.666  -1.420  1.00 97.26           C  
ATOM   2579  OE1 GLU A 160      20.919  -1.460  -2.282  1.00 97.26           O  
ATOM   2580  OE2 GLU A 160      22.574  -0.604  -1.129  1.00 97.26           O  
ATOM   2581  N   SER A 161      23.433   2.170   1.784  1.00 96.80           N  
ATOM   2582  H   SER A 161      23.688   1.839   0.865  1.00 96.80           H  
ATOM   2583  CA  SER A 161      24.201   3.279   2.369  1.00 96.80           C  
ATOM   2584  HA  SER A 161      24.186   3.178   3.454  1.00 96.80           H  
ATOM   2585  C   SER A 161      23.618   4.661   2.049  1.00 96.80           C  
ATOM   2586  CB  SER A 161      25.654   3.194   1.907  1.00 96.80           C  
ATOM   2587  HB2 SER A 161      26.225   4.005   2.357  1.00 96.80           H  
ATOM   2588  HB3 SER A 161      26.072   2.244   2.238  1.00 96.80           H  
ATOM   2589  O   SER A 161      24.127   5.675   2.532  1.00 96.80           O  
ATOM   2590  OG  SER A 161      25.743   3.276   0.494  1.00 96.80           O  
ATOM   2591  HG  SER A 161      26.647   3.093   0.228  1.00 96.80           H  
ATOM   2592  N   PHE A 162      22.585   4.704   1.211  1.00 97.37           N  
ATOM   2593  H   PHE A 162      22.145   3.826   0.976  1.00 97.37           H  
ATOM   2594  CA  PHE A 162      21.870   5.892   0.767  1.00 97.37           C  
ATOM   2595  HA  PHE A 162      22.122   6.731   1.414  1.00 97.37           H  
ATOM   2596  C   PHE A 162      20.365   5.639   0.879  1.00 97.37           C  
ATOM   2597  CB  PHE A 162      22.268   6.224  -0.682  1.00 97.37           C  
ATOM   2598  HB2 PHE A 162      21.772   7.148  -0.979  1.00 97.37           H  
ATOM   2599  HB3 PHE A 162      23.342   6.409  -0.715  1.00 97.37           H  
ATOM   2600  O   PHE A 162      19.927   4.499   0.837  1.00 97.37           O  
ATOM   2601  CG  PHE A 162      21.924   5.140  -1.694  1.00 97.37           C  
ATOM   2602  CD1 PHE A 162      22.852   4.120  -1.979  1.00 97.37           C  
ATOM   2603  HD1 PHE A 162      23.810   4.107  -1.480  1.00 97.37           H  
ATOM   2604  CD2 PHE A 162      20.659   5.121  -2.312  1.00 97.37           C  
ATOM   2605  HD2 PHE A 162      19.930   5.884  -2.083  1.00 97.37           H  
ATOM   2606  CE1 PHE A 162      22.513   3.081  -2.865  1.00 97.37           C  
ATOM   2607  HE1 PHE A 162      23.202   2.268  -3.036  1.00 97.37           H  
ATOM   2608  CE2 PHE A 162      20.322   4.085  -3.200  1.00 97.37           C  
ATOM   2609  HE2 PHE A 162      19.339   4.061  -3.647  1.00 97.37           H  
ATOM   2610  CZ  PHE A 162      21.245   3.061  -3.472  1.00 97.37           C  
ATOM   2611  HZ  PHE A 162      20.968   2.240  -4.117  1.00 97.37           H  
ATOM   2612  N   ASN A 163      19.569   6.704   0.937  1.00 97.90           N  
ATOM   2613  H   ASN A 163      19.985   7.624   0.967  1.00 97.90           H  
ATOM   2614  CA  ASN A 163      18.132   6.578   1.158  1.00 97.90           C  
ATOM   2615  HA  ASN A 163      17.967   5.767   1.868  1.00 97.90           H  
ATOM   2616  C   ASN A 163      17.385   6.211  -0.140  1.00 97.90           C  
ATOM   2617  CB  ASN A 163      17.656   7.886   1.816  1.00 97.90           C  
ATOM   2618  HB2 ASN A 163      18.252   8.046   2.715  1.00 97.90           H  
ATOM   2619  HB3 ASN A 163      17.807   8.723   1.135  1.00 97.90           H  
ATOM   2620  O   ASN A 163      17.184   7.061  -1.021  1.00 97.90           O  
ATOM   2621  CG  ASN A 163      16.196   7.851   2.224  1.00 97.90           C  
ATOM   2622  ND2 ASN A 163      15.794   8.637   3.193  1.00 97.90           N  
ATOM   2623 HD21 ASN A 163      14.844   8.498   3.507  1.00 97.90           H  
ATOM   2624 HD22 ASN A 163      16.461   9.190   3.712  1.00 97.90           H  
ATOM   2625  OD1 ASN A 163      15.363   7.185   1.639  1.00 97.90           O  
ATOM   2626  N   CYS A 164      16.898   4.972  -0.243  1.00 98.08           N  
ATOM   2627  H   CYS A 164      17.072   4.323   0.511  1.00 98.08           H  
ATOM   2628  CA  CYS A 164      16.139   4.502  -1.404  1.00 98.08           C  
ATOM   2629  HA  CYS A 164      16.750   4.634  -2.297  1.00 98.08           H  
ATOM   2630  C   CYS A 164      14.825   5.262  -1.616  1.00 98.08           C  
ATOM   2631  CB  CYS A 164      15.830   3.014  -1.243  1.00 98.08           C  
ATOM   2632  HB2 CYS A 164      15.074   2.721  -1.971  1.00 98.08           H  
ATOM   2633  HB3 CYS A 164      15.417   2.846  -0.248  1.00 98.08           H  
ATOM   2634  O   CYS A 164      14.368   5.383  -2.756  1.00 98.08           O  
ATOM   2635  SG  CYS A 164      17.259   1.934  -1.457  1.00 98.08           S  
ATOM   2636  N   ALA A 165      14.213   5.803  -0.558  1.00 98.12           N  
ATOM   2637  H   ALA A 165      14.668   5.739   0.342  1.00 98.12           H  
ATOM   2638  CA  ALA A 165      12.983   6.585  -0.665  1.00 98.12           C  
ATOM   2639  HA  ALA A 165      12.281   6.016  -1.274  1.00 98.12           H  
ATOM   2640  C   ALA A 165      13.207   7.932  -1.370  1.00 98.12           C  
ATOM   2641  CB  ALA A 165      12.371   6.774   0.729  1.00 98.12           C  
ATOM   2642  HB1 ALA A 165      11.355   7.155   0.632  1.00 98.12           H  
ATOM   2643  HB2 ALA A 165      12.352   5.827   1.268  1.00 98.12           H  
ATOM   2644  HB3 ALA A 165      12.959   7.494   1.299  1.00 98.12           H  
ATOM   2645  O   ALA A 165      12.319   8.405  -2.087  1.00 98.12           O  
ATOM   2646  N   VAL A 166      14.399   8.525  -1.222  1.00 97.14           N  
ATOM   2647  H   VAL A 166      15.084   8.059  -0.644  1.00 97.14           H  
ATOM   2648  CA  VAL A 166      14.814   9.717  -1.981  1.00 97.14           C  
ATOM   2649  HA  VAL A 166      14.012  10.456  -1.947  1.00 97.14           H  
ATOM   2650  C   VAL A 166      15.032   9.350  -3.447  1.00 97.14           C  
ATOM   2651  CB  VAL A 166      16.082  10.361  -1.380  1.00 97.14           C  
ATOM   2652  HB  VAL A 166      16.877   9.618  -1.320  1.00 97.14           H  
ATOM   2653  O   VAL A 166      14.427   9.959  -4.335  1.00 97.14           O  
ATOM   2654  CG1 VAL A 166      16.586  11.539  -2.225  1.00 97.14           C  
ATOM   2655 HG11 VAL A 166      17.426  12.018  -1.722  1.00 97.14           H  
ATOM   2656 HG12 VAL A 166      15.787  12.264  -2.374  1.00 97.14           H  
ATOM   2657 HG13 VAL A 166      16.942  11.180  -3.192  1.00 97.14           H  
ATOM   2658  CG2 VAL A 166      15.806  10.896   0.030  1.00 97.14           C  
ATOM   2659 HG21 VAL A 166      15.072  11.701  -0.016  1.00 97.14           H  
ATOM   2660 HG22 VAL A 166      15.430  10.099   0.671  1.00 97.14           H  
ATOM   2661 HG23 VAL A 166      16.729  11.276   0.467  1.00 97.14           H  
ATOM   2662  N   GLU A 167      15.830   8.310  -3.710  1.00 95.76           N  
ATOM   2663  H   GLU A 167      16.308   7.857  -2.944  1.00 95.76           H  
ATOM   2664  CA  GLU A 167      16.153   7.894  -5.080  1.00 95.76           C  
ATOM   2665  HA  GLU A 167      16.542   8.762  -5.613  1.00 95.76           H  
ATOM   2666  C   GLU A 167      14.928   7.449  -5.876  1.00 95.76           C  
ATOM   2667  CB  GLU A 167      17.215   6.780  -5.077  1.00 95.76           C  
ATOM   2668  HB2 GLU A 167      17.282   6.357  -6.079  1.00 95.76           H  
ATOM   2669  HB3 GLU A 167      16.910   5.984  -4.398  1.00 95.76           H  
ATOM   2670  O   GLU A 167      14.835   7.735  -7.073  1.00 95.76           O  
ATOM   2671  CG  GLU A 167      18.607   7.290  -4.678  1.00 95.76           C  
ATOM   2672  HG2 GLU A 167      19.328   6.486  -4.824  1.00 95.76           H  
ATOM   2673  HG3 GLU A 167      18.593   7.543  -3.618  1.00 95.76           H  
ATOM   2674  CD  GLU A 167      19.042   8.520  -5.499  1.00 95.76           C  
ATOM   2675  OE1 GLU A 167      19.627   9.446  -4.898  1.00 95.76           O  
ATOM   2676  OE2 GLU A 167      18.693   8.609  -6.706  1.00 95.76           O  
ATOM   2677  N   SER A 168      13.957   6.840  -5.193  1.00 95.40           N  
ATOM   2678  H   SER A 168      14.148   6.610  -4.228  1.00 95.40           H  
ATOM   2679  CA  SER A 168      12.711   6.344  -5.778  1.00 95.40           C  
ATOM   2680  HA  SER A 168      12.902   6.129  -6.829  1.00 95.40           H  
ATOM   2681  C   SER A 168      11.554   7.350  -5.721  1.00 95.40           C  
ATOM   2682  CB  SER A 168      12.283   5.040  -5.104  1.00 95.40           C  
ATOM   2683  HB2 SER A 168      11.932   5.291  -4.103  1.00 95.40           H  
ATOM   2684  HB3 SER A 168      11.467   4.591  -5.671  1.00 95.40           H  
ATOM   2685  O   SER A 168      10.471   7.071  -6.234  1.00 95.40           O  
ATOM   2686  OG  SER A 168      13.343   4.109  -4.990  1.00 95.40           O  
ATOM   2687  HG  SER A 168      13.885   4.408  -4.256  1.00 95.40           H  
ATOM   2688  N   SER A 169      11.748   8.528  -5.111  1.00 96.00           N  
ATOM   2689  H   SER A 169      12.639   8.681  -4.662  1.00 96.00           H  
ATOM   2690  CA  SER A 169      10.711   9.566  -4.969  1.00 96.00           C  
ATOM   2691  HA  SER A 169      11.079  10.287  -4.239  1.00 96.00           H  
ATOM   2692  C   SER A 169       9.376   9.037  -4.410  1.00 96.00           C  
ATOM   2693  CB  SER A 169      10.506  10.317  -6.291  1.00 96.00           C  
ATOM   2694  HB2 SER A 169      10.120   9.628  -7.043  1.00 96.00           H  
ATOM   2695  HB3 SER A 169       9.781  11.117  -6.144  1.00 96.00           H  
ATOM   2696  O   SER A 169       8.302   9.391  -4.896  1.00 96.00           O  
ATOM   2697  OG  SER A 169      11.725  10.879  -6.747  1.00 96.00           O  
ATOM   2698  HG  SER A 169      12.414  10.551  -6.164  1.00 96.00           H  
ATOM   2699  N   GLY A 170       9.439   8.173  -3.395  1.00 97.29           N  
ATOM   2700  H   GLY A 170      10.347   7.939  -3.022  1.00 97.29           H  
ATOM   2701  CA  GLY A 170       8.265   7.569  -2.759  1.00 97.29           C  
ATOM   2702  HA2 GLY A 170       7.577   8.353  -2.442  1.00 97.29           H  
ATOM   2703  HA3 GLY A 170       7.745   6.933  -3.476  1.00 97.29           H  
ATOM   2704  C   GLY A 170       8.653   6.726  -1.549  1.00 97.29           C  
ATOM   2705  O   GLY A 170       9.804   6.315  -1.427  1.00 97.29           O  
ATOM   2706  N   ALA A 171       7.713   6.459  -0.647  1.00 98.54           N  
ATOM   2707  H   ALA A 171       6.766   6.771  -0.807  1.00 98.54           H  
ATOM   2708  CA  ALA A 171       7.964   5.610   0.518  1.00 98.54           C  
ATOM   2709  HA  ALA A 171       9.022   5.651   0.777  1.00 98.54           H  
ATOM   2710  C   ALA A 171       7.589   4.152   0.253  1.00 98.54           C  
ATOM   2711  CB  ALA A 171       7.177   6.140   1.702  1.00 98.54           C  
ATOM   2712  HB1 ALA A 171       7.388   7.198   1.856  1.00 98.54           H  
ATOM   2713  HB2 ALA A 171       7.466   5.568   2.584  1.00 98.54           H  
ATOM   2714  HB3 ALA A 171       6.113   5.980   1.529  1.00 98.54           H  
ATOM   2715  O   ALA A 171       6.584   3.887  -0.408  1.00 98.54           O  
ATOM   2716  N   TRP A 172       8.355   3.208   0.794  1.00 98.55           N  
ATOM   2717  H   TRP A 172       9.114   3.473   1.405  1.00 98.55           H  
ATOM   2718  CA  TRP A 172       8.110   1.781   0.588  1.00 98.55           C  
ATOM   2719  HA  TRP A 172       7.044   1.587   0.705  1.00 98.55           H  
ATOM   2720  C   TRP A 172       8.853   0.918   1.615  1.00 98.55           C  
ATOM   2721  CB  TRP A 172       8.535   1.412  -0.844  1.00 98.55           C  
ATOM   2722  HB2 TRP A 172       8.327   2.237  -1.525  1.00 98.55           H  
ATOM   2723  HB3 TRP A 172       9.613   1.246  -0.855  1.00 98.55           H  
ATOM   2724  O   TRP A 172       9.633   1.429   2.417  1.00 98.55           O  
ATOM   2725  CG  TRP A 172       7.857   0.213  -1.413  1.00 98.55           C  
ATOM   2726  CD1 TRP A 172       8.490  -0.857  -1.924  1.00 98.55           C  
ATOM   2727  HD1 TRP A 172       9.564  -0.955  -1.982  1.00 98.55           H  
ATOM   2728  CD2 TRP A 172       6.433  -0.044  -1.602  1.00 98.55           C  
ATOM   2729  CE2 TRP A 172       6.281  -1.322  -2.215  1.00 98.55           C  
ATOM   2730  CE3 TRP A 172       5.253   0.684  -1.350  1.00 98.55           C  
ATOM   2731  HE3 TRP A 172       5.335   1.662  -0.900  1.00 98.55           H  
ATOM   2732  NE1 TRP A 172       7.562  -1.780  -2.368  1.00 98.55           N  
ATOM   2733  HE1 TRP A 172       7.812  -2.627  -2.858  1.00 98.55           H  
ATOM   2734  CH2 TRP A 172       3.882  -1.101  -2.300  1.00 98.55           C  
ATOM   2735  HH2 TRP A 172       2.913  -1.494  -2.571  1.00 98.55           H  
ATOM   2736  CZ2 TRP A 172       5.036  -1.847  -2.572  1.00 98.55           C  
ATOM   2737  HZ2 TRP A 172       4.974  -2.810  -3.059  1.00 98.55           H  
ATOM   2738  CZ3 TRP A 172       3.989   0.162  -1.689  1.00 98.55           C  
ATOM   2739  HZ3 TRP A 172       3.096   0.733  -1.484  1.00 98.55           H  
ATOM   2740  N   TRP A 173       8.630  -0.395   1.573  1.00 98.67           N  
ATOM   2741  H   TRP A 173       7.981  -0.742   0.881  1.00 98.67           H  
ATOM   2742  CA  TRP A 173       9.393  -1.391   2.334  1.00 98.67           C  
ATOM   2743  HA  TRP A 173       9.708  -0.956   3.282  1.00 98.67           H  
ATOM   2744  C   TRP A 173      10.662  -1.801   1.581  1.00 98.67           C  
ATOM   2745  CB  TRP A 173       8.494  -2.589   2.649  1.00 98.67           C  
ATOM   2746  HB2 TRP A 173       8.118  -3.015   1.719  1.00 98.67           H  
ATOM   2747  HB3 TRP A 173       9.086  -3.356   3.148  1.00 98.67           H  
ATOM   2748  O   TRP A 173      10.739  -2.898   1.034  1.00 98.67           O  
ATOM   2749  CG  TRP A 173       7.335  -2.266   3.527  1.00 98.67           C  
ATOM   2750  CD1 TRP A 173       7.381  -2.200   4.874  1.00 98.67           C  
ATOM   2751  HD1 TRP A 173       8.261  -2.382   5.473  1.00 98.67           H  
ATOM   2752  CD2 TRP A 173       5.964  -1.938   3.152  1.00 98.67           C  
ATOM   2753  CE2 TRP A 173       5.213  -1.728   4.348  1.00 98.67           C  
ATOM   2754  CE3 TRP A 173       5.286  -1.765   1.926  1.00 98.67           C  
ATOM   2755  HE3 TRP A 173       5.817  -1.923   0.998  1.00 98.67           H  
ATOM   2756  NE1 TRP A 173       6.124  -1.920   5.361  1.00 98.67           N  
ATOM   2757  HE1 TRP A 173       5.932  -1.848   6.350  1.00 98.67           H  
ATOM   2758  CH2 TRP A 173       3.221  -1.176   3.097  1.00 98.67           C  
ATOM   2759  HH2 TRP A 173       2.186  -0.869   3.067  1.00 98.67           H  
ATOM   2760  CZ2 TRP A 173       3.865  -1.353   4.333  1.00 98.67           C  
ATOM   2761  HZ2 TRP A 173       3.339  -1.175   5.260  1.00 98.67           H  
ATOM   2762  CZ3 TRP A 173       3.931  -1.384   1.899  1.00 98.67           C  
ATOM   2763  HZ3 TRP A 173       3.433  -1.245   0.950  1.00 98.67           H  
ATOM   2764  N   TYR A 174      11.627  -0.893   1.457  1.00 97.93           N  
ATOM   2765  H   TYR A 174      11.550  -0.024   1.966  1.00 97.93           H  
ATOM   2766  CA  TYR A 174      12.794  -1.112   0.600  1.00 97.93           C  
ATOM   2767  HA  TYR A 174      12.437  -1.456  -0.371  1.00 97.93           H  
ATOM   2768  C   TYR A 174      13.741  -2.195   1.142  1.00 97.93           C  
ATOM   2769  CB  TYR A 174      13.531   0.209   0.375  1.00 97.93           C  
ATOM   2770  HB2 TYR A 174      13.801   0.617   1.349  1.00 97.93           H  
ATOM   2771  HB3 TYR A 174      14.459   0.010  -0.162  1.00 97.93           H  
ATOM   2772  O   TYR A 174      14.067  -2.220   2.328  1.00 97.93           O  
ATOM   2773  CG  TYR A 174      12.740   1.248  -0.396  1.00 97.93           C  
ATOM   2774  CD1 TYR A 174      12.484   1.079  -1.767  1.00 97.93           C  
ATOM   2775  HD1 TYR A 174      12.817   0.180  -2.265  1.00 97.93           H  
ATOM   2776  CD2 TYR A 174      12.257   2.389   0.263  1.00 97.93           C  
ATOM   2777  HD2 TYR A 174      12.441   2.492   1.323  1.00 97.93           H  
ATOM   2778  CE1 TYR A 174      11.785   2.060  -2.488  1.00 97.93           C  
ATOM   2779  HE1 TYR A 174      11.593   1.949  -3.545  1.00 97.93           H  
ATOM   2780  CE2 TYR A 174      11.539   3.370  -0.441  1.00 97.93           C  
ATOM   2781  HE2 TYR A 174      11.154   4.238   0.075  1.00 97.93           H  
ATOM   2782  OH  TYR A 174      10.605   4.120  -2.512  1.00 97.93           O  
ATOM   2783  HH  TYR A 174      10.395   4.887  -1.974  1.00 97.93           H  
ATOM   2784  CZ  TYR A 174      11.315   3.204  -1.821  1.00 97.93           C  
ATOM   2785  N   TYR A 175      14.200  -3.067   0.240  1.00 95.02           N  
ATOM   2786  H   TYR A 175      13.897  -2.933  -0.714  1.00 95.02           H  
ATOM   2787  CA  TYR A 175      15.356  -3.945   0.454  1.00 95.02           C  
ATOM   2788  HA  TYR A 175      15.534  -4.031   1.526  1.00 95.02           H  
ATOM   2789  C   TYR A 175      16.596  -3.258  -0.147  1.00 95.02           C  
ATOM   2790  CB  TYR A 175      15.056  -5.353  -0.099  1.00 95.02           C  
ATOM   2791  HB2 TYR A 175      14.166  -5.744   0.394  1.00 95.02           H  
ATOM   2792  HB3 TYR A 175      14.816  -5.265  -1.159  1.00 95.02           H  
ATOM   2793  O   TYR A 175      16.900  -2.131   0.229  1.00 95.02           O  
ATOM   2794  CG  TYR A 175      16.171  -6.375   0.081  1.00 95.02           C  
ATOM   2795  CD1 TYR A 175      16.561  -7.193  -0.999  1.00 95.02           C  
ATOM   2796  HD1 TYR A 175      16.041  -7.106  -1.941  1.00 95.02           H  
ATOM   2797  CD2 TYR A 175      16.837  -6.495   1.317  1.00 95.02           C  
ATOM   2798  HD2 TYR A 175      16.567  -5.857   2.145  1.00 95.02           H  
ATOM   2799  CE1 TYR A 175      17.612  -8.117  -0.831  1.00 95.02           C  
ATOM   2800  HE1 TYR A 175      17.934  -8.773  -1.627  1.00 95.02           H  
ATOM   2801  CE2 TYR A 175      17.885  -7.416   1.483  1.00 95.02           C  
ATOM   2802  HE2 TYR A 175      18.391  -7.493   2.435  1.00 95.02           H  
ATOM   2803  OH  TYR A 175      19.351  -9.049   0.510  1.00 95.02           O  
ATOM   2804  HH  TYR A 175      19.819  -8.902   1.335  1.00 95.02           H  
ATOM   2805  CZ  TYR A 175      18.293  -8.208   0.397  1.00 95.02           C  
ATOM   2806  N   HIS A 176      17.269  -3.873  -1.125  1.00 93.48           N  
ATOM   2807  H   HIS A 176      17.022  -4.829  -1.336  1.00 93.48           H  
ATOM   2808  CA  HIS A 176      18.182  -3.185  -2.045  1.00 93.48           C  
ATOM   2809  HA  HIS A 176      18.838  -2.528  -1.474  1.00 93.48           H  
ATOM   2810  C   HIS A 176      17.368  -2.299  -3.002  1.00 93.48           C  
ATOM   2811  CB  HIS A 176      19.051  -4.213  -2.785  1.00 93.48           C  
ATOM   2812  HB2 HIS A 176      18.435  -5.042  -3.133  1.00 93.48           H  
ATOM   2813  HB3 HIS A 176      19.489  -3.728  -3.657  1.00 93.48           H  
ATOM   2814  O   HIS A 176      17.093  -2.665  -4.148  1.00 93.48           O  
ATOM   2815  CG  HIS A 176      20.195  -4.727  -1.951  1.00 93.48           C  
ATOM   2816  CD2 HIS A 176      20.371  -5.976  -1.428  1.00 93.48           C  
ATOM   2817  HD2 HIS A 176      19.692  -6.809  -1.541  1.00 93.48           H  
ATOM   2818  ND1 HIS A 176      21.296  -3.998  -1.590  1.00 93.48           N  
ATOM   2819  HD1 HIS A 176      21.424  -3.017  -1.794  1.00 93.48           H  
ATOM   2820  CE1 HIS A 176      22.102  -4.763  -0.849  1.00 93.48           C  
ATOM   2821  HE1 HIS A 176      23.021  -4.423  -0.396  1.00 93.48           H  
ATOM   2822  NE2 HIS A 176      21.586  -6.001  -0.734  1.00 93.48           N  
ATOM   2823  N   CYS A 177      16.860  -1.192  -2.461  1.00 94.49           N  
ATOM   2824  H   CYS A 177      17.146  -0.978  -1.516  1.00 94.49           H  
ATOM   2825  CA  CYS A 177      15.780  -0.394  -3.021  1.00 94.49           C  
ATOM   2826  HA  CYS A 177      15.395   0.224  -2.210  1.00 94.49           H  
ATOM   2827  C   CYS A 177      14.570  -1.249  -3.426  1.00 94.49           C  
ATOM   2828  CB  CYS A 177      16.316   0.578  -4.082  1.00 94.49           C  
ATOM   2829  HB2 CYS A 177      15.480   1.153  -4.479  1.00 94.49           H  
ATOM   2830  HB3 CYS A 177      16.765   0.010  -4.898  1.00 94.49           H  
ATOM   2831  O   CYS A 177      13.980  -1.918  -2.572  1.00 94.49           O  
ATOM   2832  SG  CYS A 177      17.540   1.779  -3.484  1.00 94.49           S  
ATOM   2833  N   SER A 178      14.110  -1.166  -4.674  1.00 92.98           N  
ATOM   2834  H   SER A 178      14.679  -0.738  -5.390  1.00 92.98           H  
ATOM   2835  CA  SER A 178      12.807  -1.699  -5.068  1.00 92.98           C  
ATOM   2836  HA  SER A 178      12.430  -2.343  -4.273  1.00 92.98           H  
ATOM   2837  C   SER A 178      12.874  -2.567  -6.319  1.00 92.98           C  
ATOM   2838  CB  SER A 178      11.773  -0.575  -5.233  1.00 92.98           C  
ATOM   2839  HB2 SER A 178      10.945  -0.958  -5.829  1.00 92.98           H  
ATOM   2840  HB3 SER A 178      11.394  -0.296  -4.250  1.00 92.98           H  
ATOM   2841  O   SER A 178      13.460  -2.180  -7.321  1.00 92.98           O  
ATOM   2842  OG  SER A 178      12.257   0.582  -5.883  1.00 92.98           O  
ATOM   2843  HG  SER A 178      13.017   0.933  -5.413  1.00 92.98           H  
ATOM   2844  N   THR A 179      12.218  -3.728  -6.240  1.00 94.95           N  
ATOM   2845  H   THR A 179      11.978  -4.079  -5.324  1.00 94.95           H  
ATOM   2846  CA  THR A 179      11.650  -4.452  -7.398  1.00 94.95           C  
ATOM   2847  HA  THR A 179      12.175  -4.104  -8.288  1.00 94.95           H  
ATOM   2848  C   THR A 179      10.165  -4.137  -7.624  1.00 94.95           C  
ATOM   2849  CB  THR A 179      11.839  -5.975  -7.279  1.00 94.95           C  
ATOM   2850  HB  THR A 179      11.404  -6.463  -8.151  1.00 94.95           H  
ATOM   2851  O   THR A 179       9.507  -4.624  -8.541  1.00 94.95           O  
ATOM   2852  CG2 THR A 179      13.315  -6.357  -7.192  1.00 94.95           C  
ATOM   2853 HG21 THR A 179      13.849  -5.888  -8.018  1.00 94.95           H  
ATOM   2854 HG22 THR A 179      13.403  -7.439  -7.291  1.00 94.95           H  
ATOM   2855 HG23 THR A 179      13.742  -6.020  -6.247  1.00 94.95           H  
ATOM   2856  OG1 THR A 179      11.241  -6.496  -6.106  1.00 94.95           O  
ATOM   2857  HG1 THR A 179      10.302  -6.616  -6.264  1.00 94.95           H  
ATOM   2858  N   SER A 180       9.587  -3.354  -6.723  1.00 96.66           N  
ATOM   2859  H   SER A 180      10.181  -2.956  -6.009  1.00 96.66           H  
ATOM   2860  CA  SER A 180       8.254  -2.781  -6.824  1.00 96.66           C  
ATOM   2861  HA  SER A 180       8.078  -2.480  -7.857  1.00 96.66           H  
ATOM   2862  C   SER A 180       8.198  -1.546  -5.938  1.00 96.66           C  
ATOM   2863  CB  SER A 180       7.166  -3.781  -6.411  1.00 96.66           C  
ATOM   2864  HB2 SER A 180       7.153  -4.614  -7.113  1.00 96.66           H  
ATOM   2865  HB3 SER A 180       6.199  -3.281  -6.456  1.00 96.66           H  
ATOM   2866  O   SER A 180       8.847  -1.505  -4.888  1.00 96.66           O  
ATOM   2867  OG  SER A 180       7.367  -4.276  -5.099  1.00 96.66           O  
ATOM   2868  HG  SER A 180       7.793  -5.133  -5.178  1.00 96.66           H  
ATOM   2869  N   ASN A 181       7.422  -0.551  -6.357  1.00 97.29           N  
ATOM   2870  H   ASN A 181       6.995  -0.649  -7.267  1.00 97.29           H  
ATOM   2871  CA  ASN A 181       7.050   0.604  -5.550  1.00 97.29           C  
ATOM   2872  HA  ASN A 181       6.860   0.287  -4.525  1.00 97.29           H  
ATOM   2873  C   ASN A 181       5.775   1.215  -6.135  1.00 97.29           C  
ATOM   2874  CB  ASN A 181       8.198   1.628  -5.544  1.00 97.29           C  
ATOM   2875  HB2 ASN A 181       9.098   1.170  -5.134  1.00 97.29           H  
ATOM   2876  HB3 ASN A 181       8.401   1.949  -6.565  1.00 97.29           H  
ATOM   2877  O   ASN A 181       5.809   1.845  -7.191  1.00 97.29           O  
ATOM   2878  CG  ASN A 181       7.884   2.868  -4.736  1.00 97.29           C  
ATOM   2879  ND2 ASN A 181       8.802   3.796  -4.701  1.00 97.29           N  
ATOM   2880 HD21 ASN A 181       8.681   4.539  -4.027  1.00 97.29           H  
ATOM   2881 HD22 ASN A 181       9.711   3.617  -5.104  1.00 97.29           H  
ATOM   2882  OD1 ASN A 181       6.815   3.040  -4.168  1.00 97.29           O  
ATOM   2883  N   LEU A 182       4.643   1.053  -5.450  1.00 98.03           N  
ATOM   2884  H   LEU A 182       4.676   0.532  -4.585  1.00 98.03           H  
ATOM   2885  CA  LEU A 182       3.351   1.597  -5.898  1.00 98.03           C  
ATOM   2886  HA  LEU A 182       3.372   1.702  -6.983  1.00 98.03           H  
ATOM   2887  C   LEU A 182       3.076   3.012  -5.364  1.00 98.03           C  
ATOM   2888  CB  LEU A 182       2.237   0.601  -5.546  1.00 98.03           C  
ATOM   2889  HB2 LEU A 182       1.287   1.000  -5.902  1.00 98.03           H  
ATOM   2890  HB3 LEU A 182       2.178   0.510  -4.462  1.00 98.03           H  
ATOM   2891  O   LEU A 182       2.083   3.645  -5.727  1.00 98.03           O  
ATOM   2892  CG  LEU A 182       2.436  -0.799  -6.155  1.00 98.03           C  
ATOM   2893  HG  LEU A 182       3.358  -1.238  -5.774  1.00 98.03           H  
ATOM   2894  CD1 LEU A 182       1.283  -1.696  -5.725  1.00 98.03           C  
ATOM   2895 HD11 LEU A 182       1.227  -1.736  -4.637  1.00 98.03           H  
ATOM   2896 HD12 LEU A 182       0.337  -1.329  -6.121  1.00 98.03           H  
ATOM   2897 HD13 LEU A 182       1.470  -2.703  -6.098  1.00 98.03           H  
ATOM   2898  CD2 LEU A 182       2.501  -0.774  -7.686  1.00 98.03           C  
ATOM   2899 HD21 LEU A 182       1.617  -0.286  -8.097  1.00 98.03           H  
ATOM   2900 HD22 LEU A 182       2.554  -1.795  -8.065  1.00 98.03           H  
ATOM   2901 HD23 LEU A 182       3.401  -0.257  -8.018  1.00 98.03           H  
ATOM   2902  N   ASN A 183       3.982   3.528  -4.537  1.00 98.14           N  
ATOM   2903  H   ASN A 183       4.790   2.966  -4.311  1.00 98.14           H  
ATOM   2904  CA  ASN A 183       3.945   4.861  -3.945  1.00 98.14           C  
ATOM   2905  HA  ASN A 183       2.947   5.289  -4.044  1.00 98.14           H  
ATOM   2906  C   ASN A 183       4.922   5.832  -4.622  1.00 98.14           C  
ATOM   2907  CB  ASN A 183       4.259   4.709  -2.460  1.00 98.14           C  
ATOM   2908  HB2 ASN A 183       4.385   5.693  -2.009  1.00 98.14           H  
ATOM   2909  HB3 ASN A 183       5.205   4.175  -2.370  1.00 98.14           H  
ATOM   2910  O   ASN A 183       5.069   6.967  -4.172  1.00 98.14           O  
ATOM   2911  CG  ASN A 183       3.200   3.969  -1.670  1.00 98.14           C  
ATOM   2912  ND2 ASN A 183       3.560   3.552  -0.482  1.00 98.14           N  
ATOM   2913 HD21 ASN A 183       2.887   3.054   0.083  1.00 98.14           H  
ATOM   2914 HD22 ASN A 183       4.517   3.703  -0.194  1.00 98.14           H  
ATOM   2915  OD1 ASN A 183       2.067   3.766  -2.095  1.00 98.14           O  
ATOM   2916  N   GLY A 184       5.576   5.406  -5.706  1.00 95.65           N  
ATOM   2917  H   GLY A 184       5.497   4.431  -5.958  1.00 95.65           H  
ATOM   2918  CA  GLY A 184       6.409   6.273  -6.529  1.00 95.65           C  
ATOM   2919  HA2 GLY A 184       6.847   5.694  -7.342  1.00 95.65           H  
ATOM   2920  HA3 GLY A 184       7.223   6.670  -5.922  1.00 95.65           H  
ATOM   2921  C   GLY A 184       5.625   7.449  -7.119  1.00 95.65           C  
ATOM   2922  O   GLY A 184       4.389   7.555  -7.020  1.00 95.65           O  
ATOM   2923  N   LYS A 185       6.354   8.343  -7.781  1.00 94.20           N  
ATOM   2924  H   LYS A 185       7.346   8.181  -7.879  1.00 94.20           H  
ATOM   2925  CA  LYS A 185       5.774   9.537  -8.390  1.00 94.20           C  
ATOM   2926  HA  LYS A 185       5.176  10.029  -7.623  1.00 94.20           H  
ATOM   2927  C   LYS A 185       4.853   9.160  -9.552  1.00 94.20           C  
ATOM   2928  CB  LYS A 185       6.902  10.488  -8.796  1.00 94.20           C  
ATOM   2929  HB2 LYS A 185       7.463  10.059  -9.627  1.00 94.20           H  
ATOM   2930  HB3 LYS A 185       7.575  10.610  -7.947  1.00 94.20           H  
ATOM   2931  O   LYS A 185       5.212   8.360 -10.419  1.00 94.20           O  
ATOM   2932  CG  LYS A 185       6.354  11.860  -9.197  1.00 94.20           C  
ATOM   2933  HG2 LYS A 185       5.759  11.768 -10.106  1.00 94.20           H  
ATOM   2934  HG3 LYS A 185       5.721  12.238  -8.394  1.00 94.20           H  
ATOM   2935  CD  LYS A 185       7.493  12.849  -9.443  1.00 94.20           C  
ATOM   2936  HD2 LYS A 185       8.114  12.909  -8.549  1.00 94.20           H  
ATOM   2937  HD3 LYS A 185       8.094  12.511 -10.287  1.00 94.20           H  
ATOM   2938  CE  LYS A 185       6.893  14.221  -9.751  1.00 94.20           C  
ATOM   2939  HE2 LYS A 185       6.219  14.490  -8.938  1.00 94.20           H  
ATOM   2940  HE3 LYS A 185       6.299  14.147 -10.662  1.00 94.20           H  
ATOM   2941  NZ  LYS A 185       7.948  15.251  -9.894  1.00 94.20           N  
ATOM   2942  HZ1 LYS A 185       8.479  15.320  -9.038  1.00 94.20           H  
ATOM   2943  HZ2 LYS A 185       8.567  15.018 -10.658  1.00 94.20           H  
ATOM   2944  HZ3 LYS A 185       7.526  16.150 -10.079  1.00 94.20           H  
ATOM   2945  N   TRP A 186       3.667   9.767  -9.572  1.00 93.42           N  
ATOM   2946  H   TRP A 186       3.471  10.467  -8.871  1.00 93.42           H  
ATOM   2947  CA  TRP A 186       2.721   9.611 -10.676  1.00 93.42           C  
ATOM   2948  HA  TRP A 186       2.522   8.549 -10.819  1.00 93.42           H  
ATOM   2949  C   TRP A 186       3.317  10.169 -11.973  1.00 93.42           C  
ATOM   2950  CB  TRP A 186       1.401  10.305 -10.336  1.00 93.42           C  
ATOM   2951  HB2 TRP A 186       1.108  10.044  -9.320  1.00 93.42           H  
ATOM   2952  HB3 TRP A 186       1.541  11.386 -10.368  1.00 93.42           H  
ATOM   2953  O   TRP A 186       3.980  11.205 -11.945  1.00 93.42           O  
ATOM   2954  CG  TRP A 186       0.271   9.928 -11.235  1.00 93.42           C  
ATOM   2955  CD1 TRP A 186      -0.168  10.644 -12.293  1.00 93.42           C  
ATOM   2956  HD1 TRP A 186       0.240  11.587 -12.627  1.00 93.42           H  
ATOM   2957  CD2 TRP A 186      -0.562   8.729 -11.191  1.00 93.42           C  
ATOM   2958  CE2 TRP A 186      -1.532   8.819 -12.236  1.00 93.42           C  
ATOM   2959  CE3 TRP A 186      -0.568   7.559 -10.397  1.00 93.42           C  
ATOM   2960  HE3 TRP A 186       0.176   7.435  -9.624  1.00 93.42           H  
ATOM   2961  NE1 TRP A 186      -1.222   9.990 -12.897  1.00 93.42           N  
ATOM   2962  HE1 TRP A 186      -1.624  10.306 -13.768  1.00 93.42           H  
ATOM   2963  CH2 TRP A 186      -2.494   6.691 -11.621  1.00 93.42           C  
ATOM   2964  HH2 TRP A 186      -3.227   5.913 -11.770  1.00 93.42           H  
ATOM   2965  CZ2 TRP A 186      -2.504   7.832 -12.437  1.00 93.42           C  
ATOM   2966  HZ2 TRP A 186      -3.236   7.932 -13.225  1.00 93.42           H  
ATOM   2967  CZ3 TRP A 186      -1.504   6.537 -10.640  1.00 93.42           C  
ATOM   2968  HZ3 TRP A 186      -1.461   5.603 -10.098  1.00 93.42           H  
ATOM   2969  N   GLU A 187       3.095   9.481 -13.094  1.00 86.37           N  
ATOM   2970  H   GLU A 187       2.454   8.702 -13.041  1.00 86.37           H  
ATOM   2971  CA  GLU A 187       3.526   9.922 -14.433  1.00 86.37           C  
ATOM   2972  HA  GLU A 187       3.424   9.060 -15.092  1.00 86.37           H  
ATOM   2973  C   GLU A 187       5.016  10.305 -14.567  1.00 86.37           C  
ATOM   2974  CB  GLU A 187       2.562  10.995 -14.968  1.00 86.37           C  
ATOM   2975  HB2 GLU A 187       2.376  11.743 -14.198  1.00 86.37           H  
ATOM   2976  HB3 GLU A 187       2.998  11.489 -15.836  1.00 86.37           H  
ATOM   2977  O   GLU A 187       5.379  11.195 -15.334  1.00 86.37           O  
ATOM   2978  CG  GLU A 187       1.243  10.360 -15.420  1.00 86.37           C  
ATOM   2979  HG2 GLU A 187       0.847   9.733 -14.621  1.00 86.37           H  
ATOM   2980  HG3 GLU A 187       1.444   9.704 -16.267  1.00 86.37           H  
ATOM   2981  CD  GLU A 187       0.205  11.408 -15.838  1.00 86.37           C  
ATOM   2982  OE1 GLU A 187      -0.992  11.049 -15.806  1.00 86.37           O  
ATOM   2983  OE2 GLU A 187       0.616  12.529 -16.209  1.00 86.37           O  
ATOM   2984  N   ASN A 188       5.906   9.602 -13.861  1.00 84.51           N  
ATOM   2985  H   ASN A 188       5.566   8.906 -13.214  1.00 84.51           H  
ATOM   2986  CA  ASN A 188       7.353   9.750 -14.027  1.00 84.51           C  
ATOM   2987  HA  ASN A 188       7.555  10.745 -14.422  1.00 84.51           H  
ATOM   2988  C   ASN A 188       7.905   8.736 -15.051  1.00 84.51           C  
ATOM   2989  CB  ASN A 188       8.000   9.673 -12.635  1.00 84.51           C  
ATOM   2990  HB2 ASN A 188       7.402  10.276 -11.952  1.00 84.51           H  
ATOM   2991  HB3 ASN A 188       7.996   8.646 -12.270  1.00 84.51           H  
ATOM   2992  O   ASN A 188       7.545   7.558 -15.022  1.00 84.51           O  
ATOM   2993  CG  ASN A 188       9.422  10.199 -12.603  1.00 84.51           C  
ATOM   2994  ND2 ASN A 188       9.835  10.770 -11.499  1.00 84.51           N  
ATOM   2995 HD21 ASN A 188       9.303  10.617 -10.654  1.00 84.51           H  
ATOM   2996 HD22 ASN A 188      10.808  11.041 -11.498  1.00 84.51           H  
ATOM   2997  OD1 ASN A 188      10.186  10.133 -13.547  1.00 84.51           O  
ATOM   2998  N   ASP A 189       8.780   9.182 -15.955  1.00 83.70           N  
ATOM   2999  H   ASP A 189       9.033  10.160 -15.945  1.00 83.70           H  
ATOM   3000  CA  ASP A 189       9.439   8.312 -16.943  1.00 83.70           C  
ATOM   3001  HA  ASP A 189       8.756   7.512 -17.226  1.00 83.70           H  
ATOM   3002  C   ASP A 189      10.681   7.607 -16.407  1.00 83.70           C  
ATOM   3003  CB  ASP A 189       9.798   9.114 -18.201  1.00 83.70           C  
ATOM   3004  HB2 ASP A 189      10.504   8.545 -18.805  1.00 83.70           H  
ATOM   3005  HB3 ASP A 189      10.265  10.058 -17.920  1.00 83.70           H  
ATOM   3006  O   ASP A 189      11.054   6.545 -16.906  1.00 83.70           O  
ATOM   3007  CG  ASP A 189       8.557   9.355 -19.041  1.00 83.70           C  
ATOM   3008  OD1 ASP A 189       7.754   8.400 -19.180  1.00 83.70           O  
ATOM   3009  OD2 ASP A 189       8.316  10.505 -19.459  1.00 83.70           O  
ATOM   3010  N   THR A 190      11.306   8.148 -15.363  1.00 87.69           N  
ATOM   3011  H   THR A 190      10.949   9.002 -14.960  1.00 87.69           H  
ATOM   3012  CA  THR A 190      12.435   7.489 -14.714  1.00 87.69           C  
ATOM   3013  HA  THR A 190      13.142   7.177 -15.482  1.00 87.69           H  
ATOM   3014  C   THR A 190      11.927   6.258 -13.972  1.00 87.69           C  
ATOM   3015  CB  THR A 190      13.165   8.443 -13.763  1.00 87.69           C  
ATOM   3016  HB  THR A 190      12.489   8.775 -12.975  1.00 87.69           H  
ATOM   3017  O   THR A 190      11.217   6.386 -12.975  1.00 87.69           O  
ATOM   3018  CG2 THR A 190      14.399   7.797 -13.131  1.00 87.69           C  
ATOM   3019 HG21 THR A 190      14.928   8.527 -12.518  1.00 87.69           H  
ATOM   3020 HG22 THR A 190      15.067   7.421 -13.906  1.00 87.69           H  
ATOM   3021 HG23 THR A 190      14.098   6.973 -12.484  1.00 87.69           H  
ATOM   3022  OG1 THR A 190      13.626   9.571 -14.467  1.00 87.69           O  
ATOM   3023  HG1 THR A 190      14.513   9.772 -14.159  1.00 87.69           H  
ATOM   3024  N   TYR A 191      12.321   5.067 -14.436  1.00 82.32           N  
ATOM   3025  H   TYR A 191      12.827   5.056 -15.310  1.00 82.32           H  
ATOM   3026  CA  TYR A 191      11.853   3.779 -13.910  1.00 82.32           C  
ATOM   3027  HA  TYR A 191      10.803   3.661 -14.180  1.00 82.32           H  
ATOM   3028  C   TYR A 191      11.941   3.672 -12.381  1.00 82.32           C  
ATOM   3029  CB  TYR A 191      12.644   2.638 -14.563  1.00 82.32           C  
ATOM   3030  HB2 TYR A 191      12.599   2.746 -15.646  1.00 82.32           H  
ATOM   3031  HB3 TYR A 191      13.692   2.701 -14.267  1.00 82.32           H  
ATOM   3032  O   TYR A 191      10.968   3.310 -11.731  1.00 82.32           O  
ATOM   3033  CG  TYR A 191      12.102   1.276 -14.182  1.00 82.32           C  
ATOM   3034  CD1 TYR A 191      12.538   0.625 -13.009  1.00 82.32           C  
ATOM   3035  HD1 TYR A 191      13.301   1.061 -12.380  1.00 82.32           H  
ATOM   3036  CD2 TYR A 191      11.120   0.683 -14.993  1.00 82.32           C  
ATOM   3037  HD2 TYR A 191      10.875   1.142 -15.939  1.00 82.32           H  
ATOM   3038  CE1 TYR A 191      11.947  -0.590 -12.616  1.00 82.32           C  
ATOM   3039  HE1 TYR A 191      12.243  -1.088 -11.704  1.00 82.32           H  
ATOM   3040  CE2 TYR A 191      10.518  -0.525 -14.597  1.00 82.32           C  
ATOM   3041  HE2 TYR A 191       9.791  -1.035 -15.212  1.00 82.32           H  
ATOM   3042  OH  TYR A 191      10.277  -2.267 -13.034  1.00 82.32           O  
ATOM   3043  HH  TYR A 191      10.645  -2.676 -12.247  1.00 82.32           H  
ATOM   3044  CZ  TYR A 191      10.921  -1.146 -13.401  1.00 82.32           C  
ATOM   3045  N   ALA A 192      13.073   4.065 -11.795  1.00 86.93           N  
ATOM   3046  H   ALA A 192      13.861   4.321 -12.372  1.00 86.93           H  
ATOM   3047  CA  ALA A 192      13.263   4.008 -10.346  1.00 86.93           C  
ATOM   3048  HA  ALA A 192      13.080   2.989 -10.004  1.00 86.93           H  
ATOM   3049  C   ALA A 192      12.302   4.927  -9.567  1.00 86.93           C  
ATOM   3050  CB  ALA A 192      14.726   4.362 -10.055  1.00 86.93           C  
ATOM   3051  HB1 ALA A 192      14.903   4.296  -8.981  1.00 86.93           H  
ATOM   3052  HB2 ALA A 192      14.947   5.377 -10.383  1.00 86.93           H  
ATOM   3053  HB3 ALA A 192      15.390   3.658 -10.557  1.00 86.93           H  
ATOM   3054  O   ALA A 192      11.987   4.652  -8.417  1.00 86.93           O  
ATOM   3055  N   ARG A 193      11.813   6.012 -10.187  1.00 92.18           N  
ATOM   3056  H   ARG A 193      11.990   6.100 -11.177  1.00 92.18           H  
ATOM   3057  CA  ARG A 193      11.020   7.067  -9.529  1.00 92.18           C  
ATOM   3058  HA  ARG A 193      11.113   6.933  -8.451  1.00 92.18           H  
ATOM   3059  C   ARG A 193       9.520   6.993  -9.790  1.00 92.18           C  
ATOM   3060  CB  ARG A 193      11.581   8.450  -9.885  1.00 92.18           C  
ATOM   3061  HB2 ARG A 193      10.922   9.221  -9.486  1.00 92.18           H  
ATOM   3062  HB3 ARG A 193      11.640   8.555 -10.968  1.00 92.18           H  
ATOM   3063  O   ARG A 193       8.781   7.862  -9.326  1.00 92.18           O  
ATOM   3064  CG  ARG A 193      12.955   8.651  -9.254  1.00 92.18           C  
ATOM   3065  HG2 ARG A 193      13.643   7.879  -9.598  1.00 92.18           H  
ATOM   3066  HG3 ARG A 193      12.827   8.570  -8.175  1.00 92.18           H  
ATOM   3067  CD  ARG A 193      13.545  10.024  -9.567  1.00 92.18           C  
ATOM   3068  HD2 ARG A 193      12.866  10.793  -9.198  1.00 92.18           H  
ATOM   3069  HD3 ARG A 193      13.663  10.123 -10.646  1.00 92.18           H  
ATOM   3070  NE  ARG A 193      14.850  10.161  -8.904  1.00 92.18           N  
ATOM   3071  HE  ARG A 193      15.117   9.401  -8.296  1.00 92.18           H  
ATOM   3072  NH1 ARG A 193      15.407  12.242  -9.685  1.00 92.18           N  
ATOM   3073 HH11 ARG A 193      14.501  12.295 -10.128  1.00 92.18           H  
ATOM   3074 HH12 ARG A 193      16.069  13.004  -9.707  1.00 92.18           H  
ATOM   3075  NH2 ARG A 193      16.835  11.126  -8.362  1.00 92.18           N  
ATOM   3076 HH21 ARG A 193      17.104  10.302  -7.843  1.00 92.18           H  
ATOM   3077 HH22 ARG A 193      17.505  11.882  -8.375  1.00 92.18           H  
ATOM   3078  CZ  ARG A 193      15.690  11.174  -8.983  1.00 92.18           C  
ATOM   3079  N   ARG A 194       9.068   6.016 -10.576  1.00 93.32           N  
ATOM   3080  H   ARG A 194       9.733   5.311 -10.859  1.00 93.32           H  
ATOM   3081  CA  ARG A 194       7.664   5.855 -10.978  1.00 93.32           C  
ATOM   3082  HA  ARG A 194       7.120   6.763 -10.718  1.00 93.32           H  
ATOM   3083  C   ARG A 194       6.992   4.724 -10.209  1.00 93.32           C  
ATOM   3084  CB  ARG A 194       7.583   5.697 -12.507  1.00 93.32           C  
ATOM   3085  HB2 ARG A 194       6.565   5.905 -12.836  1.00 93.32           H  
ATOM   3086  HB3 ARG A 194       8.249   6.438 -12.948  1.00 93.32           H  
ATOM   3087  O   ARG A 194       7.665   3.904  -9.586  1.00 93.32           O  
ATOM   3088  CG  ARG A 194       7.997   4.316 -13.026  1.00 93.32           C  
ATOM   3089  HG2 ARG A 194       8.971   4.064 -12.605  1.00 93.32           H  
ATOM   3090  HG3 ARG A 194       7.276   3.567 -12.699  1.00 93.32           H  
ATOM   3091  CD  ARG A 194       8.103   4.277 -14.552  1.00 93.32           C  
ATOM   3092  HD2 ARG A 194       7.144   4.584 -14.970  1.00 93.32           H  
ATOM   3093  HD3 ARG A 194       8.866   4.986 -14.874  1.00 93.32           H  
ATOM   3094  NE  ARG A 194       8.446   2.919 -15.025  1.00 93.32           N  
ATOM   3095  HE  ARG A 194       8.749   2.260 -14.322  1.00 93.32           H  
ATOM   3096  NH1 ARG A 194       7.925   3.220 -17.246  1.00 93.32           N  
ATOM   3097 HH11 ARG A 194       7.693   2.837 -18.151  1.00 93.32           H  
ATOM   3098 HH12 ARG A 194       7.912   4.220 -17.101  1.00 93.32           H  
ATOM   3099  NH2 ARG A 194       8.409   1.181 -16.491  1.00 93.32           N  
ATOM   3100 HH21 ARG A 194       8.655   0.554 -15.739  1.00 93.32           H  
ATOM   3101 HH22 ARG A 194       8.121   0.806 -17.383  1.00 93.32           H  
ATOM   3102  CZ  ARG A 194       8.265   2.451 -16.248  1.00 93.32           C  
ATOM   3103  N   LEU A 195       5.664   4.655 -10.309  1.00 95.06           N  
ATOM   3104  H   LEU A 195       5.177   5.374 -10.825  1.00 95.06           H  
ATOM   3105  CA  LEU A 195       4.925   3.461  -9.902  1.00 95.06           C  
ATOM   3106  HA  LEU A 195       5.158   3.253  -8.858  1.00 95.06           H  
ATOM   3107  C   LEU A 195       5.387   2.289 -10.770  1.00 95.06           C  
ATOM   3108  CB  LEU A 195       3.402   3.623 -10.035  1.00 95.06           C  
ATOM   3109  HB2 LEU A 195       2.967   2.638  -9.865  1.00 95.06           H  
ATOM   3110  HB3 LEU A 195       3.153   3.912 -11.056  1.00 95.06           H  
ATOM   3111  O   LEU A 195       5.216   2.329 -11.992  1.00 95.06           O  
ATOM   3112  CG  LEU A 195       2.738   4.594  -9.049  1.00 95.06           C  
ATOM   3113  HG  LEU A 195       3.099   4.406  -8.038  1.00 95.06           H  
ATOM   3114  CD1 LEU A 195       2.997   6.052  -9.419  1.00 95.06           C  
ATOM   3115 HD11 LEU A 195       2.395   6.712  -8.795  1.00 95.06           H  
ATOM   3116 HD12 LEU A 195       4.046   6.297  -9.249  1.00 95.06           H  
ATOM   3117 HD13 LEU A 195       2.741   6.221 -10.464  1.00 95.06           H  
ATOM   3118  CD2 LEU A 195       1.227   4.376  -9.099  1.00 95.06           C  
ATOM   3119 HD21 LEU A 195       0.985   3.381  -8.724  1.00 95.06           H  
ATOM   3120 HD22 LEU A 195       0.866   4.469 -10.123  1.00 95.06           H  
ATOM   3121 HD23 LEU A 195       0.724   5.120  -8.481  1.00 95.06           H  
ATOM   3122  N   HIS A 196       5.969   1.265 -10.158  1.00 95.22           N  
ATOM   3123  H   HIS A 196       6.100   1.295  -9.157  1.00 95.22           H  
ATOM   3124  CA  HIS A 196       6.489   0.116 -10.890  1.00 95.22           C  
ATOM   3125  HA  HIS A 196       5.948   0.037 -11.833  1.00 95.22           H  
ATOM   3126  C   HIS A 196       6.261  -1.204 -10.155  1.00 95.22           C  
ATOM   3127  CB  HIS A 196       7.970   0.323 -11.240  1.00 95.22           C  
ATOM   3128  HB2 HIS A 196       8.098   1.290 -11.726  1.00 95.22           H  
ATOM   3129  HB3 HIS A 196       8.278  -0.446 -11.949  1.00 95.22           H  
ATOM   3130  O   HIS A 196       6.083  -1.260  -8.936  1.00 95.22           O  
ATOM   3131  CG  HIS A 196       8.882   0.254 -10.047  1.00 95.22           C  
ATOM   3132  CD2 HIS A 196       9.539  -0.855  -9.583  1.00 95.22           C  
ATOM   3133  HD2 HIS A 196       9.511  -1.847 -10.011  1.00 95.22           H  
ATOM   3134  ND1 HIS A 196       9.204   1.304  -9.218  1.00 95.22           N  
ATOM   3135  HD1 HIS A 196       8.899   2.262  -9.317  1.00 95.22           H  
ATOM   3136  CE1 HIS A 196      10.056   0.841  -8.289  1.00 95.22           C  
ATOM   3137  HE1 HIS A 196      10.525   1.438  -7.522  1.00 95.22           H  
ATOM   3138  NE2 HIS A 196      10.248  -0.476  -8.443  1.00 95.22           N  
ATOM   3139  N   TRP A 197       6.276  -2.260 -10.959  1.00 96.57           N  
ATOM   3140  H   TRP A 197       6.467  -2.106 -11.939  1.00 96.57           H  
ATOM   3141  CA  TRP A 197       6.178  -3.658 -10.577  1.00 96.57           C  
ATOM   3142  HA  TRP A 197       6.597  -3.821  -9.584  1.00 96.57           H  
ATOM   3143  C   TRP A 197       7.002  -4.426 -11.616  1.00 96.57           C  
ATOM   3144  CB  TRP A 197       4.695  -4.045 -10.591  1.00 96.57           C  
ATOM   3145  HB2 TRP A 197       4.136  -3.295 -10.032  1.00 96.57           H  
ATOM   3146  HB3 TRP A 197       4.319  -4.024 -11.614  1.00 96.57           H  
ATOM   3147  O   TRP A 197       6.603  -4.470 -12.781  1.00 96.57           O  
ATOM   3148  CG  TRP A 197       4.378  -5.366  -9.982  1.00 96.57           C  
ATOM   3149  CD1 TRP A 197       4.367  -6.564 -10.605  1.00 96.57           C  
ATOM   3150  HD1 TRP A 197       4.599  -6.728 -11.647  1.00 96.57           H  
ATOM   3151  CD2 TRP A 197       4.045  -5.637  -8.593  1.00 96.57           C  
ATOM   3152  CE2 TRP A 197       3.842  -7.041  -8.442  1.00 96.57           C  
ATOM   3153  CE3 TRP A 197       3.933  -4.831  -7.442  1.00 96.57           C  
ATOM   3154  HE3 TRP A 197       4.088  -3.765  -7.526  1.00 96.57           H  
ATOM   3155  NE1 TRP A 197       4.039  -7.556  -9.701  1.00 96.57           N  
ATOM   3156  HE1 TRP A 197       3.952  -8.528  -9.961  1.00 96.57           H  
ATOM   3157  CH2 TRP A 197       3.452  -6.794  -6.075  1.00 96.57           C  
ATOM   3158  HH2 TRP A 197       3.222  -7.222  -5.110  1.00 96.57           H  
ATOM   3159  CZ2 TRP A 197       3.557  -7.624  -7.204  1.00 96.57           C  
ATOM   3160  HZ2 TRP A 197       3.429  -8.694  -7.133  1.00 96.57           H  
ATOM   3161  CZ3 TRP A 197       3.642  -5.405  -6.192  1.00 96.57           C  
ATOM   3162  HZ3 TRP A 197       3.573  -4.780  -5.314  1.00 96.57           H  
ATOM   3163  N   ASP A 198       8.184  -4.912 -11.232  1.00 93.22           N  
ATOM   3164  H   ASP A 198       8.462  -4.835 -10.264  1.00 93.22           H  
ATOM   3165  CA  ASP A 198       9.253  -5.316 -12.165  1.00 93.22           C  
ATOM   3166  HA  ASP A 198       9.559  -4.458 -12.763  1.00 93.22           H  
ATOM   3167  C   ASP A 198       8.855  -6.376 -13.187  1.00 93.22           C  
ATOM   3168  CB  ASP A 198      10.465  -5.833 -11.372  1.00 93.22           C  
ATOM   3169  HB2 ASP A 198      11.055  -6.477 -12.024  1.00 93.22           H  
ATOM   3170  HB3 ASP A 198      10.124  -6.445 -10.538  1.00 93.22           H  
ATOM   3171  O   ASP A 198       9.325  -6.362 -14.324  1.00 93.22           O  
ATOM   3172  CG  ASP A 198      11.407  -4.744 -10.859  1.00 93.22           C  
ATOM   3173  OD1 ASP A 198      11.104  -3.536 -11.013  1.00 93.22           O  
ATOM   3174  OD2 ASP A 198      12.462  -5.137 -10.319  1.00 93.22           O  
ATOM   3175  N   SER A 199       7.973  -7.286 -12.803  1.00 90.49           N  
ATOM   3176  H   SER A 199       7.648  -7.270 -11.846  1.00 90.49           H  
ATOM   3177  CA  SER A 199       7.501  -8.365 -13.665  1.00 90.49           C  
ATOM   3178  HA  SER A 199       8.355  -8.803 -14.181  1.00 90.49           H  
ATOM   3179  C   SER A 199       6.502  -7.925 -14.742  1.00 90.49           C  
ATOM   3180  CB  SER A 199       6.880  -9.438 -12.786  1.00 90.49           C  
ATOM   3181  HB2 SER A 199       7.660  -9.934 -12.208  1.00 90.49           H  
ATOM   3182  HB3 SER A 199       6.382 -10.174 -13.416  1.00 90.49           H  
ATOM   3183  O   SER A 199       6.161  -8.725 -15.619  1.00 90.49           O  
ATOM   3184  OG  SER A 199       5.955  -8.828 -11.901  1.00 90.49           O  
ATOM   3185  HG  SER A 199       5.160  -9.364 -11.855  1.00 90.49           H  
ATOM   3186  N   LEU A 200       6.011  -6.678 -14.717  1.00 91.75           N  
ATOM   3187  H   LEU A 200       6.377  -6.030 -14.034  1.00 91.75           H  
ATOM   3188  CA  LEU A 200       5.115  -6.187 -15.764  1.00 91.75           C  
ATOM   3189  HA  LEU A 200       4.374  -6.970 -15.925  1.00 91.75           H  
ATOM   3190  C   LEU A 200       5.883  -5.965 -17.081  1.00 91.75           C  
ATOM   3191  CB  LEU A 200       4.365  -4.919 -15.331  1.00 91.75           C  
ATOM   3192  HB2 LEU A 200       3.825  -4.526 -16.192  1.00 91.75           H  
ATOM   3193  HB3 LEU A 200       5.098  -4.172 -15.028  1.00 91.75           H  
ATOM   3194  O   LEU A 200       6.925  -5.310 -17.097  1.00 91.75           O  
ATOM   3195  CG  LEU A 200       3.361  -5.140 -14.187  1.00 91.75           C  
ATOM   3196  HG  LEU A 200       3.887  -5.521 -13.312  1.00 91.75           H  
ATOM   3197  CD1 LEU A 200       2.724  -3.799 -13.832  1.00 91.75           C  
ATOM   3198 HD11 LEU A 200       2.148  -3.435 -14.682  1.00 91.75           H  
ATOM   3199 HD12 LEU A 200       2.062  -3.924 -12.975  1.00 91.75           H  
ATOM   3200 HD13 LEU A 200       3.503  -3.078 -13.585  1.00 91.75           H  
ATOM   3201  CD2 LEU A 200       2.231  -6.111 -14.545  1.00 91.75           C  
ATOM   3202 HD21 LEU A 200       1.740  -5.800 -15.467  1.00 91.75           H  
ATOM   3203 HD22 LEU A 200       1.500  -6.135 -13.737  1.00 91.75           H  
ATOM   3204 HD23 LEU A 200       2.627  -7.121 -14.659  1.00 91.75           H  
ATOM   3205  N   PRO A 201       5.374  -6.471 -18.218  1.00 82.32           N  
ATOM   3206  CA  PRO A 201       6.146  -6.531 -19.453  1.00 82.32           C  
ATOM   3207  HA  PRO A 201       7.158  -6.870 -19.232  1.00 82.32           H  
ATOM   3208  C   PRO A 201       6.219  -5.187 -20.187  1.00 82.32           C  
ATOM   3209  CB  PRO A 201       5.437  -7.593 -20.299  1.00 82.32           C  
ATOM   3210  HB2 PRO A 201       5.829  -8.578 -20.043  1.00 82.32           H  
ATOM   3211  HB3 PRO A 201       5.543  -7.411 -21.369  1.00 82.32           H  
ATOM   3212  O   PRO A 201       5.195  -4.610 -20.538  1.00 82.32           O  
ATOM   3213  CG  PRO A 201       3.979  -7.496 -19.846  1.00 82.32           C  
ATOM   3214  HG2 PRO A 201       3.440  -8.429 -20.013  1.00 82.32           H  
ATOM   3215  HG3 PRO A 201       3.482  -6.669 -20.353  1.00 82.32           H  
ATOM   3216  CD  PRO A 201       4.111  -7.183 -18.359  1.00 82.32           C  
ATOM   3217  HD2 PRO A 201       4.159  -8.115 -17.795  1.00 82.32           H  
ATOM   3218  HD3 PRO A 201       3.273  -6.575 -18.020  1.00 82.32           H  
ATOM   3219  N   GLY A 202       7.423  -4.758 -20.570  1.00 83.84           N  
ATOM   3220  H   GLY A 202       8.229  -5.201 -20.154  1.00 83.84           H  
ATOM   3221  CA  GLY A 202       7.638  -3.579 -21.417  1.00 83.84           C  
ATOM   3222  HA2 GLY A 202       8.536  -3.730 -22.015  1.00 83.84           H  
ATOM   3223  HA3 GLY A 202       6.796  -3.463 -22.100  1.00 83.84           H  
ATOM   3224  C   GLY A 202       7.812  -2.275 -20.631  1.00 83.84           C  
ATOM   3225  O   GLY A 202       8.136  -2.274 -19.448  1.00 83.84           O  
ATOM   3226  N   PHE A 203       7.626  -1.133 -21.300  1.00 81.94           N  
ATOM   3227  H   PHE A 203       7.366  -1.188 -22.275  1.00 81.94           H  
ATOM   3228  CA  PHE A 203       7.970   0.187 -20.744  1.00 81.94           C  
ATOM   3229  HA  PHE A 203       8.483   0.039 -19.794  1.00 81.94           H  
ATOM   3230  C   PHE A 203       6.765   1.075 -20.410  1.00 81.94           C  
ATOM   3231  CB  PHE A 203       8.976   0.888 -21.665  1.00 81.94           C  
ATOM   3232  HB2 PHE A 203       8.511   1.064 -22.635  1.00 81.94           H  
ATOM   3233  HB3 PHE A 203       9.232   1.861 -21.244  1.00 81.94           H  
ATOM   3234  O   PHE A 203       6.953   2.241 -20.054  1.00 81.94           O  
ATOM   3235  CG  PHE A 203      10.262   0.109 -21.847  1.00 81.94           C  
ATOM   3236  CD1 PHE A 203      11.203   0.050 -20.801  1.00 81.94           C  
ATOM   3237  HD1 PHE A 203      11.019   0.569 -19.873  1.00 81.94           H  
ATOM   3238  CD2 PHE A 203      10.508  -0.580 -23.050  1.00 81.94           C  
ATOM   3239  HD2 PHE A 203       9.793  -0.537 -23.857  1.00 81.94           H  
ATOM   3240  CE1 PHE A 203      12.384  -0.695 -20.958  1.00 81.94           C  
ATOM   3241  HE1 PHE A 203      13.102  -0.748 -20.152  1.00 81.94           H  
ATOM   3242  CE2 PHE A 203      11.690  -1.324 -23.205  1.00 81.94           C  
ATOM   3243  HE2 PHE A 203      11.881  -1.852 -24.127  1.00 81.94           H  
ATOM   3244  CZ  PHE A 203      12.628  -1.382 -22.159  1.00 81.94           C  
ATOM   3245  HZ  PHE A 203      13.535  -1.957 -22.276  1.00 81.94           H  
ATOM   3246  N   HIS A 204       5.540   0.542 -20.482  1.00 87.94           N  
ATOM   3247  H   HIS A 204       5.452  -0.451 -20.647  1.00 87.94           H  
ATOM   3248  CA  HIS A 204       4.335   1.294 -20.131  1.00 87.94           C  
ATOM   3249  HA  HIS A 204       4.342   2.212 -20.718  1.00 87.94           H  
ATOM   3250  C   HIS A 204       4.343   1.706 -18.652  1.00 87.94           C  
ATOM   3251  CB  HIS A 204       3.057   0.522 -20.503  1.00 87.94           C  
ATOM   3252  HB2 HIS A 204       2.942  -0.349 -19.857  1.00 87.94           H  
ATOM   3253  HB3 HIS A 204       2.193   1.161 -20.325  1.00 87.94           H  
ATOM   3254  O   HIS A 204       5.141   1.227 -17.842  1.00 87.94           O  
ATOM   3255  CG  HIS A 204       3.018   0.072 -21.938  1.00 87.94           C  
ATOM   3256  CD2 HIS A 204       3.445  -1.132 -22.432  1.00 87.94           C  
ATOM   3257  HD2 HIS A 204       3.872  -1.940 -21.856  1.00 87.94           H  
ATOM   3258  ND1 HIS A 204       2.544   0.805 -23.000  1.00 87.94           N  
ATOM   3259  HD1 HIS A 204       2.106   1.714 -22.957  1.00 87.94           H  
ATOM   3260  CE1 HIS A 204       2.683   0.064 -24.110  1.00 87.94           C  
ATOM   3261  HE1 HIS A 204       2.372   0.365 -25.100  1.00 87.94           H  
ATOM   3262  NE2 HIS A 204       3.234  -1.124 -23.815  1.00 87.94           N  
ATOM   3263  N   ARG A 205       3.457   2.639 -18.310  1.00 91.43           N  
ATOM   3264  H   ARG A 205       2.789   2.940 -19.005  1.00 91.43           H  
ATOM   3265  CA  ARG A 205       3.243   3.088 -16.936  1.00 91.43           C  
ATOM   3266  HA  ARG A 205       4.115   2.843 -16.329  1.00 91.43           H  
ATOM   3267  C   ARG A 205       2.054   2.333 -16.345  1.00 91.43           C  
ATOM   3268  CB  ARG A 205       3.045   4.613 -16.907  1.00 91.43           C  
ATOM   3269  HB2 ARG A 205       2.159   4.857 -17.494  1.00 91.43           H  
ATOM   3270  HB3 ARG A 205       2.857   4.919 -15.878  1.00 91.43           H  
ATOM   3271  O   ARG A 205       1.108   2.010 -17.064  1.00 91.43           O  
ATOM   3272  CG  ARG A 205       4.251   5.413 -17.451  1.00 91.43           C  
ATOM   3273  HG2 ARG A 205       4.474   5.111 -18.474  1.00 91.43           H  
ATOM   3274  HG3 ARG A 205       5.126   5.240 -16.824  1.00 91.43           H  
ATOM   3275  CD  ARG A 205       3.893   6.904 -17.440  1.00 91.43           C  
ATOM   3276  HD2 ARG A 205       2.965   7.027 -17.998  1.00 91.43           H  
ATOM   3277  HD3 ARG A 205       3.710   7.204 -16.408  1.00 91.43           H  
ATOM   3278  NE  ARG A 205       4.912   7.807 -18.024  1.00 91.43           N  
ATOM   3279  HE  ARG A 205       5.843   7.482 -18.241  1.00 91.43           H  
ATOM   3280  NH1 ARG A 205       3.561   9.673 -18.016  1.00 91.43           N  
ATOM   3281 HH11 ARG A 205       2.769   9.134 -17.696  1.00 91.43           H  
ATOM   3282 HH12 ARG A 205       3.485  10.677 -18.090  1.00 91.43           H  
ATOM   3283  NH2 ARG A 205       5.618   9.883 -18.701  1.00 91.43           N  
ATOM   3284 HH21 ARG A 205       6.505   9.502 -18.997  1.00 91.43           H  
ATOM   3285 HH22 ARG A 205       5.508  10.885 -18.764  1.00 91.43           H  
ATOM   3286  CZ  ARG A 205       4.706   9.098 -18.242  1.00 91.43           C  
ATOM   3287  N   ILE A 206       2.106   2.078 -15.042  1.00 95.30           N  
ATOM   3288  H   ILE A 206       2.915   2.379 -14.518  1.00 95.30           H  
ATOM   3289  CA  ILE A 206       0.935   1.639 -14.280  1.00 95.30           C  
ATOM   3290  HA  ILE A 206       0.464   0.799 -14.790  1.00 95.30           H  
ATOM   3291  C   ILE A 206      -0.056   2.811 -14.254  1.00 95.30           C  
ATOM   3292  CB  ILE A 206       1.369   1.176 -12.871  1.00 95.30           C  
ATOM   3293  HB  ILE A 206       1.947   1.974 -12.405  1.00 95.30           H  
ATOM   3294  O   ILE A 206       0.308   3.905 -13.821  1.00 95.30           O  
ATOM   3295  CG1 ILE A 206       2.263  -0.084 -12.978  1.00 95.30           C  
ATOM   3296 HG12 ILE A 206       3.103   0.127 -13.640  1.00 95.30           H  
ATOM   3297 HG13 ILE A 206       1.687  -0.901 -13.412  1.00 95.30           H  
ATOM   3298  CG2 ILE A 206       0.147   0.895 -11.986  1.00 95.30           C  
ATOM   3299 HG21 ILE A 206      -0.456   1.795 -11.865  1.00 95.30           H  
ATOM   3300 HG22 ILE A 206       0.456   0.583 -10.989  1.00 95.30           H  
ATOM   3301 HG23 ILE A 206      -0.464   0.109 -12.430  1.00 95.30           H  
ATOM   3302  CD1 ILE A 206       2.856  -0.558 -11.645  1.00 95.30           C  
ATOM   3303 HD11 ILE A 206       2.083  -1.003 -11.019  1.00 95.30           H  
ATOM   3304 HD12 ILE A 206       3.617  -1.314 -11.839  1.00 95.30           H  
ATOM   3305 HD13 ILE A 206       3.313   0.280 -11.118  1.00 95.30           H  
ATOM   3306  N   SER A 207      -1.275   2.599 -14.752  1.00 95.56           N  
ATOM   3307  H   SER A 207      -1.507   1.672 -15.080  1.00 95.56           H  
ATOM   3308  CA  SER A 207      -2.342   3.612 -14.822  1.00 95.56           C  
ATOM   3309  HA  SER A 207      -1.894   4.606 -14.803  1.00 95.56           H  
ATOM   3310  C   SER A 207      -3.311   3.552 -13.643  1.00 95.56           C  
ATOM   3311  CB  SER A 207      -3.115   3.480 -16.139  1.00 95.56           C  
ATOM   3312  HB2 SER A 207      -2.439   3.715 -16.961  1.00 95.56           H  
ATOM   3313  HB3 SER A 207      -3.941   4.192 -16.159  1.00 95.56           H  
ATOM   3314  O   SER A 207      -4.116   4.460 -13.463  1.00 95.56           O  
ATOM   3315  OG  SER A 207      -3.613   2.165 -16.329  1.00 95.56           O  
ATOM   3316  HG  SER A 207      -4.487   2.093 -15.940  1.00 95.56           H  
ATOM   3317  N   PHE A 208      -3.234   2.493 -12.841  1.00 97.66           N  
ATOM   3318  H   PHE A 208      -2.595   1.752 -13.090  1.00 97.66           H  
ATOM   3319  CA  PHE A 208      -4.027   2.304 -11.635  1.00 97.66           C  
ATOM   3320  HA  PHE A 208      -4.183   3.260 -11.136  1.00 97.66           H  
ATOM   3321  C   PHE A 208      -3.298   1.351 -10.695  1.00 97.66           C  
ATOM   3322  CB  PHE A 208      -5.382   1.714 -12.025  1.00 97.66           C  
ATOM   3323  HB2 PHE A 208      -5.201   0.818 -12.619  1.00 97.66           H  
ATOM   3324  HB3 PHE A 208      -5.924   2.424 -12.650  1.00 97.66           H  
ATOM   3325  O   PHE A 208      -2.753   0.341 -11.148  1.00 97.66           O  
ATOM   3326  CG  PHE A 208      -6.261   1.297 -10.873  1.00 97.66           C  
ATOM   3327  CD1 PHE A 208      -6.287  -0.048 -10.458  1.00 97.66           C  
ATOM   3328  HD1 PHE A 208      -5.645  -0.778 -10.928  1.00 97.66           H  
ATOM   3329  CD2 PHE A 208      -7.076   2.247 -10.240  1.00 97.66           C  
ATOM   3330  HD2 PHE A 208      -7.026   3.281 -10.548  1.00 97.66           H  
ATOM   3331  CE1 PHE A 208      -7.179  -0.453  -9.454  1.00 97.66           C  
ATOM   3332  HE1 PHE A 208      -7.220  -1.488  -9.147  1.00 97.66           H  
ATOM   3333  CE2 PHE A 208      -7.965   1.841  -9.233  1.00 97.66           C  
ATOM   3334  HE2 PHE A 208      -8.601   2.564  -8.744  1.00 97.66           H  
ATOM   3335  CZ  PHE A 208      -8.045   0.486  -8.874  1.00 97.66           C  
ATOM   3336  HZ  PHE A 208      -8.768   0.161  -8.140  1.00 97.66           H  
ATOM   3337  N   SER A 209      -3.309   1.648  -9.399  1.00 98.25           N  
ATOM   3338  H   SER A 209      -3.792   2.478  -9.088  1.00 98.25           H  
ATOM   3339  CA  SER A 209      -2.930   0.679  -8.378  1.00 98.25           C  
ATOM   3340  HA  SER A 209      -3.098  -0.311  -8.802  1.00 98.25           H  
ATOM   3341  C   SER A 209      -3.818   0.783  -7.149  1.00 98.25           C  
ATOM   3342  CB  SER A 209      -1.441   0.749  -8.020  1.00 98.25           C  
ATOM   3343  HB2 SER A 209      -1.207  -0.076  -7.347  1.00 98.25           H  
ATOM   3344  HB3 SER A 209      -0.862   0.615  -8.934  1.00 98.25           H  
ATOM   3345  O   SER A 209      -4.221   1.869  -6.734  1.00 98.25           O  
ATOM   3346  OG  SER A 209      -1.049   1.961  -7.401  1.00 98.25           O  
ATOM   3347  HG  SER A 209      -0.092   2.020  -7.448  1.00 98.25           H  
ATOM   3348  N   GLU A 210      -4.109  -0.368  -6.560  1.00 98.68           N  
ATOM   3349  H   GLU A 210      -3.832  -1.226  -7.015  1.00 98.68           H  
ATOM   3350  CA  GLU A 210      -4.743  -0.478  -5.256  1.00 98.68           C  
ATOM   3351  HA  GLU A 210      -4.675   0.477  -4.734  1.00 98.68           H  
ATOM   3352  C   GLU A 210      -4.043  -1.524  -4.419  1.00 98.68           C  
ATOM   3353  CB  GLU A 210      -6.207  -0.897  -5.382  1.00 98.68           C  
ATOM   3354  HB2 GLU A 210      -6.312  -1.633  -6.179  1.00 98.68           H  
ATOM   3355  HB3 GLU A 210      -6.527  -1.352  -4.445  1.00 98.68           H  
ATOM   3356  O   GLU A 210      -3.729  -2.605  -4.911  1.00 98.68           O  
ATOM   3357  CG  GLU A 210      -7.105   0.298  -5.644  1.00 98.68           C  
ATOM   3358  HG2 GLU A 210      -6.851   0.755  -6.600  1.00 98.68           H  
ATOM   3359  HG3 GLU A 210      -6.927   1.033  -4.859  1.00 98.68           H  
ATOM   3360  CD  GLU A 210      -8.578  -0.104  -5.604  1.00 98.68           C  
ATOM   3361  OE1 GLU A 210      -9.376   0.802  -5.308  1.00 98.68           O  
ATOM   3362  OE2 GLU A 210      -8.945  -1.284  -5.823  1.00 98.68           O  
ATOM   3363  N   MET A 211      -3.898  -1.237  -3.131  1.00 98.90           N  
ATOM   3364  H   MET A 211      -4.203  -0.328  -2.815  1.00 98.90           H  
ATOM   3365  CA  MET A 211      -3.595  -2.249  -2.129  1.00 98.90           C  
ATOM   3366  HA  MET A 211      -3.495  -3.221  -2.610  1.00 98.90           H  
ATOM   3367  C   MET A 211      -4.752  -2.320  -1.142  1.00 98.90           C  
ATOM   3368  CB  MET A 211      -2.283  -1.964  -1.404  1.00 98.90           C  
ATOM   3369  HB2 MET A 211      -2.427  -1.124  -0.724  1.00 98.90           H  
ATOM   3370  HB3 MET A 211      -2.044  -2.843  -0.805  1.00 98.90           H  
ATOM   3371  O   MET A 211      -5.209  -1.297  -0.616  1.00 98.90           O  
ATOM   3372  CG  MET A 211      -1.093  -1.664  -2.319  1.00 98.90           C  
ATOM   3373  HG2 MET A 211      -1.333  -0.802  -2.941  1.00 98.90           H  
ATOM   3374  HG3 MET A 211      -0.906  -2.514  -2.976  1.00 98.90           H  
ATOM   3375  SD  MET A 211       0.412  -1.269  -1.389  1.00 98.90           S  
ATOM   3376  CE  MET A 211       0.922  -2.919  -0.823  1.00 98.90           C  
ATOM   3377  HE1 MET A 211       0.101  -3.426  -0.315  1.00 98.90           H  
ATOM   3378  HE2 MET A 211       1.766  -2.825  -0.141  1.00 98.90           H  
ATOM   3379  HE3 MET A 211       1.228  -3.515  -1.683  1.00 98.90           H  
ATOM   3380  N   LYS A 212      -5.240  -3.532  -0.896  1.00 98.85           N  
ATOM   3381  H   LYS A 212      -4.837  -4.322  -1.379  1.00 98.85           H  
ATOM   3382  CA  LYS A 212      -6.402  -3.770  -0.046  1.00 98.85           C  
ATOM   3383  HA  LYS A 212      -6.452  -2.952   0.672  1.00 98.85           H  
ATOM   3384  C   LYS A 212      -6.245  -5.040   0.771  1.00 98.85           C  
ATOM   3385  CB  LYS A 212      -7.679  -3.727  -0.903  1.00 98.85           C  
ATOM   3386  HB2 LYS A 212      -8.551  -3.754  -0.249  1.00 98.85           H  
ATOM   3387  HB3 LYS A 212      -7.687  -2.768  -1.420  1.00 98.85           H  
ATOM   3388  O   LYS A 212      -5.638  -6.001   0.312  1.00 98.85           O  
ATOM   3389  CG  LYS A 212      -7.801  -4.828  -1.968  1.00 98.85           C  
ATOM   3390  HG2 LYS A 212      -7.942  -5.794  -1.484  1.00 98.85           H  
ATOM   3391  HG3 LYS A 212      -6.876  -4.867  -2.544  1.00 98.85           H  
ATOM   3392  CD  LYS A 212      -8.986  -4.544  -2.913  1.00 98.85           C  
ATOM   3393  HD2 LYS A 212      -9.773  -5.283  -2.761  1.00 98.85           H  
ATOM   3394  HD3 LYS A 212      -9.402  -3.556  -2.719  1.00 98.85           H  
ATOM   3395  CE  LYS A 212      -8.519  -4.603  -4.365  1.00 98.85           C  
ATOM   3396  HE2 LYS A 212      -7.554  -4.104  -4.456  1.00 98.85           H  
ATOM   3397  HE3 LYS A 212      -8.370  -5.645  -4.648  1.00 98.85           H  
ATOM   3398  NZ  LYS A 212      -9.460  -3.968  -5.317  1.00 98.85           N  
ATOM   3399  HZ1 LYS A 212      -9.334  -2.967  -5.372  1.00 98.85           H  
ATOM   3400  HZ2 LYS A 212      -9.226  -4.316  -6.236  1.00 98.85           H  
ATOM   3401  HZ3 LYS A 212     -10.434  -4.166  -5.134  1.00 98.85           H  
ATOM   3402  N   ILE A 213      -6.789  -5.036   1.982  1.00 98.85           N  
ATOM   3403  H   ILE A 213      -7.300  -4.212   2.266  1.00 98.85           H  
ATOM   3404  CA  ILE A 213      -6.697  -6.158   2.918  1.00 98.85           C  
ATOM   3405  HA  ILE A 213      -6.116  -6.939   2.430  1.00 98.85           H  
ATOM   3406  C   ILE A 213      -8.064  -6.750   3.214  1.00 98.85           C  
ATOM   3407  CB  ILE A 213      -5.954  -5.792   4.217  1.00 98.85           C  
ATOM   3408  HB  ILE A 213      -5.941  -6.680   4.848  1.00 98.85           H  
ATOM   3409  O   ILE A 213      -9.052  -6.020   3.292  1.00 98.85           O  
ATOM   3410  CG1 ILE A 213      -6.651  -4.654   4.997  1.00 98.85           C  
ATOM   3411 HG12 ILE A 213      -6.694  -3.755   4.383  1.00 98.85           H  
ATOM   3412 HG13 ILE A 213      -7.669  -4.963   5.232  1.00 98.85           H  
ATOM   3413  CG2 ILE A 213      -4.495  -5.466   3.901  1.00 98.85           C  
ATOM   3414 HG21 ILE A 213      -4.436  -4.523   3.358  1.00 98.85           H  
ATOM   3415 HG22 ILE A 213      -3.935  -5.375   4.832  1.00 98.85           H  
ATOM   3416 HG23 ILE A 213      -4.047  -6.265   3.311  1.00 98.85           H  
ATOM   3417  CD1 ILE A 213      -5.977  -4.300   6.327  1.00 98.85           C  
ATOM   3418 HD11 ILE A 213      -5.008  -3.833   6.152  1.00 98.85           H  
ATOM   3419 HD12 ILE A 213      -5.846  -5.197   6.932  1.00 98.85           H  
ATOM   3420 HD13 ILE A 213      -6.607  -3.596   6.871  1.00 98.85           H  
ATOM   3421  N   ARG A 214      -8.137  -8.062   3.414  1.00 98.40           N  
ATOM   3422  H   ARG A 214      -7.294  -8.609   3.309  1.00 98.40           H  
ATOM   3423  CA  ARG A 214      -9.383  -8.742   3.772  1.00 98.40           C  
ATOM   3424  HA  ARG A 214     -10.123  -8.006   4.085  1.00 98.40           H  
ATOM   3425  C   ARG A 214      -9.156  -9.680   4.941  1.00 98.40           C  
ATOM   3426  CB  ARG A 214      -9.933  -9.441   2.529  1.00 98.40           C  
ATOM   3427  HB2 ARG A 214      -9.170 -10.099   2.113  1.00 98.40           H  
ATOM   3428  HB3 ARG A 214     -10.195  -8.666   1.809  1.00 98.40           H  
ATOM   3429  O   ARG A 214      -8.279 -10.529   4.893  1.00 98.40           O  
ATOM   3430  CG  ARG A 214     -11.195 -10.245   2.802  1.00 98.40           C  
ATOM   3431  HG2 ARG A 214     -10.925 -11.066   3.467  1.00 98.40           H  
ATOM   3432  HG3 ARG A 214     -11.931  -9.613   3.299  1.00 98.40           H  
ATOM   3433  CD  ARG A 214     -11.799 -10.786   1.500  1.00 98.40           C  
ATOM   3434  HD2 ARG A 214     -12.810 -11.138   1.705  1.00 98.40           H  
ATOM   3435  HD3 ARG A 214     -11.870  -9.970   0.781  1.00 98.40           H  
ATOM   3436  NE  ARG A 214     -11.007 -11.894   0.922  1.00 98.40           N  
ATOM   3437  HE  ARG A 214     -10.088 -12.069   1.303  1.00 98.40           H  
ATOM   3438  NH1 ARG A 214     -12.357 -12.200  -0.899  1.00 98.40           N  
ATOM   3439 HH11 ARG A 214     -12.488 -12.591  -1.821  1.00 98.40           H  
ATOM   3440 HH12 ARG A 214     -12.932 -11.414  -0.634  1.00 98.40           H  
ATOM   3441  NH2 ARG A 214     -10.507 -13.416  -0.710  1.00 98.40           N  
ATOM   3442 HH21 ARG A 214      -9.607 -13.619  -0.298  1.00 98.40           H  
ATOM   3443 HH22 ARG A 214     -10.616 -13.627  -1.691  1.00 98.40           H  
ATOM   3444  CZ  ARG A 214     -11.290 -12.503  -0.218  1.00 98.40           C  
ATOM   3445  N   GLU A 215      -9.990  -9.522   5.961  1.00 97.68           N  
ATOM   3446  H   GLU A 215     -10.667  -8.774   5.922  1.00 97.68           H  
ATOM   3447  CA  GLU A 215      -9.985 -10.364   7.157  1.00 97.68           C  
ATOM   3448  HA  GLU A 215      -9.004 -10.307   7.630  1.00 97.68           H  
ATOM   3449  C   GLU A 215     -10.277 -11.824   6.768  1.00 97.68           C  
ATOM   3450  CB  GLU A 215     -11.033  -9.794   8.126  1.00 97.68           C  
ATOM   3451  HB2 GLU A 215     -12.021  -9.963   7.698  1.00 97.68           H  
ATOM   3452  HB3 GLU A 215     -10.884  -8.717   8.198  1.00 97.68           H  
ATOM   3453  O   GLU A 215     -11.225 -12.086   6.007  1.00 97.68           O  
ATOM   3454  CG  GLU A 215     -10.990 -10.368   9.550  1.00 97.68           C  
ATOM   3455  HG2 GLU A 215     -11.199 -11.437   9.510  1.00 97.68           H  
ATOM   3456  HG3 GLU A 215      -9.988 -10.221   9.954  1.00 97.68           H  
ATOM   3457  CD  GLU A 215     -12.024  -9.687  10.467  1.00 97.68           C  
ATOM   3458  OE1 GLU A 215     -11.792  -9.620  11.693  1.00 97.68           O  
ATOM   3459  OE2 GLU A 215     -13.051  -9.174   9.943  1.00 97.68           O  
ATOM   3460  N   ARG A 216      -9.462 -12.765   7.254  1.00 93.72           N  
ATOM   3461  H   ARG A 216      -8.710 -12.466   7.859  1.00 93.72           H  
ATOM   3462  CA  ARG A 216      -9.695 -14.210   7.136  1.00 93.72           C  
ATOM   3463  HA  ARG A 216      -9.977 -14.435   6.108  1.00 93.72           H  
ATOM   3464  C   ARG A 216     -10.863 -14.629   8.035  1.00 93.72           C  
ATOM   3465  CB  ARG A 216      -8.414 -14.998   7.460  1.00 93.72           C  
ATOM   3466  HB2 ARG A 216      -8.664 -16.055   7.546  1.00 93.72           H  
ATOM   3467  HB3 ARG A 216      -8.020 -14.669   8.422  1.00 93.72           H  
ATOM   3468  O   ARG A 216     -11.195 -13.948   9.000  1.00 93.72           O  
ATOM   3469  CG  ARG A 216      -7.336 -14.843   6.378  1.00 93.72           C  
ATOM   3470  HG2 ARG A 216      -7.746 -15.142   5.413  1.00 93.72           H  
ATOM   3471  HG3 ARG A 216      -7.013 -13.804   6.319  1.00 93.72           H  
ATOM   3472  CD  ARG A 216      -6.129 -15.730   6.706  1.00 93.72           C  
ATOM   3473  HD2 ARG A 216      -5.669 -15.399   7.636  1.00 93.72           H  
ATOM   3474  HD3 ARG A 216      -6.462 -16.760   6.838  1.00 93.72           H  
ATOM   3475  NE  ARG A 216      -5.149 -15.680   5.623  1.00 93.72           N  
ATOM   3476  HE  ARG A 216      -5.333 -15.073   4.837  1.00 93.72           H  
ATOM   3477  NH1 ARG A 216      -3.577 -17.222   6.348  1.00 93.72           N  
ATOM   3478 HH11 ARG A 216      -3.683 -16.936   7.310  1.00 93.72           H  
ATOM   3479 HH12 ARG A 216      -2.660 -17.592   6.143  1.00 93.72           H  
ATOM   3480  NH2 ARG A 216      -3.585 -16.478   4.277  1.00 93.72           N  
ATOM   3481 HH21 ARG A 216      -2.993 -17.251   4.010  1.00 93.72           H  
ATOM   3482 HH22 ARG A 216      -3.959 -15.829   3.600  1.00 93.72           H  
ATOM   3483  CZ  ARG A 216      -4.109 -16.462   5.445  1.00 93.72           C  
ATOM   3484  N   LYS A 217     -11.555 -15.698   7.638  1.00 79.68           N  
ATOM   3485  H   LYS A 217     -11.053 -16.346   7.049  1.00 79.68           H  
ATOM   3486  CA  LYS A 217     -12.712 -16.233   8.376  1.00 79.68           C  
ATOM   3487  HA  LYS A 217     -13.257 -15.423   8.861  1.00 79.68           H  
ATOM   3488  C   LYS A 217     -12.278 -17.123   9.525  1.00 79.68           C  
ATOM   3489  CB  LYS A 217     -13.640 -17.036   7.458  1.00 79.68           C  
ATOM   3490  HB2 LYS A 217     -14.159 -17.785   8.057  1.00 79.68           H  
ATOM   3491  HB3 LYS A 217     -13.043 -17.564   6.714  1.00 79.68           H  
ATOM   3492  O   LYS A 217     -11.282 -17.843   9.319  1.00 79.68           O  
ATOM   3493  CG  LYS A 217     -14.695 -16.156   6.794  1.00 79.68           C  
ATOM   3494  HG2 LYS A 217     -15.337 -15.724   7.562  1.00 79.68           H  
ATOM   3495  HG3 LYS A 217     -14.203 -15.346   6.256  1.00 79.68           H  
ATOM   3496  CD  LYS A 217     -15.537 -17.023   5.849  1.00 79.68           C  
ATOM   3497  HD2 LYS A 217     -16.000 -17.815   6.437  1.00 79.68           H  
ATOM   3498  HD3 LYS A 217     -14.883 -17.484   5.109  1.00 79.68           H  
ATOM   3499  CE  LYS A 217     -16.630 -16.211   5.146  1.00 79.68           C  
ATOM   3500  HE2 LYS A 217     -16.174 -15.424   4.544  1.00 79.68           H  
ATOM   3501  HE3 LYS A 217     -17.247 -15.737   5.909  1.00 79.68           H  
ATOM   3502  NZ  LYS A 217     -17.469 -17.082   4.286  1.00 79.68           N  
ATOM   3503  HZ1 LYS A 217     -18.187 -16.544   3.821  1.00 79.68           H  
ATOM   3504  HZ2 LYS A 217     -16.909 -17.545   3.584  1.00 79.68           H  
ATOM   3505  HZ3 LYS A 217     -17.916 -17.794   4.846  1.00 79.68           H  
ATOM   3506  OXT LYS A 217     -13.077 -17.151  10.481  1.00 79.68           O  
TER    3507      LYS A 217                                                       
END   
