# Supplementary material for: Nuclear genome of Bulinus truncatus, an intermediate host of the carcinogenic human blood fluke Schistosoma haematobium
Source: Nat Commun. 2022 Feb 21;13:977. doi: 10.1038/s41467-022-28634-9 (PMC8861042; doi:10.1038/s41467-022-28634-9)
Supplement: Supplementary file 6 — Supplementary Data 3 [file 41467_2022_28634_MOESM6_ESM.zip › Supplementary_Data_3/btru_048597-t1.mature.pep.pdb]

ATOM      1  N   PRO A   1     -12.582  34.791  -5.479  1.00 25.45           N  
ATOM      2  H2  PRO A   1     -13.083  34.643  -6.343  1.00 25.45           H  
ATOM      3  H3  PRO A   1     -12.907  34.156  -4.764  1.00 25.45           H  
ATOM      4  CA  PRO A   1     -11.126  34.640  -5.711  1.00 25.45           C  
ATOM      5  HA  PRO A   1     -10.947  33.905  -6.495  1.00 25.45           H  
ATOM      6  C   PRO A   1     -10.446  34.125  -4.434  1.00 25.45           C  
ATOM      7  CB  PRO A   1     -10.600  36.009  -6.177  1.00 25.45           C  
ATOM      8  HB2 PRO A   1     -10.331  35.982  -7.233  1.00 25.45           H  
ATOM      9  HB3 PRO A   1      -9.729  36.306  -5.594  1.00 25.45           H  
ATOM     10  O   PRO A   1     -10.457  34.788  -3.406  1.00 25.45           O  
ATOM     11  CG  PRO A   1     -11.761  36.988  -5.945  1.00 25.45           C  
ATOM     12  HG2 PRO A   1     -11.424  37.900  -5.452  1.00 25.45           H  
ATOM     13  HG3 PRO A   1     -12.241  37.236  -6.891  1.00 25.45           H  
ATOM     14  CD  PRO A   1     -12.716  36.198  -5.057  1.00 25.45           C  
ATOM     15  HD2 PRO A   1     -13.738  36.565  -5.157  1.00 25.45           H  
ATOM     16  HD3 PRO A   1     -12.391  36.300  -4.022  1.00 25.45           H  
ATOM     17  N   GLU A   2     -10.014  32.871  -4.481  1.00 23.74           N  
ATOM     18  H   GLU A   2      -9.944  32.415  -5.380  1.00 23.74           H  
ATOM     19  CA  GLU A   2      -9.645  32.017  -3.349  1.00 23.74           C  
ATOM     20  HA  GLU A   2     -10.473  31.969  -2.642  1.00 23.74           H  
ATOM     21  C   GLU A   2      -8.383  32.486  -2.602  1.00 23.74           C  
ATOM     22  CB  GLU A   2      -9.396  30.606  -3.916  1.00 23.74           C  
ATOM     23  HB2 GLU A   2      -9.091  29.948  -3.102  1.00 23.74           H  
ATOM     24  HB3 GLU A   2      -8.576  30.673  -4.632  1.00 23.74           H  
ATOM     25  O   GLU A   2      -7.317  32.606  -3.194  1.00 23.74           O  
ATOM     26  CG  GLU A   2     -10.628  29.994  -4.610  1.00 23.74           C  
ATOM     27  HG2 GLU A   2     -11.404  29.847  -3.859  1.00 23.74           H  
ATOM     28  HG3 GLU A   2     -11.017  30.690  -5.354  1.00 23.74           H  
ATOM     29  CD  GLU A   2     -10.321  28.668  -5.323  1.00 23.74           C  
ATOM     30  OE1 GLU A   2     -11.265  27.855  -5.422  1.00 23.74           O  
ATOM     31  OE2 GLU A   2      -9.166  28.487  -5.764  1.00 23.74           O  
ATOM     32  N   SER A   3      -8.466  32.670  -1.280  1.00 21.73           N  
ATOM     33  H   SER A   3      -9.378  32.722  -0.849  1.00 21.73           H  
ATOM     34  CA  SER A   3      -7.281  32.737  -0.412  1.00 21.73           C  
ATOM     35  HA  SER A   3      -6.544  32.039  -0.811  1.00 21.73           H  
ATOM     36  C   SER A   3      -7.600  32.275   1.017  1.00 21.73           C  
ATOM     37  CB  SER A   3      -6.617  34.125  -0.450  1.00 21.73           C  
ATOM     38  HB2 SER A   3      -5.661  34.077   0.073  1.00 21.73           H  
ATOM     39  HB3 SER A   3      -6.427  34.414  -1.484  1.00 21.73           H  
ATOM     40  O   SER A   3      -7.623  33.058   1.962  1.00 21.73           O  
ATOM     41  OG  SER A   3      -7.424  35.105   0.165  1.00 21.73           O  
ATOM     42  HG  SER A   3      -7.589  34.818   1.066  1.00 21.73           H  
ATOM     43  N   CYS A   4      -7.836  30.973   1.191  1.00 22.47           N  
ATOM     44  H   CYS A   4      -7.891  30.392   0.367  1.00 22.47           H  
ATOM     45  CA  CYS A   4      -7.711  30.305   2.493  1.00 22.47           C  
ATOM     46  HA  CYS A   4      -7.426  31.038   3.247  1.00 22.47           H  
ATOM     47  C   CYS A   4      -6.549  29.305   2.447  1.00 22.47           C  
ATOM     48  CB  CYS A   4      -9.037  29.685   2.959  1.00 22.47           C  
ATOM     49  HB2 CYS A   4      -9.435  29.028   2.186  1.00 22.47           H  
ATOM     50  HB3 CYS A   4      -8.851  29.088   3.853  1.00 22.47           H  
ATOM     51  O   CYS A   4      -6.696  28.134   2.784  1.00 22.47           O  
ATOM     52  SG  CYS A   4     -10.252  30.970   3.372  1.00 22.47           S  
ATOM     53  HG  CYS A   4      -9.415  31.842   3.940  1.00 22.47           H  
ATOM     54  N   CYS A   5      -5.373  29.767   2.021  1.00 22.71           N  
ATOM     55  H   CYS A   5      -5.320  30.725   1.707  1.00 22.71           H  
ATOM     56  CA  CYS A   5      -4.125  29.135   2.415  1.00 22.71           C  
ATOM     57  HA  CYS A   5      -4.282  28.078   2.631  1.00 22.71           H  
ATOM     58  C   CYS A   5      -3.683  29.829   3.697  1.00 22.71           C  
ATOM     59  CB  CYS A   5      -3.079  29.236   1.297  1.00 22.71           C  
ATOM     60  HB2 CYS A   5      -2.097  28.973   1.691  1.00 22.71           H  
ATOM     61  HB3 CYS A   5      -3.034  30.256   0.917  1.00 22.71           H  
ATOM     62  O   CYS A   5      -3.221  30.967   3.662  1.00 22.71           O  
ATOM     63  SG  CYS A   5      -3.502  28.089  -0.044  1.00 22.71           S  
ATOM     64  HG  CYS A   5      -3.498  26.958   0.667  1.00 22.71           H  
ATOM     65  N   GLY A   6      -3.806  29.135   4.828  1.00 21.99           N  
ATOM     66  H   GLY A   6      -4.283  28.245   4.798  1.00 21.99           H  
ATOM     67  CA  GLY A   6      -2.970  29.414   5.987  1.00 21.99           C  
ATOM     68  HA2 GLY A   6      -3.244  28.762   6.816  1.00 21.99           H  
ATOM     69  HA3 GLY A   6      -3.078  30.454   6.293  1.00 21.99           H  
ATOM     70  C   GLY A   6      -1.525  29.140   5.591  1.00 21.99           C  
ATOM     71  O   GLY A   6      -0.977  28.079   5.874  1.00 21.99           O  
ATOM     72  N   ILE A   7      -0.919  30.079   4.867  1.00 23.76           N  
ATOM     73  H   ILE A   7      -1.475  30.871   4.578  1.00 23.76           H  
ATOM     74  CA  ILE A   7       0.522  30.191   4.785  1.00 23.76           C  
ATOM     75  HA  ILE A   7       0.949  29.248   4.443  1.00 23.76           H  
ATOM     76  C   ILE A   7       0.918  30.448   6.231  1.00 23.76           C  
ATOM     77  CB  ILE A   7       0.949  31.331   3.824  1.00 23.76           C  
ATOM     78  HB  ILE A   7       0.536  32.270   4.193  1.00 23.76           H  
ATOM     79  O   ILE A   7       0.632  31.513   6.779  1.00 23.76           O  
ATOM     80  CG1 ILE A   7       0.397  31.084   2.400  1.00 23.76           C  
ATOM     81 HG12 ILE A   7      -0.685  30.957   2.450  1.00 23.76           H  
ATOM     82 HG13 ILE A   7       0.824  30.166   1.997  1.00 23.76           H  
ATOM     83  CG2 ILE A   7       2.483  31.459   3.773  1.00 23.76           C  
ATOM     84 HG21 ILE A   7       2.772  32.319   3.168  1.00 23.76           H  
ATOM     85 HG22 ILE A   7       2.924  30.556   3.350  1.00 23.76           H  
ATOM     86 HG23 ILE A   7       2.889  31.621   4.771  1.00 23.76           H  
ATOM     87  CD1 ILE A   7       0.659  32.230   1.414  1.00 23.76           C  
ATOM     88 HD11 ILE A   7       1.722  32.306   1.182  1.00 23.76           H  
ATOM     89 HD12 ILE A   7       0.121  32.034   0.486  1.00 23.76           H  
ATOM     90 HD13 ILE A   7       0.305  33.171   1.834  1.00 23.76           H  
ATOM     91  N   VAL A   8       1.561  29.472   6.869  1.00 23.68           N  
ATOM     92  H   VAL A   8       1.636  28.568   6.424  1.00 23.68           H  
ATOM     93  CA  VAL A   8       2.463  29.802   7.966  1.00 23.68           C  
ATOM     94  HA  VAL A   8       1.930  30.396   8.709  1.00 23.68           H  
ATOM     95  C   VAL A   8       3.527  30.669   7.312  1.00 23.68           C  
ATOM     96  CB  VAL A   8       3.037  28.558   8.669  1.00 23.68           C  
ATOM     97  HB  VAL A   8       3.562  27.934   7.946  1.00 23.68           H  
ATOM     98  O   VAL A   8       4.510  30.179   6.761  1.00 23.68           O  
ATOM     99  CG1 VAL A   8       4.011  28.951   9.790  1.00 23.68           C  
ATOM    100 HG11 VAL A   8       4.353  28.058  10.313  1.00 23.68           H  
ATOM    101 HG12 VAL A   8       4.885  29.448   9.368  1.00 23.68           H  
ATOM    102 HG13 VAL A   8       3.522  29.618  10.500  1.00 23.68           H  
ATOM    103  CG2 VAL A   8       1.911  27.730   9.301  1.00 23.68           C  
ATOM    104 HG21 VAL A   8       1.363  28.332  10.025  1.00 23.68           H  
ATOM    105 HG22 VAL A   8       2.328  26.856   9.803  1.00 23.68           H  
ATOM    106 HG23 VAL A   8       1.219  27.386   8.532  1.00 23.68           H  
ATOM    107  N   SER A   9       3.272  31.977   7.296  1.00 27.92           N  
ATOM    108  H   SER A   9       2.352  32.269   7.595  1.00 27.92           H  
ATOM    109  CA  SER A   9       4.264  33.000   7.033  1.00 27.92           C  
ATOM    110  HA  SER A   9       4.875  32.712   6.177  1.00 27.92           H  
ATOM    111  C   SER A   9       5.139  33.028   8.270  1.00 27.92           C  
ATOM    112  CB  SER A   9       3.616  34.352   6.730  1.00 27.92           C  
ATOM    113  HB2 SER A   9       3.018  34.678   7.581  1.00 27.92           H  
ATOM    114  HB3 SER A   9       2.966  34.247   5.860  1.00 27.92           H  
ATOM    115  O   SER A   9       5.121  33.942   9.087  1.00 27.92           O  
ATOM    116  OG  SER A   9       4.616  35.314   6.452  1.00 27.92           O  
ATOM    117  HG  SER A   9       4.186  36.082   6.067  1.00 27.92           H  
ATOM    118  N   SER A  10       5.903  31.962   8.460  1.00 30.85           N  
ATOM    119  H   SER A  10       5.813  31.188   7.817  1.00 30.85           H  
ATOM    120  CA  SER A  10       7.171  32.131   9.114  1.00 30.85           C  
ATOM    121  HA  SER A  10       7.052  32.680  10.048  1.00 30.85           H  
ATOM    122  C   SER A  10       7.965  32.969   8.116  1.00 30.85           C  
ATOM    123  CB  SER A  10       7.758  30.756   9.433  1.00 30.85           C  
ATOM    124  HB2 SER A  10       8.719  30.864   9.935  1.00 30.85           H  
ATOM    125  HB3 SER A  10       7.088  30.233  10.116  1.00 30.85           H  
ATOM    126  O   SER A  10       8.416  32.444   7.093  1.00 30.85           O  
ATOM    127  OG  SER A  10       7.878  29.996   8.247  1.00 30.85           O  
ATOM    128  HG  SER A  10       8.226  30.586   7.574  1.00 30.85           H  
ATOM    129  N   ARG A  11       8.048  34.284   8.361  1.00 27.78           N  
ATOM    130  H   ARG A  11       7.484  34.643   9.118  1.00 27.78           H  
ATOM    131  CA  ARG A  11       9.081  35.158   7.795  1.00 27.78           C  
ATOM    132  HA  ARG A  11       9.023  35.160   6.707  1.00 27.78           H  
ATOM    133  C   ARG A  11      10.436  34.573   8.202  1.00 27.78           C  
ATOM    134  CB  ARG A  11       8.959  36.601   8.328  1.00 27.78           C  
ATOM    135  HB2 ARG A  11       9.858  37.139   8.030  1.00 27.78           H  
ATOM    136  HB3 ARG A  11       8.939  36.572   9.418  1.00 27.78           H  
ATOM    137  O   ARG A  11      11.067  35.031   9.143  1.00 27.78           O  
ATOM    138  CG  ARG A  11       7.759  37.418   7.839  1.00 27.78           C  
ATOM    139  HG2 ARG A  11       7.739  37.446   6.750  1.00 27.78           H  
ATOM    140  HG3 ARG A  11       6.843  36.956   8.206  1.00 27.78           H  
ATOM    141  CD  ARG A  11       7.885  38.848   8.397  1.00 27.78           C  
ATOM    142  HD2 ARG A  11       8.174  38.794   9.447  1.00 27.78           H  
ATOM    143  HD3 ARG A  11       8.669  39.367   7.846  1.00 27.78           H  
ATOM    144  NE  ARG A  11       6.616  39.593   8.303  1.00 27.78           N  
ATOM    145  HE  ARG A  11       5.788  39.055   8.091  1.00 27.78           H  
ATOM    146  NH1 ARG A  11       7.436  41.683   8.813  1.00 27.78           N  
ATOM    147 HH11 ARG A  11       7.279  42.668   8.973  1.00 27.78           H  
ATOM    148 HH12 ARG A  11       8.375  41.314   8.847  1.00 27.78           H  
ATOM    149  NH2 ARG A  11       5.251  41.408   8.478  1.00 27.78           N  
ATOM    150 HH21 ARG A  11       4.444  40.843   8.256  1.00 27.78           H  
ATOM    151 HH22 ARG A  11       5.127  42.397   8.645  1.00 27.78           H  
ATOM    152  CZ  ARG A  11       6.443  40.885   8.531  1.00 27.78           C  
ATOM    153  N   ILE A  12      10.837  33.489   7.555  1.00 32.01           N  
ATOM    154  H   ILE A  12      10.212  33.110   6.858  1.00 32.01           H  
ATOM    155  CA  ILE A  12      12.166  32.914   7.656  1.00 32.01           C  
ATOM    156  HA  ILE A  12      12.661  33.246   8.568  1.00 32.01           H  
ATOM    157  C   ILE A  12      12.871  33.493   6.450  1.00 32.01           C  
ATOM    158  CB  ILE A  12      12.141  31.376   7.644  1.00 32.01           C  
ATOM    159  HB  ILE A  12      11.693  31.055   6.704  1.00 32.01           H  
ATOM    160  O   ILE A  12      12.501  33.196   5.311  1.00 32.01           O  
ATOM    161  CG1 ILE A  12      11.316  30.807   8.812  1.00 32.01           C  
ATOM    162 HG12 ILE A  12      11.909  30.789   9.726  1.00 32.01           H  
ATOM    163 HG13 ILE A  12      10.448  31.443   8.990  1.00 32.01           H  
ATOM    164  CG2 ILE A  12      13.577  30.825   7.721  1.00 32.01           C  
ATOM    165 HG21 ILE A  12      14.049  31.131   8.654  1.00 32.01           H  
ATOM    166 HG22 ILE A  12      13.572  29.737   7.656  1.00 32.01           H  
ATOM    167 HG23 ILE A  12      14.173  31.201   6.890  1.00 32.01           H  
ATOM    168  CD1 ILE A  12      10.822  29.398   8.470  1.00 32.01           C  
ATOM    169 HD11 ILE A  12      10.210  29.007   9.284  1.00 32.01           H  
ATOM    170 HD12 ILE A  12      11.658  28.725   8.281  1.00 32.01           H  
ATOM    171 HD13 ILE A  12      10.230  29.427   7.555  1.00 32.01           H  
ATOM    172  N   SER A  13      13.814  34.388   6.720  1.00 30.40           N  
ATOM    173  H   SER A  13      14.075  34.539   7.684  1.00 30.40           H  
ATOM    174  CA  SER A  13      14.676  34.987   5.715  1.00 30.40           C  
ATOM    175  HA  SER A  13      14.094  35.706   5.138  1.00 30.40           H  
ATOM    176  C   SER A  13      15.200  33.902   4.771  1.00 30.40           C  
ATOM    177  CB  SER A  13      15.821  35.742   6.405  1.00 30.40           C  
ATOM    178  HB2 SER A  13      15.415  36.614   6.918  1.00 30.40           H  
ATOM    179  HB3 SER A  13      16.534  36.081   5.654  1.00 30.40           H  
ATOM    180  O   SER A  13      15.758  32.887   5.186  1.00 30.40           O  
ATOM    181  OG  SER A  13      16.477  34.919   7.350  1.00 30.40           O  
ATOM    182  HG  SER A  13      17.260  35.372   7.672  1.00 30.40           H  
ATOM    183  N   GLN A  14      14.992  34.115   3.473  1.00 34.68           N  
ATOM    184  H   GLN A  14      14.499  34.954   3.203  1.00 34.68           H  
ATOM    185  CA  GLN A  14      15.436  33.232   2.395  1.00 34.68           C  
ATOM    186  HA  GLN A  14      15.023  32.236   2.552  1.00 34.68           H  
ATOM    187  C   GLN A  14      16.962  33.069   2.322  1.00 34.68           C  
ATOM    188  CB  GLN A  14      14.912  33.799   1.063  1.00 34.68           C  
ATOM    189  HB2 GLN A  14      15.017  34.884   1.069  1.00 34.68           H  
ATOM    190  HB3 GLN A  14      15.514  33.417   0.238  1.00 34.68           H  
ATOM    191  O   GLN A  14      17.441  32.289   1.506  1.00 34.68           O  
ATOM    192  CG  GLN A  14      13.456  33.406   0.776  1.00 34.68           C  
ATOM    193  HG2 GLN A  14      12.821  33.710   1.608  1.00 34.68           H  
ATOM    194  HG3 GLN A  14      13.397  32.323   0.671  1.00 34.68           H  
ATOM    195  CD  GLN A  14      12.933  34.070  -0.494  1.00 34.68           C  
ATOM    196  NE2 GLN A  14      12.079  33.424  -1.258  1.00 34.68           N  
ATOM    197 HE21 GLN A  14      11.805  33.932  -2.087  1.00 34.68           H  
ATOM    198 HE22 GLN A  14      11.818  32.467  -1.069  1.00 34.68           H  
ATOM    199  OE1 GLN A  14      13.257  35.193  -0.822  1.00 34.68           O  
ATOM    200  N   HIS A  15      17.745  33.777   3.136  1.00 37.39           N  
ATOM    201  H   HIS A  15      17.325  34.379   3.829  1.00 37.39           H  
ATOM    202  CA  HIS A  15      19.155  33.960   2.822  1.00 37.39           C  
ATOM    203  HA  HIS A  15      19.232  33.996   1.735  1.00 37.39           H  
ATOM    204  C   HIS A  15      20.085  32.788   3.144  1.00 37.39           C  
ATOM    205  CB  HIS A  15      19.628  35.336   3.312  1.00 37.39           C  
ATOM    206  HB2 HIS A  15      20.715  35.380   3.254  1.00 37.39           H  
ATOM    207  HB3 HIS A  15      19.337  35.485   4.352  1.00 37.39           H  
ATOM    208  O   HIS A  15      21.143  32.744   2.534  1.00 37.39           O  
ATOM    209  CG  HIS A  15      19.074  36.445   2.444  1.00 37.39           C  
ATOM    210  CD2 HIS A  15      18.721  37.709   2.833  1.00 37.39           C  
ATOM    211  HD2 HIS A  15      18.792  38.112   3.833  1.00 37.39           H  
ATOM    212  ND1 HIS A  15      18.862  36.375   1.081  1.00 37.39           N  
ATOM    213  HD1 HIS A  15      19.144  35.621   0.471  1.00 37.39           H  
ATOM    214  CE1 HIS A  15      18.380  37.556   0.666  1.00 37.39           C  
ATOM    215  HE1 HIS A  15      18.154  37.815  -0.357  1.00 37.39           H  
ATOM    216  NE2 HIS A  15      18.258  38.393   1.705  1.00 37.39           N  
ATOM    217  N   ASN A  16      19.701  31.784   3.950  1.00 38.89           N  
ATOM    218  H   ASN A  16      18.810  31.852   4.421  1.00 38.89           H  
ATOM    219  CA  ASN A  16      20.670  30.739   4.344  1.00 38.89           C  
ATOM    220  HA  ASN A  16      21.594  30.894   3.788  1.00 38.89           H  
ATOM    221  C   ASN A  16      20.348  29.276   3.974  1.00 38.89           C  
ATOM    222  CB  ASN A  16      21.067  30.934   5.822  1.00 38.89           C  
ATOM    223  HB2 ASN A  16      21.551  30.026   6.183  1.00 38.89           H  
ATOM    224  HB3 ASN A  16      20.183  31.113   6.433  1.00 38.89           H  
ATOM    225  O   ASN A  16      21.182  28.418   4.239  1.00 38.89           O  
ATOM    226  CG  ASN A  16      22.064  32.069   6.029  1.00 38.89           C  
ATOM    227  ND2 ASN A  16      22.576  32.231   7.224  1.00 38.89           N  
ATOM    228 HD21 ASN A  16      22.404  31.568   7.966  1.00 38.89           H  
ATOM    229 HD22 ASN A  16      23.287  32.945   7.285  1.00 38.89           H  
ATOM    230  OD1 ASN A  16      22.397  32.837   5.152  1.00 38.89           O  
ATOM    231  N   CYS A  17      19.226  28.938   3.323  1.00 38.90           N  
ATOM    232  H   CYS A  17      18.585  29.672   3.057  1.00 38.90           H  
ATOM    233  CA  CYS A  17      19.028  27.569   2.796  1.00 38.90           C  
ATOM    234  HA  CYS A  17      19.992  27.064   2.733  1.00 38.90           H  
ATOM    235  C   CYS A  17      18.454  27.614   1.359  1.00 38.90           C  
ATOM    236  CB  CYS A  17      18.164  26.692   3.743  1.00 38.90           C  
ATOM    237  HB2 CYS A  17      18.058  25.710   3.282  1.00 38.90           H  
ATOM    238  HB3 CYS A  17      17.172  27.142   3.768  1.00 38.90           H  
ATOM    239  O   CYS A  17      17.257  27.371   1.180  1.00 38.90           O  
ATOM    240  SG  CYS A  17      18.646  26.412   5.496  1.00 38.90           S  
ATOM    241  N   PRO A  18      19.269  27.874   0.313  1.00 38.97           N  
ATOM    242  CA  PRO A  18      18.804  27.906  -1.085  1.00 38.97           C  
ATOM    243  HA  PRO A  18      18.045  28.682  -1.191  1.00 38.97           H  
ATOM    244  C   PRO A  18      18.173  26.581  -1.559  1.00 38.97           C  
ATOM    245  CB  PRO A  18      20.029  28.308  -1.920  1.00 38.97           C  
ATOM    246  HB2 PRO A  18      20.000  29.382  -2.102  1.00 38.97           H  
ATOM    247  HB3 PRO A  18      20.078  27.773  -2.868  1.00 38.97           H  
ATOM    248  O   PRO A  18      17.415  26.554  -2.521  1.00 38.97           O  
ATOM    249  CG  PRO A  18      21.229  27.984  -1.031  1.00 38.97           C  
ATOM    250  HG2 PRO A  18      21.514  26.942  -1.179  1.00 38.97           H  
ATOM    251  HG3 PRO A  18      22.073  28.642  -1.235  1.00 38.97           H  
ATOM    252  CD  PRO A  18      20.693  28.171   0.385  1.00 38.97           C  
ATOM    253  HD2 PRO A  18      21.222  27.506   1.067  1.00 38.97           H  
ATOM    254  HD3 PRO A  18      20.831  29.208   0.694  1.00 38.97           H  
ATOM    255  N   TYR A  19      18.405  25.482  -0.837  1.00 46.63           N  
ATOM    256  H   TYR A  19      19.062  25.572  -0.074  1.00 46.63           H  
ATOM    257  CA  TYR A  19      17.938  24.135  -1.179  1.00 46.63           C  
ATOM    258  HA  TYR A  19      17.838  24.078  -2.262  1.00 46.63           H  
ATOM    259  C   TYR A  19      16.561  23.753  -0.598  1.00 46.63           C  
ATOM    260  CB  TYR A  19      19.022  23.138  -0.763  1.00 46.63           C  
ATOM    261  HB2 TYR A  19      18.724  22.150  -1.115  1.00 46.63           H  
ATOM    262  HB3 TYR A  19      19.078  23.105   0.325  1.00 46.63           H  
ATOM    263  O   TYR A  19      16.150  22.599  -0.685  1.00 46.63           O  
ATOM    264  CG  TYR A  19      20.393  23.456  -1.331  1.00 46.63           C  
ATOM    265  CD1 TYR A  19      20.666  23.163  -2.680  1.00 46.63           C  
ATOM    266  HD1 TYR A  19      19.912  22.711  -3.308  1.00 46.63           H  
ATOM    267  CD2 TYR A  19      21.377  24.075  -0.532  1.00 46.63           C  
ATOM    268  HD2 TYR A  19      21.176  24.313   0.502  1.00 46.63           H  
ATOM    269  CE1 TYR A  19      21.916  23.493  -3.234  1.00 46.63           C  
ATOM    270  HE1 TYR A  19      22.128  23.292  -4.273  1.00 46.63           H  
ATOM    271  CE2 TYR A  19      22.624  24.420  -1.091  1.00 46.63           C  
ATOM    272  HE2 TYR A  19      23.374  24.914  -0.490  1.00 46.63           H  
ATOM    273  OH  TYR A  19      24.085  24.464  -3.004  1.00 46.63           O  
ATOM    274  HH  TYR A  19      24.665  24.969  -2.430  1.00 46.63           H  
ATOM    275  CZ  TYR A  19      22.892  24.139  -2.449  1.00 46.63           C  
ATOM    276  N   HIS A  20      15.836  24.693   0.016  1.00 46.55           N  
ATOM    277  H   HIS A  20      16.220  25.627   0.047  1.00 46.55           H  
ATOM    278  CA  HIS A  20      14.545  24.458   0.686  1.00 46.55           C  
ATOM    279  HA  HIS A  20      14.659  23.588   1.333  1.00 46.55           H  
ATOM    280  C   HIS A  20      13.361  24.112  -0.243  1.00 46.55           C  
ATOM    281  CB  HIS A  20      14.207  25.687   1.558  1.00 46.55           C  
ATOM    282  HB2 HIS A  20      14.741  26.561   1.185  1.00 46.55           H  
ATOM    283  HB3 HIS A  20      13.149  25.930   1.463  1.00 46.55           H  
ATOM    284  O   HIS A  20      12.240  24.000   0.256  1.00 46.55           O  
ATOM    285  CG  HIS A  20      14.488  25.550   3.034  1.00 46.55           C  
ATOM    286  CD2 HIS A  20      15.466  24.812   3.646  1.00 46.55           C  
ATOM    287  HD2 HIS A  20      16.179  24.164   3.158  1.00 46.55           H  
ATOM    288  ND1 HIS A  20      13.854  26.274   4.018  1.00 46.55           N  
ATOM    289  HD1 HIS A  20      13.214  27.037   3.852  1.00 46.55           H  
ATOM    290  CE1 HIS A  20      14.466  26.030   5.186  1.00 46.55           C  
ATOM    291  HE1 HIS A  20      14.257  26.535   6.117  1.00 46.55           H  
ATOM    292  NE2 HIS A  20      15.408  25.092   5.019  1.00 46.55           N  
ATOM    293  N   GLN A  21      13.555  23.962  -1.557  1.00 50.18           N  
ATOM    294  H   GLN A  21      14.492  24.022  -1.932  1.00 50.18           H  
ATOM    295  CA  GLN A  21      12.434  23.792  -2.490  1.00 50.18           C  
ATOM    296  HA  GLN A  21      11.722  24.589  -2.276  1.00 50.18           H  
ATOM    297  C   GLN A  21      11.664  22.472  -2.277  1.00 50.18           C  
ATOM    298  CB  GLN A  21      12.926  24.007  -3.933  1.00 50.18           C  
ATOM    299  HB2 GLN A  21      13.476  23.130  -4.274  1.00 50.18           H  
ATOM    300  HB3 GLN A  21      13.605  24.860  -3.934  1.00 50.18           H  
ATOM    301  O   GLN A  21      10.461  22.440  -2.525  1.00 50.18           O  
ATOM    302  CG  GLN A  21      11.772  24.315  -4.911  1.00 50.18           C  
ATOM    303  HG2 GLN A  21      11.181  23.412  -5.065  1.00 50.18           H  
ATOM    304  HG3 GLN A  21      11.122  25.076  -4.479  1.00 50.18           H  
ATOM    305  CD  GLN A  21      12.243  24.824  -6.275  1.00 50.18           C  
ATOM    306  NE2 GLN A  21      11.350  25.077  -7.210  1.00 50.18           N  
ATOM    307 HE21 GLN A  21      10.400  24.741  -7.136  1.00 50.18           H  
ATOM    308 HE22 GLN A  21      11.736  25.259  -8.125  1.00 50.18           H  
ATOM    309  OE1 GLN A  21      13.418  25.033  -6.521  1.00 50.18           O  
ATOM    310  N   TYR A  22      12.294  21.434  -1.708  1.00 55.33           N  
ATOM    311  H   TYR A  22      13.277  21.528  -1.494  1.00 55.33           H  
ATOM    312  CA  TYR A  22      11.664  20.126  -1.476  1.00 55.33           C  
ATOM    313  HA  TYR A  22      10.619  20.189  -1.781  1.00 55.33           H  
ATOM    314  C   TYR A  22      11.673  19.746   0.017  1.00 55.33           C  
ATOM    315  CB  TYR A  22      12.308  19.088  -2.407  1.00 55.33           C  
ATOM    316  HB2 TYR A  22      13.340  18.921  -2.098  1.00 55.33           H  
ATOM    317  HB3 TYR A  22      11.777  18.141  -2.317  1.00 55.33           H  
ATOM    318  O   TYR A  22      12.709  19.697   0.674  1.00 55.33           O  
ATOM    319  CG  TYR A  22      12.282  19.528  -3.865  1.00 55.33           C  
ATOM    320  CD1 TYR A  22      11.065  19.548  -4.576  1.00 55.33           C  
ATOM    321  HD1 TYR A  22      10.156  19.198  -4.109  1.00 55.33           H  
ATOM    322  CD2 TYR A  22      13.458  20.003  -4.480  1.00 55.33           C  
ATOM    323  HD2 TYR A  22      14.395  19.990  -3.943  1.00 55.33           H  
ATOM    324  CE1 TYR A  22      11.026  20.038  -5.895  1.00 55.33           C  
ATOM    325  HE1 TYR A  22      10.101  20.058  -6.453  1.00 55.33           H  
ATOM    326  CE2 TYR A  22      13.420  20.499  -5.798  1.00 55.33           C  
ATOM    327  HE2 TYR A  22      14.322  20.857  -6.272  1.00 55.33           H  
ATOM    328  OH  TYR A  22      12.157  20.972  -7.788  1.00 55.33           O  
ATOM    329  HH  TYR A  22      13.022  21.211  -8.127  1.00 55.33           H  
ATOM    330  CZ  TYR A  22      12.202  20.511  -6.511  1.00 55.33           C  
ATOM    331  N   HIS A  23      10.483  19.524   0.585  1.00 63.94           N  
ATOM    332  H   HIS A  23       9.684  19.563  -0.032  1.00 63.94           H  
ATOM    333  CA  HIS A  23      10.217  19.573   2.033  1.00 63.94           C  
ATOM    334  HA  HIS A  23      10.920  20.282   2.471  1.00 63.94           H  
ATOM    335  C   HIS A  23      10.429  18.261   2.821  1.00 63.94           C  
ATOM    336  CB  HIS A  23       8.800  20.141   2.241  1.00 63.94           C  
ATOM    337  HB2 HIS A  23       8.432  19.870   3.231  1.00 63.94           H  
ATOM    338  HB3 HIS A  23       8.122  19.689   1.517  1.00 63.94           H  
ATOM    339  O   HIS A  23      10.081  18.218   4.001  1.00 63.94           O  
ATOM    340  CG  HIS A  23       8.709  21.642   2.143  1.00 63.94           C  
ATOM    341  CD2 HIS A  23       8.360  22.405   1.056  1.00 63.94           C  
ATOM    342  HD2 HIS A  23       8.122  22.036   0.069  1.00 63.94           H  
ATOM    343  ND1 HIS A  23       8.913  22.505   3.193  1.00 63.94           N  
ATOM    344  HD1 HIS A  23       9.186  22.239   4.128  1.00 63.94           H  
ATOM    345  CE1 HIS A  23       8.698  23.753   2.755  1.00 63.94           C  
ATOM    346  HE1 HIS A  23       8.799  24.640   3.364  1.00 63.94           H  
ATOM    347  NE2 HIS A  23       8.336  23.752   1.464  1.00 63.94           N  
ATOM    348  N   CYS A  24      10.990  17.208   2.222  1.00 73.73           N  
ATOM    349  H   CYS A  24      11.377  17.321   1.296  1.00 73.73           H  
ATOM    350  CA  CYS A  24      11.257  15.950   2.927  1.00 73.73           C  
ATOM    351  HA  CYS A  24      10.480  15.786   3.674  1.00 73.73           H  
ATOM    352  C   CYS A  24      12.590  15.989   3.667  1.00 73.73           C  
ATOM    353  CB  CYS A  24      11.233  14.789   1.936  1.00 73.73           C  
ATOM    354  HB2 CYS A  24      11.716  15.080   1.003  1.00 73.73           H  
ATOM    355  HB3 CYS A  24      11.807  13.959   2.348  1.00 73.73           H  
ATOM    356  O   CYS A  24      13.642  15.920   3.040  1.00 73.73           O  
ATOM    357  SG  CYS A  24       9.584  14.183   1.621  1.00 73.73           S  
ATOM    358  N   ARG A  25      12.556  16.103   4.999  1.00 68.21           N  
ATOM    359  H   ARG A  25      11.656  16.103   5.458  1.00 68.21           H  
ATOM    360  CA  ARG A  25      13.762  16.150   5.842  1.00 68.21           C  
ATOM    361  HA  ARG A  25      14.642  16.126   5.199  1.00 68.21           H  
ATOM    362  C   ARG A  25      13.855  14.932   6.743  1.00 68.21           C  
ATOM    363  CB  ARG A  25      13.841  17.439   6.673  1.00 68.21           C  
ATOM    364  HB2 ARG A  25      14.787  17.452   7.213  1.00 68.21           H  
ATOM    365  HB3 ARG A  25      13.034  17.464   7.405  1.00 68.21           H  
ATOM    366  O   ARG A  25      12.839  14.413   7.208  1.00 68.21           O  
ATOM    367  CG  ARG A  25      13.750  18.688   5.802  1.00 68.21           C  
ATOM    368  HG2 ARG A  25      12.784  18.703   5.299  1.00 68.21           H  
ATOM    369  HG3 ARG A  25      14.543  18.675   5.055  1.00 68.21           H  
ATOM    370  CD  ARG A  25      13.878  19.942   6.663  1.00 68.21           C  
ATOM    371  HD2 ARG A  25      14.910  20.035   7.004  1.00 68.21           H  
ATOM    372  HD3 ARG A  25      13.223  19.862   7.530  1.00 68.21           H  
ATOM    373  NE  ARG A  25      13.487  21.097   5.854  1.00 68.21           N  
ATOM    374  HE  ARG A  25      13.128  20.880   4.935  1.00 68.21           H  
ATOM    375  NH1 ARG A  25      14.196  22.786   7.252  1.00 68.21           N  
ATOM    376 HH11 ARG A  25      14.776  22.129   7.754  1.00 68.21           H  
ATOM    377 HH12 ARG A  25      14.487  23.750   7.327  1.00 68.21           H  
ATOM    378  NH2 ARG A  25      13.267  23.235   5.275  1.00 68.21           N  
ATOM    379 HH21 ARG A  25      13.766  24.113   5.305  1.00 68.21           H  
ATOM    380 HH22 ARG A  25      12.951  22.916   4.371  1.00 68.21           H  
ATOM    381  CZ  ARG A  25      13.651  22.363   6.152  1.00 68.21           C  
ATOM    382  N   ARG A  26      15.089  14.516   7.025  1.00 68.47           N  
ATOM    383  H   ARG A  26      15.861  15.057   6.661  1.00 68.47           H  
ATOM    384  CA  ARG A  26      15.369  13.533   8.075  1.00 68.47           C  
ATOM    385  HA  ARG A  26      14.778  12.634   7.901  1.00 68.47           H  
ATOM    386  C   ARG A  26      14.943  14.105   9.427  1.00 68.47           C  
ATOM    387  CB  ARG A  26      16.858  13.160   8.078  1.00 68.47           C  
ATOM    388  HB2 ARG A  26      17.463  14.067   8.106  1.00 68.47           H  
ATOM    389  HB3 ARG A  26      17.067  12.581   8.977  1.00 68.47           H  
ATOM    390  O   ARG A  26      15.068  15.305   9.658  1.00 68.47           O  
ATOM    391  CG  ARG A  26      17.246  12.311   6.857  1.00 68.47           C  
ATOM    392  HG2 ARG A  26      16.623  11.416   6.840  1.00 68.47           H  
ATOM    393  HG3 ARG A  26      17.088  12.885   5.944  1.00 68.47           H  
ATOM    394  CD  ARG A  26      18.715  11.880   6.941  1.00 68.47           C  
ATOM    395  HD2 ARG A  26      18.852  11.310   7.860  1.00 68.47           H  
ATOM    396  HD3 ARG A  26      19.333  12.776   6.981  1.00 68.47           H  
ATOM    397  NE  ARG A  26      19.140  11.055   5.789  1.00 68.47           N  
ATOM    398  HE  ARG A  26      18.474  10.896   5.047  1.00 68.47           H  
ATOM    399  NH1 ARG A  26      21.269  10.593   6.501  1.00 68.47           N  
ATOM    400 HH11 ARG A  26      22.118  10.072   6.336  1.00 68.47           H  
ATOM    401 HH12 ARG A  26      21.011  10.896   7.430  1.00 68.47           H  
ATOM    402  NH2 ARG A  26      20.633   9.822   4.541  1.00 68.47           N  
ATOM    403 HH21 ARG A  26      21.509   9.336   4.412  1.00 68.47           H  
ATOM    404 HH22 ARG A  26      19.971   9.604   3.811  1.00 68.47           H  
ATOM    405  CZ  ARG A  26      20.328  10.498   5.606  1.00 68.47           C  
ATOM    406  N   GLY A  27      14.421  13.256  10.308  1.00 61.52           N  
ATOM    407  H   GLY A  27      14.339  12.282  10.056  1.00 61.52           H  
ATOM    408  CA  GLY A  27      14.009  13.679  11.650  1.00 61.52           C  
ATOM    409  HA2 GLY A  27      13.756  12.792  12.232  1.00 61.52           H  
ATOM    410  HA3 GLY A  27      14.843  14.184  12.139  1.00 61.52           H  
ATOM    411  C   GLY A  27      12.800  14.621  11.685  1.00 61.52           C  
ATOM    412  O   GLY A  27      12.554  15.257  12.710  1.00 61.52           O  
ATOM    413  N   MET A  28      12.024  14.724  10.596  1.00 62.24           N  
ATOM    414  H   MET A  28      12.270  14.198   9.769  1.00 62.24           H  
ATOM    415  CA  MET A  28      10.720  15.384  10.658  1.00 62.24           C  
ATOM    416  HA  MET A  28      10.869  16.424  10.945  1.00 62.24           H  
ATOM    417  C   MET A  28       9.863  14.713  11.730  1.00 62.24           C  
ATOM    418  CB  MET A  28       9.989  15.337   9.308  1.00 62.24           C  
ATOM    419  HB2 MET A  28      10.107  14.354   8.852  1.00 62.24           H  
ATOM    420  HB3 MET A  28       8.927  15.520   9.469  1.00 62.24           H  
ATOM    421  O   MET A  28       9.510  13.541  11.619  1.00 62.24           O  
ATOM    422  CG  MET A  28      10.528  16.414   8.372  1.00 62.24           C  
ATOM    423  HG2 MET A  28      11.598  16.235   8.264  1.00 62.24           H  
ATOM    424  HG3 MET A  28      10.399  17.393   8.835  1.00 62.24           H  
ATOM    425  SD  MET A  28       9.784  16.443   6.721  1.00 62.24           S  
ATOM    426  CE  MET A  28       8.171  17.148   7.096  1.00 62.24           C  
ATOM    427  HE1 MET A  28       7.679  17.383   6.152  1.00 62.24           H  
ATOM    428  HE2 MET A  28       7.587  16.421   7.660  1.00 62.24           H  
ATOM    429  HE3 MET A  28       8.306  18.058   7.680  1.00 62.24           H  
ATOM    430  N   THR A  29       9.488  15.476  12.753  1.00 57.95           N  
ATOM    431  H   THR A  29       9.870  16.405  12.856  1.00 57.95           H  
ATOM    432  CA  THR A  29       8.514  15.036  13.747  1.00 57.95           C  
ATOM    433  HA  THR A  29       8.768  14.024  14.064  1.00 57.95           H  
ATOM    434  C   THR A  29       7.137  14.987  13.087  1.00 57.95           C  
ATOM    435  CB  THR A  29       8.543  15.929  14.998  1.00 57.95           C  
ATOM    436  HB  THR A  29       7.688  15.686  15.629  1.00 57.95           H  
ATOM    437  O   THR A  29       6.456  15.999  12.925  1.00 57.95           O  
ATOM    438  CG2 THR A  29       9.826  15.719  15.803  1.00 57.95           C  
ATOM    439 HG21 THR A  29       9.905  14.674  16.103  1.00 57.95           H  
ATOM    440 HG22 THR A  29       9.806  16.336  16.702  1.00 57.95           H  
ATOM    441 HG23 THR A  29      10.699  15.981  15.205  1.00 57.95           H  
ATOM    442  OG1 THR A  29       8.516  17.304  14.679  1.00 57.95           O  
ATOM    443  HG1 THR A  29       8.406  17.765  15.514  1.00 57.95           H  
ATOM    444  N   SER A  30       6.742  13.799  12.637  1.00 57.01           N  
ATOM    445  H   SER A  30       7.399  13.033  12.669  1.00 57.01           H  
ATOM    446  CA  SER A  30       5.385  13.509  12.176  1.00 57.01           C  
ATOM    447  HA  SER A  30       4.757  14.389  12.322  1.00 57.01           H  
ATOM    448  C   SER A  30       4.805  12.387  13.017  1.00 57.01           C  
ATOM    449  CB  SER A  30       5.361  13.182  10.684  1.00 57.01           C  
ATOM    450  HB2 SER A  30       5.975  12.299  10.506  1.00 57.01           H  
ATOM    451  HB3 SER A  30       5.789  14.018  10.130  1.00 57.01           H  
ATOM    452  O   SER A  30       5.509  11.452  13.419  1.00 57.01           O  
ATOM    453  OG  SER A  30       4.054  12.931  10.199  1.00 57.01           O  
ATOM    454  HG  SER A  30       3.355  13.475  10.571  1.00 57.01           H  
ATOM    455  N   VAL A  31       3.518  12.513  13.323  1.00 55.72           N  
ATOM    456  H   VAL A  31       2.986  13.271  12.919  1.00 55.72           H  
ATOM    457  CA  VAL A  31       2.766  11.486  14.047  1.00 55.72           C  
ATOM    458  HA  VAL A  31       3.384  11.117  14.866  1.00 55.72           H  
ATOM    459  C   VAL A  31       2.474  10.306  13.120  1.00 55.72           C  
ATOM    460  CB  VAL A  31       1.451  12.047  14.637  1.00 55.72           C  
ATOM    461  HB  VAL A  31       0.625  11.806  13.968  1.00 55.72           H  
ATOM    462  O   VAL A  31       2.288   9.186  13.583  1.00 55.72           O  
ATOM    463  CG1 VAL A  31       1.190  11.392  15.998  1.00 55.72           C  
ATOM    464 HG11 VAL A  31       1.974  11.657  16.707  1.00 55.72           H  
ATOM    465 HG12 VAL A  31       0.228  11.724  16.388  1.00 55.72           H  
ATOM    466 HG13 VAL A  31       1.156  10.309  15.885  1.00 55.72           H  
ATOM    467  CG2 VAL A  31       1.448  13.572  14.845  1.00 55.72           C  
ATOM    468 HG21 VAL A  31       1.473  14.080  13.881  1.00 55.72           H  
ATOM    469 HG22 VAL A  31       0.525  13.866  15.345  1.00 55.72           H  
ATOM    470 HG23 VAL A  31       2.297  13.874  15.457  1.00 55.72           H  
ATOM    471  N   THR A  32       2.498  10.544  11.809  1.00 58.37           N  
ATOM    472  H   THR A  32       2.687  11.480  11.480  1.00 58.37           H  
ATOM    473  CA  THR A  32       2.180   9.557  10.783  1.00 58.37           C  
ATOM    474  HA  THR A  32       1.732   8.687  11.264  1.00 58.37           H  
ATOM    475  C   THR A  32       3.410   9.051  10.052  1.00 58.37           C  
ATOM    476  CB  THR A  32       1.137  10.108   9.807  1.00 58.37           C  
ATOM    477  HB  THR A  32       0.989   9.399   8.992  1.00 58.37           H  
ATOM    478  O   THR A  32       4.525   9.551  10.201  1.00 58.37           O  
ATOM    479  CG2 THR A  32      -0.188  10.271  10.541  1.00 58.37           C  
ATOM    480 HG21 THR A  32      -0.579   9.292  10.818  1.00 58.37           H  
ATOM    481 HG22 THR A  32      -0.903  10.769   9.886  1.00 58.37           H  
ATOM    482 HG23 THR A  32      -0.069  10.869  11.444  1.00 58.37           H  
ATOM    483  OG1 THR A  32       1.528  11.337   9.260  1.00 58.37           O  
ATOM    484  HG1 THR A  32       1.110  12.013   9.799  1.00 58.37           H  
ATOM    485  N   PHE A  33       3.202   7.974   9.300  1.00 62.38           N  
ATOM    486  H   PHE A  33       2.286   7.546   9.299  1.00 62.38           H  
ATOM    487  CA  PHE A  33       4.234   7.369   8.473  1.00 62.38           C  
ATOM    488  HA  PHE A  33       5.168   7.337   9.034  1.00 62.38           H  
ATOM    489  C   PHE A  33       4.499   8.187   7.202  1.00 62.38           C  
ATOM    490  CB  PHE A  33       3.821   5.927   8.177  1.00 62.38           C  
ATOM    491  HB2 PHE A  33       3.416   5.477   9.083  1.00 62.38           H  
ATOM    492  HB3 PHE A  33       3.030   5.916   7.426  1.00 62.38           H  
ATOM    493  O   PHE A  33       5.654   8.393   6.833  1.00 62.38           O  
ATOM    494  CG  PHE A  33       4.966   5.067   7.699  1.00 62.38           C  
ATOM    495  CD1 PHE A  33       5.407   5.160   6.369  1.00 62.38           C  
ATOM    496  HD1 PHE A  33       4.972   5.884   5.696  1.00 62.38           H  
ATOM    497  CD2 PHE A  33       5.585   4.159   8.579  1.00 62.38           C  
ATOM    498  HD2 PHE A  33       5.245   4.063   9.599  1.00 62.38           H  
ATOM    499  CE1 PHE A  33       6.415   4.306   5.898  1.00 62.38           C  
ATOM    500  HE1 PHE A  33       6.731   4.346   4.866  1.00 62.38           H  
ATOM    501  CE2 PHE A  33       6.608   3.319   8.111  1.00 62.38           C  
ATOM    502  HE2 PHE A  33       7.052   2.580   8.762  1.00 62.38           H  
ATOM    503  CZ  PHE A  33       7.003   3.375   6.765  1.00 62.38           C  
ATOM    504  HZ  PHE A  33       7.741   2.681   6.391  1.00 62.38           H  
ATOM    505  N   TYR A  34       3.435   8.710   6.579  1.00 72.50           N  
ATOM    506  H   TYR A  34       2.526   8.587   7.003  1.00 72.50           H  
ATOM    507  CA  TYR A  34       3.507   9.478   5.338  1.00 72.50           C  
ATOM    508  HA  TYR A  34       4.553   9.532   5.036  1.00 72.50           H  
ATOM    509  C   TYR A  34       2.968  10.899   5.499  1.00 72.50           C  
ATOM    510  CB  TYR A  34       2.753   8.777   4.200  1.00 72.50           C  
ATOM    511  HB2 TYR A  34       2.821   9.400   3.308  1.00 72.50           H  
ATOM    512  HB3 TYR A  34       1.698   8.700   4.464  1.00 72.50           H  
ATOM    513  O   TYR A  34       1.840  11.099   5.948  1.00 72.50           O  
ATOM    514  CG  TYR A  34       3.278   7.404   3.844  1.00 72.50           C  
ATOM    515  CD1 TYR A  34       4.448   7.268   3.069  1.00 72.50           C  
ATOM    516  HD1 TYR A  34       4.984   8.137   2.716  1.00 72.50           H  
ATOM    517  CD2 TYR A  34       2.602   6.258   4.308  1.00 72.50           C  
ATOM    518  HD2 TYR A  34       1.710   6.348   4.910  1.00 72.50           H  
ATOM    519  CE1 TYR A  34       4.943   5.981   2.772  1.00 72.50           C  
ATOM    520  HE1 TYR A  34       5.839   5.835   2.187  1.00 72.50           H  
ATOM    521  CE2 TYR A  34       3.117   4.977   4.041  1.00 72.50           C  
ATOM    522  HE2 TYR A  34       2.650   4.095   4.455  1.00 72.50           H  
ATOM    523  OH  TYR A  34       4.833   3.606   3.087  1.00 72.50           O  
ATOM    524  HH  TYR A  34       4.533   2.913   3.681  1.00 72.50           H  
ATOM    525  CZ  TYR A  34       4.297   4.834   3.285  1.00 72.50           C  
ATOM    526  N   LYS A  35       3.712  11.881   4.982  1.00 70.07           N  
ATOM    527  H   LYS A  35       4.633  11.620   4.659  1.00 70.07           H  
ATOM    528  CA  LYS A  35       3.291  13.279   4.860  1.00 70.07           C  
ATOM    529  HA  LYS A  35       2.281  13.376   5.259  1.00 70.07           H  
ATOM    530  C   LYS A  35       3.278  13.722   3.401  1.00 70.07           C  
ATOM    531  CB  LYS A  35       4.222  14.142   5.717  1.00 70.07           C  
ATOM    532  HB2 LYS A  35       5.244  14.060   5.347  1.00 70.07           H  
ATOM    533  HB3 LYS A  35       4.196  13.771   6.741  1.00 70.07           H  
ATOM    534  O   LYS A  35       4.310  13.726   2.743  1.00 70.07           O  
ATOM    535  CG  LYS A  35       3.783  15.610   5.702  1.00 70.07           C  
ATOM    536  HG2 LYS A  35       3.802  16.001   4.684  1.00 70.07           H  
ATOM    537  HG3 LYS A  35       2.772  15.690   6.100  1.00 70.07           H  
ATOM    538  CD  LYS A  35       4.738  16.432   6.561  1.00 70.07           C  
ATOM    539  HD2 LYS A  35       4.750  16.021   7.570  1.00 70.07           H  
ATOM    540  HD3 LYS A  35       5.733  16.361   6.123  1.00 70.07           H  
ATOM    541  CE  LYS A  35       4.272  17.888   6.590  1.00 70.07           C  
ATOM    542  HE2 LYS A  35       3.229  17.903   6.908  1.00 70.07           H  
ATOM    543  HE3 LYS A  35       4.321  18.293   5.579  1.00 70.07           H  
ATOM    544  NZ  LYS A  35       5.097  18.687   7.526  1.00 70.07           N  
ATOM    545  HZ1 LYS A  35       4.751  19.635   7.574  1.00 70.07           H  
ATOM    546  HZ2 LYS A  35       5.047  18.279   8.448  1.00 70.07           H  
ATOM    547  HZ3 LYS A  35       6.061  18.691   7.224  1.00 70.07           H  
ATOM    548  N   LYS A  36       2.137  14.177   2.889  1.00 68.06           N  
ATOM    549  H   LYS A  36       1.310  14.167   3.469  1.00 68.06           H  
ATOM    550  CA  LYS A  36       2.064  14.760   1.542  1.00 68.06           C  
ATOM    551  HA  LYS A  36       2.583  14.103   0.844  1.00 68.06           H  
ATOM    552  C   LYS A  36       2.739  16.130   1.506  1.00 68.06           C  
ATOM    553  CB  LYS A  36       0.602  14.867   1.128  1.00 68.06           C  
ATOM    554  HB2 LYS A  36       0.118  13.903   1.285  1.00 68.06           H  
ATOM    555  HB3 LYS A  36       0.147  15.610   1.782  1.00 68.06           H  
ATOM    556  O   LYS A  36       2.467  16.982   2.354  1.00 68.06           O  
ATOM    557  CG  LYS A  36       0.387  15.312  -0.323  1.00 68.06           C  
ATOM    558  HG2 LYS A  36       0.872  14.607  -0.999  1.00 68.06           H  
ATOM    559  HG3 LYS A  36       0.800  16.308  -0.479  1.00 68.06           H  
ATOM    560  CD  LYS A  36      -1.121  15.339  -0.588  1.00 68.06           C  
ATOM    561  HD2 LYS A  36      -1.521  14.342  -0.405  1.00 68.06           H  
ATOM    562  HD3 LYS A  36      -1.597  16.038   0.100  1.00 68.06           H  
ATOM    563  CE  LYS A  36      -1.420  15.761  -2.026  1.00 68.06           C  
ATOM    564  HE2 LYS A  36      -0.767  15.201  -2.696  1.00 68.06           H  
ATOM    565  HE3 LYS A  36      -1.186  16.820  -2.133  1.00 68.06           H  
ATOM    566  NZ  LYS A  36      -2.842  15.487  -2.350  1.00 68.06           N  
ATOM    567  HZ1 LYS A  36      -3.445  15.982  -1.708  1.00 68.06           H  
ATOM    568  HZ2 LYS A  36      -3.060  15.735  -3.304  1.00 68.06           H  
ATOM    569  HZ3 LYS A  36      -3.019  14.497  -2.259  1.00 68.06           H  
ATOM    570  N   ILE A  37       3.554  16.368   0.486  1.00 67.60           N  
ATOM    571  H   ILE A  37       3.740  15.620  -0.166  1.00 67.60           H  
ATOM    572  CA  ILE A  37       4.078  17.693   0.172  1.00 67.60           C  
ATOM    573  HA  ILE A  37       3.925  18.350   1.029  1.00 67.60           H  
ATOM    574  C   ILE A  37       3.274  18.268  -0.993  1.00 67.60           C  
ATOM    575  CB  ILE A  37       5.593  17.647  -0.086  1.00 67.60           C  
ATOM    576  HB  ILE A  37       5.758  17.054  -0.985  1.00 67.60           H  
ATOM    577  O   ILE A  37       3.156  17.658  -2.058  1.00 67.60           O  
ATOM    578  CG1 ILE A  37       6.387  16.989   1.072  1.00 67.60           C  
ATOM    579 HG12 ILE A  37       7.451  17.089   0.861  1.00 67.60           H  
ATOM    580 HG13 ILE A  37       6.166  15.921   1.087  1.00 67.60           H  
ATOM    581  CG2 ILE A  37       6.101  19.075  -0.354  1.00 67.60           C  
ATOM    582 HG21 ILE A  37       5.685  19.449  -1.290  1.00 67.60           H  
ATOM    583 HG22 ILE A  37       7.185  19.077  -0.466  1.00 67.60           H  
ATOM    584 HG23 ILE A  37       5.819  19.751   0.453  1.00 67.60           H  
ATOM    585  CD1 ILE A  37       6.133  17.551   2.480  1.00 67.60           C  
ATOM    586 HD11 ILE A  37       6.256  18.634   2.492  1.00 67.60           H  
ATOM    587 HD12 ILE A  37       5.126  17.300   2.811  1.00 67.60           H  
ATOM    588 HD13 ILE A  37       6.845  17.106   3.174  1.00 67.60           H  
ATOM    589  N   LEU A  38       2.674  19.436  -0.755  1.00 62.76           N  
ATOM    590  H   LEU A  38       2.854  19.892   0.128  1.00 62.76           H  
ATOM    591  CA  LEU A  38       2.059  20.236  -1.803  1.00 62.76           C  
ATOM    592  HA  LEU A  38       1.706  19.556  -2.579  1.00 62.76           H  
ATOM    593  C   LEU A  38       3.125  21.166  -2.392  1.00 62.76           C  
ATOM    594  CB  LEU A  38       0.855  21.029  -1.274  1.00 62.76           C  
ATOM    595  HB2 LEU A  38       1.179  21.619  -0.417  1.00 62.76           H  
ATOM    596  HB3 LEU A  38       0.533  21.727  -2.048  1.00 62.76           H  
ATOM    597  O   LEU A  38       3.840  21.818  -1.624  1.00 62.76           O  
ATOM    598  CG  LEU A  38      -0.345  20.159  -0.865  1.00 62.76           C  
ATOM    599  HG  LEU A  38      -0.033  19.430  -0.116  1.00 62.76           H  
ATOM    600  CD1 LEU A  38      -1.429  21.042  -0.251  1.00 62.76           C  
ATOM    601 HD11 LEU A  38      -1.028  21.558   0.621  1.00 62.76           H  
ATOM    602 HD12 LEU A  38      -2.275  20.433   0.070  1.00 62.76           H  
ATOM    603 HD13 LEU A  38      -1.767  21.784  -0.974  1.00 62.76           H  
ATOM    604  CD2 LEU A  38      -0.963  19.411  -2.053  1.00 62.76           C  
ATOM    605 HD21 LEU A  38      -1.871  18.904  -1.724  1.00 62.76           H  
ATOM    606 HD22 LEU A  38      -0.250  18.675  -2.424  1.00 62.76           H  
ATOM    607 HD23 LEU A  38      -1.204  20.124  -2.841  1.00 62.76           H  
ATOM    608  N   PRO A  39       3.236  21.230  -3.722  1.00 59.36           N  
ATOM    609  CA  PRO A  39       4.185  22.116  -4.358  1.00 59.36           C  
ATOM    610  HA  PRO A  39       5.187  21.925  -3.972  1.00 59.36           H  
ATOM    611  C   PRO A  39       3.837  23.585  -4.135  1.00 59.36           C  
ATOM    612  CB  PRO A  39       4.150  21.769  -5.825  1.00 59.36           C  
ATOM    613  HB2 PRO A  39       5.054  21.208  -6.061  1.00 59.36           H  
ATOM    614  HB3 PRO A  39       4.067  22.694  -6.397  1.00 59.36           H  
ATOM    615  O   PRO A  39       2.672  23.940  -3.934  1.00 59.36           O  
ATOM    616  CG  PRO A  39       2.925  20.898  -6.061  1.00 59.36           C  
ATOM    617  HG2 PRO A  39       3.204  20.007  -6.624  1.00 59.36           H  
ATOM    618  HG3 PRO A  39       2.144  21.465  -6.566  1.00 59.36           H  
ATOM    619  CD  PRO A  39       2.467  20.465  -4.686  1.00 59.36           C  
ATOM    620  HD2 PRO A  39       2.678  19.403  -4.559  1.00 59.36           H  
ATOM    621  HD3 PRO A  39       1.401  20.663  -4.573  1.00 59.36           H  
ATOM    622  N   ARG A  40       4.859  24.445  -4.183  1.00 53.70           N  
ATOM    623  H   ARG A  40       5.749  24.083  -4.495  1.00 53.70           H  
ATOM    624  CA  ARG A  40       4.684  25.898  -4.025  1.00 53.70           C  
ATOM    625  HA  ARG A  40       3.869  26.093  -3.329  1.00 53.70           H  
ATOM    626  C   ARG A  40       4.269  26.564  -5.330  1.00 53.70           C  
ATOM    627  CB  ARG A  40       5.971  26.542  -3.499  1.00 53.70           C  
ATOM    628  HB2 ARG A  40       6.813  26.230  -4.116  1.00 53.70           H  
ATOM    629  HB3 ARG A  40       5.871  27.625  -3.579  1.00 53.70           H  
ATOM    630  O   ARG A  40       3.609  27.599  -5.283  1.00 53.70           O  
ATOM    631  CG  ARG A  40       6.243  26.191  -2.032  1.00 53.70           C  
ATOM    632  HG2 ARG A  40       5.386  26.484  -1.425  1.00 53.70           H  
ATOM    633  HG3 ARG A  40       6.408  25.118  -1.930  1.00 53.70           H  
ATOM    634  CD  ARG A  40       7.485  26.952  -1.561  1.00 53.70           C  
ATOM    635  HD2 ARG A  40       8.342  26.617  -2.146  1.00 53.70           H  
ATOM    636  HD3 ARG A  40       7.325  28.015  -1.743  1.00 53.70           H  
ATOM    637  NE  ARG A  40       7.751  26.727  -0.130  1.00 53.70           N  
ATOM    638  HE  ARG A  40       7.398  25.866   0.263  1.00 53.70           H  
ATOM    639  NH1 ARG A  40       9.206  28.475   0.176  1.00 53.70           N  
ATOM    640 HH11 ARG A  40       9.205  28.621  -0.823  1.00 53.70           H  
ATOM    641 HH12 ARG A  40       9.771  29.053   0.781  1.00 53.70           H  
ATOM    642  NH2 ARG A  40       8.536  27.259   1.926  1.00 53.70           N  
ATOM    643 HH21 ARG A  40       7.987  26.489   2.280  1.00 53.70           H  
ATOM    644 HH22 ARG A  40       9.058  27.869   2.538  1.00 53.70           H  
ATOM    645  CZ  ARG A  40       8.498  27.485   0.646  1.00 53.70           C  
ATOM    646  N   ARG A  41       4.675  26.002  -6.472  1.00 54.31           N  
ATOM    647  H   ARG A  41       5.202  25.141  -6.428  1.00 54.31           H  
ATOM    648  CA  ARG A  41       4.340  26.524  -7.800  1.00 54.31           C  
ATOM    649  HA  ARG A  41       3.946  27.535  -7.696  1.00 54.31           H  
ATOM    650  C   ARG A  41       3.240  25.684  -8.438  1.00 54.31           C  
ATOM    651  CB  ARG A  41       5.595  26.599  -8.682  1.00 54.31           C  
ATOM    652  HB2 ARG A  41       6.021  25.602  -8.791  1.00 54.31           H  
ATOM    653  HB3 ARG A  41       5.305  26.951  -9.672  1.00 54.31           H  
ATOM    654  O   ARG A  41       3.200  24.463  -8.296  1.00 54.31           O  
ATOM    655  CG  ARG A  41       6.653  27.554  -8.106  1.00 54.31           C  
ATOM    656  HG2 ARG A  41       6.975  27.201  -7.126  1.00 54.31           H  
ATOM    657  HG3 ARG A  41       6.223  28.550  -8.007  1.00 54.31           H  
ATOM    658  CD  ARG A  41       7.875  27.617  -9.027  1.00 54.31           C  
ATOM    659  HD2 ARG A  41       8.314  26.621  -9.085  1.00 54.31           H  
ATOM    660  HD3 ARG A  41       7.546  27.911 -10.023  1.00 54.31           H  
ATOM    661  NE  ARG A  41       8.884  28.576  -8.532  1.00 54.31           N  
ATOM    662  HE  ARG A  41       8.702  29.009  -7.637  1.00 54.31           H  
ATOM    663  NH1 ARG A  41      10.337  28.376 -10.296  1.00 54.31           N  
ATOM    664 HH11 ARG A  41       9.727  27.683 -10.707  1.00 54.31           H  
ATOM    665 HH12 ARG A  41      11.195  28.624 -10.766  1.00 54.31           H  
ATOM    666  NH2 ARG A  41      10.839  29.750  -8.618  1.00 54.31           N  
ATOM    667 HH21 ARG A  41      10.627  30.201  -7.739  1.00 54.31           H  
ATOM    668 HH22 ARG A  41      11.692  29.979  -9.108  1.00 54.31           H  
ATOM    669  CZ  ARG A  41      10.010  28.894  -9.147  1.00 54.31           C  
ATOM    670  N   TYR A  42       2.341  26.356  -9.149  1.00 46.54           N  
ATOM    671  H   TYR A  42       2.460  27.352  -9.265  1.00 46.54           H  
ATOM    672  CA  TYR A  42       1.324  25.694  -9.958  1.00 46.54           C  
ATOM    673  HA  TYR A  42       0.733  25.043  -9.313  1.00 46.54           H  
ATOM    674  C   TYR A  42       2.015  24.838 -11.036  1.00 46.54           C  
ATOM    675  CB  TYR A  42       0.401  26.768 -10.552  1.00 46.54           C  
ATOM    676  HB2 TYR A  42       0.913  27.274 -11.371  1.00 46.54           H  
ATOM    677  HB3 TYR A  42       0.198  27.520  -9.790  1.00 46.54           H  
ATOM    678  O   TYR A  42       2.902  25.336 -11.725  1.00 46.54           O  
ATOM    679  CG  TYR A  42      -0.931  26.241 -11.039  1.00 46.54           C  
ATOM    680  CD1 TYR A  42      -1.091  25.851 -12.382  1.00 46.54           C  
ATOM    681  HD1 TYR A  42      -0.264  25.922 -13.073  1.00 46.54           H  
ATOM    682  CD2 TYR A  42      -2.018  26.160 -10.146  1.00 46.54           C  
ATOM    683  HD2 TYR A  42      -1.900  26.481  -9.122  1.00 46.54           H  
ATOM    684  CE1 TYR A  42      -2.340  25.380 -12.832  1.00 46.54           C  
ATOM    685  HE1 TYR A  42      -2.477  25.088 -13.863  1.00 46.54           H  
ATOM    686  CE2 TYR A  42      -3.270  25.698 -10.596  1.00 46.54           C  
ATOM    687  HE2 TYR A  42      -4.111  25.661  -9.918  1.00 46.54           H  
ATOM    688  OH  TYR A  42      -4.636  24.866 -12.387  1.00 46.54           O  
ATOM    689  HH  TYR A  42      -5.332  24.969 -11.733  1.00 46.54           H  
ATOM    690  CZ  TYR A  42      -3.431  25.308 -11.943  1.00 46.54           C  
ATOM    691  N   GLY A  43       1.650  23.557 -11.149  1.00 53.65           N  
ATOM    692  H   GLY A  43       0.932  23.206 -10.531  1.00 53.65           H  
ATOM    693  CA  GLY A  43       2.223  22.612 -12.124  1.00 53.65           C  
ATOM    694  HA2 GLY A  43       1.423  21.977 -12.506  1.00 53.65           H  
ATOM    695  HA3 GLY A  43       2.629  23.167 -12.969  1.00 53.65           H  
ATOM    696  C   GLY A  43       3.338  21.687 -11.609  1.00 53.65           C  
ATOM    697  O   GLY A  43       3.657  20.711 -12.278  1.00 53.65           O  
ATOM    698  N   GLU A  44       3.906  21.923 -10.424  1.00 62.67           N  
ATOM    699  H   GLU A  44       3.623  22.736  -9.895  1.00 62.67           H  
ATOM    700  CA  GLU A  44       4.834  20.968  -9.796  1.00 62.67           C  
ATOM    701  HA  GLU A  44       5.544  20.617 -10.545  1.00 62.67           H  
ATOM    702  C   GLU A  44       4.071  19.725  -9.263  1.00 62.67           C  
ATOM    703  CB  GLU A  44       5.624  21.677  -8.683  1.00 62.67           C  
ATOM    704  HB2 GLU A  44       4.885  22.303  -8.182  1.00 62.67           H  
ATOM    705  HB3 GLU A  44       6.028  20.925  -8.006  1.00 62.67           H  
ATOM    706  O   GLU A  44       2.872  19.781  -8.960  1.00 62.67           O  
ATOM    707  CG  GLU A  44       6.772  22.627  -9.066  1.00 62.67           C  
ATOM    708  HG2 GLU A  44       6.406  23.328  -9.816  1.00 62.67           H  
ATOM    709  HG3 GLU A  44       7.571  22.038  -9.517  1.00 62.67           H  
ATOM    710  CD  GLU A  44       7.339  23.435  -7.863  1.00 62.67           C  
ATOM    711  OE1 GLU A  44       8.345  24.164  -8.056  1.00 62.67           O  
ATOM    712  OE2 GLU A  44       6.742  23.426  -6.753  1.00 62.67           O  
ATOM    713  N   ALA A  45       4.759  18.585  -9.138  1.00 62.34           N  
ATOM    714  H   ALA A  45       5.735  18.570  -9.399  1.00 62.34           H  
ATOM    715  CA  ALA A  45       4.156  17.323  -8.705  1.00 62.34           C  
ATOM    716  HA  ALA A  45       3.213  17.209  -9.239  1.00 62.34           H  
ATOM    717  C   ALA A  45       3.855  17.302  -7.194  1.00 62.34           C  
ATOM    718  CB  ALA A  45       5.058  16.154  -9.125  1.00 62.34           C  
ATOM    719  HB1 ALA A  45       6.015  16.211  -8.607  1.00 62.34           H  
ATOM    720  HB2 ALA A  45       4.581  15.206  -8.876  1.00 62.34           H  
ATOM    721  HB3 ALA A  45       5.230  16.179 -10.201  1.00 62.34           H  
ATOM    722  O   ALA A  45       4.646  17.755  -6.364  1.00 62.34           O  
ATOM    723  N   LYS A  46       2.705  16.730  -6.815  1.00 72.78           N  
ATOM    724  H   LYS A  46       2.162  16.296  -7.547  1.00 72.78           H  
ATOM    725  CA  LYS A  46       2.395  16.389  -5.415  1.00 72.78           C  
ATOM    726  HA  LYS A  46       2.825  17.139  -4.751  1.00 72.78           H  
ATOM    727  C   LYS A  46       3.055  15.051  -5.100  1.00 72.78           C  
ATOM    728  CB  LYS A  46       0.875  16.300  -5.193  1.00 72.78           C  
ATOM    729  HB2 LYS A  46       0.475  15.538  -5.863  1.00 72.78           H  
ATOM    730  HB3 LYS A  46       0.690  15.986  -4.166  1.00 72.78           H  
ATOM    731  O   LYS A  46       2.895  14.120  -5.880  1.00 72.78           O  
ATOM    732  CG  LYS A  46       0.150  17.630  -5.448  1.00 72.78           C  
ATOM    733  HG2 LYS A  46       0.449  18.023  -6.420  1.00 72.78           H  
ATOM    734  HG3 LYS A  46       0.438  18.351  -4.683  1.00 72.78           H  
ATOM    735  CD  LYS A  46      -1.377  17.460  -5.452  1.00 72.78           C  
ATOM    736  HD2 LYS A  46      -1.722  17.178  -4.457  1.00 72.78           H  
ATOM    737  HD3 LYS A  46      -1.638  16.683  -6.170  1.00 72.78           H  
ATOM    738  CE  LYS A  46      -2.026  18.785  -5.877  1.00 72.78           C  
ATOM    739  HE2 LYS A  46      -1.495  19.143  -6.759  1.00 72.78           H  
ATOM    740  HE3 LYS A  46      -1.877  19.529  -5.095  1.00 72.78           H  
ATOM    741  NZ  LYS A  46      -3.470  18.647  -6.210  1.00 72.78           N  
ATOM    742  HZ1 LYS A  46      -3.814  19.524  -6.575  1.00 72.78           H  
ATOM    743  HZ2 LYS A  46      -4.033  18.395  -5.411  1.00 72.78           H  
ATOM    744  HZ3 LYS A  46      -3.595  17.970  -6.949  1.00 72.78           H  
ATOM    745  N   TYR A  47       3.705  14.926  -3.947  1.00 77.83           N  
ATOM    746  H   TYR A  47       3.823  15.735  -3.354  1.00 77.83           H  
ATOM    747  CA  TYR A  47       4.410  13.692  -3.580  1.00 77.83           C  
ATOM    748  HA  TYR A  47       4.008  12.859  -4.158  1.00 77.83           H  
ATOM    749  C   TYR A  47       4.227  13.321  -2.109  1.00 77.83           C  
ATOM    750  CB  TYR A  47       5.882  13.824  -3.976  1.00 77.83           C  
ATOM    751  HB2 TYR A  47       6.392  12.883  -3.772  1.00 77.83           H  
ATOM    752  HB3 TYR A  47       5.904  13.975  -5.055  1.00 77.83           H  
ATOM    753  O   TYR A  47       3.854  14.164  -1.286  1.00 77.83           O  
ATOM    754  CG  TYR A  47       6.650  14.958  -3.322  1.00 77.83           C  
ATOM    755  CD1 TYR A  47       6.765  16.207  -3.967  1.00 77.83           C  
ATOM    756  HD1 TYR A  47       6.283  16.370  -4.919  1.00 77.83           H  
ATOM    757  CD2 TYR A  47       7.303  14.738  -2.097  1.00 77.83           C  
ATOM    758  HD2 TYR A  47       7.231  13.775  -1.613  1.00 77.83           H  
ATOM    759  CE1 TYR A  47       7.548  17.230  -3.397  1.00 77.83           C  
ATOM    760  HE1 TYR A  47       7.653  18.179  -3.901  1.00 77.83           H  
ATOM    761  CE2 TYR A  47       8.121  15.739  -1.549  1.00 77.83           C  
ATOM    762  HE2 TYR A  47       8.661  15.541  -0.635  1.00 77.83           H  
ATOM    763  OH  TYR A  47       9.078  17.913  -1.660  1.00 77.83           O  
ATOM    764  HH  TYR A  47       9.626  17.475  -1.005  1.00 77.83           H  
ATOM    765  CZ  TYR A  47       8.251  16.982  -2.201  1.00 77.83           C  
ATOM    766  N   LEU A  48       4.460  12.048  -1.778  1.00 80.58           N  
ATOM    767  H   LEU A  48       4.783  11.417  -2.497  1.00 80.58           H  
ATOM    768  CA  LEU A  48       4.516  11.584  -0.393  1.00 80.58           C  
ATOM    769  HA  LEU A  48       3.896  12.232   0.228  1.00 80.58           H  
ATOM    770  C   LEU A  48       5.935  11.667   0.159  1.00 80.58           C  
ATOM    771  CB  LEU A  48       4.008  10.144  -0.235  1.00 80.58           C  
ATOM    772  HB2 LEU A  48       4.258   9.824   0.777  1.00 80.58           H  
ATOM    773  HB3 LEU A  48       4.564   9.499  -0.916  1.00 80.58           H  
ATOM    774  O   LEU A  48       6.909  11.352  -0.518  1.00 80.58           O  
ATOM    775  CG  LEU A  48       2.512   9.892  -0.445  1.00 80.58           C  
ATOM    776  HG  LEU A  48       2.271  10.056  -1.496  1.00 80.58           H  
ATOM    777  CD1 LEU A  48       2.262   8.424  -0.102  1.00 80.58           C  
ATOM    778 HD11 LEU A  48       2.689   8.172   0.869  1.00 80.58           H  
ATOM    779 HD12 LEU A  48       2.719   7.786  -0.859  1.00 80.58           H  
ATOM    780 HD13 LEU A  48       1.198   8.196  -0.048  1.00 80.58           H  
ATOM    781  CD2 LEU A  48       1.629  10.785   0.436  1.00 80.58           C  
ATOM    782 HD21 LEU A  48       1.922  10.681   1.481  1.00 80.58           H  
ATOM    783 HD22 LEU A  48       1.719  11.824   0.119  1.00 80.58           H  
ATOM    784 HD23 LEU A  48       0.590  10.474   0.323  1.00 80.58           H  
ATOM    785  N   CYS A  49       6.006  12.040   1.427  1.00 82.02           N  
ATOM    786  H   CYS A  49       5.161  12.347   1.886  1.00 82.02           H  
ATOM    787  CA  CYS A  49       7.184  11.958   2.257  1.00 82.02           C  
ATOM    788  HA  CYS A  49       8.058  11.816   1.622  1.00 82.02           H  
ATOM    789  C   CYS A  49       7.038  10.800   3.234  1.00 82.02           C  
ATOM    790  CB  CYS A  49       7.326  13.265   3.036  1.00 82.02           C  
ATOM    791  HB2 CYS A  49       6.972  14.095   2.425  1.00 82.02           H  
ATOM    792  HB3 CYS A  49       6.725  13.228   3.944  1.00 82.02           H  
ATOM    793  O   CYS A  49       6.157  10.867   4.086  1.00 82.02           O  
ATOM    794  SG  CYS A  49       9.028  13.568   3.467  1.00 82.02           S  
ATOM    795  N   ASP A  50       7.884   9.783   3.163  1.00 83.42           N  
ATOM    796  H   ASP A  50       8.613   9.807   2.464  1.00 83.42           H  
ATOM    797  CA  ASP A  50       8.024   8.832   4.263  1.00 83.42           C  
ATOM    798  HA  ASP A  50       7.044   8.642   4.701  1.00 83.42           H  
ATOM    799  C   ASP A  50       8.903   9.465   5.350  1.00 83.42           C  
ATOM    800  CB  ASP A  50       8.502   7.480   3.735  1.00 83.42           C  
ATOM    801  HB2 ASP A  50       7.678   7.027   3.182  1.00 83.42           H  
ATOM    802  HB3 ASP A  50       9.310   7.623   3.017  1.00 83.42           H  
ATOM    803  O   ASP A  50      10.054   9.861   5.128  1.00 83.42           O  
ATOM    804  CG  ASP A  50       8.958   6.486   4.804  1.00 83.42           C  
ATOM    805  OD1 ASP A  50       9.070   6.817   6.006  1.00 83.42           O  
ATOM    806  OD2 ASP A  50       9.277   5.360   4.391  1.00 83.42           O  
ATOM    807  N   THR A  51       8.315   9.611   6.536  1.00 79.68           N  
ATOM    808  H   THR A  51       7.381   9.239   6.633  1.00 79.68           H  
ATOM    809  CA  THR A  51       8.915  10.279   7.695  1.00 79.68           C  
ATOM    810  HA  THR A  51       9.784  10.845   7.358  1.00 79.68           H  
ATOM    811  C   THR A  51       9.443   9.318   8.759  1.00 79.68           C  
ATOM    812  CB  THR A  51       7.942  11.296   8.312  1.00 79.68           C  
ATOM    813  HB  THR A  51       8.374  11.705   9.225  1.00 79.68           H  
ATOM    814  O   THR A  51       9.895   9.783   9.805  1.00 79.68           O  
ATOM    815  CG2 THR A  51       7.651  12.456   7.358  1.00 79.68           C  
ATOM    816 HG21 THR A  51       7.021  13.187   7.865  1.00 79.68           H  
ATOM    817 HG22 THR A  51       8.587  12.930   7.061  1.00 79.68           H  
ATOM    818 HG23 THR A  51       7.133  12.090   6.472  1.00 79.68           H  
ATOM    819  OG1 THR A  51       6.686  10.743   8.603  1.00 79.68           O  
ATOM    820  HG1 THR A  51       6.757   9.822   8.864  1.00 79.68           H  
ATOM    821  N   LYS A  52       9.396   8.000   8.531  1.00 77.24           N  
ATOM    822  H   LYS A  52       9.094   7.678   7.622  1.00 77.24           H  
ATOM    823  CA  LYS A  52       9.728   6.984   9.541  1.00 77.24           C  
ATOM    824  HA  LYS A  52      10.099   7.466  10.446  1.00 77.24           H  
ATOM    825  C   LYS A  52      10.866   6.064   9.114  1.00 77.24           C  
ATOM    826  CB  LYS A  52       8.467   6.176   9.892  1.00 77.24           C  
ATOM    827  HB2 LYS A  52       8.734   5.372  10.578  1.00 77.24           H  
ATOM    828  HB3 LYS A  52       8.082   5.718   8.980  1.00 77.24           H  
ATOM    829  O   LYS A  52      11.801   5.895   9.898  1.00 77.24           O  
ATOM    830  CG  LYS A  52       7.345   7.015  10.524  1.00 77.24           C  
ATOM    831  HG2 LYS A  52       6.469   6.377  10.635  1.00 77.24           H  
ATOM    832  HG3 LYS A  52       7.092   7.836   9.855  1.00 77.24           H  
ATOM    833  CD  LYS A  52       7.700   7.589  11.900  1.00 77.24           C  
ATOM    834  HD2 LYS A  52       8.586   8.219  11.822  1.00 77.24           H  
ATOM    835  HD3 LYS A  52       7.893   6.771  12.594  1.00 77.24           H  
ATOM    836  CE  LYS A  52       6.525   8.438  12.392  1.00 77.24           C  
ATOM    837  HE2 LYS A  52       5.625   7.826  12.434  1.00 77.24           H  
ATOM    838  HE3 LYS A  52       6.344   9.227  11.661  1.00 77.24           H  
ATOM    839  NZ  LYS A  52       6.805   9.041  13.712  1.00 77.24           N  
ATOM    840  HZ1 LYS A  52       6.740   8.351  14.447  1.00 77.24           H  
ATOM    841  HZ2 LYS A  52       6.131   9.776  13.873  1.00 77.24           H  
ATOM    842  HZ3 LYS A  52       7.720   9.470  13.710  1.00 77.24           H  
ATOM    843  N   THR A  53      10.831   5.523   7.899  1.00 85.68           N  
ATOM    844  H   THR A  53      10.060   5.741   7.285  1.00 85.68           H  
ATOM    845  CA  THR A  53      11.804   4.514   7.448  1.00 85.68           C  
ATOM    846  HA  THR A  53      11.759   3.661   8.124  1.00 85.68           H  
ATOM    847  C   THR A  53      13.220   5.076   7.457  1.00 85.68           C  
ATOM    848  CB  THR A  53      11.460   4.009   6.046  1.00 85.68           C  
ATOM    849  HB  THR A  53      11.523   4.834   5.336  1.00 85.68           H  
ATOM    850  O   THR A  53      13.475   6.136   6.882  1.00 85.68           O  
ATOM    851  CG2 THR A  53      12.381   2.888   5.572  1.00 85.68           C  
ATOM    852 HG21 THR A  53      12.469   2.115   6.336  1.00 85.68           H  
ATOM    853 HG22 THR A  53      11.976   2.438   4.666  1.00 85.68           H  
ATOM    854 HG23 THR A  53      13.370   3.288   5.352  1.00 85.68           H  
ATOM    855  OG1 THR A  53      10.148   3.514   6.059  1.00 85.68           O  
ATOM    856  HG1 THR A  53       9.623   4.143   5.559  1.00 85.68           H  
ATOM    857  N   ASP A  54      14.149   4.395   8.130  1.00 87.54           N  
ATOM    858  H   ASP A  54      13.922   3.468   8.459  1.00 87.54           H  
ATOM    859  CA  ASP A  54      15.559   4.791   8.273  1.00 87.54           C  
ATOM    860  HA  ASP A  54      15.967   4.211   9.100  1.00 87.54           H  
ATOM    861  C   ASP A  54      15.762   6.269   8.661  1.00 87.54           C  
ATOM    862  CB  ASP A  54      16.357   4.389   7.025  1.00 87.54           C  
ATOM    863  HB2 ASP A  54      15.963   4.920   6.158  1.00 87.54           H  
ATOM    864  HB3 ASP A  54      17.397   4.688   7.158  1.00 87.54           H  
ATOM    865  O   ASP A  54      16.603   6.979   8.098  1.00 87.54           O  
ATOM    866  CG  ASP A  54      16.341   2.887   6.755  1.00 87.54           C  
ATOM    867  OD1 ASP A  54      16.015   2.119   7.685  1.00 87.54           O  
ATOM    868  OD2 ASP A  54      16.656   2.548   5.594  1.00 87.54           O  
ATOM    869  N   GLY A  55      14.943   6.774   9.590  1.00 82.73           N  
ATOM    870  H   GLY A  55      14.223   6.166   9.952  1.00 82.73           H  
ATOM    871  CA  GLY A  55      14.978   8.170  10.048  1.00 82.73           C  
ATOM    872  HA2 GLY A  55      14.553   8.210  11.051  1.00 82.73           H  
ATOM    873  HA3 GLY A  55      16.013   8.507  10.102  1.00 82.73           H  
ATOM    874  C   GLY A  55      14.196   9.160   9.171  1.00 82.73           C  
ATOM    875  O   GLY A  55      14.259  10.373   9.405  1.00 82.73           O  
ATOM    876  N   GLY A  56      13.457   8.659   8.178  1.00 85.07           N  
ATOM    877  H   GLY A  56      13.509   7.664   8.009  1.00 85.07           H  
ATOM    878  CA  GLY A  56      12.542   9.422   7.335  1.00 85.07           C  
ATOM    879  HA2 GLY A  56      11.922   8.731   6.765  1.00 85.07           H  
ATOM    880  HA3 GLY A  56      11.894  10.011   7.985  1.00 85.07           H  
ATOM    881  C   GLY A  56      13.223  10.384   6.362  1.00 85.07           C  
ATOM    882  O   GLY A  56      14.437  10.365   6.160  1.00 85.07           O  
ATOM    883  N   GLY A  57      12.428  11.261   5.753  1.00 83.74           N  
ATOM    884  H   GLY A  57      11.432  11.122   5.845  1.00 83.74           H  
ATOM    885  CA  GLY A  57      12.895  12.234   4.763  1.00 83.74           C  
ATOM    886  HA2 GLY A  57      13.888  12.593   5.033  1.00 83.74           H  
ATOM    887  HA3 GLY A  57      12.207  13.080   4.758  1.00 83.74           H  
ATOM    888  C   GLY A  57      12.958  11.675   3.344  1.00 83.74           C  
ATOM    889  O   GLY A  57      13.632  12.253   2.496  1.00 83.74           O  
ATOM    890  N   TRP A  58      12.278  10.563   3.085  1.00 90.35           N  
ATOM    891  H   TRP A  58      11.698  10.162   3.808  1.00 90.35           H  
ATOM    892  CA  TRP A  58      12.235   9.938   1.772  1.00 90.35           C  
ATOM    893  HA  TRP A  58      13.168  10.120   1.239  1.00 90.35           H  
ATOM    894  C   TRP A  58      11.086  10.500   0.940  1.00 90.35           C  
ATOM    895  CB  TRP A  58      12.077   8.437   1.949  1.00 90.35           C  
ATOM    896  HB2 TRP A  58      11.165   8.253   2.518  1.00 90.35           H  
ATOM    897  HB3 TRP A  58      11.966   7.998   0.958  1.00 90.35           H  
ATOM    898  O   TRP A  58       9.944  10.521   1.389  1.00 90.35           O  
ATOM    899  CG  TRP A  58      13.195   7.737   2.637  1.00 90.35           C  
ATOM    900  CD1 TRP A  58      13.213   7.324   3.924  1.00 90.35           C  
ATOM    901  HD1 TRP A  58      12.402   7.435   4.628  1.00 90.35           H  
ATOM    902  CD2 TRP A  58      14.450   7.296   2.054  1.00 90.35           C  
ATOM    903  CE2 TRP A  58      15.211   6.632   3.060  1.00 90.35           C  
ATOM    904  CE3 TRP A  58      14.997   7.365   0.758  1.00 90.35           C  
ATOM    905  HE3 TRP A  58      14.422   7.819  -0.036  1.00 90.35           H  
ATOM    906  NE1 TRP A  58      14.407   6.679   4.182  1.00 90.35           N  
ATOM    907  HE1 TRP A  58      14.582   6.212   5.060  1.00 90.35           H  
ATOM    908  CH2 TRP A  58      16.998   6.191   1.493  1.00 90.35           C  
ATOM    909  HH2 TRP A  58      17.951   5.745   1.248  1.00 90.35           H  
ATOM    910  CZ2 TRP A  58      16.467   6.073   2.791  1.00 90.35           C  
ATOM    911  HZ2 TRP A  58      16.999   5.523   3.553  1.00 90.35           H  
ATOM    912  CZ3 TRP A  58      16.266   6.833   0.482  1.00 90.35           C  
ATOM    913  HZ3 TRP A  58      16.670   6.885  -0.518  1.00 90.35           H  
ATOM    914  N   ILE A  59      11.375  10.923  -0.283  1.00 90.85           N  
ATOM    915  H   ILE A  59      12.335  10.849  -0.589  1.00 90.85           H  
ATOM    916  CA  ILE A  59      10.393  11.295  -1.299  1.00 90.85           C  
ATOM    917  HA  ILE A  59       9.507  11.717  -0.825  1.00 90.85           H  
ATOM    918  C   ILE A  59      10.003  10.025  -2.045  1.00 90.85           C  
ATOM    919  CB  ILE A  59      10.990  12.341  -2.268  1.00 90.85           C  
ATOM    920  HB  ILE A  59      11.887  11.922  -2.724  1.00 90.85           H  
ATOM    921  O   ILE A  59      10.837   9.446  -2.734  1.00 90.85           O  
ATOM    922  CG1 ILE A  59      11.395  13.622  -1.505  1.00 90.85           C  
ATOM    923 HG12 ILE A  59      12.045  13.355  -0.671  1.00 90.85           H  
ATOM    924 HG13 ILE A  59      10.499  14.096  -1.106  1.00 90.85           H  
ATOM    925  CG2 ILE A  59       9.983  12.652  -3.392  1.00 90.85           C  
ATOM    926 HG21 ILE A  59      10.373  13.418  -4.062  1.00 90.85           H  
ATOM    927 HG22 ILE A  59       9.804  11.764  -3.999  1.00 90.85           H  
ATOM    928 HG23 ILE A  59       9.032  12.980  -2.973  1.00 90.85           H  
ATOM    929  CD1 ILE A  59      12.162  14.647  -2.347  1.00 90.85           C  
ATOM    930 HD11 ILE A  59      13.013  14.168  -2.830  1.00 90.85           H  
ATOM    931 HD12 ILE A  59      11.512  15.088  -3.103  1.00 90.85           H  
ATOM    932 HD13 ILE A  59      12.526  15.445  -1.699  1.00 90.85           H  
ATOM    933  N   VAL A  60       8.752   9.594  -1.925  1.00 90.97           N  
ATOM    934  H   VAL A  60       8.105  10.135  -1.368  1.00 90.97           H  
ATOM    935  CA  VAL A  60       8.239   8.445  -2.680  1.00 90.97           C  
ATOM    936  HA  VAL A  60       8.980   7.647  -2.663  1.00 90.97           H  
ATOM    937  C   VAL A  60       8.054   8.857  -4.143  1.00 90.97           C  
ATOM    938  CB  VAL A  60       6.954   7.894  -2.041  1.00 90.97           C  
ATOM    939  HB  VAL A  60       6.190   8.671  -2.080  1.00 90.97           H  
ATOM    940  O   VAL A  60       7.393   9.856  -4.423  1.00 90.97           O  
ATOM    941  CG1 VAL A  60       6.431   6.661  -2.783  1.00 90.97           C  
ATOM    942 HG11 VAL A  60       6.154   6.914  -3.806  1.00 90.97           H  
ATOM    943 HG12 VAL A  60       5.561   6.255  -2.267  1.00 90.97           H  
ATOM    944 HG13 VAL A  60       7.200   5.888  -2.809  1.00 90.97           H  
ATOM    945  CG2 VAL A  60       7.150   7.518  -0.565  1.00 90.97           C  
ATOM    946 HG21 VAL A  60       6.220   7.129  -0.151  1.00 90.97           H  
ATOM    947 HG22 VAL A  60       7.453   8.386   0.021  1.00 90.97           H  
ATOM    948 HG23 VAL A  60       7.910   6.741  -0.478  1.00 90.97           H  
ATOM    949  N   ILE A  61       8.669   8.114  -5.065  1.00 94.92           N  
ATOM    950  H   ILE A  61       9.187   7.305  -4.752  1.00 94.92           H  
ATOM    951  CA  ILE A  61       8.672   8.405  -6.509  1.00 94.92           C  
ATOM    952  HA  ILE A  61       8.142   9.344  -6.666  1.00 94.92           H  
ATOM    953  C   ILE A  61       7.897   7.368  -7.327  1.00 94.92           C  
ATOM    954  CB  ILE A  61      10.106   8.612  -7.046  1.00 94.92           C  
ATOM    955  HB  ILE A  61      10.026   8.805  -8.116  1.00 94.92           H  
ATOM    956  O   ILE A  61       7.326   7.712  -8.361  1.00 94.92           O  
ATOM    957  CG1 ILE A  61      11.034   7.394  -6.858  1.00 94.92           C  
ATOM    958 HG12 ILE A  61      10.516   6.482  -7.155  1.00 94.92           H  
ATOM    959 HG13 ILE A  61      11.311   7.307  -5.808  1.00 94.92           H  
ATOM    960  CG2 ILE A  61      10.716   9.859  -6.378  1.00 94.92           C  
ATOM    961 HG21 ILE A  61      11.620  10.167  -6.902  1.00 94.92           H  
ATOM    962 HG22 ILE A  61      10.008  10.687  -6.394  1.00 94.92           H  
ATOM    963 HG23 ILE A  61      10.957   9.638  -5.338  1.00 94.92           H  
ATOM    964  CD1 ILE A  61      12.319   7.482  -7.690  1.00 94.92           C  
ATOM    965 HD11 ILE A  61      12.970   6.643  -7.446  1.00 94.92           H  
ATOM    966 HD12 ILE A  61      12.862   8.403  -7.479  1.00 94.92           H  
ATOM    967 HD13 ILE A  61      12.075   7.441  -8.751  1.00 94.92           H  
ATOM    968  N   ILE A  62       7.810   6.132  -6.833  1.00 95.35           N  
ATOM    969  H   ILE A  62       8.320   5.918  -5.988  1.00 95.35           H  
ATOM    970  CA  ILE A  62       6.906   5.095  -7.337  1.00 95.35           C  
ATOM    971  HA  ILE A  62       6.144   5.561  -7.963  1.00 95.35           H  
ATOM    972  C   ILE A  62       6.226   4.458  -6.135  1.00 95.35           C  
ATOM    973  CB  ILE A  62       7.633   4.022  -8.181  1.00 95.35           C  
ATOM    974  HB  ILE A  62       8.286   3.446  -7.526  1.00 95.35           H  
ATOM    975  O   ILE A  62       6.892   4.127  -5.155  1.00 95.35           O  
ATOM    976  CG1 ILE A  62       8.497   4.678  -9.281  1.00 95.35           C  
ATOM    977 HG12 ILE A  62       9.281   5.272  -8.810  1.00 95.35           H  
ATOM    978 HG13 ILE A  62       7.880   5.347  -9.881  1.00 95.35           H  
ATOM    979  CG2 ILE A  62       6.609   3.031  -8.768  1.00 95.35           C  
ATOM    980 HG21 ILE A  62       6.062   2.528  -7.971  1.00 95.35           H  
ATOM    981 HG22 ILE A  62       5.907   3.559  -9.414  1.00 95.35           H  
ATOM    982 HG23 ILE A  62       7.112   2.250  -9.337  1.00 95.35           H  
ATOM    983  CD1 ILE A  62       9.198   3.680 -10.204  1.00 95.35           C  
ATOM    984 HD11 ILE A  62       9.693   2.906  -9.618  1.00 95.35           H  
ATOM    985 HD12 ILE A  62       9.941   4.206 -10.804  1.00 95.35           H  
ATOM    986 HD13 ILE A  62       8.474   3.213 -10.871  1.00 95.35           H  
ATOM    987  N   ARG A  63       4.912   4.263  -6.215  1.00 91.23           N  
ATOM    988  H   ARG A  63       4.434   4.600  -7.038  1.00 91.23           H  
ATOM    989  CA  ARG A  63       4.130   3.558  -5.197  1.00 91.23           C  
ATOM    990  HA  ARG A  63       4.796   2.972  -4.565  1.00 91.23           H  
ATOM    991  C   ARG A  63       3.166   2.592  -5.874  1.00 91.23           C  
ATOM    992  CB  ARG A  63       3.422   4.611  -4.332  1.00 91.23           C  
ATOM    993  HB2 ARG A  63       4.174   5.285  -3.921  1.00 91.23           H  
ATOM    994  HB3 ARG A  63       2.744   5.189  -4.961  1.00 91.23           H  
ATOM    995  O   ARG A  63       2.418   3.018  -6.751  1.00 91.23           O  
ATOM    996  CG  ARG A  63       2.625   3.996  -3.183  1.00 91.23           C  
ATOM    997  HG2 ARG A  63       1.800   3.431  -3.618  1.00 91.23           H  
ATOM    998  HG3 ARG A  63       3.260   3.322  -2.608  1.00 91.23           H  
ATOM    999  CD  ARG A  63       2.055   5.076  -2.256  1.00 91.23           C  
ATOM   1000  HD2 ARG A  63       1.358   5.699  -2.816  1.00 91.23           H  
ATOM   1001  HD3 ARG A  63       2.872   5.712  -1.915  1.00 91.23           H  
ATOM   1002  NE  ARG A  63       1.352   4.469  -1.109  1.00 91.23           N  
ATOM   1003  HE  ARG A  63       0.456   4.048  -1.307  1.00 91.23           H  
ATOM   1004  NH1 ARG A  63       3.006   4.728   0.442  1.00 91.23           N  
ATOM   1005 HH11 ARG A  63       3.586   4.070   0.942  1.00 91.23           H  
ATOM   1006 HH12 ARG A  63       3.561   5.213  -0.248  1.00 91.23           H  
ATOM   1007  NH2 ARG A  63       1.271   3.450   0.939  1.00 91.23           N  
ATOM   1008 HH21 ARG A  63       0.385   3.014   0.729  1.00 91.23           H  
ATOM   1009 HH22 ARG A  63       1.767   3.198   1.782  1.00 91.23           H  
ATOM   1010  CZ  ARG A  63       1.875   4.218   0.079  1.00 91.23           C  
ATOM   1011  N   ARG A  64       3.197   1.318  -5.471  1.00 90.68           N  
ATOM   1012  H   ARG A  64       3.929   1.063  -4.824  1.00 90.68           H  
ATOM   1013  CA  ARG A  64       2.339   0.219  -5.944  1.00 90.68           C  
ATOM   1014  HA  ARG A  64       1.467   0.612  -6.466  1.00 90.68           H  
ATOM   1015  C   ARG A  64       1.843  -0.594  -4.741  1.00 90.68           C  
ATOM   1016  CB  ARG A  64       3.132  -0.684  -6.903  1.00 90.68           C  
ATOM   1017  HB2 ARG A  64       2.487  -1.504  -7.218  1.00 90.68           H  
ATOM   1018  HB3 ARG A  64       3.959  -1.121  -6.344  1.00 90.68           H  
ATOM   1019  O   ARG A  64       2.529  -1.495  -4.268  1.00 90.68           O  
ATOM   1020  CG  ARG A  64       3.718  -0.031  -8.158  1.00 90.68           C  
ATOM   1021  HG2 ARG A  64       4.246  -0.801  -8.720  1.00 90.68           H  
ATOM   1022  HG3 ARG A  64       4.456   0.713  -7.858  1.00 90.68           H  
ATOM   1023  CD  ARG A  64       2.693   0.642  -9.077  1.00 90.68           C  
ATOM   1024  HD2 ARG A  64       2.207   1.463  -8.550  1.00 90.68           H  
ATOM   1025  HD3 ARG A  64       3.239   1.063  -9.921  1.00 90.68           H  
ATOM   1026  NE  ARG A  64       1.650  -0.265  -9.590  1.00 90.68           N  
ATOM   1027  HE  ARG A  64       0.725  -0.166  -9.196  1.00 90.68           H  
ATOM   1028  NH1 ARG A  64       2.943  -1.350 -11.176  1.00 90.68           N  
ATOM   1029 HH11 ARG A  64       2.970  -2.016 -11.935  1.00 90.68           H  
ATOM   1030 HH12 ARG A  64       3.811  -1.055 -10.753  1.00 90.68           H  
ATOM   1031  NH2 ARG A  64       0.763  -1.668 -11.153  1.00 90.68           N  
ATOM   1032 HH21 ARG A  64      -0.171  -1.427 -10.852  1.00 90.68           H  
ATOM   1033 HH22 ARG A  64       0.931  -2.277 -11.942  1.00 90.68           H  
ATOM   1034  CZ  ARG A  64       1.793  -1.082 -10.621  1.00 90.68           C  
ATOM   1035  N   VAL A  65       0.677  -0.234  -4.221  1.00 81.26           N  
ATOM   1036  H   VAL A  65       0.175   0.488  -4.718  1.00 81.26           H  
ATOM   1037  CA  VAL A  65       0.054  -0.760  -2.991  1.00 81.26           C  
ATOM   1038  HA  VAL A  65       0.558  -1.677  -2.684  1.00 81.26           H  
ATOM   1039  C   VAL A  65      -1.422  -1.120  -3.179  1.00 81.26           C  
ATOM   1040  CB  VAL A  65       0.168   0.263  -1.840  1.00 81.26           C  
ATOM   1041  HB  VAL A  65      -0.441  -0.086  -1.006  1.00 81.26           H  
ATOM   1042  O   VAL A  65      -1.892  -2.094  -2.607  1.00 81.26           O  
ATOM   1043  CG1 VAL A  65       1.604   0.376  -1.330  1.00 81.26           C  
ATOM   1044 HG11 VAL A  65       2.301   0.583  -2.142  1.00 81.26           H  
ATOM   1045 HG12 VAL A  65       1.860  -0.573  -0.859  1.00 81.26           H  
ATOM   1046 HG13 VAL A  65       1.694   1.156  -0.574  1.00 81.26           H  
ATOM   1047  CG2 VAL A  65      -0.296   1.677  -2.209  1.00 81.26           C  
ATOM   1048 HG21 VAL A  65       0.349   2.090  -2.985  1.00 81.26           H  
ATOM   1049 HG22 VAL A  65      -1.311   1.662  -2.608  1.00 81.26           H  
ATOM   1050 HG23 VAL A  65      -0.287   2.310  -1.322  1.00 81.26           H  
ATOM   1051  N   ASN A  66      -2.153  -0.350  -3.984  1.00 72.39           N  
ATOM   1052  H   ASN A  66      -1.684   0.394  -4.480  1.00 72.39           H  
ATOM   1053  CA  ASN A  66      -3.600  -0.449  -4.150  1.00 72.39           C  
ATOM   1054  HA  ASN A  66      -4.039  -0.960  -3.293  1.00 72.39           H  
ATOM   1055  C   ASN A  66      -3.996  -1.244  -5.394  1.00 72.39           C  
ATOM   1056  CB  ASN A  66      -4.175   0.972  -4.240  1.00 72.39           C  
ATOM   1057  HB2 ASN A  66      -3.625   1.551  -4.981  1.00 72.39           H  
ATOM   1058  HB3 ASN A  66      -5.209   0.902  -4.577  1.00 72.39           H  
ATOM   1059  O   ASN A  66      -5.134  -1.697  -5.483  1.00 72.39           O  
ATOM   1060  CG  ASN A  66      -4.181   1.729  -2.932  1.00 72.39           C  
ATOM   1061  ND2 ASN A  66      -4.912   2.807  -2.879  1.00 72.39           N  
ATOM   1062 HD21 ASN A  66      -5.240   3.189  -3.754  1.00 72.39           H  
ATOM   1063 HD22 ASN A  66      -4.945   3.338  -2.021  1.00 72.39           H  
ATOM   1064  OD1 ASN A  66      -3.600   1.380  -1.918  1.00 72.39           O  
ATOM   1065  N   ARG A  67      -3.081  -1.385  -6.365  1.00 79.52           N  
ATOM   1066  H   ARG A  67      -2.201  -0.902  -6.252  1.00 79.52           H  
ATOM   1067  CA  ARG A  67      -3.317  -2.059  -7.653  1.00 79.52           C  
ATOM   1068  HA  ARG A  67      -2.420  -1.908  -8.253  1.00 79.52           H  
ATOM   1069  C   ARG A  67      -4.454  -1.425  -8.471  1.00 79.52           C  
ATOM   1070  CB  ARG A  67      -3.499  -3.582  -7.453  1.00 79.52           C  
ATOM   1071  HB2 ARG A  67      -4.510  -3.775  -7.094  1.00 79.52           H  
ATOM   1072  HB3 ARG A  67      -3.393  -4.070  -8.421  1.00 79.52           H  
ATOM   1073  O   ARG A  67      -5.038  -2.077  -9.326  1.00 79.52           O  
ATOM   1074  CG  ARG A  67      -2.505  -4.213  -6.462  1.00 79.52           C  
ATOM   1075  HG2 ARG A  67      -1.486  -3.949  -6.745  1.00 79.52           H  
ATOM   1076  HG3 ARG A  67      -2.693  -3.829  -5.459  1.00 79.52           H  
ATOM   1077  CD  ARG A  67      -2.648  -5.738  -6.418  1.00 79.52           C  
ATOM   1078  HD2 ARG A  67      -2.526  -6.137  -7.425  1.00 79.52           H  
ATOM   1079  HD3 ARG A  67      -3.649  -5.973  -6.059  1.00 79.52           H  
ATOM   1080  NE  ARG A  67      -1.638  -6.333  -5.523  1.00 79.52           N  
ATOM   1081  HE  ARG A  67      -0.990  -5.691  -5.090  1.00 79.52           H  
ATOM   1082  NH1 ARG A  67      -2.219  -8.570  -5.675  1.00 79.52           N  
ATOM   1083 HH11 ARG A  67      -2.963  -8.342  -6.319  1.00 79.52           H  
ATOM   1084 HH12 ARG A  67      -2.186  -9.482  -5.242  1.00 79.52           H  
ATOM   1085  NH2 ARG A  67      -0.536  -7.944  -4.381  1.00 79.52           N  
ATOM   1086 HH21 ARG A  67       0.076  -7.233  -4.007  1.00 79.52           H  
ATOM   1087 HH22 ARG A  67      -0.391  -8.923  -4.181  1.00 79.52           H  
ATOM   1088  CZ  ARG A  67      -1.476  -7.607  -5.208  1.00 79.52           C  
ATOM   1089  N   ASP A  68      -4.765  -0.152  -8.219  1.00 73.45           N  
ATOM   1090  H   ASP A  68      -4.230   0.327  -7.509  1.00 73.45           H  
ATOM   1091  CA  ASP A  68      -5.904   0.568  -8.810  1.00 73.45           C  
ATOM   1092  HA  ASP A  68      -6.609  -0.157  -9.216  1.00 73.45           H  
ATOM   1093  C   ASP A  68      -5.511   1.514  -9.957  1.00 73.45           C  
ATOM   1094  CB  ASP A  68      -6.627   1.350  -7.702  1.00 73.45           C  
ATOM   1095  HB2 ASP A  68      -6.755   0.715  -6.825  1.00 73.45           H  
ATOM   1096  HB3 ASP A  68      -7.620   1.618  -8.064  1.00 73.45           H  
ATOM   1097  O   ASP A  68      -6.370   2.031 -10.673  1.00 73.45           O  
ATOM   1098  CG  ASP A  68      -5.898   2.635  -7.298  1.00 73.45           C  
ATOM   1099  OD1 ASP A  68      -4.660   2.744  -7.463  1.00 73.45           O  
ATOM   1100  OD2 ASP A  68      -6.563   3.567  -6.792  1.00 73.45           O  
ATOM   1101  N   THR A  69      -4.213   1.778 -10.117  1.00 80.73           N  
ATOM   1102  H   THR A  69      -3.570   1.348  -9.468  1.00 80.73           H  
ATOM   1103  CA  THR A  69      -3.686   2.664 -11.151  1.00 80.73           C  
ATOM   1104  HA  THR A  69      -4.517   3.178 -11.635  1.00 80.73           H  
ATOM   1105  C   THR A  69      -2.968   1.831 -12.191  1.00 80.73           C  
ATOM   1106  CB  THR A  69      -2.776   3.752 -10.577  1.00 80.73           C  
ATOM   1107  HB  THR A  69      -1.907   3.285 -10.114  1.00 80.73           H  
ATOM   1108  O   THR A  69      -2.025   1.099 -11.892  1.00 80.73           O  
ATOM   1109  CG2 THR A  69      -2.267   4.728 -11.639  1.00 80.73           C  
ATOM   1110 HG21 THR A  69      -3.108   5.228 -12.121  1.00 80.73           H  
ATOM   1111 HG22 THR A  69      -1.628   5.466 -11.155  1.00 80.73           H  
ATOM   1112 HG23 THR A  69      -1.671   4.200 -12.383  1.00 80.73           H  
ATOM   1113  OG1 THR A  69      -3.506   4.507  -9.633  1.00 80.73           O  
ATOM   1114  HG1 THR A  69      -3.813   3.901  -8.955  1.00 80.73           H  
ATOM   1115  N   LEU A  70      -3.406   1.987 -13.436  1.00 85.65           N  
ATOM   1116  H   LEU A  70      -4.245   2.531 -13.576  1.00 85.65           H  
ATOM   1117  CA  LEU A  70      -2.803   1.356 -14.600  1.00 85.65           C  
ATOM   1118  HA  LEU A  70      -2.539   0.327 -14.356  1.00 85.65           H  
ATOM   1119  C   LEU A  70      -1.515   2.086 -15.000  1.00 85.65           C  
ATOM   1120  CB  LEU A  70      -3.838   1.338 -15.735  1.00 85.65           C  
ATOM   1121  HB2 LEU A  70      -4.180   2.358 -15.911  1.00 85.65           H  
ATOM   1122  HB3 LEU A  70      -3.353   1.009 -16.654  1.00 85.65           H  
ATOM   1123  O   LEU A  70      -1.540   3.288 -15.304  1.00 85.65           O  
ATOM   1124  CG  LEU A  70      -5.067   0.446 -15.468  1.00 85.65           C  
ATOM   1125  HG  LEU A  70      -5.603   0.832 -14.601  1.00 85.65           H  
ATOM   1126  CD1 LEU A  70      -6.003   0.525 -16.672  1.00 85.65           C  
ATOM   1127 HD11 LEU A  70      -6.285   1.561 -16.862  1.00 85.65           H  
ATOM   1128 HD12 LEU A  70      -6.904  -0.055 -16.474  1.00 85.65           H  
ATOM   1129 HD13 LEU A  70      -5.506   0.117 -17.552  1.00 85.65           H  
ATOM   1130  CD2 LEU A  70      -4.728  -1.024 -15.213  1.00 85.65           C  
ATOM   1131 HD21 LEU A  70      -5.645  -1.605 -15.117  1.00 85.65           H  
ATOM   1132 HD22 LEU A  70      -4.142  -1.429 -16.037  1.00 85.65           H  
ATOM   1133 HD23 LEU A  70      -4.169  -1.134 -14.283  1.00 85.65           H  
ATOM   1134  N   PHE A  71      -0.407   1.345 -14.988  1.00 92.49           N  
ATOM   1135  H   PHE A  71      -0.495   0.383 -14.694  1.00 92.49           H  
ATOM   1136  CA  PHE A  71       0.914   1.780 -15.461  1.00 92.49           C  
ATOM   1137  HA  PHE A  71       0.989   2.866 -15.415  1.00 92.49           H  
ATOM   1138  C   PHE A  71       1.135   1.400 -16.932  1.00 92.49           C  
ATOM   1139  CB  PHE A  71       2.007   1.184 -14.556  1.00 92.49           C  
ATOM   1140  HB2 PHE A  71       1.779   0.140 -14.342  1.00 92.49           H  
ATOM   1141  HB3 PHE A  71       2.945   1.196 -15.110  1.00 92.49           H  
ATOM   1142  O   PHE A  71       2.015   1.947 -17.586  1.00 92.49           O  
ATOM   1143  CG  PHE A  71       2.223   1.927 -13.247  1.00 92.49           C  
ATOM   1144  CD1 PHE A  71       3.499   2.416 -12.922  1.00 92.49           C  
ATOM   1145  HD1 PHE A  71       4.321   2.253 -13.603  1.00 92.49           H  
ATOM   1146  CD2 PHE A  71       1.157   2.155 -12.356  1.00 92.49           C  
ATOM   1147  HD2 PHE A  71       0.174   1.764 -12.573  1.00 92.49           H  
ATOM   1148  CE1 PHE A  71       3.704   3.112 -11.718  1.00 92.49           C  
ATOM   1149  HE1 PHE A  71       4.696   3.441 -11.444  1.00 92.49           H  
ATOM   1150  CE2 PHE A  71       1.348   2.903 -11.185  1.00 92.49           C  
ATOM   1151  HE2 PHE A  71       0.513   3.090 -10.525  1.00 92.49           H  
ATOM   1152  CZ  PHE A  71       2.626   3.377 -10.860  1.00 92.49           C  
ATOM   1153  HZ  PHE A  71       2.788   3.905  -9.931  1.00 92.49           H  
ATOM   1154  N   ASN A  72       0.297   0.512 -17.464  1.00 91.18           N  
ATOM   1155  H   ASN A  72      -0.469   0.158 -16.909  1.00 91.18           H  
ATOM   1156  CA  ASN A  72       0.347   0.059 -18.840  1.00 91.18           C  
ATOM   1157  HA  ASN A  72       1.406   0.040 -19.095  1.00 91.18           H  
ATOM   1158  C   ASN A  72      -0.333   1.021 -19.827  1.00 91.18           C  
ATOM   1159  CB  ASN A  72      -0.230  -1.368 -18.924  1.00 91.18           C  
ATOM   1160  HB2 ASN A  72      -0.117  -1.734 -19.945  1.00 91.18           H  
ATOM   1161  HB3 ASN A  72       0.345  -2.030 -18.277  1.00 91.18           H  
ATOM   1162  O   ASN A  72      -1.156   1.851 -19.433  1.00 91.18           O  
ATOM   1163  CG  ASN A  72      -1.691  -1.453 -18.519  1.00 91.18           C  
ATOM   1164  ND2 ASN A  72      -2.495  -2.203 -19.233  1.00 91.18           N  
ATOM   1165 HD21 ASN A  72      -3.410  -2.363 -18.838  1.00 91.18           H  
ATOM   1166 HD22 ASN A  72      -2.113  -2.787 -19.963  1.00 91.18           H  
ATOM   1167  OD1 ASN A  72      -2.124  -0.872 -17.538  1.00 91.18           O  
ATOM   1168  N   ASN A  73      -0.013   0.876 -21.119  1.00 91.00           N  
ATOM   1169  H   ASN A  73       0.661   0.165 -21.363  1.00 91.00           H  
ATOM   1170  CA  ASN A  73      -0.534   1.709 -22.214  1.00 91.00           C  
ATOM   1171  HA  ASN A  73       0.063   1.473 -23.094  1.00 91.00           H  
ATOM   1172  C   ASN A  73      -0.339   3.220 -21.963  1.00 91.00           C  
ATOM   1173  CB  ASN A  73      -1.990   1.311 -22.520  1.00 91.00           C  
ATOM   1174  HB2 ASN A  73      -2.633   1.666 -21.715  1.00 91.00           H  
ATOM   1175  HB3 ASN A  73      -2.068   0.225 -22.577  1.00 91.00           H  
ATOM   1176  O   ASN A  73      -1.235   4.036 -22.194  1.00 91.00           O  
ATOM   1177  CG  ASN A  73      -2.478   1.875 -23.842  1.00 91.00           C  
ATOM   1178  ND2 ASN A  73      -3.753   2.164 -23.962  1.00 91.00           N  
ATOM   1179 HD21 ASN A  73      -4.379   2.060 -23.177  1.00 91.00           H  
ATOM   1180 HD22 ASN A  73      -4.027   2.526 -24.864  1.00 91.00           H  
ATOM   1181  OD1 ASN A  73      -1.744   2.024 -24.800  1.00 91.00           O  
ATOM   1182  N   ARG A  74       0.822   3.585 -21.407  1.00 94.76           N  
ATOM   1183  H   ARG A  74       1.519   2.869 -21.264  1.00 94.76           H  
ATOM   1184  CA  ARG A  74       1.185   4.969 -21.091  1.00 94.76           C  
ATOM   1185  HA  ARG A  74       0.305   5.597 -21.229  1.00 94.76           H  
ATOM   1186  C   ARG A  74       2.256   5.474 -22.044  1.00 94.76           C  
ATOM   1187  CB  ARG A  74       1.679   5.089 -19.646  1.00 94.76           C  
ATOM   1188  HB2 ARG A  74       2.491   4.372 -19.528  1.00 94.76           H  
ATOM   1189  HB3 ARG A  74       2.078   6.090 -19.479  1.00 94.76           H  
ATOM   1190  O   ARG A  74       3.220   4.766 -22.312  1.00 94.76           O  
ATOM   1191  CG  ARG A  74       0.658   4.776 -18.555  1.00 94.76           C  
ATOM   1192  HG2 ARG A  74       1.177   4.793 -17.597  1.00 94.76           H  
ATOM   1193  HG3 ARG A  74       0.257   3.774 -18.704  1.00 94.76           H  
ATOM   1194  CD  ARG A  74      -0.485   5.784 -18.510  1.00 94.76           C  
ATOM   1195  HD2 ARG A  74      -0.068   6.787 -18.424  1.00 94.76           H  
ATOM   1196  HD3 ARG A  74      -1.061   5.704 -19.433  1.00 94.76           H  
ATOM   1197  NE  ARG A  74      -1.345   5.494 -17.355  1.00 94.76           N  
ATOM   1198  HE  ARG A  74      -1.126   4.655 -16.838  1.00 94.76           H  
ATOM   1199  NH1 ARG A  74      -2.809   7.235 -17.603  1.00 94.76           N  
ATOM   1200 HH11 ARG A  74      -2.286   7.502 -18.425  1.00 94.76           H  
ATOM   1201 HH12 ARG A  74      -3.667   7.699 -17.342  1.00 94.76           H  
ATOM   1202  NH2 ARG A  74      -3.075   5.724 -15.950  1.00 94.76           N  
ATOM   1203 HH21 ARG A  74      -2.727   4.874 -15.531  1.00 94.76           H  
ATOM   1204 HH22 ARG A  74      -3.947   6.142 -15.658  1.00 94.76           H  
ATOM   1205  CZ  ARG A  74      -2.407   6.161 -16.976  1.00 94.76           C  
ATOM   1206  N   THR A  75       2.105   6.712 -22.498  1.00 97.54           N  
ATOM   1207  H   THR A  75       1.295   7.234 -22.196  1.00 97.54           H  
ATOM   1208  CA  THR A  75       3.049   7.355 -23.420  1.00 97.54           C  
ATOM   1209  HA  THR A  75       3.417   6.595 -24.110  1.00 97.54           H  
ATOM   1210  C   THR A  75       4.263   7.944 -22.704  1.00 97.54           C  
ATOM   1211  CB  THR A  75       2.356   8.439 -24.260  1.00 97.54           C  
ATOM   1212  HB  THR A  75       3.073   8.891 -24.946  1.00 97.54           H  
ATOM   1213  O   THR A  75       4.240   8.167 -21.485  1.00 97.54           O  
ATOM   1214  CG2 THR A  75       1.192   7.882 -25.078  1.00 97.54           C  
ATOM   1215 HG21 THR A  75       0.802   8.654 -25.741  1.00 97.54           H  
ATOM   1216 HG22 THR A  75       1.552   7.057 -25.693  1.00 97.54           H  
ATOM   1217 HG23 THR A  75       0.396   7.520 -24.427  1.00 97.54           H  
ATOM   1218  OG1 THR A  75       1.836   9.482 -23.460  1.00 97.54           O  
ATOM   1219  HG1 THR A  75       1.237   9.949 -24.047  1.00 97.54           H  
ATOM   1220  N   TRP A  76       5.296   8.305 -23.468  1.00 98.34           N  
ATOM   1221  H   TRP A  76       5.287   8.013 -24.435  1.00 98.34           H  
ATOM   1222  CA  TRP A  76       6.465   9.044 -22.988  1.00 98.34           C  
ATOM   1223  HA  TRP A  76       7.052   8.412 -22.321  1.00 98.34           H  
ATOM   1224  C   TRP A  76       6.056  10.305 -22.228  1.00 98.34           C  
ATOM   1225  CB  TRP A  76       7.341   9.441 -24.180  1.00 98.34           C  
ATOM   1226  HB2 TRP A  76       6.759  10.035 -24.885  1.00 98.34           H  
ATOM   1227  HB3 TRP A  76       7.655   8.537 -24.702  1.00 98.34           H  
ATOM   1228  O   TRP A  76       6.512  10.554 -21.113  1.00 98.34           O  
ATOM   1229  CG  TRP A  76       8.567  10.208 -23.788  1.00 98.34           C  
ATOM   1230  CD1 TRP A  76       8.719  11.554 -23.778  1.00 98.34           C  
ATOM   1231  HD1 TRP A  76       7.961  12.265 -24.071  1.00 98.34           H  
ATOM   1232  CD2 TRP A  76       9.832   9.663 -23.326  1.00 98.34           C  
ATOM   1233  CE2 TRP A  76      10.743  10.742 -23.108  1.00 98.34           C  
ATOM   1234  CE3 TRP A  76      10.305   8.352 -23.122  1.00 98.34           C  
ATOM   1235  HE3 TRP A  76       9.645   7.514 -23.292  1.00 98.34           H  
ATOM   1236  NE1 TRP A  76       9.997  11.880 -23.358  1.00 98.34           N  
ATOM   1237  HE1 TRP A  76      10.326  12.832 -23.284  1.00 98.34           H  
ATOM   1238  CH2 TRP A  76      12.534   9.195 -22.596  1.00 98.34           C  
ATOM   1239  HH2 TRP A  76      13.564   8.989 -22.347  1.00 98.34           H  
ATOM   1240  CZ2 TRP A  76      12.084  10.516 -22.759  1.00 98.34           C  
ATOM   1241  HZ2 TRP A  76      12.776  11.337 -22.643  1.00 98.34           H  
ATOM   1242  CZ3 TRP A  76      11.643   8.123 -22.765  1.00 98.34           C  
ATOM   1243  HZ3 TRP A  76      11.993   7.108 -22.647  1.00 98.34           H  
ATOM   1244  N   SER A  77       5.128  11.080 -22.801  1.00 97.78           N  
ATOM   1245  H   SER A  77       4.785  10.785 -23.704  1.00 97.78           H  
ATOM   1246  CA  SER A  77       4.618  12.315 -22.194  1.00 97.78           C  
ATOM   1247  HA  SER A  77       5.453  12.999 -22.044  1.00 97.78           H  
ATOM   1248  C   SER A  77       3.965  12.065 -20.827  1.00 97.78           C  
ATOM   1249  CB  SER A  77       3.626  12.975 -23.154  1.00 97.78           C  
ATOM   1250  HB2 SER A  77       2.765  12.321 -23.294  1.00 97.78           H  
ATOM   1251  HB3 SER A  77       4.112  13.125 -24.118  1.00 97.78           H  
ATOM   1252  O   SER A  77       4.150  12.854 -19.898  1.00 97.78           O  
ATOM   1253  OG  SER A  77       3.192  14.230 -22.659  1.00 97.78           O  
ATOM   1254  HG  SER A  77       2.593  14.602 -23.310  1.00 97.78           H  
ATOM   1255  N   GLN A  78       3.257  10.943 -20.662  1.00 96.45           N  
ATOM   1256  H   GLN A  78       3.214  10.277 -21.420  1.00 96.45           H  
ATOM   1257  CA  GLN A  78       2.636  10.580 -19.387  1.00 96.45           C  
ATOM   1258  HA  GLN A  78       2.131  11.456 -18.980  1.00 96.45           H  
ATOM   1259  C   GLN A  78       3.671  10.151 -18.341  1.00 96.45           C  
ATOM   1260  CB  GLN A  78       1.587   9.484 -19.609  1.00 96.45           C  
ATOM   1261  HB2 GLN A  78       2.036   8.664 -20.169  1.00 96.45           H  
ATOM   1262  HB3 GLN A  78       1.263   9.099 -18.642  1.00 96.45           H  
ATOM   1263  O   GLN A  78       3.592  10.608 -17.204  1.00 96.45           O  
ATOM   1264  CG  GLN A  78       0.354  10.021 -20.354  1.00 96.45           C  
ATOM   1265  HG2 GLN A  78      -0.141  10.762 -19.727  1.00 96.45           H  
ATOM   1266  HG3 GLN A  78       0.655  10.507 -21.282  1.00 96.45           H  
ATOM   1267  CD  GLN A  78      -0.625   8.909 -20.699  1.00 96.45           C  
ATOM   1268  NE2 GLN A  78      -1.917   9.106 -20.556  1.00 96.45           N  
ATOM   1269 HE21 GLN A  78      -2.258  10.039 -20.375  1.00 96.45           H  
ATOM   1270 HE22 GLN A  78      -2.485   8.400 -21.001  1.00 96.45           H  
ATOM   1271  OE1 GLN A  78      -0.262   7.822 -21.093  1.00 96.45           O  
ATOM   1272  N   TYR A  79       4.675   9.344 -18.699  1.00 97.65           N  
ATOM   1273  H   TYR A  79       4.697   8.975 -19.639  1.00 97.65           H  
ATOM   1274  CA  TYR A  79       5.771   8.997 -17.778  1.00 97.65           C  
ATOM   1275  HA  TYR A  79       5.344   8.652 -16.836  1.00 97.65           H  
ATOM   1276  C   TYR A  79       6.666  10.191 -17.433  1.00 97.65           C  
ATOM   1277  CB  TYR A  79       6.613   7.863 -18.365  1.00 97.65           C  
ATOM   1278  HB2 TYR A  79       6.644   7.938 -19.452  1.00 97.65           H  
ATOM   1279  HB3 TYR A  79       7.639   7.954 -18.009  1.00 97.65           H  
ATOM   1280  O   TYR A  79       7.138  10.310 -16.303  1.00 97.65           O  
ATOM   1281  CG  TYR A  79       6.110   6.504 -17.944  1.00 97.65           C  
ATOM   1282  CD1 TYR A  79       6.430   6.023 -16.658  1.00 97.65           C  
ATOM   1283  HD1 TYR A  79       7.033   6.622 -15.993  1.00 97.65           H  
ATOM   1284  CD2 TYR A  79       5.344   5.722 -18.828  1.00 97.65           C  
ATOM   1285  HD2 TYR A  79       5.119   6.076 -19.823  1.00 97.65           H  
ATOM   1286  CE1 TYR A  79       5.995   4.750 -16.252  1.00 97.65           C  
ATOM   1287  HE1 TYR A  79       6.258   4.372 -15.275  1.00 97.65           H  
ATOM   1288  CE2 TYR A  79       4.921   4.445 -18.424  1.00 97.65           C  
ATOM   1289  HE2 TYR A  79       4.416   3.785 -19.113  1.00 97.65           H  
ATOM   1290  OH  TYR A  79       4.845   2.720 -16.789  1.00 97.65           O  
ATOM   1291  HH  TYR A  79       5.342   2.358 -16.052  1.00 97.65           H  
ATOM   1292  CZ  TYR A  79       5.236   3.964 -17.140  1.00 97.65           C  
ATOM   1293  N   LYS A  80       6.857  11.119 -18.372  1.00 96.39           N  
ATOM   1294  H   LYS A  80       6.534  10.910 -19.305  1.00 96.39           H  
ATOM   1295  CA  LYS A  80       7.546  12.393 -18.144  1.00 96.39           C  
ATOM   1296  HA  LYS A  80       8.555  12.197 -17.783  1.00 96.39           H  
ATOM   1297  C   LYS A  80       6.846  13.235 -17.079  1.00 96.39           C  
ATOM   1298  CB  LYS A  80       7.649  13.123 -19.490  1.00 96.39           C  
ATOM   1299  HB2 LYS A  80       8.366  12.590 -20.114  1.00 96.39           H  
ATOM   1300  HB3 LYS A  80       6.683  13.099 -19.993  1.00 96.39           H  
ATOM   1301  O   LYS A  80       7.512  13.739 -16.174  1.00 96.39           O  
ATOM   1302  CG  LYS A  80       8.079  14.588 -19.357  1.00 96.39           C  
ATOM   1303  HG2 LYS A  80       9.021  14.644 -18.811  1.00 96.39           H  
ATOM   1304  HG3 LYS A  80       7.319  15.159 -18.824  1.00 96.39           H  
ATOM   1305  CD  LYS A  80       8.254  15.186 -20.749  1.00 96.39           C  
ATOM   1306  HD2 LYS A  80       7.320  15.101 -21.305  1.00 96.39           H  
ATOM   1307  HD3 LYS A  80       9.021  14.608 -21.264  1.00 96.39           H  
ATOM   1308  CE  LYS A  80       8.679  16.654 -20.683  1.00 96.39           C  
ATOM   1309  HE2 LYS A  80       7.882  17.250 -20.239  1.00 96.39           H  
ATOM   1310  HE3 LYS A  80       9.573  16.722 -20.062  1.00 96.39           H  
ATOM   1311  NZ  LYS A  80       9.012  17.141 -22.040  1.00 96.39           N  
ATOM   1312  HZ1 LYS A  80       8.281  16.994 -22.722  1.00 96.39           H  
ATOM   1313  HZ2 LYS A  80       9.805  16.600 -22.351  1.00 96.39           H  
ATOM   1314  HZ3 LYS A  80       9.370  18.085 -22.041  1.00 96.39           H  
ATOM   1315  N   GLN A  81       5.527  13.394 -17.198  1.00 92.84           N  
ATOM   1316  H   GLN A  81       5.069  12.959 -17.986  1.00 92.84           H  
ATOM   1317  CA  GLN A  81       4.720  14.228 -16.300  1.00 92.84           C  
ATOM   1318  HA  GLN A  81       5.288  15.119 -16.033  1.00 92.84           H  
ATOM   1319  C   GLN A  81       4.359  13.532 -14.981  1.00 92.84           C  
ATOM   1320  CB  GLN A  81       3.443  14.673 -17.029  1.00 92.84           C  
ATOM   1321  HB2 GLN A  81       2.787  15.168 -16.313  1.00 92.84           H  
ATOM   1322  HB3 GLN A  81       2.923  13.798 -17.419  1.00 92.84           H  
ATOM   1323  O   GLN A  81       4.177  14.208 -13.972  1.00 92.84           O  
ATOM   1324  CG  GLN A  81       3.738  15.652 -18.176  1.00 92.84           C  
ATOM   1325  HG2 GLN A  81       4.215  16.546 -17.774  1.00 92.84           H  
ATOM   1326  HG3 GLN A  81       4.426  15.196 -18.887  1.00 92.84           H  
ATOM   1327  CD  GLN A  81       2.470  16.078 -18.909  1.00 92.84           C  
ATOM   1328  NE2 GLN A  81       2.485  16.145 -20.221  1.00 92.84           N  
ATOM   1329 HE21 GLN A  81       1.609  16.406 -20.650  1.00 92.84           H  
ATOM   1330 HE22 GLN A  81       3.223  15.697 -20.746  1.00 92.84           H  
ATOM   1331  OE1 GLN A  81       1.443  16.377 -18.324  1.00 92.84           O  
ATOM   1332  N   GLY A  82       4.280  12.201 -14.983  1.00 92.42           N  
ATOM   1333  H   GLY A  82       4.359  11.728 -15.871  1.00 92.42           H  
ATOM   1334  CA  GLY A  82       3.759  11.412 -13.873  1.00 92.42           C  
ATOM   1335  HA2 GLY A  82       4.242  10.435 -13.881  1.00 92.42           H  
ATOM   1336  HA3 GLY A  82       3.988  11.897 -12.924  1.00 92.42           H  
ATOM   1337  C   GLY A  82       2.245  11.204 -13.958  1.00 92.42           C  
ATOM   1338  O   GLY A  82       1.526  11.873 -14.702  1.00 92.42           O  
ATOM   1339  N   PHE A  83       1.749  10.233 -13.198  1.00 89.86           N  
ATOM   1340  H   PHE A  83       2.378   9.761 -12.564  1.00 89.86           H  
ATOM   1341  CA  PHE A  83       0.338   9.849 -13.171  1.00 89.86           C  
ATOM   1342  HA  PHE A  83      -0.269  10.754 -13.204  1.00 89.86           H  
ATOM   1343  C   PHE A  83      -0.011   9.103 -11.879  1.00 89.86           C  
ATOM   1344  CB  PHE A  83       0.006   8.998 -14.411  1.00 89.86           C  
ATOM   1345  HB2 PHE A  83       0.099   9.628 -15.296  1.00 89.86           H  
ATOM   1346  HB3 PHE A  83      -1.035   8.680 -14.366  1.00 89.86           H  
ATOM   1347  O   PHE A  83       0.863   8.704 -11.112  1.00 89.86           O  
ATOM   1348  CG  PHE A  83       0.884   7.777 -14.598  1.00 89.86           C  
ATOM   1349  CD1 PHE A  83       1.995   7.838 -15.460  1.00 89.86           C  
ATOM   1350  HD1 PHE A  83       2.226   8.753 -15.985  1.00 89.86           H  
ATOM   1351  CD2 PHE A  83       0.599   6.583 -13.908  1.00 89.86           C  
ATOM   1352  HD2 PHE A  83      -0.245   6.523 -13.238  1.00 89.86           H  
ATOM   1353  CE1 PHE A  83       2.812   6.709 -15.640  1.00 89.86           C  
ATOM   1354  HE1 PHE A  83       3.659   6.750 -16.309  1.00 89.86           H  
ATOM   1355  CE2 PHE A  83       1.423   5.459 -14.083  1.00 89.86           C  
ATOM   1356  HE2 PHE A  83       1.207   4.544 -13.551  1.00 89.86           H  
ATOM   1357  CZ  PHE A  83       2.526   5.519 -14.951  1.00 89.86           C  
ATOM   1358  HZ  PHE A  83       3.151   4.650 -15.095  1.00 89.86           H  
ATOM   1359  N   GLY A  84      -1.308   8.892 -11.649  1.00 84.00           N  
ATOM   1360  H   GLY A  84      -1.974   9.266 -12.310  1.00 84.00           H  
ATOM   1361  CA  GLY A  84      -1.831   8.258 -10.438  1.00 84.00           C  
ATOM   1362  HA2 GLY A  84      -1.113   7.531 -10.061  1.00 84.00           H  
ATOM   1363  HA3 GLY A  84      -2.748   7.717 -10.671  1.00 84.00           H  
ATOM   1364  C   GLY A  84      -2.134   9.263  -9.329  1.00 84.00           C  
ATOM   1365  O   GLY A  84      -2.275  10.467  -9.569  1.00 84.00           O  
ATOM   1366  N   HIS A  85      -2.281   8.771  -8.100  1.00 75.86           N  
ATOM   1367  H   HIS A  85      -2.110   7.787  -7.953  1.00 75.86           H  
ATOM   1368  CA  HIS A  85      -2.604   9.614  -6.952  1.00 75.86           C  
ATOM   1369  HA  HIS A  85      -2.360  10.647  -7.200  1.00 75.86           H  
ATOM   1370  C   HIS A  85      -1.775   9.240  -5.725  1.00 75.86           C  
ATOM   1371  CB  HIS A  85      -4.111   9.542  -6.669  1.00 75.86           C  
ATOM   1372  HB2 HIS A  85      -4.655   9.752  -7.590  1.00 75.86           H  
ATOM   1373  HB3 HIS A  85      -4.370   8.532  -6.350  1.00 75.86           H  
ATOM   1374  O   HIS A  85      -1.659   8.077  -5.374  1.00 75.86           O  
ATOM   1375  CG  HIS A  85      -4.555  10.530  -5.620  1.00 75.86           C  
ATOM   1376  CD2 HIS A  85      -4.720  11.878  -5.783  1.00 75.86           C  
ATOM   1377  HD2 HIS A  85      -4.554  12.417  -6.703  1.00 75.86           H  
ATOM   1378  ND1 HIS A  85      -4.852  10.246  -4.312  1.00 75.86           N  
ATOM   1379  HD1 HIS A  85      -4.990   9.319  -3.935  1.00 75.86           H  
ATOM   1380  CE1 HIS A  85      -5.206  11.391  -3.707  1.00 75.86           C  
ATOM   1381  HE1 HIS A  85      -5.587  11.452  -2.698  1.00 75.86           H  
ATOM   1382  NE2 HIS A  85      -5.101  12.434  -4.550  1.00 75.86           N  
ATOM   1383  N   VAL A  86      -1.278  10.244  -4.999  1.00 73.81           N  
ATOM   1384  H   VAL A  86      -1.362  11.176  -5.380  1.00 73.81           H  
ATOM   1385  CA  VAL A  86      -0.394  10.052  -3.832  1.00 73.81           C  
ATOM   1386  HA  VAL A  86       0.484   9.499  -4.165  1.00 73.81           H  
ATOM   1387  C   VAL A  86      -0.995   9.234  -2.683  1.00 73.81           C  
ATOM   1388  CB  VAL A  86       0.084  11.401  -3.273  1.00 73.81           C  
ATOM   1389  HB  VAL A  86       0.706  11.223  -2.395  1.00 73.81           H  
ATOM   1390  O   VAL A  86      -0.263   8.814  -1.806  1.00 73.81           O  
ATOM   1391  CG1 VAL A  86       0.940  12.168  -4.279  1.00 73.81           C  
ATOM   1392 HG11 VAL A  86       1.776  11.543  -4.593  1.00 73.81           H  
ATOM   1393 HG12 VAL A  86       1.345  13.066  -3.813  1.00 73.81           H  
ATOM   1394 HG13 VAL A  86       0.368  12.442  -5.166  1.00 73.81           H  
ATOM   1395  CG2 VAL A  86      -1.070  12.307  -2.826  1.00 73.81           C  
ATOM   1396 HG21 VAL A  86      -1.693  12.582  -3.677  1.00 73.81           H  
ATOM   1397 HG22 VAL A  86      -1.671  11.793  -2.076  1.00 73.81           H  
ATOM   1398 HG23 VAL A  86      -0.629  13.193  -2.369  1.00 73.81           H  
ATOM   1399  N   CYS A  87      -2.313   9.038  -2.635  1.00 69.09           N  
ATOM   1400  H   CYS A  87      -2.858   9.368  -3.418  1.00 69.09           H  
ATOM   1401  CA  CYS A  87      -2.971   8.185  -1.627  1.00 69.09           C  
ATOM   1402  HA  CYS A  87      -2.306   8.066  -0.772  1.00 69.09           H  
ATOM   1403  C   CYS A  87      -3.228   6.762  -2.139  1.00 69.09           C  
ATOM   1404  CB  CYS A  87      -4.254   8.862  -1.125  1.00 69.09           C  
ATOM   1405  HB2 CYS A  87      -5.024   8.841  -1.896  1.00 69.09           H  
ATOM   1406  HB3 CYS A  87      -4.630   8.311  -0.263  1.00 69.09           H  
ATOM   1407  O   CYS A  87      -3.977   6.009  -1.526  1.00 69.09           O  
ATOM   1408  SG  CYS A  87      -3.867  10.572  -0.649  1.00 69.09           S  
ATOM   1409  HG  CYS A  87      -2.903  10.227   0.210  1.00 69.09           H  
ATOM   1410  N   SER A  88      -2.664   6.452  -3.299  1.00 75.43           N  
ATOM   1411  H   SER A  88      -2.003   7.094  -3.714  1.00 75.43           H  
ATOM   1412  CA  SER A  88      -2.858   5.232  -4.052  1.00 75.43           C  
ATOM   1413  HA  SER A  88      -3.086   4.416  -3.367  1.00 75.43           H  
ATOM   1414  C   SER A  88      -1.572   4.863  -4.792  1.00 75.43           C  
ATOM   1415  CB  SER A  88      -4.018   5.449  -5.030  1.00 75.43           C  
ATOM   1416  HB2 SER A  88      -4.775   6.099  -4.591  1.00 75.43           H  
ATOM   1417  HB3 SER A  88      -3.672   5.867  -5.975  1.00 75.43           H  
ATOM   1418  O   SER A  88      -0.481   5.269  -4.381  1.00 75.43           O  
ATOM   1419  OG  SER A  88      -4.568   4.183  -5.202  1.00 75.43           O  
ATOM   1420  HG  SER A  88      -5.076   4.096  -6.012  1.00 75.43           H  
ATOM   1421  N   ASP A  89      -1.700   4.122  -5.885  1.00 85.78           N  
ATOM   1422  H   ASP A  89      -2.616   3.775  -6.130  1.00 85.78           H  
ATOM   1423  CA  ASP A  89      -0.609   3.866  -6.808  1.00 85.78           C  
ATOM   1424  HA  ASP A  89       0.264   3.600  -6.212  1.00 85.78           H  
ATOM   1425  C   ASP A  89      -0.287   5.125  -7.624  1.00 85.78           C  
ATOM   1426  CB  ASP A  89      -0.968   2.680  -7.710  1.00 85.78           C  
ATOM   1427  HB2 ASP A  89      -0.246   2.626  -8.526  1.00 85.78           H  
ATOM   1428  HB3 ASP A  89      -1.968   2.840  -8.111  1.00 85.78           H  
ATOM   1429  O   ASP A  89      -1.183   5.833  -8.101  1.00 85.78           O  
ATOM   1430  CG  ASP A  89      -0.978   1.337  -6.999  1.00 85.78           C  
ATOM   1431  OD1 ASP A  89      -0.898   1.318  -5.755  1.00 85.78           O  
ATOM   1432  OD2 ASP A  89      -1.016   0.297  -7.691  1.00 85.78           O  
ATOM   1433  N   TYR A  90       0.999   5.440  -7.782  1.00 88.48           N  
ATOM   1434  H   TYR A  90       1.702   4.822  -7.404  1.00 88.48           H  
ATOM   1435  CA  TYR A  90       1.418   6.565  -8.618  1.00 88.48           C  
ATOM   1436  HA  TYR A  90       0.807   6.541  -9.521  1.00 88.48           H  
ATOM   1437  C   TYR A  90       2.872   6.473  -9.074  1.00 88.48           C  
ATOM   1438  CB  TYR A  90       1.155   7.909  -7.913  1.00 88.48           C  
ATOM   1439  HB2 TYR A  90       1.149   8.702  -8.660  1.00 88.48           H  
ATOM   1440  HB3 TYR A  90       0.159   7.897  -7.471  1.00 88.48           H  
ATOM   1441  O   TYR A  90       3.709   5.820  -8.446  1.00 88.48           O  
ATOM   1442  CG  TYR A  90       2.134   8.304  -6.833  1.00 88.48           C  
ATOM   1443  CD1 TYR A  90       1.992   7.771  -5.541  1.00 88.48           C  
ATOM   1444  HD1 TYR A  90       1.211   7.051  -5.344  1.00 88.48           H  
ATOM   1445  CD2 TYR A  90       3.148   9.242  -7.112  1.00 88.48           C  
ATOM   1446  HD2 TYR A  90       3.259   9.640  -8.110  1.00 88.48           H  
ATOM   1447  CE1 TYR A  90       2.858   8.182  -4.514  1.00 88.48           C  
ATOM   1448  HE1 TYR A  90       2.739   7.782  -3.518  1.00 88.48           H  
ATOM   1449  CE2 TYR A  90       4.004   9.672  -6.082  1.00 88.48           C  
ATOM   1450  HE2 TYR A  90       4.782  10.396  -6.274  1.00 88.48           H  
ATOM   1451  OH  TYR A  90       4.605   9.617  -3.765  1.00 88.48           O  
ATOM   1452  HH  TYR A  90       4.613   8.989  -3.039  1.00 88.48           H  
ATOM   1453  CZ  TYR A  90       3.849   9.148  -4.784  1.00 88.48           C  
ATOM   1454  N   TYR A  91       3.145   7.181 -10.166  1.00 94.32           N  
ATOM   1455  H   TYR A  91       2.382   7.683 -10.597  1.00 94.32           H  
ATOM   1456  CA  TYR A  91       4.472   7.459 -10.693  1.00 94.32           C  
ATOM   1457  HA  TYR A  91       5.230   6.991 -10.066  1.00 94.32           H  
ATOM   1458  C   TYR A  91       4.670   8.975 -10.685  1.00 94.32           C  
ATOM   1459  CB  TYR A  91       4.577   6.885 -12.112  1.00 94.32           C  
ATOM   1460  HB2 TYR A  91       4.147   5.884 -12.123  1.00 94.32           H  
ATOM   1461  HB3 TYR A  91       3.993   7.491 -12.804  1.00 94.32           H  
ATOM   1462  O   TYR A  91       3.875   9.703 -11.281  1.00 94.32           O  
ATOM   1463  CG  TYR A  91       6.005   6.796 -12.600  1.00 94.32           C  
ATOM   1464  CD1 TYR A  91       6.640   7.909 -13.185  1.00 94.32           C  
ATOM   1465  HD1 TYR A  91       6.085   8.819 -13.357  1.00 94.32           H  
ATOM   1466  CD2 TYR A  91       6.706   5.586 -12.451  1.00 94.32           C  
ATOM   1467  HD2 TYR A  91       6.227   4.726 -12.007  1.00 94.32           H  
ATOM   1468  CE1 TYR A  91       7.994   7.818 -13.569  1.00 94.32           C  
ATOM   1469  HE1 TYR A  91       8.511   8.652 -14.021  1.00 94.32           H  
ATOM   1470  CE2 TYR A  91       8.036   5.478 -12.878  1.00 94.32           C  
ATOM   1471  HE2 TYR A  91       8.567   4.541 -12.794  1.00 94.32           H  
ATOM   1472  OH  TYR A  91       9.987   6.486 -13.773  1.00 94.32           O  
ATOM   1473  HH  TYR A  91      10.354   5.603 -13.686  1.00 94.32           H  
ATOM   1474  CZ  TYR A  91       8.691   6.600 -13.411  1.00 94.32           C  
ATOM   1475  N   ILE A  92       5.695   9.477  -9.996  1.00 92.34           N  
ATOM   1476  H   ILE A  92       6.313   8.839  -9.515  1.00 92.34           H  
ATOM   1477  CA  ILE A  92       5.856  10.925  -9.768  1.00 92.34           C  
ATOM   1478  HA  ILE A  92       4.902  11.306  -9.405  1.00 92.34           H  
ATOM   1479  C   ILE A  92       6.187  11.718 -11.042  1.00 92.34           C  
ATOM   1480  CB  ILE A  92       6.911  11.162  -8.671  1.00 92.34           C  
ATOM   1481  HB  ILE A  92       6.698  10.468  -7.858  1.00 92.34           H  
ATOM   1482  O   ILE A  92       5.885  12.906 -11.112  1.00 92.34           O  
ATOM   1483  CG1 ILE A  92       6.810  12.590  -8.100  1.00 92.34           C  
ATOM   1484 HG12 ILE A  92       7.147  13.313  -8.843  1.00 92.34           H  
ATOM   1485 HG13 ILE A  92       5.769  12.808  -7.859  1.00 92.34           H  
ATOM   1486  CG2 ILE A  92       8.322  10.879  -9.211  1.00 92.34           C  
ATOM   1487 HG21 ILE A  92       9.059  10.925  -8.409  1.00 92.34           H  
ATOM   1488 HG22 ILE A  92       8.363   9.885  -9.657  1.00 92.34           H  
ATOM   1489 HG23 ILE A  92       8.597  11.622  -9.959  1.00 92.34           H  
ATOM   1490  CD1 ILE A  92       7.638  12.781  -6.826  1.00 92.34           C  
ATOM   1491 HD11 ILE A  92       8.693  12.584  -7.014  1.00 92.34           H  
ATOM   1492 HD12 ILE A  92       7.546  13.815  -6.495  1.00 92.34           H  
ATOM   1493 HD13 ILE A  92       7.280  12.109  -6.046  1.00 92.34           H  
ATOM   1494  N   GLY A  93       6.794  11.059 -12.031  1.00 94.94           N  
ATOM   1495  H   GLY A  93       7.031  10.091 -11.865  1.00 94.94           H  
ATOM   1496  CA  GLY A  93       7.197  11.648 -13.304  1.00 94.94           C  
ATOM   1497  HA2 GLY A  93       6.825  11.003 -14.101  1.00 94.94           H  
ATOM   1498  HA3 GLY A  93       6.738  12.627 -13.435  1.00 94.94           H  
ATOM   1499  C   GLY A  93       8.711  11.815 -13.445  1.00 94.94           C  
ATOM   1500  O   GLY A  93       9.376  12.347 -12.552  1.00 94.94           O  
ATOM   1501  N   ASN A  94       9.256  11.409 -14.593  1.00 96.96           N  
ATOM   1502  H   ASN A  94       8.655  10.963 -15.271  1.00 96.96           H  
ATOM   1503  CA  ASN A  94      10.699  11.446 -14.860  1.00 96.96           C  
ATOM   1504  HA  ASN A  94      11.219  10.898 -14.075  1.00 96.96           H  
ATOM   1505  C   ASN A  94      11.275  12.862 -14.838  1.00 96.96           C  
ATOM   1506  CB  ASN A  94      10.989  10.767 -16.211  1.00 96.96           C  
ATOM   1507  HB2 ASN A  94      10.331  11.151 -16.991  1.00 96.96           H  
ATOM   1508  HB3 ASN A  94      12.020  10.979 -16.495  1.00 96.96           H  
ATOM   1509  O   ASN A  94      12.383  13.072 -14.348  1.00 96.96           O  
ATOM   1510  CG  ASN A  94      10.875   9.263 -16.135  1.00 96.96           C  
ATOM   1511  ND2 ASN A  94      10.691   8.581 -17.240  1.00 96.96           N  
ATOM   1512 HD21 ASN A  94      10.744   9.027 -18.145  1.00 96.96           H  
ATOM   1513 HD22 ASN A  94      10.711   7.575 -17.154  1.00 96.96           H  
ATOM   1514  OD1 ASN A  94      10.960   8.701 -15.066  1.00 96.96           O  
ATOM   1515  N   ASN A  95      10.511  13.862 -15.287  1.00 94.34           N  
ATOM   1516  H   ASN A  95       9.591  13.655 -15.648  1.00 94.34           H  
ATOM   1517  CA  ASN A  95      10.978  15.245 -15.247  1.00 94.34           C  
ATOM   1518  HA  ASN A  95      11.933  15.301 -15.770  1.00 94.34           H  
ATOM   1519  C   ASN A  95      11.220  15.710 -13.801  1.00 94.34           C  
ATOM   1520  CB  ASN A  95       9.954  16.129 -15.973  1.00 94.34           C  
ATOM   1521  HB2 ASN A  95       9.690  15.665 -16.923  1.00 94.34           H  
ATOM   1522  HB3 ASN A  95       9.050  16.214 -15.370  1.00 94.34           H  
ATOM   1523  O   ASN A  95      12.215  16.368 -13.512  1.00 94.34           O  
ATOM   1524  CG  ASN A  95      10.496  17.510 -16.287  1.00 94.34           C  
ATOM   1525  ND2 ASN A  95       9.636  18.480 -16.486  1.00 94.34           N  
ATOM   1526 HD21 ASN A  95       8.642  18.312 -16.422  1.00 94.34           H  
ATOM   1527 HD22 ASN A  95      10.032  19.370 -16.752  1.00 94.34           H  
ATOM   1528  OD1 ASN A  95      11.682  17.749 -16.383  1.00 94.34           O  
ATOM   1529  N   PHE A  96      10.340  15.321 -12.871  1.00 90.40           N  
ATOM   1530  H   PHE A  96       9.603  14.682 -13.134  1.00 90.40           H  
ATOM   1531  CA  PHE A  96      10.515  15.642 -11.458  1.00 90.40           C  
ATOM   1532  HA  PHE A  96      10.674  16.716 -11.362  1.00 90.40           H  
ATOM   1533  C   PHE A  96      11.756  14.953 -10.888  1.00 90.40           C  
ATOM   1534  CB  PHE A  96       9.252  15.273 -10.670  1.00 90.40           C  
ATOM   1535  HB2 PHE A  96       8.390  15.745 -11.140  1.00 90.40           H  
ATOM   1536  HB3 PHE A  96       9.095  14.195 -10.710  1.00 90.40           H  
ATOM   1537  O   PHE A  96      12.584  15.629 -10.283  1.00 90.40           O  
ATOM   1538  CG  PHE A  96       9.315  15.705  -9.218  1.00 90.40           C  
ATOM   1539  CD1 PHE A  96       9.894  14.862  -8.252  1.00 90.40           C  
ATOM   1540  HD1 PHE A  96      10.289  13.899  -8.541  1.00 90.40           H  
ATOM   1541  CD2 PHE A  96       8.809  16.960  -8.832  1.00 90.40           C  
ATOM   1542  HD2 PHE A  96       8.376  17.615  -9.574  1.00 90.40           H  
ATOM   1543  CE1 PHE A  96       9.952  15.266  -6.907  1.00 90.40           C  
ATOM   1544  HE1 PHE A  96      10.379  14.606  -6.168  1.00 90.40           H  
ATOM   1545  CE2 PHE A  96       8.868  17.365  -7.487  1.00 90.40           C  
ATOM   1546  HE2 PHE A  96       8.474  18.328  -7.196  1.00 90.40           H  
ATOM   1547  CZ  PHE A  96       9.444  16.518  -6.524  1.00 90.40           C  
ATOM   1548  HZ  PHE A  96       9.497  16.826  -5.490  1.00 90.40           H  
ATOM   1549  N   ILE A  97      11.905  13.642 -11.118  1.00 94.40           N  
ATOM   1550  H   ILE A  97      11.196  13.168 -11.658  1.00 94.40           H  
ATOM   1551  CA  ILE A  97      13.037  12.854 -10.606  1.00 94.40           C  
ATOM   1552  HA  ILE A  97      13.052  12.940  -9.520  1.00 94.40           H  
ATOM   1553  C   ILE A  97      14.358  13.439 -11.123  1.00 94.40           C  
ATOM   1554  CB  ILE A  97      12.893  11.356 -10.963  1.00 94.40           C  
ATOM   1555  HB  ILE A  97      12.884  11.266 -12.049  1.00 94.40           H  
ATOM   1556  O   ILE A  97      15.194  13.822 -10.308  1.00 94.40           O  
ATOM   1557  CG1 ILE A  97      11.583  10.747 -10.418  1.00 94.40           C  
ATOM   1558 HG12 ILE A  97      10.752  11.419 -10.631  1.00 94.40           H  
ATOM   1559 HG13 ILE A  97      11.650  10.638  -9.335  1.00 94.40           H  
ATOM   1560  CG2 ILE A  97      14.085  10.562 -10.393  1.00 94.40           C  
ATOM   1561 HG21 ILE A  97      14.069  10.598  -9.304  1.00 94.40           H  
ATOM   1562 HG22 ILE A  97      15.036  10.968 -10.738  1.00 94.40           H  
ATOM   1563 HG23 ILE A  97      14.044   9.523 -10.721  1.00 94.40           H  
ATOM   1564  CD1 ILE A  97      11.234   9.389 -11.043  1.00 94.40           C  
ATOM   1565 HD11 ILE A  97      12.002   8.648 -10.822  1.00 94.40           H  
ATOM   1566 HD12 ILE A  97      10.285   9.030 -10.644  1.00 94.40           H  
ATOM   1567 HD13 ILE A  97      11.139   9.492 -12.124  1.00 94.40           H  
ATOM   1568  N   SER A  98      14.499  13.610 -12.444  1.00 95.34           N  
ATOM   1569  H   SER A  98      13.755  13.293 -13.049  1.00 95.34           H  
ATOM   1570  CA  SER A  98      15.685  14.206 -13.075  1.00 95.34           C  
ATOM   1571  HA  SER A  98      16.542  13.549 -12.928  1.00 95.34           H  
ATOM   1572  C   SER A  98      16.020  15.568 -12.468  1.00 95.34           C  
ATOM   1573  CB  SER A  98      15.449  14.362 -14.584  1.00 95.34           C  
ATOM   1574  HB2 SER A  98      14.481  14.833 -14.757  1.00 95.34           H  
ATOM   1575  HB3 SER A  98      15.445  13.381 -15.058  1.00 95.34           H  
ATOM   1576  O   SER A  98      17.149  15.803 -12.030  1.00 95.34           O  
ATOM   1577  OG  SER A  98      16.456  15.166 -15.170  1.00 95.34           O  
ATOM   1578  HG  SER A  98      16.142  16.071 -15.234  1.00 95.34           H  
ATOM   1579  N   ASN A  99      15.039  16.471 -12.391  1.00 90.63           N  
ATOM   1580  H   ASN A  99      14.123  16.238 -12.748  1.00 90.63           H  
ATOM   1581  CA  ASN A  99      15.284  17.831 -11.919  1.00 90.63           C  
ATOM   1582  HA  ASN A  99      16.078  18.271 -12.521  1.00 90.63           H  
ATOM   1583  C   ASN A  99      15.777  17.871 -10.476  1.00 90.63           C  
ATOM   1584  CB  ASN A  99      14.011  18.675 -12.084  1.00 90.63           C  
ATOM   1585  HB2 ASN A  99      13.159  18.140 -11.664  1.00 90.63           H  
ATOM   1586  HB3 ASN A  99      14.131  19.616 -11.546  1.00 90.63           H  
ATOM   1587  O   ASN A  99      16.558  18.755 -10.147  1.00 90.63           O  
ATOM   1588  CG  ASN A  99      13.740  19.020 -13.535  1.00 90.63           C  
ATOM   1589  ND2 ASN A  99      12.526  19.382 -13.867  1.00 90.63           N  
ATOM   1590 HD21 ASN A  99      12.377  19.334 -14.865  1.00 90.63           H  
ATOM   1591 HD22 ASN A  99      11.775  19.249 -13.205  1.00 90.63           H  
ATOM   1592  OD1 ASN A  99      14.605  18.975 -14.389  1.00 90.63           O  
ATOM   1593  N   ILE A 100      15.355  16.945  -9.609  1.00 87.12           N  
ATOM   1594  H   ILE A 100      14.709  16.236  -9.925  1.00 87.12           H  
ATOM   1595  CA  ILE A 100      15.799  16.957  -8.212  1.00 87.12           C  
ATOM   1596  HA  ILE A 100      16.053  17.985  -7.955  1.00 87.12           H  
ATOM   1597  C   ILE A 100      17.092  16.177  -7.997  1.00 87.12           C  
ATOM   1598  CB  ILE A 100      14.678  16.563  -7.234  1.00 87.12           C  
ATOM   1599  HB  ILE A 100      15.064  16.724  -6.228  1.00 87.12           H  
ATOM   1600  O   ILE A 100      17.948  16.657  -7.253  1.00 87.12           O  
ATOM   1601  CG1 ILE A 100      14.251  15.086  -7.344  1.00 87.12           C  
ATOM   1602 HG12 ILE A 100      13.793  14.912  -8.318  1.00 87.12           H  
ATOM   1603 HG13 ILE A 100      15.119  14.432  -7.261  1.00 87.12           H  
ATOM   1604  CG2 ILE A 100      13.492  17.524  -7.440  1.00 87.12           C  
ATOM   1605 HG21 ILE A 100      12.890  17.210  -8.293  1.00 87.12           H  
ATOM   1606 HG22 ILE A 100      13.860  18.532  -7.635  1.00 87.12           H  
ATOM   1607 HG23 ILE A 100      12.858  17.554  -6.554  1.00 87.12           H  
ATOM   1608  CD1 ILE A 100      13.260  14.662  -6.260  1.00 87.12           C  
ATOM   1609 HD11 ILE A 100      12.583  15.473  -5.991  1.00 87.12           H  
ATOM   1610 HD12 ILE A 100      12.652  13.840  -6.637  1.00 87.12           H  
ATOM   1611 HD13 ILE A 100      13.803  14.353  -5.366  1.00 87.12           H  
ATOM   1612  N   THR A 101      17.278  15.031  -8.661  1.00 92.80           N  
ATOM   1613  H   THR A 101      16.564  14.693  -9.290  1.00 92.80           H  
ATOM   1614  CA  THR A 101      18.477  14.198  -8.480  1.00 92.80           C  
ATOM   1615  HA  THR A 101      18.676  14.111  -7.412  1.00 92.80           H  
ATOM   1616  C   THR A 101      19.725  14.815  -9.095  1.00 92.80           C  
ATOM   1617  CB  THR A 101      18.303  12.771  -9.015  1.00 92.80           C  
ATOM   1618  HB  THR A 101      19.244  12.240  -8.870  1.00 92.80           H  
ATOM   1619  O   THR A 101      20.824  14.475  -8.685  1.00 92.80           O  
ATOM   1620  CG2 THR A 101      17.214  12.009  -8.260  1.00 92.80           C  
ATOM   1621 HG21 THR A 101      16.249  12.504  -8.367  1.00 92.80           H  
ATOM   1622 HG22 THR A 101      17.144  11.003  -8.675  1.00 92.80           H  
ATOM   1623 HG23 THR A 101      17.479  11.939  -7.205  1.00 92.80           H  
ATOM   1624  OG1 THR A 101      17.979  12.744 -10.390  1.00 92.80           O  
ATOM   1625  HG1 THR A 101      18.608  13.269 -10.891  1.00 92.80           H  
ATOM   1626  N   ASN A 102      19.582  15.752 -10.038  1.00 90.28           N  
ATOM   1627  H   ASN A 102      18.661  15.930 -10.410  1.00 90.28           H  
ATOM   1628  CA  ASN A 102      20.719  16.473 -10.620  1.00 90.28           C  
ATOM   1629  HA  ASN A 102      21.602  15.838 -10.555  1.00 90.28           H  
ATOM   1630  C   ASN A 102      21.102  17.756  -9.849  1.00 90.28           C  
ATOM   1631  CB  ASN A 102      20.460  16.693 -12.118  1.00 90.28           C  
ATOM   1632  HB2 ASN A 102      19.499  17.183 -12.274  1.00 90.28           H  
ATOM   1633  HB3 ASN A 102      21.241  17.332 -12.531  1.00 90.28           H  
ATOM   1634  O   ASN A 102      22.118  18.372 -10.152  1.00 90.28           O  
ATOM   1635  CG  ASN A 102      20.515  15.374 -12.874  1.00 90.28           C  
ATOM   1636  ND2 ASN A 102      19.398  14.872 -13.333  1.00 90.28           N  
ATOM   1637 HD21 ASN A 102      19.421  13.965 -13.777  1.00 90.28           H  
ATOM   1638 HD22 ASN A 102      18.517  15.339 -13.173  1.00 90.28           H  
ATOM   1639  OD1 ASN A 102      21.557  14.758 -12.993  1.00 90.28           O  
ATOM   1640  N   LEU A 103      20.352  18.145  -8.804  1.00 84.71           N  
ATOM   1641  H   LEU A 103      19.521  17.610  -8.595  1.00 84.71           H  
ATOM   1642  CA  LEU A 103      20.708  19.276  -7.922  1.00 84.71           C  
ATOM   1643  HA  LEU A 103      21.213  20.036  -8.518  1.00 84.71           H  
ATOM   1644  C   LEU A 103      21.697  18.895  -6.806  1.00 84.71           C  
ATOM   1645  CB  LEU A 103      19.433  19.889  -7.311  1.00 84.71           C  
ATOM   1646  HB2 LEU A 103      19.715  20.622  -6.555  1.00 84.71           H  
ATOM   1647  HB3 LEU A 103      18.877  19.095  -6.813  1.00 84.71           H  
ATOM   1648  O   LEU A 103      22.125  19.747  -6.021  1.00 84.71           O  
ATOM   1649  CG  LEU A 103      18.519  20.586  -8.326  1.00 84.71           C  
ATOM   1650  HG  LEU A 103      18.342  19.904  -9.159  1.00 84.71           H  
ATOM   1651  CD1 LEU A 103      17.191  20.946  -7.650  1.00 84.71           C  
ATOM   1652 HD11 LEU A 103      16.521  21.371  -8.397  1.00 84.71           H  
ATOM   1653 HD12 LEU A 103      17.358  21.670  -6.852  1.00 84.71           H  
ATOM   1654 HD13 LEU A 103      16.731  20.043  -7.249  1.00 84.71           H  
ATOM   1655  CD2 LEU A 103      19.128  21.865  -8.898  1.00 84.71           C  
ATOM   1656 HD21 LEU A 103      19.377  22.563  -8.098  1.00 84.71           H  
ATOM   1657 HD22 LEU A 103      20.027  21.627  -9.467  1.00 84.71           H  
ATOM   1658 HD23 LEU A 103      18.419  22.331  -9.581  1.00 84.71           H  
ATOM   1659  N   GLY A 104      22.024  17.613  -6.663  1.00 85.50           N  
ATOM   1660  H   GLY A 104      21.653  16.942  -7.320  1.00 85.50           H  
ATOM   1661  CA  GLY A 104      22.951  17.117  -5.652  1.00 85.50           C  
ATOM   1662  HA2 GLY A 104      22.705  17.554  -4.684  1.00 85.50           H  
ATOM   1663  HA3 GLY A 104      23.965  17.411  -5.925  1.00 85.50           H  
ATOM   1664  C   GLY A 104      22.900  15.601  -5.531  1.00 85.50           C  
ATOM   1665  O   GLY A 104      22.200  14.937  -6.277  1.00 85.50           O  
ATOM   1666  N   LYS A 105      23.625  15.038  -4.564  1.00 91.23           N  
ATOM   1667  H   LYS A 105      24.196  15.620  -3.967  1.00 91.23           H  
ATOM   1668  CA  LYS A 105      23.647  13.588  -4.353  1.00 91.23           C  
ATOM   1669  HA  LYS A 105      23.665  13.095  -5.326  1.00 91.23           H  
ATOM   1670  C   LYS A 105      22.367  13.099  -3.675  1.00 91.23           C  
ATOM   1671  CB  LYS A 105      24.914  13.192  -3.580  1.00 91.23           C  
ATOM   1672  HB2 LYS A 105      24.852  12.132  -3.332  1.00 91.23           H  
ATOM   1673  HB3 LYS A 105      24.957  13.748  -2.644  1.00 91.23           H  
ATOM   1674  O   LYS A 105      21.997  13.606  -2.611  1.00 91.23           O  
ATOM   1675  CG  LYS A 105      26.219  13.424  -4.364  1.00 91.23           C  
ATOM   1676  HG2 LYS A 105      27.052  13.155  -3.715  1.00 91.23           H  
ATOM   1677  HG3 LYS A 105      26.319  14.475  -4.636  1.00 91.23           H  
ATOM   1678  CD  LYS A 105      26.275  12.549  -5.625  1.00 91.23           C  
ATOM   1679  HD2 LYS A 105      25.537  12.888  -6.351  1.00 91.23           H  
ATOM   1680  HD3 LYS A 105      26.035  11.525  -5.337  1.00 91.23           H  
ATOM   1681  CE  LYS A 105      27.653  12.561  -6.292  1.00 91.23           C  
ATOM   1682  HE2 LYS A 105      27.823  13.530  -6.763  1.00 91.23           H  
ATOM   1683  HE3 LYS A 105      28.410  12.403  -5.524  1.00 91.23           H  
ATOM   1684  NZ  LYS A 105      27.733  11.463  -7.290  1.00 91.23           N  
ATOM   1685  HZ1 LYS A 105      28.638  11.419  -7.736  1.00 91.23           H  
ATOM   1686  HZ2 LYS A 105      27.577  10.580  -6.825  1.00 91.23           H  
ATOM   1687  HZ3 LYS A 105      27.017  11.550  -7.997  1.00 91.23           H  
ATOM   1688  N   TYR A 106      21.709  12.121  -4.289  1.00 94.27           N  
ATOM   1689  H   TYR A 106      22.080  11.749  -5.151  1.00 94.27           H  
ATOM   1690  CA  TYR A 106      20.551  11.423  -3.741  1.00 94.27           C  
ATOM   1691  HA  TYR A 106      20.321  11.819  -2.752  1.00 94.27           H  
ATOM   1692  C   TYR A 106      20.881   9.948  -3.561  1.00 94.27           C  
ATOM   1693  CB  TYR A 106      19.306  11.617  -4.621  1.00 94.27           C  
ATOM   1694  HB2 TYR A 106      18.603  10.811  -4.414  1.00 94.27           H  
ATOM   1695  HB3 TYR A 106      19.584  11.538  -5.671  1.00 94.27           H  
ATOM   1696  O   TYR A 106      21.595   9.358  -4.362  1.00 94.27           O  
ATOM   1697  CG  TYR A 106      18.601  12.939  -4.382  1.00 94.27           C  
ATOM   1698  CD1 TYR A 106      17.372  12.982  -3.695  1.00 94.27           C  
ATOM   1699  HD1 TYR A 106      16.917  12.061  -3.360  1.00 94.27           H  
ATOM   1700  CD2 TYR A 106      19.184  14.129  -4.844  1.00 94.27           C  
ATOM   1701  HD2 TYR A 106      20.103  14.085  -5.409  1.00 94.27           H  
ATOM   1702  CE1 TYR A 106      16.729  14.215  -3.472  1.00 94.27           C  
ATOM   1703  HE1 TYR A 106      15.770  14.254  -2.976  1.00 94.27           H  
ATOM   1704  CE2 TYR A 106      18.553  15.363  -4.620  1.00 94.27           C  
ATOM   1705  HE2 TYR A 106      19.001  16.265  -5.011  1.00 94.27           H  
ATOM   1706  OH  TYR A 106      16.693  16.601  -3.777  1.00 94.27           O  
ATOM   1707  HH  TYR A 106      17.089  17.249  -4.365  1.00 94.27           H  
ATOM   1708  CZ  TYR A 106      17.316  15.407  -3.947  1.00 94.27           C  
ATOM   1709  N   GLU A 107      20.351   9.384  -2.489  1.00 95.80           N  
ATOM   1710  H   GLU A 107      19.756   9.956  -1.907  1.00 95.80           H  
ATOM   1711  CA  GLU A 107      20.272   7.948  -2.245  1.00 95.80           C  
ATOM   1712  HA  GLU A 107      20.955   7.418  -2.909  1.00 95.80           H  
ATOM   1713  C   GLU A 107      18.854   7.476  -2.572  1.00 95.80           C  
ATOM   1714  CB  GLU A 107      20.676   7.622  -0.792  1.00 95.80           C  
ATOM   1715  HB2 GLU A 107      21.743   7.803  -0.668  1.00 95.80           H  
ATOM   1716  HB3 GLU A 107      20.477   6.569  -0.590  1.00 95.80           H  
ATOM   1717  O   GLU A 107      17.893   8.255  -2.507  1.00 95.80           O  
ATOM   1718  CG  GLU A 107      19.925   8.485   0.229  1.00 95.80           C  
ATOM   1719  HG2 GLU A 107      18.852   8.380   0.067  1.00 95.80           H  
ATOM   1720  HG3 GLU A 107      20.204   9.528   0.077  1.00 95.80           H  
ATOM   1721  CD  GLU A 107      20.238   8.183   1.689  1.00 95.80           C  
ATOM   1722  OE1 GLU A 107      19.397   8.548   2.541  1.00 95.80           O  
ATOM   1723  OE2 GLU A 107      21.336   7.727   2.058  1.00 95.80           O  
ATOM   1724  N   MET A 108      18.720   6.196  -2.897  1.00 97.97           N  
ATOM   1725  H   MET A 108      19.542   5.609  -2.882  1.00 97.97           H  
ATOM   1726  CA  MET A 108      17.449   5.560  -3.214  1.00 97.97           C  
ATOM   1727  HA  MET A 108      16.637   6.263  -3.028  1.00 97.97           H  
ATOM   1728  C   MET A 108      17.220   4.341  -2.334  1.00 97.97           C  
ATOM   1729  CB  MET A 108      17.413   5.194  -4.696  1.00 97.97           C  
ATOM   1730  HB2 MET A 108      17.543   6.105  -5.280  1.00 97.97           H  
ATOM   1731  HB3 MET A 108      18.230   4.509  -4.921  1.00 97.97           H  
ATOM   1732  O   MET A 108      18.145   3.603  -2.009  1.00 97.97           O  
ATOM   1733  CG  MET A 108      16.089   4.553  -5.104  1.00 97.97           C  
ATOM   1734  HG2 MET A 108      15.278   5.255  -4.909  1.00 97.97           H  
ATOM   1735  HG3 MET A 108      15.912   3.642  -4.533  1.00 97.97           H  
ATOM   1736  SD  MET A 108      16.054   4.117  -6.838  1.00 97.97           S  
ATOM   1737  CE  MET A 108      17.042   2.605  -6.863  1.00 97.97           C  
ATOM   1738  HE1 MET A 108      17.039   2.185  -7.869  1.00 97.97           H  
ATOM   1739  HE2 MET A 108      18.069   2.839  -6.582  1.00 97.97           H  
ATOM   1740  HE3 MET A 108      16.624   1.874  -6.172  1.00 97.97           H  
ATOM   1741  N   ARG A 109      15.959   4.113  -1.986  1.00 97.88           N  
ATOM   1742  H   ARG A 109      15.260   4.773  -2.297  1.00 97.88           H  
ATOM   1743  CA  ARG A 109      15.483   2.912  -1.319  1.00 97.88           C  
ATOM   1744  HA  ARG A 109      16.264   2.153  -1.349  1.00 97.88           H  
ATOM   1745  C   ARG A 109      14.273   2.364  -2.068  1.00 97.88           C  
ATOM   1746  CB  ARG A 109      15.200   3.256   0.146  1.00 97.88           C  
ATOM   1747  HB2 ARG A 109      14.422   4.018   0.200  1.00 97.88           H  
ATOM   1748  HB3 ARG A 109      16.112   3.659   0.586  1.00 97.88           H  
ATOM   1749  O   ARG A 109      13.387   3.126  -2.455  1.00 97.88           O  
ATOM   1750  CG  ARG A 109      14.771   2.034   0.958  1.00 97.88           C  
ATOM   1751  HG2 ARG A 109      15.515   1.244   0.855  1.00 97.88           H  
ATOM   1752  HG3 ARG A 109      13.811   1.669   0.592  1.00 97.88           H  
ATOM   1753  CD  ARG A 109      14.635   2.409   2.436  1.00 97.88           C  
ATOM   1754  HD2 ARG A 109      15.606   2.706   2.832  1.00 97.88           H  
ATOM   1755  HD3 ARG A 109      13.945   3.248   2.534  1.00 97.88           H  
ATOM   1756  NE  ARG A 109      14.099   1.270   3.184  1.00 97.88           N  
ATOM   1757  HE  ARG A 109      13.143   1.008   2.989  1.00 97.88           H  
ATOM   1758  NH1 ARG A 109      16.055   0.424   4.073  1.00 97.88           N  
ATOM   1759 HH11 ARG A 109      16.513  -0.376   4.487  1.00 97.88           H  
ATOM   1760 HH12 ARG A 109      16.387   1.332   4.365  1.00 97.88           H  
ATOM   1761  NH2 ARG A 109      14.160  -0.725   4.201  1.00 97.88           N  
ATOM   1762 HH21 ARG A 109      14.675  -1.520   4.553  1.00 97.88           H  
ATOM   1763 HH22 ARG A 109      13.247  -0.855   3.789  1.00 97.88           H  
ATOM   1764  CZ  ARG A 109      14.784   0.341   3.820  1.00 97.88           C  
ATOM   1765  N   VAL A 110      14.241   1.054  -2.260  1.00 98.06           N  
ATOM   1766  H   VAL A 110      15.033   0.512  -1.947  1.00 98.06           H  
ATOM   1767  CA  VAL A 110      13.097   0.310  -2.785  1.00 98.06           C  
ATOM   1768  HA  VAL A 110      12.306   1.010  -3.053  1.00 98.06           H  
ATOM   1769  C   VAL A 110      12.611  -0.600  -1.670  1.00 98.06           C  
ATOM   1770  CB  VAL A 110      13.451  -0.497  -4.049  1.00 98.06           C  
ATOM   1771  HB  VAL A 110      14.105  -1.327  -3.785  1.00 98.06           H  
ATOM   1772  O   VAL A 110      13.324  -1.526  -1.303  1.00 98.06           O  
ATOM   1773  CG1 VAL A 110      12.178  -1.060  -4.687  1.00 98.06           C  
ATOM   1774 HG11 VAL A 110      11.646  -1.683  -3.968  1.00 98.06           H  
ATOM   1775 HG12 VAL A 110      11.524  -0.252  -5.013  1.00 98.06           H  
ATOM   1776 HG13 VAL A 110      12.442  -1.686  -5.540  1.00 98.06           H  
ATOM   1777  CG2 VAL A 110      14.167   0.361  -5.098  1.00 98.06           C  
ATOM   1778 HG21 VAL A 110      15.140   0.676  -4.722  1.00 98.06           H  
ATOM   1779 HG22 VAL A 110      14.329  -0.225  -6.003  1.00 98.06           H  
ATOM   1780 HG23 VAL A 110      13.562   1.236  -5.335  1.00 98.06           H  
ATOM   1781  N   ASP A 111      11.437  -0.323  -1.111  1.00 95.44           N  
ATOM   1782  H   ASP A 111      10.880   0.409  -1.525  1.00 95.44           H  
ATOM   1783  CA  ASP A 111      10.795  -1.181  -0.115  1.00 95.44           C  
ATOM   1784  HA  ASP A 111      11.540  -1.830   0.346  1.00 95.44           H  
ATOM   1785  C   ASP A 111       9.763  -2.069  -0.795  1.00 95.44           C  
ATOM   1786  CB  ASP A 111      10.149  -0.358   1.002  1.00 95.44           C  
ATOM   1787  HB2 ASP A 111       9.496  -1.004   1.588  1.00 95.44           H  
ATOM   1788  HB3 ASP A 111       9.543   0.439   0.570  1.00 95.44           H  
ATOM   1789  O   ASP A 111       8.935  -1.603  -1.580  1.00 95.44           O  
ATOM   1790  CG  ASP A 111      11.203   0.225   1.936  1.00 95.44           C  
ATOM   1791  OD1 ASP A 111      12.004  -0.518   2.533  1.00 95.44           O  
ATOM   1792  OD2 ASP A 111      11.247   1.456   2.107  1.00 95.44           O  
ATOM   1793  N   MET A 112       9.816  -3.358  -0.495  1.00 93.93           N  
ATOM   1794  H   MET A 112      10.510  -3.670   0.170  1.00 93.93           H  
ATOM   1795  CA  MET A 112       9.001  -4.378  -1.134  1.00 93.93           C  
ATOM   1796  HA  MET A 112       8.199  -3.911  -1.706  1.00 93.93           H  
ATOM   1797  C   MET A 112       8.365  -5.270  -0.086  1.00 93.93           C  
ATOM   1798  CB  MET A 112       9.867  -5.203  -2.090  1.00 93.93           C  
ATOM   1799  HB2 MET A 112       9.307  -6.071  -2.439  1.00 93.93           H  
ATOM   1800  HB3 MET A 112      10.756  -5.553  -1.564  1.00 93.93           H  
ATOM   1801  O   MET A 112       8.940  -5.523   0.972  1.00 93.93           O  
ATOM   1802  CG  MET A 112      10.275  -4.365  -3.300  1.00 93.93           C  
ATOM   1803  HG2 MET A 112       9.379  -4.144  -3.880  1.00 93.93           H  
ATOM   1804  HG3 MET A 112      10.700  -3.420  -2.962  1.00 93.93           H  
ATOM   1805  SD  MET A 112      11.481  -5.156  -4.379  1.00 93.93           S  
ATOM   1806  CE  MET A 112      12.984  -4.811  -3.428  1.00 93.93           C  
ATOM   1807  HE1 MET A 112      13.085  -3.737  -3.271  1.00 93.93           H  
ATOM   1808  HE2 MET A 112      13.850  -5.165  -3.987  1.00 93.93           H  
ATOM   1809  HE3 MET A 112      12.937  -5.317  -2.464  1.00 93.93           H  
ATOM   1810  N   VAL A 113       7.189  -5.798  -0.410  1.00 88.00           N  
ATOM   1811  H   VAL A 113       6.777  -5.538  -1.295  1.00 88.00           H  
ATOM   1812  CA  VAL A 113       6.623  -6.919   0.335  1.00 88.00           C  
ATOM   1813  HA  VAL A 113       7.339  -7.223   1.099  1.00 88.00           H  
ATOM   1814  C   VAL A 113       6.433  -8.097  -0.594  1.00 88.00           C  
ATOM   1815  CB  VAL A 113       5.322  -6.564   1.064  1.00 88.00           C  
ATOM   1816  HB  VAL A 113       4.555  -6.285   0.342  1.00 88.00           H  
ATOM   1817  O   VAL A 113       5.797  -7.963  -1.635  1.00 88.00           O  
ATOM   1818  CG1 VAL A 113       4.851  -7.804   1.837  1.00 88.00           C  
ATOM   1819 HG11 VAL A 113       4.119  -7.529   2.596  1.00 88.00           H  
ATOM   1820 HG12 VAL A 113       4.409  -8.533   1.157  1.00 88.00           H  
ATOM   1821 HG13 VAL A 113       5.686  -8.258   2.370  1.00 88.00           H  
ATOM   1822  CG2 VAL A 113       5.524  -5.404   2.045  1.00 88.00           C  
ATOM   1823 HG21 VAL A 113       4.622  -5.223   2.631  1.00 88.00           H  
ATOM   1824 HG22 VAL A 113       6.345  -5.636   2.723  1.00 88.00           H  
ATOM   1825 HG23 VAL A 113       5.766  -4.490   1.502  1.00 88.00           H  
ATOM   1826  N   TYR A 114       6.916  -9.265  -0.186  1.00 88.63           N  
ATOM   1827  H   TYR A 114       7.434  -9.294   0.680  1.00 88.63           H  
ATOM   1828  CA  TYR A 114       6.682 -10.530  -0.871  1.00 88.63           C  
ATOM   1829  HA  TYR A 114       5.806 -10.439  -1.513  1.00 88.63           H  
ATOM   1830  C   TYR A 114       6.407 -11.626   0.159  1.00 88.63           C  
ATOM   1831  CB  TYR A 114       7.886 -10.863  -1.752  1.00 88.63           C  
ATOM   1832  HB2 TYR A 114       8.013 -10.075  -2.494  1.00 88.63           H  
ATOM   1833  HB3 TYR A 114       8.784 -10.878  -1.134  1.00 88.63           H  
ATOM   1834  O   TYR A 114       7.093 -11.704   1.174  1.00 88.63           O  
ATOM   1835  CG  TYR A 114       7.747 -12.188  -2.469  1.00 88.63           C  
ATOM   1836  CD1 TYR A 114       8.652 -13.225  -2.185  1.00 88.63           C  
ATOM   1837  HD1 TYR A 114       9.452 -13.075  -1.475  1.00 88.63           H  
ATOM   1838  CD2 TYR A 114       6.710 -12.393  -3.402  1.00 88.63           C  
ATOM   1839  HD2 TYR A 114       6.028 -11.593  -3.650  1.00 88.63           H  
ATOM   1840  CE1 TYR A 114       8.542 -14.457  -2.851  1.00 88.63           C  
ATOM   1841  HE1 TYR A 114       9.262 -15.234  -2.644  1.00 88.63           H  
ATOM   1842  CE2 TYR A 114       6.592 -13.631  -4.066  1.00 88.63           C  
ATOM   1843  HE2 TYR A 114       5.821 -13.780  -4.807  1.00 88.63           H  
ATOM   1844  OH  TYR A 114       7.440 -15.858  -4.435  1.00 88.63           O  
ATOM   1845  HH  TYR A 114       8.262 -16.328  -4.277  1.00 88.63           H  
ATOM   1846  CZ  TYR A 114       7.521 -14.660  -3.799  1.00 88.63           C  
ATOM   1847  N   GLN A 115       5.362 -12.433  -0.068  1.00 81.87           N  
ATOM   1848  H   GLN A 115       4.883 -12.350  -0.953  1.00 81.87           H  
ATOM   1849  CA  GLN A 115       4.932 -13.497   0.856  1.00 81.87           C  
ATOM   1850  HA  GLN A 115       3.913 -13.775   0.588  1.00 81.87           H  
ATOM   1851  C   GLN A 115       4.859 -13.031   2.325  1.00 81.87           C  
ATOM   1852  CB  GLN A 115       5.811 -14.745   0.674  1.00 81.87           C  
ATOM   1853  HB2 GLN A 115       6.851 -14.488   0.873  1.00 81.87           H  
ATOM   1854  HB3 GLN A 115       5.501 -15.504   1.393  1.00 81.87           H  
ATOM   1855  O   GLN A 115       5.373 -13.681   3.232  1.00 81.87           O  
ATOM   1856  CG  GLN A 115       5.690 -15.351  -0.728  1.00 81.87           C  
ATOM   1857  HG2 GLN A 115       4.645 -15.593  -0.922  1.00 81.87           H  
ATOM   1858  HG3 GLN A 115       6.019 -14.629  -1.475  1.00 81.87           H  
ATOM   1859  CD  GLN A 115       6.537 -16.610  -0.863  1.00 81.87           C  
ATOM   1860  NE2 GLN A 115       6.000 -17.685  -1.396  1.00 81.87           N  
ATOM   1861 HE21 GLN A 115       6.583 -18.506  -1.316  1.00 81.87           H  
ATOM   1862 HE22 GLN A 115       5.012 -17.705  -1.605  1.00 81.87           H  
ATOM   1863  OE1 GLN A 115       7.684 -16.684  -0.467  1.00 81.87           O  
ATOM   1864  N   SER A 116       4.246 -11.864   2.547  1.00 73.70           N  
ATOM   1865  H   SER A 116       3.826 -11.403   1.753  1.00 73.70           H  
ATOM   1866  CA  SER A 116       4.103 -11.216   3.862  1.00 73.70           C  
ATOM   1867  HA  SER A 116       3.557 -10.287   3.700  1.00 73.70           H  
ATOM   1868  C   SER A 116       5.399 -10.805   4.576  1.00 73.70           C  
ATOM   1869  CB  SER A 116       3.251 -12.063   4.808  1.00 73.70           C  
ATOM   1870  HB2 SER A 116       3.133 -11.516   5.743  1.00 73.70           H  
ATOM   1871  HB3 SER A 116       3.751 -13.005   5.031  1.00 73.70           H  
ATOM   1872  O   SER A 116       5.337 -10.397   5.735  1.00 73.70           O  
ATOM   1873  OG  SER A 116       1.966 -12.321   4.280  1.00 73.70           O  
ATOM   1874  HG  SER A 116       1.457 -12.618   5.038  1.00 73.70           H  
ATOM   1875  N   ARG A 117       6.561 -10.867   3.919  1.00 81.94           N  
ATOM   1876  H   ARG A 117       6.574 -11.240   2.981  1.00 81.94           H  
ATOM   1877  CA  ARG A 117       7.835 -10.372   4.459  1.00 81.94           C  
ATOM   1878  HA  ARG A 117       7.711 -10.139   5.516  1.00 81.94           H  
ATOM   1879  C   ARG A 117       8.242  -9.080   3.763  1.00 81.94           C  
ATOM   1880  CB  ARG A 117       8.920 -11.449   4.339  1.00 81.94           C  
ATOM   1881  HB2 ARG A 117       9.870 -11.034   4.676  1.00 81.94           H  
ATOM   1882  HB3 ARG A 117       9.021 -11.742   3.294  1.00 81.94           H  
ATOM   1883  O   ARG A 117       8.065  -8.941   2.554  1.00 81.94           O  
ATOM   1884  CG  ARG A 117       8.577 -12.695   5.168  1.00 81.94           C  
ATOM   1885  HG2 ARG A 117       7.674 -13.152   4.765  1.00 81.94           H  
ATOM   1886  HG3 ARG A 117       8.388 -12.415   6.205  1.00 81.94           H  
ATOM   1887  CD  ARG A 117       9.699 -13.736   5.111  1.00 81.94           C  
ATOM   1888  HD2 ARG A 117       9.295 -14.681   5.473  1.00 81.94           H  
ATOM   1889  HD3 ARG A 117      10.005 -13.866   4.073  1.00 81.94           H  
ATOM   1890  NE  ARG A 117      10.858 -13.354   5.944  1.00 81.94           N  
ATOM   1891  HE  ARG A 117      10.840 -12.431   6.351  1.00 81.94           H  
ATOM   1892  NH1 ARG A 117      12.087 -15.258   5.599  1.00 81.94           N  
ATOM   1893 HH11 ARG A 117      12.928 -15.798   5.747  1.00 81.94           H  
ATOM   1894 HH12 ARG A 117      11.391 -15.564   4.935  1.00 81.94           H  
ATOM   1895  NH2 ARG A 117      12.877 -13.666   6.950  1.00 81.94           N  
ATOM   1896 HH21 ARG A 117      13.721 -14.207   7.071  1.00 81.94           H  
ATOM   1897 HH22 ARG A 117      12.832 -12.730   7.328  1.00 81.94           H  
ATOM   1898  CZ  ARG A 117      11.931 -14.092   6.162  1.00 81.94           C  
ATOM   1899  N   HIS A 118       8.765  -8.144   4.547  1.00 88.27           N  
ATOM   1900  H   HIS A 118       8.939  -8.366   5.517  1.00 88.27           H  
ATOM   1901  CA  HIS A 118       9.325  -6.896   4.043  1.00 88.27           C  
ATOM   1902  HA  HIS A 118       8.760  -6.576   3.168  1.00 88.27           H  
ATOM   1903  C   HIS A 118      10.777  -7.127   3.622  1.00 88.27           C  
ATOM   1904  CB  HIS A 118       9.215  -5.791   5.103  1.00 88.27           C  
ATOM   1905  HB2 HIS A 118       9.683  -6.125   6.028  1.00 88.27           H  
ATOM   1906  HB3 HIS A 118       9.763  -4.918   4.750  1.00 88.27           H  
ATOM   1907  O   HIS A 118      11.522  -7.785   4.345  1.00 88.27           O  
ATOM   1908  CG  HIS A 118       7.793  -5.372   5.389  1.00 88.27           C  
ATOM   1909  CD2 HIS A 118       6.846  -6.087   6.072  1.00 88.27           C  
ATOM   1910  HD2 HIS A 118       6.981  -7.063   6.515  1.00 88.27           H  
ATOM   1911  ND1 HIS A 118       7.199  -4.191   5.002  1.00 88.27           N  
ATOM   1912  HD1 HIS A 118       7.636  -3.427   4.507  1.00 88.27           H  
ATOM   1913  CE1 HIS A 118       5.929  -4.193   5.442  1.00 88.27           C  
ATOM   1914  HE1 HIS A 118       5.226  -3.384   5.306  1.00 88.27           H  
ATOM   1915  NE2 HIS A 118       5.663  -5.345   6.083  1.00 88.27           N  
ATOM   1916  N   TYR A 119      11.144  -6.565   2.478  1.00 95.52           N  
ATOM   1917  H   TYR A 119      10.456  -6.030   1.969  1.00 95.52           H  
ATOM   1918  CA  TYR A 119      12.488  -6.575   1.910  1.00 95.52           C  
ATOM   1919  HA  TYR A 119      13.220  -6.888   2.655  1.00 95.52           H  
ATOM   1920  C   TYR A 119      12.834  -5.172   1.436  1.00 95.52           C  
ATOM   1921  CB  TYR A 119      12.546  -7.528   0.714  1.00 95.52           C  
ATOM   1922  HB2 TYR A 119      11.828  -7.203  -0.038  1.00 95.52           H  
ATOM   1923  HB3 TYR A 119      13.539  -7.466   0.269  1.00 95.52           H  
ATOM   1924  O   TYR A 119      11.936  -4.368   1.153  1.00 95.52           O  
ATOM   1925  CG  TYR A 119      12.283  -8.973   1.058  1.00 95.52           C  
ATOM   1926  CD1 TYR A 119      13.355  -9.793   1.451  1.00 95.52           C  
ATOM   1927  HD1 TYR A 119      14.352  -9.382   1.514  1.00 95.52           H  
ATOM   1928  CD2 TYR A 119      10.978  -9.496   0.977  1.00 95.52           C  
ATOM   1929  HD2 TYR A 119      10.161  -8.855   0.680  1.00 95.52           H  
ATOM   1930  CE1 TYR A 119      13.129 -11.146   1.752  1.00 95.52           C  
ATOM   1931  HE1 TYR A 119      13.965 -11.768   2.035  1.00 95.52           H  
ATOM   1932  CE2 TYR A 119      10.745 -10.847   1.288  1.00 95.52           C  
ATOM   1933  HE2 TYR A 119       9.750 -11.261   1.214  1.00 95.52           H  
ATOM   1934  OH  TYR A 119      11.611 -12.982   1.971  1.00 95.52           O  
ATOM   1935  HH  TYR A 119      12.458 -13.434   2.006  1.00 95.52           H  
ATOM   1936  CZ  TYR A 119      11.821 -11.672   1.677  1.00 95.52           C  
ATOM   1937  N   PHE A 120      14.121  -4.885   1.289  1.00 97.71           N  
ATOM   1938  H   PHE A 120      14.817  -5.562   1.568  1.00 97.71           H  
ATOM   1939  CA  PHE A 120      14.554  -3.642   0.682  1.00 97.71           C  
ATOM   1940  HA  PHE A 120      13.767  -3.348  -0.012  1.00 97.71           H  
ATOM   1941  C   PHE A 120      15.839  -3.756  -0.132  1.00 97.71           C  
ATOM   1942  CB  PHE A 120      14.671  -2.558   1.752  1.00 97.71           C  
ATOM   1943  HB2 PHE A 120      14.709  -1.587   1.257  1.00 97.71           H  
ATOM   1944  HB3 PHE A 120      13.764  -2.574   2.355  1.00 97.71           H  
ATOM   1945  O   PHE A 120      16.738  -4.544   0.160  1.00 97.71           O  
ATOM   1946  CG  PHE A 120      15.882  -2.696   2.656  1.00 97.71           C  
ATOM   1947  CD1 PHE A 120      15.853  -3.572   3.758  1.00 97.71           C  
ATOM   1948  HD1 PHE A 120      14.991  -4.200   3.931  1.00 97.71           H  
ATOM   1949  CD2 PHE A 120      17.044  -1.947   2.391  1.00 97.71           C  
ATOM   1950  HD2 PHE A 120      17.082  -1.295   1.531  1.00 97.71           H  
ATOM   1951  CE1 PHE A 120      16.973  -3.683   4.598  1.00 97.71           C  
ATOM   1952  HE1 PHE A 120      16.957  -4.391   5.414  1.00 97.71           H  
ATOM   1953  CE2 PHE A 120      18.163  -2.053   3.236  1.00 97.71           C  
ATOM   1954  HE2 PHE A 120      19.059  -1.493   3.015  1.00 97.71           H  
ATOM   1955  CZ  PHE A 120      18.125  -2.919   4.342  1.00 97.71           C  
ATOM   1956  HZ  PHE A 120      18.993  -3.026   4.976  1.00 97.71           H  
ATOM   1957  N   ALA A 121      15.932  -2.881  -1.128  1.00 98.34           N  
ATOM   1958  H   ALA A 121      15.127  -2.299  -1.306  1.00 98.34           H  
ATOM   1959  CA  ALA A 121      17.163  -2.549  -1.829  1.00 98.34           C  
ATOM   1960  HA  ALA A 121      17.982  -3.169  -1.465  1.00 98.34           H  
ATOM   1961  C   ALA A 121      17.504  -1.082  -1.547  1.00 98.34           C  
ATOM   1962  CB  ALA A 121      16.978  -2.829  -3.323  1.00 98.34           C  
ATOM   1963  HB1 ALA A 121      16.817  -3.895  -3.482  1.00 98.34           H  
ATOM   1964  HB2 ALA A 121      16.123  -2.276  -3.712  1.00 98.34           H  
ATOM   1965  HB3 ALA A 121      17.869  -2.518  -3.869  1.00 98.34           H  
ATOM   1966  O   ALA A 121      16.647  -0.204  -1.658  1.00 98.34           O  
ATOM   1967  N   TYR A 122      18.744  -0.801  -1.172  1.00 98.46           N  
ATOM   1968  H   TYR A 122      19.412  -1.555  -1.106  1.00 98.46           H  
ATOM   1969  CA  TYR A 122      19.259   0.542  -0.936  1.00 98.46           C  
ATOM   1970  HA  TYR A 122      18.480   1.280  -1.129  1.00 98.46           H  
ATOM   1971  C   TYR A 122      20.408   0.814  -1.900  1.00 98.46           C  
ATOM   1972  CB  TYR A 122      19.692   0.689   0.529  1.00 98.46           C  
ATOM   1973  HB2 TYR A 122      20.336  -0.151   0.791  1.00 98.46           H  
ATOM   1974  HB3 TYR A 122      18.807   0.630   1.162  1.00 98.46           H  
ATOM   1975  O   TYR A 122      21.294  -0.016  -2.057  1.00 98.46           O  
ATOM   1976  CG  TYR A 122      20.438   1.979   0.831  1.00 98.46           C  
ATOM   1977  CD1 TYR A 122      21.830   2.034   0.634  1.00 98.46           C  
ATOM   1978  HD1 TYR A 122      22.351   1.169   0.252  1.00 98.46           H  
ATOM   1979  CD2 TYR A 122      19.749   3.123   1.283  1.00 98.46           C  
ATOM   1980  HD2 TYR A 122      18.678   3.080   1.420  1.00 98.46           H  
ATOM   1981  CE1 TYR A 122      22.538   3.219   0.898  1.00 98.46           C  
ATOM   1982  HE1 TYR A 122      23.604   3.263   0.730  1.00 98.46           H  
ATOM   1983  CE2 TYR A 122      20.458   4.315   1.549  1.00 98.46           C  
ATOM   1984  HE2 TYR A 122      19.949   5.196   1.910  1.00 98.46           H  
ATOM   1985  OH  TYR A 122      22.573   5.494   1.595  1.00 98.46           O  
ATOM   1986  HH  TYR A 122      22.040   6.268   1.790  1.00 98.46           H  
ATOM   1987  CZ  TYR A 122      21.856   4.363   1.352  1.00 98.46           C  
ATOM   1988  N   TYR A 123      20.415   1.996  -2.503  1.00 98.45           N  
ATOM   1989  H   TYR A 123      19.667   2.641  -2.291  1.00 98.45           H  
ATOM   1990  CA  TYR A 123      21.488   2.479  -3.360  1.00 98.45           C  
ATOM   1991  HA  TYR A 123      22.314   1.768  -3.368  1.00 98.45           H  
ATOM   1992  C   TYR A 123      21.986   3.796  -2.792  1.00 98.45           C  
ATOM   1993  CB  TYR A 123      20.994   2.643  -4.800  1.00 98.45           C  
ATOM   1994  HB2 TYR A 123      21.802   3.059  -5.401  1.00 98.45           H  
ATOM   1995  HB3 TYR A 123      20.172   3.358  -4.821  1.00 98.45           H  
ATOM   1996  O   TYR A 123      21.215   4.752  -2.644  1.00 98.45           O  
ATOM   1997  CG  TYR A 123      20.536   1.344  -5.427  1.00 98.45           C  
ATOM   1998  CD1 TYR A 123      21.435   0.589  -6.201  1.00 98.45           C  
ATOM   1999  HD1 TYR A 123      22.448   0.934  -6.350  1.00 98.45           H  
ATOM   2000  CD2 TYR A 123      19.222   0.880  -5.217  1.00 98.45           C  
ATOM   2001  HD2 TYR A 123      18.545   1.444  -4.593  1.00 98.45           H  
ATOM   2002  CE1 TYR A 123      21.019  -0.628  -6.770  1.00 98.45           C  
ATOM   2003  HE1 TYR A 123      21.712  -1.222  -7.347  1.00 98.45           H  
ATOM   2004  CE2 TYR A 123      18.799  -0.329  -5.798  1.00 98.45           C  
ATOM   2005  HE2 TYR A 123      17.801  -0.709  -5.633  1.00 98.45           H  
ATOM   2006  OH  TYR A 123      19.318  -2.298  -7.051  1.00 98.45           O  
ATOM   2007  HH  TYR A 123      20.090  -2.792  -7.337  1.00 98.45           H  
ATOM   2008  CZ  TYR A 123      19.702  -1.092  -6.566  1.00 98.45           C  
ATOM   2009  N   ARG A 124      23.278   3.845  -2.467  1.00 97.21           N  
ATOM   2010  H   ARG A 124      23.838   3.020  -2.623  1.00 97.21           H  
ATOM   2011  CA  ARG A 124      23.910   5.055  -1.940  1.00 97.21           C  
ATOM   2012  HA  ARG A 124      23.393   5.360  -1.031  1.00 97.21           H  
ATOM   2013  C   ARG A 124      23.783   6.207  -2.928  1.00 97.21           C  
ATOM   2014  CB  ARG A 124      25.372   4.749  -1.623  1.00 97.21           C  
ATOM   2015  HB2 ARG A 124      25.857   4.449  -2.552  1.00 97.21           H  
ATOM   2016  HB3 ARG A 124      25.420   3.917  -0.920  1.00 97.21           H  
ATOM   2017  O   ARG A 124      23.452   7.307  -2.505  1.00 97.21           O  
ATOM   2018  CG  ARG A 124      26.101   5.963  -1.022  1.00 97.21           C  
ATOM   2019  HG2 ARG A 124      26.076   6.797  -1.724  1.00 97.21           H  
ATOM   2020  HG3 ARG A 124      25.606   6.266  -0.100  1.00 97.21           H  
ATOM   2021  CD  ARG A 124      27.566   5.634  -0.725  1.00 97.21           C  
ATOM   2022  HD2 ARG A 124      27.606   4.884   0.064  1.00 97.21           H  
ATOM   2023  HD3 ARG A 124      28.055   6.538  -0.363  1.00 97.21           H  
ATOM   2024  NE  ARG A 124      28.259   5.172  -1.947  1.00 97.21           N  
ATOM   2025  HE  ARG A 124      28.175   5.771  -2.756  1.00 97.21           H  
ATOM   2026  NH1 ARG A 124      28.812   3.045  -1.257  1.00 97.21           N  
ATOM   2027 HH11 ARG A 124      28.362   3.219  -0.370  1.00 97.21           H  
ATOM   2028 HH12 ARG A 124      29.210   2.145  -1.483  1.00 97.21           H  
ATOM   2029  NH2 ARG A 124      29.290   3.689  -3.340  1.00 97.21           N  
ATOM   2030 HH21 ARG A 124      29.656   2.778  -3.576  1.00 97.21           H  
ATOM   2031 HH22 ARG A 124      29.163   4.296  -4.138  1.00 97.21           H  
ATOM   2032  CZ  ARG A 124      28.790   3.982  -2.173  1.00 97.21           C  
ATOM   2033  N   ASP A 125      23.998   5.960  -4.214  1.00 97.23           N  
ATOM   2034  H   ASP A 125      24.225   5.017  -4.495  1.00 97.23           H  
ATOM   2035  CA  ASP A 125      23.928   6.978  -5.257  1.00 97.23           C  
ATOM   2036  HA  ASP A 125      23.659   7.938  -4.816  1.00 97.23           H  
ATOM   2037  C   ASP A 125      22.843   6.621  -6.280  1.00 97.23           C  
ATOM   2038  CB  ASP A 125      25.312   7.159  -5.895  1.00 97.23           C  
ATOM   2039  HB2 ASP A 125      25.220   7.829  -6.750  1.00 97.23           H  
ATOM   2040  HB3 ASP A 125      25.659   6.192  -6.258  1.00 97.23           H  
ATOM   2041  O   ASP A 125      22.817   5.518  -6.823  1.00 97.23           O  
ATOM   2042  CG  ASP A 125      26.334   7.751  -4.913  1.00 97.23           C  
ATOM   2043  OD1 ASP A 125      26.276   8.991  -4.706  1.00 97.23           O  
ATOM   2044  OD2 ASP A 125      27.174   6.999  -4.363  1.00 97.23           O  
ATOM   2045  N   PHE A 126      21.944   7.572  -6.530  1.00 98.09           N  
ATOM   2046  H   PHE A 126      21.973   8.410  -5.967  1.00 98.09           H  
ATOM   2047  CA  PHE A 126      20.869   7.471  -7.508  1.00 98.09           C  
ATOM   2048  HA  PHE A 126      21.125   6.707  -8.243  1.00 98.09           H  
ATOM   2049  C   PHE A 126      20.664   8.799  -8.234  1.00 98.09           C  
ATOM   2050  CB  PHE A 126      19.568   7.048  -6.821  1.00 98.09           C  
ATOM   2051  HB2 PHE A 126      19.683   6.021  -6.474  1.00 98.09           H  
ATOM   2052  HB3 PHE A 126      19.409   7.678  -5.946  1.00 98.09           H  
ATOM   2053  O   PHE A 126      20.485   9.851  -7.609  1.00 98.09           O  
ATOM   2054  CG  PHE A 126      18.342   7.136  -7.718  1.00 98.09           C  
ATOM   2055  CD1 PHE A 126      17.467   8.232  -7.633  1.00 98.09           C  
ATOM   2056  HD1 PHE A 126      17.673   9.026  -6.931  1.00 98.09           H  
ATOM   2057  CD2 PHE A 126      18.096   6.146  -8.681  1.00 98.09           C  
ATOM   2058  HD2 PHE A 126      18.807   5.343  -8.810  1.00 98.09           H  
ATOM   2059  CE1 PHE A 126      16.339   8.304  -8.475  1.00 98.09           C  
ATOM   2060  HE1 PHE A 126      15.674   9.153  -8.417  1.00 98.09           H  
ATOM   2061  CE2 PHE A 126      16.956   6.197  -9.498  1.00 98.09           C  
ATOM   2062  HE2 PHE A 126      16.772   5.418 -10.223  1.00 98.09           H  
ATOM   2063  CZ  PHE A 126      16.068   7.275  -9.390  1.00 98.09           C  
ATOM   2064  HZ  PHE A 126      15.201   7.325 -10.032  1.00 98.09           H  
ATOM   2065  N   SER A 127      20.608   8.732  -9.558  1.00 98.15           N  
ATOM   2066  H   SER A 127      20.811   7.853 -10.012  1.00 98.15           H  
ATOM   2067  CA  SER A 127      20.082   9.804 -10.395  1.00 98.15           C  
ATOM   2068  HA  SER A 127      19.243  10.262  -9.872  1.00 98.15           H  
ATOM   2069  C   SER A 127      19.540   9.254 -11.706  1.00 98.15           C  
ATOM   2070  CB  SER A 127      21.142  10.888 -10.654  1.00 98.15           C  
ATOM   2071  HB2 SER A 127      20.694  11.688 -11.244  1.00 98.15           H  
ATOM   2072  HB3 SER A 127      21.465  11.310  -9.703  1.00 98.15           H  
ATOM   2073  O   SER A 127      19.836   8.128 -12.107  1.00 98.15           O  
ATOM   2074  OG  SER A 127      22.268  10.384 -11.342  1.00 98.15           O  
ATOM   2075  HG  SER A 127      22.557  11.034 -11.988  1.00 98.15           H  
ATOM   2076  N   ILE A 128      18.750  10.077 -12.386  1.00 98.44           N  
ATOM   2077  H   ILE A 128      18.514  10.976 -11.991  1.00 98.44           H  
ATOM   2078  CA  ILE A 128      18.429   9.866 -13.795  1.00 98.44           C  
ATOM   2079  HA  ILE A 128      19.041   9.042 -14.161  1.00 98.44           H  
ATOM   2080  C   ILE A 128      18.847  11.108 -14.579  1.00 98.44           C  
ATOM   2081  CB  ILE A 128      16.959   9.447 -14.009  1.00 98.44           C  
ATOM   2082  HB  ILE A 128      16.859   9.133 -15.048  1.00 98.44           H  
ATOM   2083  O   ILE A 128      18.777  12.225 -14.056  1.00 98.44           O  
ATOM   2084  CG1 ILE A 128      15.982  10.615 -13.777  1.00 98.44           C  
ATOM   2085 HG12 ILE A 128      16.246  11.425 -14.457  1.00 98.44           H  
ATOM   2086 HG13 ILE A 128      16.074  10.982 -12.755  1.00 98.44           H  
ATOM   2087  CG2 ILE A 128      16.629   8.235 -13.117  1.00 98.44           C  
ATOM   2088 HG21 ILE A 128      16.699   8.496 -12.061  1.00 98.44           H  
ATOM   2089 HG22 ILE A 128      15.618   7.876 -13.308  1.00 98.44           H  
ATOM   2090 HG23 ILE A 128      17.326   7.424 -13.330  1.00 98.44           H  
ATOM   2091  CD1 ILE A 128      14.524  10.253 -14.067  1.00 98.44           C  
ATOM   2092 HD11 ILE A 128      14.444   9.762 -15.037  1.00 98.44           H  
ATOM   2093 HD12 ILE A 128      13.929  11.167 -14.091  1.00 98.44           H  
ATOM   2094 HD13 ILE A 128      14.130   9.591 -13.296  1.00 98.44           H  
ATOM   2095  N   SER A 129      19.307  10.919 -15.811  1.00 98.24           N  
ATOM   2096  H   SER A 129      19.394   9.969 -16.143  1.00 98.24           H  
ATOM   2097  CA  SER A 129      19.671  12.023 -16.703  1.00 98.24           C  
ATOM   2098  HA  SER A 129      20.330  12.704 -16.165  1.00 98.24           H  
ATOM   2099  C   SER A 129      18.443  12.834 -17.144  1.00 98.24           C  
ATOM   2100  CB  SER A 129      20.453  11.483 -17.901  1.00 98.24           C  
ATOM   2101  HB2 SER A 129      19.925  10.648 -18.363  1.00 98.24           H  
ATOM   2102  HB3 SER A 129      20.560  12.286 -18.631  1.00 98.24           H  
ATOM   2103  O   SER A 129      17.304  12.470 -16.858  1.00 98.24           O  
ATOM   2104  OG  SER A 129      21.755  11.101 -17.511  1.00 98.24           O  
ATOM   2105  HG  SER A 129      21.766  10.266 -17.038  1.00 98.24           H  
ATOM   2106  N   ASN A 130      18.666  13.951 -17.837  1.00 97.24           N  
ATOM   2107  H   ASN A 130      19.614  14.169 -18.110  1.00 97.24           H  
ATOM   2108  CA  ASN A 130      17.590  14.762 -18.405  1.00 97.24           C  
ATOM   2109  HA  ASN A 130      16.820  14.877 -17.642  1.00 97.24           H  
ATOM   2110  C   ASN A 130      16.899  14.062 -19.600  1.00 97.24           C  
ATOM   2111  CB  ASN A 130      18.148  16.168 -18.723  1.00 97.24           C  
ATOM   2112  HB2 ASN A 130      17.327  16.842 -18.967  1.00 97.24           H  
ATOM   2113  HB3 ASN A 130      18.650  16.561 -17.839  1.00 97.24           H  
ATOM   2114  O   ASN A 130      17.245  12.946 -19.991  1.00 97.24           O  
ATOM   2115  CG  ASN A 130      19.130  16.195 -19.886  1.00 97.24           C  
ATOM   2116  ND2 ASN A 130      19.779  17.306 -20.131  1.00 97.24           N  
ATOM   2117 HD21 ASN A 130      19.604  18.159 -19.619  1.00 97.24           H  
ATOM   2118 HD22 ASN A 130      20.280  17.337 -21.007  1.00 97.24           H  
ATOM   2119  OD1 ASN A 130      19.302  15.226 -20.599  1.00 97.24           O  
ATOM   2120  N   GLU A 131      15.896  14.724 -20.177  1.00 97.81           N  
ATOM   2121  H   GLU A 131      15.665  15.652 -19.849  1.00 97.81           H  
ATOM   2122  CA  GLU A 131      15.121  14.174 -21.295  1.00 97.81           C  
ATOM   2123  HA  GLU A 131      14.790  13.169 -21.031  1.00 97.81           H  
ATOM   2124  C   GLU A 131      15.922  14.060 -22.601  1.00 97.81           C  
ATOM   2125  CB  GLU A 131      13.890  15.059 -21.510  1.00 97.81           C  
ATOM   2126  HB2 GLU A 131      13.422  15.237 -20.542  1.00 97.81           H  
ATOM   2127  HB3 GLU A 131      14.206  16.020 -21.915  1.00 97.81           H  
ATOM   2128  O   GLU A 131      15.677  13.138 -23.373  1.00 97.81           O  
ATOM   2129  CG  GLU A 131      12.862  14.414 -22.452  1.00 97.81           C  
ATOM   2130  HG2 GLU A 131      13.289  14.297 -23.449  1.00 97.81           H  
ATOM   2131  HG3 GLU A 131      12.608  13.429 -22.060  1.00 97.81           H  
ATOM   2132  CD  GLU A 131      11.577  15.232 -22.561  1.00 97.81           C  
ATOM   2133  OE1 GLU A 131      10.586  14.745 -23.155  1.00 97.81           O  
ATOM   2134  OE2 GLU A 131      11.497  16.346 -21.996  1.00 97.81           O  
ATOM   2135  N   GLU A 132      16.879  14.964 -22.841  1.00 97.44           N  
ATOM   2136  H   GLU A 132      17.070  15.672 -22.147  1.00 97.44           H  
ATOM   2137  CA  GLU A 132      17.765  14.930 -24.019  1.00 97.44           C  
ATOM   2138  HA  GLU A 132      17.170  14.925 -24.932  1.00 97.44           H  
ATOM   2139  C   GLU A 132      18.625  13.660 -24.028  1.00 97.44           C  
ATOM   2140  CB  GLU A 132      18.675  16.168 -24.024  1.00 97.44           C  
ATOM   2141  HB2 GLU A 132      19.235  16.188 -23.089  1.00 97.44           H  
ATOM   2142  HB3 GLU A 132      19.383  16.082 -24.848  1.00 97.44           H  
ATOM   2143  O   GLU A 132      18.848  13.066 -25.079  1.00 97.44           O  
ATOM   2144  CG  GLU A 132      17.895  17.484 -24.184  1.00 97.44           C  
ATOM   2145  HG2 GLU A 132      17.119  17.534 -23.421  1.00 97.44           H  
ATOM   2146  HG3 GLU A 132      17.407  17.482 -25.159  1.00 97.44           H  
ATOM   2147  CD  GLU A 132      18.778  18.737 -24.048  1.00 97.44           C  
ATOM   2148  OE1 GLU A 132      18.246  19.832 -24.336  1.00 97.44           O  
ATOM   2149  OE2 GLU A 132      19.928  18.613 -23.566  1.00 97.44           O  
ATOM   2150  N   SER A 133      19.014  13.194 -22.840  1.00 98.00           N  
ATOM   2151  H   SER A 133      18.875  13.797 -22.041  1.00 98.00           H  
ATOM   2152  CA  SER A 133      19.706  11.924 -22.608  1.00 98.00           C  
ATOM   2153  HA  SER A 133      20.199  11.622 -23.532  1.00 98.00           H  
ATOM   2154  C   SER A 133      18.748  10.784 -22.220  1.00 98.00           C  
ATOM   2155  CB  SER A 133      20.794  12.126 -21.553  1.00 98.00           C  
ATOM   2156  HB2 SER A 133      21.309  11.184 -21.365  1.00 98.00           H  
ATOM   2157  HB3 SER A 133      20.318  12.474 -20.636  1.00 98.00           H  
ATOM   2158  O   SER A 133      19.132   9.866 -21.486  1.00 98.00           O  
ATOM   2159  OG  SER A 133      21.735  13.091 -21.978  1.00 98.00           O  
ATOM   2160  HG  SER A 133      22.412  13.194 -21.305  1.00 98.00           H  
ATOM   2161  N   ASN A 134      17.485  10.853 -22.660  1.00 98.40           N  
ATOM   2162  H   ASN A 134      17.240  11.652 -23.226  1.00 98.40           H  
ATOM   2163  CA  ASN A 134      16.459   9.810 -22.512  1.00 98.40           C  
ATOM   2164  HA  ASN A 134      15.508  10.275 -22.770  1.00 98.40           H  
ATOM   2165  C   ASN A 134      16.271   9.270 -21.078  1.00 98.40           C  
ATOM   2166  CB  ASN A 134      16.717   8.688 -23.536  1.00 98.40           C  
ATOM   2167  HB2 ASN A 134      17.720   8.289 -23.384  1.00 98.40           H  
ATOM   2168  HB3 ASN A 134      16.006   7.876 -23.383  1.00 98.40           H  
ATOM   2169  O   ASN A 134      16.000   8.083 -20.889  1.00 98.40           O  
ATOM   2170  CG  ASN A 134      16.557   9.117 -24.977  1.00 98.40           C  
ATOM   2171  ND2 ASN A 134      17.298   8.525 -25.879  1.00 98.40           N  
ATOM   2172 HD21 ASN A 134      17.113   8.707 -26.855  1.00 98.40           H  
ATOM   2173 HD22 ASN A 134      17.918   7.774 -25.610  1.00 98.40           H  
ATOM   2174  OD1 ASN A 134      15.730   9.947 -25.316  1.00 98.40           O  
ATOM   2175  N   TYR A 135      16.417  10.117 -20.053  1.00 98.61           N  
ATOM   2176  H   TYR A 135      16.671  11.073 -20.253  1.00 98.61           H  
ATOM   2177  CA  TYR A 135      16.262   9.722 -18.646  1.00 98.61           C  
ATOM   2178  HA  TYR A 135      16.635  10.555 -18.050  1.00 98.61           H  
ATOM   2179  C   TYR A 135      17.129   8.516 -18.226  1.00 98.61           C  
ATOM   2180  CB  TYR A 135      14.772   9.552 -18.295  1.00 98.61           C  
ATOM   2181  HB2 TYR A 135      14.688   9.286 -17.242  1.00 98.61           H  
ATOM   2182  HB3 TYR A 135      14.370   8.714 -18.866  1.00 98.61           H  
ATOM   2183  O   TYR A 135      16.694   7.678 -17.435  1.00 98.61           O  
ATOM   2184  CG  TYR A 135      13.905  10.775 -18.526  1.00 98.61           C  
ATOM   2185  CD1 TYR A 135      14.166  11.964 -17.819  1.00 98.61           C  
ATOM   2186  HD1 TYR A 135      14.986  11.997 -17.117  1.00 98.61           H  
ATOM   2187  CD2 TYR A 135      12.815  10.716 -19.414  1.00 98.61           C  
ATOM   2188  HD2 TYR A 135      12.614   9.804 -19.956  1.00 98.61           H  
ATOM   2189  CE1 TYR A 135      13.366  13.103 -18.020  1.00 98.61           C  
ATOM   2190  HE1 TYR A 135      13.589  14.014 -17.483  1.00 98.61           H  
ATOM   2191  CE2 TYR A 135      11.993  11.845 -19.601  1.00 98.61           C  
ATOM   2192  HE2 TYR A 135      11.166  11.809 -20.294  1.00 98.61           H  
ATOM   2193  OH  TYR A 135      11.503  14.140 -19.106  1.00 98.61           O  
ATOM   2194  HH  TYR A 135      11.945  14.929 -18.784  1.00 98.61           H  
ATOM   2195  CZ  TYR A 135      12.277  13.042 -18.913  1.00 98.61           C  
ATOM   2196  N   THR A 136      18.357   8.426 -18.752  1.00 98.60           N  
ATOM   2197  H   THR A 136      18.594   9.079 -19.485  1.00 98.60           H  
ATOM   2198  CA  THR A 136      19.323   7.349 -18.447  1.00 98.60           C  
ATOM   2199  HA  THR A 136      18.941   6.421 -18.872  1.00 98.60           H  
ATOM   2200  C   THR A 136      19.513   7.142 -16.939  1.00 98.60           C  
ATOM   2201  CB  THR A 136      20.684   7.637 -19.101  1.00 98.60           C  
ATOM   2202  HB  THR A 136      21.086   8.577 -18.724  1.00 98.60           H  
ATOM   2203  O   THR A 136      19.722   8.116 -16.212  1.00 98.60           O  
ATOM   2204  CG2 THR A 136      21.703   6.525 -18.856  1.00 98.60           C  
ATOM   2205 HG21 THR A 136      22.605   6.724 -19.435  1.00 98.60           H  
ATOM   2206 HG22 THR A 136      21.283   5.571 -19.177  1.00 98.60           H  
ATOM   2207 HG23 THR A 136      21.972   6.474 -17.801  1.00 98.60           H  
ATOM   2208  OG1 THR A 136      20.540   7.720 -20.501  1.00 98.60           O  
ATOM   2209  HG1 THR A 136      20.038   8.498 -20.754  1.00 98.60           H  
ATOM   2210  N   LEU A 137      19.446   5.889 -16.474  1.00 98.41           N  
ATOM   2211  H   LEU A 137      19.284   5.149 -17.143  1.00 98.41           H  
ATOM   2212  CA  LEU A 137      19.563   5.506 -15.061  1.00 98.41           C  
ATOM   2213  HA  LEU A 137      19.021   6.240 -14.465  1.00 98.41           H  
ATOM   2214  C   LEU A 137      21.018   5.472 -14.580  1.00 98.41           C  
ATOM   2215  CB  LEU A 137      18.901   4.127 -14.876  1.00 98.41           C  
ATOM   2216  HB2 LEU A 137      17.870   4.193 -15.221  1.00 98.41           H  
ATOM   2217  HB3 LEU A 137      19.416   3.410 -15.515  1.00 98.41           H  
ATOM   2218  O   LEU A 137      21.885   4.924 -15.256  1.00 98.41           O  
ATOM   2219  CG  LEU A 137      18.875   3.568 -13.444  1.00 98.41           C  
ATOM   2220  HG  LEU A 137      19.895   3.451 -13.078  1.00 98.41           H  
ATOM   2221  CD1 LEU A 137      18.091   4.454 -12.475  1.00 98.41           C  
ATOM   2222 HD11 LEU A 137      18.059   3.969 -11.499  1.00 98.41           H  
ATOM   2223 HD12 LEU A 137      17.076   4.598 -12.845  1.00 98.41           H  
ATOM   2224 HD13 LEU A 137      18.583   5.420 -12.362  1.00 98.41           H  
ATOM   2225  CD2 LEU A 137      18.210   2.195 -13.463  1.00 98.41           C  
ATOM   2226 HD21 LEU A 137      18.816   1.519 -14.067  1.00 98.41           H  
ATOM   2227 HD22 LEU A 137      18.131   1.788 -12.455  1.00 98.41           H  
ATOM   2228 HD23 LEU A 137      17.214   2.263 -13.900  1.00 98.41           H  
ATOM   2229  N   HIS A 138      21.271   5.976 -13.372  1.00 98.55           N  
ATOM   2230  H   HIS A 138      20.542   6.481 -12.889  1.00 98.55           H  
ATOM   2231  CA  HIS A 138      22.560   5.864 -12.691  1.00 98.55           C  
ATOM   2232  HA  HIS A 138      23.186   5.143 -13.216  1.00 98.55           H  
ATOM   2233  C   HIS A 138      22.367   5.374 -11.254  1.00 98.55           C  
ATOM   2234  CB  HIS A 138      23.280   7.216 -12.716  1.00 98.55           C  
ATOM   2235  HB2 HIS A 138      24.256   7.106 -12.244  1.00 98.55           H  
ATOM   2236  HB3 HIS A 138      22.702   7.932 -12.131  1.00 98.55           H  
ATOM   2237  O   HIS A 138      21.677   6.013 -10.456  1.00 98.55           O  
ATOM   2238  CG  HIS A 138      23.467   7.764 -14.105  1.00 98.55           C  
ATOM   2239  CD2 HIS A 138      22.677   8.691 -14.726  1.00 98.55           C  
ATOM   2240  HD2 HIS A 138      21.810   9.170 -14.295  1.00 98.55           H  
ATOM   2241  ND1 HIS A 138      24.414   7.359 -15.014  1.00 98.55           N  
ATOM   2242  HD1 HIS A 138      25.085   6.619 -14.862  1.00 98.55           H  
ATOM   2243  CE1 HIS A 138      24.204   8.035 -16.158  1.00 98.55           C  
ATOM   2244  HE1 HIS A 138      24.773   7.919 -17.068  1.00 98.55           H  
ATOM   2245  NE2 HIS A 138      23.160   8.869 -16.026  1.00 98.55           N  
ATOM   2246  N   LEU A 139      23.004   4.250 -10.931  1.00 97.64           N  
ATOM   2247  H   LEU A 139      23.486   3.762 -11.672  1.00 97.64           H  
ATOM   2248  CA  LEU A 139      22.968   3.585  -9.631  1.00 97.64           C  
ATOM   2249  HA  LEU A 139      22.527   4.247  -8.886  1.00 97.64           H  
ATOM   2250  C   LEU A 139      24.383   3.227  -9.172  1.00 97.64           C  
ATOM   2251  CB  LEU A 139      22.127   2.299  -9.745  1.00 97.64           C  
ATOM   2252  HB2 LEU A 139      22.242   1.720  -8.828  1.00 97.64           H  
ATOM   2253  HB3 LEU A 139      22.533   1.698 -10.559  1.00 97.64           H  
ATOM   2254  O   LEU A 139      25.189   2.752  -9.973  1.00 97.64           O  
ATOM   2255  CG  LEU A 139      20.631   2.522  -9.999  1.00 97.64           C  
ATOM   2256  HG  LEU A 139      20.481   3.220 -10.823  1.00 97.64           H  
ATOM   2257  CD1 LEU A 139      19.962   1.196 -10.346  1.00 97.64           C  
ATOM   2258 HD11 LEU A 139      20.330   0.837 -11.307  1.00 97.64           H  
ATOM   2259 HD12 LEU A 139      18.881   1.326 -10.403  1.00 97.64           H  
ATOM   2260 HD13 LEU A 139      20.186   0.452  -9.581  1.00 97.64           H  
ATOM   2261  CD2 LEU A 139      19.939   3.056  -8.752  1.00 97.64           C  
ATOM   2262 HD21 LEU A 139      20.023   2.325  -7.948  1.00 97.64           H  
ATOM   2263 HD22 LEU A 139      20.412   3.985  -8.432  1.00 97.64           H  
ATOM   2264 HD23 LEU A 139      18.884   3.216  -8.976  1.00 97.64           H  
ATOM   2265  N   ASP A 140      24.669   3.401  -7.882  1.00 97.71           N  
ATOM   2266  H   ASP A 140      23.996   3.873  -7.295  1.00 97.71           H  
ATOM   2267  CA  ASP A 140      25.871   2.852  -7.246  1.00 97.71           C  
ATOM   2268  HA  ASP A 140      26.075   1.883  -7.702  1.00 97.71           H  
ATOM   2269  C   ASP A 140      25.668   2.603  -5.737  1.00 97.71           C  
ATOM   2270  CB  ASP A 140      27.096   3.751  -7.532  1.00 97.71           C  
ATOM   2271  HB2 ASP A 140      27.211   3.879  -8.608  1.00 97.71           H  
ATOM   2272  HB3 ASP A 140      26.938   4.736  -7.093  1.00 97.71           H  
ATOM   2273  O   ASP A 140      24.779   3.166  -5.088  1.00 97.71           O  
ATOM   2274  CG  ASP A 140      28.400   3.165  -6.978  1.00 97.71           C  
ATOM   2275  OD1 ASP A 140      28.553   1.923  -7.034  1.00 97.71           O  
ATOM   2276  OD2 ASP A 140      29.178   3.925  -6.358  1.00 97.71           O  
ATOM   2277  N   GLY A 141      26.517   1.743  -5.167  1.00 97.45           N  
ATOM   2278  H   GLY A 141      27.263   1.406  -5.758  1.00 97.45           H  
ATOM   2279  CA  GLY A 141      26.588   1.478  -3.735  1.00 97.45           C  
ATOM   2280  HA2 GLY A 141      27.487   0.896  -3.534  1.00 97.45           H  
ATOM   2281  HA3 GLY A 141      26.651   2.427  -3.201  1.00 97.45           H  
ATOM   2282  C   GLY A 141      25.394   0.701  -3.192  1.00 97.45           C  
ATOM   2283  O   GLY A 141      24.831   1.116  -2.178  1.00 97.45           O  
ATOM   2284  N   TYR A 142      25.013  -0.388  -3.868  1.00 98.30           N  
ATOM   2285  H   TYR A 142      25.507  -0.636  -4.713  1.00 98.30           H  
ATOM   2286  CA  TYR A 142      23.936  -1.273  -3.425  1.00 98.30           C  
ATOM   2287  HA  TYR A 142      23.032  -0.668  -3.351  1.00 98.30           H  
ATOM   2288  C   TYR A 142      24.225  -1.904  -2.052  1.00 98.30           C  
ATOM   2289  CB  TYR A 142      23.643  -2.366  -4.465  1.00 98.30           C  
ATOM   2290  HB2 TYR A 142      24.579  -2.840  -4.758  1.00 98.30           H  
ATOM   2291  HB3 TYR A 142      23.215  -1.908  -5.357  1.00 98.30           H  
ATOM   2292  O   TYR A 142      25.320  -2.414  -1.801  1.00 98.30           O  
ATOM   2293  CG  TYR A 142      22.697  -3.444  -3.951  1.00 98.30           C  
ATOM   2294  CD1 TYR A 142      23.229  -4.594  -3.334  1.00 98.30           C  
ATOM   2295  HD1 TYR A 142      24.300  -4.722  -3.277  1.00 98.30           H  
ATOM   2296  CD2 TYR A 142      21.301  -3.277  -4.027  1.00 98.30           C  
ATOM   2297  HD2 TYR A 142      20.889  -2.401  -4.505  1.00 98.30           H  
ATOM   2298  CE1 TYR A 142      22.375  -5.556  -2.763  1.00 98.30           C  
ATOM   2299  HE1 TYR A 142      22.787  -6.423  -2.267  1.00 98.30           H  
ATOM   2300  CE2 TYR A 142      20.443  -4.259  -3.491  1.00 98.30           C  
ATOM   2301  HE2 TYR A 142      19.370  -4.163  -3.565  1.00 98.30           H  
ATOM   2302  OH  TYR A 142      20.158  -6.271  -2.211  1.00 98.30           O  
ATOM   2303  HH  TYR A 142      20.650  -6.838  -1.612  1.00 98.30           H  
ATOM   2304  CZ  TYR A 142      20.977  -5.383  -2.833  1.00 98.30           C  
ATOM   2305  N   THR A 143      23.206  -1.928  -1.195  1.00 98.03           N  
ATOM   2306  H   THR A 143      22.361  -1.456  -1.483  1.00 98.03           H  
ATOM   2307  CA  THR A 143      23.082  -2.785  -0.009  1.00 98.03           C  
ATOM   2308  HA  THR A 143      23.670  -3.689  -0.169  1.00 98.03           H  
ATOM   2309  C   THR A 143      21.614  -3.204   0.162  1.00 98.03           C  
ATOM   2310  CB  THR A 143      23.584  -2.094   1.273  1.00 98.03           C  
ATOM   2311  HB  THR A 143      23.528  -2.814   2.089  1.00 98.03           H  
ATOM   2312  O   THR A 143      20.722  -2.615  -0.442  1.00 98.03           O  
ATOM   2313  CG2 THR A 143      25.026  -1.591   1.199  1.00 98.03           C  
ATOM   2314 HG21 THR A 143      25.108  -0.784   0.470  1.00 98.03           H  
ATOM   2315 HG22 THR A 143      25.678  -2.410   0.895  1.00 98.03           H  
ATOM   2316 HG23 THR A 143      25.344  -1.233   2.178  1.00 98.03           H  
ATOM   2317  OG1 THR A 143      22.794  -0.984   1.617  1.00 98.03           O  
ATOM   2318  HG1 THR A 143      23.357  -0.361   2.083  1.00 98.03           H  
ATOM   2319  N   GLY A 144      21.332  -4.212   0.988  1.00 97.35           N  
ATOM   2320  H   GLY A 144      22.085  -4.757   1.383  1.00 97.35           H  
ATOM   2321  CA  GLY A 144      19.960  -4.657   1.269  1.00 97.35           C  
ATOM   2322  HA2 GLY A 144      19.685  -4.361   2.281  1.00 97.35           H  
ATOM   2323  HA3 GLY A 144      19.251  -4.191   0.585  1.00 97.35           H  
ATOM   2324  C   GLY A 144      19.784  -6.166   1.148  1.00 97.35           C  
ATOM   2325  O   GLY A 144      20.714  -6.886   0.779  1.00 97.35           O  
ATOM   2326  N   ASP A 145      18.587  -6.638   1.481  1.00 97.66           N  
ATOM   2327  H   ASP A 145      17.843  -5.986   1.683  1.00 97.66           H  
ATOM   2328  CA  ASP A 145      18.218  -8.057   1.556  1.00 97.66           C  
ATOM   2329  HA  ASP A 145      19.125  -8.657   1.486  1.00 97.66           H  
ATOM   2330  C   ASP A 145      17.320  -8.522   0.395  1.00 97.66           C  
ATOM   2331  CB  ASP A 145      17.596  -8.346   2.934  1.00 97.66           C  
ATOM   2332  HB2 ASP A 145      18.328  -8.090   3.700  1.00 97.66           H  
ATOM   2333  HB3 ASP A 145      17.403  -9.416   3.014  1.00 97.66           H  
ATOM   2334  O   ASP A 145      16.914  -9.683   0.362  1.00 97.66           O  
ATOM   2335  CG  ASP A 145      16.295  -7.586   3.230  1.00 97.66           C  
ATOM   2336  OD1 ASP A 145      15.844  -6.784   2.380  1.00 97.66           O  
ATOM   2337  OD2 ASP A 145      15.767  -7.783   4.345  1.00 97.66           O  
ATOM   2338  N   ALA A 146      17.032  -7.642  -0.569  1.00 96.85           N  
ATOM   2339  H   ALA A 146      17.300  -6.679  -0.421  1.00 96.85           H  
ATOM   2340  CA  ALA A 146      16.187  -7.955  -1.720  1.00 96.85           C  
ATOM   2341  HA  ALA A 146      15.457  -8.704  -1.415  1.00 96.85           H  
ATOM   2342  C   ALA A 146      16.933  -8.535  -2.939  1.00 96.85           C  
ATOM   2343  CB  ALA A 146      15.416  -6.692  -2.099  1.00 96.85           C  
ATOM   2344  HB1 ALA A 146      16.110  -5.925  -2.443  1.00 96.85           H  
ATOM   2345  HB2 ALA A 146      14.856  -6.321  -1.241  1.00 96.85           H  
ATOM   2346  HB3 ALA A 146      14.728  -6.937  -2.907  1.00 96.85           H  
ATOM   2347  O   ALA A 146      16.288  -9.065  -3.838  1.00 96.85           O  
ATOM   2348  N   GLY A 147      18.263  -8.424  -2.995  1.00 97.03           N  
ATOM   2349  H   GLY A 147      18.704  -7.905  -2.249  1.00 97.03           H  
ATOM   2350  CA  GLY A 147      19.062  -8.672  -4.206  1.00 97.03           C  
ATOM   2351  HA2 GLY A 147      20.075  -8.944  -3.910  1.00 97.03           H  
ATOM   2352  HA3 GLY A 147      18.642  -9.500  -4.777  1.00 97.03           H  
ATOM   2353  C   GLY A 147      19.133  -7.440  -5.120  1.00 97.03           C  
ATOM   2354  O   GLY A 147      18.240  -6.599  -5.095  1.00 97.03           O  
ATOM   2355  N   ASP A 148      20.208  -7.307  -5.902  1.00 97.10           N  
ATOM   2356  H   ASP A 148      20.865  -8.073  -5.947  1.00 97.10           H  
ATOM   2357  CA  ASP A 148      20.513  -6.110  -6.710  1.00 97.10           C  
ATOM   2358  HA  ASP A 148      19.982  -5.262  -6.277  1.00 97.10           H  
ATOM   2359  C   ASP A 148      20.026  -6.231  -8.168  1.00 97.10           C  
ATOM   2360  CB  ASP A 148      22.014  -5.787  -6.620  1.00 97.10           C  
ATOM   2361  HB2 ASP A 148      22.314  -5.804  -5.572  1.00 97.10           H  
ATOM   2362  HB3 ASP A 148      22.582  -6.564  -7.132  1.00 97.10           H  
ATOM   2363  O   ASP A 148      20.814  -6.236  -9.118  1.00 97.10           O  
ATOM   2364  CG  ASP A 148      22.382  -4.418  -7.214  1.00 97.10           C  
ATOM   2365  OD1 ASP A 148      21.464  -3.648  -7.594  1.00 97.10           O  
ATOM   2366  OD2 ASP A 148      23.603  -4.139  -7.292  1.00 97.10           O  
ATOM   2367  N   ASP A 149      18.712  -6.350  -8.354  1.00 96.43           N  
ATOM   2368  H   ASP A 149      18.123  -6.439  -7.538  1.00 96.43           H  
ATOM   2369  CA  ASP A 149      18.117  -6.617  -9.672  1.00 96.43           C  
ATOM   2370  HA  ASP A 149      18.647  -7.448 -10.137  1.00 96.43           H  
ATOM   2371  C   ASP A 149      18.245  -5.423 -10.639  1.00 96.43           C  
ATOM   2372  CB  ASP A 149      16.648  -7.039  -9.485  1.00 96.43           C  
ATOM   2373  HB2 ASP A 149      16.149  -6.990 -10.453  1.00 96.43           H  
ATOM   2374  HB3 ASP A 149      16.149  -6.322  -8.834  1.00 96.43           H  
ATOM   2375  O   ASP A 149      18.366  -5.602 -11.854  1.00 96.43           O  
ATOM   2376  CG  ASP A 149      16.482  -8.459  -8.916  1.00 96.43           C  
ATOM   2377  OD1 ASP A 149      17.497  -9.154  -8.694  1.00 96.43           O  
ATOM   2378  OD2 ASP A 149      15.336  -8.878  -8.650  1.00 96.43           O  
ATOM   2379  N   LEU A 150      18.294  -4.185 -10.126  1.00 96.67           N  
ATOM   2380  H   LEU A 150      18.251  -4.089  -9.121  1.00 96.67           H  
ATOM   2381  CA  LEU A 150      18.424  -2.988 -10.971  1.00 96.67           C  
ATOM   2382  HA  LEU A 150      17.804  -3.142 -11.855  1.00 96.67           H  
ATOM   2383  C   LEU A 150      19.839  -2.760 -11.509  1.00 96.67           C  
ATOM   2384  CB  LEU A 150      17.924  -1.725 -10.256  1.00 96.67           C  
ATOM   2385  HB2 LEU A 150      18.056  -0.881 -10.933  1.00 96.67           H  
ATOM   2386  HB3 LEU A 150      18.547  -1.551  -9.380  1.00 96.67           H  
ATOM   2387  O   LEU A 150      20.004  -1.987 -12.455  1.00 96.67           O  
ATOM   2388  CG  LEU A 150      16.452  -1.761  -9.835  1.00 96.67           C  
ATOM   2389  HG  LEU A 150      16.295  -2.609  -9.170  1.00 96.67           H  
ATOM   2390  CD1 LEU A 150      16.107  -0.473  -9.083  1.00 96.67           C  
ATOM   2391 HD11 LEU A 150      16.249   0.389  -9.736  1.00 96.67           H  
ATOM   2392 HD12 LEU A 150      16.759  -0.381  -8.215  1.00 96.67           H  
ATOM   2393 HD13 LEU A 150      15.071  -0.510  -8.746  1.00 96.67           H  
ATOM   2394  CD2 LEU A 150      15.497  -1.893 -11.021  1.00 96.67           C  
ATOM   2395 HD21 LEU A 150      15.679  -2.830 -11.547  1.00 96.67           H  
ATOM   2396 HD22 LEU A 150      15.623  -1.058 -11.710  1.00 96.67           H  
ATOM   2397 HD23 LEU A 150      14.476  -1.925 -10.641  1.00 96.67           H  
ATOM   2398  N   LYS A 151      20.861  -3.446 -10.981  1.00 96.81           N  
ATOM   2399  H   LYS A 151      20.685  -4.049 -10.190  1.00 96.81           H  
ATOM   2400  CA  LYS A 151      22.227  -3.370 -11.521  1.00 96.81           C  
ATOM   2401  HA  LYS A 151      22.597  -2.352 -11.400  1.00 96.81           H  
ATOM   2402  C   LYS A 151      22.282  -3.706 -13.007  1.00 96.81           C  
ATOM   2403  CB  LYS A 151      23.112  -4.328 -10.726  1.00 96.81           C  
ATOM   2404  HB2 LYS A 151      22.714  -5.340 -10.794  1.00 96.81           H  
ATOM   2405  HB3 LYS A 151      23.080  -4.004  -9.686  1.00 96.81           H  
ATOM   2406  O   LYS A 151      23.059  -3.100 -13.741  1.00 96.81           O  
ATOM   2407  CG  LYS A 151      24.572  -4.319 -11.187  1.00 96.81           C  
ATOM   2408  HG2 LYS A 151      24.961  -3.302 -11.145  1.00 96.81           H  
ATOM   2409  HG3 LYS A 151      24.647  -4.695 -12.208  1.00 96.81           H  
ATOM   2410  CD  LYS A 151      25.395  -5.221 -10.269  1.00 96.81           C  
ATOM   2411  HD2 LYS A 151      25.323  -4.845  -9.248  1.00 96.81           H  
ATOM   2412  HD3 LYS A 151      24.992  -6.233 -10.303  1.00 96.81           H  
ATOM   2413  CE  LYS A 151      26.855  -5.218 -10.722  1.00 96.81           C  
ATOM   2414  HE2 LYS A 151      27.217  -4.190 -10.707  1.00 96.81           H  
ATOM   2415  HE3 LYS A 151      26.904  -5.584 -11.748  1.00 96.81           H  
ATOM   2416  NZ  LYS A 151      27.670  -6.066  -9.823  1.00 96.81           N  
ATOM   2417  HZ1 LYS A 151      27.582  -5.726  -8.876  1.00 96.81           H  
ATOM   2418  HZ2 LYS A 151      28.643  -6.051 -10.095  1.00 96.81           H  
ATOM   2419  HZ3 LYS A 151      27.328  -7.017  -9.842  1.00 96.81           H  
ATOM   2420  N   TYR A 152      21.449  -4.649 -13.448  1.00 96.37           N  
ATOM   2421  H   TYR A 152      20.820  -5.072 -12.781  1.00 96.37           H  
ATOM   2422  CA  TYR A 152      21.378  -5.076 -14.843  1.00 96.37           C  
ATOM   2423  HA  TYR A 152      22.355  -5.447 -15.151  1.00 96.37           H  
ATOM   2424  C   TYR A 152      20.996  -3.934 -15.801  1.00 96.37           C  
ATOM   2425  CB  TYR A 152      20.367  -6.222 -14.934  1.00 96.37           C  
ATOM   2426  HB2 TYR A 152      19.407  -5.866 -14.561  1.00 96.37           H  
ATOM   2427  HB3 TYR A 152      20.690  -7.042 -14.292  1.00 96.37           H  
ATOM   2428  O   TYR A 152      21.497  -3.885 -16.925  1.00 96.37           O  
ATOM   2429  CG  TYR A 152      20.190  -6.746 -16.342  1.00 96.37           C  
ATOM   2430  CD1 TYR A 152      19.046  -6.392 -17.082  1.00 96.37           C  
ATOM   2431  HD1 TYR A 152      18.262  -5.804 -16.628  1.00 96.37           H  
ATOM   2432  CD2 TYR A 152      21.186  -7.554 -16.924  1.00 96.37           C  
ATOM   2433  HD2 TYR A 152      22.049  -7.846 -16.345  1.00 96.37           H  
ATOM   2434  CE1 TYR A 152      18.912  -6.810 -18.414  1.00 96.37           C  
ATOM   2435  HE1 TYR A 152      18.036  -6.555 -18.992  1.00 96.37           H  
ATOM   2436  CE2 TYR A 152      21.047  -7.992 -18.256  1.00 96.37           C  
ATOM   2437  HE2 TYR A 152      21.797  -8.623 -18.709  1.00 96.37           H  
ATOM   2438  OH  TYR A 152      19.793  -7.940 -20.305  1.00 96.37           O  
ATOM   2439  HH  TYR A 152      20.310  -8.700 -20.581  1.00 96.37           H  
ATOM   2440  CZ  TYR A 152      19.915  -7.601 -19.003  1.00 96.37           C  
ATOM   2441  N   VAL A 153      20.155  -3.000 -15.340  1.00 96.55           N  
ATOM   2442  H   VAL A 153      19.851  -3.067 -14.379  1.00 96.55           H  
ATOM   2443  CA  VAL A 153      19.641  -1.864 -16.124  1.00 96.55           C  
ATOM   2444  HA  VAL A 153      19.876  -2.051 -17.172  1.00 96.55           H  
ATOM   2445  C   VAL A 153      20.338  -0.537 -15.789  1.00 96.55           C  
ATOM   2446  CB  VAL A 153      18.103  -1.761 -16.044  1.00 96.55           C  
ATOM   2447  HB  VAL A 153      17.774  -0.945 -16.688  1.00 96.55           H  
ATOM   2448  O   VAL A 153      19.893   0.529 -16.211  1.00 96.55           O  
ATOM   2449  CG1 VAL A 153      17.440  -3.049 -16.545  1.00 96.55           C  
ATOM   2450 HG11 VAL A 153      16.359  -2.916 -16.583  1.00 96.55           H  
ATOM   2451 HG12 VAL A 153      17.798  -3.288 -17.547  1.00 96.55           H  
ATOM   2452 HG13 VAL A 153      17.659  -3.870 -15.862  1.00 96.55           H  
ATOM   2453  CG2 VAL A 153      17.588  -1.503 -14.623  1.00 96.55           C  
ATOM   2454 HG21 VAL A 153      16.513  -1.327 -14.655  1.00 96.55           H  
ATOM   2455 HG22 VAL A 153      18.074  -0.625 -14.198  1.00 96.55           H  
ATOM   2456 HG23 VAL A 153      17.787  -2.365 -13.986  1.00 96.55           H  
ATOM   2457  N   ASN A 154      21.445  -0.570 -15.044  1.00 97.50           N  
ATOM   2458  H   ASN A 154      21.795  -1.464 -14.729  1.00 97.50           H  
ATOM   2459  CA  ASN A 154      22.248   0.625 -14.793  1.00 97.50           C  
ATOM   2460  HA  ASN A 154      21.589   1.392 -14.386  1.00 97.50           H  
ATOM   2461  C   ASN A 154      22.852   1.154 -16.107  1.00 97.50           C  
ATOM   2462  CB  ASN A 154      23.328   0.294 -13.753  1.00 97.50           C  
ATOM   2463  HB2 ASN A 154      24.091  -0.334 -14.213  1.00 97.50           H  
ATOM   2464  HB3 ASN A 154      22.877  -0.260 -12.930  1.00 97.50           H  
ATOM   2465  O   ASN A 154      23.316   0.369 -16.933  1.00 97.50           O  
ATOM   2466  CG  ASN A 154      23.980   1.530 -13.162  1.00 97.50           C  
ATOM   2467  ND2 ASN A 154      25.090   1.356 -12.491  1.00 97.50           N  
ATOM   2468 HD21 ASN A 154      25.424   2.124 -11.927  1.00 97.50           H  
ATOM   2469 HD22 ASN A 154      25.517   0.442 -12.429  1.00 97.50           H  
ATOM   2470  OD1 ASN A 154      23.469   2.637 -13.229  1.00 97.50           O  
ATOM   2471  N   HIS A 155      22.874   2.477 -16.286  1.00 97.86           N  
ATOM   2472  H   HIS A 155      22.540   3.065 -15.536  1.00 97.86           H  
ATOM   2473  CA  HIS A 155      23.293   3.176 -17.512  1.00 97.86           C  
ATOM   2474  HA  HIS A 155      23.201   4.240 -17.296  1.00 97.86           H  
ATOM   2475  C   HIS A 155      22.403   2.959 -18.740  1.00 97.86           C  
ATOM   2476  CB  HIS A 155      24.775   2.922 -17.816  1.00 97.86           C  
ATOM   2477  HB2 HIS A 155      24.917   1.898 -18.161  1.00 97.86           H  
ATOM   2478  HB3 HIS A 155      25.092   3.584 -18.621  1.00 97.86           H  
ATOM   2479  O   HIS A 155      22.791   3.318 -19.851  1.00 97.86           O  
ATOM   2480  CG  HIS A 155      25.651   3.177 -16.627  1.00 97.86           C  
ATOM   2481  CD2 HIS A 155      26.295   2.246 -15.861  1.00 97.86           C  
ATOM   2482  HD2 HIS A 155      26.274   1.177 -16.012  1.00 97.86           H  
ATOM   2483  ND1 HIS A 155      25.907   4.410 -16.087  1.00 97.86           N  
ATOM   2484  HD1 HIS A 155      25.570   5.283 -16.469  1.00 97.86           H  
ATOM   2485  CE1 HIS A 155      26.701   4.232 -15.018  1.00 97.86           C  
ATOM   2486  HE1 HIS A 155      27.092   5.018 -14.389  1.00 97.86           H  
ATOM   2487  NE2 HIS A 155      26.972   2.931 -14.846  1.00 97.86           N  
ATOM   2488  N   ILE A 156      21.208   2.406 -18.554  1.00 98.04           N  
ATOM   2489  H   ILE A 156      20.937   2.125 -17.622  1.00 98.04           H  
ATOM   2490  CA  ILE A 156      20.258   2.171 -19.638  1.00 98.04           C  
ATOM   2491  HA  ILE A 156      20.799   2.146 -20.584  1.00 98.04           H  
ATOM   2492  C   ILE A 156      19.277   3.338 -19.743  1.00 98.04           C  
ATOM   2493  CB  ILE A 156      19.606   0.791 -19.452  1.00 98.04           C  
ATOM   2494  HB  ILE A 156      19.042   0.798 -18.519  1.00 98.04           H  
ATOM   2495  O   ILE A 156      18.958   3.991 -18.745  1.00 98.04           O  
ATOM   2496  CG1 ILE A 156      20.668  -0.333 -19.373  1.00 98.04           C  
ATOM   2497 HG12 ILE A 156      21.274  -0.200 -18.477  1.00 98.04           H  
ATOM   2498 HG13 ILE A 156      20.153  -1.286 -19.254  1.00 98.04           H  
ATOM   2499  CG2 ILE A 156      18.609   0.465 -20.561  1.00 98.04           C  
ATOM   2500 HG21 ILE A 156      18.299  -0.574 -20.452  1.00 98.04           H  
ATOM   2501 HG22 ILE A 156      19.045   0.602 -21.550  1.00 98.04           H  
ATOM   2502 HG23 ILE A 156      17.718   1.086 -20.473  1.00 98.04           H  
ATOM   2503  CD1 ILE A 156      21.618  -0.438 -20.575  1.00 98.04           C  
ATOM   2504 HD11 ILE A 156      21.056  -0.566 -21.499  1.00 98.04           H  
ATOM   2505 HD12 ILE A 156      22.242   0.453 -20.649  1.00 98.04           H  
ATOM   2506 HD13 ILE A 156      22.274  -1.298 -20.436  1.00 98.04           H  
ATOM   2507  N   MET A 157      18.832   3.626 -20.967  1.00 98.37           N  
ATOM   2508  H   MET A 157      19.090   3.009 -21.723  1.00 98.37           H  
ATOM   2509  CA  MET A 157      17.840   4.659 -21.265  1.00 98.37           C  
ATOM   2510  HA  MET A 157      18.065   5.550 -20.679  1.00 98.37           H  
ATOM   2511  C   MET A 157      16.433   4.190 -20.877  1.00 98.37           C  
ATOM   2512  CB  MET A 157      17.915   5.044 -22.749  1.00 98.37           C  
ATOM   2513  HB2 MET A 157      17.121   5.757 -22.974  1.00 98.37           H  
ATOM   2514  HB3 MET A 157      17.764   4.156 -23.363  1.00 98.37           H  
ATOM   2515  O   MET A 157      16.147   2.995 -20.818  1.00 98.37           O  
ATOM   2516  CG  MET A 157      19.266   5.680 -23.099  1.00 98.37           C  
ATOM   2517  HG2 MET A 157      19.425   6.538 -22.447  1.00 98.37           H  
ATOM   2518  HG3 MET A 157      20.058   4.955 -22.912  1.00 98.37           H  
ATOM   2519  SD  MET A 157      19.406   6.243 -24.815  1.00 98.37           S  
ATOM   2520  CE  MET A 157      21.131   6.796 -24.805  1.00 98.37           C  
ATOM   2521  HE1 MET A 157      21.392   7.189 -25.787  1.00 98.37           H  
ATOM   2522  HE2 MET A 157      21.262   7.575 -24.054  1.00 98.37           H  
ATOM   2523  HE3 MET A 157      21.781   5.953 -24.571  1.00 98.37           H  
ATOM   2524  N   PHE A 158      15.544   5.130 -20.564  1.00 98.50           N  
ATOM   2525  H   PHE A 158      15.795   6.103 -20.672  1.00 98.50           H  
ATOM   2526  CA  PHE A 158      14.144   4.804 -20.301  1.00 98.50           C  
ATOM   2527  HA  PHE A 158      14.093   3.886 -19.714  1.00 98.50           H  
ATOM   2528  C   PHE A 158      13.410   4.576 -21.627  1.00 98.50           C  
ATOM   2529  CB  PHE A 158      13.510   5.939 -19.488  1.00 98.50           C  
ATOM   2530  HB2 PHE A 158      13.356   6.801 -20.136  1.00 98.50           H  
ATOM   2531  HB3 PHE A 158      14.212   6.241 -18.711  1.00 98.50           H  
ATOM   2532  O   PHE A 158      13.620   5.344 -22.563  1.00 98.50           O  
ATOM   2533  CG  PHE A 158      12.205   5.573 -18.811  1.00 98.50           C  
ATOM   2534  CD1 PHE A 158      10.965   5.857 -19.413  1.00 98.50           C  
ATOM   2535  HD1 PHE A 158      10.932   6.304 -20.396  1.00 98.50           H  
ATOM   2536  CD2 PHE A 158      12.234   4.950 -17.553  1.00 98.50           C  
ATOM   2537  HD2 PHE A 158      13.185   4.696 -17.109  1.00 98.50           H  
ATOM   2538  CE1 PHE A 158       9.770   5.535 -18.743  1.00 98.50           C  
ATOM   2539  HE1 PHE A 158       8.818   5.738 -19.211  1.00 98.50           H  
ATOM   2540  CE2 PHE A 158      11.045   4.638 -16.877  1.00 98.50           C  
ATOM   2541  HE2 PHE A 158      11.090   4.159 -15.910  1.00 98.50           H  
ATOM   2542  CZ  PHE A 158       9.809   4.931 -17.474  1.00 98.50           C  
ATOM   2543  HZ  PHE A 158       8.890   4.670 -16.970  1.00 98.50           H  
ATOM   2544  N   SER A 159      12.501   3.607 -21.694  1.00 98.33           N  
ATOM   2545  H   SER A 159      12.397   2.989 -20.902  1.00 98.33           H  
ATOM   2546  CA  SER A 159      11.657   3.341 -22.870  1.00 98.33           C  
ATOM   2547  HA  SER A 159      11.783   4.142 -23.598  1.00 98.33           H  
ATOM   2548  C   SER A 159      10.182   3.302 -22.475  1.00 98.33           C  
ATOM   2549  CB  SER A 159      12.050   2.033 -23.572  1.00 98.33           C  
ATOM   2550  HB2 SER A 159      11.773   1.185 -22.945  1.00 98.33           H  
ATOM   2551  HB3 SER A 159      11.512   1.955 -24.517  1.00 98.33           H  
ATOM   2552  O   SER A 159       9.843   2.960 -21.341  1.00 98.33           O  
ATOM   2553  OG  SER A 159      13.437   1.992 -23.819  1.00 98.33           O  
ATOM   2554  HG  SER A 159      13.681   1.149 -24.208  1.00 98.33           H  
ATOM   2555  N   THR A 160       9.295   3.642 -23.410  1.00 97.99           N  
ATOM   2556  H   THR A 160       9.651   3.892 -24.321  1.00 97.99           H  
ATOM   2557  CA  THR A 160       7.828   3.542 -23.300  1.00 97.99           C  
ATOM   2558  HA  THR A 160       7.584   2.865 -22.481  1.00 97.99           H  
ATOM   2559  C   THR A 160       7.247   2.950 -24.592  1.00 97.99           C  
ATOM   2560  CB  THR A 160       7.172   4.910 -23.020  1.00 97.99           C  
ATOM   2561  HB  THR A 160       6.088   4.795 -23.012  1.00 97.99           H  
ATOM   2562  O   THR A 160       7.905   3.035 -25.625  1.00 97.99           O  
ATOM   2563  CG2 THR A 160       7.586   5.484 -21.670  1.00 97.99           C  
ATOM   2564 HG21 THR A 160       8.642   5.756 -21.690  1.00 97.99           H  
ATOM   2565 HG22 THR A 160       6.983   6.365 -21.450  1.00 97.99           H  
ATOM   2566 HG23 THR A 160       7.419   4.737 -20.894  1.00 97.99           H  
ATOM   2567  OG1 THR A 160       7.515   5.882 -23.977  1.00 97.99           O  
ATOM   2568  HG1 THR A 160       6.761   5.992 -24.561  1.00 97.99           H  
ATOM   2569  N   PRO A 161       6.013   2.400 -24.599  1.00 97.03           N  
ATOM   2570  CA  PRO A 161       5.426   1.779 -25.797  1.00 97.03           C  
ATOM   2571  HA  PRO A 161       5.958   0.847 -25.989  1.00 97.03           H  
ATOM   2572  C   PRO A 161       5.452   2.631 -27.084  1.00 97.03           C  
ATOM   2573  CB  PRO A 161       3.978   1.467 -25.403  1.00 97.03           C  
ATOM   2574  HB2 PRO A 161       3.604   0.585 -25.923  1.00 97.03           H  
ATOM   2575  HB3 PRO A 161       3.341   2.327 -25.610  1.00 97.03           H  
ATOM   2576  O   PRO A 161       5.456   2.092 -28.191  1.00 97.03           O  
ATOM   2577  CG  PRO A 161       4.038   1.246 -23.894  1.00 97.03           C  
ATOM   2578  HG2 PRO A 161       3.093   1.497 -23.413  1.00 97.03           H  
ATOM   2579  HG3 PRO A 161       4.299   0.209 -23.688  1.00 97.03           H  
ATOM   2580  CD  PRO A 161       5.167   2.166 -23.435  1.00 97.03           C  
ATOM   2581  HD2 PRO A 161       4.750   3.113 -23.091  1.00 97.03           H  
ATOM   2582  HD3 PRO A 161       5.724   1.686 -22.631  1.00 97.03           H  
ATOM   2583  N   ASP A 162       5.449   3.959 -26.948  1.00 97.28           N  
ATOM   2584  H   ASP A 162       5.437   4.339 -26.012  1.00 97.28           H  
ATOM   2585  CA  ASP A 162       5.527   4.955 -28.024  1.00 97.28           C  
ATOM   2586  HA  ASP A 162       5.193   4.495 -28.954  1.00 97.28           H  
ATOM   2587  C   ASP A 162       6.943   5.506 -28.287  1.00 97.28           C  
ATOM   2588  CB  ASP A 162       4.559   6.107 -27.696  1.00 97.28           C  
ATOM   2589  HB2 ASP A 162       4.526   6.793 -28.542  1.00 97.28           H  
ATOM   2590  HB3 ASP A 162       3.556   5.701 -27.561  1.00 97.28           H  
ATOM   2591  O   ASP A 162       7.130   6.233 -29.262  1.00 97.28           O  
ATOM   2592  CG  ASP A 162       4.951   6.886 -26.433  1.00 97.28           C  
ATOM   2593  OD1 ASP A 162       5.373   6.257 -25.434  1.00 97.28           O  
ATOM   2594  OD2 ASP A 162       4.746   8.117 -26.374  1.00 97.28           O  
ATOM   2595  N   ARG A 163       7.937   5.185 -27.448  1.00 97.20           N  
ATOM   2596  H   ARG A 163       7.733   4.535 -26.702  1.00 97.20           H  
ATOM   2597  CA  ARG A 163       9.339   5.593 -27.612  1.00 97.20           C  
ATOM   2598  HA  ARG A 163       9.530   5.743 -28.674  1.00 97.20           H  
ATOM   2599  C   ARG A 163      10.288   4.506 -27.117  1.00 97.20           C  
ATOM   2600  CB  ARG A 163       9.593   6.922 -26.892  1.00 97.20           C  
ATOM   2601  HB2 ARG A 163       9.495   6.787 -25.815  1.00 97.20           H  
ATOM   2602  HB3 ARG A 163       8.848   7.647 -27.220  1.00 97.20           H  
ATOM   2603  O   ARG A 163      10.543   4.374 -25.919  1.00 97.20           O  
ATOM   2604  CG  ARG A 163      10.995   7.460 -27.227  1.00 97.20           C  
ATOM   2605  HG2 ARG A 163      11.761   6.770 -26.872  1.00 97.20           H  
ATOM   2606  HG3 ARG A 163      11.093   7.579 -28.306  1.00 97.20           H  
ATOM   2607  CD  ARG A 163      11.178   8.816 -26.549  1.00 97.20           C  
ATOM   2608  HD2 ARG A 163      10.375   9.474 -26.881  1.00 97.20           H  
ATOM   2609  HD3 ARG A 163      11.095   8.668 -25.472  1.00 97.20           H  
ATOM   2610  NE  ARG A 163      12.484   9.435 -26.835  1.00 97.20           N  
ATOM   2611  HE  ARG A 163      13.209   8.847 -27.222  1.00 97.20           H  
ATOM   2612  NH1 ARG A 163      11.908  11.553 -26.156  1.00 97.20           N  
ATOM   2613 HH11 ARG A 163      11.024  11.185 -25.833  1.00 97.20           H  
ATOM   2614 HH12 ARG A 163      12.188  12.503 -25.958  1.00 97.20           H  
ATOM   2615  NH2 ARG A 163      13.957  11.174 -26.903  1.00 97.20           N  
ATOM   2616 HH21 ARG A 163      14.195  12.127 -26.669  1.00 97.20           H  
ATOM   2617 HH22 ARG A 163      14.722  10.519 -26.834  1.00 97.20           H  
ATOM   2618  CZ  ARG A 163      12.778  10.708 -26.639  1.00 97.20           C  
ATOM   2619  N   ASP A 164      10.834   3.779 -28.076  1.00 97.31           N  
ATOM   2620  H   ASP A 164      10.619   3.984 -29.041  1.00 97.31           H  
ATOM   2621  CA  ASP A 164      11.766   2.695 -27.830  1.00 97.31           C  
ATOM   2622  HA  ASP A 164      11.513   2.226 -26.879  1.00 97.31           H  
ATOM   2623  C   ASP A 164      13.213   3.196 -27.765  1.00 97.31           C  
ATOM   2624  CB  ASP A 164      11.582   1.658 -28.934  1.00 97.31           C  
ATOM   2625  HB2 ASP A 164      10.523   1.413 -29.019  1.00 97.31           H  
ATOM   2626  HB3 ASP A 164      11.916   2.070 -29.886  1.00 97.31           H  
ATOM   2627  O   ASP A 164      13.704   3.806 -28.713  1.00 97.31           O  
ATOM   2628  CG  ASP A 164      12.342   0.382 -28.626  1.00 97.31           C  
ATOM   2629  OD1 ASP A 164      12.668   0.196 -27.428  1.00 97.31           O  
ATOM   2630  OD2 ASP A 164      12.419  -0.423 -29.568  1.00 97.31           O  
ATOM   2631  N   ASN A 165      13.870   2.970 -26.630  1.00 97.45           N  
ATOM   2632  H   ASN A 165      13.400   2.432 -25.917  1.00 97.45           H  
ATOM   2633  CA  ASN A 165      15.291   3.241 -26.416  1.00 97.45           C  
ATOM   2634  HA  ASN A 165      15.767   3.423 -27.380  1.00 97.45           H  
ATOM   2635  C   ASN A 165      15.995   2.014 -25.799  1.00 97.45           C  
ATOM   2636  CB  ASN A 165      15.470   4.488 -25.523  1.00 97.45           C  
ATOM   2637  HB2 ASN A 165      15.141   4.231 -24.516  1.00 97.45           H  
ATOM   2638  HB3 ASN A 165      16.533   4.723 -25.474  1.00 97.45           H  
ATOM   2639  O   ASN A 165      17.023   2.177 -25.135  1.00 97.45           O  
ATOM   2640  CG  ASN A 165      14.754   5.746 -25.979  1.00 97.45           C  
ATOM   2641  ND2 ASN A 165      13.908   6.296 -25.141  1.00 97.45           N  
ATOM   2642 HD21 ASN A 165      13.414   7.125 -25.438  1.00 97.45           H  
ATOM   2643 HD22 ASN A 165      13.735   5.826 -24.264  1.00 97.45           H  
ATOM   2644  OD1 ASN A 165      14.989   6.334 -27.022  1.00 97.45           O  
ATOM   2645  N   ASP A 166      15.399   0.819 -25.920  1.00 96.56           N  
ATOM   2646  H   ASP A 166      14.643   0.703 -26.579  1.00 96.56           H  
ATOM   2647  CA  ASP A 166      15.992  -0.405 -25.384  1.00 96.56           C  
ATOM   2648  HA  ASP A 166      16.523  -0.128 -24.473  1.00 96.56           H  
ATOM   2649  C   ASP A 166      17.092  -0.967 -26.308  1.00 96.56           C  
ATOM   2650  CB  ASP A 166      14.887  -1.369 -24.911  1.00 96.56           C  
ATOM   2651  HB2 ASP A 166      15.340  -2.127 -24.272  1.00 96.56           H  
ATOM   2652  HB3 ASP A 166      14.199  -0.791 -24.294  1.00 96.56           H  
ATOM   2653  O   ASP A 166      17.432  -0.359 -27.326  1.00 96.56           O  
ATOM   2654  CG  ASP A 166      14.071  -2.104 -25.970  1.00 96.56           C  
ATOM   2655  OD1 ASP A 166      14.706  -2.608 -26.913  1.00 96.56           O  
ATOM   2656  OD2 ASP A 166      12.853  -2.303 -25.704  1.00 96.56           O  
ATOM   2657  N   LEU A 167      17.764  -2.043 -25.882  1.00 95.51           N  
ATOM   2658  H   LEU A 167      17.379  -2.559 -25.104  1.00 95.51           H  
ATOM   2659  CA  LEU A 167      18.895  -2.635 -26.612  1.00 95.51           C  
ATOM   2660  HA  LEU A 167      19.155  -1.981 -27.446  1.00 95.51           H  
ATOM   2661  C   LEU A 167      18.537  -3.972 -27.282  1.00 95.51           C  
ATOM   2662  CB  LEU A 167      20.141  -2.753 -25.705  1.00 95.51           C  
ATOM   2663  HB2 LEU A 167      19.906  -3.445 -24.896  1.00 95.51           H  
ATOM   2664  HB3 LEU A 167      20.942  -3.196 -26.296  1.00 95.51           H  
ATOM   2665  O   LEU A 167      19.453  -4.692 -27.689  1.00 95.51           O  
ATOM   2666  CG  LEU A 167      20.680  -1.445 -25.100  1.00 95.51           C  
ATOM   2667  HG  LEU A 167      19.961  -1.056 -24.379  1.00 95.51           H  
ATOM   2668  CD1 LEU A 167      21.994  -1.739 -24.366  1.00 95.51           C  
ATOM   2669 HD11 LEU A 167      21.859  -2.588 -23.696  1.00 95.51           H  
ATOM   2670 HD12 LEU A 167      22.298  -0.859 -23.800  1.00 95.51           H  
ATOM   2671 HD13 LEU A 167      22.767  -1.989 -25.093  1.00 95.51           H  
ATOM   2672  CD2 LEU A 167      20.986  -0.368 -26.142  1.00 95.51           C  
ATOM   2673 HD21 LEU A 167      21.444   0.499 -25.666  1.00 95.51           H  
ATOM   2674 HD22 LEU A 167      21.644  -0.764 -26.915  1.00 95.51           H  
ATOM   2675 HD23 LEU A 167      20.055  -0.043 -26.607  1.00 95.51           H  
ATOM   2676  N   GLN A 168      17.247  -4.320 -27.381  1.00 92.81           N  
ATOM   2677  H   GLN A 168      16.530  -3.646 -27.152  1.00 92.81           H  
ATOM   2678  CA  GLN A 168      16.827  -5.504 -28.130  1.00 92.81           C  
ATOM   2679  HA  GLN A 168      17.381  -6.361 -27.748  1.00 92.81           H  
ATOM   2680  C   GLN A 168      17.114  -5.309 -29.629  1.00 92.81           C  
ATOM   2681  CB  GLN A 168      15.331  -5.789 -27.946  1.00 92.81           C  
ATOM   2682  HB2 GLN A 168      14.770  -4.856 -28.007  1.00 92.81           H  
ATOM   2683  HB3 GLN A 168      14.983  -6.414 -28.769  1.00 92.81           H  
ATOM   2684  O   GLN A 168      16.817  -4.246 -30.176  1.00 92.81           O  
ATOM   2685  CG  GLN A 168      14.993  -6.506 -26.637  1.00 92.81           C  
ATOM   2686  HG2 GLN A 168      13.906  -6.504 -26.553  1.00 92.81           H  
ATOM   2687  HG3 GLN A 168      15.422  -5.959 -25.797  1.00 92.81           H  
ATOM   2688  CD  GLN A 168      15.431  -7.966 -26.590  1.00 92.81           C  
ATOM   2689  NE2 GLN A 168      15.348  -8.600 -25.438  1.00 92.81           N  
ATOM   2690 HE21 GLN A 168      14.971  -8.153 -24.614  1.00 92.81           H  
ATOM   2691 HE22 GLN A 168      15.944  -9.414 -25.407  1.00 92.81           H  
ATOM   2692  OE1 GLN A 168      15.814  -8.572 -27.578  1.00 92.81           O  
ATOM   2693  N   PRO A 169      17.657  -6.319 -30.336  1.00 90.11           N  
ATOM   2694  CA  PRO A 169      17.877  -6.227 -31.781  1.00 90.11           C  
ATOM   2695  HA  PRO A 169      18.489  -5.350 -31.990  1.00 90.11           H  
ATOM   2696  C   PRO A 169      16.579  -6.132 -32.594  1.00 90.11           C  
ATOM   2697  CB  PRO A 169      18.651  -7.496 -32.156  1.00 90.11           C  
ATOM   2698  HB2 PRO A 169      19.397  -7.297 -32.926  1.00 90.11           H  
ATOM   2699  HB3 PRO A 169      17.964  -8.272 -32.492  1.00 90.11           H  
ATOM   2700  O   PRO A 169      16.555  -5.497 -33.648  1.00 90.11           O  
ATOM   2701  CG  PRO A 169      19.296  -7.941 -30.846  1.00 90.11           C  
ATOM   2702  HG2 PRO A 169      19.479  -9.015 -30.826  1.00 90.11           H  
ATOM   2703  HG3 PRO A 169      20.222  -7.388 -30.687  1.00 90.11           H  
ATOM   2704  CD  PRO A 169      18.270  -7.525 -29.799  1.00 90.11           C  
ATOM   2705  HD2 PRO A 169      18.779  -7.347 -28.852  1.00 90.11           H  
ATOM   2706  HD3 PRO A 169      17.512  -8.300 -29.683  1.00 90.11           H  
ATOM   2707  N   GLU A 170      15.513  -6.783 -32.121  1.00 89.53           N  
ATOM   2708  H   GLU A 170      15.585  -7.235 -31.221  1.00 89.53           H  
ATOM   2709  CA  GLU A 170      14.212  -6.840 -32.783  1.00 89.53           C  
ATOM   2710  HA  GLU A 170      14.149  -6.032 -33.512  1.00 89.53           H  
ATOM   2711  C   GLU A 170      13.076  -6.656 -31.771  1.00 89.53           C  
ATOM   2712  CB  GLU A 170      14.019  -8.175 -33.525  1.00 89.53           C  
ATOM   2713  HB2 GLU A 170      12.996  -8.197 -33.900  1.00 89.53           H  
ATOM   2714  HB3 GLU A 170      14.147  -8.998 -32.822  1.00 89.53           H  
ATOM   2715  O   GLU A 170      13.069  -7.253 -30.696  1.00 89.53           O  
ATOM   2716  CG  GLU A 170      14.974  -8.370 -34.715  1.00 89.53           C  
ATOM   2717  HG2 GLU A 170      15.999  -8.399 -34.346  1.00 89.53           H  
ATOM   2718  HG3 GLU A 170      14.876  -7.512 -35.380  1.00 89.53           H  
ATOM   2719  CD  GLU A 170      14.697  -9.655 -35.518  1.00 89.53           C  
ATOM   2720  OE1 GLU A 170      15.506  -9.944 -36.430  1.00 89.53           O  
ATOM   2721  OE2 GLU A 170      13.673 -10.329 -35.256  1.00 89.53           O  
ATOM   2722  N   GLY A 171      12.065  -5.871 -32.146  1.00 92.60           N  
ATOM   2723  H   GLY A 171      12.178  -5.335 -32.995  1.00 92.60           H  
ATOM   2724  CA  GLY A 171      10.929  -5.576 -31.274  1.00 92.60           C  
ATOM   2725  HA2 GLY A 171      10.072  -5.282 -31.881  1.00 92.60           H  
ATOM   2726  HA3 GLY A 171      10.663  -6.475 -30.719  1.00 92.60           H  
ATOM   2727  C   GLY A 171      11.222  -4.457 -30.272  1.00 92.60           C  
ATOM   2728  O   GLY A 171      12.121  -3.660 -30.481  1.00 92.60           O  
ATOM   2729  N   SER A 172      10.388  -4.353 -29.235  1.00 95.36           N  
ATOM   2730  H   SER A 172       9.718  -5.096 -29.097  1.00 95.36           H  
ATOM   2731  CA  SER A 172      10.600  -3.433 -28.111  1.00 95.36           C  
ATOM   2732  HA  SER A 172      11.668  -3.278 -27.964  1.00 95.36           H  
ATOM   2733  C   SER A 172       9.995  -4.040 -26.856  1.00 95.36           C  
ATOM   2734  CB  SER A 172       9.944  -2.073 -28.353  1.00 95.36           C  
ATOM   2735  HB2 SER A 172      10.360  -1.622 -29.254  1.00 95.36           H  
ATOM   2736  HB3 SER A 172       8.873  -2.213 -28.500  1.00 95.36           H  
ATOM   2737  O   SER A 172       8.792  -4.340 -26.816  1.00 95.36           O  
ATOM   2738  OG  SER A 172      10.147  -1.223 -27.233  1.00 95.36           O  
ATOM   2739  HG  SER A 172      11.091  -1.051 -27.221  1.00 95.36           H  
ATOM   2740  N   CYS A 173      10.792  -4.149 -25.803  1.00 96.22           N  
ATOM   2741  H   CYS A 173      11.732  -3.788 -25.888  1.00 96.22           H  
ATOM   2742  CA  CYS A 173      10.361  -4.665 -24.508  1.00 96.22           C  
ATOM   2743  HA  CYS A 173       9.998  -5.687 -24.623  1.00 96.22           H  
ATOM   2744  C   CYS A 173       9.257  -3.796 -23.911  1.00 96.22           C  
ATOM   2745  CB  CYS A 173      11.569  -4.657 -23.582  1.00 96.22           C  
ATOM   2746  HB2 CYS A 173      11.284  -5.023 -22.596  1.00 96.22           H  
ATOM   2747  HB3 CYS A 173      11.928  -3.632 -23.493  1.00 96.22           H  
ATOM   2748  O   CYS A 173       8.304  -4.293 -23.312  1.00 96.22           O  
ATOM   2749  SG  CYS A 173      12.917  -5.656 -24.221  1.00 96.22           S  
ATOM   2750  N   SER A 174       9.339  -2.481 -24.120  1.00 95.93           N  
ATOM   2751  H   SER A 174      10.129  -2.137 -24.646  1.00 95.93           H  
ATOM   2752  CA  SER A 174       8.311  -1.558 -23.641  1.00 95.93           C  
ATOM   2753  HA  SER A 174       8.204  -1.693 -22.565  1.00 95.93           H  
ATOM   2754  C   SER A 174       6.939  -1.826 -24.274  1.00 95.93           C  
ATOM   2755  CB  SER A 174       8.760  -0.122 -23.885  1.00 95.93           C  
ATOM   2756  HB2 SER A 174       9.776   0.018 -23.515  1.00 95.93           H  
ATOM   2757  HB3 SER A 174       8.095   0.546 -23.338  1.00 95.93           H  
ATOM   2758  O   SER A 174       5.920  -1.671 -23.599  1.00 95.93           O  
ATOM   2759  OG  SER A 174       8.697   0.198 -25.259  1.00 95.93           O  
ATOM   2760  HG  SER A 174       9.384  -0.246 -25.761  1.00 95.93           H  
ATOM   2761  N   LYS A 175       6.896  -2.298 -25.530  1.00 95.04           N  
ATOM   2762  H   LYS A 175       7.779  -2.441 -25.999  1.00 95.04           H  
ATOM   2763  CA  LYS A 175       5.663  -2.728 -26.213  1.00 95.04           C  
ATOM   2764  HA  LYS A 175       4.856  -2.043 -25.953  1.00 95.04           H  
ATOM   2765  C   LYS A 175       5.210  -4.112 -25.756  1.00 95.04           C  
ATOM   2766  CB  LYS A 175       5.852  -2.709 -27.737  1.00 95.04           C  
ATOM   2767  HB2 LYS A 175       4.981  -3.173 -28.200  1.00 95.04           H  
ATOM   2768  HB3 LYS A 175       6.730  -3.297 -28.005  1.00 95.04           H  
ATOM   2769  O   LYS A 175       4.018  -4.298 -25.523  1.00 95.04           O  
ATOM   2770  CG  LYS A 175       5.992  -1.286 -28.289  1.00 95.04           C  
ATOM   2771  HG2 LYS A 175       6.850  -0.796 -27.827  1.00 95.04           H  
ATOM   2772  HG3 LYS A 175       5.091  -0.719 -28.055  1.00 95.04           H  
ATOM   2773  CD  LYS A 175       6.193  -1.325 -29.808  1.00 95.04           C  
ATOM   2774  HD2 LYS A 175       5.333  -1.798 -30.282  1.00 95.04           H  
ATOM   2775  HD3 LYS A 175       7.091  -1.902 -30.028  1.00 95.04           H  
ATOM   2776  CE  LYS A 175       6.359   0.104 -30.332  1.00 95.04           C  
ATOM   2777  HE2 LYS A 175       5.418   0.641 -30.212  1.00 95.04           H  
ATOM   2778  HE3 LYS A 175       7.095   0.611 -29.707  1.00 95.04           H  
ATOM   2779  NZ  LYS A 175       6.809   0.111 -31.745  1.00 95.04           N  
ATOM   2780  HZ1 LYS A 175       7.709  -0.343 -31.809  1.00 95.04           H  
ATOM   2781  HZ2 LYS A 175       6.154  -0.372 -32.342  1.00 95.04           H  
ATOM   2782  HZ3 LYS A 175       6.931   1.063 -32.062  1.00 95.04           H  
ATOM   2783  N   GLU A 176       6.138  -5.051 -25.585  1.00 93.57           N  
ATOM   2784  H   GLU A 176       7.094  -4.830 -25.827  1.00 93.57           H  
ATOM   2785  CA  GLU A 176       5.853  -6.416 -25.119  1.00 93.57           C  
ATOM   2786  HA  GLU A 176       5.140  -6.886 -25.797  1.00 93.57           H  
ATOM   2787  C   GLU A 176       5.231  -6.424 -23.711  1.00 93.57           C  
ATOM   2788  CB  GLU A 176       7.157  -7.227 -25.154  1.00 93.57           C  
ATOM   2789  HB2 GLU A 176       7.575  -7.178 -26.159  1.00 93.57           H  
ATOM   2790  HB3 GLU A 176       7.868  -6.786 -24.455  1.00 93.57           H  
ATOM   2791  O   GLU A 176       4.127  -6.937 -23.499  1.00 93.57           O  
ATOM   2792  CG  GLU A 176       6.922  -8.699 -24.781  1.00 93.57           C  
ATOM   2793  HG2 GLU A 176       6.433  -8.750 -23.808  1.00 93.57           H  
ATOM   2794  HG3 GLU A 176       6.250  -9.141 -25.516  1.00 93.57           H  
ATOM   2795  CD  GLU A 176       8.216  -9.521 -24.709  1.00 93.57           C  
ATOM   2796  OE1 GLU A 176       8.100 -10.704 -24.317  1.00 93.57           O  
ATOM   2797  OE2 GLU A 176       9.292  -8.961 -25.006  1.00 93.57           O  
ATOM   2798  N   TYR A 177       5.898  -5.771 -22.756  1.00 93.57           N  
ATOM   2799  H   TYR A 177       6.808  -5.399 -22.988  1.00 93.57           H  
ATOM   2800  CA  TYR A 177       5.420  -5.623 -21.379  1.00 93.57           C  
ATOM   2801  HA  TYR A 177       4.896  -6.540 -21.107  1.00 93.57           H  
ATOM   2802  C   TYR A 177       4.406  -4.479 -21.222  1.00 93.57           C  
ATOM   2803  CB  TYR A 177       6.620  -5.485 -20.430  1.00 93.57           C  
ATOM   2804  HB2 TYR A 177       7.196  -4.601 -20.703  1.00 93.57           H  
ATOM   2805  HB3 TYR A 177       6.253  -5.340 -19.414  1.00 93.57           H  
ATOM   2806  O   TYR A 177       3.820  -4.315 -20.149  1.00 93.57           O  
ATOM   2807  CG  TYR A 177       7.524  -6.706 -20.436  1.00 93.57           C  
ATOM   2808  CD1 TYR A 177       7.113  -7.889 -19.791  1.00 93.57           C  
ATOM   2809  HD1 TYR A 177       6.177  -7.920 -19.253  1.00 93.57           H  
ATOM   2810  CD2 TYR A 177       8.733  -6.691 -21.157  1.00 93.57           C  
ATOM   2811  HD2 TYR A 177       9.059  -5.795 -21.664  1.00 93.57           H  
ATOM   2812  CE1 TYR A 177       7.901  -9.052 -19.885  1.00 93.57           C  
ATOM   2813  HE1 TYR A 177       7.574  -9.985 -19.449  1.00 93.57           H  
ATOM   2814  CE2 TYR A 177       9.502  -7.861 -21.281  1.00 93.57           C  
ATOM   2815  HE2 TYR A 177      10.379  -7.874 -21.911  1.00 93.57           H  
ATOM   2816  OH  TYR A 177       9.833 -10.174 -20.741  1.00 93.57           O  
ATOM   2817  HH  TYR A 177      10.384 -10.152 -21.527  1.00 93.57           H  
ATOM   2818  CZ  TYR A 177       9.092  -9.044 -20.637  1.00 93.57           C  
ATOM   2819  N   ASN A 178       4.168  -3.716 -22.296  1.00 94.59           N  
ATOM   2820  H   ASN A 178       4.692  -3.939 -23.130  1.00 94.59           H  
ATOM   2821  CA  ASN A 178       3.218  -2.609 -22.398  1.00 94.59           C  
ATOM   2822  HA  ASN A 178       3.461  -2.070 -23.314  1.00 94.59           H  
ATOM   2823  C   ASN A 178       3.354  -1.584 -21.258  1.00 94.59           C  
ATOM   2824  CB  ASN A 178       1.801  -3.186 -22.573  1.00 94.59           C  
ATOM   2825  HB2 ASN A 178       1.815  -3.907 -23.390  1.00 94.59           H  
ATOM   2826  HB3 ASN A 178       1.518  -3.702 -21.656  1.00 94.59           H  
ATOM   2827  O   ASN A 178       2.353  -1.166 -20.686  1.00 94.59           O  
ATOM   2828  CG  ASN A 178       0.756  -2.134 -22.896  1.00 94.59           C  
ATOM   2829  ND2 ASN A 178      -0.502  -2.447 -22.688  1.00 94.59           N  
ATOM   2830 HD21 ASN A 178      -0.730  -3.398 -22.434  1.00 94.59           H  
ATOM   2831 HD22 ASN A 178      -1.172  -1.778 -23.041  1.00 94.59           H  
ATOM   2832  OD1 ASN A 178       1.017  -1.028 -23.335  1.00 94.59           O  
ATOM   2833  N   THR A 179       4.573  -1.202 -20.883  1.00 96.16           N  
ATOM   2834  H   THR A 179       5.358  -1.510 -21.440  1.00 96.16           H  
ATOM   2835  CA  THR A 179       4.840  -0.295 -19.755  1.00 96.16           C  
ATOM   2836  HA  THR A 179       4.028   0.429 -19.686  1.00 96.16           H  
ATOM   2837  C   THR A 179       6.128   0.496 -19.973  1.00 96.16           C  
ATOM   2838  CB  THR A 179       4.866  -1.073 -18.428  1.00 96.16           C  
ATOM   2839  HB  THR A 179       3.970  -1.691 -18.373  1.00 96.16           H  
ATOM   2840  O   THR A 179       6.935   0.156 -20.837  1.00 96.16           O  
ATOM   2841  CG2 THR A 179       6.087  -1.970 -18.251  1.00 96.16           C  
ATOM   2842 HG21 THR A 179       5.972  -2.559 -17.342  1.00 96.16           H  
ATOM   2843 HG22 THR A 179       6.991  -1.365 -18.176  1.00 96.16           H  
ATOM   2844 HG23 THR A 179       6.173  -2.648 -19.101  1.00 96.16           H  
ATOM   2845  OG1 THR A 179       4.843  -0.181 -17.341  1.00 96.16           O  
ATOM   2846  HG1 THR A 179       4.575  -0.683 -16.568  1.00 96.16           H  
ATOM   2847  N   GLY A 180       6.314   1.569 -19.205  1.00 97.44           N  
ATOM   2848  H   GLY A 180       5.648   1.728 -18.463  1.00 97.44           H  
ATOM   2849  CA  GLY A 180       7.545   2.354 -19.210  1.00 97.44           C  
ATOM   2850  HA2 GLY A 180       7.329   3.405 -19.016  1.00 97.44           H  
ATOM   2851  HA3 GLY A 180       7.995   2.277 -20.200  1.00 97.44           H  
ATOM   2852  C   GLY A 180       8.539   1.871 -18.159  1.00 97.44           C  
ATOM   2853  O   GLY A 180       8.166   1.705 -16.991  1.00 97.44           O  
ATOM   2854  N   TRP A 181       9.795   1.664 -18.555  1.00 97.75           N  
ATOM   2855  H   TRP A 181      10.038   1.868 -19.514  1.00 97.75           H  
ATOM   2856  CA  TRP A 181      10.888   1.261 -17.664  1.00 97.75           C  
ATOM   2857  HA  TRP A 181      10.853   1.883 -16.770  1.00 97.75           H  
ATOM   2858  C   TRP A 181      12.264   1.469 -18.312  1.00 97.75           C  
ATOM   2859  CB  TRP A 181      10.717  -0.212 -17.260  1.00 97.75           C  
ATOM   2860  HB2 TRP A 181      11.106  -0.843 -18.059  1.00 97.75           H  
ATOM   2861  HB3 TRP A 181       9.660  -0.449 -17.139  1.00 97.75           H  
ATOM   2862  O   TRP A 181      12.358   1.822 -19.485  1.00 97.75           O  
ATOM   2863  CG  TRP A 181      11.401  -0.599 -15.991  1.00 97.75           C  
ATOM   2864  CD1 TRP A 181      12.278  -1.618 -15.862  1.00 97.75           C  
ATOM   2865  HD1 TRP A 181      12.590  -2.274 -16.660  1.00 97.75           H  
ATOM   2866  CD2 TRP A 181      11.287   0.004 -14.668  1.00 97.75           C  
ATOM   2867  CE2 TRP A 181      12.128  -0.719 -13.772  1.00 97.75           C  
ATOM   2868  CE3 TRP A 181      10.565   1.091 -14.133  1.00 97.75           C  
ATOM   2869  HE3 TRP A 181       9.910   1.649 -14.786  1.00 97.75           H  
ATOM   2870  NE1 TRP A 181      12.686  -1.709 -14.549  1.00 97.75           N  
ATOM   2871  HE1 TRP A 181      13.209  -2.501 -14.204  1.00 97.75           H  
ATOM   2872  CH2 TRP A 181      11.539   0.727 -11.924  1.00 97.75           C  
ATOM   2873  HH2 TRP A 181      11.656   1.026 -10.893  1.00 97.75           H  
ATOM   2874  CZ2 TRP A 181      12.244  -0.382 -12.417  1.00 97.75           C  
ATOM   2875  HZ2 TRP A 181      12.894  -0.957 -11.775  1.00 97.75           H  
ATOM   2876  CZ3 TRP A 181      10.699   1.456 -12.781  1.00 97.75           C  
ATOM   2877  HZ3 TRP A 181      10.160   2.313 -12.403  1.00 97.75           H  
ATOM   2878  N   TRP A 182      13.334   1.228 -17.555  1.00 98.00           N  
ATOM   2879  H   TRP A 182      13.185   0.886 -16.616  1.00 98.00           H  
ATOM   2880  CA  TRP A 182      14.677   1.064 -18.113  1.00 98.00           C  
ATOM   2881  HA  TRP A 182      14.819   1.745 -18.952  1.00 98.00           H  
ATOM   2882  C   TRP A 182      14.817  -0.365 -18.629  1.00 98.00           C  
ATOM   2883  CB  TRP A 182      15.726   1.404 -17.050  1.00 98.00           C  
ATOM   2884  HB2 TRP A 182      15.605   0.743 -16.192  1.00 98.00           H  
ATOM   2885  HB3 TRP A 182      16.717   1.228 -17.468  1.00 98.00           H  
ATOM   2886  O   TRP A 182      14.909  -1.301 -17.834  1.00 98.00           O  
ATOM   2887  CG  TRP A 182      15.655   2.821 -16.584  1.00 98.00           C  
ATOM   2888  CD1 TRP A 182      16.169   3.877 -17.247  1.00 98.00           C  
ATOM   2889  HD1 TRP A 182      16.707   3.802 -18.181  1.00 98.00           H  
ATOM   2890  CD2 TRP A 182      14.948   3.376 -15.437  1.00 98.00           C  
ATOM   2891  CE2 TRP A 182      15.098   4.796 -15.467  1.00 98.00           C  
ATOM   2892  CE3 TRP A 182      14.146   2.834 -14.408  1.00 98.00           C  
ATOM   2893  HE3 TRP A 182      14.015   1.764 -14.355  1.00 98.00           H  
ATOM   2894  NE1 TRP A 182      15.871   5.046 -16.579  1.00 98.00           N  
ATOM   2895  HE1 TRP A 182      16.163   5.958 -16.902  1.00 98.00           H  
ATOM   2896  CH2 TRP A 182      13.674   5.066 -13.530  1.00 98.00           C  
ATOM   2897  HH2 TRP A 182      13.173   5.704 -12.817  1.00 98.00           H  
ATOM   2898  CZ2 TRP A 182      14.454   5.633 -14.551  1.00 98.00           C  
ATOM   2899  HZ2 TRP A 182      14.523   6.704 -14.675  1.00 98.00           H  
ATOM   2900  CZ3 TRP A 182      13.527   3.668 -13.457  1.00 98.00           C  
ATOM   2901  HZ3 TRP A 182      12.930   3.228 -12.672  1.00 98.00           H  
ATOM   2902  N   PHE A 183      14.782  -0.533 -19.949  1.00 96.77           N  
ATOM   2903  H   PHE A 183      14.744   0.281 -20.547  1.00 96.77           H  
ATOM   2904  CA  PHE A 183      14.868  -1.835 -20.606  1.00 96.77           C  
ATOM   2905  HA  PHE A 183      14.826  -2.621 -19.852  1.00 96.77           H  
ATOM   2906  C   PHE A 183      16.201  -1.953 -21.350  1.00 96.77           C  
ATOM   2907  CB  PHE A 183      13.673  -2.030 -21.546  1.00 96.77           C  
ATOM   2908  HB2 PHE A 183      13.842  -2.929 -22.139  1.00 96.77           H  
ATOM   2909  HB3 PHE A 183      13.642  -1.188 -22.238  1.00 96.77           H  
ATOM   2910  O   PHE A 183      16.524  -1.104 -22.173  1.00 96.77           O  
ATOM   2911  CG  PHE A 183      12.316  -2.152 -20.876  1.00 96.77           C  
ATOM   2912  CD1 PHE A 183      11.953  -3.330 -20.199  1.00 96.77           C  
ATOM   2913  HD1 PHE A 183      12.664  -4.139 -20.114  1.00 96.77           H  
ATOM   2914  CD2 PHE A 183      11.386  -1.102 -20.976  1.00 96.77           C  
ATOM   2915  HD2 PHE A 183      11.671  -0.182 -21.464  1.00 96.77           H  
ATOM   2916  CE1 PHE A 183      10.664  -3.466 -19.652  1.00 96.77           C  
ATOM   2917  HE1 PHE A 183      10.381  -4.377 -19.146  1.00 96.77           H  
ATOM   2918  CE2 PHE A 183      10.091  -1.243 -20.453  1.00 96.77           C  
ATOM   2919  HE2 PHE A 183       9.379  -0.437 -20.557  1.00 96.77           H  
ATOM   2920  CZ  PHE A 183       9.728  -2.429 -19.793  1.00 96.77           C  
ATOM   2921  HZ  PHE A 183       8.730  -2.545 -19.397  1.00 96.77           H  
ATOM   2922  N   LYS A 184      16.990  -2.984 -21.030  1.00 95.89           N  
ATOM   2923  H   LYS A 184      16.603  -3.657 -20.384  1.00 95.89           H  
ATOM   2924  CA  LYS A 184      18.216  -3.356 -21.748  1.00 95.89           C  
ATOM   2925  HA  LYS A 184      18.593  -2.476 -22.270  1.00 95.89           H  
ATOM   2926  C   LYS A 184      17.849  -4.363 -22.841  1.00 95.89           C  
ATOM   2927  CB  LYS A 184      19.279  -3.835 -20.745  1.00 95.89           C  
ATOM   2928  HB2 LYS A 184      18.999  -4.804 -20.332  1.00 95.89           H  
ATOM   2929  HB3 LYS A 184      19.322  -3.134 -19.912  1.00 95.89           H  
ATOM   2930  O   LYS A 184      17.126  -4.010 -23.760  1.00 95.89           O  
ATOM   2931  CG  LYS A 184      20.654  -3.915 -21.412  1.00 95.89           C  
ATOM   2932  HG2 LYS A 184      20.924  -2.915 -21.751  1.00 95.89           H  
ATOM   2933  HG3 LYS A 184      20.628  -4.585 -22.272  1.00 95.89           H  
ATOM   2934  CD  LYS A 184      21.711  -4.409 -20.430  1.00 95.89           C  
ATOM   2935  HD2 LYS A 184      21.454  -5.414 -20.096  1.00 95.89           H  
ATOM   2936  HD3 LYS A 184      21.740  -3.740 -19.570  1.00 95.89           H  
ATOM   2937  CE  LYS A 184      23.071  -4.418 -21.130  1.00 95.89           C  
ATOM   2938  HE2 LYS A 184      23.271  -3.416 -21.509  1.00 95.89           H  
ATOM   2939  HE3 LYS A 184      23.023  -5.098 -21.980  1.00 95.89           H  
ATOM   2940  NZ  LYS A 184      24.129  -4.834 -20.183  1.00 95.89           N  
ATOM   2941  HZ1 LYS A 184      25.033  -4.809 -20.633  1.00 95.89           H  
ATOM   2942  HZ2 LYS A 184      23.938  -5.769 -19.853  1.00 95.89           H  
ATOM   2943  HZ3 LYS A 184      24.128  -4.211 -19.388  1.00 95.89           H  
ATOM   2944  N   ASP A 185      18.238  -5.624 -22.676  1.00 93.44           N  
ATOM   2945  H   ASP A 185      18.818  -5.849 -21.881  1.00 93.44           H  
ATOM   2946  CA  ASP A 185      17.610  -6.769 -23.335  1.00 93.44           C  
ATOM   2947  HA  ASP A 185      17.293  -6.485 -24.338  1.00 93.44           H  
ATOM   2948  C   ASP A 185      16.370  -7.148 -22.508  1.00 93.44           C  
ATOM   2949  CB  ASP A 185      18.648  -7.892 -23.463  1.00 93.44           C  
ATOM   2950  HB2 ASP A 185      19.607  -7.462 -23.752  1.00 93.44           H  
ATOM   2951  HB3 ASP A 185      18.787  -8.395 -22.506  1.00 93.44           H  
ATOM   2952  O   ASP A 185      16.325  -8.136 -21.782  1.00 93.44           O  
ATOM   2953  CG  ASP A 185      18.260  -8.917 -24.515  1.00 93.44           C  
ATOM   2954  OD1 ASP A 185      18.102  -8.474 -25.662  1.00 93.44           O  
ATOM   2955  OD2 ASP A 185      18.185 -10.117 -24.182  1.00 93.44           O  
ATOM   2956  N   CYS A 186      15.403  -6.234 -22.484  1.00 93.40           N  
ATOM   2957  H   CYS A 186      15.496  -5.461 -23.127  1.00 93.40           H  
ATOM   2958  CA  CYS A 186      14.294  -6.194 -21.531  1.00 93.40           C  
ATOM   2959  HA  CYS A 186      13.719  -5.301 -21.774  1.00 93.40           H  
ATOM   2960  C   CYS A 186      14.731  -5.926 -20.088  1.00 93.40           C  
ATOM   2961  CB  CYS A 186      13.341  -7.382 -21.746  1.00 93.40           C  
ATOM   2962  HB2 CYS A 186      12.495  -7.274 -21.067  1.00 93.40           H  
ATOM   2963  HB3 CYS A 186      13.851  -8.314 -21.504  1.00 93.40           H  
ATOM   2964  O   CYS A 186      15.397  -4.924 -19.833  1.00 93.40           O  
ATOM   2965  SG  CYS A 186      12.678  -7.520 -23.427  1.00 93.40           S  
ATOM   2966  N   HIS A 187      14.272  -6.692 -19.100  1.00 92.45           N  
ATOM   2967  H   HIS A 187      13.838  -7.579 -19.314  1.00 92.45           H  
ATOM   2968  CA  HIS A 187      14.426  -6.317 -17.694  1.00 92.45           C  
ATOM   2969  HA  HIS A 187      15.209  -5.564 -17.608  1.00 92.45           H  
ATOM   2970  C   HIS A 187      14.873  -7.494 -16.833  1.00 92.45           C  
ATOM   2971  CB  HIS A 187      13.124  -5.681 -17.180  1.00 92.45           C  
ATOM   2972  HB2 HIS A 187      12.807  -4.893 -17.862  1.00 92.45           H  
ATOM   2973  HB3 HIS A 187      13.324  -5.213 -16.215  1.00 92.45           H  
ATOM   2974  O   HIS A 187      14.591  -8.648 -17.135  1.00 92.45           O  
ATOM   2975  CG  HIS A 187      12.001  -6.666 -16.995  1.00 92.45           C  
ATOM   2976  CD2 HIS A 187      11.033  -6.974 -17.908  1.00 92.45           C  
ATOM   2977  HD2 HIS A 187      10.927  -6.576 -18.906  1.00 92.45           H  
ATOM   2978  ND1 HIS A 187      11.811  -7.433 -15.845  1.00 92.45           N  
ATOM   2979  CE1 HIS A 187      10.736  -8.195 -16.098  1.00 92.45           C  
ATOM   2980  HE1 HIS A 187      10.312  -8.913 -15.412  1.00 92.45           H  
ATOM   2981  NE2 HIS A 187      10.241  -7.932 -17.317  1.00 92.45           N  
ATOM   2982  HE2 HIS A 187       9.418  -8.368 -17.708  1.00 92.45           H  
ATOM   2983  N   ALA A 188      15.540  -7.165 -15.727  1.00 88.82           N  
ATOM   2984  H   ALA A 188      15.767  -6.194 -15.572  1.00 88.82           H  
ATOM   2985  CA  ALA A 188      15.811  -8.094 -14.634  1.00 88.82           C  
ATOM   2986  HA  ALA A 188      15.543  -9.104 -14.945  1.00 88.82           H  
ATOM   2987  C   ALA A 188      14.961  -7.777 -13.394  1.00 88.82           C  
ATOM   2988  CB  ALA A 188      17.310  -8.079 -14.326  1.00 88.82           C  
ATOM   2989  HB1 ALA A 188      17.596  -7.097 -13.949  1.00 88.82           H  
ATOM   2990  HB2 ALA A 188      17.535  -8.826 -13.565  1.00 88.82           H  
ATOM   2991  HB3 ALA A 188      17.875  -8.317 -15.227  1.00 88.82           H  
ATOM   2992  O   ALA A 188      15.226  -8.298 -12.326  1.00 88.82           O  
ATOM   2993  N   GLY A 189      13.973  -6.891 -13.518  1.00 93.23           N  
ATOM   2994  H   GLY A 189      13.740  -6.593 -14.454  1.00 93.23           H  
ATOM   2995  CA  GLY A 189      13.135  -6.375 -12.440  1.00 93.23           C  
ATOM   2996  HA2 GLY A 189      12.512  -7.179 -12.048  1.00 93.23           H  
ATOM   2997  HA3 GLY A 189      13.756  -5.983 -11.635  1.00 93.23           H  
ATOM   2998  C   GLY A 189      12.253  -5.259 -12.990  1.00 93.23           C  
ATOM   2999  O   GLY A 189      12.757  -4.345 -13.644  1.00 93.23           O  
ATOM   3000  N   LEU A 190      10.943  -5.331 -12.750  1.00 95.49           N  
ATOM   3001  H   LEU A 190      10.618  -6.065 -12.136  1.00 95.49           H  
ATOM   3002  CA  LEU A 190       9.943  -4.484 -13.404  1.00 95.49           C  
ATOM   3003  HA  LEU A 190      10.446  -3.607 -13.814  1.00 95.49           H  
ATOM   3004  C   LEU A 190       8.903  -3.994 -12.395  1.00 95.49           C  
ATOM   3005  CB  LEU A 190       9.319  -5.264 -14.578  1.00 95.49           C  
ATOM   3006  HB2 LEU A 190       8.813  -6.149 -14.190  1.00 95.49           H  
ATOM   3007  HB3 LEU A 190      10.127  -5.591 -15.233  1.00 95.49           H  
ATOM   3008  O   LEU A 190       7.862  -4.612 -12.183  1.00 95.49           O  
ATOM   3009  CG  LEU A 190       8.324  -4.470 -15.436  1.00 95.49           C  
ATOM   3010  HG  LEU A 190       7.523  -4.089 -14.803  1.00 95.49           H  
ATOM   3011  CD1 LEU A 190       9.004  -3.286 -16.121  1.00 95.49           C  
ATOM   3012 HD11 LEU A 190       9.876  -3.628 -16.679  1.00 95.49           H  
ATOM   3013 HD12 LEU A 190       8.312  -2.803 -16.810  1.00 95.49           H  
ATOM   3014 HD13 LEU A 190       9.317  -2.546 -15.385  1.00 95.49           H  
ATOM   3015  CD2 LEU A 190       7.698  -5.367 -16.503  1.00 95.49           C  
ATOM   3016 HD21 LEU A 190       6.942  -4.815 -17.061  1.00 95.49           H  
ATOM   3017 HD22 LEU A 190       8.465  -5.717 -17.194  1.00 95.49           H  
ATOM   3018 HD23 LEU A 190       7.232  -6.232 -16.030  1.00 95.49           H  
ATOM   3019  N   LEU A 191       9.163  -2.840 -11.777  1.00 95.96           N  
ATOM   3020  H   LEU A 191      10.044  -2.386 -11.973  1.00 95.96           H  
ATOM   3021  CA  LEU A 191       8.269  -2.267 -10.757  1.00 95.96           C  
ATOM   3022  HA  LEU A 191       7.930  -3.078 -10.112  1.00 95.96           H  
ATOM   3023  C   LEU A 191       7.007  -1.614 -11.355  1.00 95.96           C  
ATOM   3024  CB  LEU A 191       9.052  -1.264  -9.895  1.00 95.96           C  
ATOM   3025  HB2 LEU A 191       8.388  -0.914  -9.105  1.00 95.96           H  
ATOM   3026  HB3 LEU A 191       9.317  -0.404 -10.511  1.00 95.96           H  
ATOM   3027  O   LEU A 191       6.008  -1.381 -10.666  1.00 95.96           O  
ATOM   3028  CG  LEU A 191      10.337  -1.816  -9.246  1.00 95.96           C  
ATOM   3029  HG  LEU A 191      11.087  -1.992 -10.017  1.00 95.96           H  
ATOM   3030  CD1 LEU A 191      10.894  -0.769  -8.281  1.00 95.96           C  
ATOM   3031 HD11 LEU A 191      10.192  -0.592  -7.467  1.00 95.96           H  
ATOM   3032 HD12 LEU A 191      11.079   0.166  -8.809  1.00 95.96           H  
ATOM   3033 HD13 LEU A 191      11.839  -1.124  -7.869  1.00 95.96           H  
ATOM   3034  CD2 LEU A 191      10.091  -3.129  -8.499  1.00 95.96           C  
ATOM   3035 HD21 LEU A 191       9.120  -3.121  -8.004  1.00 95.96           H  
ATOM   3036 HD22 LEU A 191      10.116  -3.962  -9.202  1.00 95.96           H  
ATOM   3037 HD23 LEU A 191      10.865  -3.285  -7.748  1.00 95.96           H  
ATOM   3038  N   THR A 192       7.043  -1.309 -12.651  1.00 95.80           N  
ATOM   3039  H   THR A 192       7.896  -1.492 -13.161  1.00 95.80           H  
ATOM   3040  CA  THR A 192       5.956  -0.680 -13.413  1.00 95.80           C  
ATOM   3041  HA  THR A 192       5.290  -0.161 -12.724  1.00 95.80           H  
ATOM   3042  C   THR A 192       5.087  -1.688 -14.162  1.00 95.80           C  
ATOM   3043  CB  THR A 192       6.519   0.365 -14.383  1.00 95.80           C  
ATOM   3044  HB  THR A 192       5.720   0.760 -15.010  1.00 95.80           H  
ATOM   3045  O   THR A 192       4.208  -1.285 -14.923  1.00 95.80           O  
ATOM   3046  CG2 THR A 192       7.166   1.528 -13.630  1.00 95.80           C  
ATOM   3047 HG21 THR A 192       7.531   2.266 -14.345  1.00 95.80           H  
ATOM   3048 HG22 THR A 192       8.002   1.162 -13.033  1.00 95.80           H  
ATOM   3049 HG23 THR A 192       6.445   1.999 -12.962  1.00 95.80           H  
ATOM   3050  OG1 THR A 192       7.499  -0.237 -15.184  1.00 95.80           O  
ATOM   3051  HG1 THR A 192       7.738   0.375 -15.884  1.00 95.80           H  
ATOM   3052  N   GLY A 193       5.287  -2.989 -13.938  1.00 93.15           N  
ATOM   3053  H   GLY A 193       6.042  -3.277 -13.333  1.00 93.15           H  
ATOM   3054  CA  GLY A 193       4.488  -4.030 -14.572  1.00 93.15           C  
ATOM   3055  HA2 GLY A 193       4.479  -3.864 -15.649  1.00 93.15           H  
ATOM   3056  HA3 GLY A 193       4.960  -4.997 -14.399  1.00 93.15           H  
ATOM   3057  C   GLY A 193       3.037  -4.082 -14.083  1.00 93.15           C  
ATOM   3058  O   GLY A 193       2.581  -3.287 -13.246  1.00 93.15           O  
ATOM   3059  N   ASP A 194       2.293  -5.036 -14.630  1.00 88.79           N  
ATOM   3060  H   ASP A 194       2.731  -5.662 -15.291  1.00 88.79           H  
ATOM   3061  CA  ASP A 194       0.859  -5.208 -14.400  1.00 88.79           C  
ATOM   3062  HA  ASP A 194       0.437  -4.291 -13.989  1.00 88.79           H  
ATOM   3063  C   ASP A 194       0.583  -6.349 -13.412  1.00 88.79           C  
ATOM   3064  CB  ASP A 194       0.182  -5.442 -15.758  1.00 88.79           C  
ATOM   3065  HB2 ASP A 194       0.588  -6.346 -16.212  1.00 88.79           H  
ATOM   3066  HB3 ASP A 194       0.418  -4.603 -16.412  1.00 88.79           H  
ATOM   3067  O   ASP A 194       0.803  -7.512 -13.734  1.00 88.79           O  
ATOM   3068  CG  ASP A 194      -1.340  -5.574 -15.673  1.00 88.79           C  
ATOM   3069  OD1 ASP A 194      -1.892  -5.659 -14.548  1.00 88.79           O  
ATOM   3070  OD2 ASP A 194      -1.959  -5.614 -16.753  1.00 88.79           O  
ATOM   3071  N   PHE A 195       0.043  -6.029 -12.230  1.00 84.59           N  
ATOM   3072  H   PHE A 195      -0.195  -5.062 -12.062  1.00 84.59           H  
ATOM   3073  CA  PHE A 195      -0.287  -7.013 -11.191  1.00 84.59           C  
ATOM   3074  HA  PHE A 195       0.630  -7.513 -10.877  1.00 84.59           H  
ATOM   3075  C   PHE A 195      -1.258  -8.113 -11.638  1.00 84.59           C  
ATOM   3076  CB  PHE A 195      -0.920  -6.303  -9.988  1.00 84.59           C  
ATOM   3077  HB2 PHE A 195      -1.404  -7.050  -9.359  1.00 84.59           H  
ATOM   3078  HB3 PHE A 195      -1.704  -5.631 -10.338  1.00 84.59           H  
ATOM   3079  O   PHE A 195      -1.286  -9.173 -11.010  1.00 84.59           O  
ATOM   3080  CG  PHE A 195       0.047  -5.557  -9.101  1.00 84.59           C  
ATOM   3081  CD1 PHE A 195       0.986  -6.274  -8.340  1.00 84.59           C  
ATOM   3082  HD1 PHE A 195       1.044  -7.349  -8.431  1.00 84.59           H  
ATOM   3083  CD2 PHE A 195      -0.034  -4.161  -8.977  1.00 84.59           C  
ATOM   3084  HD2 PHE A 195      -0.778  -3.612  -9.536  1.00 84.59           H  
ATOM   3085  CE1 PHE A 195       1.846  -5.593  -7.464  1.00 84.59           C  
ATOM   3086  HE1 PHE A 195       2.595  -6.135  -6.906  1.00 84.59           H  
ATOM   3087  CE2 PHE A 195       0.802  -3.486  -8.073  1.00 84.59           C  
ATOM   3088  HE2 PHE A 195       0.683  -2.421  -7.939  1.00 84.59           H  
ATOM   3089  CZ  PHE A 195       1.746  -4.203  -7.315  1.00 84.59           C  
ATOM   3090  HZ  PHE A 195       2.391  -3.696  -6.613  1.00 84.59           H  
ATOM   3091  N   THR A 196      -2.075  -7.867 -12.667  1.00 79.74           N  
ATOM   3092  H   THR A 196      -1.988  -6.991 -13.162  1.00 79.74           H  
ATOM   3093  CA  THR A 196      -3.023  -8.860 -13.202  1.00 79.74           C  
ATOM   3094  HA  THR A 196      -3.488  -9.384 -12.367  1.00 79.74           H  
ATOM   3095  C   THR A 196      -2.334  -9.920 -14.064  1.00 79.74           C  
ATOM   3096  CB  THR A 196      -4.147  -8.194 -14.007  1.00 79.74           C  
ATOM   3097  HB  THR A 196      -4.884  -8.961 -14.246  1.00 79.74           H  
ATOM   3098  O   THR A 196      -2.895 -10.991 -14.306  1.00 79.74           O  
ATOM   3099  CG2 THR A 196      -4.859  -7.081 -13.236  1.00 79.74           C  
ATOM   3100 HG21 THR A 196      -5.710  -6.730 -13.819  1.00 79.74           H  
ATOM   3101 HG22 THR A 196      -5.216  -7.466 -12.281  1.00 79.74           H  
ATOM   3102 HG23 THR A 196      -4.183  -6.243 -13.062  1.00 79.74           H  
ATOM   3103  OG1 THR A 196      -3.674  -7.664 -15.221  1.00 79.74           O  
ATOM   3104  HG1 THR A 196      -3.168  -6.866 -15.055  1.00 79.74           H  
ATOM   3105  N   ARG A 197      -1.097  -9.644 -14.490  1.00 79.58           N  
ATOM   3106  H   ARG A 197      -0.696  -8.763 -14.203  1.00 79.58           H  
ATOM   3107  CA  ARG A 197      -0.216 -10.573 -15.194  1.00 79.58           C  
ATOM   3108  HA  ARG A 197      -0.812 -11.381 -15.619  1.00 79.58           H  
ATOM   3109  C   ARG A 197       0.781 -11.224 -14.228  1.00 79.58           C  
ATOM   3110  CB  ARG A 197       0.467  -9.831 -16.348  1.00 79.58           C  
ATOM   3111  HB2 ARG A 197       1.093 -10.559 -16.864  1.00 79.58           H  
ATOM   3112  HB3 ARG A 197       1.093  -9.027 -15.961  1.00 79.58           H  
ATOM   3113  O   ARG A 197       0.662 -11.099 -13.013  1.00 79.58           O  
ATOM   3114  CG  ARG A 197      -0.501  -9.279 -17.401  1.00 79.58           C  
ATOM   3115  HG2 ARG A 197      -1.099  -8.468 -16.985  1.00 79.58           H  
ATOM   3116  HG3 ARG A 197      -1.159 -10.083 -17.732  1.00 79.58           H  
ATOM   3117  CD  ARG A 197       0.314  -8.767 -18.595  1.00 79.58           C  
ATOM   3118  HD2 ARG A 197       0.844  -7.862 -18.299  1.00 79.58           H  
ATOM   3119  HD3 ARG A 197       1.044  -9.527 -18.872  1.00 79.58           H  
ATOM   3120  NE  ARG A 197      -0.537  -8.491 -19.763  1.00 79.58           N  
ATOM   3121  HE  ARG A 197      -1.535  -8.533 -19.613  1.00 79.58           H  
ATOM   3122  NH1 ARG A 197       1.173  -8.006 -21.224  1.00 79.58           N  
ATOM   3123 HH11 ARG A 197       1.530  -7.795 -22.145  1.00 79.58           H  
ATOM   3124 HH12 ARG A 197       1.844  -8.326 -20.541  1.00 79.58           H  
ATOM   3125  NH2 ARG A 197      -0.935  -7.990 -21.947  1.00 79.58           N  
ATOM   3126 HH21 ARG A 197      -1.922  -8.140 -21.800  1.00 79.58           H  
ATOM   3127 HH22 ARG A 197      -0.561  -7.795 -22.865  1.00 79.58           H  
ATOM   3128  CZ  ARG A 197      -0.095  -8.166 -20.966  1.00 79.58           C  
ATOM   3129  N   GLY A 198       1.737 -11.977 -14.769  1.00 71.56           N  
ATOM   3130  H   GLY A 198       1.813 -11.983 -15.776  1.00 71.56           H  
ATOM   3131  CA  GLY A 198       2.811 -12.611 -13.996  1.00 71.56           C  
ATOM   3132  HA2 GLY A 198       3.756 -12.392 -14.494  1.00 71.56           H  
ATOM   3133  HA3 GLY A 198       2.862 -12.212 -12.983  1.00 71.56           H  
ATOM   3134  C   GLY A 198       2.748 -14.126 -13.932  1.00 71.56           C  
ATOM   3135  O   GLY A 198       3.548 -14.734 -13.245  1.00 71.56           O  
ATOM   3136  N   ARG A 199       1.835 -14.766 -14.669  1.00 72.80           N  
ATOM   3137  H   ARG A 199       1.201 -14.203 -15.217  1.00 72.80           H  
ATOM   3138  CA  ARG A 199       1.882 -16.227 -14.873  1.00 72.80           C  
ATOM   3139  HA  ARG A 199       2.276 -16.702 -13.975  1.00 72.80           H  
ATOM   3140  C   ARG A 199       2.850 -16.632 -15.986  1.00 72.80           C  
ATOM   3141  CB  ARG A 199       0.479 -16.774 -15.145  1.00 72.80           C  
ATOM   3142  HB2 ARG A 199       0.053 -16.270 -16.012  1.00 72.80           H  
ATOM   3143  HB3 ARG A 199       0.556 -17.839 -15.367  1.00 72.80           H  
ATOM   3144  O   ARG A 199       3.256 -17.787 -16.044  1.00 72.80           O  
ATOM   3145  CG  ARG A 199      -0.439 -16.590 -13.932  1.00 72.80           C  
ATOM   3146  HG2 ARG A 199      -0.569 -15.528 -13.721  1.00 72.80           H  
ATOM   3147  HG3 ARG A 199       0.003 -17.077 -13.063  1.00 72.80           H  
ATOM   3148  CD  ARG A 199      -1.804 -17.213 -14.226  1.00 72.80           C  
ATOM   3149  HD2 ARG A 199      -1.664 -18.276 -14.425  1.00 72.80           H  
ATOM   3150  HD3 ARG A 199      -2.224 -16.738 -15.112  1.00 72.80           H  
ATOM   3151  NE  ARG A 199      -2.726 -17.037 -13.091  1.00 72.80           N  
ATOM   3152  HE  ARG A 199      -2.400 -16.462 -12.327  1.00 72.80           H  
ATOM   3153  NH1 ARG A 199      -4.451 -18.295 -13.929  1.00 72.80           N  
ATOM   3154 HH11 ARG A 199      -5.366 -18.712 -13.825  1.00 72.80           H  
ATOM   3155 HH12 ARG A 199      -3.911 -18.458 -14.766  1.00 72.80           H  
ATOM   3156  NH2 ARG A 199      -4.637 -17.366 -11.905  1.00 72.80           N  
ATOM   3157 HH21 ARG A 199      -4.263 -16.809 -11.150  1.00 72.80           H  
ATOM   3158 HH22 ARG A 199      -5.525 -17.833 -11.787  1.00 72.80           H  
ATOM   3159  CZ  ARG A 199      -3.931 -17.563 -12.982  1.00 72.80           C  
ATOM   3160  N   ARG A 200       3.191 -15.694 -16.871  1.00 82.13           N  
ATOM   3161  H   ARG A 200       2.868 -14.751 -16.705  1.00 82.13           H  
ATOM   3162  CA  ARG A 200       4.208 -15.854 -17.912  1.00 82.13           C  
ATOM   3163  HA  ARG A 200       4.412 -16.913 -18.070  1.00 82.13           H  
ATOM   3164  C   ARG A 200       5.506 -15.206 -17.453  1.00 82.13           C  
ATOM   3165  CB  ARG A 200       3.726 -15.236 -19.229  1.00 82.13           C  
ATOM   3166  HB2 ARG A 200       4.512 -15.336 -19.978  1.00 82.13           H  
ATOM   3167  HB3 ARG A 200       3.544 -14.173 -19.074  1.00 82.13           H  
ATOM   3168  O   ARG A 200       5.480 -14.299 -16.624  1.00 82.13           O  
ATOM   3169  CG  ARG A 200       2.453 -15.909 -19.754  1.00 82.13           C  
ATOM   3170  HG2 ARG A 200       1.657 -15.841 -19.013  1.00 82.13           H  
ATOM   3171  HG3 ARG A 200       2.663 -16.958 -19.965  1.00 82.13           H  
ATOM   3172  CD  ARG A 200       1.990 -15.210 -21.030  1.00 82.13           C  
ATOM   3173  HD2 ARG A 200       2.813 -15.197 -21.744  1.00 82.13           H  
ATOM   3174  HD3 ARG A 200       1.732 -14.180 -20.784  1.00 82.13           H  
ATOM   3175  NE  ARG A 200       0.828 -15.898 -21.624  1.00 82.13           N  
ATOM   3176  HE  ARG A 200       0.553 -16.776 -21.206  1.00 82.13           H  
ATOM   3177  NH1 ARG A 200       0.489 -14.378 -23.299  1.00 82.13           N  
ATOM   3178 HH11 ARG A 200       1.225 -13.811 -22.903  1.00 82.13           H  
ATOM   3179 HH12 ARG A 200       0.053 -14.092 -24.164  1.00 82.13           H  
ATOM   3180  NH2 ARG A 200      -0.809 -16.196 -23.178  1.00 82.13           N  
ATOM   3181 HH21 ARG A 200      -1.039 -17.091 -22.771  1.00 82.13           H  
ATOM   3182 HH22 ARG A 200      -1.274 -15.885 -24.019  1.00 82.13           H  
ATOM   3183  CZ  ARG A 200       0.174 -15.488 -22.693  1.00 82.13           C  
ATOM   3184  N   PHE A 201       6.613 -15.691 -18.001  1.00 87.59           N  
ATOM   3185  H   PHE A 201       6.536 -16.379 -18.736  1.00 87.59           H  
ATOM   3186  CA  PHE A 201       7.945 -15.192 -17.685  1.00 87.59           C  
ATOM   3187  HA  PHE A 201       8.167 -15.410 -16.641  1.00 87.59           H  
ATOM   3188  C   PHE A 201       8.032 -13.676 -17.899  1.00 87.59           C  
ATOM   3189  CB  PHE A 201       8.961 -15.926 -18.567  1.00 87.59           C  
ATOM   3190  HB2 PHE A 201       8.720 -15.746 -19.614  1.00 87.59           H  
ATOM   3191  HB3 PHE A 201       8.882 -16.999 -18.394  1.00 87.59           H  
ATOM   3192  O   PHE A 201       7.618 -13.169 -18.937  1.00 87.59           O  
ATOM   3193  CG  PHE A 201      10.392 -15.501 -18.319  1.00 87.59           C  
ATOM   3194  CD1 PHE A 201      10.969 -14.475 -19.088  1.00 87.59           C  
ATOM   3195  HD1 PHE A 201      10.400 -13.985 -19.864  1.00 87.59           H  
ATOM   3196  CD2 PHE A 201      11.145 -16.114 -17.303  1.00 87.59           C  
ATOM   3197  HD2 PHE A 201      10.698 -16.881 -16.687  1.00 87.59           H  
ATOM   3198  CE1 PHE A 201      12.292 -14.072 -18.840  1.00 87.59           C  
ATOM   3199  HE1 PHE A 201      12.730 -13.279 -19.428  1.00 87.59           H  
ATOM   3200  CE2 PHE A 201      12.474 -15.727 -17.068  1.00 87.59           C  
ATOM   3201  HE2 PHE A 201      13.056 -16.203 -16.292  1.00 87.59           H  
ATOM   3202  CZ  PHE A 201      13.045 -14.699 -17.833  1.00 87.59           C  
ATOM   3203  HZ  PHE A 201      14.061 -14.380 -17.648  1.00 87.59           H  
ATOM   3204  N   GLY A 202       8.552 -12.960 -16.905  1.00 84.18           N  
ATOM   3205  H   GLY A 202       8.698 -13.429 -16.022  1.00 84.18           H  
ATOM   3206  CA  GLY A 202       8.861 -11.533 -16.983  1.00 84.18           C  
ATOM   3207  HA2 GLY A 202       9.567 -11.273 -16.194  1.00 84.18           H  
ATOM   3208  HA3 GLY A 202       9.330 -11.327 -17.946  1.00 84.18           H  
ATOM   3209  C   GLY A 202       7.658 -10.603 -16.842  1.00 84.18           C  
ATOM   3210  O   GLY A 202       7.846  -9.399 -16.685  1.00 84.18           O  
ATOM   3211  N   GLU A 203       6.431 -11.120 -16.873  1.00 88.73           N  
ATOM   3212  H   GLU A 203       6.330 -12.120 -16.977  1.00 88.73           H  
ATOM   3213  CA  GLU A 203       5.243 -10.306 -16.652  1.00 88.73           C  
ATOM   3214  HA  GLU A 203       5.386  -9.346 -17.148  1.00 88.73           H  
ATOM   3215  C   GLU A 203       5.019 -10.030 -15.157  1.00 88.73           C  
ATOM   3216  CB  GLU A 203       4.001 -10.970 -17.252  1.00 88.73           C  
ATOM   3217  HB2 GLU A 203       3.865 -11.949 -16.792  1.00 88.73           H  
ATOM   3218  HB3 GLU A 203       3.161 -10.331 -16.980  1.00 88.73           H  
ATOM   3219  O   GLU A 203       5.423 -10.802 -14.290  1.00 88.73           O  
ATOM   3220  CG  GLU A 203       3.982 -11.119 -18.782  1.00 88.73           C  
ATOM   3221  HG2 GLU A 203       4.779 -11.796 -19.089  1.00 88.73           H  
ATOM   3222  HG3 GLU A 203       4.161 -10.140 -19.226  1.00 88.73           H  
ATOM   3223  CD  GLU A 203       2.627 -11.665 -19.279  1.00 88.73           C  
ATOM   3224  OE1 GLU A 203       2.277 -11.434 -20.459  1.00 88.73           O  
ATOM   3225  OE2 GLU A 203       1.888 -12.282 -18.469  1.00 88.73           O  
ATOM   3226  N   GLY A 204       4.286  -8.960 -14.849  1.00 90.85           N  
ATOM   3227  H   GLY A 204       4.026  -8.322 -15.588  1.00 90.85           H  
ATOM   3228  CA  GLY A 204       3.945  -8.611 -13.473  1.00 90.85           C  
ATOM   3229  HA2 GLY A 204       2.910  -8.273 -13.426  1.00 90.85           H  
ATOM   3230  HA3 GLY A 204       4.012  -9.494 -12.837  1.00 90.85           H  
ATOM   3231  C   GLY A 204       4.830  -7.532 -12.864  1.00 90.85           C  
ATOM   3232  O   GLY A 204       5.739  -7.000 -13.496  1.00 90.85           O  
ATOM   3233  N   VAL A 205       4.533  -7.188 -11.614  1.00 93.13           N  
ATOM   3234  H   VAL A 205       3.789  -7.705 -11.167  1.00 93.13           H  
ATOM   3235  CA  VAL A 205       5.374  -6.324 -10.782  1.00 93.13           C  
ATOM   3236  HA  VAL A 205       5.897  -5.615 -11.425  1.00 93.13           H  
ATOM   3237  C   VAL A 205       6.403  -7.207 -10.091  1.00 93.13           C  
ATOM   3238  CB  VAL A 205       4.534  -5.514  -9.783  1.00 93.13           C  
ATOM   3239  HB  VAL A 205       3.997  -6.192  -9.120  1.00 93.13           H  
ATOM   3240  O   VAL A 205       6.114  -7.777  -9.037  1.00 93.13           O  
ATOM   3241  CG1 VAL A 205       5.405  -4.572  -8.944  1.00 93.13           C  
ATOM   3242 HG11 VAL A 205       6.129  -5.145  -8.365  1.00 93.13           H  
ATOM   3243 HG12 VAL A 205       4.776  -4.012  -8.253  1.00 93.13           H  
ATOM   3244 HG13 VAL A 205       5.934  -3.878  -9.597  1.00 93.13           H  
ATOM   3245  CG2 VAL A 205       3.522  -4.640 -10.526  1.00 93.13           C  
ATOM   3246 HG21 VAL A 205       2.807  -5.264 -11.062  1.00 93.13           H  
ATOM   3247 HG22 VAL A 205       4.053  -4.002 -11.232  1.00 93.13           H  
ATOM   3248 HG23 VAL A 205       2.973  -4.018  -9.818  1.00 93.13           H  
ATOM   3249  N   VAL A 206       7.572  -7.368 -10.708  1.00 94.36           N  
ATOM   3250  H   VAL A 206       7.735  -6.850 -11.560  1.00 94.36           H  
ATOM   3251  CA  VAL A 206       8.544  -8.405 -10.330  1.00 94.36           C  
ATOM   3252  HA  VAL A 206       8.124  -8.987  -9.509  1.00 94.36           H  
ATOM   3253  C   VAL A 206       9.858  -7.828  -9.814  1.00 94.36           C  
ATOM   3254  CB  VAL A 206       8.789  -9.424 -11.462  1.00 94.36           C  
ATOM   3255  HB  VAL A 206       9.476 -10.184 -11.089  1.00 94.36           H  
ATOM   3256  O   VAL A 206      10.352  -6.811 -10.302  1.00 94.36           O  
ATOM   3257  CG1 VAL A 206       7.491 -10.122 -11.875  1.00 94.36           C  
ATOM   3258 HG11 VAL A 206       7.714 -10.955 -12.541  1.00 94.36           H  
ATOM   3259 HG12 VAL A 206       6.977 -10.501 -10.992  1.00 94.36           H  
ATOM   3260 HG13 VAL A 206       6.832  -9.428 -12.398  1.00 94.36           H  
ATOM   3261  CG2 VAL A 206       9.395  -8.817 -12.729  1.00 94.36           C  
ATOM   3262 HG21 VAL A 206       9.592  -9.618 -13.441  1.00 94.36           H  
ATOM   3263 HG22 VAL A 206      10.337  -8.315 -12.509  1.00 94.36           H  
ATOM   3264 HG23 VAL A 206       8.694  -8.114 -13.180  1.00 94.36           H  
ATOM   3265  N   TRP A 207      10.431  -8.538  -8.846  1.00 96.09           N  
ATOM   3266  H   TRP A 207       9.936  -9.366  -8.545  1.00 96.09           H  
ATOM   3267  CA  TRP A 207      11.819  -8.416  -8.395  1.00 96.09           C  
ATOM   3268  HA  TRP A 207      12.404  -7.824  -9.098  1.00 96.09           H  
ATOM   3269  C   TRP A 207      12.389  -9.839  -8.333  1.00 96.09           C  
ATOM   3270  CB  TRP A 207      11.875  -7.692  -7.049  1.00 96.09           C  
ATOM   3271  HB2 TRP A 207      11.268  -6.792  -7.138  1.00 96.09           H  
ATOM   3272  HB3 TRP A 207      11.444  -8.312  -6.263  1.00 96.09           H  
ATOM   3273  O   TRP A 207      12.158 -10.542  -7.341  1.00 96.09           O  
ATOM   3274  CG  TRP A 207      13.238  -7.240  -6.639  1.00 96.09           C  
ATOM   3275  CD1 TRP A 207      14.180  -7.973  -6.006  1.00 96.09           C  
ATOM   3276  HD1 TRP A 207      14.089  -9.014  -5.736  1.00 96.09           H  
ATOM   3277  CD2 TRP A 207      13.839  -5.929  -6.847  1.00 96.09           C  
ATOM   3278  CE2 TRP A 207      15.140  -5.919  -6.269  1.00 96.09           C  
ATOM   3279  CE3 TRP A 207      13.400  -4.740  -7.465  1.00 96.09           C  
ATOM   3280  HE3 TRP A 207      12.440  -4.750  -7.959  1.00 96.09           H  
ATOM   3281  NE1 TRP A 207      15.306  -7.200  -5.796  1.00 96.09           N  
ATOM   3282  HE1 TRP A 207      16.145  -7.559  -5.365  1.00 96.09           H  
ATOM   3283  CH2 TRP A 207      15.459  -3.589  -6.844  1.00 96.09           C  
ATOM   3284  HH2 TRP A 207      16.075  -2.702  -6.839  1.00 96.09           H  
ATOM   3285  CZ2 TRP A 207      15.944  -4.769  -6.264  1.00 96.09           C  
ATOM   3286  HZ2 TRP A 207      16.927  -4.783  -5.816  1.00 96.09           H  
ATOM   3287  CZ3 TRP A 207      14.193  -3.577  -7.455  1.00 96.09           C  
ATOM   3288  HZ3 TRP A 207      13.837  -2.678  -7.935  1.00 96.09           H  
ATOM   3289  N   PRO A 208      12.946 -10.355  -9.439  1.00 95.25           N  
ATOM   3290  CA  PRO A 208      13.373 -11.740  -9.613  1.00 95.25           C  
ATOM   3291  HA  PRO A 208      12.475 -12.345  -9.742  1.00 95.25           H  
ATOM   3292  C   PRO A 208      14.188 -12.357  -8.481  1.00 95.25           C  
ATOM   3293  CB  PRO A 208      14.157 -11.753 -10.921  1.00 95.25           C  
ATOM   3294  HB2 PRO A 208      14.153 -12.739 -11.384  1.00 95.25           H  
ATOM   3295  HB3 PRO A 208      15.175 -11.396 -10.763  1.00 95.25           H  
ATOM   3296  O   PRO A 208      13.938 -13.520  -8.160  1.00 95.25           O  
ATOM   3297  CG  PRO A 208      13.377 -10.735 -11.737  1.00 95.25           C  
ATOM   3298  HG2 PRO A 208      12.454 -11.188 -12.099  1.00 95.25           H  
ATOM   3299  HG3 PRO A 208      13.961 -10.350 -12.573  1.00 95.25           H  
ATOM   3300  CD  PRO A 208      13.045  -9.662 -10.709  1.00 95.25           C  
ATOM   3301  HD2 PRO A 208      12.107  -9.179 -10.982  1.00 95.25           H  
ATOM   3302  HD3 PRO A 208      13.841  -8.922 -10.626  1.00 95.25           H  
ATOM   3303  N   SER A 209      15.072 -11.609  -7.816  1.00 96.42           N  
ATOM   3304  H   SER A 209      15.255 -10.669  -8.136  1.00 96.42           H  
ATOM   3305  CA  SER A 209      15.815 -12.118  -6.651  1.00 96.42           C  
ATOM   3306  HA  SER A 209      16.390 -12.993  -6.953  1.00 96.42           H  
ATOM   3307  C   SER A 209      14.905 -12.553  -5.490  1.00 96.42           C  
ATOM   3308  CB  SER A 209      16.799 -11.057  -6.156  1.00 96.42           C  
ATOM   3309  HB2 SER A 209      17.133 -11.324  -5.153  1.00 96.42           H  
ATOM   3310  HB3 SER A 209      16.312 -10.082  -6.123  1.00 96.42           H  
ATOM   3311  O   SER A 209      15.294 -13.395  -4.683  1.00 96.42           O  
ATOM   3312  OG  SER A 209      17.935 -10.998  -6.991  1.00 96.42           O  
ATOM   3313  HG  SER A 209      17.766 -10.338  -7.668  1.00 96.42           H  
ATOM   3314  N   LEU A 210      13.675 -12.030  -5.419  1.00 94.55           N  
ATOM   3315  H   LEU A 210      13.431 -11.353  -6.129  1.00 94.55           H  
ATOM   3316  CA  LEU A 210      12.650 -12.408  -4.436  1.00 94.55           C  
ATOM   3317  HA  LEU A 210      13.103 -12.988  -3.632  1.00 94.55           H  
ATOM   3318  C   LEU A 210      11.546 -13.284  -5.037  1.00 94.55           C  
ATOM   3319  CB  LEU A 210      12.026 -11.125  -3.853  1.00 94.55           C  
ATOM   3320  HB2 LEU A 210      11.613 -10.531  -4.669  1.00 94.55           H  
ATOM   3321  HB3 LEU A 210      11.200 -11.410  -3.201  1.00 94.55           H  
ATOM   3322  O   LEU A 210      11.120 -14.278  -4.452  1.00 94.55           O  
ATOM   3323  CG  LEU A 210      12.993 -10.240  -3.053  1.00 94.55           C  
ATOM   3324  HG  LEU A 210      13.826  -9.935  -3.686  1.00 94.55           H  
ATOM   3325  CD1 LEU A 210      12.250  -8.986  -2.593  1.00 94.55           C  
ATOM   3326 HD11 LEU A 210      12.938  -8.348  -2.038  1.00 94.55           H  
ATOM   3327 HD12 LEU A 210      11.895  -8.431  -3.461  1.00 94.55           H  
ATOM   3328 HD13 LEU A 210      11.410  -9.257  -1.954  1.00 94.55           H  
ATOM   3329  CD2 LEU A 210      13.537 -10.988  -1.836  1.00 94.55           C  
ATOM   3330 HD21 LEU A 210      14.213 -11.779  -2.159  1.00 94.55           H  
ATOM   3331 HD22 LEU A 210      14.106 -10.309  -1.201  1.00 94.55           H  
ATOM   3332 HD23 LEU A 210      12.718 -11.410  -1.254  1.00 94.55           H  
ATOM   3333  N   THR A 211      11.042 -12.875  -6.197  1.00 92.15           N  
ATOM   3334  H   THR A 211      11.495 -12.076  -6.618  1.00 92.15           H  
ATOM   3335  CA  THR A 211       9.799 -13.384  -6.796  1.00 92.15           C  
ATOM   3336  HA  THR A 211       9.205 -13.867  -6.021  1.00 92.15           H  
ATOM   3337  C   THR A 211      10.025 -14.435  -7.882  1.00 92.15           C  
ATOM   3338  CB  THR A 211       8.957 -12.230  -7.367  1.00 92.15           C  
ATOM   3339  HB  THR A 211       8.109 -12.659  -7.901  1.00 92.15           H  
ATOM   3340  O   THR A 211       9.084 -15.131  -8.273  1.00 92.15           O  
ATOM   3341  CG2 THR A 211       8.427 -11.287  -6.297  1.00 92.15           C  
ATOM   3342 HG21 THR A 211       7.940 -10.440  -6.779  1.00 92.15           H  
ATOM   3343 HG22 THR A 211       7.677 -11.817  -5.709  1.00 92.15           H  
ATOM   3344 HG23 THR A 211       9.233 -10.935  -5.654  1.00 92.15           H  
ATOM   3345  OG1 THR A 211       9.675 -11.400  -8.245  1.00 92.15           O  
ATOM   3346  HG1 THR A 211      10.557 -11.273  -7.889  1.00 92.15           H  
ATOM   3347  N   GLY A 212      11.255 -14.560  -8.389  1.00 92.41           N  
ATOM   3348  H   GLY A 212      12.011 -14.036  -7.974  1.00 92.41           H  
ATOM   3349  CA  GLY A 212      11.489 -15.094  -9.728  1.00 92.41           C  
ATOM   3350  HA2 GLY A 212      12.559 -15.093  -9.935  1.00 92.41           H  
ATOM   3351  HA3 GLY A 212      11.123 -16.119  -9.778  1.00 92.41           H  
ATOM   3352  C   GLY A 212      10.781 -14.251 -10.798  1.00 92.41           C  
ATOM   3353  O   GLY A 212      10.322 -13.142 -10.550  1.00 92.41           O  
ATOM   3354  N   TYR A 213      10.644 -14.793 -12.003  1.00 90.64           N  
ATOM   3355  H   TYR A 213      11.077 -15.686 -12.189  1.00 90.64           H  
ATOM   3356  CA  TYR A 213      10.005 -14.094 -13.128  1.00 90.64           C  
ATOM   3357  HA  TYR A 213      10.038 -13.019 -12.948  1.00 90.64           H  
ATOM   3358  C   TYR A 213       8.516 -14.437 -13.309  1.00 90.64           C  
ATOM   3359  CB  TYR A 213      10.835 -14.359 -14.387  1.00 90.64           C  
ATOM   3360  HB2 TYR A 213      11.001 -15.431 -14.488  1.00 90.64           H  
ATOM   3361  HB3 TYR A 213      10.286 -14.037 -15.272  1.00 90.64           H  
ATOM   3362  O   TYR A 213       7.961 -14.193 -14.373  1.00 90.64           O  
ATOM   3363  CG  TYR A 213      12.159 -13.628 -14.402  1.00 90.64           C  
ATOM   3364  CD1 TYR A 213      12.208 -12.289 -14.836  1.00 90.64           C  
ATOM   3365  HD1 TYR A 213      11.306 -11.780 -15.144  1.00 90.64           H  
ATOM   3366  CD2 TYR A 213      13.342 -14.286 -14.016  1.00 90.64           C  
ATOM   3367  HD2 TYR A 213      13.312 -15.316 -13.694  1.00 90.64           H  
ATOM   3368  CE1 TYR A 213      13.437 -11.612 -14.908  1.00 90.64           C  
ATOM   3369  HE1 TYR A 213      13.489 -10.596 -15.270  1.00 90.64           H  
ATOM   3370  CE2 TYR A 213      14.573 -13.606 -14.069  1.00 90.64           C  
ATOM   3371  HE2 TYR A 213      15.485 -14.105 -13.775  1.00 90.64           H  
ATOM   3372  OH  TYR A 213      15.802 -11.602 -14.548  1.00 90.64           O  
ATOM   3373  HH  TYR A 213      16.543 -12.137 -14.254  1.00 90.64           H  
ATOM   3374  CZ  TYR A 213      14.621 -12.267 -14.516  1.00 90.64           C  
ATOM   3375  N   TYR A 214       7.878 -15.045 -12.304  1.00 87.15           N  
ATOM   3376  H   TYR A 214       8.382 -15.167 -11.438  1.00 87.15           H  
ATOM   3377  CA  TYR A 214       6.546 -15.661 -12.440  1.00 87.15           C  
ATOM   3378  HA  TYR A 214       6.073 -15.300 -13.353  1.00 87.15           H  
ATOM   3379  C   TYR A 214       5.589 -15.322 -11.291  1.00 87.15           C  
ATOM   3380  CB  TYR A 214       6.695 -17.184 -12.548  1.00 87.15           C  
ATOM   3381  HB2 TYR A 214       5.711 -17.622 -12.713  1.00 87.15           H  
ATOM   3382  HB3 TYR A 214       7.065 -17.569 -11.598  1.00 87.15           H  
ATOM   3383  O   TYR A 214       4.597 -16.025 -11.068  1.00 87.15           O  
ATOM   3384  CG  TYR A 214       7.599 -17.670 -13.657  1.00 87.15           C  
ATOM   3385  CD1 TYR A 214       7.090 -17.793 -14.963  1.00 87.15           C  
ATOM   3386  HD1 TYR A 214       6.073 -17.499 -15.177  1.00 87.15           H  
ATOM   3387  CD2 TYR A 214       8.927 -18.042 -13.372  1.00 87.15           C  
ATOM   3388  HD2 TYR A 214       9.311 -17.947 -12.367  1.00 87.15           H  
ATOM   3389  CE1 TYR A 214       7.900 -18.329 -15.979  1.00 87.15           C  
ATOM   3390  HE1 TYR A 214       7.516 -18.458 -16.980  1.00 87.15           H  
ATOM   3391  CE2 TYR A 214       9.744 -18.566 -14.391  1.00 87.15           C  
ATOM   3392  HE2 TYR A 214      10.759 -18.869 -14.176  1.00 87.15           H  
ATOM   3393  OH  TYR A 214       9.980 -19.268 -16.679  1.00 87.15           O  
ATOM   3394  HH  TYR A 214      10.867 -19.501 -16.396  1.00 87.15           H  
ATOM   3395  CZ  TYR A 214       9.220 -18.729 -15.691  1.00 87.15           C  
ATOM   3396  N   ARG A 215       5.919 -14.322 -10.468  1.00 88.54           N  
ATOM   3397  H   ARG A 215       6.726 -13.757 -10.689  1.00 88.54           H  
ATOM   3398  CA  ARG A 215       5.094 -13.931  -9.320  1.00 88.54           C  
ATOM   3399  HA  ARG A 215       4.053 -14.164  -9.548  1.00 88.54           H  
ATOM   3400  C   ARG A 215       5.185 -12.441  -9.083  1.00 88.54           C  
ATOM   3401  CB  ARG A 215       5.511 -14.686  -8.049  1.00 88.54           C  
ATOM   3402  HB2 ARG A 215       4.922 -14.312  -7.212  1.00 88.54           H  
ATOM   3403  HB3 ARG A 215       6.563 -14.493  -7.838  1.00 88.54           H  
ATOM   3404  O   ARG A 215       6.255 -11.858  -9.160  1.00 88.54           O  
ATOM   3405  CG  ARG A 215       5.282 -16.196  -8.173  1.00 88.54           C  
ATOM   3406  HG2 ARG A 215       4.241 -16.386  -8.435  1.00 88.54           H  
ATOM   3407  HG3 ARG A 215       5.938 -16.604  -8.943  1.00 88.54           H  
ATOM   3408  CD  ARG A 215       5.608 -16.910  -6.871  1.00 88.54           C  
ATOM   3409  HD2 ARG A 215       4.994 -16.494  -6.072  1.00 88.54           H  
ATOM   3410  HD3 ARG A 215       6.661 -16.732  -6.649  1.00 88.54           H  
ATOM   3411  NE  ARG A 215       5.377 -18.358  -7.004  1.00 88.54           N  
ATOM   3412  HE  ARG A 215       5.234 -18.701  -7.942  1.00 88.54           H  
ATOM   3413  NH1 ARG A 215       5.620 -18.866  -4.789  1.00 88.54           N  
ATOM   3414 HH11 ARG A 215       5.725 -19.553  -4.056  1.00 88.54           H  
ATOM   3415 HH12 ARG A 215       5.853 -17.897  -4.623  1.00 88.54           H  
ATOM   3416  NH2 ARG A 215       5.248 -20.504  -6.267  1.00 88.54           N  
ATOM   3417 HH21 ARG A 215       5.289 -21.182  -5.520  1.00 88.54           H  
ATOM   3418 HH22 ARG A 215       5.114 -20.816  -7.219  1.00 88.54           H  
ATOM   3419  CZ  ARG A 215       5.411 -19.235  -6.022  1.00 88.54           C  
ATOM   3420  N   ASN A 216       4.061 -11.842  -8.719  1.00 89.72           N  
ATOM   3421  H   ASN A 216       3.214 -12.387  -8.646  1.00 89.72           H  
ATOM   3422  CA  ASN A 216       4.032 -10.441  -8.339  1.00 89.72           C  
ATOM   3423  HA  ASN A 216       4.676  -9.882  -9.017  1.00 89.72           H  
ATOM   3424  C   ASN A 216       4.565 -10.240  -6.919  1.00 89.72           C  
ATOM   3425  CB  ASN A 216       2.608  -9.898  -8.476  1.00 89.72           C  
ATOM   3426  HB2 ASN A 216       1.917 -10.490  -7.877  1.00 89.72           H  
ATOM   3427  HB3 ASN A 216       2.595  -8.875  -8.100  1.00 89.72           H  
ATOM   3428  O   ASN A 216       4.301 -11.036  -6.012  1.00 89.72           O  
ATOM   3429  CG  ASN A 216       2.168  -9.866  -9.921  1.00 89.72           C  
ATOM   3430  ND2 ASN A 216       1.277 -10.741 -10.315  1.00 89.72           N  
ATOM   3431 HD21 ASN A 216       0.811 -11.359  -9.667  1.00 89.72           H  
ATOM   3432 HD22 ASN A 216       1.010 -10.704 -11.288  1.00 89.72           H  
ATOM   3433  OD1 ASN A 216       2.627  -9.049 -10.695  1.00 89.72           O  
ATOM   3434  N   LEU A 217       5.220  -9.103  -6.709  1.00 90.88           N  
ATOM   3435  H   LEU A 217       5.468  -8.542  -7.511  1.00 90.88           H  
ATOM   3436  CA  LEU A 217       5.340  -8.506  -5.389  1.00 90.88           C  
ATOM   3437  HA  LEU A 217       5.846  -9.210  -4.729  1.00 90.88           H  
ATOM   3438  C   LEU A 217       3.942  -8.241  -4.806  1.00 90.88           C  
ATOM   3439  CB  LEU A 217       6.166  -7.213  -5.492  1.00 90.88           C  
ATOM   3440  HB2 LEU A 217       6.111  -6.683  -4.541  1.00 90.88           H  
ATOM   3441  HB3 LEU A 217       5.714  -6.576  -6.252  1.00 90.88           H  
ATOM   3442  O   LEU A 217       2.970  -7.982  -5.513  1.00 90.88           O  
ATOM   3443  CG  LEU A 217       7.650  -7.437  -5.839  1.00 90.88           C  
ATOM   3444  HG  LEU A 217       7.745  -8.031  -6.748  1.00 90.88           H  
ATOM   3445  CD1 LEU A 217       8.306  -6.084  -6.075  1.00 90.88           C  
ATOM   3446 HD11 LEU A 217       9.361  -6.219  -6.314  1.00 90.88           H  
ATOM   3447 HD12 LEU A 217       7.828  -5.572  -6.911  1.00 90.88           H  
ATOM   3448 HD13 LEU A 217       8.224  -5.482  -5.170  1.00 90.88           H  
ATOM   3449  CD2 LEU A 217       8.390  -8.131  -4.694  1.00 90.88           C  
ATOM   3450 HD21 LEU A 217       9.457  -8.168  -4.914  1.00 90.88           H  
ATOM   3451 HD22 LEU A 217       8.236  -7.589  -3.761  1.00 90.88           H  
ATOM   3452 HD23 LEU A 217       8.028  -9.153  -4.583  1.00 90.88           H  
ATOM   3453  N   GLY A 218       3.836  -8.280  -3.483  1.00 84.86           N  
ATOM   3454  H   GLY A 218       4.676  -8.452  -2.950  1.00 84.86           H  
ATOM   3455  CA  GLY A 218       2.640  -7.854  -2.765  1.00 84.86           C  
ATOM   3456  HA2 GLY A 218       1.765  -8.354  -3.181  1.00 84.86           H  
ATOM   3457  HA3 GLY A 218       2.743  -8.138  -1.718  1.00 84.86           H  
ATOM   3458  C   GLY A 218       2.450  -6.339  -2.832  1.00 84.86           C  
ATOM   3459  O   GLY A 218       1.323  -5.875  -2.994  1.00 84.86           O  
ATOM   3460  N   MET A 219       3.558  -5.604  -2.720  1.00 87.87           N  
ATOM   3461  H   MET A 219       4.432  -6.103  -2.631  1.00 87.87           H  
ATOM   3462  CA  MET A 219       3.666  -4.145  -2.741  1.00 87.87           C  
ATOM   3463  HA  MET A 219       2.952  -3.735  -3.455  1.00 87.87           H  
ATOM   3464  C   MET A 219       5.087  -3.751  -3.166  1.00 87.87           C  
ATOM   3465  CB  MET A 219       3.354  -3.607  -1.330  1.00 87.87           C  
ATOM   3466  HB2 MET A 219       2.274  -3.513  -1.212  1.00 87.87           H  
ATOM   3467  HB3 MET A 219       3.711  -4.325  -0.592  1.00 87.87           H  
ATOM   3468  O   MET A 219       6.037  -4.472  -2.851  1.00 87.87           O  
ATOM   3469  CG  MET A 219       4.020  -2.268  -1.002  1.00 87.87           C  
ATOM   3470  HG2 MET A 219       3.635  -1.487  -1.657  1.00 87.87           H  
ATOM   3471  HG3 MET A 219       5.095  -2.351  -1.162  1.00 87.87           H  
ATOM   3472  SD  MET A 219       3.857  -1.794   0.718  1.00 87.87           S  
ATOM   3473  CE  MET A 219       5.025  -0.416   0.722  1.00 87.87           C  
ATOM   3474  HE1 MET A 219       4.985   0.104   1.679  1.00 87.87           H  
ATOM   3475  HE2 MET A 219       4.754   0.271  -0.081  1.00 87.87           H  
ATOM   3476  HE3 MET A 219       6.037  -0.785   0.553  1.00 87.87           H  
ATOM   3477  N   VAL A 220       5.241  -2.570  -3.774  1.00 93.73           N  
ATOM   3478  H   VAL A 220       4.415  -2.033  -3.995  1.00 93.73           H  
ATOM   3479  CA  VAL A 220       6.546  -1.906  -3.898  1.00 93.73           C  
ATOM   3480  HA  VAL A 220       7.155  -2.240  -3.058  1.00 93.73           H  
ATOM   3481  C   VAL A 220       6.454  -0.383  -3.788  1.00 93.73           C  
ATOM   3482  CB  VAL A 220       7.285  -2.350  -5.174  1.00 93.73           C  
ATOM   3483  HB  VAL A 220       7.392  -3.434  -5.121  1.00 93.73           H  
ATOM   3484  O   VAL A 220       5.531   0.249  -4.307  1.00 93.73           O  
ATOM   3485  CG1 VAL A 220       6.534  -2.029  -6.469  1.00 93.73           C  
ATOM   3486 HG11 VAL A 220       5.589  -2.573  -6.478  1.00 93.73           H  
ATOM   3487 HG12 VAL A 220       6.361  -0.957  -6.560  1.00 93.73           H  
ATOM   3488 HG13 VAL A 220       7.116  -2.368  -7.326  1.00 93.73           H  
ATOM   3489  CG2 VAL A 220       8.695  -1.757  -5.239  1.00 93.73           C  
ATOM   3490 HG21 VAL A 220       9.177  -1.832  -4.264  1.00 93.73           H  
ATOM   3491 HG22 VAL A 220       9.302  -2.321  -5.947  1.00 93.73           H  
ATOM   3492 HG23 VAL A 220       8.662  -0.709  -5.539  1.00 93.73           H  
ATOM   3493  N   GLU A 221       7.450   0.216  -3.144  1.00 94.02           N  
ATOM   3494  H   GLU A 221       8.130  -0.370  -2.682  1.00 94.02           H  
ATOM   3495  CA  GLU A 221       7.708   1.651  -3.135  1.00 94.02           C  
ATOM   3496  HA  GLU A 221       7.081   2.134  -3.884  1.00 94.02           H  
ATOM   3497  C   GLU A 221       9.163   1.946  -3.475  1.00 94.02           C  
ATOM   3498  CB  GLU A 221       7.388   2.250  -1.766  1.00 94.02           C  
ATOM   3499  HB2 GLU A 221       7.742   1.590  -0.974  1.00 94.02           H  
ATOM   3500  HB3 GLU A 221       7.893   3.212  -1.674  1.00 94.02           H  
ATOM   3501  O   GLU A 221      10.068   1.472  -2.801  1.00 94.02           O  
ATOM   3502  CG  GLU A 221       5.890   2.480  -1.633  1.00 94.02           C  
ATOM   3503  HG2 GLU A 221       5.586   3.218  -2.375  1.00 94.02           H  
ATOM   3504  HG3 GLU A 221       5.352   1.553  -1.833  1.00 94.02           H  
ATOM   3505  CD  GLU A 221       5.529   3.003  -0.251  1.00 94.02           C  
ATOM   3506  OE1 GLU A 221       4.435   2.626   0.214  1.00 94.02           O  
ATOM   3507  OE2 GLU A 221       6.229   3.901   0.266  1.00 94.02           O  
ATOM   3508  N   MET A 222       9.387   2.796  -4.473  1.00 97.31           N  
ATOM   3509  H   MET A 222       8.580   3.208  -4.919  1.00 97.31           H  
ATOM   3510  CA  MET A 222      10.695   3.375  -4.775  1.00 97.31           C  
ATOM   3511  HA  MET A 222      11.483   2.806  -4.281  1.00 97.31           H  
ATOM   3512  C   MET A 222      10.700   4.808  -4.253  1.00 97.31           C  
ATOM   3513  CB  MET A 222      10.930   3.315  -6.286  1.00 97.31           C  
ATOM   3514  HB2 MET A 222      10.212   3.985  -6.759  1.00 97.31           H  
ATOM   3515  HB3 MET A 222      10.734   2.300  -6.633  1.00 97.31           H  
ATOM   3516  O   MET A 222       9.780   5.584  -4.540  1.00 97.31           O  
ATOM   3517  CG  MET A 222      12.319   3.723  -6.786  1.00 97.31           C  
ATOM   3518  HG2 MET A 222      13.064   2.994  -6.466  1.00 97.31           H  
ATOM   3519  HG3 MET A 222      12.586   4.703  -6.392  1.00 97.31           H  
ATOM   3520  SD  MET A 222      12.275   3.780  -8.600  1.00 97.31           S  
ATOM   3521  CE  MET A 222      13.959   4.200  -9.098  1.00 97.31           C  
ATOM   3522  HE1 MET A 222      13.976   4.391 -10.171  1.00 97.31           H  
ATOM   3523  HE2 MET A 222      14.615   3.354  -8.897  1.00 97.31           H  
ATOM   3524  HE3 MET A 222      14.292   5.099  -8.580  1.00 97.31           H  
ATOM   3525  N   LYS A 223      11.717   5.176  -3.478  1.00 95.90           N  
ATOM   3526  H   LYS A 223      12.413   4.483  -3.244  1.00 95.90           H  
ATOM   3527  CA  LYS A 223      11.818   6.492  -2.847  1.00 95.90           C  
ATOM   3528  HA  LYS A 223      11.301   7.208  -3.485  1.00 95.90           H  
ATOM   3529  C   LYS A 223      13.253   6.970  -2.747  1.00 95.90           C  
ATOM   3530  CB  LYS A 223      11.105   6.465  -1.489  1.00 95.90           C  
ATOM   3531  HB2 LYS A 223      10.080   6.143  -1.672  1.00 95.90           H  
ATOM   3532  HB3 LYS A 223      11.072   7.472  -1.073  1.00 95.90           H  
ATOM   3533  O   LYS A 223      14.181   6.176  -2.675  1.00 95.90           O  
ATOM   3534  CG  LYS A 223      11.720   5.518  -0.454  1.00 95.90           C  
ATOM   3535  HG2 LYS A 223      11.911   4.546  -0.909  1.00 95.90           H  
ATOM   3536  HG3 LYS A 223      12.655   5.925  -0.069  1.00 95.90           H  
ATOM   3537  CD  LYS A 223      10.706   5.328   0.674  1.00 95.90           C  
ATOM   3538  HD2 LYS A 223      10.516   6.260   1.207  1.00 95.90           H  
ATOM   3539  HD3 LYS A 223       9.769   4.981   0.237  1.00 95.90           H  
ATOM   3540  CE  LYS A 223      11.199   4.266   1.639  1.00 95.90           C  
ATOM   3541  HE2 LYS A 223      11.623   3.448   1.056  1.00 95.90           H  
ATOM   3542  HE3 LYS A 223      11.980   4.663   2.287  1.00 95.90           H  
ATOM   3543  NZ  LYS A 223      10.072   3.727   2.430  1.00 95.90           N  
ATOM   3544  HZ1 LYS A 223       9.790   4.320   3.197  1.00 95.90           H  
ATOM   3545  HZ2 LYS A 223       9.271   3.525   1.849  1.00 95.90           H  
ATOM   3546  HZ3 LYS A 223      10.363   2.826   2.784  1.00 95.90           H  
ATOM   3547  N   ILE A 224      13.429   8.284  -2.740  1.00 95.82           N  
ATOM   3548  H   ILE A 224      12.606   8.866  -2.788  1.00 95.82           H  
ATOM   3549  CA  ILE A 224      14.742   8.926  -2.799  1.00 95.82           C  
ATOM   3550  HA  ILE A 224      15.504   8.169  -2.611  1.00 95.82           H  
ATOM   3551  C   ILE A 224      14.895   9.968  -1.709  1.00 95.82           C  
ATOM   3552  CB  ILE A 224      15.023   9.516  -4.193  1.00 95.82           C  
ATOM   3553  HB  ILE A 224      16.024   9.948  -4.185  1.00 95.82           H  
ATOM   3554  O   ILE A 224      13.927  10.594  -1.279  1.00 95.82           O  
ATOM   3555  CG1 ILE A 224      14.017  10.624  -4.565  1.00 95.82           C  
ATOM   3556 HG12 ILE A 224      14.050  11.414  -3.815  1.00 95.82           H  
ATOM   3557 HG13 ILE A 224      13.009  10.208  -4.575  1.00 95.82           H  
ATOM   3558  CG2 ILE A 224      15.021   8.369  -5.208  1.00 95.82           C  
ATOM   3559 HG21 ILE A 224      15.336   8.740  -6.183  1.00 95.82           H  
ATOM   3560 HG22 ILE A 224      15.731   7.601  -4.901  1.00 95.82           H  
ATOM   3561 HG23 ILE A 224      14.031   7.926  -5.310  1.00 95.82           H  
ATOM   3562  CD1 ILE A 224      14.284  11.277  -5.921  1.00 95.82           C  
ATOM   3563 HD11 ILE A 224      15.236  11.807  -5.903  1.00 95.82           H  
ATOM   3564 HD12 ILE A 224      14.282  10.543  -6.726  1.00 95.82           H  
ATOM   3565 HD13 ILE A 224      13.472  11.975  -6.127  1.00 95.82           H  
ATOM   3566  N   ARG A 225      16.121  10.175  -1.251  1.00 91.57           N  
ATOM   3567  H   ARG A 225      16.868   9.607  -1.623  1.00 91.57           H  
ATOM   3568  CA  ARG A 225      16.429  11.143  -0.202  1.00 91.57           C  
ATOM   3569  HA  ARG A 225      15.656  11.912  -0.181  1.00 91.57           H  
ATOM   3570  C   ARG A 225      17.751  11.811  -0.517  1.00 91.57           C  
ATOM   3571  CB  ARG A 225      16.417  10.406   1.142  1.00 91.57           C  
ATOM   3572  HB2 ARG A 225      17.147   9.598   1.117  1.00 91.57           H  
ATOM   3573  HB3 ARG A 225      15.427   9.968   1.265  1.00 91.57           H  
ATOM   3574  O   ARG A 225      18.685  11.168  -0.977  1.00 91.57           O  
ATOM   3575  CG  ARG A 225      16.691  11.298   2.356  1.00 91.57           C  
ATOM   3576  HG2 ARG A 225      16.092  12.206   2.292  1.00 91.57           H  
ATOM   3577  HG3 ARG A 225      17.743  11.584   2.377  1.00 91.57           H  
ATOM   3578  CD  ARG A 225      16.337  10.542   3.644  1.00 91.57           C  
ATOM   3579  HD2 ARG A 225      16.347  11.243   4.479  1.00 91.57           H  
ATOM   3580  HD3 ARG A 225      15.333  10.126   3.557  1.00 91.57           H  
ATOM   3581  NE  ARG A 225      17.295   9.455   3.885  1.00 91.57           N  
ATOM   3582  HE  ARG A 225      17.869   9.174   3.103  1.00 91.57           H  
ATOM   3583  NH1 ARG A 225      16.635   8.716   5.953  1.00 91.57           N  
ATOM   3584 HH11 ARG A 225      15.811   9.298   5.912  1.00 91.57           H  
ATOM   3585 HH12 ARG A 225      16.700   8.021   6.683  1.00 91.57           H  
ATOM   3586  NH2 ARG A 225      18.339   7.739   4.920  1.00 91.57           N  
ATOM   3587 HH21 ARG A 225      18.337   7.002   5.610  1.00 91.57           H  
ATOM   3588 HH22 ARG A 225      18.867   7.637   4.065  1.00 91.57           H  
ATOM   3589  CZ  ARG A 225      17.400   8.633   4.912  1.00 91.57           C  
ATOM   3590  N   ARG A 226      17.841  13.117  -0.279  1.00 88.10           N  
ATOM   3591  H   ARG A 226      17.039  13.597   0.104  1.00 88.10           H  
ATOM   3592  CA  ARG A 226      19.098  13.840  -0.474  1.00 88.10           C  
ATOM   3593  HA  ARG A 226      19.479  13.601  -1.467  1.00 88.10           H  
ATOM   3594  C   ARG A 226      20.122  13.356   0.554  1.00 88.10           C  
ATOM   3595  CB  ARG A 226      18.846  15.347  -0.398  1.00 88.10           C  
ATOM   3596  HB2 ARG A 226      17.981  15.593  -1.013  1.00 88.10           H  
ATOM   3597  HB3 ARG A 226      18.633  15.629   0.633  1.00 88.10           H  
ATOM   3598  O   ARG A 226      19.812  13.295   1.747  1.00 88.10           O  
ATOM   3599  CG  ARG A 226      20.052  16.138  -0.918  1.00 88.10           C  
ATOM   3600  HG2 ARG A 226      20.937  15.907  -0.326  1.00 88.10           H  
ATOM   3601  HG3 ARG A 226      20.237  15.870  -1.958  1.00 88.10           H  
ATOM   3602  CD  ARG A 226      19.760  17.635  -0.820  1.00 88.10           C  
ATOM   3603  HD2 ARG A 226      18.852  17.853  -1.383  1.00 88.10           H  
ATOM   3604  HD3 ARG A 226      19.591  17.877   0.229  1.00 88.10           H  
ATOM   3605  NE  ARG A 226      20.871  18.438  -1.363  1.00 88.10           N  
ATOM   3606  HE  ARG A 226      21.444  17.990  -2.063  1.00 88.10           H  
ATOM   3607  NH1 ARG A 226      20.474  20.349  -0.166  1.00 88.10           N  
ATOM   3608 HH11 ARG A 226      20.710  21.310   0.035  1.00 88.10           H  
ATOM   3609 HH12 ARG A 226      19.783  19.851   0.377  1.00 88.10           H  
ATOM   3610  NH2 ARG A 226      22.049  20.355  -1.736  1.00 88.10           N  
ATOM   3611 HH21 ARG A 226      22.508  19.922  -2.525  1.00 88.10           H  
ATOM   3612 HH22 ARG A 226      22.130  21.357  -1.642  1.00 88.10           H  
ATOM   3613  CZ  ARG A 226      21.129  19.702  -1.087  1.00 88.10           C  
ATOM   3614  N   GLN A 227      21.334  13.050   0.108  1.00 86.18           N  
ATOM   3615  H   GLN A 227      21.530  13.136  -0.880  1.00 86.18           H  
ATOM   3616  CA  GLN A 227      22.438  12.741   1.007  1.00 86.18           C  
ATOM   3617  HA  GLN A 227      22.107  11.986   1.721  1.00 86.18           H  
ATOM   3618  C   GLN A 227      22.858  13.995   1.786  1.00 86.18           C  
ATOM   3619  CB  GLN A 227      23.635  12.175   0.238  1.00 86.18           C  
ATOM   3620  HB2 GLN A 227      24.462  12.078   0.941  1.00 86.18           H  
ATOM   3621  HB3 GLN A 227      23.932  12.891  -0.528  1.00 86.18           H  
ATOM   3622  O   GLN A 227      22.741  15.130   1.308  1.00 86.18           O  
ATOM   3623  CG  GLN A 227      23.406  10.801  -0.423  1.00 86.18           C  
ATOM   3624  HG2 GLN A 227      22.597  10.873  -1.149  1.00 86.18           H  
ATOM   3625  HG3 GLN A 227      23.140  10.057   0.327  1.00 86.18           H  
ATOM   3626  CD  GLN A 227      24.683  10.350  -1.137  1.00 86.18           C  
ATOM   3627  NE2 GLN A 227      24.593   9.704  -2.272  1.00 86.18           N  
ATOM   3628 HE21 GLN A 227      23.776   9.151  -2.490  1.00 86.18           H  
ATOM   3629 HE22 GLN A 227      25.438   9.459  -2.768  1.00 86.18           H  
ATOM   3630  OE1 GLN A 227      25.785  10.664  -0.715  1.00 86.18           O  
ATOM   3631  N   LYS A 228      23.394  13.790   2.991  1.00 74.76           N  
ATOM   3632  H   LYS A 228      23.563  12.834   3.271  1.00 74.76           H  
ATOM   3633  CA  LYS A 228      24.098  14.858   3.703  1.00 74.76           C  
ATOM   3634  HA  LYS A 228      23.493  15.764   3.661  1.00 74.76           H  
ATOM   3635  C   LYS A 228      25.426  15.106   2.984  1.00 74.76           C  
ATOM   3636  CB  LYS A 228      24.333  14.483   5.170  1.00 74.76           C  
ATOM   3637  HB2 LYS A 228      24.830  13.515   5.231  1.00 74.76           H  
ATOM   3638  HB3 LYS A 228      24.983  15.234   5.620  1.00 74.76           H  
ATOM   3639  O   LYS A 228      26.133  14.134   2.724  1.00 74.76           O  
ATOM   3640  CG  LYS A 228      23.009  14.444   5.942  1.00 74.76           C  
ATOM   3641  HG2 LYS A 228      22.505  15.404   5.822  1.00 74.76           H  
ATOM   3642  HG3 LYS A 228      22.370  13.658   5.541  1.00 74.76           H  
ATOM   3643  CD  LYS A 228      23.247  14.191   7.433  1.00 74.76           C  
ATOM   3644  HD2 LYS A 228      23.687  13.205   7.579  1.00 74.76           H  
ATOM   3645  HD3 LYS A 228      23.924  14.954   7.817  1.00 74.76           H  
ATOM   3646  CE  LYS A 228      21.899  14.289   8.151  1.00 74.76           C  
ATOM   3647  HE2 LYS A 228      21.257  13.467   7.836  1.00 74.76           H  
ATOM   3648  HE3 LYS A 228      21.420  15.217   7.836  1.00 74.76           H  
ATOM   3649  NZ  LYS A 228      22.052  14.318   9.623  1.00 74.76           N  
ATOM   3650  HZ1 LYS A 228      21.156  14.521  10.043  1.00 74.76           H  
ATOM   3651  HZ2 LYS A 228      22.441  13.462   9.991  1.00 74.76           H  
ATOM   3652  HZ3 LYS A 228      22.645  15.097   9.870  1.00 74.76           H  
ATOM   3653  N   PRO A 229      25.790  16.355   2.655  1.00 64.75           N  
ATOM   3654  CA  PRO A 229      27.094  16.617   2.075  1.00 64.75           C  
ATOM   3655  HA  PRO A 229      27.168  16.057   1.143  1.00 64.75           H  
ATOM   3656  C   PRO A 229      28.190  16.169   3.048  1.00 64.75           C  
ATOM   3657  CB  PRO A 229      27.154  18.111   1.772  1.00 64.75           C  
ATOM   3658  HB2 PRO A 229      26.907  18.272   0.722  1.00 64.75           H  
ATOM   3659  HB3 PRO A 229      28.130  18.541   1.998  1.00 64.75           H  
ATOM   3660  O   PRO A 229      28.022  16.310   4.265  1.00 64.75           O  
ATOM   3661  CG  PRO A 229      26.060  18.710   2.645  1.00 64.75           C  
ATOM   3662  HG2 PRO A 229      25.614  19.558   2.125  1.00 64.75           H  
ATOM   3663  HG3 PRO A 229      26.478  19.012   3.606  1.00 64.75           H  
ATOM   3664  CD  PRO A 229      25.052  17.582   2.855  1.00 64.75           C  
ATOM   3665  HD2 PRO A 229      24.630  17.641   3.858  1.00 64.75           H  
ATOM   3666  HD3 PRO A 229      24.267  17.638   2.102  1.00 64.75           H  
ATOM   3667  N   PRO A 230      29.306  15.632   2.532  1.00 57.60           N  
ATOM   3668  CA  PRO A 230      30.426  15.239   3.368  1.00 57.60           C  
ATOM   3669  HA  PRO A 230      30.108  14.458   4.059  1.00 57.60           H  
ATOM   3670  C   PRO A 230      30.920  16.449   4.167  1.00 57.60           C  
ATOM   3671  CB  PRO A 230      31.477  14.666   2.411  1.00 57.60           C  
ATOM   3672  HB2 PRO A 230      32.495  14.902   2.722  1.00 57.60           H  
ATOM   3673  HB3 PRO A 230      31.347  13.586   2.341  1.00 57.60           H  
ATOM   3674  O   PRO A 230      31.115  17.540   3.623  1.00 57.60           O  
ATOM   3675  CG  PRO A 230      31.132  15.299   1.063  1.00 57.60           C  
ATOM   3676  HG2 PRO A 230      31.580  16.290   1.002  1.00 57.60           H  
ATOM   3677  HG3 PRO A 230      31.453  14.679   0.226  1.00 57.60           H  
ATOM   3678  CD  PRO A 230      29.615  15.430   1.126  1.00 57.60           C  
ATOM   3679  HD2 PRO A 230      29.151  14.504   0.786  1.00 57.60           H  
ATOM   3680  HD3 PRO A 230      29.291  16.268   0.508  1.00 57.60           H  
ATOM   3681  N   ILE A 231      31.117  16.256   5.472  1.00 50.86           N  
ATOM   3682  H   ILE A 231      30.935  15.340   5.855  1.00 50.86           H  
ATOM   3683  CA  ILE A 231      31.761  17.251   6.328  1.00 50.86           C  
ATOM   3684  HA  ILE A 231      31.284  18.220   6.177  1.00 50.86           H  
ATOM   3685  C   ILE A 231      33.213  17.330   5.856  1.00 50.86           C  
ATOM   3686  CB  ILE A 231      31.650  16.867   7.826  1.00 50.86           C  
ATOM   3687  HB  ILE A 231      32.145  15.907   7.974  1.00 50.86           H  
ATOM   3688  O   ILE A 231      34.005  16.443   6.165  1.00 50.86           O  
ATOM   3689  CG1 ILE A 231      30.172  16.718   8.261  1.00 50.86           C  
ATOM   3690 HG12 ILE A 231      29.660  16.036   7.581  1.00 50.86           H  
ATOM   3691 HG13 ILE A 231      29.674  17.686   8.197  1.00 50.86           H  
ATOM   3692  CG2 ILE A 231      32.363  17.921   8.699  1.00 50.86           C  
ATOM   3693 HG21 ILE A 231      31.870  18.888   8.599  1.00 50.86           H  
ATOM   3694 HG22 ILE A 231      32.355  17.614   9.745  1.00 50.86           H  
ATOM   3695 HG23 ILE A 231      33.407  18.018   8.401  1.00 50.86           H  
ATOM   3696  CD1 ILE A 231      29.989  16.152   9.676  1.00 50.86           C  
ATOM   3697 HD11 ILE A 231      30.335  16.866  10.423  1.00 50.86           H  
ATOM   3698 HD12 ILE A 231      28.931  15.957   9.850  1.00 50.86           H  
ATOM   3699 HD13 ILE A 231      30.542  15.217   9.777  1.00 50.86           H  
ATOM   3700  N   LYS A 232      33.568  18.359   5.080  1.00 47.45           N  
ATOM   3701  H   LYS A 232      32.847  18.985   4.750  1.00 47.45           H  
ATOM   3702  CA  LYS A 232      34.967  18.604   4.714  1.00 47.45           C  
ATOM   3703  HA  LYS A 232      35.388  17.698   4.277  1.00 47.45           H  
ATOM   3704  C   LYS A 232      35.749  18.900   5.993  1.00 47.45           C  
ATOM   3705  CB  LYS A 232      35.102  19.744   3.688  1.00 47.45           C  
ATOM   3706  HB2 LYS A 232      36.161  19.986   3.602  1.00 47.45           H  
ATOM   3707  HB3 LYS A 232      34.583  20.632   4.051  1.00 47.45           H  
ATOM   3708  O   LYS A 232      35.639  19.987   6.557  1.00 47.45           O  
ATOM   3709  CG  LYS A 232      34.575  19.370   2.292  1.00 47.45           C  
ATOM   3710  HG2 LYS A 232      33.488  19.289   2.317  1.00 47.45           H  
ATOM   3711  HG3 LYS A 232      34.996  18.409   1.997  1.00 47.45           H  
ATOM   3712  CD  LYS A 232      34.996  20.433   1.264  1.00 47.45           C  
ATOM   3713  HD2 LYS A 232      34.563  21.396   1.537  1.00 47.45           H  
ATOM   3714  HD3 LYS A 232      36.082  20.519   1.287  1.00 47.45           H  
ATOM   3715  CE  LYS A 232      34.557  20.047  -0.154  1.00 47.45           C  
ATOM   3716  HE2 LYS A 232      33.469  20.093  -0.216  1.00 47.45           H  
ATOM   3717  HE3 LYS A 232      34.864  19.017  -0.335  1.00 47.45           H  
ATOM   3718  NZ  LYS A 232      35.184  20.935  -1.168  1.00 47.45           N  
ATOM   3719  HZ1 LYS A 232      34.929  20.657  -2.105  1.00 47.45           H  
ATOM   3720  HZ2 LYS A 232      36.189  20.868  -1.100  1.00 47.45           H  
ATOM   3721  HZ3 LYS A 232      34.930  21.901  -1.024  1.00 47.45           H  
ATOM   3722  N   THR A 233      36.521  17.931   6.472  1.00 41.12           N  
ATOM   3723  H   THR A 233      36.477  17.018   6.043  1.00 41.12           H  
ATOM   3724  CA  THR A 233      37.515  18.122   7.533  1.00 41.12           C  
ATOM   3725  HA  THR A 233      37.133  18.842   8.257  1.00 41.12           H  
ATOM   3726  C   THR A 233      38.784  18.720   6.938  1.00 41.12           C  
ATOM   3727  CB  THR A 233      37.821  16.814   8.281  1.00 41.12           C  
ATOM   3728  HB  THR A 233      38.670  16.965   8.947  1.00 41.12           H  
ATOM   3729  O   THR A 233      39.854  18.138   7.043  1.00 41.12           O  
ATOM   3730  CG2 THR A 233      36.639  16.350   9.129  1.00 41.12           C  
ATOM   3731 HG21 THR A 233      36.921  15.448   9.671  1.00 41.12           H  
ATOM   3732 HG22 THR A 233      36.363  17.128   9.841  1.00 41.12           H  
ATOM   3733 HG23 THR A 233      35.788  16.123   8.488  1.00 41.12           H  
ATOM   3734  OG1 THR A 233      38.122  15.794   7.363  1.00 41.12           O  
ATOM   3735  HG1 THR A 233      38.970  16.008   6.967  1.00 41.12           H  
ATOM   3736  N   GLU A 234      38.676  19.876   6.293  1.00 40.65           N  
ATOM   3737  H   GLU A 234      37.776  20.330   6.226  1.00 40.65           H  
ATOM   3738  CA  GLU A 234      39.846  20.635   5.863  1.00 40.65           C  
ATOM   3739  HA  GLU A 234      40.750  20.157   6.240  1.00 40.65           H  
ATOM   3740  C   GLU A 234      39.789  22.017   6.506  1.00 40.65           C  
ATOM   3741  CB  GLU A 234      39.995  20.652   4.337  1.00 40.65           C  
ATOM   3742  HB2 GLU A 234      39.022  20.827   3.877  1.00 40.65           H  
ATOM   3743  HB3 GLU A 234      40.670  21.462   4.061  1.00 40.65           H  
ATOM   3744  O   GLU A 234      38.813  22.753   6.383  1.00 40.65           O  
ATOM   3745  CG  GLU A 234      40.599  19.321   3.849  1.00 40.65           C  
ATOM   3746  HG2 GLU A 234      41.557  19.171   4.347  1.00 40.65           H  
ATOM   3747  HG3 GLU A 234      39.933  18.508   4.142  1.00 40.65           H  
ATOM   3748  CD  GLU A 234      40.805  19.263   2.330  1.00 40.65           C  
ATOM   3749  OE1 GLU A 234      41.445  18.288   1.884  1.00 40.65           O  
ATOM   3750  OE2 GLU A 234      40.267  20.153   1.629  1.00 40.65           O  
ATOM   3751  N   ASN A 235      40.865  22.319   7.232  1.00 40.92           N  
ATOM   3752  H   ASN A 235      41.625  21.658   7.164  1.00 40.92           H  
ATOM   3753  CA  ASN A 235      41.197  23.581   7.888  1.00 40.92           C  
ATOM   3754  HA  ASN A 235      42.223  23.455   8.233  1.00 40.92           H  
ATOM   3755  C   ASN A 235      40.400  23.909   9.161  1.00 40.92           C  
ATOM   3756  CB  ASN A 235      41.294  24.688   6.824  1.00 40.92           C  
ATOM   3757  HB2 ASN A 235      41.634  25.618   7.279  1.00 40.92           H  
ATOM   3758  HB3 ASN A 235      40.316  24.860   6.374  1.00 40.92           H  
ATOM   3759  O   ASN A 235      39.349  24.547   9.162  1.00 40.92           O  
ATOM   3760  CG  ASN A 235      42.294  24.292   5.748  1.00 40.92           C  
ATOM   3761  ND2 ASN A 235      42.117  24.728   4.526  1.00 40.92           N  
ATOM   3762 HD21 ASN A 235      41.312  25.283   4.275  1.00 40.92           H  
ATOM   3763 HD22 ASN A 235      42.783  24.402   3.841  1.00 40.92           H  
ATOM   3764  OD1 ASN A 235      43.241  23.567   6.004  1.00 40.92           O  
ATOM   3765  N   LYS A 236      41.011  23.549  10.301  1.00 42.87           N  
ATOM   3766  H   LYS A 236      41.885  23.055  10.191  1.00 42.87           H  
ATOM   3767  CA  LYS A 236      40.593  23.867  11.680  1.00 42.87           C  
ATOM   3768  HA  LYS A 236      39.614  23.418  11.848  1.00 42.87           H  
ATOM   3769  C   LYS A 236      40.387  25.364  11.986  1.00 42.87           C  
ATOM   3770  CB  LYS A 236      41.612  23.254  12.675  1.00 42.87           C  
ATOM   3771  HB2 LYS A 236      42.610  23.273  12.236  1.00 42.87           H  
ATOM   3772  HB3 LYS A 236      41.656  23.866  13.575  1.00 42.87           H  
ATOM   3773  O   LYS A 236      39.992  25.657  13.109  1.00 42.87           O  
ATOM   3774  CG  LYS A 236      41.265  21.822  13.118  1.00 42.87           C  
ATOM   3775  HG2 LYS A 236      41.255  21.164  12.249  1.00 42.87           H  
ATOM   3776  HG3 LYS A 236      40.276  21.820  13.578  1.00 42.87           H  
ATOM   3777  CD  LYS A 236      42.299  21.311  14.139  1.00 42.87           C  
ATOM   3778  HD2 LYS A 236      43.277  21.287  13.657  1.00 42.87           H  
ATOM   3779  HD3 LYS A 236      42.346  22.005  14.978  1.00 42.87           H  
ATOM   3780  CE  LYS A 236      41.959  19.906  14.665  1.00 42.87           C  
ATOM   3781  HE2 LYS A 236      41.853  19.235  13.812  1.00 42.87           H  
ATOM   3782  HE3 LYS A 236      41.003  19.947  15.187  1.00 42.87           H  
ATOM   3783  NZ  LYS A 236      43.018  19.391  15.577  1.00 42.87           N  
ATOM   3784  HZ1 LYS A 236      43.150  19.999  16.372  1.00 42.87           H  
ATOM   3785  HZ2 LYS A 236      42.798  18.465  15.913  1.00 42.87           H  
ATOM   3786  HZ3 LYS A 236      43.902  19.331  15.093  1.00 42.87           H  
ATOM   3787  N   HIS A 237      40.580  26.291  11.045  1.00 45.54           N  
ATOM   3788  H   HIS A 237      40.825  25.994  10.112  1.00 45.54           H  
ATOM   3789  CA  HIS A 237      40.494  27.727  11.327  1.00 45.54           C  
ATOM   3790  HA  HIS A 237      40.396  27.845  12.406  1.00 45.54           H  
ATOM   3791  C   HIS A 237      39.244  28.469  10.836  1.00 45.54           C  
ATOM   3792  CB  HIS A 237      41.824  28.412  10.981  1.00 45.54           C  
ATOM   3793  HB2 HIS A 237      42.221  28.026  10.043  1.00 45.54           H  
ATOM   3794  HB3 HIS A 237      41.663  29.484  10.866  1.00 45.54           H  
ATOM   3795  O   HIS A 237      39.004  29.547  11.355  1.00 45.54           O  
ATOM   3796  CG  HIS A 237      42.817  28.214  12.100  1.00 45.54           C  
ATOM   3797  CD2 HIS A 237      43.998  27.524  12.060  1.00 45.54           C  
ATOM   3798  HD2 HIS A 237      44.426  27.042  11.194  1.00 45.54           H  
ATOM   3799  ND1 HIS A 237      42.648  28.651  13.396  1.00 45.54           N  
ATOM   3800  HD1 HIS A 237      41.916  29.264  13.725  1.00 45.54           H  
ATOM   3801  CE1 HIS A 237      43.696  28.229  14.120  1.00 45.54           C  
ATOM   3802  HE1 HIS A 237      43.863  28.448  15.165  1.00 45.54           H  
ATOM   3803  NE2 HIS A 237      44.534  27.519  13.352  1.00 45.54           N  
ATOM   3804  N   ASN A 238      38.374  27.900   9.988  1.00 41.31           N  
ATOM   3805  H   ASN A 238      38.593  26.996   9.593  1.00 41.31           H  
ATOM   3806  CA  ASN A 238      37.119  28.569   9.577  1.00 41.31           C  
ATOM   3807  HA  ASN A 238      36.915  29.391  10.262  1.00 41.31           H  
ATOM   3808  C   ASN A 238      35.888  27.661   9.748  1.00 41.31           C  
ATOM   3809  CB  ASN A 238      37.282  29.189   8.172  1.00 41.31           C  
ATOM   3810  HB2 ASN A 238      37.925  28.563   7.554  1.00 41.31           H  
ATOM   3811  HB3 ASN A 238      36.309  29.252   7.684  1.00 41.31           H  
ATOM   3812  O   ASN A 238      35.140  27.371   8.816  1.00 41.31           O  
ATOM   3813  CG  ASN A 238      37.822  30.612   8.197  1.00 41.31           C  
ATOM   3814  ND2 ASN A 238      38.114  31.178   7.052  1.00 41.31           N  
ATOM   3815 HD21 ASN A 238      38.434  32.134   7.112  1.00 41.31           H  
ATOM   3816 HD22 ASN A 238      37.975  30.700   6.173  1.00 41.31           H  
ATOM   3817  OD1 ASN A 238      37.959  31.255   9.218  1.00 41.31           O  
ATOM   3818  N   LYS A 239      35.690  27.176  10.978  1.00 40.25           N  
ATOM   3819  H   LYS A 239      36.330  27.496  11.691  1.00 40.25           H  
ATOM   3820  CA  LYS A 239      34.677  26.170  11.341  1.00 40.25           C  
ATOM   3821  HA  LYS A 239      34.671  25.425  10.545  1.00 40.25           H  
ATOM   3822  C   LYS A 239      33.221  26.666  11.408  1.00 40.25           C  
ATOM   3823  CB  LYS A 239      35.097  25.488  12.663  1.00 40.25           C  
ATOM   3824  HB2 LYS A 239      35.972  25.985  13.081  1.00 40.25           H  
ATOM   3825  HB3 LYS A 239      34.298  25.578  13.398  1.00 40.25           H  
ATOM   3826  O   LYS A 239      32.354  25.853  11.725  1.00 40.25           O  
ATOM   3827  CG  LYS A 239      35.425  24.002  12.463  1.00 40.25           C  
ATOM   3828  HG2 LYS A 239      36.276  23.909  11.789  1.00 40.25           H  
ATOM   3829  HG3 LYS A 239      34.563  23.500  12.023  1.00 40.25           H  
ATOM   3830  CD  LYS A 239      35.758  23.347  13.809  1.00 40.25           C  
ATOM   3831  HD2 LYS A 239      34.896  23.441  14.468  1.00 40.25           H  
ATOM   3832  HD3 LYS A 239      36.607  23.865  14.256  1.00 40.25           H  
ATOM   3833  CE  LYS A 239      36.103  21.867  13.614  1.00 40.25           C  
ATOM   3834  HE2 LYS A 239      35.277  21.387  13.089  1.00 40.25           H  
ATOM   3835  HE3 LYS A 239      36.987  21.796  12.980  1.00 40.25           H  
ATOM   3836  NZ  LYS A 239      36.338  21.198  14.919  1.00 40.25           N  
ATOM   3837  HZ1 LYS A 239      35.507  21.257  15.491  1.00 40.25           H  
ATOM   3838  HZ2 LYS A 239      36.560  20.222  14.785  1.00 40.25           H  
ATOM   3839  HZ3 LYS A 239      37.091  21.651  15.416  1.00 40.25           H  
ATOM   3840  N   SER A 240      32.914  27.941  11.172  1.00 44.13           N  
ATOM   3841  H   SER A 240      33.624  28.594  10.875  1.00 44.13           H  
ATOM   3842  CA  SER A 240      31.612  28.482  11.594  1.00 44.13           C  
ATOM   3843  HA  SER A 240      31.248  27.884  12.430  1.00 44.13           H  
ATOM   3844  C   SER A 240      30.491  28.437  10.556  1.00 44.13           C  
ATOM   3845  CB  SER A 240      31.768  29.888  12.166  1.00 44.13           C  
ATOM   3846  HB2 SER A 240      32.436  29.852  13.027  1.00 44.13           H  
ATOM   3847  HB3 SER A 240      30.799  30.270  12.487  1.00 44.13           H  
ATOM   3848  O   SER A 240      29.354  28.220  10.956  1.00 44.13           O  
ATOM   3849  OG  SER A 240      32.321  30.747  11.199  1.00 44.13           O  
ATOM   3850  HG  SER A 240      31.607  31.122  10.678  1.00 44.13           H  
ATOM   3851  N   ASP A 241      30.741  28.572   9.252  1.00 40.97           N  
ATOM   3852  H   ASP A 241      31.676  28.844   8.984  1.00 40.97           H  
ATOM   3853  CA  ASP A 241      29.623  29.008   8.392  1.00 40.97           C  
ATOM   3854  HA  ASP A 241      28.839  29.437   9.017  1.00 40.97           H  
ATOM   3855  C   ASP A 241      28.908  27.873   7.645  1.00 40.97           C  
ATOM   3856  CB  ASP A 241      30.078  30.175   7.508  1.00 40.97           C  
ATOM   3857  HB2 ASP A 241      31.021  29.921   7.023  1.00 40.97           H  
ATOM   3858  HB3 ASP A 241      29.329  30.336   6.733  1.00 40.97           H  
ATOM   3859  O   ASP A 241      27.686  27.757   7.717  1.00 40.97           O  
ATOM   3860  CG  ASP A 241      30.236  31.483   8.308  1.00 40.97           C  
ATOM   3861  OD1 ASP A 241      30.149  31.441   9.561  1.00 40.97           O  
ATOM   3862  OD2 ASP A 241      30.477  32.513   7.653  1.00 40.97           O  
ATOM   3863  N   VAL A 242      29.625  26.964   6.978  1.00 43.37           N  
ATOM   3864  H   VAL A 242      30.625  27.098   6.923  1.00 43.37           H  
ATOM   3865  CA  VAL A 242      28.962  25.979   6.092  1.00 43.37           C  
ATOM   3866  HA  VAL A 242      28.105  26.473   5.633  1.00 43.37           H  
ATOM   3867  C   VAL A 242      28.398  24.771   6.856  1.00 43.37           C  
ATOM   3868  CB  VAL A 242      29.889  25.550   4.939  1.00 43.37           C  
ATOM   3869  HB  VAL A 242      30.712  24.959   5.343  1.00 43.37           H  
ATOM   3870  O   VAL A 242      27.306  24.292   6.546  1.00 43.37           O  
ATOM   3871  CG1 VAL A 242      29.135  24.705   3.903  1.00 43.37           C  
ATOM   3872 HG11 VAL A 242      28.286  25.265   3.512  1.00 43.37           H  
ATOM   3873 HG12 VAL A 242      28.779  23.779   4.355  1.00 43.37           H  
ATOM   3874 HG13 VAL A 242      29.803  24.447   3.081  1.00 43.37           H  
ATOM   3875  CG2 VAL A 242      30.475  26.764   4.203  1.00 43.37           C  
ATOM   3876 HG21 VAL A 242      29.673  27.410   3.845  1.00 43.37           H  
ATOM   3877 HG22 VAL A 242      31.126  27.339   4.861  1.00 43.37           H  
ATOM   3878 HG23 VAL A 242      31.072  26.434   3.353  1.00 43.37           H  
ATOM   3879  N   SER A 243      29.109  24.288   7.883  1.00 43.26           N  
ATOM   3880  H   SER A 243      29.972  24.757   8.116  1.00 43.26           H  
ATOM   3881  CA  SER A 243      28.686  23.118   8.675  1.00 43.26           C  
ATOM   3882  HA  SER A 243      28.406  22.316   7.993  1.00 43.26           H  
ATOM   3883  C   SER A 243      27.460  23.428   9.546  1.00 43.26           C  
ATOM   3884  CB  SER A 243      29.857  22.620   9.531  1.00 43.26           C  
ATOM   3885  HB2 SER A 243      30.094  23.361  10.294  1.00 43.26           H  
ATOM   3886  HB3 SER A 243      30.730  22.476   8.894  1.00 43.26           H  
ATOM   3887  O   SER A 243      26.503  22.651   9.589  1.00 43.26           O  
ATOM   3888  OG  SER A 243      29.533  21.391  10.145  1.00 43.26           O  
ATOM   3889  HG  SER A 243      30.253  21.128  10.723  1.00 43.26           H  
ATOM   3890  N   TYR A 244      27.431  24.611  10.174  1.00 40.68           N  
ATOM   3891  H   TYR A 244      28.209  25.247  10.072  1.00 40.68           H  
ATOM   3892  CA  TYR A 244      26.300  25.039  11.001  1.00 40.68           C  
ATOM   3893  HA  TYR A 244      26.058  24.238  11.699  1.00 40.68           H  
ATOM   3894  C   TYR A 244      25.037  25.303  10.182  1.00 40.68           C  
ATOM   3895  CB  TYR A 244      26.671  26.278  11.819  1.00 40.68           C  
ATOM   3896  HB2 TYR A 244      27.228  26.976  11.195  1.00 40.68           H  
ATOM   3897  HB3 TYR A 244      25.754  26.788  12.114  1.00 40.68           H  
ATOM   3898  O   TYR A 244      23.949  24.990  10.662  1.00 40.68           O  
ATOM   3899  CG  TYR A 244      27.442  25.960  13.084  1.00 40.68           C  
ATOM   3900  CD1 TYR A 244      26.735  25.711  14.277  1.00 40.68           C  
ATOM   3901  HD1 TYR A 244      25.655  25.748  14.278  1.00 40.68           H  
ATOM   3902  CD2 TYR A 244      28.849  25.904  13.079  1.00 40.68           C  
ATOM   3903  HD2 TYR A 244      29.397  26.086  12.167  1.00 40.68           H  
ATOM   3904  CE1 TYR A 244      27.431  25.430  15.468  1.00 40.68           C  
ATOM   3905  HE1 TYR A 244      26.886  25.249  16.383  1.00 40.68           H  
ATOM   3906  CE2 TYR A 244      29.550  25.630  14.268  1.00 40.68           C  
ATOM   3907  HE2 TYR A 244      30.629  25.605  14.269  1.00 40.68           H  
ATOM   3908  OH  TYR A 244      29.522  25.134  16.611  1.00 40.68           O  
ATOM   3909  HH  TYR A 244      28.932  25.029  17.361  1.00 40.68           H  
ATOM   3910  CZ  TYR A 244      28.843  25.398  15.464  1.00 40.68           C  
ATOM   3911  N   ILE A 245      25.152  25.808   8.946  1.00 42.50           N  
ATOM   3912  H   ILE A 245      26.061  26.098   8.614  1.00 42.50           H  
ATOM   3913  CA  ILE A 245      23.988  26.018   8.073  1.00 42.50           C  
ATOM   3914  HA  ILE A 245      23.293  26.682   8.587  1.00 42.50           H  
ATOM   3915  C   ILE A 245      23.221  24.708   7.852  1.00 42.50           C  
ATOM   3916  CB  ILE A 245      24.412  26.714   6.756  1.00 42.50           C  
ATOM   3917  HB  ILE A 245      25.368  26.303   6.432  1.00 42.50           H  
ATOM   3918  O   ILE A 245      21.998  24.707   7.963  1.00 42.50           O  
ATOM   3919  CG1 ILE A 245      24.580  28.227   7.028  1.00 42.50           C  
ATOM   3920 HG12 ILE A 245      23.605  28.669   7.232  1.00 42.50           H  
ATOM   3921 HG13 ILE A 245      25.192  28.365   7.919  1.00 42.50           H  
ATOM   3922  CG2 ILE A 245      23.392  26.487   5.624  1.00 42.50           C  
ATOM   3923 HG21 ILE A 245      23.352  25.433   5.348  1.00 42.50           H  
ATOM   3924 HG22 ILE A 245      23.677  27.044   4.732  1.00 42.50           H  
ATOM   3925 HG23 ILE A 245      22.402  26.814   5.943  1.00 42.50           H  
ATOM   3926  CD1 ILE A 245      25.242  29.006   5.882  1.00 42.50           C  
ATOM   3927 HD11 ILE A 245      26.169  28.517   5.582  1.00 42.50           H  
ATOM   3928 HD12 ILE A 245      25.470  30.016   6.221  1.00 42.50           H  
ATOM   3929 HD13 ILE A 245      24.571  29.074   5.026  1.00 42.50           H  
ATOM   3930  N   TRP A 246      23.900  23.576   7.631  1.00 40.34           N  
ATOM   3931  H   TRP A 246      24.909  23.613   7.586  1.00 40.34           H  
ATOM   3932  CA  TRP A 246      23.218  22.285   7.467  1.00 40.34           C  
ATOM   3933  HA  TRP A 246      22.406  22.417   6.752  1.00 40.34           H  
ATOM   3934  C   TRP A 246      22.557  21.784   8.747  1.00 40.34           C  
ATOM   3935  CB  TRP A 246      24.172  21.230   6.906  1.00 40.34           C  
ATOM   3936  HB2 TRP A 246      24.010  20.280   7.415  1.00 40.34           H  
ATOM   3937  HB3 TRP A 246      25.208  21.519   7.082  1.00 40.34           H  
ATOM   3938  O   TRP A 246      21.405  21.353   8.697  1.00 40.34           O  
ATOM   3939  CG  TRP A 246      23.950  20.998   5.452  1.00 40.34           C  
ATOM   3940  CD1 TRP A 246      24.588  21.643   4.454  1.00 40.34           C  
ATOM   3941  HD1 TRP A 246      25.353  22.391   4.599  1.00 40.34           H  
ATOM   3942  CD2 TRP A 246      22.991  20.098   4.816  1.00 40.34           C  
ATOM   3943  CE2 TRP A 246      23.131  20.231   3.404  1.00 40.34           C  
ATOM   3944  CE3 TRP A 246      22.025  19.181   5.285  1.00 40.34           C  
ATOM   3945  HE3 TRP A 246      21.863  19.072   6.347  1.00 40.34           H  
ATOM   3946  NE1 TRP A 246      24.088  21.213   3.242  1.00 40.34           N  
ATOM   3947  HE1 TRP A 246      24.447  21.544   2.358  1.00 40.34           H  
ATOM   3948  CH2 TRP A 246      21.485  18.503   2.999  1.00 40.34           C  
ATOM   3949  HH2 TRP A 246      20.944  17.852   2.327  1.00 40.34           H  
ATOM   3950  CZ2 TRP A 246      22.404  19.443   2.500  1.00 40.34           C  
ATOM   3951  HZ2 TRP A 246      22.587  19.526   1.439  1.00 40.34           H  
ATOM   3952  CZ3 TRP A 246      21.280  18.393   4.386  1.00 40.34           C  
ATOM   3953  HZ3 TRP A 246      20.559  17.689   4.776  1.00 40.34           H  
ATOM   3954  N   LEU A 247      23.247  21.888   9.889  1.00 44.22           N  
ATOM   3955  H   LEU A 247      24.188  22.255   9.855  1.00 44.22           H  
ATOM   3956  CA  LEU A 247      22.643  21.592  11.191  1.00 44.22           C  
ATOM   3957  HA  LEU A 247      22.316  20.552  11.201  1.00 44.22           H  
ATOM   3958  C   LEU A 247      21.375  22.434  11.399  1.00 44.22           C  
ATOM   3959  CB  LEU A 247      23.676  21.814  12.315  1.00 44.22           C  
ATOM   3960  HB2 LEU A 247      23.146  22.153  13.206  1.00 44.22           H  
ATOM   3961  HB3 LEU A 247      24.352  22.622  12.034  1.00 44.22           H  
ATOM   3962  O   LEU A 247      20.344  21.892  11.781  1.00 44.22           O  
ATOM   3963  CG  LEU A 247      24.479  20.540  12.665  1.00 44.22           C  
ATOM   3964  HG  LEU A 247      24.212  19.730  11.986  1.00 44.22           H  
ATOM   3965  CD1 LEU A 247      25.986  20.765  12.558  1.00 44.22           C  
ATOM   3966 HD11 LEU A 247      26.520  19.857  12.836  1.00 44.22           H  
ATOM   3967 HD12 LEU A 247      26.295  21.583  13.209  1.00 44.22           H  
ATOM   3968 HD13 LEU A 247      26.243  21.011  11.527  1.00 44.22           H  
ATOM   3969  CD2 LEU A 247      24.172  20.087  14.095  1.00 44.22           C  
ATOM   3970 HD21 LEU A 247      24.470  20.859  14.805  1.00 44.22           H  
ATOM   3971 HD22 LEU A 247      23.104  19.895  14.196  1.00 44.22           H  
ATOM   3972 HD23 LEU A 247      24.716  19.169  14.316  1.00 44.22           H  
ATOM   3973  N   LEU A 248      21.402  23.725  11.060  1.00 40.94           N  
ATOM   3974  H   LEU A 248      22.277  24.115  10.741  1.00 40.94           H  
ATOM   3975  CA  LEU A 248      20.234  24.607  11.138  1.00 40.94           C  
ATOM   3976  HA  LEU A 248      19.778  24.495  12.121  1.00 40.94           H  
ATOM   3977  C   LEU A 248      19.133  24.248  10.124  1.00 40.94           C  
ATOM   3978  CB  LEU A 248      20.691  26.066  10.966  1.00 40.94           C  
ATOM   3979  HB2 LEU A 248      19.811  26.698  10.849  1.00 40.94           H  
ATOM   3980  HB3 LEU A 248      21.269  26.138  10.044  1.00 40.94           H  
ATOM   3981  O   LEU A 248      17.956  24.404  10.444  1.00 40.94           O  
ATOM   3982  CG  LEU A 248      21.537  26.619  12.130  1.00 40.94           C  
ATOM   3983  HG  LEU A 248      22.351  25.934  12.368  1.00 40.94           H  
ATOM   3984  CD1 LEU A 248      22.135  27.967  11.727  1.00 40.94           C  
ATOM   3985 HD11 LEU A 248      22.759  27.838  10.842  1.00 40.94           H  
ATOM   3986 HD12 LEU A 248      22.763  28.347  12.533  1.00 40.94           H  
ATOM   3987 HD13 LEU A 248      21.344  28.685  11.512  1.00 40.94           H  
ATOM   3988  CD2 LEU A 248      20.706  26.825  13.400  1.00 40.94           C  
ATOM   3989 HD21 LEU A 248      21.334  27.257  14.179  1.00 40.94           H  
ATOM   3990 HD22 LEU A 248      20.326  25.868  13.757  1.00 40.94           H  
ATOM   3991 HD23 LEU A 248      19.871  27.495  13.196  1.00 40.94           H  
ATOM   3992  N   CYS A 249      19.467  23.755   8.925  1.00 46.37           N  
ATOM   3993  H   CYS A 249      20.443  23.719   8.668  1.00 46.37           H  
ATOM   3994  CA  CYS A 249      18.455  23.331   7.951  1.00 46.37           C  
ATOM   3995  HA  CYS A 249      17.661  24.078   7.959  1.00 46.37           H  
ATOM   3996  C   CYS A 249      17.794  21.977   8.345  1.00 46.37           C  
ATOM   3997  CB  CYS A 249      19.014  23.303   6.505  1.00 46.37           C  
ATOM   3998  HB2 CYS A 249      19.729  22.481   6.470  1.00 46.37           H  
ATOM   3999  HB3 CYS A 249      18.191  23.027   5.846  1.00 46.37           H  
ATOM   4000  O   CYS A 249      16.621  21.775   8.011  1.00 46.37           O  
ATOM   4001  SG  CYS A 249      19.861  24.757   5.740  1.00 46.37           S  
ATOM   4002  N   ASP A 250      18.483  21.075   9.064  1.00 45.18           N  
ATOM   4003  H   ASP A 250      19.460  21.261   9.239  1.00 45.18           H  
ATOM   4004  CA  ASP A 250      17.945  19.777   9.537  1.00 45.18           C  
ATOM   4005  HA  ASP A 250      17.231  19.398   8.805  1.00 45.18           H  
ATOM   4006  C   ASP A 250      17.169  19.880  10.864  1.00 45.18           C  
ATOM   4007  CB  ASP A 250      19.082  18.738   9.689  1.00 45.18           C  
ATOM   4008  HB2 ASP A 250      19.999  19.245   9.989  1.00 45.18           H  
ATOM   4009  HB3 ASP A 250      18.821  18.056  10.498  1.00 45.18           H  
ATOM   4010  O   ASP A 250      16.267  19.078  11.116  1.00 45.18           O  
ATOM   4011  CG  ASP A 250      19.359  17.861   8.456  1.00 45.18           C  
ATOM   4012  OD1 ASP A 250      18.589  17.926   7.469  1.00 45.18           O  
ATOM   4013  OD2 ASP A 250      20.319  17.049   8.538  1.00 45.18           O  
ATOM   4014  N   ILE A 251      17.473  20.868  11.713  1.00 42.99           N  
ATOM   4015  H   ILE A 251      18.253  21.471  11.494  1.00 42.99           H  
ATOM   4016  CA  ILE A 251      16.729  21.081  12.959  1.00 42.99           C  
ATOM   4017  HA  ILE A 251      16.738  20.136  13.504  1.00 42.99           H  
ATOM   4018  C   ILE A 251      15.277  21.456  12.607  1.00 42.99           C  
ATOM   4019  CB  ILE A 251      17.432  22.126  13.858  1.00 42.99           C  
ATOM   4020  HB  ILE A 251      17.626  23.021  13.267  1.00 42.99           H  
ATOM   4021  O   ILE A 251      15.051  22.425  11.870  1.00 42.99           O  
ATOM   4022  CG1 ILE A 251      18.759  21.568  14.420  1.00 42.99           C  
ATOM   4023 HG12 ILE A 251      19.260  20.950  13.676  1.00 42.99           H  
ATOM   4024 HG13 ILE A 251      18.552  20.904  15.259  1.00 42.99           H  
ATOM   4025  CG2 ILE A 251      16.565  22.497  15.071  1.00 42.99           C  
ATOM   4026 HG21 ILE A 251      17.073  23.230  15.696  1.00 42.99           H  
ATOM   4027 HG22 ILE A 251      16.362  21.602  15.660  1.00 42.99           H  
ATOM   4028 HG23 ILE A 251      15.627  22.942  14.737  1.00 42.99           H  
ATOM   4029  CD1 ILE A 251      19.728  22.664  14.888  1.00 42.99           C  
ATOM   4030 HD11 ILE A 251      20.668  22.203  15.191  1.00 42.99           H  
ATOM   4031 HD12 ILE A 251      19.925  23.363  14.076  1.00 42.99           H  
ATOM   4032 HD13 ILE A 251      19.317  23.206  15.740  1.00 42.99           H  
ATOM   4033  N   PRO A 252      14.259  20.744  13.138  1.00 44.76           N  
ATOM   4034  CA  PRO A 252      12.873  21.168  13.005  1.00 44.76           C  
ATOM   4035  HA  PRO A 252      12.567  21.077  11.962  1.00 44.76           H  
ATOM   4036  C   PRO A 252      12.787  22.615  13.477  1.00 44.76           C  
ATOM   4037  CB  PRO A 252      12.047  20.219  13.890  1.00 44.76           C  
ATOM   4038  HB2 PRO A 252      11.092  19.967  13.428  1.00 44.76           H  
ATOM   4039  HB3 PRO A 252      11.884  20.650  14.877  1.00 44.76           H  
ATOM   4040  O   PRO A 252      13.112  22.892  14.623  1.00 44.76           O  
ATOM   4041  CG  PRO A 252      12.937  18.986  14.035  1.00 44.76           C  
ATOM   4042  HG2 PRO A 252      12.757  18.459  14.972  1.00 44.76           H  
ATOM   4043  HG3 PRO A 252      12.777  18.320  13.188  1.00 44.76           H  
ATOM   4044  CD  PRO A 252      14.352  19.553  13.967  1.00 44.76           C  
ATOM   4045  HD2 PRO A 252      15.024  18.814  13.532  1.00 44.76           H  
ATOM   4046  HD3 PRO A 252      14.688  19.831  14.966  1.00 44.76           H  
ATOM   4047  N   GLN A 253      12.380  23.552  12.620  1.00 44.10           N  
ATOM   4048  H   GLN A 253      12.277  23.270  11.655  1.00 44.10           H  
ATOM   4049  CA  GLN A 253      12.427  24.995  12.910  1.00 44.10           C  
ATOM   4050  HA  GLN A 253      13.466  25.323  12.915  1.00 44.10           H  
ATOM   4051  C   GLN A 253      11.838  25.390  14.280  1.00 44.10           C  
ATOM   4052  CB  GLN A 253      11.673  25.717  11.786  1.00 44.10           C  
ATOM   4053  HB2 GLN A 253      11.300  26.666  12.171  1.00 44.10           H  
ATOM   4054  HB3 GLN A 253      10.795  25.134  11.509  1.00 44.10           H  
ATOM   4055  O   GLN A 253      12.297  26.347  14.898  1.00 44.10           O  
ATOM   4056  CG  GLN A 253      12.553  25.930  10.534  1.00 44.10           C  
ATOM   4057  HG2 GLN A 253      12.012  25.571   9.658  1.00 44.10           H  
ATOM   4058  HG3 GLN A 253      13.472  25.349  10.612  1.00 44.10           H  
ATOM   4059  CD  GLN A 253      12.901  27.393  10.290  1.00 44.10           C  
ATOM   4060  NE2 GLN A 253      13.964  27.690   9.577  1.00 44.10           N  
ATOM   4061 HE21 GLN A 253      14.654  26.983   9.365  1.00 44.10           H  
ATOM   4062 HE22 GLN A 253      14.184  28.674   9.527  1.00 44.10           H  
ATOM   4063  OE1 GLN A 253      12.213  28.299  10.715  1.00 44.10           O  
ATOM   4064  N   ARG A 254      10.884  24.610  14.809  1.00 42.71           N  
ATOM   4065  H   ARG A 254      10.616  23.794  14.279  1.00 42.71           H  
ATOM   4066  CA  ARG A 254      10.369  24.768  16.179  1.00 42.71           C  
ATOM   4067  HA  ARG A 254       9.951  25.769  16.286  1.00 42.71           H  
ATOM   4068  C   ARG A 254      11.457  24.684  17.260  1.00 42.71           C  
ATOM   4069  CB  ARG A 254       9.263  23.735  16.446  1.00 42.71           C  
ATOM   4070  HB2 ARG A 254       9.622  22.733  16.212  1.00 42.71           H  
ATOM   4071  HB3 ARG A 254       9.014  23.770  17.506  1.00 42.71           H  
ATOM   4072  O   ARG A 254      11.409  25.461  18.205  1.00 42.71           O  
ATOM   4073  CG  ARG A 254       7.991  24.041  15.639  1.00 42.71           C  
ATOM   4074  HG2 ARG A 254       8.181  23.898  14.576  1.00 42.71           H  
ATOM   4075  HG3 ARG A 254       7.703  25.078  15.813  1.00 42.71           H  
ATOM   4076  CD  ARG A 254       6.842  23.129  16.083  1.00 42.71           C  
ATOM   4077  HD2 ARG A 254       6.727  23.222  17.163  1.00 42.71           H  
ATOM   4078  HD3 ARG A 254       7.095  22.096  15.847  1.00 42.71           H  
ATOM   4079  NE  ARG A 254       5.569  23.495  15.429  1.00 42.71           N  
ATOM   4080  HE  ARG A 254       5.595  24.225  14.732  1.00 42.71           H  
ATOM   4081  NH1 ARG A 254       4.228  22.086  16.646  1.00 42.71           N  
ATOM   4082 HH11 ARG A 254       5.003  21.798  17.226  1.00 42.71           H  
ATOM   4083 HH12 ARG A 254       3.344  21.607  16.743  1.00 42.71           H  
ATOM   4084  NH2 ARG A 254       3.308  23.370  15.103  1.00 42.71           N  
ATOM   4085 HH21 ARG A 254       2.433  22.945  15.373  1.00 42.71           H  
ATOM   4086 HH22 ARG A 254       3.319  24.128  14.435  1.00 42.71           H  
ATOM   4087  CZ  ARG A 254       4.384  22.990  15.728  1.00 42.71           C  
ATOM   4088  N   ALA A 255      12.452  23.815  17.100  1.00 38.07           N  
ATOM   4089  H   ALA A 255      12.477  23.257  16.258  1.00 38.07           H  
ATOM   4090  CA  ALA A 255      13.590  23.700  18.008  1.00 38.07           C  
ATOM   4091  HA  ALA A 255      13.208  23.682  19.029  1.00 38.07           H  
ATOM   4092  C   ALA A 255      14.563  24.894  17.907  1.00 38.07           C  
ATOM   4093  CB  ALA A 255      14.273  22.352  17.761  1.00 38.07           C  
ATOM   4094  HB1 ALA A 255      15.194  22.291  18.341  1.00 38.07           H  
ATOM   4095  HB2 ALA A 255      13.610  21.544  18.071  1.00 38.07           H  
ATOM   4096  HB3 ALA A 255      14.496  22.231  16.700  1.00 38.07           H  
ATOM   4097  O   ALA A 255      15.193  25.258  18.899  1.00 38.07           O  
ATOM   4098  N   ILE A 256      14.643  25.565  16.749  1.00 39.49           N  
ATOM   4099  H   ILE A 256      14.095  25.245  15.964  1.00 39.49           H  
ATOM   4100  CA  ILE A 256      15.415  26.816  16.611  1.00 39.49           C  
ATOM   4101  HA  ILE A 256      16.395  26.667  17.065  1.00 39.49           H  
ATOM   4102  C   ILE A 256      14.725  27.941  17.387  1.00 39.49           C  
ATOM   4103  CB  ILE A 256      15.635  27.213  15.132  1.00 39.49           C  
ATOM   4104  HB  ILE A 256      14.667  27.419  14.675  1.00 39.49           H  
ATOM   4105  O   ILE A 256      15.386  28.663  18.131  1.00 39.49           O  
ATOM   4106  CG1 ILE A 256      16.302  26.058  14.357  1.00 39.49           C  
ATOM   4107 HG12 ILE A 256      17.260  25.808  14.813  1.00 39.49           H  
ATOM   4108 HG13 ILE A 256      15.654  25.183  14.414  1.00 39.49           H  
ATOM   4109  CG2 ILE A 256      16.483  28.498  15.039  1.00 39.49           C  
ATOM   4110 HG21 ILE A 256      15.996  29.325  15.556  1.00 39.49           H  
ATOM   4111 HG22 ILE A 256      17.466  28.331  15.480  1.00 39.49           H  
ATOM   4112 HG23 ILE A 256      16.605  28.802  14.000  1.00 39.49           H  
ATOM   4113  CD1 ILE A 256      16.518  26.335  12.868  1.00 39.49           C  
ATOM   4114 HD11 ILE A 256      17.342  27.033  12.721  1.00 39.49           H  
ATOM   4115 HD12 ILE A 256      16.763  25.393  12.377  1.00 39.49           H  
ATOM   4116 HD13 ILE A 256      15.607  26.736  12.423  1.00 39.49           H  
ATOM   4117  N   ILE A 257      13.395  28.050  17.276  1.00 38.74           N  
ATOM   4118  H   ILE A 257      12.916  27.436  16.633  1.00 38.74           H  
ATOM   4119  CA  ILE A 257      12.620  29.060  18.011  1.00 38.74           C  
ATOM   4120  HA  ILE A 257      13.059  30.037  17.806  1.00 38.74           H  
ATOM   4121  C   ILE A 257      12.742  28.831  19.522  1.00 38.74           C  
ATOM   4122  CB  ILE A 257      11.146  29.098  17.540  1.00 38.74           C  
ATOM   4123  HB  ILE A 257      10.711  28.109  17.681  1.00 38.74           H  
ATOM   4124  O   ILE A 257      12.976  29.789  20.257  1.00 38.74           O  
ATOM   4125  CG1 ILE A 257      11.064  29.471  16.040  1.00 38.74           C  
ATOM   4126 HG12 ILE A 257      11.404  30.497  15.903  1.00 38.74           H  
ATOM   4127 HG13 ILE A 257      11.729  28.828  15.464  1.00 38.74           H  
ATOM   4128  CG2 ILE A 257      10.338  30.112  18.375  1.00 38.74           C  
ATOM   4129 HG21 ILE A 257       9.298  30.141  18.050  1.00 38.74           H  
ATOM   4130 HG22 ILE A 257      10.771  31.107  18.279  1.00 38.74           H  
ATOM   4131 HG23 ILE A 257      10.333  29.830  19.428  1.00 38.74           H  
ATOM   4132  CD1 ILE A 257       9.663  29.326  15.431  1.00 38.74           C  
ATOM   4133 HD11 ILE A 257       8.982  30.069  15.844  1.00 38.74           H  
ATOM   4134 HD12 ILE A 257       9.726  29.479  14.353  1.00 38.74           H  
ATOM   4135 HD13 ILE A 257       9.277  28.324  15.623  1.00 38.74           H  
ATOM   4136  N   SER A 258      12.671  27.583  20.003  1.00 39.76           N  
ATOM   4137  H   SER A 258      12.464  26.814  19.382  1.00 39.76           H  
ATOM   4138  CA  SER A 258      12.869  27.304  21.431  1.00 39.76           C  
ATOM   4139  HA  SER A 258      12.197  27.951  21.995  1.00 39.76           H  
ATOM   4140  C   SER A 258      14.289  27.638  21.895  1.00 39.76           C  
ATOM   4141  CB  SER A 258      12.495  25.860  21.783  1.00 39.76           C  
ATOM   4142  HB2 SER A 258      12.605  25.710  22.857  1.00 39.76           H  
ATOM   4143  HB3 SER A 258      11.451  25.695  21.518  1.00 39.76           H  
ATOM   4144  O   SER A 258      14.450  28.229  22.959  1.00 39.76           O  
ATOM   4145  OG  SER A 258      13.288  24.918  21.093  1.00 39.76           O  
ATOM   4146  HG  SER A 258      14.203  24.974  21.379  1.00 39.76           H  
ATOM   4147  N   ALA A 259      15.320  27.340  21.098  1.00 35.76           N  
ATOM   4148  H   ALA A 259      15.149  26.863  20.224  1.00 35.76           H  
ATOM   4149  CA  ALA A 259      16.700  27.674  21.448  1.00 35.76           C  
ATOM   4150  HA  ALA A 259      16.903  27.298  22.451  1.00 35.76           H  
ATOM   4151  C   ALA A 259      16.949  29.196  21.477  1.00 35.76           C  
ATOM   4152  CB  ALA A 259      17.638  26.948  20.477  1.00 35.76           C  
ATOM   4153  HB1 ALA A 259      18.674  27.155  20.743  1.00 35.76           H  
ATOM   4154  HB2 ALA A 259      17.456  27.283  19.456  1.00 35.76           H  
ATOM   4155  HB3 ALA A 259      17.468  25.872  20.533  1.00 35.76           H  
ATOM   4156  O   ALA A 259      17.554  29.703  22.423  1.00 35.76           O  
ATOM   4157  N   GLN A 260      16.434  29.945  20.494  1.00 42.49           N  
ATOM   4158  H   GLN A 260      15.953  29.482  19.736  1.00 42.49           H  
ATOM   4159  CA  GLN A 260      16.535  31.410  20.467  1.00 42.49           C  
ATOM   4160  HA  GLN A 260      17.577  31.694  20.614  1.00 42.49           H  
ATOM   4161  C   GLN A 260      15.737  32.068  21.598  1.00 42.49           C  
ATOM   4162  CB  GLN A 260      16.066  31.950  19.109  1.00 42.49           C  
ATOM   4163  HB2 GLN A 260      15.140  31.454  18.817  1.00 42.49           H  
ATOM   4164  HB3 GLN A 260      15.866  33.017  19.204  1.00 42.49           H  
ATOM   4165  O   GLN A 260      16.214  33.031  22.206  1.00 42.49           O  
ATOM   4166  CG  GLN A 260      17.132  31.768  18.019  1.00 42.49           C  
ATOM   4167  HG2 GLN A 260      18.051  32.260  18.337  1.00 42.49           H  
ATOM   4168  HG3 GLN A 260      17.341  30.707  17.880  1.00 42.49           H  
ATOM   4169  CD  GLN A 260      16.693  32.352  16.680  1.00 42.49           C  
ATOM   4170  NE2 GLN A 260      17.608  32.852  15.878  1.00 42.49           N  
ATOM   4171 HE21 GLN A 260      18.585  32.854  16.135  1.00 42.49           H  
ATOM   4172 HE22 GLN A 260      17.267  33.239  15.010  1.00 42.49           H  
ATOM   4173  OE1 GLN A 260      15.529  32.368  16.319  1.00 42.49           O  
ATOM   4174  N   TYR A 261      14.558  31.538  21.933  1.00 38.23           N  
ATOM   4175  H   TYR A 261      14.178  30.785  21.378  1.00 38.23           H  
ATOM   4176  CA  TYR A 261      13.769  32.048  23.051  1.00 38.23           C  
ATOM   4177  HA  TYR A 261      13.669  33.127  22.929  1.00 38.23           H  
ATOM   4178  C   TYR A 261      14.478  31.806  24.388  1.00 38.23           C  
ATOM   4179  CB  TYR A 261      12.362  31.445  23.024  1.00 38.23           C  
ATOM   4180  HB2 TYR A 261      11.980  31.482  22.004  1.00 38.23           H  
ATOM   4181  HB3 TYR A 261      12.402  30.399  23.326  1.00 38.23           H  
ATOM   4182  O   TYR A 261      14.632  32.741  25.170  1.00 38.23           O  
ATOM   4183  CG  TYR A 261      11.392  32.205  23.904  1.00 38.23           C  
ATOM   4184  CD1 TYR A 261      11.079  31.740  25.196  1.00 38.23           C  
ATOM   4185  HD1 TYR A 261      11.520  30.826  25.565  1.00 38.23           H  
ATOM   4186  CD2 TYR A 261      10.820  33.400  23.426  1.00 38.23           C  
ATOM   4187  HD2 TYR A 261      11.059  33.756  22.435  1.00 38.23           H  
ATOM   4188  CE1 TYR A 261      10.184  32.465  26.007  1.00 38.23           C  
ATOM   4189  HE1 TYR A 261       9.937  32.105  26.995  1.00 38.23           H  
ATOM   4190  CE2 TYR A 261       9.931  34.129  24.236  1.00 38.23           C  
ATOM   4191  HE2 TYR A 261       9.480  35.044  23.880  1.00 38.23           H  
ATOM   4192  OH  TYR A 261       8.750  34.374  26.300  1.00 38.23           O  
ATOM   4193  HH  TYR A 261       8.578  33.951  27.144  1.00 38.23           H  
ATOM   4194  CZ  TYR A 261       9.610  33.663  25.527  1.00 38.23           C  
ATOM   4195  N   VAL A 262      15.026  30.604  24.613  1.00 40.89           N  
ATOM   4196  H   VAL A 262      14.874  29.870  23.936  1.00 40.89           H  
ATOM   4197  CA  VAL A 262      15.827  30.295  25.814  1.00 40.89           C  
ATOM   4198  HA  VAL A 262      15.215  30.484  26.696  1.00 40.89           H  
ATOM   4199  C   VAL A 262      17.048  31.215  25.921  1.00 40.89           C  
ATOM   4200  CB  VAL A 262      16.238  28.807  25.828  1.00 40.89           C  
ATOM   4201  HB  VAL A 262      16.683  28.547  24.868  1.00 40.89           H  
ATOM   4202  O   VAL A 262      17.355  31.701  27.011  1.00 40.89           O  
ATOM   4203  CG1 VAL A 262      17.247  28.479  26.939  1.00 40.89           C  
ATOM   4204 HG11 VAL A 262      18.200  28.967  26.740  1.00 40.89           H  
ATOM   4205 HG12 VAL A 262      17.419  27.403  26.974  1.00 40.89           H  
ATOM   4206 HG13 VAL A 262      16.862  28.811  27.904  1.00 40.89           H  
ATOM   4207  CG2 VAL A 262      15.016  27.910  26.072  1.00 40.89           C  
ATOM   4208 HG21 VAL A 262      15.289  26.866  25.917  1.00 40.89           H  
ATOM   4209 HG22 VAL A 262      14.199  28.161  25.396  1.00 40.89           H  
ATOM   4210 HG23 VAL A 262      14.657  28.036  27.093  1.00 40.89           H  
ATOM   4211  N   TYR A 263      17.715  31.524  24.804  1.00 36.33           N  
ATOM   4212  H   TYR A 263      17.452  31.073  23.939  1.00 36.33           H  
ATOM   4213  CA  TYR A 263      18.863  32.435  24.804  1.00 36.33           C  
ATOM   4214  HA  TYR A 263      19.553  32.105  25.581  1.00 36.33           H  
ATOM   4215  C   TYR A 263      18.463  33.883  25.135  1.00 36.33           C  
ATOM   4216  CB  TYR A 263      19.587  32.335  23.456  1.00 36.33           C  
ATOM   4217  HB2 TYR A 263      19.071  32.941  22.711  1.00 36.33           H  
ATOM   4218  HB3 TYR A 263      19.559  31.301  23.111  1.00 36.33           H  
ATOM   4219  O   TYR A 263      19.147  34.568  25.900  1.00 36.33           O  
ATOM   4220  CG  TYR A 263      21.042  32.746  23.540  1.00 36.33           C  
ATOM   4221  CD1 TYR A 263      21.420  34.084  23.322  1.00 36.33           C  
ATOM   4222  HD1 TYR A 263      20.671  34.822  23.075  1.00 36.33           H  
ATOM   4223  CD2 TYR A 263      22.017  31.779  23.859  1.00 36.33           C  
ATOM   4224  HD2 TYR A 263      21.725  30.752  24.015  1.00 36.33           H  
ATOM   4225  CE1 TYR A 263      22.775  34.454  23.423  1.00 36.33           C  
ATOM   4226  HE1 TYR A 263      23.081  35.473  23.237  1.00 36.33           H  
ATOM   4227  CE2 TYR A 263      23.373  32.147  23.962  1.00 36.33           C  
ATOM   4228  HE2 TYR A 263      24.120  31.404  24.199  1.00 36.33           H  
ATOM   4229  OH  TYR A 263      25.051  33.869  23.848  1.00 36.33           O  
ATOM   4230  HH  TYR A 263      25.638  33.128  24.018  1.00 36.33           H  
ATOM   4231  CZ  TYR A 263      23.751  33.489  23.746  1.00 36.33           C  
ATOM   4232  N   THR A 264      17.319  34.341  24.619  1.00 43.22           N  
ATOM   4233  H   THR A 264      16.793  33.728  24.012  1.00 43.22           H  
ATOM   4234  CA  THR A 264      16.810  35.700  24.869  1.00 43.22           C  
ATOM   4235  HA  THR A 264      17.631  36.403  24.732  1.00 43.22           H  
ATOM   4236  C   THR A 264      16.311  35.855  26.308  1.00 43.22           C  
ATOM   4237  CB  THR A 264      15.702  36.076  23.871  1.00 43.22           C  
ATOM   4238  HB  THR A 264      14.783  35.544  24.118  1.00 43.22           H  
ATOM   4239  O   THR A 264      16.574  36.877  26.945  1.00 43.22           O  
ATOM   4240  CG2 THR A 264      15.445  37.584  23.862  1.00 43.22           C  
ATOM   4241 HG21 THR A 264      16.350  38.115  23.568  1.00 43.22           H  
ATOM   4242 HG22 THR A 264      15.127  37.918  24.850  1.00 43.22           H  
ATOM   4243 HG23 THR A 264      14.653  37.805  23.146  1.00 43.22           H  
ATOM   4244  OG1 THR A 264      16.082  35.752  22.553  1.00 43.22           O  
ATOM   4245  HG1 THR A 264      16.077  34.799  22.445  1.00 43.22           H  
ATOM   4246  N   VAL A 265      15.670  34.820  26.862  1.00 45.33           N  
ATOM   4247  H   VAL A 265      15.449  34.021  26.284  1.00 45.33           H  
ATOM   4248  CA  VAL A 265      15.267  34.783  28.275  1.00 45.33           C  
ATOM   4249  HA  VAL A 265      14.723  35.699  28.505  1.00 45.33           H  
ATOM   4250  C   VAL A 265      16.499  34.771  29.183  1.00 45.33           C  
ATOM   4251  CB  VAL A 265      14.317  33.600  28.556  1.00 45.33           C  
ATOM   4252  HB  VAL A 265      14.781  32.676  28.209  1.00 45.33           H  
ATOM   4253  O   VAL A 265      16.536  35.540  30.139  1.00 45.33           O  
ATOM   4254  CG1 VAL A 265      13.991  33.458  30.048  1.00 45.33           C  
ATOM   4255 HG11 VAL A 265      13.579  34.389  30.438  1.00 45.33           H  
ATOM   4256 HG12 VAL A 265      13.264  32.659  30.196  1.00 45.33           H  
ATOM   4257 HG13 VAL A 265      14.886  33.202  30.614  1.00 45.33           H  
ATOM   4258  CG2 VAL A 265      12.979  33.794  27.828  1.00 45.33           C  
ATOM   4259 HG21 VAL A 265      12.351  32.916  27.979  1.00 45.33           H  
ATOM   4260 HG22 VAL A 265      12.463  34.670  28.220  1.00 45.33           H  
ATOM   4261 HG23 VAL A 265      13.126  33.930  26.757  1.00 45.33           H  
ATOM   4262  N   ARG A 266      17.562  34.017  28.857  1.00 38.97           N  
ATOM   4263  H   ARG A 266      17.484  33.383  28.075  1.00 38.97           H  
ATOM   4264  CA  ARG A 266      18.805  34.036  29.653  1.00 38.97           C  
ATOM   4265  HA  ARG A 266      18.538  33.858  30.695  1.00 38.97           H  
ATOM   4266  C   ARG A 266      19.493  35.402  29.683  1.00 38.97           C  
ATOM   4267  CB  ARG A 266      19.781  32.935  29.202  1.00 38.97           C  
ATOM   4268  HB2 ARG A 266      19.615  32.678  28.156  1.00 38.97           H  
ATOM   4269  HB3 ARG A 266      20.802  33.304  29.299  1.00 38.97           H  
ATOM   4270  O   ARG A 266      19.973  35.784  30.743  1.00 38.97           O  
ATOM   4271  CG  ARG A 266      19.647  31.689  30.090  1.00 38.97           C  
ATOM   4272  HG2 ARG A 266      19.807  31.978  31.128  1.00 38.97           H  
ATOM   4273  HG3 ARG A 266      18.647  31.269  29.987  1.00 38.97           H  
ATOM   4274  CD  ARG A 266      20.690  30.631  29.706  1.00 38.97           C  
ATOM   4275  HD2 ARG A 266      20.430  30.229  28.727  1.00 38.97           H  
ATOM   4276  HD3 ARG A 266      21.668  31.109  29.643  1.00 38.97           H  
ATOM   4277  NE  ARG A 266      20.755  29.544  30.704  1.00 38.97           N  
ATOM   4278  HE  ARG A 266      20.238  29.684  31.560  1.00 38.97           H  
ATOM   4279  NH1 ARG A 266      22.171  28.150  29.553  1.00 38.97           N  
ATOM   4280 HH11 ARG A 266      22.194  28.810  28.789  1.00 38.97           H  
ATOM   4281 HH12 ARG A 266      22.724  27.305  29.518  1.00 38.97           H  
ATOM   4282  NH2 ARG A 266      21.474  27.571  31.589  1.00 38.97           N  
ATOM   4283 HH21 ARG A 266      20.957  27.752  32.438  1.00 38.97           H  
ATOM   4284 HH22 ARG A 266      22.029  26.730  31.529  1.00 38.97           H  
ATOM   4285  CZ  ARG A 266      21.462  28.431  30.611  1.00 38.97           C  
ATOM   4286  N   LYS A 267      19.501  36.168  28.583  1.00 42.03           N  
ATOM   4287  H   LYS A 267      19.129  35.784  27.726  1.00 42.03           H  
ATOM   4288  CA  LYS A 267      20.070  37.531  28.604  1.00 42.03           C  
ATOM   4289  HA  LYS A 267      20.999  37.501  29.174  1.00 42.03           H  
ATOM   4290  C   LYS A 267      19.220  38.544  29.373  1.00 42.03           C  
ATOM   4291  CB  LYS A 267      20.395  38.041  27.189  1.00 42.03           C  
ATOM   4292  HB2 LYS A 267      20.370  39.131  27.208  1.00 42.03           H  
ATOM   4293  HB3 LYS A 267      19.644  37.699  26.477  1.00 42.03           H  
ATOM   4294  O   LYS A 267      19.782  39.492  29.907  1.00 42.03           O  
ATOM   4295  CG  LYS A 267      21.800  37.607  26.740  1.00 42.03           C  
ATOM   4296  HG2 LYS A 267      22.498  37.734  27.567  1.00 42.03           H  
ATOM   4297  HG3 LYS A 267      21.782  36.555  26.455  1.00 42.03           H  
ATOM   4298  CD  LYS A 267      22.297  38.462  25.564  1.00 42.03           C  
ATOM   4299  HD2 LYS A 267      21.649  38.303  24.702  1.00 42.03           H  
ATOM   4300  HD3 LYS A 267      22.260  39.513  25.852  1.00 42.03           H  
ATOM   4301  CE  LYS A 267      23.744  38.089  25.211  1.00 42.03           C  
ATOM   4302  HE2 LYS A 267      23.767  37.054  24.871  1.00 42.03           H  
ATOM   4303  HE3 LYS A 267      24.345  38.149  26.119  1.00 42.03           H  
ATOM   4304  NZ  LYS A 267      24.316  38.989  24.174  1.00 42.03           N  
ATOM   4305  HZ1 LYS A 267      25.266  38.719  23.962  1.00 42.03           H  
ATOM   4306  HZ2 LYS A 267      24.338  39.943  24.505  1.00 42.03           H  
ATOM   4307  HZ3 LYS A 267      23.778  38.954  23.320  1.00 42.03           H  
ATOM   4308  N   LYS A 268      17.899  38.361  29.461  1.00 42.64           N  
ATOM   4309  H   LYS A 268      17.487  37.581  28.970  1.00 42.64           H  
ATOM   4310  CA  LYS A 268      17.028  39.263  30.240  1.00 42.64           C  
ATOM   4311  HA  LYS A 268      17.522  40.230  30.339  1.00 42.64           H  
ATOM   4312  C   LYS A 268      16.819  38.834  31.696  1.00 42.64           C  
ATOM   4313  CB  LYS A 268      15.706  39.507  29.498  1.00 42.64           C  
ATOM   4314  HB2 LYS A 268      15.000  39.961  30.194  1.00 42.64           H  
ATOM   4315  HB3 LYS A 268      15.288  38.563  29.151  1.00 42.64           H  
ATOM   4316  O   LYS A 268      16.412  39.655  32.504  1.00 42.64           O  
ATOM   4317  CG  LYS A 268      15.909  40.472  28.317  1.00 42.64           C  
ATOM   4318  HG2 LYS A 268      16.497  39.981  27.541  1.00 42.64           H  
ATOM   4319  HG3 LYS A 268      16.449  41.353  28.663  1.00 42.64           H  
ATOM   4320  CD  LYS A 268      14.563  40.921  27.734  1.00 42.64           C  
ATOM   4321  HD2 LYS A 268      14.052  40.059  27.304  1.00 42.64           H  
ATOM   4322  HD3 LYS A 268      13.951  41.333  28.537  1.00 42.64           H  
ATOM   4323  CE  LYS A 268      14.779  41.996  26.661  1.00 42.64           C  
ATOM   4324  HE2 LYS A 268      15.358  42.809  27.101  1.00 42.64           H  
ATOM   4325  HE3 LYS A 268      15.370  41.567  25.851  1.00 42.64           H  
ATOM   4326  NZ  LYS A 268      13.489  42.519  26.141  1.00 42.64           N  
ATOM   4327  HZ1 LYS A 268      13.650  43.213  25.425  1.00 42.64           H  
ATOM   4328  HZ2 LYS A 268      12.928  41.774  25.753  1.00 42.64           H  
ATOM   4329  HZ3 LYS A 268      12.966  42.959  26.884  1.00 42.64           H  
ATOM   4330  N   SER A 269      17.142  37.592  32.052  1.00 35.96           N  
ATOM   4331  H   SER A 269      17.403  36.951  31.316  1.00 35.96           H  
ATOM   4332  CA  SER A 269      16.891  37.024  33.384  1.00 35.96           C  
ATOM   4333  HA  SER A 269      16.056  37.563  33.832  1.00 35.96           H  
ATOM   4334  C   SER A 269      18.061  37.156  34.374  1.00 35.96           C  
ATOM   4335  CB  SER A 269      16.433  35.570  33.226  1.00 35.96           C  
ATOM   4336  HB2 SER A 269      15.552  35.535  32.585  1.00 35.96           H  
ATOM   4337  HB3 SER A 269      17.232  34.997  32.756  1.00 35.96           H  
ATOM   4338  O   SER A 269      17.992  36.581  35.459  1.00 35.96           O  
ATOM   4339  OG  SER A 269      16.113  34.973  34.461  1.00 35.96           O  
ATOM   4340  HG  SER A 269      16.715  35.322  35.123  1.00 35.96           H  
ATOM   4341  N   MET A 270      19.108  37.938  34.079  1.00 36.94           N  
ATOM   4342  H   MET A 270      19.146  38.391  33.177  1.00 36.94           H  
ATOM   4343  CA  MET A 270      20.099  38.324  35.105  1.00 36.94           C  
ATOM   4344  HA  MET A 270      20.327  37.433  35.689  1.00 36.94           H  
ATOM   4345  C   MET A 270      19.553  39.321  36.146  1.00 36.94           C  
ATOM   4346  CB  MET A 270      21.420  38.803  34.474  1.00 36.94           C  
ATOM   4347  HB2 MET A 270      21.262  39.098  33.436  1.00 36.94           H  
ATOM   4348  HB3 MET A 270      21.800  39.674  35.009  1.00 36.94           H  
ATOM   4349  O   MET A 270      20.287  39.769  37.018  1.00 36.94           O  
ATOM   4350  CG  MET A 270      22.492  37.712  34.539  1.00 36.94           C  
ATOM   4351  HG2 MET A 270      22.578  37.350  35.564  1.00 36.94           H  
ATOM   4352  HG3 MET A 270      22.184  36.884  33.900  1.00 36.94           H  
ATOM   4353  SD  MET A 270      24.121  38.300  34.011  1.00 36.94           S  
ATOM   4354  CE  MET A 270      24.950  36.722  33.701  1.00 36.94           C  
ATOM   4355  HE1 MET A 270      24.421  36.174  32.922  1.00 36.94           H  
ATOM   4356  HE2 MET A 270      24.964  36.134  34.619  1.00 36.94           H  
ATOM   4357  HE3 MET A 270      25.975  36.910  33.383  1.00 36.94           H  
ATOM   4358  N   GLY A 271      18.257  39.633  36.120  1.00 35.68           N  
ATOM   4359  H   GLY A 271      17.680  39.285  35.367  1.00 35.68           H  
ATOM   4360  CA  GLY A 271      17.599  40.346  37.203  1.00 35.68           C  
ATOM   4361  HA2 GLY A 271      17.717  41.418  37.048  1.00 35.68           H  
ATOM   4362  HA3 GLY A 271      18.064  40.087  38.155  1.00 35.68           H  
ATOM   4363  C   GLY A 271      16.111  40.027  37.258  1.00 35.68           C  
ATOM   4364  O   GLY A 271      15.371  40.445  36.377  1.00 35.68           O  
ATOM   4365  N   ARG A 272      15.700  39.384  38.358  1.00 36.96           N  
ATOM   4366  H   ARG A 272      16.444  39.035  38.945  1.00 36.96           H  
ATOM   4367  CA  ARG A 272      14.326  39.225  38.885  1.00 36.96           C  
ATOM   4368  HA  ARG A 272      14.462  39.122  39.961  1.00 36.96           H  
ATOM   4369  C   ARG A 272      13.531  37.970  38.477  1.00 36.96           C  
ATOM   4370  CB  ARG A 272      13.492  40.515  38.748  1.00 36.96           C  
ATOM   4371  HB2 ARG A 272      13.319  40.751  37.698  1.00 36.96           H  
ATOM   4372  HB3 ARG A 272      12.516  40.340  39.202  1.00 36.96           H  
ATOM   4373  O   ARG A 272      13.057  37.828  37.360  1.00 36.96           O  
ATOM   4374  CG  ARG A 272      14.149  41.704  39.465  1.00 36.96           C  
ATOM   4375  HG2 ARG A 272      14.238  41.472  40.526  1.00 36.96           H  
ATOM   4376  HG3 ARG A 272      15.145  41.890  39.062  1.00 36.96           H  
ATOM   4377  CD  ARG A 272      13.322  42.979  39.297  1.00 36.96           C  
ATOM   4378  HD2 ARG A 272      12.304  42.784  39.633  1.00 36.96           H  
ATOM   4379  HD3 ARG A 272      13.301  43.244  38.240  1.00 36.96           H  
ATOM   4380  NE  ARG A 272      13.897  44.087  40.084  1.00 36.96           N  
ATOM   4381  HE  ARG A 272      14.705  43.871  40.651  1.00 36.96           H  
ATOM   4382  NH1 ARG A 272      12.409  45.715  39.452  1.00 36.96           N  
ATOM   4383 HH11 ARG A 272      12.066  46.662  39.527  1.00 36.96           H  
ATOM   4384 HH12 ARG A 272      11.942  45.050  38.852  1.00 36.96           H  
ATOM   4385  NH2 ARG A 272      14.020  46.202  40.915  1.00 36.96           N  
ATOM   4386 HH21 ARG A 272      14.818  45.947  41.479  1.00 36.96           H  
ATOM   4387 HH22 ARG A 272      13.666  47.146  40.971  1.00 36.96           H  
ATOM   4388  CZ  ARG A 272      13.442  45.325  40.145  1.00 36.96           C  
ATOM   4389  N   ASN A 273      13.362  37.138  39.510  1.00 39.49           N  
ATOM   4390  H   ASN A 273      13.969  37.337  40.292  1.00 39.49           H  
ATOM   4391  CA  ASN A 273      12.259  36.259  39.920  1.00 39.49           C  
ATOM   4392  HA  ASN A 273      12.748  35.524  40.559  1.00 39.49           H  
ATOM   4393  C   ASN A 273      11.524  35.400  38.873  1.00 39.49           C  
ATOM   4394  CB  ASN A 273      11.331  37.030  40.879  1.00 39.49           C  
ATOM   4395  HB2 ASN A 273      10.957  37.928  40.387  1.00 39.49           H  
ATOM   4396  HB3 ASN A 273      10.477  36.401  41.132  1.00 39.49           H  
ATOM   4397  O   ASN A 273      10.785  35.869  38.015  1.00 39.49           O  
ATOM   4398  CG  ASN A 273      12.034  37.406  42.179  1.00 39.49           C  
ATOM   4399  ND2 ASN A 273      11.404  38.169  43.037  1.00 39.49           N  
ATOM   4400 HD21 ASN A 273      10.440  38.431  42.886  1.00 39.49           H  
ATOM   4401 HD22 ASN A 273      11.877  38.340  43.913  1.00 39.49           H  
ATOM   4402  OD1 ASN A 273      13.171  37.041  42.429  1.00 39.49           O  
ATOM   4403  N   PHE A 274      11.711  34.094  39.079  1.00 34.45           N  
ATOM   4404  H   PHE A 274      12.315  33.866  39.855  1.00 34.45           H  
ATOM   4405  CA  PHE A 274      11.219  32.924  38.364  1.00 34.45           C  
ATOM   4406  HA  PHE A 274      11.766  32.826  37.426  1.00 34.45           H  
ATOM   4407  C   PHE A 274       9.713  32.926  38.055  1.00 34.45           C  
ATOM   4408  CB  PHE A 274      11.543  31.711  39.260  1.00 34.45           C  
ATOM   4409  HB2 PHE A 274      11.040  30.837  38.846  1.00 34.45           H  
ATOM   4410  HB3 PHE A 274      11.120  31.871  40.252  1.00 34.45           H  
ATOM   4411  O   PHE A 274       8.884  33.043  38.954  1.00 34.45           O  
ATOM   4412  CG  PHE A 274      13.021  31.382  39.402  1.00 34.45           C  
ATOM   4413  CD1 PHE A 274      13.578  30.380  38.588  1.00 34.45           C  
ATOM   4414  HD1 PHE A 274      12.958  29.855  37.876  1.00 34.45           H  
ATOM   4415  CD2 PHE A 274      13.837  32.044  40.344  1.00 34.45           C  
ATOM   4416  HD2 PHE A 274      13.417  32.783  41.011  1.00 34.45           H  
ATOM   4417  CE1 PHE A 274      14.939  30.049  38.699  1.00 34.45           C  
ATOM   4418  HE1 PHE A 274      15.359  29.270  38.080  1.00 34.45           H  
ATOM   4419  CE2 PHE A 274      15.204  31.724  40.443  1.00 34.45           C  
ATOM   4420  HE2 PHE A 274      15.826  32.226  41.170  1.00 34.45           H  
ATOM   4421  CZ  PHE A 274      15.755  30.726  39.621  1.00 34.45           C  
ATOM   4422  HZ  PHE A 274      16.800  30.468  39.713  1.00 34.45           H  
ATOM   4423  N   LEU A 275       9.365  32.648  36.795  1.00 34.09           N  
ATOM   4424  H   LEU A 275      10.104  32.564  36.112  1.00 34.09           H  
ATOM   4425  CA  LEU A 275       8.076  32.043  36.446  1.00 34.09           C  
ATOM   4426  HA  LEU A 275       7.343  32.357  37.190  1.00 34.09           H  
ATOM   4427  C   LEU A 275       8.216  30.508  36.512  1.00 34.09           C  
ATOM   4428  CB  LEU A 275       7.609  32.536  35.066  1.00 34.09           C  
ATOM   4429  HB2 LEU A 275       8.461  32.518  34.386  1.00 34.09           H  
ATOM   4430  HB3 LEU A 275       6.861  31.847  34.672  1.00 34.09           H  
ATOM   4431  O   LEU A 275       9.243  29.979  36.076  1.00 34.09           O  
ATOM   4432  CG  LEU A 275       7.002  33.952  35.103  1.00 34.09           C  
ATOM   4433  HG  LEU A 275       7.626  34.606  35.712  1.00 34.09           H  
ATOM   4434  CD1 LEU A 275       6.943  34.530  33.689  1.00 34.09           C  
ATOM   4435 HD11 LEU A 275       7.951  34.594  33.278  1.00 34.09           H  
ATOM   4436 HD12 LEU A 275       6.326  33.897  33.050  1.00 34.09           H  
ATOM   4437 HD13 LEU A 275       6.518  35.533  33.723  1.00 34.09           H  
ATOM   4438  CD2 LEU A 275       5.578  33.941  35.667  1.00 34.09           C  
ATOM   4439 HD21 LEU A 275       4.936  33.289  35.074  1.00 34.09           H  
ATOM   4440 HD22 LEU A 275       5.171  34.952  35.653  1.00 34.09           H  
ATOM   4441 HD23 LEU A 275       5.586  33.599  36.702  1.00 34.09           H  
ATOM   4442  N   PRO A 276       7.229  29.783  37.072  1.00 39.99           N  
ATOM   4443  CA  PRO A 276       7.372  28.375  37.429  1.00 39.99           C  
ATOM   4444  HA  PRO A 276       8.291  28.256  38.002  1.00 39.99           H  
ATOM   4445  C   PRO A 276       7.453  27.451  36.204  1.00 39.99           C  
ATOM   4446  CB  PRO A 276       6.189  28.058  38.352  1.00 39.99           C  
ATOM   4447  HB2 PRO A 276       5.834  27.034  38.235  1.00 39.99           H  
ATOM   4448  HB3 PRO A 276       6.477  28.242  39.386  1.00 39.99           H  
ATOM   4449  O   PRO A 276       6.840  27.691  35.165  1.00 39.99           O  
ATOM   4450  CG  PRO A 276       5.127  29.074  37.935  1.00 39.99           C  
ATOM   4451  HG2 PRO A 276       4.446  29.307  38.754  1.00 39.99           H  
ATOM   4452  HG3 PRO A 276       4.575  28.693  37.076  1.00 39.99           H  
ATOM   4453  CD  PRO A 276       5.942  30.293  37.514  1.00 39.99           C  
ATOM   4454  HD2 PRO A 276       6.086  30.945  38.376  1.00 39.99           H  
ATOM   4455  HD3 PRO A 276       5.431  30.830  36.715  1.00 39.99           H  
ATOM   4456  N   LEU A 277       8.199  26.355  36.380  1.00 42.07           N  
ATOM   4457  H   LEU A 277       8.597  26.254  37.303  1.00 42.07           H  
ATOM   4458  CA  LEU A 277       8.674  25.365  35.396  1.00 42.07           C  
ATOM   4459  HA  LEU A 277       9.386  25.869  34.742  1.00 42.07           H  
ATOM   4460  C   LEU A 277       7.595  24.724  34.487  1.00 42.07           C  
ATOM   4461  CB  LEU A 277       9.413  24.289  36.229  1.00 42.07           C  
ATOM   4462  HB2 LEU A 277       8.662  23.611  36.634  1.00 42.07           H  
ATOM   4463  HB3 LEU A 277       9.906  24.761  37.079  1.00 42.07           H  
ATOM   4464  O   LEU A 277       7.925  24.044  33.517  1.00 42.07           O  
ATOM   4465  CG  LEU A 277      10.484  23.457  35.498  1.00 42.07           C  
ATOM   4466  HG  LEU A 277      10.079  23.050  34.571  1.00 42.07           H  
ATOM   4467  CD1 LEU A 277      11.730  24.290  35.183  1.00 42.07           C  
ATOM   4468 HD11 LEU A 277      11.475  25.103  34.503  1.00 42.07           H  
ATOM   4469 HD12 LEU A 277      12.150  24.701  36.101  1.00 42.07           H  
ATOM   4470 HD13 LEU A 277      12.476  23.658  34.701  1.00 42.07           H  
ATOM   4471  CD2 LEU A 277      10.916  22.292  36.390  1.00 42.07           C  
ATOM   4472 HD21 LEU A 277      11.330  22.662  37.328  1.00 42.07           H  
ATOM   4473 HD22 LEU A 277      10.057  21.656  36.605  1.00 42.07           H  
ATOM   4474 HD23 LEU A 277      11.667  21.691  35.877  1.00 42.07           H  
ATOM   4475  N   ASN A 278       6.308  24.969  34.736  1.00 40.53           N  
ATOM   4476  H   ASN A 278       6.092  25.609  35.487  1.00 40.53           H  
ATOM   4477  CA  ASN A 278       5.201  24.321  34.027  1.00 40.53           C  
ATOM   4478  HA  ASN A 278       5.476  23.279  33.862  1.00 40.53           H  
ATOM   4479  C   ASN A 278       4.926  24.878  32.618  1.00 40.53           C  
ATOM   4480  CB  ASN A 278       3.958  24.326  34.933  1.00 40.53           C  
ATOM   4481  HB2 ASN A 278       3.747  25.341  35.271  1.00 40.53           H  
ATOM   4482  HB3 ASN A 278       3.099  23.966  34.367  1.00 40.53           H  
ATOM   4483  O   ASN A 278       4.135  24.298  31.879  1.00 40.53           O  
ATOM   4484  CG  ASN A 278       4.121  23.411  36.136  1.00 40.53           C  
ATOM   4485  ND2 ASN A 278       3.245  23.503  37.106  1.00 40.53           N  
ATOM   4486 HD21 ASN A 278       2.449  24.121  37.040  1.00 40.53           H  
ATOM   4487 HD22 ASN A 278       3.368  22.857  37.872  1.00 40.53           H  
ATOM   4488  OD1 ASN A 278       5.034  22.611  36.230  1.00 40.53           O  
ATOM   4489  N   VAL A 279       5.607  25.944  32.187  1.00 40.07           N  
ATOM   4490  H   VAL A 279       6.216  26.419  32.838  1.00 40.07           H  
ATOM   4491  CA  VAL A 279       5.472  26.454  30.807  1.00 40.07           C  
ATOM   4492  HA  VAL A 279       4.423  26.370  30.522  1.00 40.07           H  
ATOM   4493  C   VAL A 279       6.251  25.592  29.795  1.00 40.07           C  
ATOM   4494  CB  VAL A 279       5.829  27.954  30.732  1.00 40.07           C  
ATOM   4495  HB  VAL A 279       6.888  28.082  30.953  1.00 40.07           H  
ATOM   4496  O   VAL A 279       5.959  25.628  28.601  1.00 40.07           O  
ATOM   4497  CG1 VAL A 279       5.535  28.565  29.354  1.00 40.07           C  
ATOM   4498 HG11 VAL A 279       4.500  28.373  29.071  1.00 40.07           H  
ATOM   4499 HG12 VAL A 279       5.706  29.642  29.378  1.00 40.07           H  
ATOM   4500 HG13 VAL A 279       6.199  28.139  28.601  1.00 40.07           H  
ATOM   4501  CG2 VAL A 279       5.013  28.761  31.756  1.00 40.07           C  
ATOM   4502 HG21 VAL A 279       5.272  28.466  32.772  1.00 40.07           H  
ATOM   4503 HG22 VAL A 279       5.234  29.824  31.656  1.00 40.07           H  
ATOM   4504 HG23 VAL A 279       3.946  28.603  31.596  1.00 40.07           H  
ATOM   4505  N   LEU A 280       7.193  24.750  30.245  1.00 33.34           N  
ATOM   4506  H   LEU A 280       7.374  24.698  31.237  1.00 33.34           H  
ATOM   4507  CA  LEU A 280       8.005  23.933  29.334  1.00 33.34           C  
ATOM   4508  HA  LEU A 280       8.254  24.561  28.479  1.00 33.34           H  
ATOM   4509  C   LEU A 280       7.248  22.719  28.760  1.00 33.34           C  
ATOM   4510  CB  LEU A 280       9.317  23.530  30.036  1.00 33.34           C  
ATOM   4511  HB2 LEU A 280       9.627  24.319  30.721  1.00 33.34           H  
ATOM   4512  HB3 LEU A 280       9.127  22.636  30.631  1.00 33.34           H  
ATOM   4513  O   LEU A 280       7.570  22.275  27.660  1.00 33.34           O  
ATOM   4514  CG  LEU A 280      10.474  23.260  29.052  1.00 33.34           C  
ATOM   4515  HG  LEU A 280      10.128  22.631  28.232  1.00 33.34           H  
ATOM   4516  CD1 LEU A 280      11.048  24.562  28.477  1.00 33.34           C  
ATOM   4517 HD11 LEU A 280      11.880  24.330  27.812  1.00 33.34           H  
ATOM   4518 HD12 LEU A 280      11.401  25.203  29.285  1.00 33.34           H  
ATOM   4519 HD13 LEU A 280      10.285  25.089  27.904  1.00 33.34           H  
ATOM   4520  CD2 LEU A 280      11.611  22.527  29.762  1.00 33.34           C  
ATOM   4521 HD21 LEU A 280      11.984  23.124  30.594  1.00 33.34           H  
ATOM   4522 HD22 LEU A 280      12.422  22.329  29.061  1.00 33.34           H  
ATOM   4523 HD23 LEU A 280      11.246  21.574  30.145  1.00 33.34           H  
ATOM   4524  N   LEU A 281       6.214  22.208  29.443  1.00 32.72           N  
ATOM   4525  H   LEU A 281       5.966  22.614  30.334  1.00 32.72           H  
ATOM   4526  CA  LEU A 281       5.466  21.038  28.956  1.00 32.72           C  
ATOM   4527  HA  LEU A 281       6.166  20.408  28.409  1.00 32.72           H  
ATOM   4528  C   LEU A 281       4.366  21.377  27.934  1.00 32.72           C  
ATOM   4529  CB  LEU A 281       4.912  20.209  30.136  1.00 32.72           C  
ATOM   4530  HB2 LEU A 281       3.844  20.063  29.979  1.00 32.72           H  
ATOM   4531  HB3 LEU A 281       5.023  20.743  31.080  1.00 32.72           H  
ATOM   4532  O   LEU A 281       3.953  20.505  27.173  1.00 32.72           O  
ATOM   4533  CG  LEU A 281       5.579  18.821  30.235  1.00 32.72           C  
ATOM   4534  HG  LEU A 281       5.766  18.431  29.234  1.00 32.72           H  
ATOM   4535  CD1 LEU A 281       6.904  18.898  30.996  1.00 32.72           C  
ATOM   4536 HD11 LEU A 281       7.580  19.586  30.490  1.00 32.72           H  
ATOM   4537 HD12 LEU A 281       7.365  17.911  31.028  1.00 32.72           H  
ATOM   4538 HD13 LEU A 281       6.731  19.243  32.015  1.00 32.72           H  
ATOM   4539  CD2 LEU A 281       4.661  17.829  30.944  1.00 32.72           C  
ATOM   4540 HD21 LEU A 281       5.148  16.856  31.009  1.00 32.72           H  
ATOM   4541 HD22 LEU A 281       3.734  17.716  30.383  1.00 32.72           H  
ATOM   4542 HD23 LEU A 281       4.433  18.182  31.950  1.00 32.72           H  
ATOM   4543  N   ALA A 282       3.914  22.631  27.855  1.00 34.90           N  
ATOM   4544  H   ALA A 282       4.297  23.323  28.484  1.00 34.90           H  
ATOM   4545  CA  ALA A 282       2.754  22.999  27.036  1.00 34.90           C  
ATOM   4546  HA  ALA A 282       2.019  22.198  27.115  1.00 34.90           H  
ATOM   4547  C   ALA A 282       3.047  23.156  25.527  1.00 34.90           C  
ATOM   4548  CB  ALA A 282       2.116  24.253  27.643  1.00 34.90           C  
ATOM   4549  HB1 ALA A 282       1.852  24.069  28.684  1.00 34.90           H  
ATOM   4550  HB2 ALA A 282       1.210  24.506  27.092  1.00 34.90           H  
ATOM   4551  HB3 ALA A 282       2.812  25.089  27.589  1.00 34.90           H  
ATOM   4552  O   ALA A 282       2.126  23.344  24.737  1.00 34.90           O  
ATOM   4553  N   VAL A 283       4.307  23.057  25.088  1.00 34.18           N  
ATOM   4554  H   VAL A 283       5.036  22.904  25.770  1.00 34.18           H  
ATOM   4555  CA  VAL A 283       4.668  23.216  23.661  1.00 34.18           C  
ATOM   4556  HA  VAL A 283       3.890  23.814  23.185  1.00 34.18           H  
ATOM   4557  C   VAL A 283       4.664  21.876  22.898  1.00 34.18           C  
ATOM   4558  CB  VAL A 283       5.975  24.030  23.513  1.00 34.18           C  
ATOM   4559  HB  VAL A 283       6.805  23.454  23.921  1.00 34.18           H  
ATOM   4560  O   VAL A 283       4.819  21.852  21.675  1.00 34.18           O  
ATOM   4561  CG1 VAL A 283       6.301  24.403  22.057  1.00 34.18           C  
ATOM   4562 HG11 VAL A 283       7.135  25.105  22.028  1.00 34.18           H  
ATOM   4563 HG12 VAL A 283       5.430  24.858  21.584  1.00 34.18           H  
ATOM   4564 HG13 VAL A 283       6.603  23.517  21.500  1.00 34.18           H  
ATOM   4565  CG2 VAL A 283       5.878  25.361  24.280  1.00 34.18           C  
ATOM   4566 HG21 VAL A 283       5.018  25.935  23.934  1.00 34.18           H  
ATOM   4567 HG22 VAL A 283       6.786  25.948  24.135  1.00 34.18           H  
ATOM   4568 HG23 VAL A 283       5.777  25.181  25.350  1.00 34.18           H  
ATOM   4569  N   LEU A 284       4.442  20.744  23.577  1.00 33.82           N  
ATOM   4570  H   LEU A 284       4.253  20.802  24.567  1.00 33.82           H  
ATOM   4571  CA  LEU A 284       4.618  19.413  22.981  1.00 33.82           C  
ATOM   4572  HA  LEU A 284       5.390  19.510  22.217  1.00 33.82           H  
ATOM   4573  C   LEU A 284       3.426  18.853  22.187  1.00 33.82           C  
ATOM   4574  CB  LEU A 284       5.155  18.436  24.044  1.00 33.82           C  
ATOM   4575  HB2 LEU A 284       4.921  17.410  23.762  1.00 33.82           H  
ATOM   4576  HB3 LEU A 284       4.655  18.634  24.992  1.00 33.82           H  
ATOM   4577  O   LEU A 284       3.573  17.796  21.580  1.00 33.82           O  
ATOM   4578  CG  LEU A 284       6.681  18.550  24.223  1.00 33.82           C  
ATOM   4579  HG  LEU A 284       6.959  19.599  24.328  1.00 33.82           H  
ATOM   4580  CD1 LEU A 284       7.115  17.812  25.487  1.00 33.82           C  
ATOM   4581 HD11 LEU A 284       6.847  16.758  25.419  1.00 33.82           H  
ATOM   4582 HD12 LEU A 284       8.192  17.905  25.624  1.00 33.82           H  
ATOM   4583 HD13 LEU A 284       6.618  18.249  26.353  1.00 33.82           H  
ATOM   4584  CD2 LEU A 284       7.451  17.947  23.040  1.00 33.82           C  
ATOM   4585 HD21 LEU A 284       7.164  16.903  22.907  1.00 33.82           H  
ATOM   4586 HD22 LEU A 284       7.245  18.496  22.121  1.00 33.82           H  
ATOM   4587 HD23 LEU A 284       8.522  17.998  23.239  1.00 33.82           H  
ATOM   4588  N   THR A 285       2.290  19.544  22.081  1.00 32.66           N  
ATOM   4589  H   THR A 285       2.156  20.359  22.663  1.00 32.66           H  
ATOM   4590  CA  THR A 285       1.118  18.998  21.364  1.00 32.66           C  
ATOM   4591  HA  THR A 285       1.450  18.202  20.696  1.00 32.66           H  
ATOM   4592  C   THR A 285       0.433  19.995  20.433  1.00 32.66           C  
ATOM   4593  CB  THR A 285       0.115  18.341  22.323  1.00 32.66           C  
ATOM   4594  HB  THR A 285      -0.752  17.993  21.762  1.00 32.66           H  
ATOM   4595  O   THR A 285      -0.782  19.999  20.297  1.00 32.66           O  
ATOM   4596  CG2 THR A 285       0.708  17.147  23.073  1.00 32.66           C  
ATOM   4597 HG21 THR A 285      -0.080  16.644  23.633  1.00 32.66           H  
ATOM   4598 HG22 THR A 285       1.139  16.441  22.363  1.00 32.66           H  
ATOM   4599 HG23 THR A 285       1.479  17.477  23.769  1.00 32.66           H  
ATOM   4600  OG1 THR A 285      -0.288  19.289  23.276  1.00 32.66           O  
ATOM   4601  HG1 THR A 285      -1.097  18.971  23.685  1.00 32.66           H  
ATOM   4602  N   VAL A 286       1.186  20.821  19.701  1.00 33.25           N  
ATOM   4603  H   VAL A 286       2.181  20.847  19.874  1.00 33.25           H  
ATOM   4604  CA  VAL A 286       0.610  21.462  18.502  1.00 33.25           C  
ATOM   4605  HA  VAL A 286      -0.461  21.600  18.649  1.00 33.25           H  
ATOM   4606  C   VAL A 286       0.767  20.489  17.336  1.00 33.25           C  
ATOM   4607  CB  VAL A 286       1.160  22.871  18.233  1.00 33.25           C  
ATOM   4608  HB  VAL A 286       2.221  22.809  17.988  1.00 33.25           H  
ATOM   4609  O   VAL A 286       1.736  20.591  16.569  1.00 33.25           O  
ATOM   4610  CG1 VAL A 286       0.413  23.534  17.065  1.00 33.25           C  
ATOM   4611 HG11 VAL A 286       0.830  24.522  16.870  1.00 33.25           H  
ATOM   4612 HG12 VAL A 286       0.477  22.928  16.161  1.00 33.25           H  
ATOM   4613 HG13 VAL A 286      -0.640  23.647  17.325  1.00 33.25           H  
ATOM   4614  CG2 VAL A 286       1.025  23.777  19.459  1.00 33.25           C  
ATOM   4615 HG21 VAL A 286       1.623  23.391  20.285  1.00 33.25           H  
ATOM   4616 HG22 VAL A 286      -0.016  23.824  19.776  1.00 33.25           H  
ATOM   4617 HG23 VAL A 286       1.373  24.784  19.226  1.00 33.25           H  
ATOM   4618  N   SER A 287      -0.153  19.522  17.255  1.00 33.96           N  
ATOM   4619  H   SER A 287      -0.903  19.522  17.932  1.00 33.96           H  
ATOM   4620  CA  SER A 287      -0.356  18.646  16.101  1.00 33.96           C  
ATOM   4621  HA  SER A 287       0.519  18.008  15.976  1.00 33.96           H  
ATOM   4622  C   SER A 287      -0.517  19.523  14.858  1.00 33.96           C  
ATOM   4623  CB  SER A 287      -1.583  17.733  16.313  1.00 33.96           C  
ATOM   4624  HB2 SER A 287      -1.317  16.928  16.998  1.00 33.96           H  
ATOM   4625  HB3 SER A 287      -1.882  17.295  15.360  1.00 33.96           H  
ATOM   4626  O   SER A 287      -1.426  20.340  14.738  1.00 33.96           O  
ATOM   4627  OG  SER A 287      -2.664  18.457  16.868  1.00 33.96           O  
ATOM   4628  HG  SER A 287      -3.492  17.992  16.726  1.00 33.96           H  
ATOM   4629  N   LEU A 288       0.445  19.440  13.941  1.00 33.88           N  
ATOM   4630  H   LEU A 288       1.160  18.737  14.065  1.00 33.88           H  
ATOM   4631  CA  LEU A 288       0.312  20.085  12.639  1.00 33.88           C  
ATOM   4632  HA  LEU A 288      -0.028  21.110  12.784  1.00 33.88           H  
ATOM   4633  C   LEU A 288      -0.745  19.298  11.853  1.00 33.88           C  
ATOM   4634  CB  LEU A 288       1.672  20.085  11.921  1.00 33.88           C  
ATOM   4635  HB2 LEU A 288       2.101  19.086  12.003  1.00 33.88           H  
ATOM   4636  HB3 LEU A 288       1.514  20.287  10.862  1.00 33.88           H  
ATOM   4637  O   LEU A 288      -0.587  18.085  11.744  1.00 33.88           O  
ATOM   4638  CG  LEU A 288       2.661  21.119  12.487  1.00 33.88           C  
ATOM   4639  HG  LEU A 288       2.654  21.084  13.576  1.00 33.88           H  
ATOM   4640  CD1 LEU A 288       4.081  20.805  12.011  1.00 33.88           C  
ATOM   4641 HD11 LEU A 288       4.126  20.844  10.923  1.00 33.88           H  
ATOM   4642 HD12 LEU A 288       4.362  19.809  12.352  1.00 33.88           H  
ATOM   4643 HD13 LEU A 288       4.780  21.525  12.436  1.00 33.88           H  
ATOM   4644  CD2 LEU A 288       2.312  22.536  12.018  1.00 33.88           C  
ATOM   4645 HD21 LEU A 288       1.357  22.841  12.447  1.00 33.88           H  
ATOM   4646 HD22 LEU A 288       2.232  22.564  10.932  1.00 33.88           H  
ATOM   4647 HD23 LEU A 288       3.083  23.240  12.333  1.00 33.88           H  
ATOM   4648  N   PRO A 289      -1.789  19.931  11.294  1.00 36.27           N  
ATOM   4649  CA  PRO A 289      -2.802  19.207  10.542  1.00 36.27           C  
ATOM   4650  HA  PRO A 289      -3.167  18.375  11.144  1.00 36.27           H  
ATOM   4651  C   PRO A 289      -2.181  18.656   9.256  1.00 36.27           C  
ATOM   4652  CB  PRO A 289      -3.961  20.182  10.327  1.00 36.27           C  
ATOM   4653  HB2 PRO A 289      -4.411  20.075   9.340  1.00 36.27           H  
ATOM   4654  HB3 PRO A 289      -4.711  20.018  11.101  1.00 36.27           H  
ATOM   4655  O   PRO A 289      -1.691  19.398   8.405  1.00 36.27           O  
ATOM   4656  CG  PRO A 289      -3.339  21.566  10.515  1.00 36.27           C  
ATOM   4657  HG2 PRO A 289      -3.009  21.949   9.550  1.00 36.27           H  
ATOM   4658  HG3 PRO A 289      -4.046  22.258  10.975  1.00 36.27           H  
ATOM   4659  CD  PRO A 289      -2.125  21.338  11.413  1.00 36.27           C  
ATOM   4660  HD2 PRO A 289      -2.388  21.557  12.447  1.00 36.27           H  
ATOM   4661  HD3 PRO A 289      -1.298  21.970  11.089  1.00 36.27           H  
ATOM   4662  N   GLU A 290      -2.154  17.328   9.169  1.00 39.77           N  
ATOM   4663  H   GLU A 290      -2.490  16.821   9.975  1.00 39.77           H  
ATOM   4664  CA  GLU A 290      -1.520  16.536   8.116  1.00 39.77           C  
ATOM   4665  HA  GLU A 290      -0.612  17.039   7.782  1.00 39.77           H  
ATOM   4666  C   GLU A 290      -2.491  16.341   6.934  1.00 39.77           C  
ATOM   4667  CB  GLU A 290      -1.097  15.182   8.702  1.00 39.77           C  
ATOM   4668  HB2 GLU A 290      -1.969  14.741   9.184  1.00 39.77           H  
ATOM   4669  HB3 GLU A 290      -0.784  14.529   7.888  1.00 39.77           H  
ATOM   4670  O   GLU A 290      -3.491  15.617   7.074  1.00 39.77           O  
ATOM   4671  CG  GLU A 290       0.065  15.301   9.712  1.00 39.77           C  
ATOM   4672  HG2 GLU A 290       0.954  15.643   9.181  1.00 39.77           H  
ATOM   4673  HG3 GLU A 290      -0.188  16.042  10.469  1.00 39.77           H  
ATOM   4674  CD  GLU A 290       0.364  13.981  10.428  1.00 39.77           C  
ATOM   4675  OE1 GLU A 290       1.479  13.822  10.994  1.00 39.77           O  
ATOM   4676  OE2 GLU A 290      -0.513  13.100  10.352  1.00 39.77           O  
ATOM   4677  N   PRO A 291      -2.229  16.959   5.763  1.00 40.38           N  
ATOM   4678  CA  PRO A 291      -3.149  16.927   4.637  1.00 40.38           C  
ATOM   4679  HA  PRO A 291      -4.174  16.796   4.984  1.00 40.38           H  
ATOM   4680  C   PRO A 291      -2.804  15.796   3.661  1.00 40.38           C  
ATOM   4681  CB  PRO A 291      -3.077  18.326   4.026  1.00 40.38           C  
ATOM   4682  HB2 PRO A 291      -3.280  18.319   2.955  1.00 40.38           H  
ATOM   4683  HB3 PRO A 291      -3.793  18.972   4.535  1.00 40.38           H  
ATOM   4684  O   PRO A 291      -1.912  15.934   2.829  1.00 40.38           O  
ATOM   4685  CG  PRO A 291      -1.660  18.808   4.335  1.00 40.38           C  
ATOM   4686  HG2 PRO A 291      -1.666  19.858   4.627  1.00 40.38           H  
ATOM   4687  HG3 PRO A 291      -1.020  18.662   3.465  1.00 40.38           H  
ATOM   4688  CD  PRO A 291      -1.170  17.923   5.484  1.00 40.38           C  
ATOM   4689  HD2 PRO A 291      -0.266  17.396   5.180  1.00 40.38           H  
ATOM   4690  HD3 PRO A 291      -0.954  18.555   6.345  1.00 40.38           H  
ATOM   4691  N   CYS A 292      -3.550  14.692   3.714  1.00 44.24           N  
ATOM   4692  H   CYS A 292      -4.293  14.684   4.398  1.00 44.24           H  
ATOM   4693  CA  CYS A 292      -3.731  13.808   2.560  1.00 44.24           C  
ATOM   4694  HA  CYS A 292      -2.827  13.801   1.952  1.00 44.24           H  
ATOM   4695  C   CYS A 292      -4.881  14.399   1.718  1.00 44.24           C  
ATOM   4696  CB  CYS A 292      -4.009  12.359   3.014  1.00 44.24           C  
ATOM   4697  HB2 CYS A 292      -4.695  12.368   3.861  1.00 44.24           H  
ATOM   4698  HB3 CYS A 292      -4.536  11.853   2.204  1.00 44.24           H  
ATOM   4699  O   CYS A 292      -5.845  14.914   2.267  1.00 44.24           O  
ATOM   4700  SG  CYS A 292      -2.558  11.329   3.430  1.00 44.24           S  
ATOM   4701  N   CYS A 293      -4.803  14.309   0.391  1.00 49.64           N  
ATOM   4702  H   CYS A 293      -4.080  13.691   0.052  1.00 49.64           H  
ATOM   4703  CA  CYS A 293      -5.892  14.647  -0.548  1.00 49.64           C  
ATOM   4704  HA  CYS A 293      -5.579  14.255  -1.516  1.00 49.64           H  
ATOM   4705  C   CYS A 293      -6.239  16.121  -0.810  1.00 49.64           C  
ATOM   4706  CB  CYS A 293      -7.144  13.847  -0.206  1.00 49.64           C  
ATOM   4707  HB2 CYS A 293      -7.515  14.137   0.778  1.00 49.64           H  
ATOM   4708  HB3 CYS A 293      -7.929  14.040  -0.936  1.00 49.64           H  
ATOM   4709  O   CYS A 293      -5.860  17.043  -0.095  1.00 49.64           O  
ATOM   4710  SG  CYS A 293      -6.692  12.098  -0.266  1.00 49.64           S  
ATOM   4711  HG  CYS A 293      -7.426  11.670   0.765  1.00 49.64           H  
ATOM   4712  N   GLY A 294      -6.890  16.337  -1.959  1.00 43.26           N  
ATOM   4713  H   GLY A 294      -7.219  15.534  -2.474  1.00 43.26           H  
ATOM   4714  CA  GLY A 294      -7.510  17.615  -2.287  1.00 43.26           C  
ATOM   4715  HA2 GLY A 294      -6.759  18.405  -2.297  1.00 43.26           H  
ATOM   4716  HA3 GLY A 294      -7.992  17.563  -3.263  1.00 43.26           H  
ATOM   4717  C   GLY A 294      -8.575  17.931  -1.245  1.00 43.26           C  
ATOM   4718  O   GLY A 294      -9.439  17.104  -0.970  1.00 43.26           O  
ATOM   4719  N   ILE A 295      -8.475  19.106  -0.633  1.00 36.81           N  
ATOM   4720  H   ILE A 295      -7.726  19.734  -0.885  1.00 36.81           H  
ATOM   4721  CA  ILE A 295      -9.452  19.566   0.345  1.00 36.81           C  
ATOM   4722  HA  ILE A 295      -9.615  18.785   1.088  1.00 36.81           H  
ATOM   4723  C   ILE A 295     -10.763  19.822  -0.400  1.00 36.81           C  
ATOM   4724  CB  ILE A 295      -8.921  20.831   1.065  1.00 36.81           C  
ATOM   4725  HB  ILE A 295      -8.648  21.566   0.308  1.00 36.81           H  
ATOM   4726  O   ILE A 295     -10.866  20.783  -1.156  1.00 36.81           O  
ATOM   4727  CG1 ILE A 295      -7.656  20.501   1.891  1.00 36.81           C  
ATOM   4728 HG12 ILE A 295      -7.924  19.863   2.732  1.00 36.81           H  
ATOM   4729 HG13 ILE A 295      -6.948  19.952   1.271  1.00 36.81           H  
ATOM   4730  CG2 ILE A 295     -10.004  21.457   1.960  1.00 36.81           C  
ATOM   4731 HG21 ILE A 295     -10.425  20.708   2.631  1.00 36.81           H  
ATOM   4732 HG22 ILE A 295      -9.595  22.277   2.551  1.00 36.81           H  
ATOM   4733 HG23 ILE A 295     -10.782  21.887   1.329  1.00 36.81           H  
ATOM   4734  CD1 ILE A 295      -6.918  21.742   2.414  1.00 36.81           C  
ATOM   4735 HD11 ILE A 295      -7.488  22.226   3.207  1.00 36.81           H  
ATOM   4736 HD12 ILE A 295      -5.956  21.438   2.826  1.00 36.81           H  
ATOM   4737 HD13 ILE A 295      -6.746  22.447   1.601  1.00 36.81           H  
ATOM   4738  N   VAL A 296     -11.787  19.010  -0.141  1.00 40.20           N  
ATOM   4739  H   VAL A 296     -11.609  18.159   0.373  1.00 40.20           H  
ATOM   4740  CA  VAL A 296     -13.168  19.485  -0.254  1.00 40.20           C  
ATOM   4741  HA  VAL A 296     -13.205  20.347  -0.920  1.00 40.20           H  
ATOM   4742  C   VAL A 296     -13.554  19.953   1.139  1.00 40.20           C  
ATOM   4743  CB  VAL A 296     -14.131  18.438  -0.842  1.00 40.20           C  
ATOM   4744  HB  VAL A 296     -14.187  17.572  -0.182  1.00 40.20           H  
ATOM   4745  O   VAL A 296     -14.031  19.179   1.966  1.00 40.20           O  
ATOM   4746  CG1 VAL A 296     -15.538  19.038  -1.010  1.00 40.20           C  
ATOM   4747 HG11 VAL A 296     -16.199  18.282  -1.434  1.00 40.20           H  
ATOM   4748 HG12 VAL A 296     -15.500  19.899  -1.678  1.00 40.20           H  
ATOM   4749 HG13 VAL A 296     -15.931  19.341  -0.040  1.00 40.20           H  
ATOM   4750  CG2 VAL A 296     -13.658  17.970  -2.224  1.00 40.20           C  
ATOM   4751 HG21 VAL A 296     -13.560  18.821  -2.899  1.00 40.20           H  
ATOM   4752 HG22 VAL A 296     -14.369  17.258  -2.642  1.00 40.20           H  
ATOM   4753 HG23 VAL A 296     -12.692  17.473  -2.139  1.00 40.20           H  
ATOM   4754  N   SER A 297     -13.290  21.227   1.432  1.00 40.69           N  
ATOM   4755  H   SER A 297     -12.863  21.806   0.723  1.00 40.69           H  
ATOM   4756  CA  SER A 297     -13.792  21.841   2.657  1.00 40.69           C  
ATOM   4757  HA  SER A 297     -13.460  21.257   3.516  1.00 40.69           H  
ATOM   4758  C   SER A 297     -15.309  21.804   2.572  1.00 40.69           C  
ATOM   4759  CB  SER A 297     -13.289  23.278   2.824  1.00 40.69           C  
ATOM   4760  HB2 SER A 297     -13.566  23.860   1.945  1.00 40.69           H  
ATOM   4761  HB3 SER A 297     -12.202  23.273   2.914  1.00 40.69           H  
ATOM   4762  O   SER A 297     -15.915  22.387   1.667  1.00 40.69           O  
ATOM   4763  OG  SER A 297     -13.852  23.882   3.979  1.00 40.69           O  
ATOM   4764  HG  SER A 297     -13.608  24.810   3.952  1.00 40.69           H  
ATOM   4765  N   SER A 298     -15.949  21.105   3.504  1.00 39.29           N  
ATOM   4766  H   SER A 298     -15.420  20.549   4.161  1.00 39.29           H  
ATOM   4767  CA  SER A 298     -17.377  21.259   3.707  1.00 39.29           C  
ATOM   4768  HA  SER A 298     -17.882  21.163   2.746  1.00 39.29           H  
ATOM   4769  C   SER A 298     -17.609  22.677   4.245  1.00 39.29           C  
ATOM   4770  CB  SER A 298     -17.918  20.147   4.617  1.00 39.29           C  
ATOM   4771  HB2 SER A 298     -19.004  20.218   4.668  1.00 39.29           H  
ATOM   4772  HB3 SER A 298     -17.656  19.174   4.201  1.00 39.29           H  
ATOM   4773  O   SER A 298     -17.647  22.919   5.457  1.00 39.29           O  
ATOM   4774  OG  SER A 298     -17.373  20.261   5.915  1.00 39.29           O  
ATOM   4775  HG  SER A 298     -17.437  21.184   6.169  1.00 39.29           H  
ATOM   4776  N   ASN A 299     -17.770  23.653   3.353  1.00 34.51           N  
ATOM   4777  H   ASN A 299     -17.499  23.479   2.395  1.00 34.51           H  
ATOM   4778  CA  ASN A 299     -18.571  24.825   3.665  1.00 34.51           C  
ATOM   4779  HA  ASN A 299     -18.262  25.243   4.623  1.00 34.51           H  
ATOM   4780  C   ASN A 299     -20.004  24.320   3.843  1.00 34.51           C  
ATOM   4781  CB  ASN A 299     -18.403  25.921   2.593  1.00 34.51           C  
ATOM   4782  HB2 ASN A 299     -19.238  26.618   2.659  1.00 34.51           H  
ATOM   4783  HB3 ASN A 299     -18.414  25.479   1.597  1.00 34.51           H  
ATOM   4784  O   ASN A 299     -20.817  24.348   2.926  1.00 34.51           O  
ATOM   4785  CG  ASN A 299     -17.129  26.732   2.776  1.00 34.51           C  
ATOM   4786  ND2 ASN A 299     -16.792  27.561   1.817  1.00 34.51           N  
ATOM   4787 HD21 ASN A 299     -17.363  27.666   0.991  1.00 34.51           H  
ATOM   4788 HD22 ASN A 299     -15.961  28.118   1.958  1.00 34.51           H  
ATOM   4789  OD1 ASN A 299     -16.442  26.641   3.787  1.00 34.51           O  
ATOM   4790  N   VAL A 300     -20.302  23.800   5.036  1.00 36.76           N  
ATOM   4791  H   VAL A 300     -19.548  23.664   5.694  1.00 36.76           H  
ATOM   4792  CA  VAL A 300     -21.673  23.655   5.527  1.00 36.76           C  
ATOM   4793  HA  VAL A 300     -22.301  23.294   4.712  1.00 36.76           H  
ATOM   4794  C   VAL A 300     -22.149  25.063   5.890  1.00 36.76           C  
ATOM   4795  CB  VAL A 300     -21.793  22.641   6.690  1.00 36.76           C  
ATOM   4796  HB  VAL A 300     -21.299  23.040   7.576  1.00 36.76           H  
ATOM   4797  O   VAL A 300     -22.405  25.386   7.043  1.00 36.76           O  
ATOM   4798  CG1 VAL A 300     -23.265  22.353   7.020  1.00 36.76           C  
ATOM   4799 HG11 VAL A 300     -23.327  21.632   7.835  1.00 36.76           H  
ATOM   4800 HG12 VAL A 300     -23.772  21.940   6.148  1.00 36.76           H  
ATOM   4801 HG13 VAL A 300     -23.777  23.262   7.334  1.00 36.76           H  
ATOM   4802  CG2 VAL A 300     -21.135  21.299   6.346  1.00 36.76           C  
ATOM   4803 HG21 VAL A 300     -21.544  20.905   5.416  1.00 36.76           H  
ATOM   4804 HG22 VAL A 300     -20.057  21.427   6.254  1.00 36.76           H  
ATOM   4805 HG23 VAL A 300     -21.317  20.578   7.143  1.00 36.76           H  
ATOM   4806  N   SER A 301     -22.208  25.955   4.899  1.00 34.88           N  
ATOM   4807  H   SER A 301     -21.936  25.664   3.971  1.00 34.88           H  
ATOM   4808  CA  SER A 301     -23.040  27.144   4.984  1.00 34.88           C  
ATOM   4809  HA  SER A 301     -22.964  27.585   5.978  1.00 34.88           H  
ATOM   4810  C   SER A 301     -24.467  26.661   4.753  1.00 34.88           C  
ATOM   4811  CB  SER A 301     -22.606  28.209   3.966  1.00 34.88           C  
ATOM   4812  HB2 SER A 301     -21.595  28.542   4.201  1.00 34.88           H  
ATOM   4813  HB3 SER A 301     -23.278  29.065   4.029  1.00 34.88           H  
ATOM   4814  O   SER A 301     -24.893  26.503   3.614  1.00 34.88           O  
ATOM   4815  OG  SER A 301     -22.627  27.693   2.653  1.00 34.88           O  
ATOM   4816  HG  SER A 301     -23.516  27.377   2.476  1.00 34.88           H  
ATOM   4817  N   LYS A 302     -25.169  26.337   5.843  1.00 36.08           N  
ATOM   4818  H   LYS A 302     -24.675  26.362   6.724  1.00 36.08           H  
ATOM   4819  CA  LYS A 302     -26.632  26.179   5.880  1.00 36.08           C  
ATOM   4820  HA  LYS A 302     -26.888  25.627   6.785  1.00 36.08           H  
ATOM   4821  C   LYS A 302     -27.243  25.356   4.732  1.00 36.08           C  
ATOM   4822  CB  LYS A 302     -27.294  27.568   5.981  1.00 36.08           C  
ATOM   4823  HB2 LYS A 302     -27.044  28.145   5.090  1.00 36.08           H  
ATOM   4824  HB3 LYS A 302     -28.377  27.440   6.002  1.00 36.08           H  
ATOM   4825  O   LYS A 302     -28.317  25.698   4.240  1.00 36.08           O  
ATOM   4826  CG  LYS A 302     -26.912  28.372   7.232  1.00 36.08           C  
ATOM   4827  HG2 LYS A 302     -27.197  27.811   8.121  1.00 36.08           H  
ATOM   4828  HG3 LYS A 302     -25.836  28.550   7.249  1.00 36.08           H  
ATOM   4829  CD  LYS A 302     -27.645  29.723   7.216  1.00 36.08           C  
ATOM   4830  HD2 LYS A 302     -27.330  30.288   6.339  1.00 36.08           H  
ATOM   4831  HD3 LYS A 302     -28.719  29.547   7.154  1.00 36.08           H  
ATOM   4832  CE  LYS A 302     -27.343  30.535   8.484  1.00 36.08           C  
ATOM   4833  HE2 LYS A 302     -27.665  29.961   9.352  1.00 36.08           H  
ATOM   4834  HE3 LYS A 302     -26.265  30.677   8.560  1.00 36.08           H  
ATOM   4835  NZ  LYS A 302     -28.026  31.858   8.473  1.00 36.08           N  
ATOM   4836  HZ1 LYS A 302     -29.029  31.752   8.426  1.00 36.08           H  
ATOM   4837  HZ2 LYS A 302     -27.818  32.375   9.315  1.00 36.08           H  
ATOM   4838  HZ3 LYS A 302     -27.728  32.420   7.688  1.00 36.08           H  
ATOM   4839  N   SER A 303     -26.627  24.245   4.315  1.00 36.63           N  
ATOM   4840  H   SER A 303     -25.732  23.984   4.704  1.00 36.63           H  
ATOM   4841  CA  SER A 303     -27.401  23.259   3.562  1.00 36.63           C  
ATOM   4842  HA  SER A 303     -27.857  23.744   2.699  1.00 36.63           H  
ATOM   4843  C   SER A 303     -28.504  22.774   4.502  1.00 36.63           C  
ATOM   4844  CB  SER A 303     -26.538  22.101   3.042  1.00 36.63           C  
ATOM   4845  HB2 SER A 303     -25.806  22.491   2.334  1.00 36.63           H  
ATOM   4846  HB3 SER A 303     -27.177  21.388   2.520  1.00 36.63           H  
ATOM   4847  O   SER A 303     -28.190  22.157   5.519  1.00 36.63           O  
ATOM   4848  OG  SER A 303     -25.858  21.434   4.087  1.00 36.63           O  
ATOM   4849  HG  SER A 303     -26.477  21.270   4.802  1.00 36.63           H  
ATOM   4850  N   LYS A 304     -29.774  23.044   4.177  1.00 39.75           N  
ATOM   4851  H   LYS A 304     -29.921  23.642   3.376  1.00 39.75           H  
ATOM   4852  CA  LYS A 304     -30.982  22.576   4.892  1.00 39.75           C  
ATOM   4853  HA  LYS A 304     -30.936  22.919   5.926  1.00 39.75           H  
ATOM   4854  C   LYS A 304     -31.105  21.037   4.986  1.00 39.75           C  
ATOM   4855  CB  LYS A 304     -32.239  23.186   4.228  1.00 39.75           C  
ATOM   4856  HB2 LYS A 304     -32.157  23.081   3.146  1.00 39.75           H  
ATOM   4857  HB3 LYS A 304     -33.117  22.620   4.539  1.00 39.75           H  
ATOM   4858  O   LYS A 304     -32.152  20.526   5.351  1.00 39.75           O  
ATOM   4859  CG  LYS A 304     -32.519  24.657   4.586  1.00 39.75           C  
ATOM   4860  HG2 LYS A 304     -31.685  25.282   4.267  1.00 39.75           H  
ATOM   4861  HG3 LYS A 304     -32.640  24.744   5.666  1.00 39.75           H  
ATOM   4862  CD  LYS A 304     -33.813  25.121   3.888  1.00 39.75           C  
ATOM   4863  HD2 LYS A 304     -34.616  24.425   4.134  1.00 39.75           H  
ATOM   4864  HD3 LYS A 304     -33.658  25.100   2.810  1.00 39.75           H  
ATOM   4865  CE  LYS A 304     -34.241  26.534   4.316  1.00 39.75           C  
ATOM   4866  HE2 LYS A 304     -33.436  27.230   4.082  1.00 39.75           H  
ATOM   4867  HE3 LYS A 304     -34.387  26.537   5.396  1.00 39.75           H  
ATOM   4868  NZ  LYS A 304     -35.499  26.960   3.638  1.00 39.75           N  
ATOM   4869  HZ1 LYS A 304     -35.784  27.879   3.945  1.00 39.75           H  
ATOM   4870  HZ2 LYS A 304     -35.387  26.988   2.635  1.00 39.75           H  
ATOM   4871  HZ3 LYS A 304     -36.255  26.324   3.849  1.00 39.75           H  
ATOM   4872  N   CYS A 305     -30.043  20.295   4.682  1.00 36.98           N  
ATOM   4873  H   CYS A 305     -29.181  20.790   4.501  1.00 36.98           H  
ATOM   4874  CA  CYS A 305     -29.951  18.851   4.804  1.00 36.98           C  
ATOM   4875  HA  CYS A 305     -30.947  18.421   4.908  1.00 36.98           H  
ATOM   4876  C   CYS A 305     -29.099  18.507   6.039  1.00 36.98           C  
ATOM   4877  CB  CYS A 305     -29.353  18.271   3.515  1.00 36.98           C  
ATOM   4878  HB2 CYS A 305     -28.335  18.638   3.387  1.00 36.98           H  
ATOM   4879  HB3 CYS A 305     -29.325  17.184   3.593  1.00 36.98           H  
ATOM   4880  O   CYS A 305     -27.879  18.375   5.904  1.00 36.98           O  
ATOM   4881  SG  CYS A 305     -30.361  18.746   2.082  1.00 36.98           S  
ATOM   4882  HG  CYS A 305     -30.175  17.646   1.347  1.00 36.98           H  
ATOM   4883  N   PRO A 306     -29.700  18.340   7.233  1.00 43.17           N  
ATOM   4884  CA  PRO A 306     -28.983  17.876   8.427  1.00 43.17           C  
ATOM   4885  HA  PRO A 306     -28.222  18.608   8.698  1.00 43.17           H  
ATOM   4886  C   PRO A 306     -28.269  16.524   8.217  1.00 43.17           C  
ATOM   4887  CB  PRO A 306     -30.040  17.827   9.542  1.00 43.17           C  
ATOM   4888  HB2 PRO A 306     -29.981  18.741  10.132  1.00 43.17           H  
ATOM   4889  HB3 PRO A 306     -29.915  16.959  10.190  1.00 43.17           H  
ATOM   4890  O   PRO A 306     -27.299  16.227   8.902  1.00 43.17           O  
ATOM   4891  CG  PRO A 306     -31.383  17.790   8.813  1.00 43.17           C  
ATOM   4892  HG2 PRO A 306     -32.178  18.249   9.400  1.00 43.17           H  
ATOM   4893  HG3 PRO A 306     -31.634  16.757   8.572  1.00 43.17           H  
ATOM   4894  CD  PRO A 306     -31.109  18.558   7.529  1.00 43.17           C  
ATOM   4895  HD2 PRO A 306     -31.284  19.620   7.698  1.00 43.17           H  
ATOM   4896  HD3 PRO A 306     -31.772  18.186   6.748  1.00 43.17           H  
ATOM   4897  N   ASN A 307     -28.678  15.756   7.201  1.00 47.98           N  
ATOM   4898  H   ASN A 307     -29.495  16.075   6.699  1.00 47.98           H  
ATOM   4899  CA  ASN A 307     -28.220  14.395   6.918  1.00 47.98           C  
ATOM   4900  HA  ASN A 307     -27.909  13.949   7.863  1.00 47.98           H  
ATOM   4901  C   ASN A 307     -26.972  14.265   6.009  1.00 47.98           C  
ATOM   4902  CB  ASN A 307     -29.449  13.612   6.403  1.00 47.98           C  
ATOM   4903  HB2 ASN A 307     -29.969  14.191   5.639  1.00 47.98           H  
ATOM   4904  HB3 ASN A 307     -29.133  12.677   5.941  1.00 47.98           H  
ATOM   4905  O   ASN A 307     -26.573  13.148   5.694  1.00 47.98           O  
ATOM   4906  CG  ASN A 307     -30.420  13.260   7.520  1.00 47.98           C  
ATOM   4907  ND2 ASN A 307     -31.631  12.869   7.205  1.00 47.98           N  
ATOM   4908 HD21 ASN A 307     -31.937  12.776   6.247  1.00 47.98           H  
ATOM   4909 HD22 ASN A 307     -32.227  12.636   7.987  1.00 47.98           H  
ATOM   4910  OD1 ASN A 307     -30.105  13.328   8.690  1.00 47.98           O  
ATOM   4911  N   HIS A 308     -26.308  15.353   5.598  1.00 52.34           N  
ATOM   4912  H   HIS A 308     -26.650  16.259   5.883  1.00 52.34           H  
ATOM   4913  CA  HIS A 308     -25.061  15.285   4.800  1.00 52.34           C  
ATOM   4914  HA  HIS A 308     -25.000  14.304   4.327  1.00 52.34           H  
ATOM   4915  C   HIS A 308     -23.773  15.368   5.646  1.00 52.34           C  
ATOM   4916  CB  HIS A 308     -25.091  16.314   3.656  1.00 52.34           C  
ATOM   4917  HB2 HIS A 308     -24.116  16.337   3.170  1.00 52.34           H  
ATOM   4918  HB3 HIS A 308     -25.280  17.304   4.072  1.00 52.34           H  
ATOM   4919  O   HIS A 308     -22.739  15.829   5.168  1.00 52.34           O  
ATOM   4920  CG  HIS A 308     -26.093  16.023   2.570  1.00 52.34           C  
ATOM   4921  CD2 HIS A 308     -26.378  14.804   2.011  1.00 52.34           C  
ATOM   4922  HD2 HIS A 308     -25.943  13.857   2.293  1.00 52.34           H  
ATOM   4923  ND1 HIS A 308     -26.812  16.963   1.869  1.00 52.34           N  
ATOM   4924  HD1 HIS A 308     -26.758  17.964   1.997  1.00 52.34           H  
ATOM   4925  CE1 HIS A 308     -27.529  16.327   0.929  1.00 52.34           C  
ATOM   4926  HE1 HIS A 308     -28.177  16.804   0.208  1.00 52.34           H  
ATOM   4927  NE2 HIS A 308     -27.309  15.007   0.985  1.00 52.34           N  
ATOM   4928  N   GLN A 309     -23.827  14.959   6.918  1.00 55.48           N  
ATOM   4929  H   GLN A 309     -24.700  14.591   7.269  1.00 55.48           H  
ATOM   4930  CA  GLN A 309     -22.695  15.049   7.853  1.00 55.48           C  
ATOM   4931  HA  GLN A 309     -22.377  16.090   7.905  1.00 55.48           H  
ATOM   4932  C   GLN A 309     -21.473  14.224   7.410  1.00 55.48           C  
ATOM   4933  CB  GLN A 309     -23.200  14.626   9.240  1.00 55.48           C  
ATOM   4934  HB2 GLN A 309     -24.084  15.221   9.469  1.00 55.48           H  
ATOM   4935  HB3 GLN A 309     -23.493  13.576   9.215  1.00 55.48           H  
ATOM   4936  O   GLN A 309     -20.338  14.655   7.618  1.00 55.48           O  
ATOM   4937  CG  GLN A 309     -22.174  14.832  10.368  1.00 55.48           C  
ATOM   4938  HG2 GLN A 309     -21.351  14.127  10.248  1.00 55.48           H
[truncated: 274,761 more chars]
