# Supplementary material for: Nuclear genome of Bulinus truncatus, an intermediate host of the carcinogenic human blood fluke Schistosoma haematobium
Source: Nat Commun. 2022 Feb 21;13:977. doi: 10.1038/s41467-022-28634-9 (PMC8861042; doi:10.1038/s41467-022-28634-9)
Supplement: Supplementary file 6 — Supplementary Data 3 [file 41467_2022_28634_MOESM6_ESM.zip › Supplementary_Data_3/btru_054688-t1.mature.pep.pdb]

ATOM      1  N   ARG A   1     -25.663   5.610  37.648  1.00 43.83           N  
ATOM      2  H   ARG A   1     -25.986   4.811  38.176  1.00 43.83           H  
ATOM      3  H2  ARG A   1     -24.662   5.534  37.542  1.00 43.83           H  
ATOM      4  H3  ARG A   1     -25.855   6.452  38.172  1.00 43.83           H  
ATOM      5  CA  ARG A   1     -26.317   5.662  36.314  1.00 43.83           C  
ATOM      6  HA  ARG A   1     -25.912   6.519  35.776  1.00 43.83           H  
ATOM      7  C   ARG A   1     -27.820   5.959  36.373  1.00 43.83           C  
ATOM      8  CB  ARG A   1     -26.020   4.422  35.436  1.00 43.83           C  
ATOM      9  HB2 ARG A   1     -26.113   3.513  36.032  1.00 43.83           H  
ATOM     10  HB3 ARG A   1     -26.760   4.373  34.637  1.00 43.83           H  
ATOM     11  O   ARG A   1     -28.326   6.359  35.347  1.00 43.83           O  
ATOM     12  CG  ARG A   1     -24.630   4.478  34.770  1.00 43.83           C  
ATOM     13  HG2 ARG A   1     -23.865   4.403  35.543  1.00 43.83           H  
ATOM     14  HG3 ARG A   1     -24.513   5.430  34.252  1.00 43.83           H  
ATOM     15  CD  ARG A   1     -24.432   3.340  33.753  1.00 43.83           C  
ATOM     16  HD2 ARG A   1     -24.713   2.395  34.218  1.00 43.83           H  
ATOM     17  HD3 ARG A   1     -25.086   3.515  32.898  1.00 43.83           H  
ATOM     18  NE  ARG A   1     -23.029   3.244  33.299  1.00 43.83           N  
ATOM     19  HE  ARG A   1     -22.343   3.819  33.768  1.00 43.83           H  
ATOM     20  NH1 ARG A   1     -23.334   1.714  31.606  1.00 43.83           N  
ATOM     21 HH11 ARG A   1     -24.333   1.725  31.753  1.00 43.83           H  
ATOM     22 HH12 ARG A   1     -22.949   1.163  30.853  1.00 43.83           H  
ATOM     23  NH2 ARG A   1     -21.285   2.439  32.078  1.00 43.83           N  
ATOM     24 HH21 ARG A   1     -20.632   3.023  32.581  1.00 43.83           H  
ATOM     25 HH22 ARG A   1     -20.933   1.858  31.331  1.00 43.83           H  
ATOM     26  CZ  ARG A   1     -22.561   2.469  32.334  1.00 43.83           C  
ATOM     27  N   GLN A   2     -28.521   5.846  37.511  1.00 35.01           N  
ATOM     28  H   GLN A   2     -28.117   5.445  38.345  1.00 35.01           H  
ATOM     29  CA  GLN A   2     -29.954   6.197  37.617  1.00 35.01           C  
ATOM     30  HA  GLN A   2     -30.473   5.890  36.709  1.00 35.01           H  
ATOM     31  C   GLN A   2     -30.235   7.708  37.769  1.00 35.01           C  
ATOM     32  CB  GLN A   2     -30.563   5.414  38.791  1.00 35.01           C  
ATOM     33  HB2 GLN A   2     -29.877   5.443  39.637  1.00 35.01           H  
ATOM     34  HB3 GLN A   2     -31.495   5.890  39.096  1.00 35.01           H  
ATOM     35  O   GLN A   2     -31.276   8.183  37.338  1.00 35.01           O  
ATOM     36  CG  GLN A   2     -30.887   3.958  38.405  1.00 35.01           C  
ATOM     37  HG2 GLN A   2     -30.011   3.485  37.961  1.00 35.01           H  
ATOM     38  HG3 GLN A   2     -31.688   3.960  37.665  1.00 35.01           H  
ATOM     39  CD  GLN A   2     -31.320   3.114  39.601  1.00 35.01           C  
ATOM     40  NE2 GLN A   2     -31.984   2.001  39.388  1.00 35.01           N  
ATOM     41 HE21 GLN A   2     -32.277   1.506  40.218  1.00 35.01           H  
ATOM     42 HE22 GLN A   2     -32.318   1.747  38.469  1.00 35.01           H  
ATOM     43  OE1 GLN A   2     -31.017   3.415  40.739  1.00 35.01           O  
ATOM     44  N   THR A   3     -29.294   8.490  38.302  1.00 38.09           N  
ATOM     45  H   THR A   3     -28.514   8.064  38.782  1.00 38.09           H  
ATOM     46  CA  THR A   3     -29.508   9.913  38.629  1.00 38.09           C  
ATOM     47  HA  THR A   3     -30.488  10.003  39.097  1.00 38.09           H  
ATOM     48  C   THR A   3     -29.531  10.855  37.418  1.00 38.09           C  
ATOM     49  CB  THR A   3     -28.450  10.397  39.643  1.00 38.09           C  
ATOM     50  HB  THR A   3     -27.726  11.037  39.138  1.00 38.09           H  
ATOM     51  O   THR A   3     -30.084  11.942  37.508  1.00 38.09           O  
ATOM     52  CG2 THR A   3     -29.086  11.179  40.788  1.00 38.09           C  
ATOM     53 HG21 THR A   3     -29.779  10.546  41.342  1.00 38.09           H  
ATOM     54 HG22 THR A   3     -29.634  12.031  40.385  1.00 38.09           H  
ATOM     55 HG23 THR A   3     -28.315  11.556  41.460  1.00 38.09           H  
ATOM     56  OG1 THR A   3     -27.744   9.310  40.226  1.00 38.09           O  
ATOM     57  HG1 THR A   3     -27.511   9.604  41.110  1.00 38.09           H  
ATOM     58  N   TYR A   4     -28.978  10.439  36.273  1.00 37.62           N  
ATOM     59  H   TYR A   4     -28.577   9.513  36.236  1.00 37.62           H  
ATOM     60  CA  TYR A   4     -29.018  11.229  35.031  1.00 37.62           C  
ATOM     61  HA  TYR A   4     -28.900  12.284  35.279  1.00 37.62           H  
ATOM     62  C   TYR A   4     -30.365  11.123  34.297  1.00 37.62           C  
ATOM     63  CB  TYR A   4     -27.844  10.830  34.119  1.00 37.62           C  
ATOM     64  HB2 TYR A   4     -27.483   9.835  34.377  1.00 37.62           H  
ATOM     65  HB3 TYR A   4     -28.200  10.773  33.090  1.00 37.62           H  
ATOM     66  O   TYR A   4     -30.752  12.058  33.604  1.00 37.62           O  
ATOM     67  CG  TYR A   4     -26.692  11.816  34.157  1.00 37.62           C  
ATOM     68  CD1 TYR A   4     -26.632  12.844  33.196  1.00 37.62           C  
ATOM     69  HD1 TYR A   4     -27.395  12.925  32.437  1.00 37.62           H  
ATOM     70  CD2 TYR A   4     -25.701  11.733  35.157  1.00 37.62           C  
ATOM     71  HD2 TYR A   4     -25.760  10.963  35.912  1.00 37.62           H  
ATOM     72  CE1 TYR A   4     -25.580  13.779  33.224  1.00 37.62           C  
ATOM     73  HE1 TYR A   4     -25.527  14.570  32.491  1.00 37.62           H  
ATOM     74  CE2 TYR A   4     -24.646  12.668  35.188  1.00 37.62           C  
ATOM     75  HE2 TYR A   4     -23.890  12.615  35.957  1.00 37.62           H  
ATOM     76  OH  TYR A   4     -23.578  14.604  34.237  1.00 37.62           O  
ATOM     77  HH  TYR A   4     -22.962  14.479  34.962  1.00 37.62           H  
ATOM     78  CZ  TYR A   4     -24.585  13.694  34.218  1.00 37.62           C  
ATOM     79  N   TYR A   5     -31.099  10.021  34.484  1.00 39.45           N  
ATOM     80  H   TYR A   5     -30.761   9.301  35.106  1.00 39.45           H  
ATOM     81  CA  TYR A   5     -32.389   9.795  33.821  1.00 39.45           C  
ATOM     82  HA  TYR A   5     -32.318  10.129  32.786  1.00 39.45           H  
ATOM     83  C   TYR A   5     -33.536  10.600  34.454  1.00 39.45           C  
ATOM     84  CB  TYR A   5     -32.698   8.291  33.808  1.00 39.45           C  
ATOM     85  HB2 TYR A   5     -33.727   8.154  33.476  1.00 39.45           H  
ATOM     86  HB3 TYR A   5     -32.631   7.895  34.821  1.00 39.45           H  
ATOM     87  O   TYR A   5     -34.484  10.950  33.763  1.00 39.45           O  
ATOM     88  CG  TYR A   5     -31.800   7.492  32.879  1.00 39.45           C  
ATOM     89  CD1 TYR A   5     -32.098   7.423  31.505  1.00 39.45           C  
ATOM     90  HD1 TYR A   5     -32.967   7.931  31.114  1.00 39.45           H  
ATOM     91  CD2 TYR A   5     -30.666   6.829  33.378  1.00 39.45           C  
ATOM     92  HD2 TYR A   5     -30.466   6.878  34.439  1.00 39.45           H  
ATOM     93  CE1 TYR A   5     -31.263   6.697  30.634  1.00 39.45           C  
ATOM     94  HE1 TYR A   5     -31.489   6.644  29.579  1.00 39.45           H  
ATOM     95  CE2 TYR A   5     -29.819   6.111  32.511  1.00 39.45           C  
ATOM     96  HE2 TYR A   5     -28.946   5.607  32.899  1.00 39.45           H  
ATOM     97  OH  TYR A   5     -29.313   5.351  30.286  1.00 39.45           O  
ATOM     98  HH  TYR A   5     -28.555   4.963  30.729  1.00 39.45           H  
ATOM     99  CZ  TYR A   5     -30.119   6.044  31.133  1.00 39.45           C  
ATOM    100  N   LEU A   6     -33.434  10.945  35.743  1.00 43.97           N  
ATOM    101  H   LEU A   6     -32.628  10.625  36.261  1.00 43.97           H  
ATOM    102  CA  LEU A   6     -34.463  11.709  36.461  1.00 43.97           C  
ATOM    103  HA  LEU A   6     -35.443  11.320  36.188  1.00 43.97           H  
ATOM    104  C   LEU A   6     -34.492  13.197  36.073  1.00 43.97           C  
ATOM    105  CB  LEU A   6     -34.256  11.502  37.974  1.00 43.97           C  
ATOM    106  HB2 LEU A   6     -34.623  12.375  38.515  1.00 43.97           H  
ATOM    107  HB3 LEU A   6     -33.189  11.423  38.181  1.00 43.97           H  
ATOM    108  O   LEU A   6     -35.571  13.764  35.939  1.00 43.97           O  
ATOM    109  CG  LEU A   6     -34.996  10.251  38.488  1.00 43.97           C  
ATOM    110  HG  LEU A   6     -35.018   9.491  37.707  1.00 43.97           H  
ATOM    111  CD1 LEU A   6     -34.280   9.650  39.699  1.00 43.97           C  
ATOM    112 HD11 LEU A   6     -34.819   8.763  40.033  1.00 43.97           H  
ATOM    113 HD12 LEU A   6     -34.249  10.378  40.509  1.00 43.97           H  
ATOM    114 HD13 LEU A   6     -33.266   9.364  39.421  1.00 43.97           H  
ATOM    115  CD2 LEU A   6     -36.429  10.597  38.894  1.00 43.97           C  
ATOM    116 HD21 LEU A   6     -36.960  11.034  38.048  1.00 43.97           H  
ATOM    117 HD22 LEU A   6     -36.430  11.316  39.714  1.00 43.97           H  
ATOM    118 HD23 LEU A   6     -36.958   9.697  39.207  1.00 43.97           H  
ATOM    119  N   ASN A   7     -33.337  13.823  35.818  1.00 44.61           N  
ATOM    120  H   ASN A   7     -32.472  13.316  35.940  1.00 44.61           H  
ATOM    121  CA  ASN A   7     -33.285  15.251  35.470  1.00 44.61           C  
ATOM    122  HA  ASN A   7     -33.972  15.790  36.122  1.00 44.61           H  
ATOM    123  C   ASN A   7     -33.779  15.561  34.042  1.00 44.61           C  
ATOM    124  CB  ASN A   7     -31.863  15.794  35.718  1.00 44.61           C  
ATOM    125  HB2 ASN A   7     -31.121  15.073  35.375  1.00 44.61           H  
ATOM    126  HB3 ASN A   7     -31.736  16.709  35.138  1.00 44.61           H  
ATOM    127  O   ASN A   7     -34.225  16.675  33.790  1.00 44.61           O  
ATOM    128  CG  ASN A   7     -31.595  16.161  37.170  1.00 44.61           C  
ATOM    129  ND2 ASN A   7     -30.373  16.501  37.499  1.00 44.61           N  
ATOM    130 HD21 ASN A   7     -29.655  16.580  36.794  1.00 44.61           H  
ATOM    131 HD22 ASN A   7     -30.254  16.804  38.455  1.00 44.61           H  
ATOM    132  OD1 ASN A   7     -32.457  16.164  38.028  1.00 44.61           O  
ATOM    133  N   TYR A   8     -33.749  14.590  33.122  1.00 46.75           N  
ATOM    134  H   TYR A   8     -33.374  13.689  33.385  1.00 46.75           H  
ATOM    135  CA  TYR A   8     -34.258  14.750  31.749  1.00 46.75           C  
ATOM    136  HA  TYR A   8     -34.144  15.791  31.449  1.00 46.75           H  
ATOM    137  C   TYR A   8     -35.755  14.438  31.607  1.00 46.75           C  
ATOM    138  CB  TYR A   8     -33.419  13.893  30.789  1.00 46.75           C  
ATOM    139  HB2 TYR A   8     -32.873  13.127  31.339  1.00 46.75           H  
ATOM    140  HB3 TYR A   8     -34.076  13.367  30.096  1.00 46.75           H  
ATOM    141  O   TYR A   8     -36.369  14.782  30.596  1.00 46.75           O  
ATOM    142  CG  TYR A   8     -32.449  14.716  29.969  1.00 46.75           C  
ATOM    143  CD1 TYR A   8     -32.863  15.248  28.733  1.00 46.75           C  
ATOM    144  HD1 TYR A   8     -33.867  15.075  28.375  1.00 46.75           H  
ATOM    145  CD2 TYR A   8     -31.152  14.975  30.451  1.00 46.75           C  
ATOM    146  HD2 TYR A   8     -30.847  14.574  31.407  1.00 46.75           H  
ATOM    147  CE1 TYR A   8     -31.974  16.025  27.967  1.00 46.75           C  
ATOM    148  HE1 TYR A   8     -32.287  16.450  27.025  1.00 46.75           H  
ATOM    149  CE2 TYR A   8     -30.261  15.757  29.690  1.00 46.75           C  
ATOM    150  HE2 TYR A   8     -29.266  15.960  30.057  1.00 46.75           H  
ATOM    151  OH  TYR A   8     -29.814  17.022  27.696  1.00 46.75           O  
ATOM    152  HH  TYR A   8     -28.975  17.168  28.139  1.00 46.75           H  
ATOM    153  CZ  TYR A   8     -30.673  16.280  28.443  1.00 46.75           C  
ATOM    154  N   TYR A   9     -36.354  13.800  32.615  1.00 44.69           N  
ATOM    155  H   TYR A   9     -35.804  13.526  33.416  1.00 44.69           H  
ATOM    156  CA  TYR A   9     -37.776  13.461  32.619  1.00 44.69           C  
ATOM    157  HA  TYR A   9     -38.030  13.004  31.662  1.00 44.69           H  
ATOM    158  C   TYR A   9     -38.658  14.710  32.782  1.00 44.69           C  
ATOM    159  CB  TYR A   9     -38.020  12.422  33.721  1.00 44.69           C  
ATOM    160  HB2 TYR A   9     -37.217  11.686  33.698  1.00 44.69           H  
ATOM    161  HB3 TYR A   9     -37.985  12.911  34.695  1.00 44.69           H  
ATOM    162  O   TYR A   9     -39.702  14.813  32.149  1.00 44.69           O  
ATOM    163  CG  TYR A   9     -39.329  11.677  33.573  1.00 44.69           C  
ATOM    164  CD1 TYR A   9     -40.473  12.101  34.277  1.00 44.69           C  
ATOM    165  HD1 TYR A   9     -40.425  12.965  34.922  1.00 44.69           H  
ATOM    166  CD2 TYR A   9     -39.403  10.564  32.712  1.00 44.69           C  
ATOM    167  HD2 TYR A   9     -38.534  10.254  32.150  1.00 44.69           H  
ATOM    168  CE1 TYR A   9     -41.693  11.413  34.121  1.00 44.69           C  
ATOM    169  HE1 TYR A   9     -42.574  11.751  34.647  1.00 44.69           H  
ATOM    170  CE2 TYR A   9     -40.618   9.870  32.563  1.00 44.69           C  
ATOM    171  HE2 TYR A   9     -40.695   9.027  31.893  1.00 44.69           H  
ATOM    172  OH  TYR A   9     -42.932   9.619  33.101  1.00 44.69           O  
ATOM    173  HH  TYR A   9     -43.675  10.049  33.532  1.00 44.69           H  
ATOM    174  CZ  TYR A   9     -41.765  10.293  33.264  1.00 44.69           C  
ATOM    175  N   HIS A  10     -38.208  15.705  33.556  1.00 51.50           N  
ATOM    176  H   HIS A  10     -37.353  15.568  34.077  1.00 51.50           H  
ATOM    177  CA  HIS A  10     -38.961  16.948  33.760  1.00 51.50           C  
ATOM    178  HA  HIS A  10     -40.017  16.702  33.872  1.00 51.50           H  
ATOM    179  C   HIS A  10     -38.912  17.909  32.559  1.00 51.50           C  
ATOM    180  CB  HIS A  10     -38.501  17.623  35.061  1.00 51.50           C  
ATOM    181  HB2 HIS A  10     -38.925  18.627  35.090  1.00 51.50           H  
ATOM    182  HB3 HIS A  10     -37.415  17.722  35.053  1.00 51.50           H  
ATOM    183  O   HIS A  10     -39.910  18.563  32.279  1.00 51.50           O  
ATOM    184  CG  HIS A  10     -38.932  16.920  36.330  1.00 51.50           C  
ATOM    185  CD2 HIS A  10     -39.887  15.943  36.469  1.00 51.50           C  
ATOM    186  HD2 HIS A  10     -40.467  15.499  35.674  1.00 51.50           H  
ATOM    187  ND1 HIS A  10     -38.496  17.230  37.598  1.00 51.50           N  
ATOM    188  HD1 HIS A  10     -37.846  17.966  37.833  1.00 51.50           H  
ATOM    189  CE1 HIS A  10     -39.164  16.460  38.473  1.00 51.50           C  
ATOM    190  HE1 HIS A  10     -39.053  16.496  39.546  1.00 51.50           H  
ATOM    191  NE2 HIS A  10     -40.012  15.646  37.830  1.00 51.50           N  
ATOM    192  N   GLN A  11     -37.818  17.945  31.786  1.00 51.46           N  
ATOM    193  H   GLN A  11     -37.029  17.363  32.028  1.00 51.46           H  
ATOM    194  CA  GLN A  11     -37.692  18.868  30.642  1.00 51.46           C  
ATOM    195  HA  GLN A  11     -37.948  19.869  30.987  1.00 51.46           H  
ATOM    196  C   GLN A  11     -38.663  18.575  29.485  1.00 51.46           C  
ATOM    197  CB  GLN A  11     -36.239  18.871  30.126  1.00 51.46           C  
ATOM    198  HB2 GLN A  11     -35.698  18.003  30.504  1.00 51.46           H  
ATOM    199  HB3 GLN A  11     -36.237  18.817  29.038  1.00 51.46           H  
ATOM    200  O   GLN A  11     -39.011  19.483  28.736  1.00 51.46           O  
ATOM    201  CG  GLN A  11     -35.508  20.155  30.542  1.00 51.46           C  
ATOM    202  HG2 GLN A  11     -35.509  20.225  31.630  1.00 51.46           H  
ATOM    203  HG3 GLN A  11     -36.045  21.016  30.144  1.00 51.46           H  
ATOM    204  CD  GLN A  11     -34.067  20.220  30.045  1.00 51.46           C  
ATOM    205  NE2 GLN A  11     -33.278  21.134  30.561  1.00 51.46           N  
ATOM    206 HE21 GLN A  11     -33.646  21.804  31.221  1.00 51.46           H  
ATOM    207 HE22 GLN A  11     -32.348  21.177  30.170  1.00 51.46           H  
ATOM    208  OE1 GLN A  11     -33.609  19.471  29.199  1.00 51.46           O  
ATOM    209  N   ALA A  12     -39.114  17.328  29.325  1.00 48.54           N  
ATOM    210  H   ALA A  12     -38.812  16.614  29.973  1.00 48.54           H  
ATOM    211  CA  ALA A  12     -40.061  16.965  28.268  1.00 48.54           C  
ATOM    212  HA  ALA A  12     -39.823  17.533  27.369  1.00 48.54           H  
ATOM    213  C   ALA A  12     -41.521  17.284  28.624  1.00 48.54           C  
ATOM    214  CB  ALA A  12     -39.887  15.483  27.947  1.00 48.54           C  
ATOM    215  HB1 ALA A  12     -38.851  15.286  27.670  1.00 48.54           H  
ATOM    216  HB2 ALA A  12     -40.534  15.215  27.112  1.00 48.54           H  
ATOM    217  HB3 ALA A  12     -40.171  14.892  28.818  1.00 48.54           H  
ATOM    218  O   ALA A  12     -42.341  17.439  27.721  1.00 48.54           O  
ATOM    219  N   CYS A  13     -41.849  17.405  29.914  1.00 50.47           N  
ATOM    220  H   CYS A  13     -41.137  17.307  30.624  1.00 50.47           H  
ATOM    221  CA  CYS A  13     -43.190  17.807  30.333  1.00 50.47           C  
ATOM    222  HA  CYS A  13     -43.923  17.243  29.756  1.00 50.47           H  
ATOM    223  C   CYS A  13     -43.459  19.292  30.051  1.00 50.47           C  
ATOM    224  CB  CYS A  13     -43.401  17.469  31.805  1.00 50.47           C  
ATOM    225  HB2 CYS A  13     -42.631  17.948  32.411  1.00 50.47           H  
ATOM    226  HB3 CYS A  13     -44.361  17.893  32.100  1.00 50.47           H  
ATOM    227  O   CYS A  13     -44.577  19.637  29.679  1.00 50.47           O  
ATOM    228  SG  CYS A  13     -43.443  15.694  32.160  1.00 50.47           S  
ATOM    229  N   ASP A  14     -42.427  20.140  30.123  1.00 54.92           N  
ATOM    230  H   ASP A  14     -41.553  19.815  30.509  1.00 54.92           H  
ATOM    231  CA  ASP A  14     -42.531  21.571  29.803  1.00 54.92           C  
ATOM    232  HA  ASP A  14     -43.397  21.988  30.317  1.00 54.92           H  
ATOM    233  C   ASP A  14     -42.744  21.845  28.298  1.00 54.92           C  
ATOM    234  CB  ASP A  14     -41.271  22.302  30.308  1.00 54.92           C  
ATOM    235  HB2 ASP A  14     -41.232  23.287  29.843  1.00 54.92           H  
ATOM    236  HB3 ASP A  14     -40.386  21.753  29.985  1.00 54.92           H  
ATOM    237  O   ASP A  14     -43.254  22.899  27.927  1.00 54.92           O  
ATOM    238  CG  ASP A  14     -41.220  22.515  31.828  1.00 54.92           C  
ATOM    239  OD1 ASP A  14     -42.292  22.506  32.473  1.00 54.92           O  
ATOM    240  OD2 ASP A  14     -40.090  22.706  32.337  1.00 54.92           O  
ATOM    241  N   LEU A  15     -42.390  20.901  27.414  1.00 52.47           N  
ATOM    242  H   LEU A  15     -42.003  20.045  27.786  1.00 52.47           H  
ATOM    243  CA  LEU A  15     -42.487  21.048  25.951  1.00 52.47           C  
ATOM    244  HA  LEU A  15     -42.367  22.103  25.703  1.00 52.47           H  
ATOM    245  C   LEU A  15     -43.849  20.645  25.355  1.00 52.47           C  
ATOM    246  CB  LEU A  15     -41.336  20.252  25.301  1.00 52.47           C  
ATOM    247  HB2 LEU A  15     -41.181  19.336  25.872  1.00 52.47           H  
ATOM    248  HB3 LEU A  15     -41.617  19.953  24.291  1.00 52.47           H  
ATOM    249  O   LEU A  15     -44.075  20.880  24.170  1.00 52.47           O  
ATOM    250  CG  LEU A  15     -40.019  21.046  25.222  1.00 52.47           C  
ATOM    251  HG  LEU A  15     -39.873  21.613  26.141  1.00 52.47           H  
ATOM    252  CD1 LEU A  15     -38.836  20.091  25.054  1.00 52.47           C  
ATOM    253 HD11 LEU A  15     -37.911  20.663  24.988  1.00 52.47           H  
ATOM    254 HD12 LEU A  15     -38.964  19.489  24.155  1.00 52.47           H  
ATOM    255 HD13 LEU A  15     -38.777  19.439  25.926  1.00 52.47           H  
ATOM    256  CD2 LEU A  15     -40.019  22.005  24.026  1.00 52.47           C  
ATOM    257 HD21 LEU A  15     -40.136  21.449  23.096  1.00 52.47           H  
ATOM    258 HD22 LEU A  15     -40.844  22.711  24.123  1.00 52.47           H  
ATOM    259 HD23 LEU A  15     -39.084  22.565  24.004  1.00 52.47           H  
ATOM    260  N   LEU A  16     -44.740  20.023  26.135  1.00 53.25           N  
ATOM    261  H   LEU A  16     -44.503  19.898  27.109  1.00 53.25           H  
ATOM    262  CA  LEU A  16     -45.998  19.436  25.642  1.00 53.25           C  
ATOM    263  HA  LEU A  16     -46.081  19.640  24.574  1.00 53.25           H  
ATOM    264  C   LEU A  16     -47.269  20.083  26.222  1.00 53.25           C  
ATOM    265  CB  LEU A  16     -45.953  17.903  25.828  1.00 53.25           C  
ATOM    266  HB2 LEU A  16     -45.703  17.692  26.867  1.00 53.25           H  
ATOM    267  HB3 LEU A  16     -46.942  17.487  25.637  1.00 53.25           H  
ATOM    268  O   LEU A  16     -48.346  19.508  26.081  1.00 53.25           O  
ATOM    269  CG  LEU A  16     -44.955  17.174  24.907  1.00 53.25           C  
ATOM    270  HG  LEU A  16     -43.958  17.599  25.029  1.00 53.25           H  
ATOM    271  CD1 LEU A  16     -44.892  15.693  25.291  1.00 53.25           C  
ATOM    272 HD11 LEU A  16     -45.875  15.235  25.181  1.00 53.25           H  
ATOM    273 HD12 LEU A  16     -44.565  15.608  26.328  1.00 53.25           H  
ATOM    274 HD13 LEU A  16     -44.171  15.177  24.657  1.00 53.25           H  
ATOM    275  CD2 LEU A  16     -45.355  17.252  23.429  1.00 53.25           C  
ATOM    276 HD21 LEU A  16     -45.285  18.283  23.084  1.00 53.25           H  
ATOM    277 HD22 LEU A  16     -46.376  16.895  23.298  1.00 53.25           H  
ATOM    278 HD23 LEU A  16     -44.673  16.648  22.829  1.00 53.25           H  
ATOM    279  N   GLU A  17     -47.157  21.256  26.859  1.00 53.19           N  
ATOM    280  H   GLU A  17     -46.238  21.676  26.892  1.00 53.19           H  
ATOM    281  CA  GLU A  17     -48.282  22.048  27.406  1.00 53.19           C  
ATOM    282  HA  GLU A  17     -47.848  22.774  28.094  1.00 53.19           H  
ATOM    283  C   GLU A  17     -49.281  21.247  28.273  1.00 53.19           C  
ATOM    284  CB  GLU A  17     -48.990  22.869  26.306  1.00 53.19           C  
ATOM    285  HB2 GLU A  17     -49.356  22.196  25.531  1.00 53.19           H  
ATOM    286  HB3 GLU A  17     -49.845  23.379  26.752  1.00 53.19           H  
ATOM    287  O   GLU A  17     -50.450  21.613  28.398  1.00 53.19           O  
ATOM    288  CG  GLU A  17     -48.105  23.955  25.672  1.00 53.19           C  
ATOM    289  HG2 GLU A  17     -47.286  23.474  25.137  1.00 53.19           H  
ATOM    290  HG3 GLU A  17     -47.676  24.559  26.471  1.00 53.19           H  
ATOM    291  CD  GLU A  17     -48.874  24.878  24.703  1.00 53.19           C  
ATOM    292  OE1 GLU A  17     -48.260  25.873  24.254  1.00 53.19           O  
ATOM    293  OE2 GLU A  17     -50.060  24.603  24.404  1.00 53.19           O  
ATOM    294  N   TYR A  18     -48.845  20.153  28.907  1.00 50.09           N  
ATOM    295  H   TYR A  18     -47.880  19.879  28.792  1.00 50.09           H  
ATOM    296  CA  TYR A  18     -49.710  19.377  29.792  1.00 50.09           C  
ATOM    297  HA  TYR A  18     -50.736  19.491  29.442  1.00 50.09           H  
ATOM    298  C   TYR A  18     -49.665  19.952  31.207  1.00 50.09           C  
ATOM    299  CB  TYR A  18     -49.411  17.871  29.716  1.00 50.09           C  
ATOM    300  HB2 TYR A  18     -49.133  17.495  30.701  1.00 50.09           H  
ATOM    301  HB3 TYR A  18     -48.561  17.695  29.057  1.00 50.09           H  
ATOM    302  O   TYR A  18     -48.732  19.721  31.977  1.00 50.09           O  
ATOM    303  CG  TYR A  18     -50.598  17.072  29.207  1.00 50.09           C  
ATOM    304  CD1 TYR A  18     -51.529  16.520  30.111  1.00 50.09           C  
ATOM    305  HD1 TYR A  18     -51.405  16.673  31.173  1.00 50.09           H  
ATOM    306  CD2 TYR A  18     -50.798  16.931  27.820  1.00 50.09           C  
ATOM    307  HD2 TYR A  18     -50.109  17.402  27.135  1.00 50.09           H  
ATOM    308  CE1 TYR A  18     -52.639  15.798  29.628  1.00 50.09           C  
ATOM    309  HE1 TYR A  18     -53.362  15.385  30.315  1.00 50.09           H  
ATOM    310  CE2 TYR A  18     -51.908  16.215  27.333  1.00 50.09           C  
ATOM    311  HE2 TYR A  18     -52.058  16.125  26.267  1.00 50.09           H  
ATOM    312  OH  TYR A  18     -53.899  14.950  27.768  1.00 50.09           O  
ATOM    313  HH  TYR A  18     -53.933  14.984  26.810  1.00 50.09           H  
ATOM    314  CZ  TYR A  18     -52.828  15.643  28.239  1.00 50.09           C  
ATOM    315  N   THR A  19     -50.707  20.702  31.552  1.00 47.18           N  
ATOM    316  H   THR A  19     -51.394  20.919  30.845  1.00 47.18           H  
ATOM    317  CA  THR A  19     -51.044  21.024  32.937  1.00 47.18           C  
ATOM    318  HA  THR A  19     -50.174  21.462  33.425  1.00 47.18           H  
ATOM    319  C   THR A  19     -51.418  19.725  33.658  1.00 47.18           C  
ATOM    320  CB  THR A  19     -52.199  22.038  32.985  1.00 47.18           C  
ATOM    321  HB  THR A  19     -52.496  22.191  34.022  1.00 47.18           H  
ATOM    322  O   THR A  19     -52.253  18.976  33.159  1.00 47.18           O  
ATOM    323  CG2 THR A  19     -51.797  23.384  32.374  1.00 47.18           C  
ATOM    324 HG21 THR A  19     -51.571  23.269  31.314  1.00 47.18           H  
ATOM    325 HG22 THR A  19     -52.622  24.088  32.485  1.00 47.18           H  
ATOM    326 HG23 THR A  19     -50.921  23.777  32.891  1.00 47.18           H  
ATOM    327  OG1 THR A  19     -53.304  21.564  32.247  1.00 47.18           O  
ATOM    328  HG1 THR A  19     -53.467  20.666  32.542  1.00 47.18           H  
ATOM    329  N   ASP A  20     -50.806  19.479  34.816  1.00 54.90           N  
ATOM    330  H   ASP A  20     -50.182  20.201  35.145  1.00 54.90           H  
ATOM    331  CA  ASP A  20     -51.020  18.349  35.738  1.00 54.90           C  
ATOM    332  HA  ASP A  20     -50.703  18.747  36.702  1.00 54.90           H  
ATOM    333  C   ASP A  20     -50.115  17.108  35.548  1.00 54.90           C  
ATOM    334  CB  ASP A  20     -52.513  18.039  35.985  1.00 54.90           C  
ATOM    335  HB2 ASP A  20     -52.573  17.280  36.766  1.00 54.90           H  
ATOM    336  HB3 ASP A  20     -52.971  17.612  35.093  1.00 54.90           H  
ATOM    337  O   ASP A  20     -50.456  16.087  34.954  1.00 54.90           O  
ATOM    338  CG  ASP A  20     -53.311  19.263  36.462  1.00 54.90           C  
ATOM    339  OD1 ASP A  20     -52.690  20.154  37.090  1.00 54.90           O  
ATOM    340  OD2 ASP A  20     -54.545  19.271  36.262  1.00 54.90           O  
ATOM    341  N   ASN A  21     -48.944  17.178  36.197  1.00 57.03           N  
ATOM    342  H   ASN A  21     -48.722  18.083  36.587  1.00 57.03           H  
ATOM    343  CA  ASN A  21     -48.157  16.063  36.754  1.00 57.03           C  
ATOM    344  HA  ASN A  21     -47.231  16.511  37.113  1.00 57.03           H  
ATOM    345  C   ASN A  21     -47.655  14.949  35.815  1.00 57.03           C  
ATOM    346  CB  ASN A  21     -48.892  15.515  37.998  1.00 57.03           C  
ATOM    347  HB2 ASN A  21     -48.368  14.641  38.384  1.00 57.03           H  
ATOM    348  HB3 ASN A  21     -49.900  15.214  37.716  1.00 57.03           H  
ATOM    349  O   ASN A  21     -47.231  13.904  36.313  1.00 57.03           O  
ATOM    350  CG  ASN A  21     -48.961  16.515  39.135  1.00 57.03           C  
ATOM    351  ND2 ASN A  21     -49.779  16.260  40.126  1.00 57.03           N  
ATOM    352 HD21 ASN A  21     -50.404  15.469  40.081  1.00 57.03           H  
ATOM    353 HD22 ASN A  21     -49.852  16.989  40.822  1.00 57.03           H  
ATOM    354  OD1 ASN A  21     -48.278  17.522  39.169  1.00 57.03           O  
ATOM    355  N   CYS A  22     -47.664  15.136  34.492  1.00 55.85           N  
ATOM    356  H   CYS A  22     -48.069  15.995  34.146  1.00 55.85           H  
ATOM    357  CA  CYS A  22     -47.190  14.141  33.512  1.00 55.85           C  
ATOM    358  HA  CYS A  22     -47.504  14.497  32.530  1.00 55.85           H  
ATOM    359  C   CYS A  22     -47.813  12.739  33.697  1.00 55.85           C  
ATOM    360  CB  CYS A  22     -45.654  14.063  33.503  1.00 55.85           C  
ATOM    361  HB2 CYS A  22     -45.344  13.416  34.323  1.00 55.85           H  
ATOM    362  HB3 CYS A  22     -45.337  13.587  32.575  1.00 55.85           H  
ATOM    363  O   CYS A  22     -47.275  11.740  33.218  1.00 55.85           O  
ATOM    364  SG  CYS A  22     -44.758  15.622  33.693  1.00 55.85           S  
ATOM    365  N   SER A  23     -48.944  12.647  34.400  1.00 57.49           N  
ATOM    366  H   SER A  23     -49.379  13.502  34.716  1.00 57.49           H  
ATOM    367  CA  SER A  23     -49.521  11.399  34.911  1.00 57.49           C  
ATOM    368  HA  SER A  23     -48.717  10.803  35.345  1.00 57.49           H  
ATOM    369  C   SER A  23     -50.160  10.538  33.817  1.00 57.49           C  
ATOM    370  CB  SER A  23     -50.512  11.733  36.034  1.00 57.49           C  
ATOM    371  HB2 SER A  23     -51.080  10.845  36.310  1.00 57.49           H  
ATOM    372  HB3 SER A  23     -49.951  12.081  36.902  1.00 57.49           H  
ATOM    373  O   SER A  23     -50.483   9.377  34.059  1.00 57.49           O  
ATOM    374  OG  SER A  23     -51.385  12.763  35.611  1.00 57.49           O  
ATOM    375  HG  SER A  23     -51.873  13.126  36.354  1.00 57.49           H  
ATOM    376  N   GLY A  24     -50.294  11.085  32.603  1.00 54.83           N  
ATOM    377  H   GLY A  24     -50.061  12.065  32.524  1.00 54.83           H  
ATOM    378  CA  GLY A  24     -50.753  10.389  31.399  1.00 54.83           C  
ATOM    379  HA2 GLY A  24     -51.216   9.441  31.675  1.00 54.83           H  
ATOM    380  HA3 GLY A  24     -51.512  11.003  30.915  1.00 54.83           H  
ATOM    381  C   GLY A  24     -49.664  10.094  30.360  1.00 54.83           C  
ATOM    382  O   GLY A  24     -49.963   9.464  29.344  1.00 54.83           O  
ATOM    383  N   VAL A  25     -48.410  10.518  30.570  1.00 52.98           N  
ATOM    384  H   VAL A  25     -48.172  10.951  31.450  1.00 52.98           H  
ATOM    385  CA  VAL A  25     -47.327  10.222  29.620  1.00 52.98           C  
ATOM    386  HA  VAL A  25     -47.732  10.272  28.609  1.00 52.98           H  
ATOM    387  C   VAL A  25     -46.856   8.796  29.873  1.00 52.98           C  
ATOM    388  CB  VAL A  25     -46.163  11.236  29.679  1.00 52.98           C  
ATOM    389  HB  VAL A  25     -45.635  11.142  30.628  1.00 52.98           H  
ATOM    390  O   VAL A  25     -46.063   8.536  30.775  1.00 52.98           O  
ATOM    391  CG1 VAL A  25     -45.178  10.988  28.524  1.00 52.98           C  
ATOM    392 HG11 VAL A  25     -45.687  11.075  27.564  1.00 52.98           H  
ATOM    393 HG12 VAL A  25     -44.372  11.720  28.568  1.00 52.98           H  
ATOM    394 HG13 VAL A  25     -44.737   9.995  28.615  1.00 52.98           H  
ATOM    395  CG2 VAL A  25     -46.668  12.680  29.553  1.00 52.98           C  
ATOM    396 HG21 VAL A  25     -47.233  12.805  28.630  1.00 52.98           H  
ATOM    397 HG22 VAL A  25     -45.822  13.368  29.550  1.00 52.98           H  
ATOM    398 HG23 VAL A  25     -47.303  12.933  30.401  1.00 52.98           H  
ATOM    399  N   SER A  26     -47.360   7.842  29.086  1.00 55.70           N  
ATOM    400  H   SER A  26     -48.130   8.075  28.474  1.00 55.70           H  
ATOM    401  CA  SER A  26     -46.776   6.499  29.093  1.00 55.70           C  
ATOM    402  HA  SER A  26     -46.875   6.097  30.101  1.00 55.70           H  
ATOM    403  C   SER A  26     -45.284   6.613  28.761  1.00 55.70           C  
ATOM    404  CB  SER A  26     -47.501   5.543  28.136  1.00 55.70           C  
ATOM    405  HB2 SER A  26     -48.576   5.612  28.296  1.00 55.70           H  
ATOM    406  HB3 SER A  26     -47.184   4.520  28.343  1.00 55.70           H  
ATOM    407  O   SER A  26     -44.907   7.349  27.842  1.00 55.70           O  
ATOM    408  OG  SER A  26     -47.197   5.841  26.791  1.00 55.70           O  
ATOM    409  HG  SER A  26     -47.264   6.792  26.675  1.00 55.70           H  
ATOM    410  N   MET A  27     -44.434   5.877  29.482  1.00 52.82           N  
ATOM    411  H   MET A  27     -44.791   5.366  30.276  1.00 52.82           H  
ATOM    412  CA  MET A  27     -42.996   5.796  29.190  1.00 52.82           C  
ATOM    413  HA  MET A  27     -42.545   6.766  29.399  1.00 52.82           H  
ATOM    414  C   MET A  27     -42.744   5.447  27.710  1.00 52.82           C  
ATOM    415  CB  MET A  27     -42.365   4.732  30.106  1.00 52.82           C  
ATOM    416  HB2 MET A  27     -42.559   3.744  29.689  1.00 52.82           H  
ATOM    417  HB3 MET A  27     -42.817   4.776  31.097  1.00 52.82           H  
ATOM    418  O   MET A  27     -41.752   5.878  27.129  1.00 52.82           O  
ATOM    419  CG  MET A  27     -40.853   4.924  30.262  1.00 52.82           C  
ATOM    420  HG2 MET A  27     -40.411   3.975  30.564  1.00 52.82           H  
ATOM    421  HG3 MET A  27     -40.425   5.202  29.299  1.00 52.82           H  
ATOM    422  SD  MET A  27     -40.407   6.171  31.501  1.00 52.82           S  
ATOM    423  CE  MET A  27     -38.702   6.523  31.010  1.00 52.82           C  
ATOM    424  HE1 MET A  27     -38.695   6.956  30.010  1.00 52.82           H  
ATOM    425  HE2 MET A  27     -38.119   5.601  31.013  1.00 52.82           H  
ATOM    426  HE3 MET A  27     -38.265   7.234  31.711  1.00 52.82           H  
ATOM    427  N   ASP A  28     -43.686   4.739  27.080  1.00 50.01           N  
ATOM    428  H   ASP A  28     -44.448   4.373  27.634  1.00 50.01           H  
ATOM    429  CA  ASP A  28     -43.680   4.375  25.663  1.00 50.01           C  
ATOM    430  HA  ASP A  28     -42.753   3.848  25.441  1.00 50.01           H  
ATOM    431  C   ASP A  28     -43.770   5.584  24.714  1.00 50.01           C  
ATOM    432  CB  ASP A  28     -44.857   3.425  25.381  1.00 50.01           C  
ATOM    433  HB2 ASP A  28     -45.793   3.944  25.585  1.00 50.01           H  
ATOM    434  HB3 ASP A  28     -44.846   3.164  24.323  1.00 50.01           H  
ATOM    435  O   ASP A  28     -43.211   5.539  23.620  1.00 50.01           O  
ATOM    436  CG  ASP A  28     -44.809   2.127  26.191  1.00 50.01           C  
ATOM    437  OD1 ASP A  28     -43.686   1.664  26.489  1.00 50.01           O  
ATOM    438  OD2 ASP A  28     -45.904   1.611  26.500  1.00 50.01           O  
ATOM    439  N   ILE A  29     -44.440   6.675  25.110  1.00 46.89           N  
ATOM    440  H   ILE A  29     -44.836   6.665  26.039  1.00 46.89           H  
ATOM    441  CA  ILE A  29     -44.462   7.938  24.350  1.00 46.89           C  
ATOM    442  HA  ILE A  29     -44.545   7.705  23.289  1.00 46.89           H  
ATOM    443  C   ILE A  29     -43.131   8.672  24.531  1.00 46.89           C  
ATOM    444  CB  ILE A  29     -45.683   8.813  24.728  1.00 46.89           C  
ATOM    445  HB  ILE A  29     -45.714   8.919  25.813  1.00 46.89           H  
ATOM    446  O   ILE A  29     -42.546   9.096  23.541  1.00 46.89           O  
ATOM    447  CG1 ILE A  29     -46.987   8.134  24.248  1.00 46.89           C  
ATOM    448 HG12 ILE A  29     -47.039   8.181  23.160  1.00 46.89           H  
ATOM    449 HG13 ILE A  29     -46.974   7.079  24.523  1.00 46.89           H  
ATOM    450  CG2 ILE A  29     -45.582  10.223  24.109  1.00 46.89           C  
ATOM    451 HG21 ILE A  29     -46.451  10.825  24.372  1.00 46.89           H  
ATOM    452 HG22 ILE A  29     -44.707  10.749  24.491  1.00 46.89           H  
ATOM    453 HG23 ILE A  29     -45.504  10.157  23.024  1.00 46.89           H  
ATOM    454  CD1 ILE A  29     -48.265   8.749  24.833  1.00 46.89           C  
ATOM    455 HD11 ILE A  29     -49.122   8.142  24.542  1.00 46.89           H  
ATOM    456 HD12 ILE A  29     -48.203   8.773  25.921  1.00 46.89           H  
ATOM    457 HD13 ILE A  29     -48.415   9.761  24.456  1.00 46.89           H  
ATOM    458  N   TYR A  30     -42.601   8.739  25.757  1.00 44.68           N  
ATOM    459  H   TYR A  30     -43.117   8.332  26.524  1.00 44.68           H  
ATOM    460  CA  TYR A  30     -41.313   9.385  26.043  1.00 44.68           C  
ATOM    461  HA  TYR A  30     -41.347  10.405  25.662  1.00 44.68           H  
ATOM    462  C   TYR A  30     -40.137   8.679  25.348  1.00 44.68           C  
ATOM    463  CB  TYR A  30     -41.107   9.452  27.561  1.00 44.68           C  
ATOM    464  HB2 TYR A  30     -41.958   9.969  28.006  1.00 44.68           H  
ATOM    465  HB3 TYR A  30     -41.096   8.440  27.966  1.00 44.68           H  
ATOM    466  O   TYR A  30     -39.264   9.342  24.799  1.00 44.68           O  
ATOM    467  CG  TYR A  30     -39.835  10.164  27.992  1.00 44.68           C  
ATOM    468  CD1 TYR A  30     -38.659   9.427  28.237  1.00 44.68           C  
ATOM    469  HD1 TYR A  30     -38.655   8.358  28.080  1.00 44.68           H  
ATOM    470  CD2 TYR A  30     -39.831  11.562  28.165  1.00 44.68           C  
ATOM    471  HD2 TYR A  30     -40.732  12.132  27.990  1.00 44.68           H  
ATOM    472  CE1 TYR A  30     -37.487  10.082  28.666  1.00 44.68           C  
ATOM    473  HE1 TYR A  30     -36.579   9.526  28.848  1.00 44.68           H  
ATOM    474  CE2 TYR A  30     -38.662  12.214  28.604  1.00 44.68           C  
ATOM    475  HE2 TYR A  30     -38.658  13.280  28.779  1.00 44.68           H  
ATOM    476  OH  TYR A  30     -36.372  12.117  29.295  1.00 44.68           O  
ATOM    477  HH  TYR A  30     -36.529  13.054  29.427  1.00 44.68           H  
ATOM    478  CZ  TYR A  30     -37.489  11.479  28.854  1.00 44.68           C  
ATOM    479  N   LEU A  31     -40.141   7.344  25.286  1.00 49.38           N  
ATOM    480  H   LEU A  31     -40.858   6.849  25.798  1.00 49.38           H  
ATOM    481  CA  LEU A  31     -39.159   6.558  24.528  1.00 49.38           C  
ATOM    482  HA  LEU A  31     -38.160   6.931  24.751  1.00 49.38           H  
ATOM    483  C   LEU A  31     -39.335   6.700  23.007  1.00 49.38           C  
ATOM    484  CB  LEU A  31     -39.263   5.082  24.954  1.00 49.38           C  
ATOM    485  HB2 LEU A  31     -38.705   4.470  24.246  1.00 49.38           H  
ATOM    486  HB3 LEU A  31     -40.308   4.781  24.895  1.00 49.38           H  
ATOM    487  O   LEU A  31     -38.362   6.564  22.268  1.00 49.38           O  
ATOM    488  CG  LEU A  31     -38.730   4.794  26.371  1.00 49.38           C  
ATOM    489  HG  LEU A  31     -39.148   5.506  27.082  1.00 49.38           H  
ATOM    490  CD1 LEU A  31     -39.140   3.385  26.803  1.00 49.38           C  
ATOM    491 HD11 LEU A  31     -38.726   2.645  26.118  1.00 49.38           H  
ATOM    492 HD12 LEU A  31     -40.228   3.306  26.795  1.00 49.38           H  
ATOM    493 HD13 LEU A  31     -38.788   3.189  27.815  1.00 49.38           H  
ATOM    494  CD2 LEU A  31     -37.202   4.881  26.441  1.00 49.38           C  
ATOM    495 HD21 LEU A  31     -36.866   4.635  27.448  1.00 49.38           H  
ATOM    496 HD22 LEU A  31     -36.755   4.191  25.726  1.00 49.38           H  
ATOM    497 HD23 LEU A  31     -36.878   5.895  26.207  1.00 49.38           H  
ATOM    498  N   LYS A  32     -40.551   7.003  22.528  1.00 50.69           N  
ATOM    499  H   LYS A  32     -41.314   7.073  23.187  1.00 50.69           H  
ATOM    500  CA  LYS A  32     -40.815   7.334  21.117  1.00 50.69           C  
ATOM    501  HA  LYS A  32     -40.212   6.685  20.482  1.00 50.69           H  
ATOM    502  C   LYS A  32     -40.389   8.757  20.744  1.00 50.69           C  
ATOM    503  CB  LYS A  32     -42.300   7.119  20.787  1.00 50.69           C  
ATOM    504  HB2 LYS A  32     -42.560   7.716  19.913  1.00 50.69           H  
ATOM    505  HB3 LYS A  32     -42.918   7.458  21.618  1.00 50.69           H  
ATOM    506  O   LYS A  32     -40.128   9.002  19.569  1.00 50.69           O  
ATOM    507  CG  LYS A  32     -42.615   5.655  20.461  1.00 50.69           C  
ATOM    508  HG2 LYS A  32     -42.086   5.370  19.552  1.00 50.69           H  
ATOM    509  HG3 LYS A  32     -42.282   5.010  21.275  1.00 50.69           H  
ATOM    510  CD  LYS A  32     -44.123   5.487  20.250  1.00 50.69           C  
ATOM    511  HD2 LYS A  32     -44.640   5.753  21.172  1.00 50.69           H  
ATOM    512  HD3 LYS A  32     -44.448   6.150  19.448  1.00 50.69           H  
ATOM    513  CE  LYS A  32     -44.433   4.035  19.884  1.00 50.69           C  
ATOM    514  HE2 LYS A  32     -44.076   3.398  20.693  1.00 50.69           H  
ATOM    515  HE3 LYS A  32     -43.879   3.776  18.981  1.00 50.69           H  
ATOM    516  NZ  LYS A  32     -45.889   3.837  19.679  1.00 50.69           N  
ATOM    517  HZ1 LYS A  32     -46.223   4.431  18.934  1.00 50.69           H  
ATOM    518  HZ2 LYS A  32     -46.083   2.871  19.454  1.00 50.69           H  
ATOM    519  HZ3 LYS A  32     -46.381   4.071  20.529  1.00 50.69           H  
ATOM    520  N   THR A  33     -40.320   9.677  21.709  1.00 48.63           N  
ATOM    521  H   THR A  33     -40.679   9.427  22.619  1.00 48.63           H  
ATOM    522  CA  THR A  33     -39.961  11.091  21.495  1.00 48.63           C  
ATOM    523  HA  THR A  33     -39.930  11.288  20.423  1.00 48.63           H  
ATOM    524  C   THR A  33     -38.577  11.472  22.017  1.00 48.63           C  
ATOM    525  CB  THR A  33     -41.015  12.037  22.086  1.00 48.63           C  
ATOM    526  HB  THR A  33     -40.697  13.068  21.927  1.00 48.63           H  
ATOM    527  O   THR A  33     -38.105  12.566  21.717  1.00 48.63           O  
ATOM    528  CG2 THR A  33     -42.382  11.859  21.426  1.00 48.63           C  
ATOM    529 HG21 THR A  33     -42.299  12.037  20.354  1.00 48.63           H  
ATOM    530 HG22 THR A  33     -43.082  12.577  21.854  1.00 48.63           H  
ATOM    531 HG23 THR A  33     -42.762  10.852  21.598  1.00 48.63           H  
ATOM    532  OG1 THR A  33     -41.161  11.818  23.470  1.00 48.63           O  
ATOM    533  HG1 THR A  33     -40.385  12.164  23.916  1.00 48.63           H  
ATOM    534  N   SER A  34     -37.880  10.599  22.752  1.00 53.37           N  
ATOM    535  H   SER A  34     -38.341   9.772  23.104  1.00 53.37           H  
ATOM    536  CA  SER A  34     -36.446  10.737  22.999  1.00 53.37           C  
ATOM    537  HA  SER A  34     -36.230  11.778  23.242  1.00 53.37           H  
ATOM    538  C   SER A  34     -35.722  10.393  21.701  1.00 53.37           C  
ATOM    539  CB  SER A  34     -35.976   9.890  24.196  1.00 53.37           C  
ATOM    540  HB2 SER A  34     -34.932  10.127  24.399  1.00 53.37           H  
ATOM    541  HB3 SER A  34     -36.564  10.151  25.076  1.00 53.37           H  
ATOM    542  O   SER A  34     -35.289   9.260  21.500  1.00 53.37           O  
ATOM    543  OG  SER A  34     -36.085   8.499  23.964  1.00 53.37           O  
ATOM    544  HG  SER A  34     -35.855   8.349  23.044  1.00 53.37           H  
ATOM    545  N   PHE A  35     -35.676  11.347  20.771  1.00 60.02           N  
ATOM    546  H   PHE A  35     -36.180  12.206  20.943  1.00 60.02           H  
ATOM    547  CA  PHE A  35     -34.946  11.202  19.519  1.00 60.02           C  
ATOM    548  HA  PHE A  35     -35.420  10.431  18.911  1.00 60.02           H  
ATOM    549  C   PHE A  35     -33.518  10.767  19.850  1.00 60.02           C  
ATOM    550  CB  PHE A  35     -34.963  12.529  18.744  1.00 60.02           C  
ATOM    551  HB2 PHE A  35     -34.589  13.327  19.385  1.00 60.02           H  
ATOM    552  HB3 PHE A  35     -34.276  12.445  17.902  1.00 60.02           H  
ATOM    553  O   PHE A  35     -32.742  11.545  20.410  1.00 60.02           O  
ATOM    554  CG  PHE A  35     -36.326  12.920  18.204  1.00 60.02           C  
ATOM    555  CD1 PHE A  35     -36.751  12.434  16.953  1.00 60.02           C  
ATOM    556  HD1 PHE A  35     -36.107  11.784  16.379  1.00 60.02           H  
ATOM    557  CD2 PHE A  35     -37.173  13.766  18.945  1.00 60.02           C  
ATOM    558  HD2 PHE A  35     -36.859  14.144  19.907  1.00 60.02           H  
ATOM    559  CE1 PHE A  35     -38.015  12.789  16.449  1.00 60.02           C  
ATOM    560  HE1 PHE A  35     -38.339  12.414  15.489  1.00 60.02           H  
ATOM    561  CE2 PHE A  35     -38.441  14.113  18.446  1.00 60.02           C  
ATOM    562  HE2 PHE A  35     -39.089  14.753  19.025  1.00 60.02           H  
ATOM    563  CZ  PHE A  35     -38.862  13.626  17.196  1.00 60.02           C  
ATOM    564  HZ  PHE A  35     -39.835  13.896  16.814  1.00 60.02           H  
ATOM    565  N   VAL A  36     -33.172   9.511  19.550  1.00 67.64           N  
ATOM    566  H   VAL A  36     -33.878   8.879  19.200  1.00 67.64           H  
ATOM    567  CA  VAL A  36     -31.780   9.070  19.606  1.00 67.64           C  
ATOM    568  HA  VAL A  36     -31.381   9.280  20.598  1.00 67.64           H  
ATOM    569  C   VAL A  36     -31.046   9.923  18.580  1.00 67.64           C  
ATOM    570  CB  VAL A  36     -31.611   7.564  19.323  1.00 67.64           C  
ATOM    571  HB  VAL A  36     -31.959   7.335  18.316  1.00 67.64           H  
ATOM    572  O   VAL A  36     -31.228   9.753  17.375  1.00 67.64           O  
ATOM    573  CG1 VAL A  36     -30.137   7.154  19.449  1.00 67.64           C  
ATOM    574 HG11 VAL A  36     -29.791   7.291  20.473  1.00 67.64           H  
ATOM    575 HG12 VAL A  36     -30.018   6.106  19.171  1.00 67.64           H  
ATOM    576 HG13 VAL A  36     -29.511   7.756  18.790  1.00 67.64           H  
ATOM    577  CG2 VAL A  36     -32.406   6.710  20.320  1.00 67.64           C  
ATOM    578 HG21 VAL A  36     -32.101   6.938  21.342  1.00 67.64           H  
ATOM    579 HG22 VAL A  36     -33.472   6.910  20.217  1.00 67.64           H  
ATOM    580 HG23 VAL A  36     -32.241   5.652  20.116  1.00 67.64           H  
ATOM    581  N   ALA A  37     -30.270  10.893  19.059  1.00 84.30           N  
ATOM    582  H   ALA A  37     -30.291  11.087  20.049  1.00 84.30           H  
ATOM    583  CA  ALA A  37     -29.445  11.720  18.200  1.00 84.30           C  
ATOM    584  HA  ALA A  37     -30.041  12.066  17.355  1.00 84.30           H  
ATOM    585  C   ALA A  37     -28.305  10.848  17.674  1.00 84.30           C  
ATOM    586  CB  ALA A  37     -28.964  12.951  18.977  1.00 84.30           C  
ATOM    587  HB1 ALA A  37     -29.823  13.532  19.314  1.00 84.30           H  
ATOM    588  HB2 ALA A  37     -28.374  12.645  19.840  1.00 84.30           H  
ATOM    589  HB3 ALA A  37     -28.346  13.572  18.327  1.00 84.30           H  
ATOM    590  O   ALA A  37     -27.355  10.542  18.399  1.00 84.30           O  
ATOM    591  N   CYS A  38     -28.434  10.401  16.428  1.00 89.30           N  
ATOM    592  H   CYS A  38     -29.297  10.573  15.932  1.00 89.30           H  
ATOM    593  CA  CYS A  38     -27.376   9.662  15.763  1.00 89.30           C  
ATOM    594  HA  CYS A  38     -27.068   8.847  16.420  1.00 89.30           H  
ATOM    595  C   CYS A  38     -26.175  10.584  15.545  1.00 89.30           C  
ATOM    596  CB  CYS A  38     -27.888   9.055  14.453  1.00 89.30           C  
ATOM    597  HB2 CYS A  38     -28.044   9.854  13.729  1.00 89.30           H  
ATOM    598  HB3 CYS A  38     -27.117   8.391  14.060  1.00 89.30           H  
ATOM    599  O   CYS A  38     -26.321  11.713  15.076  1.00 89.30           O  
ATOM    600  SG  CYS A  38     -29.429   8.126  14.639  1.00 89.30           S  
ATOM    601  N   GLY A  39     -24.987  10.102  15.890  1.00 88.87           N  
ATOM    602  H   GLY A  39     -24.952   9.167  16.272  1.00 88.87           H  
ATOM    603  CA  GLY A  39     -23.725  10.731  15.550  1.00 88.87           C  
ATOM    604  HA2 GLY A  39     -23.741  11.774  15.866  1.00 88.87           H  
ATOM    605  HA3 GLY A  39     -22.916  10.218  16.070  1.00 88.87           H  
ATOM    606  C   GLY A  39     -23.458  10.675  14.047  1.00 88.87           C  
ATOM    607  O   GLY A  39     -24.228  10.120  13.261  1.00 88.87           O  
ATOM    608  N   SER A  40     -22.311  11.214  13.638  1.00 89.35           N  
ATOM    609  H   SER A  40     -21.747  11.711  14.312  1.00 89.35           H  
ATOM    610  CA  SER A  40     -21.898  11.325  12.229  1.00 89.35           C  
ATOM    611  HA  SER A  40     -22.593  11.987  11.713  1.00 89.35           H  
ATOM    612  C   SER A  40     -21.866   9.988  11.469  1.00 89.35           C  
ATOM    613  CB  SER A  40     -20.498  11.945  12.182  1.00 89.35           C  
ATOM    614  HB2 SER A  40     -19.775  11.240  12.594  1.00 89.35           H  
ATOM    615  HB3 SER A  40     -20.233  12.163  11.148  1.00 89.35           H  
ATOM    616  O   SER A  40     -21.898   9.961  10.231  1.00 89.35           O  
ATOM    617  OG  SER A  40     -20.470  13.139  12.944  1.00 89.35           O  
ATOM    618  HG  SER A  40     -19.598  13.537  12.879  1.00 89.35           H  
ATOM    619  N   GLY A  41     -21.791   8.881  12.207  1.00 90.85           N  
ATOM    620  H   GLY A  41     -21.773   8.980  13.212  1.00 90.85           H  
ATOM    621  CA  GLY A  41     -21.796   7.521  11.701  1.00 90.85           C  
ATOM    622  HA2 GLY A  41     -21.330   6.891  12.459  1.00 90.85           H  
ATOM    623  HA3 GLY A  41     -21.210   7.455  10.785  1.00 90.85           H  
ATOM    624  C   GLY A  41     -23.166   6.904  11.477  1.00 90.85           C  
ATOM    625  O   GLY A  41     -23.200   5.762  11.040  1.00 90.85           O  
ATOM    626  N   GLY A  42     -24.279   7.574  11.782  1.00 91.86           N  
ATOM    627  H   GLY A  42     -24.215   8.513  12.149  1.00 91.86           H  
ATOM    628  CA  GLY A  42     -25.603   6.946  11.755  1.00 91.86           C  
ATOM    629  HA2 GLY A  42     -25.554   6.003  11.211  1.00 91.86           H  
ATOM    630  HA3 GLY A  42     -25.918   6.720  12.774  1.00 91.86           H  
ATOM    631  C   GLY A  42     -26.695   7.789  11.115  1.00 91.86           C  
ATOM    632  O   GLY A  42     -26.586   9.006  11.006  1.00 91.86           O  
ATOM    633  N   THR A  43     -27.768   7.120  10.699  1.00 93.72           N  
ATOM    634  H   THR A  43     -27.766   6.115  10.793  1.00 93.72           H  
ATOM    635  CA  THR A  43     -29.026   7.754  10.275  1.00 93.72           C  
ATOM    636  HA  THR A  43     -28.947   8.836  10.383  1.00 93.72           H  
ATOM    637  C   THR A  43     -30.153   7.266  11.174  1.00 93.72           C  
ATOM    638  CB  THR A  43     -29.335   7.451   8.804  1.00 93.72           C  
ATOM    639  HB  THR A  43     -29.465   6.377   8.671  1.00 93.72           H  
ATOM    640  O   THR A  43     -30.243   6.074  11.455  1.00 93.72           O  
ATOM    641  CG2 THR A  43     -30.575   8.182   8.291  1.00 93.72           C  
ATOM    642 HG21 THR A  43     -30.479   9.254   8.467  1.00 93.72           H  
ATOM    643 HG22 THR A  43     -31.467   7.805   8.790  1.00 93.72           H  
ATOM    644 HG23 THR A  43     -30.680   8.003   7.221  1.00 93.72           H  
ATOM    645  OG1 THR A  43     -28.246   7.884   8.021  1.00 93.72           O  
ATOM    646  HG1 THR A  43     -27.465   7.502   8.428  1.00 93.72           H  
ATOM    647  N   TYR A  44     -31.007   8.173  11.648  1.00 91.25           N  
ATOM    648  H   TYR A  44     -30.912   9.143  11.379  1.00 91.25           H  
ATOM    649  CA  TYR A  44     -32.132   7.789  12.497  1.00 91.25           C  
ATOM    650  HA  TYR A  44     -31.769   7.117  13.275  1.00 91.25           H  
ATOM    651  C   TYR A  44     -33.191   7.036  11.689  1.00 91.25           C  
ATOM    652  CB  TYR A  44     -32.730   9.019  13.189  1.00 91.25           C  
ATOM    653  HB2 TYR A  44     -31.956   9.511  13.779  1.00 91.25           H  
ATOM    654  HB3 TYR A  44     -33.070   9.726  12.433  1.00 91.25           H  
ATOM    655  O   TYR A  44     -33.677   7.533  10.672  1.00 91.25           O  
ATOM    656  CG  TYR A  44     -33.884   8.668  14.108  1.00 91.25           C  
ATOM    657  CD1 TYR A  44     -35.211   8.932  13.712  1.00 91.25           C  
ATOM    658  HD1 TYR A  44     -35.402   9.398  12.756  1.00 91.25           H  
ATOM    659  CD2 TYR A  44     -33.629   8.047  15.346  1.00 91.25           C  
ATOM    660  HD2 TYR A  44     -32.612   7.852  15.654  1.00 91.25           H  
ATOM    661  CE1 TYR A  44     -36.282   8.599  14.563  1.00 91.25           C  
ATOM    662  HE1 TYR A  44     -37.297   8.823  14.272  1.00 91.25           H  
ATOM    663  CE2 TYR A  44     -34.698   7.689  16.188  1.00 91.25           C  
ATOM    664  HE2 TYR A  44     -34.514   7.206  17.136  1.00 91.25           H  
ATOM    665  OH  TYR A  44     -37.043   7.651  16.639  1.00 91.25           O  
ATOM    666  HH  TYR A  44     -37.898   7.971  16.343  1.00 91.25           H  
ATOM    667  CZ  TYR A  44     -36.024   7.972  15.802  1.00 91.25           C  
ATOM    668  N   ASN A  45     -33.578   5.859  12.171  1.00 88.64           N  
ATOM    669  H   ASN A  45     -33.121   5.496  12.995  1.00 88.64           H  
ATOM    670  CA  ASN A  45     -34.625   5.036  11.592  1.00 88.64           C  
ATOM    671  HA  ASN A  45     -34.839   5.381  10.581  1.00 88.64           H  
ATOM    672  C   ASN A  45     -35.902   5.161  12.425  1.00 88.64           C  
ATOM    673  CB  ASN A  45     -34.098   3.607  11.478  1.00 88.64           C  
ATOM    674  HB2 ASN A  45     -33.159   3.649  10.927  1.00 88.64           H  
ATOM    675  HB3 ASN A  45     -33.881   3.203  12.467  1.00 88.64           H  
ATOM    676  O   ASN A  45     -36.033   4.591  13.511  1.00 88.64           O  
ATOM    677  CG  ASN A  45     -35.053   2.674  10.756  1.00 88.64           C  
ATOM    678  ND2 ASN A  45     -34.523   1.740  10.010  1.00 88.64           N  
ATOM    679 HD21 ASN A  45     -35.122   1.148   9.452  1.00 88.64           H  
ATOM    680 HD22 ASN A  45     -33.521   1.754   9.882  1.00 88.64           H  
ATOM    681  OD1 ASN A  45     -36.271   2.773  10.848  1.00 88.64           O  
ATOM    682  N   SER A  46     -36.876   5.889  11.884  1.00 85.88           N  
ATOM    683  H   SER A  46     -36.722   6.311  10.979  1.00 85.88           H  
ATOM    684  CA  SER A  46     -38.164   6.130  12.539  1.00 85.88           C  
ATOM    685  HA  SER A  46     -37.978   6.534  13.535  1.00 85.88           H  
ATOM    686  C   SER A  46     -39.013   4.870  12.722  1.00 85.88           C  
ATOM    687  CB  SER A  46     -38.959   7.164  11.738  1.00 85.88           C  
ATOM    688  HB2 SER A  46     -39.935   7.310  12.202  1.00 85.88           H  
ATOM    689  HB3 SER A  46     -38.420   8.112  11.745  1.00 85.88           H  
ATOM    690  O   SER A  46     -39.872   4.849  13.599  1.00 85.88           O  
ATOM    691  OG  SER A  46     -39.124   6.728  10.400  1.00 85.88           O  
ATOM    692  HG  SER A  46     -39.664   7.368   9.930  1.00 85.88           H  
ATOM    693  N   SER A  47     -38.775   3.817  11.934  1.00 87.27           N  
ATOM    694  H   SER A  47     -37.981   3.854  11.311  1.00 87.27           H  
ATOM    695  CA  SER A  47     -39.521   2.556  12.037  1.00 87.27           C  
ATOM    696  HA  SER A  47     -40.573   2.777  12.218  1.00 87.27           H  
ATOM    697  C   SER A  47     -39.028   1.690  13.196  1.00 87.27           C  
ATOM    698  CB  SER A  47     -39.423   1.761  10.732  1.00 87.27           C  
ATOM    699  HB2 SER A  47     -40.036   0.863  10.814  1.00 87.27           H  
ATOM    700  HB3 SER A  47     -38.391   1.461  10.554  1.00 87.27           H  
ATOM    701  O   SER A  47     -39.819   0.981  13.812  1.00 87.27           O  
ATOM    702  OG  SER A  47     -39.884   2.536   9.643  1.00 87.27           O  
ATOM    703  HG  SER A  47     -39.385   3.356   9.627  1.00 87.27           H  
ATOM    704  N   THR A  48     -37.729   1.742  13.506  1.00 87.79           N  
ATOM    705  H   THR A  48     -37.122   2.325  12.949  1.00 87.79           H  
ATOM    706  CA  THR A  48     -37.115   0.950  14.588  1.00 87.79           C  
ATOM    707  HA  THR A  48     -37.794   0.144  14.866  1.00 87.79           H  
ATOM    708  C   THR A  48     -36.866   1.756  15.864  1.00 87.79           C  
ATOM    709  CB  THR A  48     -35.805   0.298  14.124  1.00 87.79           C  
ATOM    710  HB  THR A  48     -35.426  -0.339  14.923  1.00 87.79           H  
ATOM    711  O   THR A  48     -36.619   1.158  16.912  1.00 87.79           O  
ATOM    712  CG2 THR A  48     -35.975  -0.555  12.867  1.00 87.79           C  
ATOM    713 HG21 THR A  48     -35.041  -1.071  12.645  1.00 87.79           H  
ATOM    714 HG22 THR A  48     -36.760  -1.295  13.030  1.00 87.79           H  
ATOM    715 HG23 THR A  48     -36.243   0.069  12.015  1.00 87.79           H  
ATOM    716  OG1 THR A  48     -34.848   1.289  13.848  1.00 87.79           O  
ATOM    717  HG1 THR A  48     -34.223   0.950  13.203  1.00 87.79           H  
ATOM    718  N   GLY A  49     -36.917   3.091  15.788  1.00 84.13           N  
ATOM    719  H   GLY A  49     -37.047   3.506  14.877  1.00 84.13           H  
ATOM    720  CA  GLY A  49     -36.570   3.999  16.885  1.00 84.13           C  
ATOM    721  HA2 GLY A  49     -36.855   5.012  16.602  1.00 84.13           H  
ATOM    722  HA3 GLY A  49     -37.123   3.719  17.782  1.00 84.13           H  
ATOM    723  C   GLY A  49     -35.074   4.008  17.220  1.00 84.13           C  
ATOM    724  O   GLY A  49     -34.700   4.332  18.346  1.00 84.13           O  
ATOM    725  N   LYS A  50     -34.211   3.588  16.286  1.00 88.95           N  
ATOM    726  H   LYS A  50     -34.578   3.402  15.363  1.00 88.95           H  
ATOM    727  CA  LYS A  50     -32.764   3.401  16.494  1.00 88.95           C  
ATOM    728  HA  LYS A  50     -32.473   3.862  17.438  1.00 88.95           H  
ATOM    729  C   LYS A  50     -31.948   4.084  15.402  1.00 88.95           C  
ATOM    730  CB  LYS A  50     -32.431   1.900  16.546  1.00 88.95           C  
ATOM    731  HB2 LYS A  50     -32.780   1.428  15.628  1.00 88.95           H  
ATOM    732  HB3 LYS A  50     -31.350   1.773  16.599  1.00 88.95           H  
ATOM    733  O   LYS A  50     -32.475   4.453  14.358  1.00 88.95           O  
ATOM    734  CG  LYS A  50     -33.059   1.199  17.757  1.00 88.95           C  
ATOM    735  HG2 LYS A  50     -32.670   1.644  18.673  1.00 88.95           H  
ATOM    736  HG3 LYS A  50     -34.142   1.321  17.738  1.00 88.95           H  
ATOM    737  CD  LYS A  50     -32.729  -0.294  17.730  1.00 88.95           C  
ATOM    738  HD2 LYS A  50     -31.649  -0.427  17.800  1.00 88.95           H  
ATOM    739  HD3 LYS A  50     -33.085  -0.717  16.791  1.00 88.95           H  
ATOM    740  CE  LYS A  50     -33.426  -0.984  18.904  1.00 88.95           C  
ATOM    741  HE2 LYS A  50     -34.495  -0.788  18.826  1.00 88.95           H  
ATOM    742  HE3 LYS A  50     -33.072  -0.533  19.831  1.00 88.95           H  
ATOM    743  NZ  LYS A  50     -33.162  -2.443  18.895  1.00 88.95           N  
ATOM    744  HZ1 LYS A  50     -33.628  -2.887  19.673  1.00 88.95           H  
ATOM    745  HZ2 LYS A  50     -32.169  -2.617  18.950  1.00 88.95           H  
ATOM    746  HZ3 LYS A  50     -33.512  -2.843  18.036  1.00 88.95           H  
ATOM    747  N   CYS A  51     -30.649   4.224  15.642  1.00 92.74           N  
ATOM    748  H   CYS A  51     -30.270   3.903  16.521  1.00 92.74           H  
ATOM    749  CA  CYS A  51     -29.703   4.653  14.621  1.00 92.74           C  
ATOM    750  HA  CYS A  51     -30.187   5.367  13.956  1.00 92.74           H  
ATOM    751  C   CYS A  51     -29.229   3.463  13.782  1.00 92.74           C  
ATOM    752  CB  CYS A  51     -28.532   5.362  15.300  1.00 92.74           C  
ATOM    753  HB2 CYS A  51     -27.801   5.639  14.541  1.00 92.74           H  
ATOM    754  HB3 CYS A  51     -28.058   4.680  16.007  1.00 92.74           H  
ATOM    755  O   CYS A  51     -28.717   2.485  14.325  1.00 92.74           O  
ATOM    756  SG  CYS A  51     -29.038   6.855  16.165  1.00 92.74           S  
ATOM    757  N   ASP A  52     -29.353   3.579  12.463  1.00 93.95           N  
ATOM    758  H   ASP A  52     -29.817   4.393  12.087  1.00 93.95           H  
ATOM    759  CA  ASP A  52     -28.730   2.670  11.506  1.00 93.95           C  
ATOM    760  HA  ASP A  52     -28.692   1.666  11.928  1.00 93.95           H  
ATOM    761  C   ASP A  52     -27.298   3.153  11.246  1.00 93.95           C  
ATOM    762  CB  ASP A  52     -29.554   2.606  10.210  1.00 93.95           C  
ATOM    763  HB2 ASP A  52     -29.692   3.615   9.824  1.00 93.95           H  
ATOM    764  HB3 ASP A  52     -28.986   2.040   9.471  1.00 93.95           H  
ATOM    765  O   ASP A  52     -27.084   4.222  10.662  1.00 93.95           O  
ATOM    766  CG  ASP A  52     -30.924   1.932  10.369  1.00 93.95           C  
ATOM    767  OD1 ASP A  52     -31.111   1.117  11.300  1.00 93.95           O  
ATOM    768  OD2 ASP A  52     -31.809   2.211   9.529  1.00 93.95           O  
ATOM    769  N   CYS A  53     -26.309   2.395  11.722  1.00 94.80           N  
ATOM    770  H   CYS A  53     -26.543   1.560  12.239  1.00 94.80           H  
ATOM    771  CA  CYS A  53     -24.902   2.768  11.598  1.00 94.80           C  
ATOM    772  HA  CYS A  53     -24.826   3.845  11.748  1.00 94.80           H  
ATOM    773  C   CYS A  53     -24.354   2.471  10.199  1.00 94.80           C  
ATOM    774  CB  CYS A  53     -24.053   2.097  12.688  1.00 94.80           C  
ATOM    775  HB2 CYS A  53     -23.033   2.470  12.592  1.00 94.80           H  
ATOM    776  HB3 CYS A  53     -24.016   1.023  12.501  1.00 94.80           H  
ATOM    777  O   CYS A  53     -24.601   1.413   9.620  1.00 94.80           O  
ATOM    778  SG  CYS A  53     -24.580   2.362  14.405  1.00 94.80           S  
ATOM    779  N   LYS A  54     -23.542   3.395   9.682  1.00 95.38           N  
ATOM    780  H   LYS A  54     -23.402   4.233  10.229  1.00 95.38           H  
ATOM    781  CA  LYS A  54     -22.677   3.194   8.517  1.00 95.38           C  
ATOM    782  HA  LYS A  54     -23.294   2.924   7.660  1.00 95.38           H  
ATOM    783  C   LYS A  54     -21.704   2.045   8.782  1.00 95.38           C  
ATOM    784  CB  LYS A  54     -21.890   4.482   8.223  1.00 95.38           C  
ATOM    785  HB2 LYS A  54     -21.362   4.776   9.131  1.00 95.38           H  
ATOM    786  HB3 LYS A  54     -21.144   4.278   7.455  1.00 95.38           H  
ATOM    787  O   LYS A  54     -21.383   1.736   9.929  1.00 95.38           O  
ATOM    788  CG  LYS A  54     -22.765   5.652   7.745  1.00 95.38           C  
ATOM    789  HG2 LYS A  54     -23.192   5.412   6.771  1.00 95.38           H  
ATOM    790  HG3 LYS A  54     -23.576   5.829   8.451  1.00 95.38           H  
ATOM    791  CD  LYS A  54     -21.906   6.918   7.636  1.00 95.38           C  
ATOM    792  HD2 LYS A  54     -21.126   6.769   6.889  1.00 95.38           H  
ATOM    793  HD3 LYS A  54     -21.430   7.098   8.600  1.00 95.38           H  
ATOM    794  CE  LYS A  54     -22.755   8.135   7.263  1.00 95.38           C  
ATOM    795  HE2 LYS A  54     -23.632   8.163   7.910  1.00 95.38           H  
ATOM    796  HE3 LYS A  54     -23.093   8.025   6.232  1.00 95.38           H  
ATOM    797  NZ  LYS A  54     -21.976   9.387   7.430  1.00 95.38           N  
ATOM    798  HZ1 LYS A  54     -22.493  10.187   7.093  1.00 95.38           H  
ATOM    799  HZ2 LYS A  54     -21.084   9.327   6.960  1.00 95.38           H  
ATOM    800  HZ3 LYS A  54     -21.802   9.544   8.412  1.00 95.38           H  
ATOM    801  N   THR A  55     -21.175   1.466   7.708  1.00 95.69           N  
ATOM    802  H   THR A  55     -21.513   1.736   6.795  1.00 95.69           H  
ATOM    803  CA  THR A  55     -20.191   0.378   7.754  1.00 95.69           C  
ATOM    804  HA  THR A  55     -20.712  -0.540   8.024  1.00 95.69           H  
ATOM    805  C   THR A  55     -19.081   0.652   8.770  1.00 95.69           C  
ATOM    806  CB  THR A  55     -19.567   0.176   6.372  1.00 95.69           C  
ATOM    807  HB  THR A  55     -19.005   1.066   6.089  1.00 95.69           H  
ATOM    808  O   THR A  55     -18.375   1.654   8.678  1.00 95.69           O  
ATOM    809  CG2 THR A  55     -18.651  -1.040   6.307  1.00 95.69           C  
ATOM    810 HG21 THR A  55     -17.760  -0.875   6.914  1.00 95.69           H  
ATOM    811 HG22 THR A  55     -19.173  -1.931   6.657  1.00 95.69           H  
ATOM    812 HG23 THR A  55     -18.346  -1.185   5.271  1.00 95.69           H  
ATOM    813  OG1 THR A  55     -20.590  -0.032   5.425  1.00 95.69           O  
ATOM    814  HG1 THR A  55     -20.175  -0.021   4.559  1.00 95.69           H  
ATOM    815  N   GLY A  56     -18.939  -0.246   9.744  1.00 95.19           N  
ATOM    816  H   GLY A  56     -19.597  -1.012   9.757  1.00 95.19           H  
ATOM    817  CA  GLY A  56     -17.928  -0.200  10.802  1.00 95.19           C  
ATOM    818  HA2 GLY A  56     -16.968   0.066  10.359  1.00 95.19           H  
ATOM    819  HA3 GLY A  56     -17.842  -1.196  11.237  1.00 95.19           H  
ATOM    820  C   GLY A  56     -18.187   0.766  11.961  1.00 95.19           C  
ATOM    821  O   GLY A  56     -17.533   0.623  12.993  1.00 95.19           O  
ATOM    822  N   TRP A  57     -19.132   1.701  11.843  1.00 95.89           N  
ATOM    823  H   TRP A  57     -19.709   1.717  11.014  1.00 95.89           H  
ATOM    824  CA  TRP A  57     -19.537   2.546  12.967  1.00 95.89           C  
ATOM    825  HA  TRP A  57     -18.639   2.884  13.485  1.00 95.89           H  
ATOM    826  C   TRP A  57     -20.365   1.741  13.969  1.00 95.89           C  
ATOM    827  CB  TRP A  57     -20.279   3.795  12.482  1.00 95.89           C  
ATOM    828  HB2 TRP A  57     -21.080   3.507  11.801  1.00 95.89           H  
ATOM    829  HB3 TRP A  57     -20.746   4.274  13.342  1.00 95.89           H  
ATOM    830  O   TRP A  57     -21.105   0.828  13.602  1.00 95.89           O  
ATOM    831  CG  TRP A  57     -19.409   4.813  11.814  1.00 95.89           C  
ATOM    832  CD1 TRP A  57     -18.878   4.713  10.574  1.00 95.89           C  
ATOM    833  HD1 TRP A  57     -19.000   3.865   9.917  1.00 95.89           H  
ATOM    834  CD2 TRP A  57     -18.935   6.087  12.348  1.00 95.89           C  
ATOM    835  CE2 TRP A  57     -18.186   6.750  11.333  1.00 95.89           C  
ATOM    836  CE3 TRP A  57     -19.086   6.762  13.580  1.00 95.89           C  
ATOM    837  HE3 TRP A  57     -19.620   6.278  14.384  1.00 95.89           H  
ATOM    838  NE1 TRP A  57     -18.140   5.848  10.294  1.00 95.89           N  
ATOM    839  HE1 TRP A  57     -17.577   5.955   9.462  1.00 95.89           H  
ATOM    840  CH2 TRP A  57     -17.865   8.699  12.732  1.00 95.89           C  
ATOM    841  HH2 TRP A  57     -17.450   9.683  12.893  1.00 95.89           H  
ATOM    842  CZ2 TRP A  57     -17.654   8.035  11.511  1.00 95.89           C  
ATOM    843  HZ2 TRP A  57     -17.079   8.497  10.722  1.00 95.89           H  
ATOM    844  CZ3 TRP A  57     -18.573   8.059  13.766  1.00 95.89           C  
ATOM    845  HZ3 TRP A  57     -18.705   8.552  14.717  1.00 95.89           H  
ATOM    846  N   SER A  58     -20.227   2.070  15.251  1.00 93.75           N  
ATOM    847  H   SER A  58     -19.617   2.840  15.488  1.00 93.75           H  
ATOM    848  CA  SER A  58     -20.875   1.345  16.346  1.00 93.75           C  
ATOM    849  HA  SER A  58     -21.786   0.881  15.966  1.00 93.75           H  
ATOM    850  C   SER A  58     -21.308   2.278  17.482  1.00 93.75           C  
ATOM    851  CB  SER A  58     -19.946   0.218  16.820  1.00 93.75           C  
ATOM    852  HB2 SER A  58     -19.685  -0.408  15.967  1.00 93.75           H  
ATOM    853  HB3 SER A  58     -20.466  -0.403  17.550  1.00 93.75           H  
ATOM    854  O   SER A  58     -21.110   3.491  17.416  1.00 93.75           O  
ATOM    855  OG  SER A  58     -18.765   0.725  17.402  1.00 93.75           O  
ATOM    856  HG  SER A  58     -18.335   1.289  16.755  1.00 93.75           H  
ATOM    857  N   GLY A  59     -21.935   1.711  18.515  1.00 91.49           N  
ATOM    858  H   GLY A  59     -22.085   0.713  18.480  1.00 91.49           H  
ATOM    859  CA  GLY A  59     -22.591   2.463  19.588  1.00 91.49           C  
ATOM    860  HA2 GLY A  59     -22.458   1.929  20.528  1.00 91.49           H  
ATOM    861  HA3 GLY A  59     -22.137   3.448  19.695  1.00 91.49           H  
ATOM    862  C   GLY A  59     -24.087   2.651  19.329  1.00 91.49           C  
ATOM    863  O   GLY A  59     -24.554   2.538  18.199  1.00 91.49           O  
ATOM    864  N   VAL A  60     -24.855   2.927  20.389  1.00 89.21           N  
ATOM    865  H   VAL A  60     -24.405   3.063  21.283  1.00 89.21           H  
ATOM    866  CA  VAL A  60     -26.321   3.120  20.300  1.00 89.21           C  
ATOM    867  HA  VAL A  60     -26.770   2.232  19.855  1.00 89.21           H  
ATOM    868  C   VAL A  60     -26.674   4.295  19.383  1.00 89.21           C  
ATOM    869  CB  VAL A  60     -26.929   3.335  21.703  1.00 89.21           C  
ATOM    870  HB  VAL A  60     -26.428   4.176  22.181  1.00 89.21           H  
ATOM    871  O   VAL A  60     -27.686   4.254  18.687  1.00 89.21           O  
ATOM    872  CG1 VAL A  60     -28.436   3.625  21.673  1.00 89.21           C  
ATOM    873 HG11 VAL A  60     -28.960   2.845  21.121  1.00 89.21           H  
ATOM    874 HG12 VAL A  60     -28.829   3.681  22.688  1.00 89.21           H  
ATOM    875 HG13 VAL A  60     -28.624   4.586  21.194  1.00 89.21           H  
ATOM    876  CG2 VAL A  60     -26.720   2.088  22.577  1.00 89.21           C  
ATOM    877 HG21 VAL A  60     -27.201   1.227  22.113  1.00 89.21           H  
ATOM    878 HG22 VAL A  60     -27.154   2.254  23.563  1.00 89.21           H  
ATOM    879 HG23 VAL A  60     -25.657   1.883  22.701  1.00 89.21           H  
ATOM    880  N   SER A  61     -25.803   5.303  19.355  1.00 91.88           N  
ATOM    881  H   SER A  61     -25.004   5.271  19.971  1.00 91.88           H  
ATOM    882  CA  SER A  61     -25.940   6.493  18.525  1.00 91.88           C  
ATOM    883  HA  SER A  61     -26.965   6.560  18.160  1.00 91.88           H  
ATOM    884  C   SER A  61     -25.034   6.471  17.292  1.00 91.88           C  
ATOM    885  CB  SER A  61     -25.678   7.743  19.371  1.00 91.88           C  
ATOM    886  HB2 SER A  61     -24.677   7.696  19.799  1.00 91.88           H  
ATOM    887  HB3 SER A  61     -25.744   8.627  18.737  1.00 91.88           H  
ATOM    888  O   SER A  61     -24.962   7.478  16.604  1.00 91.88           O  
ATOM    889  OG  SER A  61     -26.639   7.847  20.405  1.00 91.88           O  
ATOM    890  HG  SER A  61     -26.885   8.774  20.449  1.00 91.88           H  
ATOM    891  N   CYS A  62     -24.336   5.373  16.977  1.00 93.51           N  
ATOM    892  H   CYS A  62     -24.492   4.524  17.501  1.00 93.51           H  
ATOM    893  CA  CYS A  62     -23.357   5.332  15.877  1.00 93.51           C  
ATOM    894  HA  CYS A  62     -22.840   4.374  15.943  1.00 93.51           H  
ATOM    895  C   CYS A  62     -22.278   6.431  15.981  1.00 93.51           C  
ATOM    896  CB  CYS A  62     -24.081   5.354  14.530  1.00 93.51           C  
ATOM    897  HB2 CYS A  62     -23.360   5.140  13.740  1.00 93.51           H  
ATOM    898  HB3 CYS A  62     -24.464   6.362  14.372  1.00 93.51           H  
ATOM    899  O   CYS A  62     -21.931   7.088  14.998  1.00 93.51           O  
ATOM    900  SG  CYS A  62     -25.457   4.196  14.391  1.00 93.51           S  
ATOM    901  N   ASP A  63     -21.792   6.670  17.196  1.00 91.68           N  
ATOM    902  H   ASP A  63     -22.134   6.115  17.968  1.00 91.68           H  
ATOM    903  CA  ASP A  63     -20.810   7.689  17.570  1.00 91.68           C  
ATOM    904  HA  ASP A  63     -20.773   8.446  16.786  1.00 91.68           H  
ATOM    905  C   ASP A  63     -19.383   7.131  17.702  1.00 91.68           C  
ATOM    906  CB  ASP A  63     -21.290   8.383  18.858  1.00 91.68           C  
ATOM    907  HB2 ASP A  63     -22.245   8.866  18.651  1.00 91.68           H  
ATOM    908  HB3 ASP A  63     -20.579   9.169  19.112  1.00 91.68           H  
ATOM    909  O   ASP A  63     -18.421   7.893  17.798  1.00 91.68           O  
ATOM    910  CG  ASP A  63     -21.474   7.454  20.074  1.00 91.68           C  
ATOM    911  OD1 ASP A  63     -21.934   6.297  19.892  1.00 91.68           O  
ATOM    912  OD2 ASP A  63     -21.221   7.929  21.201  1.00 91.68           O  
ATOM    913  N   VAL A  64     -19.224   5.806  17.640  1.00 93.07           N  
ATOM    914  H   VAL A  64     -20.054   5.232  17.587  1.00 93.07           H  
ATOM    915  CA  VAL A  64     -17.925   5.133  17.707  1.00 93.07           C  
ATOM    916  HA  VAL A  64     -17.196   5.816  18.144  1.00 93.07           H  
ATOM    917  C   VAL A  64     -17.454   4.772  16.300  1.00 93.07           C  
ATOM    918  CB  VAL A  64     -17.990   3.901  18.628  1.00 93.07           C  
ATOM    919  HB  VAL A  64     -18.658   3.160  18.190  1.00 93.07           H  
ATOM    920  O   VAL A  64     -17.929   3.802  15.704  1.00 93.07           O  
ATOM    921  CG1 VAL A  64     -16.603   3.266  18.794  1.00 93.07           C  
ATOM    922 HG11 VAL A  64     -16.677   2.390  19.437  1.00 93.07           H  
ATOM    923 HG12 VAL A  64     -15.912   3.984  19.237  1.00 93.07           H  
ATOM    924 HG13 VAL A  64     -16.214   2.945  17.827  1.00 93.07           H  
ATOM    925  CG2 VAL A  64     -18.525   4.253  20.023  1.00 93.07           C  
ATOM    926 HG21 VAL A  64     -17.917   5.040  20.470  1.00 93.07           H  
ATOM    927 HG22 VAL A  64     -18.508   3.369  20.661  1.00 93.07           H  
ATOM    928 HG23 VAL A  64     -19.555   4.602  19.953  1.00 93.07           H  
ATOM    929  N   ALA A  65     -16.501   5.544  15.778  1.00 93.30           N  
ATOM    930  H   ALA A  65     -16.195   6.350  16.304  1.00 93.30           H  
ATOM    931  CA  ALA A  65     -15.829   5.251  14.515  1.00 93.30           C  
ATOM    932  HA  ALA A  65     -16.595   4.997  13.782  1.00 93.30           H  
ATOM    933  C   ALA A  65     -14.846   4.068  14.663  1.00 93.30           C  
ATOM    934  CB  ALA A  65     -15.103   6.509  14.027  1.00 93.30           C  
ATOM    935  HB1 ALA A  65     -14.631   6.315  13.064  1.00 93.30           H  
ATOM    936  HB2 ALA A  65     -15.814   7.328  13.914  1.00 93.30           H  
ATOM    937  HB3 ALA A  65     -14.342   6.796  14.751  1.00 93.30           H  
ATOM    938  O   ALA A  65     -14.171   3.955  15.692  1.00 93.30           O  
ATOM    939  N   PRO A  66     -14.711   3.200  13.645  1.00 94.17           N  
ATOM    940  CA  PRO A  66     -13.704   2.145  13.654  1.00 94.17           C  
ATOM    941  HA  PRO A  66     -13.802   1.553  14.564  1.00 94.17           H  
ATOM    942  C   PRO A  66     -12.294   2.749  13.593  1.00 94.17           C  
ATOM    943  CB  PRO A  66     -14.025   1.272  12.437  1.00 94.17           C  
ATOM    944  HB2 PRO A  66     -13.133   0.823  12.001  1.00 94.17           H  
ATOM    945  HB3 PRO A  66     -14.742   0.501  12.720  1.00 94.17           H  
ATOM    946  O   PRO A  66     -12.064   3.731  12.894  1.00 94.17           O  
ATOM    947  CG  PRO A  66     -14.702   2.242  11.471  1.00 94.17           C  
ATOM    948  HG2 PRO A  66     -15.405   1.731  10.812  1.00 94.17           H  
ATOM    949  HG3 PRO A  66     -13.947   2.774  10.892  1.00 94.17           H  
ATOM    950  CD  PRO A  66     -15.425   3.231  12.378  1.00 94.17           C  
ATOM    951  HD2 PRO A  66     -16.456   2.914  12.534  1.00 94.17           H  
ATOM    952  HD3 PRO A  66     -15.408   4.227  11.935  1.00 94.17           H  
ATOM    953  N   SER A  67     -11.331   2.151  14.299  1.00 91.02           N  
ATOM    954  H   SER A  67     -11.577   1.386  14.912  1.00 91.02           H  
ATOM    955  CA  SER A  67      -9.927   2.603  14.315  1.00 91.02           C  
ATOM    956  HA  SER A  67      -9.892   3.679  14.142  1.00 91.02           H  
ATOM    957  C   SER A  67      -9.053   1.948  13.241  1.00 91.02           C  
ATOM    958  CB  SER A  67      -9.326   2.338  15.695  1.00 91.02           C  
ATOM    959  HB2 SER A  67      -8.287   2.666  15.708  1.00 91.02           H  
ATOM    960  HB3 SER A  67      -9.883   2.910  16.437  1.00 91.02           H  
ATOM    961  O   SER A  67      -7.998   2.466  12.890  1.00 91.02           O  
ATOM    962  OG  SER A  67      -9.401   0.955  16.011  1.00 91.02           O  
ATOM    963  HG  SER A  67      -9.172   0.854  16.938  1.00 91.02           H  
ATOM    964  N   ASN A  68      -9.471   0.794  12.715  1.00 90.92           N  
ATOM    965  H   ASN A  68     -10.341   0.417  13.063  1.00 90.92           H  
ATOM    966  CA  ASN A  68      -8.852   0.088  11.593  1.00 90.92           C  
ATOM    967  HA  ASN A  68      -8.646   0.806  10.799  1.00 90.92           H  
ATOM    968  C   ASN A  68      -9.823  -1.002  11.068  1.00 90.92           C  
ATOM    969  CB  ASN A  68      -7.492  -0.488  12.021  1.00 90.92           C  
ATOM    970  HB2 ASN A  68      -6.821   0.319  12.315  1.00 90.92           H  
ATOM    971  HB3 ASN A  68      -7.027  -1.009  11.184  1.00 90.92           H  
ATOM    972  O   ASN A  68     -10.866  -1.260  11.673  1.00 90.92           O  
ATOM    973  CG  ASN A  68      -7.638  -1.460  13.160  1.00 90.92           C  
ATOM    974  ND2 ASN A  68      -7.169  -1.144  14.340  1.00 90.92           N  
ATOM    975 HD21 ASN A  68      -6.793  -0.220  14.498  1.00 90.92           H  
ATOM    976 HD22 ASN A  68      -7.341  -1.786  15.100  1.00 90.92           H  
ATOM    977  OD1 ASN A  68      -8.202  -2.521  12.979  1.00 90.92           O  
ATOM    978  N   CYS A  69      -9.475  -1.672   9.964  1.00 93.77           N  
ATOM    979  H   CYS A  69      -8.643  -1.390   9.466  1.00 93.77           H  
ATOM    980  CA  CYS A  69     -10.319  -2.701   9.340  1.00 93.77           C  
ATOM    981  HA  CYS A  69     -11.259  -2.248   9.024  1.00 93.77           H  
ATOM    982  C   CYS A  69     -10.656  -3.899  10.251  1.00 93.77           C  
ATOM    983  CB  CYS A  69      -9.594  -3.247   8.110  1.00 93.77           C  
ATOM    984  HB2 CYS A  69     -10.182  -4.064   7.694  1.00 93.77           H  
ATOM    985  HB3 CYS A  69      -8.652  -3.664   8.466  1.00 93.77           H  
ATOM    986  O   CYS A  69     -11.681  -4.543  10.036  1.00 93.77           O  
ATOM    987  SG  CYS A  69      -9.213  -2.098   6.768  1.00 93.77           S  
ATOM    988  N   SER A  70      -9.837  -4.207  11.268  1.00 93.25           N  
ATOM    989  H   SER A  70      -9.043  -3.613  11.464  1.00 93.25           H  
ATOM    990  CA  SER A  70     -10.107  -5.329  12.185  1.00 93.25           C  
ATOM    991  HA  SER A  70     -10.248  -6.227  11.584  1.00 93.25           H  
ATOM    992  C   SER A  70     -11.381  -5.132  13.002  1.00 93.25           C  
ATOM    993  CB  SER A  70      -8.941  -5.594  13.145  1.00 93.25           C  
ATOM    994  HB2 SER A  70      -9.075  -6.581  13.587  1.00 93.25           H  
ATOM    995  HB3 SER A  70      -7.998  -5.579  12.598  1.00 93.25           H  
ATOM    996  O   SER A  70     -11.996  -6.112  13.414  1.00 93.25           O  
ATOM    997  OG  SER A  70      -8.885  -4.652  14.193  1.00 93.25           O  
ATOM    998  HG  SER A  70      -8.632  -3.812  13.804  1.00 93.25           H  
ATOM    999  N   VAL A  71     -11.833  -3.885  13.182  1.00 94.82           N  
ATOM   1000  H   VAL A  71     -11.298  -3.116  12.804  1.00 94.82           H  
ATOM   1001  CA  VAL A  71     -13.098  -3.594  13.869  1.00 94.82           C  
ATOM   1002  HA  VAL A  71     -13.054  -4.023  14.870  1.00 94.82           H  
ATOM   1003  C   VAL A  71     -14.271  -4.261  13.151  1.00 94.82           C  
ATOM   1004  CB  VAL A  71     -13.317  -2.075  14.001  1.00 94.82           C  
ATOM   1005  HB  VAL A  71     -13.275  -1.618  13.012  1.00 94.82           H  
ATOM   1006  O   VAL A  71     -15.182  -4.749  13.812  1.00 94.82           O  
ATOM   1007  CG1 VAL A  71     -14.676  -1.746  14.630  1.00 94.82           C  
ATOM   1008 HG11 VAL A  71     -14.758  -0.677  14.829  1.00 94.82           H  
ATOM   1009 HG12 VAL A  71     -14.803  -2.290  15.566  1.00 94.82           H  
ATOM   1010 HG13 VAL A  71     -15.481  -2.014  13.947  1.00 94.82           H  
ATOM   1011  CG2 VAL A  71     -12.228  -1.447  14.884  1.00 94.82           C  
ATOM   1012 HG21 VAL A  71     -12.423  -0.382  15.008  1.00 94.82           H  
ATOM   1013 HG22 VAL A  71     -11.247  -1.570  14.426  1.00 94.82           H  
ATOM   1014 HG23 VAL A  71     -12.226  -1.921  15.866  1.00 94.82           H  
ATOM   1015  N   LEU A  72     -14.227  -4.376  11.819  1.00 96.65           N  
ATOM   1016  H   LEU A  72     -13.409  -4.048  11.326  1.00 96.65           H  
ATOM   1017  CA  LEU A  72     -15.266  -5.076  11.060  1.00 96.65           C  
ATOM   1018  HA  LEU A  72     -16.237  -4.651  11.316  1.00 96.65           H  
ATOM   1019  C   LEU A  72     -15.333  -6.570  11.416  1.00 96.65           C  
ATOM   1020  CB  LEU A  72     -15.024  -4.899   9.554  1.00 96.65           C  
ATOM   1021  HB2 LEU A  72     -14.075  -5.375   9.307  1.00 96.65           H  
ATOM   1022  HB3 LEU A  72     -15.821  -5.430   9.033  1.00 96.65           H  
ATOM   1023  O   LEU A  72     -16.428  -7.122  11.493  1.00 96.65           O  
ATOM   1024  CG  LEU A  72     -15.009  -3.460   9.015  1.00 96.65           C  
ATOM   1025  HG  LEU A  72     -14.233  -2.884   9.520  1.00 96.65           H  
ATOM   1026  CD1 LEU A  72     -14.706  -3.473   7.516  1.00 96.65           C  
ATOM   1027 HD11 LEU A  72     -13.733  -3.934   7.343  1.00 96.65           H  
ATOM   1028 HD12 LEU A  72     -15.472  -4.040   6.985  1.00 96.65           H  
ATOM   1029 HD13 LEU A  72     -14.686  -2.453   7.133  1.00 96.65           H  
ATOM   1030  CD2 LEU A  72     -16.356  -2.775   9.223  1.00 96.65           C  
ATOM   1031 HD21 LEU A  72     -16.322  -1.768   8.808  1.00 96.65           H  
ATOM   1032 HD22 LEU A  72     -16.571  -2.712  10.290  1.00 96.65           H  
ATOM   1033 HD23 LEU A  72     -17.146  -3.341   8.730  1.00 96.65           H  
ATOM   1034  N   LEU A  73     -14.187  -7.207  11.693  1.00 95.96           N  
ATOM   1035  H   LEU A  73     -13.331  -6.671  11.696  1.00 95.96           H  
ATOM   1036  CA  LEU A  73     -14.135  -8.599  12.158  1.00 95.96           C  
ATOM   1037  HA  LEU A  73     -14.700  -9.227  11.470  1.00 95.96           H  
ATOM   1038  C   LEU A  73     -14.797  -8.732  13.535  1.00 95.96           C  
ATOM   1039  CB  LEU A  73     -12.678  -9.105  12.223  1.00 95.96           C  
ATOM   1040  HB2 LEU A  73     -12.131  -8.522  12.965  1.00 95.96           H  
ATOM   1041  HB3 LEU A  73     -12.696 -10.132  12.587  1.00 95.96           H  
ATOM   1042  O   LEU A  73     -15.640  -9.602  13.734  1.00 95.96           O  
ATOM   1043  CG  LEU A  73     -11.899  -9.076  10.898  1.00 95.96           C  
ATOM   1044  HG  LEU A  73     -11.955  -8.085  10.449  1.00 95.96           H  
ATOM   1045  CD1 LEU A  73     -10.430  -9.400  11.165  1.00 95.96           C  
ATOM   1046 HD11 LEU A  73     -10.357 -10.343  11.707  1.00 95.96           H  
ATOM   1047 HD12 LEU A  73      -9.898  -9.495  10.218  1.00 95.96           H  
ATOM   1048 HD13 LEU A  73      -9.980  -8.611  11.767  1.00 95.96           H  
ATOM   1049  CD2 LEU A  73     -12.434 -10.113   9.914  1.00 95.96           C  
ATOM   1050 HD21 LEU A  73     -11.846 -10.111   8.996  1.00 95.96           H  
ATOM   1051 HD22 LEU A  73     -13.473  -9.897   9.667  1.00 95.96           H  
ATOM   1052 HD23 LEU A  73     -12.385 -11.108  10.357  1.00 95.96           H  
ATOM   1053  N   THR A  74     -14.475  -7.826  14.463  1.00 95.31           N  
ATOM   1054  H   THR A  74     -13.737  -7.170  14.253  1.00 95.31           H  
ATOM   1055  CA  THR A  74     -15.064  -7.796  15.815  1.00 95.31           C  
ATOM   1056  HA  THR A  74     -14.901  -8.764  16.290  1.00 95.31           H  
ATOM   1057  C   THR A  74     -16.571  -7.542  15.789  1.00 95.31           C  
ATOM   1058  CB  THR A  74     -14.381  -6.716  16.664  1.00 95.31           C  
ATOM   1059  HB  THR A  74     -14.580  -5.735  16.232  1.00 95.31           H  
ATOM   1060  O   THR A  74     -17.303  -8.090  16.609  1.00 95.31           O  
ATOM   1061  CG2 THR A  74     -14.827  -6.719  18.126  1.00 95.31           C  
ATOM   1062 HG21 THR A  74     -14.694  -7.715  18.550  1.00 95.31           H  
ATOM   1063 HG22 THR A  74     -15.877  -6.435  18.198  1.00 95.31           H  
ATOM   1064 HG23 THR A  74     -14.236  -6.001  18.694  1.00 95.31           H  
ATOM   1065  OG1 THR A  74     -12.988  -6.932  16.669  1.00 95.31           O  
ATOM   1066  HG1 THR A  74     -12.562  -6.139  17.004  1.00 95.31           H  
ATOM   1067  N   LEU A  75     -17.047  -6.734  14.839  1.00 94.97           N  
ATOM   1068  H   LEU A  75     -16.383  -6.281  14.227  1.00 94.97           H  
ATOM   1069  CA  LEU A  75     -18.471  -6.465  14.626  1.00 94.97           C  
ATOM   1070  HA  LEU A  75     -18.966  -6.423  15.596  1.00 94.97           H  
ATOM   1071  C   LEU A  75     -19.196  -7.584  13.853  1.00 94.97           C  
ATOM   1072  CB  LEU A  75     -18.626  -5.098  13.934  1.00 94.97           C  
ATOM   1073  HB2 LEU A  75     -18.023  -5.108  13.027  1.00 94.97           H  
ATOM   1074  HB3 LEU A  75     -19.670  -4.974  13.644  1.00 94.97           H  
ATOM   1075  O   LEU A  75     -20.405  -7.492  13.661  1.00 94.97           O  
ATOM   1076  CG  LEU A  75     -18.217  -3.873  14.773  1.00 94.97           C  
ATOM   1077  HG  LEU A  75     -17.178  -3.962  15.088  1.00 94.97           H  
ATOM   1078  CD1 LEU A  75     -18.361  -2.615  13.915  1.00 94.97           C  
ATOM   1079 HD11 LEU A  75     -17.745  -2.713  13.021  1.00 94.97           H  
ATOM   1080 HD12 LEU A  75     -19.402  -2.463  13.632  1.00 94.97           H  
ATOM   1081 HD13 LEU A  75     -18.018  -1.745  14.476  1.00 94.97           H  
ATOM   1082  CD2 LEU A  75     -19.073  -3.698  16.028  1.00 94.97           C  
ATOM   1083 HD21 LEU A  75     -18.791  -2.775  16.536  1.00 94.97           H  
ATOM   1084 HD22 LEU A  75     -20.128  -3.654  15.757  1.00 94.97           H  
ATOM   1085 HD23 LEU A  75     -18.906  -4.529  16.712  1.00 94.97           H  
ATOM   1086  N   GLY A  76     -18.490  -8.633  13.417  1.00 95.86           N  
ATOM   1087  H   GLY A  76     -17.499  -8.667  13.611  1.00 95.86           H  
ATOM   1088  CA  GLY A  76     -19.088  -9.796  12.757  1.00 95.86           C  
ATOM   1089  HA2 GLY A  76     -18.358 -10.605  12.763  1.00 95.86           H  
ATOM   1090  HA3 GLY A  76     -19.965 -10.117  13.318  1.00 95.86           H  
ATOM   1091  C   GLY A  76     -19.509  -9.561  11.304  1.00 95.86           C  
ATOM   1092  O   GLY A  76     -20.419 -10.235  10.823  1.00 95.86           O  
ATOM   1093  N   TYR A  77     -18.875  -8.619  10.597  1.00 96.70           N  
ATOM   1094  H   TYR A  77     -18.100  -8.132  11.023  1.00 96.70           H  
ATOM   1095  CA  TYR A  77     -19.135  -8.418   9.168  1.00 96.70           C  
ATOM   1096  HA  TYR A  77     -20.203  -8.236   9.053  1.00 96.70           H  
ATOM   1097  C   TYR A  77     -18.753  -9.674   8.365  1.00 96.70           C  
ATOM   1098  CB  TYR A  77     -18.383  -7.192   8.630  1.00 96.70           C  
ATOM   1099  HB2 TYR A  77     -18.278  -7.295   7.550  1.00 96.70           H  
ATOM   1100  HB3 TYR A  77     -17.376  -7.178   9.047  1.00 96.70           H  
ATOM   1101  O   TYR A  77     -17.725 -10.296   8.651  1.00 96.70           O  
ATOM   1102  CG  TYR A  77     -19.069  -5.869   8.913  1.00 96.70           C  
ATOM   1103  CD1 TYR A  77     -19.701  -5.164   7.870  1.00 96.70           C  
ATOM   1104  HD1 TYR A  77     -19.684  -5.558   6.864  1.00 96.70           H  
ATOM   1105  CD2 TYR A  77     -19.107  -5.359  10.223  1.00 96.70           C  
ATOM   1106  HD2 TYR A  77     -18.642  -5.916  11.023  1.00 96.70           H  
ATOM   1107  CE1 TYR A  77     -20.377  -3.959   8.141  1.00 96.70           C  
ATOM   1108  HE1 TYR A  77     -20.890  -3.428   7.353  1.00 96.70           H  
ATOM   1109  CE2 TYR A  77     -19.784  -4.158  10.501  1.00 96.70           C  
ATOM   1110  HE2 TYR A  77     -19.833  -3.786  11.514  1.00 96.70           H  
ATOM   1111  OH  TYR A  77     -21.099  -2.311   9.725  1.00 96.70           O  
ATOM   1112  HH  TYR A  77     -21.260  -2.187  10.663  1.00 96.70           H  
ATOM   1113  CZ  TYR A  77     -20.426  -3.460   9.459  1.00 96.70           C  
ATOM   1114  N   PRO A  78     -19.540 -10.053   7.340  1.00 97.12           N  
ATOM   1115  CA  PRO A  78     -19.215 -11.206   6.512  1.00 97.12           C  
ATOM   1116  HA  PRO A  78     -19.020 -12.067   7.152  1.00 97.12           H  
ATOM   1117  C   PRO A  78     -17.967 -10.950   5.656  1.00 97.12           C  
ATOM   1118  CB  PRO A  78     -20.472 -11.482   5.680  1.00 97.12           C  
ATOM   1119  HB2 PRO A  78     -20.238 -11.879   4.692  1.00 97.12           H  
ATOM   1120  HB3 PRO A  78     -21.112 -12.178   6.222  1.00 97.12           H  
ATOM   1121  O   PRO A  78     -17.608  -9.804   5.372  1.00 97.12           O  
ATOM   1122  CG  PRO A  78     -21.169 -10.125   5.590  1.00 97.12           C  
ATOM   1123  HG2 PRO A  78     -22.251 -10.237   5.508  1.00 97.12           H  
ATOM   1124  HG3 PRO A  78     -20.787  -9.578   4.728  1.00 97.12           H  
ATOM   1125  CD  PRO A  78     -20.777  -9.422   6.892  1.00 97.12           C  
ATOM   1126  HD2 PRO A  78     -20.638  -8.356   6.715  1.00 97.12           H  
ATOM   1127  HD3 PRO A  78     -21.552  -9.581   7.642  1.00 97.12           H  
ATOM   1128  N   VAL A  79     -17.327 -12.031   5.202  1.00 97.60           N  
ATOM   1129  H   VAL A  79     -17.675 -12.938   5.477  1.00 97.60           H  
ATOM   1130  CA  VAL A  79     -16.264 -11.981   4.182  1.00 97.60           C  
ATOM   1131  HA  VAL A  79     -15.387 -11.489   4.603  1.00 97.60           H  
ATOM   1132  C   VAL A  79     -16.749 -11.157   2.987  1.00 97.60           C  
ATOM   1133  CB  VAL A  79     -15.864 -13.407   3.753  1.00 97.60           C  
ATOM   1134  HB  VAL A  79     -16.771 -13.974   3.541  1.00 97.60           H  
ATOM   1135  O   VAL A  79     -17.855 -11.368   2.490  1.00 97.60           O  
ATOM   1136  CG1 VAL A  79     -14.970 -13.483   2.509  1.00 97.60           C  
ATOM   1137 HG11 VAL A  79     -14.005 -13.010   2.695  1.00 97.60           H  
ATOM   1138 HG12 VAL A  79     -15.452 -13.012   1.652  1.00 97.60           H  
ATOM   1139 HG13 VAL A  79     -14.790 -14.528   2.258  1.00 97.60           H  
ATOM   1140  CG2 VAL A  79     -15.117 -14.097   4.903  1.00 97.60           C  
ATOM   1141 HG21 VAL A  79     -14.837 -15.108   4.607  1.00 97.60           H  
ATOM   1142 HG22 VAL A  79     -14.216 -13.534   5.146  1.00 97.60           H  
ATOM   1143 HG23 VAL A  79     -15.750 -14.156   5.788  1.00 97.60           H  
ATOM   1144  N   GLY A  80     -15.939 -10.194   2.551  1.00 97.32           N  
ATOM   1145  H   GLY A  80     -15.015 -10.109   2.951  1.00 97.32           H  
ATOM   1146  CA  GLY A  80     -16.354  -9.215   1.552  1.00 97.32           C  
ATOM   1147  HA2 GLY A  80     -17.383  -8.915   1.750  1.00 97.32           H  
ATOM   1148  HA3 GLY A  80     -16.318  -9.674   0.565  1.00 97.32           H  
ATOM   1149  C   GLY A  80     -15.490  -7.960   1.541  1.00 97.32           C  
ATOM   1150  O   GLY A  80     -14.511  -7.842   2.278  1.00 97.32           O  
ATOM   1151  N   SER A  81     -15.849  -7.016   0.677  1.00 96.75           N  
ATOM   1152  H   SER A  81     -16.704  -7.140   0.154  1.00 96.75           H  
ATOM   1153  CA  SER A  81     -15.133  -5.753   0.507  1.00 96.75           C  
ATOM   1154  HA  SER A  81     -14.217  -5.759   1.098  1.00 96.75           H  
ATOM   1155  C   SER A  81     -15.969  -4.565   0.961  1.00 96.75           C  
ATOM   1156  CB  SER A  81     -14.741  -5.559  -0.947  1.00 96.75           C  
ATOM   1157  HB2 SER A  81     -14.323  -4.556  -1.034  1.00 96.75           H  
ATOM   1158  HB3 SER A  81     -15.623  -5.627  -1.584  1.00 96.75           H  
ATOM   1159  O   SER A  81     -17.144  -4.453   0.616  1.00 96.75           O  
ATOM   1160  OG  SER A  81     -13.774  -6.507  -1.358  1.00 96.75           O  
ATOM   1161  HG  SER A  81     -13.607  -7.116  -0.635  1.00 96.75           H  
ATOM   1162  N   TYR A  82     -15.335  -3.653   1.690  1.00 96.74           N  
ATOM   1163  H   TYR A  82     -14.365  -3.815   1.921  1.00 96.74           H  
ATOM   1164  CA  TYR A  82     -15.997  -2.564   2.389  1.00 96.74           C  
ATOM   1165  HA  TYR A  82     -16.995  -2.416   1.977  1.00 96.74           H  
ATOM   1166  C   TYR A  82     -15.208  -1.270   2.242  1.00 96.74           C  
ATOM   1167  CB  TYR A  82     -16.141  -2.937   3.868  1.00 96.74           C  
ATOM   1168  HB2 TYR A  82     -16.623  -2.114   4.395  1.00 96.74           H  
ATOM   1169  HB3 TYR A  82     -15.148  -3.055   4.301  1.00 96.74           H  
ATOM   1170  O   TYR A  82     -14.022  -1.205   2.563  1.00 96.74           O  
ATOM   1171  CG  TYR A  82     -16.928  -4.211   4.092  1.00 96.74           C  
ATOM   1172  CD1 TYR A  82     -18.336  -4.199   4.037  1.00 96.74           C  
ATOM   1173  HD1 TYR A  82     -18.867  -3.275   3.867  1.00 96.74           H  
ATOM   1174  CD2 TYR A  82     -16.237  -5.423   4.284  1.00 96.74           C  
ATOM   1175  HD2 TYR A  82     -15.157  -5.434   4.299  1.00 96.74           H  
ATOM   1176  CE1 TYR A  82     -19.051  -5.402   4.179  1.00 96.74           C  
ATOM   1177  HE1 TYR A  82     -20.130  -5.413   4.133  1.00 96.74           H  
ATOM   1178  CE2 TYR A  82     -16.950  -6.624   4.437  1.00 96.74           C  
ATOM   1179  HE2 TYR A  82     -16.427  -7.557   4.587  1.00 96.74           H  
ATOM   1180  OH  TYR A  82     -19.055  -7.758   4.540  1.00 96.74           O  
ATOM   1181  HH  TYR A  82     -18.481  -8.496   4.758  1.00 96.74           H  
ATOM   1182  CZ  TYR A  82     -18.358  -6.610   4.384  1.00 96.74           C  
ATOM   1183  N   TRP A  83     -15.897  -0.218   1.810  1.00 95.44           N  
ATOM   1184  H   TRP A  83     -16.877  -0.344   1.604  1.00 95.44           H  
ATOM   1185  CA  TRP A  83     -15.446   1.144   2.065  1.00 95.44           C  
ATOM   1186  HA  TRP A  83     -14.357   1.184   2.026  1.00 95.44           H  
ATOM   1187  C   TRP A  83     -15.884   1.537   3.473  1.00 95.44           C  
ATOM   1188  CB  TRP A  83     -15.984   2.090   0.990  1.00 95.44           C  
ATOM   1189  HB2 TRP A  83     -15.863   3.114   1.343  1.00 95.44           H  
ATOM   1190  HB3 TRP A  83     -17.049   1.914   0.843  1.00 95.44           H  
ATOM   1191  O   TRP A  83     -17.055   1.373   3.822  1.00 95.44           O  
ATOM   1192  CG  TRP A  83     -15.259   1.966  -0.313  1.00 95.44           C  
ATOM   1193  CD1 TRP A  83     -15.610   1.189  -1.364  1.00 95.44           C  
ATOM   1194  HD1 TRP A  83     -16.476   0.546  -1.390  1.00 95.44           H  
ATOM   1195  CD2 TRP A  83     -13.985   2.575  -0.671  1.00 95.44           C  
ATOM   1196  CE2 TRP A  83     -13.627   2.134  -1.980  1.00 95.44           C  
ATOM   1197  CE3 TRP A  83     -13.107   3.463  -0.018  1.00 95.44           C  
ATOM   1198  HE3 TRP A  83     -13.329   3.800   0.984  1.00 95.44           H  
ATOM   1199  NE1 TRP A  83     -14.645   1.284  -2.352  1.00 95.44           N  
ATOM   1200  HE1 TRP A  83     -14.603   0.672  -3.155  1.00 95.44           H  
ATOM   1201  CH2 TRP A  83     -11.608   3.455  -1.943  1.00 95.44           C  
ATOM   1202  HH2 TRP A  83     -10.692   3.791  -2.405  1.00 95.44           H  
ATOM   1203  CZ2 TRP A  83     -12.458   2.564  -2.618  1.00 95.44           C  
ATOM   1204  HZ2 TRP A  83     -12.195   2.197  -3.600  1.00 95.44           H  
ATOM   1205  CZ3 TRP A  83     -11.927   3.897  -0.647  1.00 95.44           C  
ATOM   1206  HZ3 TRP A  83     -11.256   4.564  -0.127  1.00 95.44           H  
ATOM   1207  N   VAL A  84     -14.942   2.009   4.283  1.00 94.24           N  
ATOM   1208  H   VAL A  84     -13.999   2.102   3.933  1.00 94.24           H  
ATOM   1209  CA  VAL A  84     -15.172   2.347   5.689  1.00 94.24           C  
ATOM   1210  HA  VAL A  84     -16.234   2.553   5.826  1.00 94.24           H  
ATOM   1211  C   VAL A  84     -14.425   3.618   6.060  1.00 94.24           C  
ATOM   1212  CB  VAL A  84     -14.823   1.163   6.611  1.00 94.24           C  
ATOM   1213  HB  VAL A  84     -15.533   0.363   6.401  1.00 94.24           H  
ATOM   1214  O   VAL A  84     -13.272   3.813   5.685  1.00 94.24           O  
ATOM   1215  CG1 VAL A  84     -13.422   0.604   6.386  1.00 94.24           C  
ATOM   1216 HG11 VAL A  84     -12.679   1.387   6.534  1.00 94.24           H  
ATOM   1217 HG12 VAL A  84     -13.333   0.210   5.373  1.00 94.24           H  
ATOM   1218 HG13 VAL A  84     -13.245  -0.203   7.097  1.00 94.24           H  
ATOM   1219  CG2 VAL A  84     -14.950   1.510   8.096  1.00 94.24           C  
ATOM   1220 HG21 VAL A  84     -15.921   1.965   8.289  1.00 94.24           H  
ATOM   1221 HG22 VAL A  84     -14.860   0.603   8.694  1.00 94.24           H  
ATOM   1222 HG23 VAL A  84     -14.172   2.212   8.395  1.00 94.24           H  
ATOM   1223  N   ASP A  85     -15.099   4.469   6.821  1.00 93.53           N  
ATOM   1224  H   ASP A  85     -16.038   4.225   7.103  1.00 93.53           H  
ATOM   1225  CA  ASP A  85     -14.545   5.702   7.360  1.00 93.53           C  
ATOM   1226  HA  ASP A  85     -13.779   6.094   6.691  1.00 93.53           H  
ATOM   1227  C   ASP A  85     -13.900   5.406   8.717  1.00 93.53           C  
ATOM   1228  CB  ASP A  85     -15.672   6.735   7.456  1.00 93.53           C  
ATOM   1229  HB2 ASP A  85     -16.513   6.292   7.989  1.00 93.53           H  
ATOM   1230  HB3 ASP A  85     -15.330   7.586   8.045  1.00 93.53           H  
ATOM   1231  O   ASP A  85     -14.589   5.078   9.681  1.00 93.53           O  
ATOM   1232  CG  ASP A  85     -16.160   7.252   6.097  1.00 93.53           C  
ATOM   1233  OD1 ASP A  85     -15.436   7.099   5.080  1.00 93.53           O  
ATOM   1234  OD2 ASP A  85     -17.289   7.794   6.096  1.00 93.53           O  
ATOM   1235  N   ILE A  86     -12.572   5.484   8.772  1.00 91.33           N  
ATOM   1236  H   ILE A  86     -12.084   5.767   7.934  1.00 91.33           H  
ATOM   1237  CA  ILE A  86     -11.751   5.096   9.919  1.00 91.33           C  
ATOM   1238  HA  ILE A  86     -12.384   4.580  10.642  1.00 91.33           H  
ATOM   1239  C   ILE A  86     -11.189   6.330  10.612  1.00 91.33           C  
ATOM   1240  CB  ILE A  86     -10.645   4.118   9.465  1.00 91.33           C  
ATOM   1241  HB  ILE A  86     -10.124   4.550   8.611  1.00 91.33           H  
ATOM   1242  O   ILE A  86     -10.668   7.230   9.955  1.00 91.33           O  
ATOM   1243  CG1 ILE A  86     -11.333   2.814   9.006  1.00 91.33           C  
ATOM   1244 HG12 ILE A  86     -11.901   3.028   8.100  1.00 91.33           H  
ATOM   1245 HG13 ILE A  86     -12.034   2.484   9.772  1.00 91.33           H  
ATOM   1246  CG2 ILE A  86      -9.599   3.878  10.566  1.00 91.33           C  
ATOM   1247 HG21 ILE A  86      -8.838   3.169  10.241  1.00 91.33           H  
ATOM   1248 HG22 ILE A  86     -10.098   3.500  11.459  1.00 91.33           H  
ATOM   1249 HG23 ILE A  86      -9.080   4.804  10.813  1.00 91.33           H  
ATOM   1250  CD1 ILE A  86     -10.403   1.645   8.710  1.00 91.33           C  
ATOM   1251 HD11 ILE A  86     -10.868   0.967   7.994  1.00 91.33           H  
ATOM   1252 HD12 ILE A  86     -10.277   1.094   9.641  1.00 91.33           H  
ATOM   1253 HD13 ILE A  86      -9.439   1.994   8.339  1.00 91.33           H  
ATOM   1254  N   LEU A  87     -11.239   6.347  11.943  1.00 89.08           N  
ATOM   1255  H   LEU A  87     -11.629   5.542  12.411  1.00 89.08           H  
ATOM   1256  CA  LEU A  87     -10.578   7.364  12.754  1.00 89.08           C  
ATOM   1257  HA  LEU A  87     -10.652   8.320  12.235  1.00 89.08           H  
ATOM   1258  C   LEU A  87      -9.094   7.027  12.907  1.00 89.08           C  
ATOM   1259  CB  LEU A  87     -11.304   7.481  14.103  1.00 89.08           C  
ATOM   1260  HB2 LEU A  87     -12.360   7.675  13.917  1.00 89.08           H  
ATOM   1261  HB3 LEU A  87     -11.224   6.527  14.625  1.00 89.08           H  
ATOM   1262  O   LEU A  87      -8.726   6.073  13.593  1.00 89.08           O  
ATOM   1263  CG  LEU A  87     -10.750   8.595  15.008  1.00 89.08           C  
ATOM   1264  HG  LEU A  87      -9.685   8.442  15.178  1.00 89.08           H  
ATOM   1265  CD1 LEU A  87     -10.967   9.983  14.406  1.00 89.08           C  
ATOM   1266 HD11 LEU A  87     -10.374  10.101  13.499  1.00 89.08           H  
ATOM   1267 HD12 LEU A  87     -12.021  10.142  14.178  1.00 89.08           H  
ATOM   1268 HD13 LEU A  87     -10.643  10.743  15.117  1.00 89.08           H  
ATOM   1269  CD2 LEU A  87     -11.462   8.551  16.360  1.00 89.08           C  
ATOM   1270 HD21 LEU A  87     -11.053   9.320  17.015  1.00 89.08           H  
ATOM   1271 HD22 LEU A  87     -12.531   8.723  16.227  1.00 89.08           H  
ATOM   1272 HD23 LEU A  87     -11.309   7.577  16.823  1.00 89.08           H  
ATOM   1273  N   SER A  88      -8.238   7.821  12.269  1.00 80.96           N  
ATOM   1274  H   SER A  88      -8.606   8.598  11.740  1.00 80.96           H  
ATOM   1275  CA  SER A  88      -6.789   7.673  12.371  1.00 80.96           C  
ATOM   1276  HA  SER A  88      -6.536   6.624  12.219  1.00 80.96           H  
ATOM   1277  C   SER A  88      -6.304   8.090  13.760  1.00 80.96           C  
ATOM   1278  CB  SER A  88      -6.134   8.478  11.252  1.00 80.96           C  
ATOM   1279  HB2 SER A  88      -6.202   7.918  10.319  1.00 80.96           H  
ATOM   1280  HB3 SER A  88      -6.694   9.404  11.123  1.00 80.96           H  
ATOM   1281  O   SER A  88      -6.572   9.194  14.231  1.00 80.96           O  
ATOM   1282  OG  SER A  88      -4.781   8.798  11.512  1.00 80.96           O  
ATOM   1283  HG  SER A  88      -4.796   9.753  11.416  1.00 80.96           H  
ATOM   1284  N   SER A  89      -5.543   7.211  14.414  1.00 76.09           N  
ATOM   1285  H   SER A  89      -5.364   6.308  13.999  1.00 76.09           H  
ATOM   1286  CA  SER A  89      -4.991   7.462  15.751  1.00 76.09           C  
ATOM   1287  HA  SER A  89      -5.782   7.868  16.381  1.00 76.09           H  
ATOM   1288  C   SER A  89      -3.842   8.475  15.773  1.00 76.09           C  
ATOM   1289  CB  SER A  89      -4.527   6.139  16.370  1.00 76.09           C  
ATOM   1290  HB2 SER A  89      -4.123   6.318  17.367  1.00 76.09           H  
ATOM   1291  HB3 SER A  89      -5.384   5.472  16.459  1.00 76.09           H  
ATOM   1292  O   SER A  89      -3.397   8.846  16.854  1.00 76.09           O  
ATOM   1293  OG  SER A  89      -3.545   5.517  15.560  1.00 76.09           O  
ATOM   1294  HG  SER A  89      -2.710   5.977  15.675  1.00 76.09           H  
ATOM   1295  N   VAL A  90      -3.326   8.881  14.607  1.00 70.50           N  
ATOM   1296  H   VAL A  90      -3.763   8.552  13.758  1.00 70.50           H  
ATOM   1297  CA  VAL A  90      -2.166   9.784  14.497  1.00 70.50           C  
ATOM   1298  HA  VAL A  90      -1.567   9.710  15.405  1.00 70.50           H  
ATOM   1299  C   VAL A  90      -2.587  11.247  14.403  1.00 70.50           C  
ATOM   1300  CB  VAL A  90      -1.269   9.371  13.315  1.00 70.50           C  
ATOM   1301  HB  VAL A  90      -1.881   9.241  12.422  1.00 70.50           H  
ATOM   1302  O   VAL A  90      -2.028  12.086  15.098  1.00 70.50           O  
ATOM   1303  CG1 VAL A  90      -0.162  10.385  13.000  1.00 70.50           C  
ATOM   1304 HG11 VAL A  90      -0.595  11.320  12.644  1.00 70.50           H  
ATOM   1305 HG12 VAL A  90       0.489   9.999  12.215  1.00 70.50           H  
ATOM   1306 HG13 VAL A  90       0.429  10.584  13.894  1.00 70.50           H  
ATOM   1307  CG2 VAL A  90      -0.580   8.045  13.651  1.00 70.50           C  
ATOM   1308 HG21 VAL A  90      -0.007   8.150  14.572  1.00 70.50           H  
ATOM   1309 HG22 VAL A  90       0.111   7.781  12.850  1.00 70.50           H  
ATOM   1310 HG23 VAL A  90      -1.313   7.249  13.782  1.00 70.50           H  
ATOM   1311  N   ASP A  91      -3.571  11.551  13.560  1.00 77.54           N  
ATOM   1312  H   ASP A  91      -4.014  10.812  13.032  1.00 77.54           H  
ATOM   1313  CA  ASP A  91      -4.043  12.915  13.292  1.00 77.54           C  
ATOM   1314  HA  ASP A  91      -3.410  13.624  13.827  1.00 77.54           H  
ATOM   1315  C   ASP A  91      -5.469  13.172  13.811  1.00 77.54           C  
ATOM   1316  CB  ASP A  91      -3.885  13.232  11.787  1.00 77.54           C  
ATOM   1317  HB2 ASP A  91      -4.263  14.235  11.591  1.00 77.54           H  
ATOM   1318  HB3 ASP A  91      -2.821  13.229  11.551  1.00 77.54           H  
ATOM   1319  O   ASP A  91      -5.934  14.309  13.783  1.00 77.54           O  
ATOM   1320  CG  ASP A  91      -4.587  12.244  10.844  1.00 77.54           C  
ATOM   1321  OD1 ASP A  91      -5.355  11.384  11.331  1.00 77.54           O  
ATOM   1322  OD2 ASP A  91      -4.310  12.247   9.622  1.00 77.54           O  
ATOM   1323  N   GLY A  92      -6.172  12.141  14.298  1.00 82.55           N  
ATOM   1324  H   GLY A  92      -5.764  11.218  14.272  1.00 82.55           H  
ATOM   1325  CA  GLY A  92      -7.556  12.255  14.763  1.00 82.55           C  
ATOM   1326  HA2 GLY A  92      -7.840  11.325  15.255  1.00 82.55           H  
ATOM   1327  HA3 GLY A  92      -7.627  13.070  15.484  1.00 82.55           H  
ATOM   1328  C   GLY A  92      -8.560  12.522  13.640  1.00 82.55           C  
ATOM   1329  O   GLY A  92      -9.697  12.904  13.917  1.00 82.55           O  
ATOM   1330  N   LEU A  93      -8.161  12.342  12.377  1.00 84.60           N  
ATOM   1331  H   LEU A  93      -7.221  12.011  12.214  1.00 84.60           H  
ATOM   1332  CA  LEU A  93      -9.013  12.591  11.218  1.00 84.60           C  
ATOM   1333  HA  LEU A  93      -9.791  13.298  11.506  1.00 84.60           H  
ATOM   1334  C   LEU A  93      -9.723  11.314  10.766  1.00 84.60           C  
ATOM   1335  CB  LEU A  93      -8.194  13.228  10.081  1.00 84.60           C  
ATOM   1336  HB2 LEU A  93      -8.847  13.368   9.220  1.00 84.60           H  
ATOM   1337  HB3 LEU A  93      -7.408  12.531   9.792  1.00 84.60           H  
ATOM   1338  O   LEU A  93      -9.179  10.210  10.836  1.00 84.60           O  
ATOM   1339  CG  LEU A  93      -7.547  14.582  10.434  1.00 84.60           C  
ATOM   1340  HG  LEU A  93      -6.854  14.453  11.265  1.00 84.60           H  
ATOM   1341  CD1 LEU A  93      -6.755  15.093   9.231  1.00 84.60           C  
ATOM   1342 HD11 LEU A  93      -7.416  15.258   8.380  1.00 84.60           H  
ATOM   1343 HD12 LEU A  93      -5.990  14.364   8.964  1.00 84.60           H  
ATOM   1344 HD13 LEU A  93      -6.256  16.026   9.492  1.00 84.60           H  
ATOM   1345  CD2 LEU A  93      -8.582  15.648  10.809  1.00 84.60           C  
ATOM   1346 HD21 LEU A  93      -9.325  15.752  10.019  1.00 84.60           H  
ATOM   1347 HD22 LEU A  93      -8.078  16.603  10.963  1.00 84.60           H  
ATOM   1348 HD23 LEU A  93      -9.067  15.377  11.747  1.00 84.60           H  
ATOM   1349  N   ILE A  94     -10.942  11.483  10.253  1.00 87.60           N  
ATOM   1350  H   ILE A  94     -11.312  12.422  10.203  1.00 87.60           H  
ATOM   1351  CA  ILE A  94     -11.682  10.413   9.586  1.00 87.60           C  
ATOM   1352  HA  ILE A  94     -11.489   9.478  10.112  1.00 87.60           H  
ATOM   1353  C   ILE A  94     -11.162  10.265   8.153  1.00 87.60           C  
ATOM   1354  CB  ILE A  94     -13.201  10.679   9.635  1.00 87.60           C  
ATOM   1355  HB  ILE A  94     -13.389  11.659   9.195  1.00 87.60           H  
ATOM   1356  O   ILE A  94     -11.157  11.232   7.390  1.00 87.60           O  
ATOM   1357  CG1 ILE A  94     -13.765  10.699  11.075  1.00 87.60           C  
ATOM   1358 HG12 ILE A  94     -14.800  11.038  11.034  1.00 87.60           H  
ATOM   1359 HG13 ILE A  94     -13.214  11.430  11.667  1.00 87.60           H  
ATOM   1360  CG2 ILE A  94     -13.955   9.642   8.793  1.00 87.60           C  
ATOM   1361 HG21 ILE A  94     -13.750   9.787   7.733  1.00 87.60           H  
ATOM   1362 HG22 ILE A  94     -13.646   8.637   9.081  1.00 87.60           H  
ATOM   1363 HG23 ILE A  94     -15.029   9.753   8.943  1.00 87.60           H  
ATOM   1364  CD1 ILE A  94     -13.740   9.355  11.818  1.00 87.60           C  
ATOM   1365 HD11 ILE A  94     -14.379   8.626  11.321  1.00 87.60           H  
ATOM   1366 HD12 ILE A  94     -14.110   9.499  12.833  1.00 87.60           H  
ATOM   1367 HD13 ILE A  94     -12.720   8.973  11.866  1.00 87.60           H  
ATOM   1368  N   LYS A  95     -10.749   9.051   7.780  1.00 86.48           N  
ATOM   1369  H   LYS A  95     -10.756   8.323   8.480  1.00 86.48           H  
ATOM   1370  CA  LYS A  95     -10.259   8.707   6.438  1.00 86.48           C  
ATOM   1371  HA  LYS A  95     -10.408   9.562   5.779  1.00 86.48           H  
ATOM   1372  C   LYS A  95     -11.054   7.544   5.865  1.00 86.48           C  
ATOM   1373  CB  LYS A  95      -8.752   8.393   6.472  1.00 86.48           C  
ATOM   1374  HB2 LYS A  95      -8.425   8.137   5.464  1.00 86.48           H  
ATOM   1375  HB3 LYS A  95      -8.569   7.540   7.125  1.00 86.48           H  
ATOM   1376  O   LYS A  95     -11.214   6.520   6.525  1.00 86.48           O  
ATOM   1377  CG  LYS A  95      -7.944   9.600   6.969  1.00 86.48           C  
ATOM   1378  HG2 LYS A  95      -8.243  10.483   6.405  1.00 86.48           H  
ATOM   1379  HG3 LYS A  95      -8.174   9.770   8.021  1.00 86.48           H  
ATOM   1380  CD  LYS A  95      -6.428   9.420   6.824  1.00 86.48           C  
ATOM   1381  HD2 LYS A  95      -6.113   8.518   7.349  1.00 86.48           H  
ATOM   1382  HD3 LYS A  95      -6.167   9.361   5.768  1.00 86.48           H  
ATOM   1383  CE  LYS A  95      -5.780  10.653   7.465  1.00 86.48           C  
ATOM   1384  HE2 LYS A  95      -6.197  11.552   7.011  1.00 86.48           H  
ATOM   1385  HE3 LYS A  95      -6.058  10.680   8.519  1.00 86.48           H  
ATOM   1386  NZ  LYS A  95      -4.303  10.699   7.371  1.00 86.48           N  
ATOM   1387  HZ1 LYS A  95      -3.874   9.841   7.688  1.00 86.48           H  
ATOM   1388  HZ2 LYS A  95      -4.012  11.411   8.026  1.00 86.48           H  
ATOM   1389  HZ3 LYS A  95      -3.982  10.973   6.454  1.00 86.48           H  
ATOM   1390  N   SER A  96     -11.526   7.692   4.630  1.00 91.48           N  
ATOM   1391  H   SER A  96     -11.333   8.551   4.134  1.00 91.48           H  
ATOM   1392  CA  SER A  96     -12.224   6.616   3.927  1.00 91.48           C  
ATOM   1393  HA  SER A  96     -12.851   6.086   4.644  1.00 91.48           H  
ATOM   1394  C   SER A  96     -11.211   5.638   3.341  1.00 91.48           C  
ATOM   1395  CB  SER A  96     -13.143   7.176   2.841  1.00 91.48           C  
ATOM   1396  HB2 SER A  96     -13.528   8.147   3.153  1.00 91.48           H  
ATOM   1397  HB3 SER A  96     -12.599   7.294   1.904  1.00 91.48           H  
ATOM   1398  O   SER A  96     -10.354   6.032   2.549  1.00 91.48           O  
ATOM   1399  OG  SER A  96     -14.238   6.304   2.667  1.00 91.48           O  
ATOM   1400  HG  SER A  96     -14.787   6.456   3.440  1.00 91.48           H  
ATOM   1401  N   VAL A  97     -11.292   4.368   3.729  1.00 93.88           N  
ATOM   1402  H   VAL A  97     -12.015   4.120   4.389  1.00 93.88           H  
ATOM   1403  CA  VAL A  97     -10.354   3.318   3.313  1.00 93.88           C  
ATOM   1404  HA  VAL A  97      -9.729   3.710   2.511  1.00 93.88           H  
ATOM   1405  C   VAL A  97     -11.091   2.111   2.745  1.00 93.88           C  
ATOM   1406  CB  VAL A  97      -9.404   2.903   4.450  1.00 93.88           C  
ATOM   1407  HB  VAL A  97      -8.607   2.316   3.995  1.00 93.88           H  
ATOM   1408  O   VAL A  97     -12.282   1.917   2.992  1.00 93.88           O  
ATOM   1409  CG1 VAL A  97      -8.758   4.096   5.166  1.00 93.88           C  
ATOM   1410 HG11 VAL A  97      -8.365   4.800   4.433  1.00 93.88           H  
ATOM   1411 HG12 VAL A  97      -7.950   3.750   5.811  1.00 93.88           H  
ATOM   1412 HG13 VAL A  97      -9.496   4.615   5.779  1.00 93.88           H  
ATOM   1413  CG2 VAL A  97     -10.072   2.039   5.513  1.00 93.88           C  
ATOM   1414 HG21 VAL A  97      -9.301   1.680   6.194  1.00 93.88           H  
ATOM   1415 HG22 VAL A  97     -10.816   2.631   6.046  1.00 93.88           H  
ATOM   1416 HG23 VAL A  97     -10.552   1.166   5.070  1.00 93.88           H  
ATOM   1417  N   TYR A  98     -10.366   1.273   2.005  1.00 96.68           N  
ATOM   1418  H   TYR A  98      -9.389   1.477   1.851  1.00 96.68           H  
ATOM   1419  CA  TYR A  98     -10.904   0.047   1.428  1.00 96.68           C  
ATOM   1420  HA  TYR A  98     -11.988   0.046   1.538  1.00 96.68           H  
ATOM   1421  C   TYR A  98     -10.366  -1.186   2.166  1.00 96.68           C  
ATOM   1422  CB  TYR A  98     -10.621   0.047  -0.074  1.00 96.68           C  
ATOM   1423  HB2 TYR A  98     -11.011   0.971  -0.501  1.00 96.68           H  
ATOM   1424  HB3 TYR A  98      -9.543   0.049  -0.236  1.00 96.68           H  
ATOM   1425  O   TYR A  98      -9.178  -1.514   2.085  1.00 96.68           O  
ATOM   1426  CG  TYR A  98     -11.255  -1.107  -0.819  1.00 96.68           C  
ATOM   1427  CD1 TYR A  98     -10.444  -2.067  -1.440  1.00 96.68           C  
ATOM   1428  HD1 TYR A  98      -9.369  -1.974  -1.375  1.00 96.68           H  
ATOM   1429  CD2 TYR A  98     -12.655  -1.214  -0.912  1.00 96.68           C  
ATOM   1430  HD2 TYR A  98     -13.285  -0.482  -0.429  1.00 96.68           H  
ATOM   1431  CE1 TYR A  98     -11.003  -3.147  -2.136  1.00 96.68           C  
ATOM   1432  HE1 TYR A  98     -10.359  -3.902  -2.563  1.00 96.68           H  
ATOM   1433  CE2 TYR A  98     -13.227  -2.253  -1.672  1.00 96.68           C  
ATOM   1434  HE2 TYR A  98     -14.299  -2.324  -1.784  1.00 96.68           H  
ATOM   1435  OH  TYR A  98     -12.940  -4.218  -3.034  1.00 96.68           O  
ATOM   1436  HH  TYR A  98     -12.651  -5.082  -2.732  1.00 96.68           H  
ATOM   1437  CZ  TYR A  98     -12.400  -3.222  -2.283  1.00 96.68           C  
ATOM   1438  N   CYS A  99     -11.262  -1.850   2.898  1.00 96.64           N  
ATOM   1439  H   CYS A  99     -12.217  -1.523   2.877  1.00 96.64           H  
ATOM   1440  CA  CYS A  99     -11.001  -3.060   3.668  1.00 96.64           C  
ATOM   1441  HA  CYS A  99      -9.926  -3.190   3.790  1.00 96.64           H  
ATOM   1442  C   CYS A  99     -11.578  -4.286   2.950  1.00 96.64           C  
ATOM   1443  CB  CYS A  99     -11.630  -2.928   5.061  1.00 96.64           C  
ATOM   1444  HB2 CYS A  99     -11.474  -3.858   5.606  1.00 96.64           H  
ATOM   1445  HB3 CYS A  99     -12.705  -2.800   4.930  1.00 96.64           H  
ATOM   1446  O   CYS A  99     -12.753  -4.300   2.585  1.00 96.64           O  
ATOM   1447  SG  CYS A  99     -11.034  -1.556   6.082  1.00 96.64           S  
ATOM   1448  N   GLU A 100     -10.790  -5.347   2.812  1.00 97.47           N  
ATOM   1449  H   GLU A 100      -9.830  -5.273   3.115  1.00 97.47           H  
ATOM   1450  CA  GLU A 100     -11.248  -6.649   2.312  1.00 97.47           C  
ATOM   1451  HA  GLU A 100     -12.292  -6.591   2.004  1.00 97.47           H  
ATOM   1452  C   GLU A 100     -11.143  -7.673   3.443  1.00 97.47           C  
ATOM   1453  CB  GLU A 100     -10.422  -7.045   1.076  1.00 97.47           C  
ATOM   1454  HB2 GLU A 100      -9.380  -7.150   1.379  1.00 97.47           H  
ATOM   1455  HB3 GLU A 100     -10.489  -6.243   0.341  1.00 97.47           H  
ATOM   1456  O   GLU A 100     -10.044  -8.013   3.870  1.00 97.47           O  
ATOM   1457  CG  GLU A 100     -10.859  -8.360   0.409  1.00 97.47           C  
ATOM   1458  HG2 GLU A 100     -10.963  -9.130   1.174  1.00 97.47           H  
ATOM   1459  HG3 GLU A 100     -11.836  -8.215  -0.053  1.00 97.47           H  
ATOM   1460  CD  GLU A 100      -9.842  -8.839  -0.650  1.00 97.47           C  
ATOM   1461  OE1 GLU A 100      -9.483 -10.041  -0.657  1.00 97.47           O  
ATOM   1462  OE2 GLU A 100      -9.327  -8.018  -1.437  1.00 97.47           O  
ATOM   1463  N   LEU A 101     -12.270  -8.168   3.955  1.00 97.53           N  
ATOM   1464  H   LEU A 101     -13.145  -7.917   3.519  1.00 97.53           H  
ATOM   1465  CA  LEU A 101     -12.279  -9.265   4.922  1.00 97.53           C  
ATOM   1466  HA  LEU A 101     -11.430  -9.161   5.598  1.00 97.53           H  
ATOM   1467  C   LEU A 101     -12.123 -10.574   4.158  1.00 97.53           C  
ATOM   1468  CB  LEU A 101     -13.562  -9.252   5.769  1.00 97.53           C  
ATOM   1469  HB2 LEU A 101     -14.410  -9.500   5.131  1.00 97.53           H  
ATOM   1470  HB3 LEU A 101     -13.473 -10.029   6.529  1.00 97.53           H  
ATOM   1471  O   LEU A 101     -12.986 -10.925   3.358  1.00 97.53           O  
ATOM   1472  CG  LEU A 101     -13.872  -7.914   6.454  1.00 97.53           C  
ATOM   1473  HG  LEU A 101     -14.161  -7.190   5.693  1.00 97.53           H  
ATOM   1474  CD1 LEU A 101     -15.052  -8.103   7.400  1.00 97.53           C  
ATOM   1475 HD11 LEU A 101     -15.888  -8.559   6.870  1.00 97.53           H  
ATOM   1476 HD12 LEU A 101     -15.374  -7.129   7.769  1.00 97.53           H  
ATOM   1477 HD13 LEU A 101     -14.783  -8.744   8.240  1.00 97.53           H  
ATOM   1478  CD2 LEU A 101     -12.687  -7.337   7.229  1.00 97.53           C  
ATOM   1479 HD21 LEU A 101     -12.343  -8.052   7.977  1.00 97.53           H  
ATOM   1480 HD22 LEU A 101     -11.874  -7.099   6.543  1.00 97.53           H  
ATOM   1481 HD23 LEU A 101     -12.985  -6.411   7.721  1.00 97.53           H  
ATOM   1482  N   THR A 102     -11.022 -11.279   4.403  1.00 96.42           N  
ATOM   1483  H   THR A 102     -10.407 -10.930   5.124  1.00 96.42           H  
ATOM   1484  CA  THR A 102     -10.654 -12.519   3.689  1.00 96.42           C  
ATOM   1485  HA  THR A 102     -11.164 -12.545   2.726  1.00 96.42           H  
ATOM   1486  C   THR A 102     -11.071 -13.779   4.444  1.00 96.42           C  
ATOM   1487  CB  THR A 102      -9.145 -12.573   3.417  1.00 96.42           C  
ATOM   1488  HB  THR A 102      -8.910 -13.510   2.912  1.00 96.42           H  
ATOM   1489  O   THR A 102     -11.228 -14.843   3.853  1.00 96.42           O  
ATOM   1490  CG2 THR A 102      -8.664 -11.423   2.538  1.00 96.42           C  
ATOM   1491 HG21 THR A 102      -9.172 -11.464   1.574  1.00 96.42           H  
ATOM   1492 HG22 THR A 102      -8.869 -10.461   3.008  1.00 96.42           H  
ATOM   1493 HG23 THR A 102      -7.590 -11.527   2.387  1.00 96.42           H  
ATOM   1494  OG1 THR A 102      -8.407 -12.511   4.618  1.00 96.42           O  
ATOM   1495  HG1 THR A 102      -8.818 -11.859   5.191  1.00 96.42           H  
ATOM   1496  N   SER A 103     -11.260 -13.660   5.756  1.00 96.24           N  
ATOM   1497  H   SER A 103     -11.123 -12.752   6.178  1.00 96.24           H  
ATOM   1498  CA  SER A 103     -11.725 -14.715   6.651  1.00 96.24           C  
ATOM   1499  HA  SER A 103     -12.482 -15.315   6.145  1.00 96.24           H  
ATOM   1500  C   SER A 103     -12.352 -14.076   7.895  1.00 96.24           C  
ATOM   1501  CB  SER A 103     -10.544 -15.620   7.034  1.00 96.24           C  
ATOM   1502  HB2 SER A 103      -9.974 -15.875   6.141  1.00 96.24           H  
ATOM   1503  HB3 SER A 103     -10.922 -16.541   7.478  1.00 96.24           H  
ATOM   1504  O   SER A 103     -12.397 -12.852   8.019  1.00 96.24           O  
ATOM   1505  OG  SER A 103      -9.709 -14.967   7.971  1.00 96.24           O  
ATOM   1506  HG  SER A 103      -8.838 -15.371   7.970  1.00 96.24           H  
ATOM   1507  N   SER A 104     -12.783 -14.892   8.857  1.00 93.53           N  
ATOM   1508  H   SER A 104     -12.694 -15.892   8.741  1.00 93.53           H  
ATOM   1509  CA  SER A 104     -13.262 -14.414  10.160  1.00 93.53           C  
ATOM   1510  HA  SER A 104     -14.035 -13.664   9.996  1.00 93.53           H  
ATOM   1511  C   SER A 104     -12.178 -13.759  11.030  1.00 93.53           C  
ATOM   1512  CB  SER A 104     -13.885 -15.587  10.920  1.00 93.53           C  
ATOM   1513  HB2 SER A 104     -14.238 -15.254  11.896  1.00 93.53           H  
ATOM   1514  HB3 SER A 104     -14.737 -15.964  10.354  1.00 93.53           H  
ATOM   1515  O   SER A 104     -12.506 -13.189  12.066  1.00 93.53           O  
ATOM   1516  OG  SER A 104     -12.937 -16.630  11.076  1.00 93.53           O  
ATOM   1517  HG  SER A 104     -12.399 -16.438  11.848  1.00 93.53           H  
ATOM   1518  N   SER A 105     -10.896 -13.855  10.661  1.00 94.15           N  
ATOM   1519  H   SER A 105     -10.674 -14.375   9.825  1.00 94.15           H  
ATOM   1520  CA  SER A 105      -9.770 -13.348  11.462  1.00 94.15           C  
ATOM   1521  HA  SER A 105     -10.147 -12.643  12.202  1.00 94.15           H  
ATOM   1522  C   SER A 105      -8.710 -12.592  10.657  1.00 94.15           C  
ATOM   1523  CB  SER A 105      -9.114 -14.503  12.223  1.00 94.15           C  
ATOM   1524  HB2 SER A 105      -8.302 -14.117  12.839  1.00 94.15           H  
ATOM   1525  HB3 SER A 105      -9.852 -14.972  12.875  1.00 94.15           H  
ATOM   1526  O   SER A 105      -7.691 -12.187  11.218  1.00 94.15           O  
ATOM   1527  OG  SER A 105      -8.608 -15.467  11.317  1.00 94.15           O  
ATOM   1528  HG  SER A 105      -7.812 -15.852  11.691  1.00 94.15           H  
ATOM   1529  N   SER A 106      -8.908 -12.394   9.353  1.00 94.33           N  
ATOM   1530  H   SER A 106      -9.750 -12.756   8.929  1.00 94.33           H  
ATOM   1531  CA  SER A 106      -7.906 -11.786   8.474  1.00 94.33           C  
ATOM   1532  HA  SER A 106      -7.184 -11.233   9.076  1.00 94.33           H  
ATOM   1533  C   SER A 106      -8.539 -10.797   7.509  1.00 94.33           C  
ATOM   1534  CB  SER A 106      -7.131 -12.854   7.695  1.00 94.33           C  
ATOM   1535  HB2 SER A 106      -6.340 -12.376   7.117  1.00 94.33           H  
ATOM   1536  HB3 SER A 106      -7.802 -13.372   7.010  1.00 94.33           H  
ATOM   1537  O   SER A 106      -9.578 -11.066   6.900  1.00 94.33           O  
ATOM   1538  OG  SER A 106      -6.559 -13.797   8.582  1.00 94.33           O  
ATOM   1539  HG  SER A 106      -6.301 -13.335   9.383  1.00 94.33           H  
ATOM   1540  N   TYR A 107      -7.876  -9.662   7.326  1.00 95.28           N  
ATOM   1541  H   TYR A 107      -6.981  -9.528   7.773  1.00 95.28           H  
ATOM   1542  CA  TYR A 107      -8.309  -8.604   6.427  1.00 95.28           C  
ATOM   1543  HA  TYR A 107      -9.030  -9.018   5.722  1.00 95.28           H  
ATOM   1544  C   TYR A 107      -7.127  -8.064   5.623  1.00 95.28           C  
ATOM   1545  CB  TYR A 107      -8.996  -7.485   7.227  1.00 95.28           C  
ATOM   1546  HB2 TYR A 107      -9.465  -6.797   6.523  1.00 95.28           H  
ATOM   1547  HB3 TYR A 107      -9.790  -7.918   7.834  1.00 95.28           H  
ATOM   1548  O   TYR A 107      -5.980  -8.167   6.052  1.00 95.28           O  
ATOM   1549  CG  TYR A 107      -8.058  -6.691   8.121  1.00 95.28           C  
ATOM   1550  CD1 TYR A 107      -7.838  -7.086   9.453  1.00 95.28           C  
ATOM   1551  HD1 TYR A 107      -8.345  -7.953   9.849  1.00 95.28           H  
ATOM   1552  CD2 TYR A 107      -7.354  -5.591   7.594  1.00 95.28           C  
ATOM   1553  HD2 TYR A 107      -7.508  -5.296   6.567  1.00 95.28           H  
ATOM   1554  CE1 TYR A 107      -6.923  -6.383  10.258  1.00 95.28           C  
ATOM   1555  HE1 TYR A 107      -6.713  -6.712  11.265  1.00 95.28           H  
ATOM   1556  CE2 TYR A 107      -6.436  -4.884   8.393  1.00 95.28           C  
ATOM   1557  HE2 TYR A 107      -5.881  -4.060   7.969  1.00 95.28           H  
ATOM   1558  OH  TYR A 107      -5.338  -4.596  10.500  1.00 95.28           O  
ATOM   1559  HH  TYR A 107      -4.861  -3.956   9.968  1.00 95.28           H  
ATOM   1560  CZ  TYR A 107      -6.227  -5.276   9.731  1.00 95.28           C  
ATOM   1561  N   LYS A 108      -7.425  -7.430   4.491  1.00 96.00           N  
ATOM   1562  H   LYS A 108      -8.389  -7.441   4.190  1.00 96.00           H  
ATOM   1563  CA  LYS A 108      -6.495  -6.581   3.754  1.00 96.00           C  
ATOM   1564  HA  LYS A 108      -5.505  -6.709   4.191  1.00 96.00           H  
ATOM   1565  C   LYS A 108      -6.911  -5.123   3.894  1.00 96.00           C  
ATOM   1566  CB  LYS A 108      -6.424  -6.972   2.276  1.00 96.00           C  
ATOM   1567  HB2 LYS A 108      -7.383  -6.732   1.816  1.00 96.00           H  
ATOM   1568  HB3 LYS A 108      -5.676  -6.347   1.789  1.00 96.00           H  
ATOM   1569  O   LYS A 108      -8.100  -4.810   3.820  1.00 96.00           O  
ATOM   1570  CG  LYS A 108      -6.070  -8.443   2.010  1.00 96.00           C  
ATOM   1571  HG2 LYS A 108      -5.019  -8.620   2.236  1.00 96.00           H  
ATOM   1572  HG3 LYS A 108      -6.687  -9.103   2.620  1.00 96.00           H  
ATOM   1573  CD  LYS A 108      -6.359  -8.729   0.536  1.00 96.00           C  
ATOM   1574  HD2 LYS A 108      -7.415  -8.519   0.367  1.00 96.00           H  
ATOM   1575  HD3 LYS A 108      -5.786  -8.052  -0.098  1.00 96.00           H  
ATOM   1576  CE  LYS A 108      -6.077 -10.175   0.130  1.00 96.00           C  
ATOM   1577  HE2 LYS A 108      -6.448 -10.839   0.911  1.00 96.00           H  
ATOM   1578  HE3 LYS A 108      -5.002 -10.316   0.021  1.00 96.00           H  
ATOM   1579  NZ  LYS A 108      -6.779 -10.467  -1.144  1.00 96.00           N  
ATOM   1580  HZ1 LYS A 108      -7.769 -10.310  -1.025  1.00 96.00           H  
ATOM   1581  HZ2 LYS A 108      -6.491  -9.828  -1.872  1.00 96.00           H  
ATOM   1582  HZ3 LYS A 108      -6.650 -11.419  -1.454  1.00 96.00           H  
ATOM   1583  N   LEU A 109      -5.937  -4.235   4.065  1.00 95.93           N  
ATOM   1584  H   LEU A 109      -4.995  -4.596   4.115  1.00 95.93           H  
ATOM   1585  CA  LEU A 109      -6.122  -2.790   3.915  1.00 95.93           C  
ATOM   1586  HA  LEU A 109      -7.184  -2.557   3.842  1.00 95.93           H  
ATOM   1587  C   LEU A 109      -5.453  -2.356   2.614  1.00 95.93           C  
ATOM   1588  CB  LEU A 109      -5.555  -2.054   5.143  1.00 95.93           C  
ATOM   1589  HB2 LEU A 109      -4.547  -2.421   5.336  1.00 95.93           H  
ATOM   1590  HB3 LEU A 109      -6.171  -2.293   6.010  1.00 95.93           H  
ATOM   1591  O   LEU A 109      -4.228  -2.417   2.502  1.00 95.93           O  
ATOM   1592  CG  LEU A 109      -5.485  -0.522   4.973  1.00 95.93           C  
ATOM   1593  HG  LEU A 109      -4.861  -0.274   4.115  1.00 95.93           H  
ATOM   1594  CD1 LEU A 109      -6.858   0.119   4.779  1.00 95.93           C  
ATOM   1595 HD11 LEU A 109      -7.334  -0.257   3.874  1.00 95.93           H  
ATOM   1596 HD12 LEU A 109      -6.729   1.196   4.671  1.00 95.93           H  
ATOM   1597 HD13 LEU A 109      -7.498  -0.080   5.639  1.00 95.93           H  
ATOM   1598  CD2 LEU A 109      -4.845   0.107   6.204  1.00 95.93           C  
ATOM   1599 HD21 LEU A 109      -3.838  -0.293   6.323  1.00 95.93           H  
ATOM   1600 HD22 LEU A 109      -5.435  -0.116   7.093  1.00 95.93           H  
ATOM   1601 HD23 LEU A 109      -4.775   1.187   6.076  1.00 95.93           H  
ATOM   1602  N   HIS A 110      -6.235  -1.918   1.631  1.00 97.49           N  
ATOM   1603  H   HIS A 110      -7.231  -1.836   1.780  1.00 97.49           H  
ATOM   1604  CA  HIS A 110      -5.677  -1.528   0.340  1.00 97.49           C  
ATOM   1605  HA  HIS A 110      -4.885  -2.233   0.086  1.00 97.49           H  
ATOM   1606  C   HIS A 110      -5.034  -0.145   0.395  1.00 97.49           C  
ATOM   1607  CB  HIS A 110      -6.716  -1.634  -0.769  1.00 97.49           C  
ATOM   1608  HB2 HIS A 110      -6.302  -1.192  -1.676  1.00 97.49           H  
ATOM   1609  HB3 HIS A 110      -7.593  -1.057  -0.477  1.00 97.49           H  
ATOM   1610  O   HIS A 110      -5.658   0.839   0.788  1.00 97.49           O  
ATOM   1611  CG  HIS A 110      -7.103  -3.057  -1.076  1.00 97.49           C  
ATOM   1612  CD2 HIS A 110      -7.916  -3.861  -0.321  1.00 97.49           C  
ATOM   1613  HD2 HIS A 110      -8.401  -3.593   0.606  1.00 97.49           H  
ATOM   1614  ND1 HIS A 110      -6.708  -3.792  -2.175  1.00 97.49           N  
ATOM   1615  HD1 HIS A 110      -6.063  -3.508  -2.899  1.00 97.49           H  
ATOM   1616  CE1 HIS A 110      -7.264  -5.011  -2.074  1.00 97.49           C  
ATOM   1617  HE1 HIS A 110      -7.111  -5.833  -2.758  1.00 97.49           H  
ATOM   1618  NE2 HIS A 110      -8.017  -5.087  -0.971  1.00 97.49           N  
ATOM   1619  N   VAL A 111      -3.785  -0.091  -0.062  1.00 97.31           N  
ATOM   1620  H   VAL A 111      -3.383  -0.953  -0.400  1.00 97.31           H  
ATOM   1621  CA  VAL A 111      -3.006   1.129  -0.278  1.00 97.31           C  
ATOM   1622  HA  VAL A 111      -3.171   1.815   0.553  1.00 97.31           H  
ATOM   1623  C   VAL A 111      -3.462   1.814  -1.559  1.00 97.31           C  
ATOM   1624  CB  VAL A 111      -1.502   0.804  -0.357  1.00 97.31           C  
ATOM   1625  HB  VAL A 111      -1.320   0.108  -1.176  1.00 97.31           H  
ATOM   1626  O   VAL A 111      -3.672   3.021  -1.573  1.00 97.31           O  
ATOM   1627  CG1 VAL A 111      -0.671   2.064  -0.601  1.00 97.31           C  
ATOM   1628 HG11 VAL A 111       0.392   1.823  -0.583  1.00 97.31           H  
ATOM   1629 HG12 VAL A 111      -0.892   2.789   0.183  1.00 97.31           H  
ATOM   1630 HG13 VAL A 111      -0.904   2.509  -1.569  1.00 97.31           H  
ATOM   1631  CG2 VAL A 111      -1.012   0.164   0.947  1.00 97.31           C  
ATOM   1632 HG21 VAL A 111      -1.517  -0.786   1.124  1.00 97.31           H  
ATOM   1633 HG22 VAL A 111       0.059  -0.027   0.890  1.00 97.31           H  
ATOM   1634 HG23 VAL A 111      -1.212   0.834   1.783  1.00 97.31           H  
ATOM   1635  N   PHE A 112      -3.638   1.050  -2.637  1.00 98.26           N  
ATOM   1636  H   PHE A 112      -3.461   0.058  -2.566  1.00 98.26           H  
ATOM   1637  CA  PHE A 112      -4.200   1.559  -3.883  1.00 98.26           C  
ATOM   1638  HA  PHE A 112      -5.000   2.256  -3.636  1.00 98.26           H  
ATOM   1639  C   PHE A 112      -4.809   0.435  -4.719  1.00 98.26           C  
ATOM   1640  CB  PHE A 112      -3.128   2.330  -4.678  1.00 98.26           C  
ATOM   1641  HB2 PHE A 112      -2.633   3.028  -4.003  1.00 98.26           H  
ATOM   1642  HB3 PHE A 112      -3.609   2.924  -5.455  1.00 98.26           H  
ATOM   1643  O   PHE A 112      -4.494  -0.753  -4.553  1.00 98.26           O  
ATOM   1644  CG  PHE A 112      -2.084   1.489  -5.371  1.00 98.26           C  
ATOM   1645  CD1 PHE A 112      -0.861   1.216  -4.740  1.00 98.26           C  
ATOM   1646  HD1 PHE A 112      -0.659   1.610  -3.755  1.00 98.26           H  
ATOM   1647  CD2 PHE A 112      -2.327   1.001  -6.667  1.00 98.26           C  
ATOM   1648  HD2 PHE A 112      -3.243   1.250  -7.183  1.00 98.26           H  
ATOM   1649  CE1 PHE A 112       0.099   0.424  -5.390  1.00 98.26           C  
ATOM   1650  HE1 PHE A 112       1.032   0.205  -4.891  1.00 98.26           H  
ATOM   1651  CE2 PHE A 112      -1.374   0.194  -7.300  1.00 98.26           C  
ATOM   1652  HE2 PHE A 112      -1.577  -0.188  -8.290  1.00 98.26           H  
ATOM   1653  CZ  PHE A 112      -0.162  -0.108  -6.661  1.00 98.26           C  
ATOM   1654  HZ  PHE A 112       0.570  -0.736  -7.146  1.00 98.26           H  
ATOM   1655  N   ARG A 113      -5.640   0.835  -5.675  1.00 98.15           N  
ATOM   1656  H   ARG A 113      -5.852   1.822  -5.715  1.00 98.15           H  
ATOM   1657  CA  ARG A 113      -5.982   0.048  -6.860  1.00 98.15           C  
ATOM   1658  HA  ARG A 113      -5.222  -0.718  -7.009  1.00 98.15           H  
ATOM   1659  C   ARG A 113      -5.935   0.984  -8.064  1.00 98.15           C  
ATOM   1660  CB  ARG A 113      -7.345  -0.633  -6.663  1.00 98.15           C  
ATOM   1661  HB2 ARG A 113      -7.334  -1.168  -5.713  1.00 98.15           H  
ATOM   1662  HB3 ARG A 113      -8.123   0.128  -6.617  1.00 98.15           H  
ATOM   1663  O   ARG A 113      -6.292   2.152  -7.930  1.00 98.15           O  
ATOM   1664  CG  ARG A 113      -7.670  -1.636  -7.784  1.00 98.15           C  
ATOM   1665  HG2 ARG A 113      -6.870  -2.372  -7.863  1.00 98.15           H  
ATOM   1666  HG3 ARG A 113      -7.727  -1.119  -8.742  1.00 98.15           H  
ATOM   1667  CD  ARG A 113      -9.003  -2.356  -7.534  1.00 98.15           C  
ATOM   1668  HD2 ARG A 113      -9.359  -2.758  -8.483  1.00 98.15           H  
ATOM   1669  HD3 ARG A 113      -9.734  -1.634  -7.171  1.00 98.15           H  
ATOM   1670  NE  ARG A 113      -8.844  -3.472  -6.580  1.00 98.15           N  
ATOM   1671  HE  ARG A 113      -7.950  -3.942  -6.591  1.00 98.15           H  
ATOM   1672  NH1 ARG A 113     -10.978  -3.499  -5.708  1.00 98.15           N  
ATOM   1673 HH11 ARG A 113     -11.652  -3.858  -5.047  1.00 98.15           H  
ATOM   1674 HH12 ARG A 113     -11.271  -2.802  -6.377  1.00 98.15           H  
ATOM   1675  NH2 ARG A 113      -9.458  -4.979  -5.000  1.00 98.15           N  
ATOM   1676 HH21 ARG A 113     -10.156  -5.390  -4.396  1.00 98.15           H  
ATOM   1677 HH22 ARG A 113      -8.546  -5.410  -5.049  1.00 98.15           H  
ATOM   1678  CZ  ARG A 113      -9.762  -3.972  -5.770  1.00 98.15           C  
ATOM   1679  N   ASN A 114      -5.434   0.482  -9.186  1.00 98.02           N  
ATOM   1680  H   ASN A 114      -5.056  -0.454  -9.168  1.00 98.02           H  
ATOM   1681  CA  ASN A 114      -5.348   1.206 -10.447  1.00 98.02           C  
ATOM   1682  HA  ASN A 114      -6.063   2.029 -10.449  1.00 98.02           H  
ATOM   1683  C   ASN A 114      -5.696   0.261 -11.602  1.00 98.02           C  
ATOM   1684  CB  ASN A 114      -3.937   1.797 -10.602  1.00 98.02           C  
ATOM   1685  HB2 ASN A 114      -3.755   2.519  -9.806  1.00 98.02           H  
ATOM   1686  HB3 ASN A 114      -3.195   1.001 -10.534  1.00 98.02           H  
ATOM   1687  O   ASN A 114      -5.006  -0.731 -11.835  1.00 98.02           O  
ATOM   1688  CG  ASN A 114      -3.764   2.519 -11.928  1.00 98.02           C  
ATOM   1689  ND2 ASN A 114      -2.566   2.555 -12.454  1.00 98.02           N  
ATOM   1690 HD21 ASN A 114      -1.786   2.107 -11.995  1.00 98.02           H  
ATOM   1691 HD22 ASN A 114      -2.427   3.091 -13.299  1.00 98.02           H  
ATOM   1692  OD1 ASN A 114      -4.710   3.005 -12.526  1.00 98.02           O  
ATOM   1693  N   THR A 115      -6.756   0.589 -12.331  1.00 97.31           N  
ATOM   1694  H   THR A 115      -7.254   1.424 -12.053  1.00 97.31           H  
ATOM   1695  CA  THR A 115      -7.181  -0.096 -13.568  1.00 97.31           C  
ATOM   1696  HA  THR A 115      -7.053  -1.173 -13.454  1.00 97.31           H  
ATOM   1697  C   THR A 115      -6.362   0.326 -14.791  1.00 97.31           C  
ATOM   1698  CB  THR A 115      -8.664   0.175 -13.850  1.00 97.31           C  
ATOM   1699  HB  THR A 115      -8.949  -0.319 -14.779  1.00 97.31           H  
ATOM   1700  O   THR A 115      -6.493  -0.253 -15.863  1.00 97.31           O  
ATOM   1701  CG2 THR A 115      -9.569  -0.337 -12.729  1.00 97.31           C  
ATOM   1702 HG21 THR A 115      -9.342   0.168 -11.790  1.00 97.31           H  
ATOM   1703 HG22 THR A 115      -9.424  -1.411 -12.611  1.00 97.31           H  
ATOM   1704 HG23 THR A 115     -10.610  -0.151 -12.996  1.00 97.31           H  
ATOM   1705  OG1 THR A 115      -8.887   1.567 -13.980  1.00 97.31           O  
ATOM   1706  HG1 THR A 115      -8.630   1.984 -13.155  1.00 97.31           H  
ATOM   1707  N   GLY A 116      -5.527   1.358 -14.649  1.00 95.59           N  
ATOM   1708  H   GLY A 116      -5.454   1.794 -13.742  1.00 95.59           H  
ATOM   1709  CA  GLY A 116      -4.762   1.981 -15.725  1.00 95.59           C  
ATOM   1710  HA2 GLY A 116      -4.309   1.201 -16.337  1.00 95.59           H  
ATOM   1711  HA3 GLY A 116      -3.970   2.583 -15.282  1.00 95.59           H  
ATOM   1712  C   GLY A 116      -5.585   2.903 -16.622  1.00 95.59           C  
ATOM   1713  O   GLY A 116      -5.046   3.451 -17.580  1.00 95.59           O  
ATOM   1714  N   LEU A 117      -6.870   3.101 -16.319  1.00 95.06           N  
ATOM   1715  H   LEU A 117      -7.263   2.566 -15.557  1.00 95.06           H  
ATOM   1716  CA  LEU A 117      -7.770   3.960 -17.094  1.00 95.06           C  
ATOM   1717  HA  LEU A 117      -7.360   4.094 -18.095  1.00 95.06           H  
ATOM   1718  C   LEU A 117      -7.916   5.374 -16.517  1.00 95.06           C  
ATOM   1719  CB  LEU A 117      -9.129   3.260 -17.246  1.00 95.06           C  
ATOM   1720  HB2 LEU A 117      -9.778   3.900 -17.843  1.00 95.06           H  
ATOM   1721  HB3 LEU A 117      -9.581   3.155 -16.260  1.00 95.06           H  
ATOM   1722  O   LEU A 117      -8.403   6.273 -17.198  1.00 95.06           O  
ATOM   1723  CG  LEU A 117      -9.068   1.869 -17.911  1.00 95.06           C  
ATOM   1724  HG  LEU A 117      -8.478   1.192 -17.293  1.00 95.06           H  
ATOM   1725  CD1 LEU A 117     -10.484   1.303 -18.015  1.00 95.06           C  
ATOM   1726 HD11 LEU A 117     -10.930   1.250 -17.022  1.00 95.06           H  
ATOM   1727 HD12 LEU A 117     -11.098   1.935 -18.656  1.00 95.06           H  
ATOM   1728 HD13 LEU A 117     -10.444   0.296 -18.431  1.00 95.06           H  
ATOM   1729  CD2 LEU A 117      -8.468   1.907 -19.318  1.00 95.06           C  
ATOM   1730 HD21 LEU A 117      -9.033   2.597 -19.943  1.00 95.06           H  
ATOM   1731 HD22 LEU A 117      -8.508   0.910 -19.757  1.00 95.06           H  
ATOM   1732 HD23 LEU A 117      -7.424   2.219 -19.275  1.00 95.06           H  
ATOM   1733  N   SER A 118      -7.501   5.578 -15.267  1.00 94.85           N  
ATOM   1734  H   SER A 118      -7.015   4.824 -14.802  1.00 94.85           H  
ATOM   1735  CA  SER A 118      -7.709   6.821 -14.522  1.00 94.85           C  
ATOM   1736  HA  SER A 118      -8.460   7.423 -15.034  1.00 94.85           H  
ATOM   1737  C   SER A 118      -6.448   7.678 -14.415  1.00 94.85           C  
ATOM   1738  CB  SER A 118      -8.262   6.497 -13.136  1.00 94.85           C  
ATOM   1739  HB2 SER A 118      -8.183   7.383 -12.507  1.00 94.85           H  
ATOM   1740  HB3 SER A 118      -7.695   5.688 -12.677  1.00 94.85           H  
ATOM   1741  O   SER A 118      -5.327   7.203 -14.582  1.00 94.85           O  
ATOM   1742  OG  SER A 118      -9.627   6.158 -13.243  1.00 94.85           O  
ATOM   1743  HG  SER A 118      -9.723   5.236 -13.493  1.00 94.85           H  
ATOM   1744  N   ASP A 119      -6.627   8.970 -14.127  1.00 94.63           N  
ATOM   1745  H   ASP A 119      -7.568   9.303 -13.972  1.00 94.63           H  
ATOM   1746  CA  ASP A 119      -5.517   9.887 -13.861  1.00 94.63           C  
ATOM   1747  HA  ASP A 119      -4.683   9.624 -14.512  1.00 94.63           H  
ATOM   1748  C   ASP A 119      -5.031   9.801 -12.412  1.00 94.63           C  
ATOM   1749  CB  ASP A 119      -5.917  11.343 -14.159  1.00 94.63           C  
ATOM   1750  HB2 ASP A 119      -6.571  11.378 -15.030  1.00 94.63           H  
ATOM   1751  HB3 ASP A 119      -6.508  11.763 -13.345  1.00 94.63           H  
ATOM   1752  O   ASP A 119      -5.630  10.410 -11.524  1.00 94.63           O  
ATOM   1753  CG  ASP A 119      -4.666  12.207 -14.374  1.00 94.63           C  
ATOM   1754  OD1 ASP A 119      -3.586  11.807 -13.898  1.00 94.63           O  
ATOM   1755  OD2 ASP A 119      -4.790  13.204 -15.112  1.00 94.63           O  
ATOM   1756  N   HIS A 120      -3.917   9.119 -12.172  1.00 97.06           N  
ATOM   1757  H   HIS A 120      -3.480   8.613 -12.929  1.00 97.06           H  
ATOM   1758  CA  HIS A 120      -3.250   9.119 -10.868  1.00 97.06           C  
ATOM   1759  HA  HIS A 120      -3.970   9.391 -10.096  1.00 97.06           H  
ATOM   1760  C   HIS A 120      -2.120  10.158 -10.754  1.00 97.06           C  
ATOM   1761  CB  HIS A 120      -2.793   7.699 -10.546  1.00 97.06           C  
ATOM   1762  HB2 HIS A 120      -2.263   7.307 -11.414  1.00 97.06           H  
ATOM   1763  HB3 HIS A 120      -2.102   7.722  -9.703  1.00 97.06           H  
ATOM   1764  O   HIS A 120      -1.461  10.222  -9.712  1.00 97.06           O  
ATOM   1765  CG  HIS A 120      -3.928   6.777 -10.189  1.00 97.06           C  
ATOM   1766  CD2 HIS A 120      -4.667   5.986 -11.028  1.00 97.06           C  
ATOM   1767  HD2 HIS A 120      -4.539   5.899 -12.097  1.00 97.06           H  
ATOM   1768  ND1 HIS A 120      -4.395   6.565  -8.917  1.00 97.06           N  
ATOM   1769  HD1 HIS A 120      -4.019   6.998  -8.086  1.00 97.06           H  
ATOM   1770  CE1 HIS A 120      -5.389   5.667  -8.977  1.00 97.06           C  
ATOM   1771  HE1 HIS A 120      -5.922   5.273  -8.124  1.00 97.06           H  
ATOM   1772  NE2 HIS A 120      -5.605   5.298 -10.246  1.00 97.06           N  
ATOM   1773  N   ASN A 121      -1.925  11.023 -11.758  1.00 96.05           N  
ATOM   1774  H   ASN A 121      -2.502  10.985 -12.586  1.00 96.05           H  
ATOM   1775  CA  ASN A 121      -1.019  12.159 -11.644  1.00 96.05           C  
ATOM   1776  HA  ASN A 121      -0.087  11.788 -11.217  1.00 96.05           H  
ATOM   1777  C   ASN A 121      -1.635  13.191 -10.694  1.00 96.05           C  
ATOM   1778  CB  ASN A 121      -0.711  12.767 -13.023  1.00 96.05           C  
ATOM   1779  HB2 ASN A 121      -1.518  13.436 -13.325  1.00 96.05           H  
ATOM   1780  HB3 ASN A 121      -0.646  11.984 -13.778  1.00 96.05           H  
ATOM   1781  O   ASN A 121      -2.672  13.800 -10.985  1.00 96.05           O  
ATOM   1782  CG  ASN A 121       0.596  13.538 -13.003  1.00 96.05           C  
ATOM   1783  ND2 ASN A 121       0.958  14.173 -14.091  1.00 96.05           N  
ATOM   1784 HD21 ASN A 121       0.389  14.120 -14.924  1.00 96.05           H  
ATOM   1785 HD22 ASN A 121       1.841  14.660 -14.054  1.00 96.05           H  
ATOM   1786  OD1 ASN A 121       1.306  13.589 -12.011  1.00 96.05           O  
ATOM   1787  N   LYS A 122      -1.065  13.313  -9.499  1.00 97.21           N  
ATOM   1788  H   LYS A 122      -0.195  12.824  -9.343  1.00 97.21           H  
ATOM   1789  CA  LYS A 122      -1.611  14.096  -8.384  1.00 97.21           C  
ATOM   1790  HA  LYS A 122      -2.271  14.872  -8.770  1.00 97.21           H  
ATOM   1791  C   LYS A 122      -0.476  14.816  -7.669  1.00 97.21           C  
ATOM   1792  CB  LYS A 122      -2.406  13.183  -7.427  1.00 97.21           C  
ATOM   1793  HB2 LYS A 122      -1.744  12.401  -7.056  1.00 97.21           H  
ATOM   1794  HB3 LYS A 122      -2.738  13.764  -6.566  1.00 97.21           H  
ATOM   1795  O   LYS A 122       0.674  14.386  -7.740  1.00 97.21           O  
ATOM   1796  CG  LYS A 122      -3.634  12.504  -8.053  1.00 97.21           C  
ATOM   1797  HG2 LYS A 122      -3.339  11.969  -8.955  1.00 97.21           H  
ATOM   1798  HG3 LYS A 122      -4.012  11.761  -7.350  1.00 97.21           H  
ATOM   1799  CD  LYS A 122      -4.787  13.465  -8.371  1.00 97.21           C  
ATOM   1800  HD2 LYS A 122      -4.422  14.380  -8.837  1.00 97.21           H  
ATOM   1801  HD3 LYS A 122      -5.283  13.727  -7.436  1.00 97.21           H  
ATOM   1802  CE  LYS A 122      -5.789  12.769  -9.295  1.00 97.21           C  
ATOM   1803  HE2 LYS A 122      -5.770  11.700  -9.083  1.00 97.21           H  
ATOM   1804  HE3 LYS A 122      -6.796  13.136  -9.096  1.00 97.21           H  
ATOM   1805  NZ  LYS A 122      -5.439  12.999 -10.719  1.00 97.21           N  
ATOM   1806  HZ1 LYS A 122      -5.697  12.191 -11.269  1.00 97.21           H  
ATOM   1807  HZ2 LYS A 122      -5.857  13.834 -11.103  1.00 97.21           H  
ATOM   1808  HZ3 LYS A 122      -4.440  13.094 -10.832  1.00 97.21           H  
ATOM   1809  N   THR A 123      -0.805  15.927  -7.018  1.00 98.28           N  
ATOM   1810  H   THR A 123      -1.782  16.174  -6.947  1.00 98.28           H  
ATOM   1811  CA  THR A 123       0.161  16.722  -6.247  1.00 98.28           C  
ATOM   1812  HA  THR A 123       1.043  16.911  -6.859  1.00 98.28           H  
ATOM   1813  C   THR A 123       0.620  15.978  -4.998  1.00 98.28           C  
ATOM   1814  CB  THR A 123      -0.429  18.078  -5.830  1.00 98.28           C  
ATOM   1815  HB  THR A 123       0.314  18.641  -5.267  1.00 98.28           H  
ATOM   1816  O   THR A 123      -0.050  15.051  -4.528  1.00 98.28           O  
ATOM   1817  CG2 THR A 123      -0.861  18.916  -7.030  1.00 98.28           C  
ATOM   1818 HG21 THR A 123       0.015  19.081  -7.658  1.00 98.28           H  
ATOM   1819 HG22 THR A 123      -1.226  19.885  -6.691  1.00 98.28           H  
ATOM   1820 HG23 THR A 123      -1.640  18.410  -7.601  1.00 98.28           H  
ATOM   1821  OG1 THR A 123      -1.560  17.924  -5.002  1.00 98.28           O  
ATOM   1822  HG1 THR A 123      -1.902  18.811  -4.865  1.00 98.28           H  
ATOM   1823  N   TRP A 124       1.722  16.431  -4.403  1.00 98.24           N  
ATOM   1824  H   TRP A 124       2.263  17.141  -4.875  1.00 98.24           H  
ATOM   1825  CA  TRP A 124       2.198  15.954  -3.106  1.00 98.24           C  
ATOM   1826  HA  TRP A 124       2.554  14.927  -3.194  1.00 98.24           H  
ATOM   1827  C   TRP A 124       1.085  15.975  -2.060  1.00 98.24           C  
ATOM   1828  CB  TRP A 124       3.363  16.828  -2.643  1.00 98.24           C  
ATOM   1829  HB2 TRP A 124       4.164  16.771  -3.380  1.00 98.24           H  
ATOM   1830  HB3 TRP A 124       3.046  17.869  -2.589  1.00 98.24           H  
ATOM   1831  O   TRP A 124       0.798  14.960  -1.431  1.00 98.24           O  
ATOM   1832  CG  TRP A 124       3.912  16.413  -1.317  1.00 98.24           C  
ATOM   1833  CD1 TRP A 124       3.612  16.962  -0.118  1.00 98.24           C  
ATOM   1834  HD1 TRP A 124       2.939  17.795   0.025  1.00 98.24           H  
ATOM   1835  CD2 TRP A 124       4.844  15.331  -1.038  1.00 98.24           C  
ATOM   1836  CE2 TRP A 124       5.095  15.296   0.365  1.00 98.24           C  
ATOM   1837  CE3 TRP A 124       5.513  14.386  -1.839  1.00 98.24           C  
ATOM   1838  HE3 TRP A 124       5.354  14.399  -2.907  1.00 98.24           H  
ATOM   1839  NE1 TRP A 124       4.306  16.304   0.879  1.00 98.24           N  
ATOM   1840  HE1 TRP A 124       4.242  16.549   1.856  1.00 98.24           H  
ATOM   1841  CH2 TRP A 124       6.652  13.461   0.116  1.00 98.24           C  
ATOM   1842  HH2 TRP A 124       7.359  12.756   0.527  1.00 98.24           H  
ATOM   1843  CZ2 TRP A 124       5.993  14.386   0.945  1.00 98.24           C  
ATOM   1844  HZ2 TRP A 124       6.183  14.409   2.008  1.00 98.24           H  
ATOM   1845  CZ3 TRP A 124       6.400  13.461  -1.267  1.00 98.24           C  
ATOM   1846  HZ3 TRP A 124       6.901  12.757  -1.914  1.00 98.24           H  
ATOM   1847  N   ALA A 125       0.388  17.109  -1.934  1.00 97.58           N  
ATOM   1848  H   ALA A 125       0.661  17.891  -2.510  1.00 97.58           H  
ATOM   1849  CA  ALA A 125      -0.697  17.279  -0.969  1.00 97.58           C  
ATOM   1850  HA  ALA A 125      -0.293  17.151   0.035  1.00 97.58           H  
ATOM   1851  C   ALA A 125      -1.820  16.238  -1.147  1.00 97.58           C  
ATOM   1852  CB  ALA A 125      -1.232  18.709  -1.102  1.00 97.58           C  
ATOM   1853  HB1 ALA A 125      -0.432  19.424  -0.908  1.00 97.58           H  
ATOM   1854  HB2 ALA A 125      -1.627  18.872  -2.104  1.00 97.58           H  
ATOM   1855  HB3 ALA A 125      -2.028  18.868  -0.374  1.00 97.58           H  
ATOM   1856  O   ALA A 125      -2.324  15.696  -0.164  1.00 97.58           O  
ATOM   1857  N   GLN A 126      -2.172  15.903  -2.391  1.00 97.52           N  
ATOM   1858  H   GLN A 126      -1.678  16.326  -3.164  1.00 97.52           H  
ATOM   1859  CA  GLN A 126      -3.176  14.878  -2.689  1.00 97.52           C  
ATOM   1860  HA  GLN A 126      -4.066  15.057  -2.085  1.00 97.52           H  
ATOM   1861  C   GLN A 126      -2.681  13.465  -2.357  1.00 97.52           C  
ATOM   1862  CB  GLN A 126      -3.553  14.969  -4.171  1.00 97.52           C  
ATOM   1863  HB2 GLN A 126      -2.635  14.996  -4.758  1.00 97.52           H  
ATOM   1864  HB3 GLN A 126      -4.122  14.082  -4.452  1.00 97.52           H  
ATOM   1865  O   GLN A 126      -3.444  12.655  -1.833  1.00 97.52           O  
ATOM   1866  CG  GLN A 126      -4.397  16.207  -4.493  1.00 97.52           C  
ATOM   1867  HG2 GLN A 126      -5.353  16.120  -3.975  1.00 97.52           H  
ATOM   1868  HG3 GLN A 126      -3.904  17.109  -4.131  1.00 97.52           H  
ATOM   1869  CD  GLN A 126      -4.640  16.359  -5.992  1.00 97.52           C  
ATOM   1870  NE2 GLN A 126      -5.855  16.650  -6.401  1.00 97.52           N  
ATOM   1871 HE21 GLN A 126      -5.960  16.833  -7.388  1.00 97.52           H  
ATOM   1872 HE22 GLN A 126      -6.592  16.813  -5.730  1.00 97.52           H  
ATOM   1873  OE1 GLN A 126      -3.764  16.215  -6.831  1.00 97.52           O  
ATOM   1874  N   PHE A 127      -1.407  13.154  -2.616  1.00 97.89           N  
ATOM   1875  H   PHE A 127      -0.816  13.843  -3.059  1.00 97.89           H  
ATOM   1876  CA  PHE A 127      -0.815  11.875  -2.212  1.00 97.89           C  
ATOM   1877  HA  PHE A 127      -1.479  11.071  -2.529  1.00 97.89           H  
ATOM   1878  C   PHE A 127      -0.680  11.742  -0.691  1.00 97.89           C  
ATOM   1879  CB  PHE A 127       0.537  11.676  -2.906  1.00 97.89           C  
ATOM   1880  HB2 PHE A 127       1.159  11.031  -2.284  1.00 97.89           H  
ATOM   1881  HB3 PHE A 127       1.058  12.629  -2.999  1.00 97.89           H  
ATOM   1882  O   PHE A 127      -0.830  10.636  -0.170  1.00 97.89           O  
ATOM   1883  CG  PHE A 127       0.417  11.007  -4.259  1.00 97.89           C  
ATOM   1884  CD1 PHE A 127       0.152   9.629  -4.325  1.00 97.89           C  
ATOM   1885  HD1 PHE A 127       0.057   9.058  -3.413  1.00 97.89           H  
ATOM   1886  CD2 PHE A 127       0.582  11.736  -5.448  1.00 97.89           C  
ATOM   1887  HD2 PHE A 127       0.772  12.798  -5.417  1.00 97.89           H  
ATOM   1888  CE1 PHE A 127       0.047   8.978  -5.564  1.00 97.89           C  
ATOM   1889  HE1 PHE A 127      -0.138   7.915  -5.595  1.00 97.89           H  
ATOM   1890  CE2 PHE A 127       0.507  11.082  -6.691  1.00 97.89           C  
ATOM   1891  HE2 PHE A 127       0.649  11.646  -7.600  1.00 97.89           H  
ATOM   1892  CZ  PHE A 127       0.225   9.706  -6.752  1.00 97.89           C  
ATOM   1893  HZ  PHE A 127       0.153   9.208  -7.707  1.00 97.89           H  
ATOM   1894  N   VAL A 128      -0.452  12.843   0.027  1.00 95.95           N  
ATOM   1895  H   VAL A 128      -0.248  13.696  -0.474  1.00 95.95           H  
ATOM   1896  CA  VAL A 128      -0.446  12.885   1.497  1.00 95.95           C  
ATOM   1897  HA  VAL A 128       0.202  12.092   1.870  1.00 95.95           H  
ATOM   1898  C   VAL A 128      -1.833  12.603   2.060  1.00 95.95           C  
ATOM   1899  CB  VAL A 128       0.119  14.225   2.006  1.00 95.95           C  
ATOM   1900  HB  VAL A 128      -0.361  15.053   1.484  1.00 95.95           H  
ATOM   1901  O   VAL A 128      -1.993  11.682   2.865  1.00 95.95           O  
ATOM   1902  CG1 VAL A 128      -0.099  14.414   3.510  1.00 95.95           C  
ATOM   1903 HG11 VAL A 128       0.261  13.541   4.054  1.00 95.95           H  
ATOM   1904 HG12 VAL A 128      -1.155  14.556   3.737  1.00 95.95           H  
ATOM   1905 HG13 VAL A 128       0.438  15.294   3.865  1.00 95.95           H  
ATOM   1906  CG2 VAL A 128       1.625  14.283   1.743  1.00 95.95           C  
ATOM   1907 HG21 VAL A 128       2.114  13.455   2.256  1.00 95.95           H  
ATOM   1908 HG22 VAL A 128       1.843  14.206   0.678  1.00 95.95           H  
ATOM   1909 HG23 VAL A 128       2.027  15.226   2.115  1.00 95.95           H  
ATOM   1910  N   GLN A 129      -2.837  13.346   1.588  1.00 93.15           N  
ATOM   1911  H   GLN A 129      -2.622  14.086   0.934  1.00 93.15           H  
ATOM   1912  CA  GLN A 129      -4.214  13.235   2.064  1.00 93.15           C  
ATOM   1913  HA  GLN A 129      -4.206  13.301   3.152  1.00 93.15           H  
ATOM   1914  C   GLN A 129      -4.867  11.898   1.686  1.00 93.15           C  
ATOM   1915  CB  GLN A 129      -5.009  14.425   1.506  1.00 93.15           C  
ATOM   1916  HB2 GLN A 129      -5.058  14.355   0.420  1.00 93.15           H  
ATOM   1917  HB3 GLN A 129      -4.493  15.348   1.772  1.00 93.15           H  
ATOM   1918  O   GLN A 129      -5.641  11.355   2.472  1.00 93.15           O  
ATOM   1919  CG  GLN A 129      -6.434  14.482   2.078  1.00 93.15           C  
ATOM   1920  HG2 GLN A 129      -6.376  14.458   3.166  1.00 93.15           H  
ATOM   1921  HG3 GLN A 129      -7.002  13.613   1.745  1.00 93.15           H  
ATOM   1922  CD  GLN A 129      -7.199  15.732   1.657  1.00 93.15           C  
ATOM   1923  NE2 GLN A 129      -8.207  16.120   2.406  1.00 93.15           N  
ATOM   1924 HE21 GLN A 129      -8.684  16.956   2.098  1.00 93.15           H  
ATOM   1925 HE22 GLN A 129      -8.461  15.603   3.236  1.00 93.15           H  
ATOM   1926  OE1 GLN A 129      -6.927  16.382   0.662  1.00 93.15           O  
ATOM   1927  N   GLY A 130      -4.546  11.365   0.506  1.00 95.06           N  
ATOM   1928  H   GLY A 130      -3.952  11.912  -0.101  1.00 95.06           H  
ATOM   1929  CA  GLY A 130      -5.298  10.279  -0.114  1.00 95.06           C  
ATOM   1930  HA2 GLY A 130      -4.618   9.645  -0.683  1.00 95.06           H  
ATOM   1931  HA3 GLY A 130      -5.776   9.659   0.643  1.00 95.06           H  
ATOM   1932  C   GLY A 130      -6.373  10.807  -1.060  1.00 95.06           C  
ATOM   1933  O   GLY A 130      -6.793  11.963  -0.988  1.00 95.06           O  
ATOM   1934  N   TYR A 131      -6.813   9.957  -1.982  1.00 95.72           N  
ATOM   1935  H   TYR A 131      -6.480   9.004  -1.959  1.00 95.72           H  
ATOM   1936  CA  TYR A 131      -7.862  10.297  -2.937  1.00 95.72           C  
ATOM   1937  HA  TYR A 131      -8.600  10.916  -2.427  1.00 95.72           H  
ATOM   1938  C   TYR A 131      -8.582   9.048  -3.444  1.00 95.72           C  
ATOM   1939  CB  TYR A 131      -7.284  11.116  -4.105  1.00 95.72           C  
ATOM   1940  HB2 TYR A 131      -6.883  12.050  -3.713  1.00 95.72           H  
ATOM   1941  HB3 TYR A 131      -8.096  11.385  -4.781  1.00 95.72           H  
ATOM   1942  O   TYR A 131      -8.036   7.945  -3.471  1.00 95.72           O  
ATOM   1943  CG  TYR A 131      -6.201  10.418  -4.905  1.00 95.72           C  
ATOM   1944  CD1 TYR A 131      -4.844  10.669  -4.621  1.00 95.72           C  
ATOM   1945  HD1 TYR A 131      -4.578  11.352  -3.828  1.00 95.72           H  
ATOM   1946  CD2 TYR A 131      -6.551   9.520  -5.930  1.00 95.72           C  
ATOM   1947  HD2 TYR A 131      -7.591   9.329  -6.150  1.00 95.72           H  
ATOM   1948  CE1 TYR A 131      -3.834  10.019  -5.358  1.00 95.72           C  
ATOM   1949  HE1 TYR A 131      -2.795  10.208  -5.136  1.00 95.72           H  
ATOM   1950  CE2 TYR A 131      -5.549   8.865  -6.665  1.00 95.72           C  
ATOM   1951  HE2 TYR A 131      -5.822   8.186  -7.459  1.00 95.72           H  
ATOM   1952  OH  TYR A 131      -3.218   8.478  -7.087  1.00 95.72           O  
ATOM   1953  HH  TYR A 131      -2.346   8.813  -6.866  1.00 95.72           H  
ATOM   1954  CZ  TYR A 131      -4.188   9.111  -6.379  1.00 95.72           C  
ATOM   1955  N   LYS A 132      -9.814   9.238  -3.912  1.00 96.27           N  
ATOM   1956  H   LYS A 132     -10.202  10.170  -3.866  1.00 96.27           H  
ATOM   1957  CA  LYS A 132     -10.637   8.202  -4.534  1.00 96.27           C  
ATOM   1958  HA  LYS A 132     -10.026   7.338  -4.796  1.00 96.27           H  
ATOM   1959  C   LYS A 132     -11.245   8.765  -5.812  1.00 96.27           C  
ATOM   1960  CB  LYS A 132     -11.695   7.762  -3.513  1.00 96.27           C  
ATOM   1961  HB2 LYS A 132     -12.326   8.614  -3.262  1.00 96.27           H  
ATOM   1962  HB3 LYS A 132     -11.192   7.427  -2.606  1.00 96.27           H  
ATOM   1963  O   LYS A 132     -12.056   9.681  -5.741  1.00 96.27           O  
ATOM   1964  CG  LYS A 132     -12.567   6.621  -4.043  1.00 96.27           C  
ATOM   1965  HG2 LYS A 132     -13.044   6.916  -4.977  1.00 96.27           H  
ATOM   1966  HG3 LYS A 132     -11.942   5.745  -4.214  1.00 96.27           H  
ATOM   1967  CD  LYS A 132     -13.645   6.283  -3.016  1.00 96.27           C  
ATOM   1968  HD2 LYS A 132     -14.258   7.165  -2.831  1.00 96.27           H  
ATOM   1969  HD3 LYS A 132     -13.167   5.980  -2.084  1.00 96.27           H  
ATOM   1970  CE  LYS A 132     -14.525   5.150  -3.541  1.00 96.27           C  
ATOM   1971  HE2 LYS A 132     -13.878   4.314  -3.808  1.00 96.27           H  
ATOM   1972  HE3 LYS A 132     -15.031   5.487  -4.446  1.00 96.27           H  
ATOM   1973  NZ  LYS A 132     -15.502   4.742  -2.503  1.00 96.27           N  
ATOM   1974  HZ1 LYS A 132     -16.066   3.966  -2.819  1.00 96.27           H  
ATOM   1975  HZ2 LYS A 132     -16.094   5.518  -2.245  1.00 96.27           H  
ATOM   1976  HZ3 LYS A 132     -14.999   4.442  -1.680  1.00 96.27           H  
ATOM   1977  N   ILE A 133     -10.823   8.239  -6.959  1.00 96.70           N  
ATOM   1978  H   ILE A 133     -10.200   7.444  -6.925  1.00 96.70           H  
ATOM   1979  CA  ILE A 133     -11.385   8.591  -8.270  1.00 96.70           C  
ATOM   1980  HA  ILE A 133     -11.630   9.653  -8.291  1.00 96.70           H  
ATOM   1981  C   ILE A 133     -12.689   7.815  -8.455  1.00 96.70           C  
ATOM   1982  CB  ILE A 133     -10.367   8.298  -9.399  1.00 96.70           C  
ATOM   1983  HB  ILE A 133     -10.142   7.232  -9.392  1.00 96.70           H  
ATOM   1984  O   ILE A 133     -13.725   8.395  -8.764  1.00 96.70           O  
ATOM   1985  CG1 ILE A 133      -9.046   9.067  -9.157  1.00 96.70           C  
ATOM   1986 HG12 ILE A 133      -8.680   8.847  -8.154  1.00 96.70           H  
ATOM   1987 HG13 ILE A 133      -9.227  10.140  -9.222  1.00 96.70           H  
ATOM   1988  CG2 ILE A 133     -10.966   8.640 -10.774  1.00 96.70           C  
ATOM   1989 HG21 ILE A 133     -11.857   8.040 -10.960  1.00 96.70           H  
ATOM   1990 HG22 ILE A 133     -11.232   9.696 -10.824  1.00 96.70           H  
ATOM   1991 HG23 ILE A 133     -10.259   8.403 -11.569  1.00 96.70           H  
ATOM   1992  CD1 ILE A 133      -7.913   8.689 -10.114  1.00 96.70           C  
ATOM   1993 HD11 ILE A 133      -7.817   7.605 -10.172  1.00 96.70           H  
ATOM   1994 HD12 ILE A 133      -8.102   9.105 -11.103  1.00 96.70           H  
ATOM   1995 HD13 ILE A 133      -6.978   9.099  -9.732  1.00 96.70           H  
ATOM   1996  N   ASP A 134     -12.648   6.513  -8.171  1.00 95.64           N  
ATOM   1997  H   ASP A 134     -11.760   6.110  -7.908  1.00 95.64           H  
ATOM   1998  CA  ASP A 134     -13.811   5.629  -8.141  1.00 95.64           C  
ATOM   1999  HA  ASP A 134     -14.655   6.184  -7.733  1.00 95.64           H  
ATOM   2000  C   ASP A 134     -13.563   4.427  -7.201  1.00 95.64           C  
ATOM   2001  CB  ASP A 134     -14.188   5.226  -9.582  1.00 95.64           C  
ATOM   2002  HB2 ASP A 134     -14.413   6.126 -10.155  1.00 95.64           H  
ATOM   2003  HB3 ASP A 134     -15.098   4.626  -9.561  1.00 95.64           H  
ATOM   2004  O   ASP A 134     -12.645   4.427  -6.378  1.00 95.64           O  
ATOM   2005  CG  ASP A 134     -13.097   4.437 -10.298  1.00 95.64           C  
ATOM   2006  OD1 ASP A 134     -12.604   3.459  -9.703  1.00 95.64           O  
ATOM   2007  OD2 ASP A 134     -12.739   4.767 -11.442  1.00 95.64           O  
ATOM   2008  N   THR A 135     -14.416   3.402  -7.257  1.00 92.69           N  
ATOM   2009  H   THR A 135     -15.087   3.374  -8.010  1.00 92.69           H  
ATOM   2010  CA  THR A 135     -14.309   2.200  -6.409  1.00 92.69           C  
ATOM   2011  HA  THR A 135     -14.188   2.515  -5.373  1.00 92.69           H  
ATOM   2012  C   THR A 135     -13.103   1.308  -6.722  1.00 92.69           C  
ATOM   2013  CB  THR A 135     -15.584   1.353  -6.517  1.00 92.69           C  
ATOM   2014  HB  THR A 135     -15.420   0.385  -6.043  1.00 92.69           H  
ATOM   2015  O   THR A 135     -12.720   0.507  -5.871  1.00 92.69           O  
ATOM   2016  CG2 THR A 135     -16.770   2.038  -5.837  1.00 92.69           C  
ATOM   2017 HG21 THR A 135     -16.541   2.209  -4.785  1.00 92.69           H  
ATOM   2018 HG22 THR A 135     -17.648   1.395  -5.905  1.00 92.69           H  
ATOM   2019 HG23 THR A 135     -16.987   2.988  -6.325  1.00 92.69           H  
ATOM   2020  OG1 THR A 135     -15.932   1.162  -7.868  1.00 92.69           O  
ATOM   2021  HG1 THR A 135     -16.578   0.455  -7.922  1.00 92.69           H  
ATOM   2022  N   ASN A 136     -12.499   1.447  -7.900  1.00 94.98           N  
ATOM   2023  H   ASN A 136     -12.841   2.168  -8.520  1.00 94.98           H  
ATOM   2024  CA  ASN A 136     -11.369   0.667  -8.401  1.00 94.98           C  
ATOM   2025  HA  ASN A 136     -11.106  -0.088  -7.659  1.00 94.98           H  
ATOM   2026  C   ASN A 136     -10.100   1.498  -8.643  1.00 94.98           C  
ATOM   2027  CB  ASN A 136     -11.804  -0.042  -9.689  1.00 94.98           C  
ATOM   2028  HB2 ASN A 136     -12.170   0.698 -10.401  1.00 94.98           H  
ATOM   2029  HB3 ASN A 136     -10.947  -0.546 -10.135  1.00 94.98           H  
ATOM   2030  O   ASN A 136      -9.061   0.919  -8.946  1.00 94.98           O  
ATOM   2031  CG  ASN A 136     -12.856  -1.096  -9.430  1.00 94.98           C  
ATOM   2032  ND2 ASN A 136     -13.971  -1.035 -10.119  1.00 94.98           N  
ATOM   2033 HD21 ASN A 136     -14.642  -1.774  -9.972  1.00 94.98           H  
ATOM   2034 HD22 ASN A 136     -14.109  -0.284 -10.781  1.00 94.98           H  
ATOM   2035  OD1 ASN A 136     -12.679  -1.982  -8.606  1.00 94.98           O  
ATOM   2036  N   ASN A 137     -10.162   2.821  -8.502  1.00 97.90           N  
ATOM   2037  H   ASN A 137     -11.085   3.226  -8.435  1.00 97.90           H  
ATOM   2038  CA  ASN A 137      -9.048   3.737  -8.724  1.00 97.90           C  
ATOM   2039  HA  ASN A 137      -8.120   3.175  -8.819  1.00 97.90           H  
ATOM   2040  C   ASN A 137      -8.920   4.690  -7.527  1.00 97.90           C  
ATOM   2041  CB  ASN A 137      -9.250   4.458 -10.063  1.00 97.90           C  
ATOM   2042  HB2 ASN A 137     -10.186   5.017 -10.044  1.00 97.90           H  
ATOM   2043  HB3 ASN A 137      -8.432   5.161 -10.222  1.00 97.90           H  
ATOM   2044  O   ASN A 137      -9.697   5.636  -7.371  1.00 97.90           O  
ATOM   2045  CG  ASN A 137      -9.274   3.499 -11.243  1.00 97.90           C  
ATOM   2046  ND2 ASN A 137     -10.415   3.270 -11.844  1.00 97.90           N  
ATOM   2047 HD21 ASN A 137     -11.250   3.748 -11.536  1.00 97.90           H  
ATOM   2048 HD22 ASN A 137     -10.452   2.655 -12.645  1.00 97.90           H  
ATOM   2049  OD1 ASN A 137      -8.274   2.931 -11.661  1.00 97.90           O  
ATOM   2050  N   PHE A 138      -7.959   4.428  -6.640  1.00 97.89           N  
ATOM   2051  H   PHE A 138      -7.330   3.659  -6.824  1.00 97.89           H  
ATOM   2052  CA  PHE A 138      -7.791   5.184  -5.393  1.00 97.89           C  
ATOM   2053  HA  PHE A 138      -7.976   6.240  -5.590  1.00 97.89           H  
ATOM   2054  C   PHE A 138      -6.377   5.069  -4.821  1.00 97.89           C  
ATOM   2055  CB  PHE A 138      -8.817   4.696  -4.358  1.00 97.89           C  
ATOM   2056  HB2 PHE A 138      -9.819   4.843  -4.762  1.00 97.89           H  
ATOM   2057  HB3 PHE A 138      -8.746   5.317  -3.466  1.00 97.89           H  
ATOM   2058  O   PHE A 138      -5.638   4.153  -5.171  1.00 97.89           O  
ATOM   2059  CG  PHE A 138      -8.670   3.242  -3.948  1.00 97.89           C  
ATOM   2060  CD1 PHE A 138      -9.413   2.249  -4.613  1.00 97.89           C  
ATOM   2061  HD1 PHE A 138     -10.072   2.519  -5.426  1.00 97.89           H  
ATOM   2062  CD2 PHE A 138      -7.832   2.888  -2.873  1.00 97.89           C  
ATOM   2063  HD2 PHE A 138      -7.273   3.647  -2.346  1.00 97.89           H  
ATOM   2064  CE1 PHE A 138      -9.317   0.908  -4.206  1.00 97.89           C  
ATOM   2065  HE1 PHE A 138      -9.907   0.153  -4.704  1.00 97.89           H  
ATOM   2066  CE2 PHE A 138      -7.724   1.545  -2.476  1.00 97.89           C  
ATOM   2067  HE2 PHE A 138      -7.083   1.283  -1.648  1.00 97.89           H  
ATOM   2068  CZ  PHE A 138      -8.464   0.555  -3.147  1.00 97.89           C  
ATOM   2069  HZ  PHE A 138      -8.390  -0.479  -2.844  1.00 97.89           H  
ATOM   2070  N   TRP A 139      -6.041   5.969  -3.897  1.00 97.92           N  
ATOM   2071  H   TRP A 139      -6.721   6.681  -3.669  1.00 97.92           H  
ATOM   2072  CA  TRP A 139      -4.823   5.972  -3.089  1.00 97.92           C  
ATOM   2073  HA  TRP A 139      -4.341   4.996  -3.140  1.00 97.92           H  
ATOM   2074  C   TRP A 139      -5.171   6.277  -1.627  1.00 97.92           C  
ATOM   2075  CB  TRP A 139      -3.856   7.026  -3.632  1.00 97.92           C  
ATOM   2076  HB2 TRP A 139      -3.600   6.771  -4.660  1.00 97.92           H  
ATOM   2077  HB3 TRP A 139      -4.369   7.988  -3.637  1.00 97.92           H  
ATOM   2078  O   TRP A 139      -5.855   7.258  -1.339  1.00 97.92           O  
ATOM   2079  CG  TRP A 139      -2.589   7.170  -2.849  1.00 97.92           C  
ATOM   2080  CD1 TRP A 139      -2.319   8.136  -1.944  1.00 97.92           C  
ATOM   2081  HD1 TRP A 139      -2.980   8.955  -1.700  1.00 97.92           H  
ATOM   2082  CD2 TRP A 139      -1.394   6.340  -2.903  1.00 97.92           C  
ATOM   2083  CE2 TRP A 139      -0.455   6.826  -1.945  1.00 97.92           C  
ATOM   2084  CE3 TRP A 139      -0.999   5.247  -3.699  1.00 97.92           C  
ATOM   2085  HE3 TRP A 139      -1.665   4.902  -4.475  1.00 97.92           H  
ATOM   2086  NE1 TRP A 139      -1.074   7.925  -1.386  1.00 97.92           N  
ATOM   2087  HE1 TRP A 139      -0.644   8.586  -0.754  1.00 97.92           H  
ATOM   2088  CH2 TRP A 139       1.156   5.128  -2.558  1.00 97.92           C  
ATOM   2089  HH2 TRP A 139       2.124   4.665  -2.440  1.00 97.92           H  
ATOM   2090  CZ2 TRP A 139       0.804   6.237  -1.770  1.00 97.92           C  
ATOM   2091  HZ2 TRP A 139       1.501   6.641  -1.050  1.00 97.92           H  
ATOM   2092  CZ3 TRP A 139       0.256   4.639  -3.521  1.00 97.92           C  
ATOM   2093  HZ3 TRP A 139       0.538   3.805  -4.147  1.00 97.92           H  
ATOM   2094  N   LEU A 140      -4.673   5.456  -0.705  1.00 95.92           N  
ATOM   2095  H   LEU A 140      -4.136   4.665  -1.031  1.00 95.92           H  
ATOM   2096  CA  LEU A 140      -4.981   5.502   0.727  1.00 95.92           C  
ATOM   2097  HA  LEU A 140      -6.062   5.432   0.851  1.00 95.92           H  
ATOM   2098  C   LEU A 140      -4.530   6.804   1.408  1.00 95.92           C  
ATOM   2099  CB  LEU A 140      -4.319   4.260   1.360  1.00 95.92           C  
ATOM   2100  HB2 LEU A 140      -3.258   4.269   1.109  1.00 95.92           H  
ATOM   2101  HB3 LEU A 140      -4.770   3.377   0.907  1.00 95.92           H  
ATOM   2102  O   LEU A 140      -5.171   7.252   2.355  1.00 95.92           O  
ATOM   2103  CG  LEU A 140      -4.444   4.130   2.886  1.00 95.92           C  
ATOM   2104  HG  LEU A 140      -3.948   4.978   3.358  1.00 95.92           H  
ATOM   2105  CD1 LEU A 140      -5.899   4.066   3.340  1.00 95.92           C  
ATOM   2106 HD11 LEU A 140      -5.934   3.921   4.420  1.00 95.92           H  
ATOM   2107 HD12 LEU A 140      -6.402   5.003   3.103  1.00 95.92           H  
ATOM   2108 HD13 LEU A 140      -6.409   3.242   2.841  1.00 95.92           H  
ATOM   2109  CD2 LEU A 140      -3.748   2.860   3.375  1.00 95.92           C  
ATOM   2110 HD21 LEU A 140      -4.252   1.982   2.971  1.00 95.92           H  
ATOM   2111 HD22 LEU A 140      -2.709   2.857   3.046  1.00 95.92           H  
ATOM   2112 HD23 LEU A 140      -3.772   2.825   4.464  1.00 95.92           H  
ATOM   2113  N   GLY A 141      -3.441   7.408   0.929  1.00 95.37           N  
ATOM   2114  H   GLY A 141      -2.994   6.995   0.123  1.00 95.37           H  
ATOM   2115  CA  GLY A 141      -2.822   8.588   1.535  1.00 95.37           C  
ATOM   2116  HA2 GLY A 141      -2.566   9.295   0.746  1.00 95.37           H  
ATOM   2117  HA3 GLY A 141      -3.523   9.092   2.200  1.00 95.37           H  
ATOM   2118  C   GLY A 141      -1.573   8.240   2.342  1.00 95.37           C  
ATOM   2119  O   GLY A 141      -1.573   7.296   3.133  1.00 95.37           O  
ATOM   2120  N   LEU A 142      -0.493   9.001   2.158  1.00 95.96           N  
ATOM   2121  H   LEU A 142      -0.565   9.786   1.527  1.00 95.96           H  
ATOM   2122  CA  LEU A 142       0.794   8.736   2.812  1.00 95.96           C  
ATOM   2123  HA  LEU A 142       1.093   7.710   2.599  1.00 95.96           H  
ATOM   2124  C   LEU A 142       0.706   8.842   4.337  1.00 95.96           C  
ATOM   2125  CB  LEU A 142       1.877   9.674   2.262  1.00 95.96           C  
ATOM   2126  HB2 LEU A 142       2.785   9.512   2.843  1.00 95.96           H  
ATOM   2127  HB3 LEU A 142       1.576  10.708   2.432  1.00 95.96           H  
ATOM   2128  O   LEU A 142       1.295   8.018   5.034  1.00 95.96           O  
ATOM   2129  CG  LEU A 142       2.233   9.450   0.785  1.00 95.96           C  
ATOM   2130  HG  LEU A 142       1.327   9.272   0.205  1.00 95.96           H  
ATOM   2131  CD1 LEU A 142       2.933  10.676   0.209  1.00 95.96           C  
ATOM   2132 HD11 LEU A 142       3.905  10.820   0.681  1.00 95.96           H  
ATOM   2133 HD12 LEU A 142       2.323  11.566   0.362  1.00 95.96           H  
ATOM   2134 HD13 LEU A 142       3.076  10.539  -0.863  1.00 95.96           H  
ATOM   2135  CD2 LEU A 142       3.152   8.237   0.630  1.00 95.96           C  
ATOM   2136 HD21 LEU A 142       3.362   8.083  -0.428  1.00 95.96           H  
ATOM   2137 HD22 LEU A 142       2.676   7.342   1.031  1.00 95.96           H  
ATOM   2138 HD23 LEU A 142       4.093   8.411   1.154  1.00 95.96           H  
ATOM   2139  N   ASP A 143      -0.097   9.768   4.868  1.00 92.72           N  
ATOM   2140  H   ASP A 143      -0.534  10.447   4.261  1.00 92.72           H  
ATOM   2141  CA  ASP A 143      -0.306   9.869   6.318  1.00 92.72           C  
ATOM   2142  HA  ASP A 143       0.660   9.912   6.822  1.00 92.72           H  
ATOM   2143  C   ASP A 143      -1.048   8.655   6.882  1.00 92.72           C  
ATOM   2144  CB  ASP A 143      -1.097  11.139   6.652  1.00 92.72           C  
ATOM   2145  HB2 ASP A 143      -1.493  11.046   7.663  1.00 92.72           H  
ATOM   2146  HB3 ASP A 143      -1.938  11.232   5.965  1.00 92.72           H  
ATOM   2147  O   ASP A 143      -0.747   8.188   7.980  1.00 92.72           O  
ATOM   2148  CG  ASP A 143      -0.257  12.412   6.612  1.00 92.72           C  
ATOM   2149  OD1 ASP A 143       0.992  12.300   6.604  1.00 92.72           O  
ATOM   2150  OD2 ASP A 143      -0.887  13.485   6.592  1.00 92.72           O  
ATOM   2151  N   ALA A 144      -2.010   8.111   6.133  1.00 91.00           N  
ATOM   2152  H   ALA A 144      -2.135   8.454   5.191  1.00 91.00           H  
ATOM   2153  CA  ALA A 144      -2.719   6.899   6.533  1.00 91.00           C  
ATOM   2154  HA  ALA A 144      -3.063   7.008   7.561  1.00 91.00           H  
ATOM   2155  C   ALA A 144      -1.796   5.671   6.490  1.00 91.00           C  
ATOM   2156  CB  ALA A 144      -3.942   6.733   5.631  1.00 91.00           C  
ATOM   2157  HB1 ALA A 144      -4.630   7.566   5.773  1.00 91.00           H  
ATOM   2158  HB2 ALA A 144      -4.456   5.801   5.865  1.00 91.00           H  
ATOM   2159  HB3 ALA A 144      -3.633   6.726   4.585  1.00 91.00           H  
ATOM   2160  O   ALA A 144      -1.822   4.851   7.406  1.00 91.00           O  
ATOM   2161  N   ILE A 145      -0.935   5.575   5.473  1.00 94.36           N  
ATOM   2162  H   ILE A 145      -0.987   6.272   4.744  1.00 94.36           H  
ATOM   2163  CA  ILE A 145       0.078   4.518   5.359  1.00 94.36           C  
ATOM   2164  HA  ILE A 145      -0.416   3.549   5.428  1.00 94.36           H  
ATOM   2165  C   ILE A 145       1.085   4.603   6.519  1.00 94.36           C  
ATOM   2166  CB  ILE A 145       0.774   4.616   3.983  1.00 94.36           C  
ATOM   2167  HB  ILE A 145       1.191   5.618   3.879  1.00 94.36           H  
ATOM   2168  O   ILE A 145       1.368   3.594   7.170  1.00 94.36           O  
ATOM   2169  CG1 ILE A 145      -0.209   4.356   2.818  1.00 94.36           C  
ATOM   2170 HG12 ILE A 145      -1.157   4.861   3.002  1.00 94.36           H  
ATOM   2171 HG13 ILE A 145      -0.423   3.289   2.749  1.00 94.36           H  
ATOM   2172  CG2 ILE A 145       1.919   3.603   3.887  1.00 94.36           C  
ATOM   2173 HG21 ILE A 145       2.412   3.676   2.918  1.00 94.36           H  
ATOM   2174 HG22 ILE A 145       2.664   3.794   4.660  1.00 94.36           H  
ATOM   2175 HG23 ILE A 145       1.518   2.598   4.017  1.00 94.36           H  
ATOM   2176  CD1 ILE A 145       0.324   4.848   1.466  1.00 94.36           C  
ATOM   2177 HD11 ILE A 145      -0.493   4.885   0.746  1.00 94.36           H  
ATOM   2178 HD12 ILE A 145       0.727   5.856   1.561  1.00 94.36           H  
ATOM   2179 HD13 ILE A 145       1.103   4.181   1.094  1.00 94.36           H  
ATOM   2180  N   HIS A 146       1.595   5.800   6.820  1.00 93.06           N  
ATOM   2181  H   HIS A 146       1.360   6.589   6.234  1.00 93.06           H  
ATOM   2182  CA  HIS A 146       2.482   6.038   7.960  1.00 93.06           C  
ATOM   2183  HA  HIS A 146       3.382   5.434   7.848  1.00 93.06           H  
ATOM   2184  C   HIS A 146       1.813   5.634   9.284  1.00 93.06           C  
ATOM   2185  CB  HIS A 146       2.892   7.518   7.981  1.00 93.06           C  
ATOM   2186  HB2 HIS A 146       3.536   7.724   7.126  1.00 93.06           H  
ATOM   2187  HB3 HIS A 146       2.004   8.144   7.894  1.00 93.06           H  
ATOM   2188  O   HIS A 146       2.376   4.856  10.056  1.00 93.06           O  
ATOM   2189  CG  HIS A 146       3.622   7.897   9.244  1.00 93.06           C  
ATOM   2190  CD2 HIS A 146       3.290   8.891  10.124  1.00 93.06           C  
ATOM   2191  HD2 HIS A 146       2.468   9.584  10.017  1.00 93.06           H  
ATOM   2192  ND1 HIS A 146       4.694   7.228   9.781  1.00 93.06           N  
ATOM   2193  HD1 HIS A 146       5.150   6.425   9.372  1.00 93.06           H  
ATOM   2194  CE1 HIS A 146       4.996   7.789  10.960  1.00 93.06           C  
ATOM   2195  HE1 HIS A 146       5.764   7.439  11.633  1.00 93.06           H  
ATOM   2196  NE2 HIS A 146       4.182   8.829  11.201  1.00 93.06           N  
ATOM   2197  N   SER A 147       0.584   6.100   9.518  1.00 89.43           N  
ATOM   2198  H   SER A 147       0.193   6.751   8.852  1.00 89.43           H  
ATOM   2199  CA  SER A 147      -0.206   5.786  10.715  1.00 89.43           C  
ATOM   2200  HA  SER A 147       0.338   6.131  11.594  1.00 89.43           H  
ATOM   2201  C   SER A 147      -0.428   4.281  10.888  1.00 89.43           C  
ATOM   2202  CB  SER A 147      -1.537   6.542  10.608  1.00 89.43           C  
ATOM   2203  HB2 SER A 147      -2.031   6.273   9.675  1.00 89.43           H  
ATOM   2204  HB3 SER A 147      -1.332   7.612  10.591  1.00 89.43           H  
ATOM   2205  O   SER A 147      -0.178   3.718  11.959  1.00 89.43           O  
ATOM   2206  OG  SER A 147      -2.415   6.260  11.677  1.00 89.43           O  
ATOM   2207  HG  SER A 147      -3.153   6.871  11.617  1.00 89.43           H  
ATOM   2208  N   HIS A 148      -0.803   3.597   9.805  1.00 89.50           N  
ATOM   2209  H   HIS A 148      -0.993   4.104   8.952  1.00 89.50           H  
ATOM   2210  CA  HIS A 148      -1.035   2.159   9.821  1.00 89.50           C  
ATOM   2211  HA  HIS A 148      -1.753   1.938  10.611  1.00 89.50           H  
ATOM   2212  C   HIS A 148       0.239   1.367  10.129  1.00 89.50           C  
ATOM   2213  CB  HIS A 148      -1.631   1.731   8.477  1.00 89.50           C  
ATOM   2214  HB2 HIS A 148      -2.471   2.382   8.233  1.00 89.50           H  
ATOM   2215  HB3 HIS A 148      -0.886   1.823   7.686  1.00 89.50           H  
ATOM   2216  O   HIS A 148       0.236   0.487  10.985  1.00 89.50           O  
ATOM   2217  CG  HIS A 148      -2.145   0.321   8.535  1.00 89.50           C  
ATOM   2218  CD2 HIS A 148      -1.627  -0.791   7.925  1.00 89.50           C  
ATOM   2219  HD2 HIS A 148      -0.755  -0.819   7.289  1.00 89.50           H  
ATOM   2220  ND1 HIS A 148      -3.227  -0.083   9.276  1.00 89.50           N  
ATOM   2221  HD1 HIS A 148      -3.779   0.511   9.878  1.00 89.50           H  
ATOM   2222  CE1 HIS A 148      -3.373  -1.403   9.108  1.00 89.50           C  
ATOM   2223  HE1 HIS A 148      -4.140  -2.000   9.578  1.00 89.50           H  
ATOM   2224  NE2 HIS A 148      -2.431  -1.883   8.283  1.00 89.50           N  
ATOM   2225  N   THR A 149       1.348   1.709   9.473  1.00 91.71           N  
ATOM   2226  H   THR A 149       1.298   2.457   8.797  1.00 91.71           H  
ATOM   2227  CA  THR A 149       2.624   1.001   9.660  1.00 91.71           C  
ATOM   2228  HA  THR A 149       2.419  -0.069   9.686  1.00 91.71           H  
ATOM   2229  C   THR A 149       3.315   1.321  10.991  1.00 91.71           C  
ATOM   2230  CB  THR A 149       3.577   1.245   8.487  1.00 91.71           C  
ATOM   2231  HB  THR A 149       4.513   0.740   8.724  1.00 91.71           H  
ATOM   2232  O   THR A 149       4.141   0.537  11.454  1.00 91.71           O  
ATOM   2233  CG2 THR A 149       3.052   0.683   7.167  1.00 91.71           C  
ATOM   2234 HG21 THR A 149       3.769   0.892   6.373  1.00 91.71           H  
ATOM   2235 HG22 THR A 149       2.086   1.117   6.909  1.00 91.71           H  
ATOM   2236 HG23 THR A 149       2.942  -0.398   7.258  1.00 91.71           H  
ATOM   2237  OG1 THR A 149       3.839   2.614   8.287  1.00 91.71           O  
ATOM   2238  HG1 THR A 149       3.039   3.010   7.934  1.00 91.71           H  
ATOM   2239  N   SER A 150       2.943   2.422  11.653  1.00 87.42           N  
ATOM   2240  H   SER A 150       2.318   3.064  11.187  1.00 87.42           H  
ATOM   2241  CA  SER A 150       3.471   2.804  12.974  1.00 87.42           C  
ATOM   2242  HA  SER A 150       4.536   2.577  13.006  1.00 87.42           H  
ATOM   2243  C   SER A 150       2.813   2.061  14.142  1.00 87.42           C  
ATOM   2244  CB  SER A 150       3.312   4.311  13.192  1.00 87.42           C  
ATOM   2245  HB2 SER A 150       2.258   4.586  13.150  1.00 87.42           H  
ATOM   2246  HB3 SER A 150       3.707   4.575  14.173  1.00 87.42           H  
ATOM   2247  O   SER A 150       3.389   1.991  15.224  1.00 87.42           O  
ATOM   2248  OG  SER A 150       4.032   5.023  12.206  1.00 87.42           O  
ATOM   2249  HG  SER A 150       3.528   4.982  11.390  1.00 87.42           H  
ATOM   2250  N   THR A 151       1.618   1.494  13.950  1.00 81.46           N  
ATOM   2251  H   THR A 151       1.202   1.552  13.031  1.00 81.46           H  
ATOM   2252  CA  THR A 151       0.826   0.850  15.022  1.00 81.46           C  
ATOM   2253  HA  THR A 151       1.248   1.148  15.981  1.00 81.46           H  
ATOM   2254  C   THR A 151       0.915  -0.678  15.026  1.00 81.46           C  
ATOM   2255  CB  THR A 151      -0.627   1.346  15.029  1.00 81.46           C  
ATOM   2256  HB  THR A 151      -1.212   0.756  15.734  1.00 81.46           H  
ATOM   2257  O   THR A 151       0.196  -1.356  15.759  1.00 81.46           O  
ATOM   2258  CG2 THR A 151      -0.710   2.813  15.450  1.00 81.46           C  
ATOM   2259 HG21 THR A 151      -1.753   3.127  15.463  1.00 81.46           H  
ATOM   2260 HG22 THR A 151      -0.294   2.933  16.450  1.00 81.46           H  
ATOM   2261 HG23 THR A 151      -0.158   3.445  14.754  1.00 81.46           H  
ATOM   2262  OG1 THR A 151      -1.209   1.250  13.750  1.00 81.46           O  
ATOM   2263  HG1 THR A 151      -0.925   2.016  13.246  1.00 81.46           H  
ATOM   2264  N   GLY A 152       1.840  -1.239  14.250  1.00 70.83           N  
ATOM   2265  H   GLY A 152       2.352  -0.638  13.621  1.00 70.83           H  
ATOM   2266  CA  GLY A 152       2.144  -2.663  14.247  1.00 70.83           C  
ATOM   2267  HA2 GLY A 152       1.287  -3.238  14.597  1.00 70.83           H  
ATOM   2268  HA3 GLY A 152       2.979  -2.841  14.924  1.00 70.83           H  
ATOM   2269  C   GLY A 152       2.505  -3.150  12.856  1.00 70.83           C  
ATOM   2270  O   GLY A 152       1.943  -2.717  11.854  1.00 70.83           O  
ATOM   2271  N   GLY A 153       3.433  -4.096  12.796  1.00 62.32           N  
ATOM   2272  H   GLY A 153       3.857  -4.432  13.649  1.00 62.32           H  
ATOM   2273  CA  GLY A 153       3.920  -4.587  11.525  1.00 62.32           C  
ATOM   2274  HA2 GLY A 153       4.258  -3.735  10.936  1.00 62.32           H  
ATOM   2275  HA3 GLY A 153       4.738  -5.282  11.714  1.00 62.32           H  
ATOM   2276  C   GLY A 153       2.881  -5.342  10.723  1.00 62.32           C  
ATOM   2277  O   GLY A 153       2.203  -6.231  11.245  1.00 62.32           O  
ATOM   2278  N   LYS A 154       2.776  -4.975   9.451  1.00 78.91           N  
ATOM   2279  H   LYS A 154       3.339  -4.203   9.125  1.00 78.91           H  
ATOM   2280  CA  LYS A 154       2.034  -5.716   8.441  1.00 78.91           C  
ATOM   2281  HA  LYS A 154       1.738  -6.688   8.834  1.00 78.91           H  
ATOM   2282  C   LYS A 154       2.953  -6.006   7.278  1.00 78.91           C  
ATOM   2283  CB  LYS A 154       0.779  -4.950   7.992  1.00 78.91           C  
ATOM   2284  HB2 LYS A 154       0.297  -5.501   7.184  1.00 78.91           H  
ATOM   2285  HB3 LYS A 154       1.078  -3.975   7.607  1.00 78.91           H  
ATOM   2286  O   LYS A 154       3.875  -5.235   6.987  1.00 78.91           O  
ATOM   2287  CG  LYS A 154      -0.237  -4.740   9.122  1.00 78.91           C  
ATOM   2288  HG2 LYS A 154       0.253  -4.240   9.957  1.00 78.91           H  
ATOM   2289  HG3 LYS A 154      -1.023  -4.080   8.756  1.00 78.91           H  
ATOM   2290  CD  LYS A 154      -0.894  -6.053   9.580  1.00 78.91           C  
ATOM   2291  HD2 LYS A 154      -0.151  -6.834   9.742  1.00 78.91           H  
ATOM   2292  HD3 LYS A 154      -1.561  -6.403   8.792  1.00 78.91           H  
ATOM   2293  CE  LYS A 154      -1.694  -5.863  10.869  1.00 78.91           C  
ATOM   2294  HE2 LYS A 154      -2.406  -5.050  10.732  1.00 78.91           H  
ATOM   2295  HE3 LYS A 154      -2.253  -6.781  11.052  1.00 78.91           H  
ATOM   2296  NZ  LYS A 154      -0.778  -5.585  12.003  1.00 78.91           N  
ATOM   2297  HZ1 LYS A 154      -0.343  -4.683  11.869  1.00 78.91           H  
ATOM   2298  HZ2 LYS A 154      -1.265  -5.600  12.888  1.00 78.91           H  
ATOM   2299  HZ3 LYS A 154      -0.025  -6.259  12.001  1.00 78.91           H  
ATOM   2300  N   ASN A 155       2.684  -7.127   6.636  1.00 93.36           N  
ATOM   2301  H   ASN A 155       1.836  -7.623   6.869  1.00 93.36           H  
ATOM   2302  CA  ASN A 155       3.309  -7.428   5.370  1.00 93.36           C  
ATOM   2303  HA  ASN A 155       4.342  -7.079   5.375  1.00 93.36           H  
ATOM   2304  C   ASN A 155       2.558  -6.655   4.297  1.00 93.36           C  
ATOM   2305  CB  ASN A 155       3.310  -8.945   5.172  1.00 93.36           C  
ATOM   2306  HB2 ASN A 155       2.295  -9.325   5.285  1.00 93.36           H  
ATOM   2307  HB3 ASN A 155       3.672  -9.179   4.171  1.00 93.36           H  
ATOM   2308  O   ASN A 155       1.369  -6.365   4.430  1.00 93.36           O  
ATOM   2309  CG  ASN A 155       4.217  -9.636   6.172  1.00 93.36           C  
ATOM   2310  ND2 ASN A 155       4.154 -10.939   6.252  1.00 93.36           N  
ATOM   2311 HD21 ASN A 155       3.490 -11.460   5.698  1.00 93.36           H  
ATOM   2312 HD22 ASN A 155       4.886 -11.362   6.804  1.00 93.36           H  
ATOM   2313  OD1 ASN A 155       5.020  -9.024   6.858  1.00 93.36           O  
ATOM   2314  N   MET A 156       3.255  -6.300   3.231  1.00 95.86           N  
ATOM   2315  H   MET A 156       4.230  -6.559   3.178  1.00 95.86           H  
ATOM   2316  CA  MET A 156       2.653  -5.629   2.092  1.00 95.86           C  
ATOM   2317  HA  MET A 156       1.599  -5.436   2.294  1.00 95.86           H  
ATOM   2318  C   MET A 156       2.740  -6.540   0.880  1.00 95.86           C  
ATOM   2319  CB  MET A 156       3.334  -4.281   1.890  1.00 95.86           C  
ATOM   2320  HB2 MET A 156       3.366  -3.763   2.849  1.00 95.86           H  
ATOM   2321  HB3 MET A 156       4.352  -4.440   1.535  1.00 95.86           H  
ATOM   2322  O   MET A 156       3.738  -7.236   0.694  1.00 95.86           O  
ATOM   2323  CG  MET A 156       2.568  -3.396   0.909  1.00 95.86           C  
ATOM   2324  HG2 MET A 156       2.659  -3.802  -0.098  1.00 95.86           H  
ATOM   2325  HG3 MET A 156       1.515  -3.387   1.188  1.00 95.86           H  
ATOM   2326  SD  MET A 156       3.154  -1.689   0.922  1.00 95.86           S  
ATOM   2327  CE  MET A 156       4.848  -1.968   0.379  1.00 95.86           C  
ATOM   2328  HE1 MET A 156       5.278  -1.005   0.102  1.00 95.86           H  
ATOM   2329  HE2 MET A 156       5.435  -2.405   1.187  1.00 95.86           H  
ATOM   2330  HE3 MET A 156       4.849  -2.644  -0.476  1.00 95.86           H  
ATOM   2331  N   LYS A 157       1.701  -6.554   0.054  1.00 96.08           N  
ATOM   2332  H   LYS A 157       0.889  -6.003   0.294  1.00 96.08           H  
ATOM   2333  CA  LYS A 157       1.673  -7.312  -1.196  1.00 96.08           C  
ATOM   2334  HA  LYS A 157       2.688  -7.619  -1.448  1.00 96.08           H  
ATOM   2335  C   LYS A 157       1.181  -6.429  -2.328  1.00 96.08           C  
ATOM   2336  CB  LYS A 157       0.830  -8.578  -1.003  1.00 96.08           C  
ATOM   2337  HB2 LYS A 157      -0.175  -8.290  -0.692  1.00 96.08           H  
ATOM   2338  HB3 LYS A 157       1.284  -9.175  -0.212  1.00 96.08           H  
ATOM   2339  O   LYS A 157       0.273  -5.627  -2.132  1.00 96.08           O  
ATOM   2340  CG  LYS A 157       0.743  -9.447  -2.264  1.00 96.08           C  
ATOM   2341  HG2 LYS A 157       0.233  -8.883  -3.044  1.00 96.08           H  
ATOM   2342  HG3 LYS A 157       1.740  -9.712  -2.615  1.00 96.08           H  
ATOM   2343  CD  LYS A 157      -0.059 -10.721  -2.000  1.00 96.08           C  
ATOM   2344  HD2 LYS A 157      -0.394 -11.123  -2.956  1.00 96.08           H  
ATOM   2345  HD3 LYS A 157      -0.929 -10.458  -1.399  1.00 96.08           H  
ATOM   2346  CE  LYS A 157       0.722 -11.795  -1.247  1.00 96.08           C  
ATOM   2347  HE2 LYS A 157       1.099 -11.380  -0.313  1.00 96.08           H  
ATOM   2348  HE3 LYS A 157       1.577 -12.093  -1.854  1.00 96.08           H  
ATOM   2349  NZ  LYS A 157      -0.157 -12.957  -0.985  1.00 96.08           N  
ATOM   2350  HZ1 LYS A 157      -0.537 -13.293  -1.859  1.00 96.08           H  
ATOM   2351  HZ2 LYS A 157      -0.932 -12.673  -0.404  1.00 96.08           H  
ATOM   2352  HZ3 LYS A 157       0.356 -13.699  -0.529  1.00 96.08           H  
ATOM   2353  N   MET A 158       1.793  -6.585  -3.496  1.00 97.06           N  
ATOM   2354  H   MET A 158       2.524  -7.281  -3.540  1.00 97.06           H  
ATOM   2355  CA  MET A 158       1.334  -6.039  -4.769  1.00 97.06           C  
ATOM   2356  HA  MET A 158       0.505  -5.355  -4.585  1.00 97.06           H  
ATOM   2357  C   MET A 158       0.857  -7.193  -5.635  1.00 97.06           C  
ATOM   2358  CB  MET A 158       2.448  -5.271  -5.492  1.00 97.06           C  
ATOM   2359  HB2 MET A 158       3.242  -5.965  -5.766  1.00 97.06           H  
ATOM   2360  HB3 MET A 158       2.858  -4.520  -4.817  1.00 97.06           H  
ATOM   2361  O   MET A 158       1.533  -8.217  -5.710  1.00 97.06           O  
ATOM   2362  CG  MET A 158       1.952  -4.556  -6.755  1.00 97.06           C  
ATOM   2363  HG2 MET A 158       1.165  -3.854  -6.481  1.00 97.06           H  
ATOM   2364  HG3 MET A 158       1.522  -5.294  -7.432  1.00 97.06           H  
ATOM   2365  SD  MET A 158       3.230  -3.665  -7.686  1.00 97.06           S  
ATOM   2366  CE  MET A 158       3.617  -2.292  -6.573  1.00 97.06           C  
ATOM   2367  HE1 MET A 158       4.216  -2.665  -5.742  1.00 97.06           H  
ATOM   2368  HE2 MET A 158       4.197  -1.546  -7.117  1.00 97.06           H  
ATOM   2369  HE3 MET A 158       2.697  -1.835  -6.209  1.00 97.06           H  
ATOM   2370  N   GLU A 159      -0.264  -7.000  -6.315  1.00 96.08           N  
ATOM   2371  H   GLU A 159      -0.768  -6.136  -6.170  1.00 96.08           H  
ATOM   2372  CA  GLU A 159      -0.816  -7.923  -7.298  1.00 96.08           C  
ATOM   2373  HA  GLU A 159      -0.089  -8.702  -7.532  1.00 96.08           H  
ATOM   2374  C   GLU A 159      -1.128  -7.152  -8.578  1.00 96.08           C  
ATOM   2375  CB  GLU A 159      -2.081  -8.600  -6.749  1.00 96.08           C  
ATOM   2376  HB2 GLU A 159      -2.537  -9.197  -7.539  1.00 96.08           H  
ATOM   2377  HB3 GLU A 159      -2.790  -7.833  -6.436  1.00 96.08           H  
ATOM   2378  O   GLU A 159      -1.896  -6.192  -8.554  1.00 96.08           O  
ATOM   2379  CG  GLU A 159      -1.749  -9.516  -5.564  1.00 96.08           C  
ATOM   2380  HG2 GLU A 159      -1.050 -10.281  -5.903  1.00 96.08           H  
ATOM   2381  HG3 GLU A 159      -1.259  -8.931  -4.786  1.00 96.08           H  
ATOM   2382  CD  GLU A 159      -2.968 -10.191  -4.933  1.00 96.08           C  
ATOM   2383  OE1 GLU A 159      -2.752 -11.192  -4.214  1.00 96.08           O  
ATOM   2384  OE2 GLU A 159      -4.086  -9.636  -4.990  1.00 96.08           O  
ATOM   2385  N   ALA A 160      -0.539  -7.580  -9.689  1.00 95.45           N  
ATOM   2386  H   ALA A 160       0.096  -8.361  -9.616  1.00 95.45           H  
ATOM   2387  CA  ALA A 160      -0.991  -7.249 -11.030  1.00 95.45           C  
ATOM   2388  HA  ALA A 160      -1.558  -6.319 -11.015  1.00 95.45           H  
ATOM   2389  C   ALA A 160      -1.911  -8.378 -11.501  1.00 95.45           C  
ATOM   2390  CB  ALA A 160       0.227  -7.049 -11.934  1.00 95.45           C  
ATOM   2391  HB1 ALA A 160       0.816  -7.965 -11.978  1.00 95.45           H  
ATOM   2392  HB2 ALA A 160       0.843  -6.244 -11.534  1.00 95.45           H  
ATOM   2393  HB3 ALA A 160      -0.103  -6.788 -12.939  1.00 95.45           H  
ATOM   2394  O   ALA A 160      -1.485  -9.531 -11.617  1.00 95.45           O  
ATOM   2395  N   VAL A 161      -3.180  -8.046 -11.721  1.00 95.18           N  
ATOM   2396  H   VAL A 161      -3.443  -7.074 -11.648  1.00 95.18           H  
ATOM   2397  CA  VAL A 161      -4.242  -8.993 -12.051  1.00 95.18           C  
ATOM   2398  HA  VAL A 161      -3.883 -10.005 -11.865  1.00 95.18           H  
ATOM   2399  C   VAL A 161      -4.577  -8.887 -13.530  1.00 95.18           C  
ATOM   2400  CB  VAL A 161      -5.480  -8.784 -11.158  1.00 95.18           C  
ATOM   2401  HB  VAL A 161      -5.870  -7.776 -11.305  1.00 95.18           H  
ATOM   2402  O   VAL A 161      -4.823  -7.805 -14.065  1.00 95.18           O  
ATOM   2403  CG1 VAL A 161      -6.593  -9.790 -11.481  1.00 95.18           C  
ATOM   2404 HG11 VAL A 161      -7.430  -9.645 -10.798  1.00 95.18           H  
ATOM   2405 HG12 VAL A 161      -6.960  -9.641 -12.496  1.00 95.18           H  
ATOM   2406 HG13 VAL A 161      -6.224 -10.811 -11.383  1.00 95.18           H  
ATOM   2407  CG2 VAL A 161      -5.091  -8.956  -9.682  1.00 95.18           C  
ATOM   2408 HG21 VAL A 161      -4.447  -8.135  -9.366  1.00 95.18           H  
ATOM   2409 HG22 VAL A 161      -4.564  -9.899  -9.539  1.00 95.18           H  
ATOM   2410 HG23 VAL A 161      -5.982  -8.963  -9.055  1.00 95.18           H  
ATOM   2411  N   PHE A 162      -4.611 -10.045 -14.171  1.00 92.99           N  
ATOM   2412  H   PHE A 162      -4.412 -10.880 -13.640  1.00 92.99           H  
ATOM   2413  CA  PHE A 162      -5.017 -10.262 -15.549  1.00 92.99           C  
ATOM   2414  HA  PHE A 162      -5.300  -9.303 -15.982  1.00 92.99           H  
ATOM   2415  C   PHE A 162      -6.231 -11.197 -15.571  1.00 92.99           C  
ATOM   2416  CB  PHE A 162      -3.836 -10.846 -16.342  1.00 92.99           C  
ATOM   2417  HB2 PHE A 162      -3.610 -11.841 -15.959  1.00 92.99           H  
ATOM   2418  HB3 PHE A 162      -4.132 -10.958 -17.385  1.00 92.99           H  
ATOM   2419  O   PHE A 162      -6.539 -11.830 -14.564  1.00 92.99           O  
ATOM   2420  CG  PHE A 162      -2.577 -10.004 -16.283  1.00 92.99           C  
ATOM   2421  CD1 PHE A 162      -2.370  -8.989 -17.234  1.00 92.99           C  
ATOM   2422  HD1 PHE A 162      -3.081  -8.835 -18.032  1.00 92.99           H  
ATOM   2423  CD2 PHE A 162      -1.640 -10.189 -15.246  1.00 92.99           C  
ATOM   2424  HD2 PHE A 162      -1.801 -10.952 -14.499  1.00 92.99           H  
ATOM   2425  CE1 PHE A 162      -1.260  -8.140 -17.126  1.00 92.99           C  
ATOM   2426  HE1 PHE A 162      -1.142  -7.318 -17.816  1.00 92.99           H  
ATOM   2427  CE2 PHE A 162      -0.509  -9.358 -15.158  1.00 92.99           C  
ATOM   2428  HE2 PHE A 162       0.199  -9.491 -14.354  1.00 92.99           H  
ATOM   2429  CZ  PHE A 162      -0.324  -8.330 -16.099  1.00 92.99           C  
ATOM   2430  HZ  PHE A 162       0.523  -7.664 -16.025  1.00 92.99           H  
ATOM   2431  N   GLN A 163      -6.895 -11.339 -16.721  1.00 92.65           N  
ATOM   2432  H   GLN A 163      -6.639 -10.722 -17.478  1.00 92.65           H  
ATOM   2433  CA  GLN A 163      -8.093 -12.184 -16.871  1.00 92.65           C  
ATOM   2434  HA  GLN A 163      -8.932 -11.704 -16.368  1.00 92.65           H  
ATOM   2435  C   GLN A 163      -7.948 -13.586 -16.250  1.00 92.65           C  
ATOM   2436  CB  GLN A 163      -8.429 -12.341 -18.362  1.00 92.65           C  
ATOM   2437  HB2 GLN A 163      -7.532 -12.637 -18.907  1.00 92.65           H  
ATOM   2438  HB3 GLN A 163      -9.168 -13.135 -18.469  1.00 92.65           H  
ATOM   2439  O   GLN A 163      -8.862 -14.043 -15.575  1.00 92.65           O  
ATOM   2440  CG  GLN A 163      -9.015 -11.066 -18.986  1.00 92.65           C  
ATOM   2441  HG2 GLN A 163      -9.939 -10.810 -18.468  1.00 92.65           H  
ATOM   2442  HG3 GLN A 163      -8.309 -10.243 -18.870  1.00 92.65           H  
ATOM   2443  CD  GLN A 163      -9.327 -11.224 -20.471  1.00 92.65           C  
ATOM   2444  NE2 GLN A 163      -9.708 -10.166 -21.149  1.00 92.65           N  
ATOM   2445 HE21 GLN A 163      -9.838 -10.302 -22.142  1.00 92.65           H  
ATOM   2446 HE22 GLN A 163      -9.710  -9.242 -20.743  1.00 92.65           H  
ATOM   2447  OE1 GLN A 163      -9.199 -12.283 -21.060  1.00 92.65           O  
ATOM   2448  N   ASN A 164      -6.799 -14.242 -16.452  1.00 88.71           N  
ATOM   2449  H   ASN A 164      -6.091 -13.783 -17.008  1.00 88.71           H  
ATOM   2450  CA  ASN A 164      -6.553 -15.619 -15.999  1.00 88.71           C  
ATOM   2451  HA  ASN A 164      -7.384 -15.952 -15.377  1.00 88.71           H  
ATOM   2452  C   ASN A 164      -5.290 -15.772 -15.144  1.00 88.71           C  
ATOM   2453  CB  ASN A 164      -6.483 -16.532 -17.235  1.00 88.71           C  
ATOM   2454  HB2 ASN A 164      -5.662 -16.212 -17.876  1.00 88.71           H  
ATOM   2455  HB3 ASN A 164      -6.286 -17.556 -16.918  1.00 88.71           H  
ATOM   2456  O   ASN A 164      -4.920 -16.892 -14.799  1.00 88.71           O  
ATOM   2457  CG  ASN A 164      -7.778 -16.548 -18.020  1.00 88.71           C  
ATOM   2458  ND2 ASN A 164      -7.714 -16.448 -19.325  1.00 88.71           N  
ATOM   2459 HD21 ASN A 164      -6.829 -16.366 -19.807  1.00 88.71           H  
ATOM   2460 HD22 ASN A 164      -8.605 -16.425 -19.801  1.00 88.71           H  
ATOM   2461  OD1 ASN A 164      -8.863 -16.648 -17.483  1.00 88.71           O  
ATOM   2462  N   ASN A 165      -4.586 -14.675 -14.855  1.00 90.87           N  
ATOM   2463  H   ASN A 165      -5.020 -13.772 -14.981  1.00 90.87           H  
ATOM   2464  CA  ASN A 165      -3.284 -14.731 -14.205  1.00 90.87           C  
ATOM   2465  HA  ASN A 165      -3.219 -15.674 -13.662  1.00 90.87           H  
ATOM   2466  C   ASN A 165      -3.116 -13.614 -13.180  1.00 90.87           C  
ATOM   2467  CB  ASN A 165      -2.155 -14.688 -15.252  1.00 90.87           C  
ATOM   2468  HB2 ASN A 165      -2.240 -13.779 -15.849  1.00 90.87           H  
ATOM   2469  HB3 ASN A 165      -1.192 -14.660 -14.742  1.00 90.87           H  
ATOM   2470  O   ASN A 165      -3.652 -12.522 -13.339  1.00 90.87           O  
ATOM   2471  CG  ASN A 165      -2.142 -15.903 -16.157  1.00 90.87           C  
ATOM   2472  ND2 ASN A 165      -2.417 -15.733 -17.430  1.00 90.87           N  
ATOM   2473 HD21 ASN A 165      -2.304 -16.551 -18.012  1.00 90.87           H  
ATOM   2474 HD22 ASN A 165      -2.549 -14.807 -17.811  1.00 90.87           H  
ATOM   2475  OD1 ASN A 165      -1.848 -17.009 -15.740  1.00 90.87           O  
ATOM   2476  N   VAL A 166      -2.307 -13.872 -12.160  1.00 93.43           N  
ATOM   2477  H   VAL A 166      -1.903 -14.796 -12.099  1.00 93.43           H  
ATOM   2478  CA  VAL A 166      -1.877 -12.894 -11.169  1.00 93.43           C  
ATOM   2479  HA  VAL A 166      -2.143 -11.896 -11.517  1.00 93.43           H  
ATOM   2480  C   VAL A 166      -0.363 -12.967 -11.040  1.00 93.43           C  
ATOM   2481  CB  VAL A 166      -2.574 -13.114  -9.814  1.00 93.43           C  
ATOM   2482  HB  VAL A 166      -2.307 -14.095  -9.421  1.00 93.43           H  
ATOM   2483  O   VAL A 166       0.212 -14.038 -10.839  1.00 93.43           O  
ATOM   2484  CG1 VAL A 166      -2.146 -12.046  -8.798  1.00 93.43           C  
ATOM   2485 HG11 VAL A 166      -2.336 -11.051  -9.200  1.00 93.43           H  
ATOM   2486 HG12 VAL A 166      -1.086 -12.145  -8.567  1.00 93.43           H  
ATOM   2487 HG13 VAL A 166      -2.706 -12.168  -7.871  1.00 93.43           H  
ATOM   2488  CG2 VAL A 166      -4.101 -13.047  -9.960  1.00 93.43           C  
ATOM   2489 HG21 VAL A 166      -4.459 -13.882 -10.563  1.00 93.43           H  
ATOM   2490 HG22 VAL A 166      -4.389 -12.113 -10.442  1.00 93.43           H  
ATOM   2491 HG23 VAL A 166      -4.574 -13.109  -8.980  1.00 93.43           H  
ATOM   2492  N   VAL A 167       0.283 -11.810 -11.132  1.00 94.08           N  
ATOM   2493  H   VAL A 167      -0.265 -10.978 -11.297  1.00 94.08           H  
ATOM   2494  CA  VAL A 167       1.698 -11.635 -10.799  1.00 94.08           C  
ATOM   2495  HA  VAL A 167       2.167 -12.606 -10.640  1.00 94.08           H  
ATOM   2496  C   VAL A 167       1.762 -10.851  -9.506  1.00 94.08           C  
ATOM   2497  CB  VAL A 167       2.467 -10.917 -11.917  1.00 94.08           C  
ATOM   2498  HB  VAL A 167       2.055  -9.918 -12.058  1.00 94.08           H  
ATOM   2499  O   VAL A 167       1.160  -9.786  -9.396  1.00 94.08           O  
ATOM   2500  CG1 VAL A 167       3.956 -10.784 -11.562  1.00 94.08           C  
ATOM   2501 HG11 VAL A 167       4.080 -10.182 -10.662  1.00 94.08           H  
ATOM   2502 HG12 VAL A 167       4.396 -11.768 -11.403  1.00 94.08           H  
ATOM   2503 HG13 VAL A 167       4.481 -10.284 -12.376  1.00 94.08           H  
ATOM   2504  CG2 VAL A 167       2.333 -11.682 -13.236  1.00 94.08           C  
ATOM   2505 HG21 VAL A 167       1.290 -11.726 -13.549  1.00 94.08           H  
ATOM   2506 HG22 VAL A 167       2.714 -12.698 -13.125  1.00 94.08           H  
ATOM   2507 HG23 VAL A 167       2.891 -11.164 -14.017  1.00 94.08           H  
ATOM   2508  N   SER A 168       2.486 -11.361  -8.519  1.00 94.63           N  
ATOM   2509  H   SER A 168       2.963 -12.240  -8.662  1.00 94.63           H  
ATOM   2510  CA  SER A 168       2.527 -10.753  -7.197  1.00 94.63           C  
ATOM   2511  HA  SER A 168       2.198  -9.718  -7.299  1.00 94.63           H  
ATOM   2512  C   SER A 168       3.925 -10.705  -6.609  1.00 94.63           C  
ATOM   2513  CB  SER A 168       1.554 -11.465  -6.255  1.00 94.63           C  
ATOM   2514  HB2 SER A 168       1.477 -10.914  -5.318  1.00 94.63           H  
ATOM   2515  HB3 SER A 168       0.570 -11.514  -6.722  1.00 94.63           H  
ATOM   2516  O   SER A 168       4.762 -11.572  -6.871  1.00 94.63           O  
ATOM   2517  OG  SER A 168       2.014 -12.772  -5.997  1.00 94.63           O  
ATOM   2518  HG  SER A 168       2.769 -12.928  -6.570  1.00 94.63           H  
ATOM   2519  N   ALA A 169       4.151  -9.710  -5.763  1.00 95.10           N  
ATOM   2520  H   ALA A 169       3.406  -9.048  -5.598  1.00 95.10           H  
ATOM   2521  CA  ALA A 169       5.307  -9.648  -4.887  1.00 95.10           C  
ATOM   2522  HA  ALA A 169       5.753 -10.641  -4.826  1.00 95.10           H  
ATOM   2523  C   ALA A 169       4.871  -9.256  -3.479  1.00 95.10           C  
ATOM   2524  CB  ALA A 169       6.353  -8.695  -5.459  1.00 95.10           C  
ATOM   2525  HB1 ALA A 169       5.952  -7.683  -5.508  1.00 95.10           H  
ATOM   2526  HB2 ALA A 169       6.644  -9.028  -6.455  1.00 95.10           H  
ATOM   2527  HB3 ALA A 169       7.229  -8.699  -4.810  1.00 95.10           H  
ATOM   2528  O   ALA A 169       3.933  -8.479  -3.307  1.00 95.10           O  
ATOM   2529  N   SER A 170       5.544  -9.816  -2.479  1.00 95.38           N  
ATOM   2530  H   SER A 170       6.341 -10.392  -2.712  1.00 95.38           H  
ATOM   2531  CA  SER A 170       5.339  -9.496  -1.071  1.00 95.38           C  
ATOM   2532  HA  SER A 170       4.566  -8.731  -0.991  1.00 95.38           H  
ATOM   2533  C   SER A 170       6.615  -8.935  -0.460  1.00 95.38           C  
ATOM   2534  CB  SER A 170       4.868 -10.712  -0.273  1.00 95.38           C  
ATOM   2535  HB2 SER A 170       4.625 -10.399   0.743  1.00 95.38           H  
ATOM   2536  HB3 SER A 170       5.670 -11.449  -0.228  1.00 95.38           H  
ATOM   2537  O   SER A 170       7.718  -9.382  -0.775  1.00 95.38           O  
ATOM   2538  OG  SER A 170       3.726 -11.291  -0.874  1.00 95.38           O  
ATOM   2539  HG  SER A 170       3.999 -11.536  -1.760  1.00 95.38           H  
ATOM   2540  N   TRP A 171       6.445  -7.995   0.460  1.00 95.40           N  
ATOM   2541  H   TRP A 171       5.501  -7.685   0.642  1.00 95.40           H  
ATOM   2542  CA  TRP A 171       7.489  -7.380   1.271  1.00 95.40           C  
ATOM   2543  HA  TRP A 171       8.449  -7.864   1.092  1.00 95.40           H  
ATOM   2544  C   TRP A 171       7.090  -7.578   2.733  1.00 95.40           C  
ATOM   2545  CB  TRP A 171       7.602  -5.897   0.886  1.00 95.40           C  
ATOM   2546  HB2 TRP A 171       8.378  -5.438   1.499  1.00 95.40           H  
ATOM   2547  HB3 TRP A 171       6.664  -5.395   1.121  1.00 95.40           H  
ATOM   2548  O   TRP A 171       6.018  -7.112   3.127  1.00 95.40           O  
ATOM   2549  CG  TRP A 171       7.919  -5.639  -0.560  1.00 95.40           C  
ATOM   2550  CD1 TRP A 171       9.150  -5.470  -1.078  1.00 95.40           C  
ATOM   2551  HD1 TRP A 171      10.054  -5.489  -0.487  1.00 95.40           H  
ATOM   2552  CD2 TRP A 171       7.015  -5.517  -1.697  1.00 95.40           C  
ATOM   2553  CE2 TRP A 171       7.789  -5.300  -2.879  1.00 95.40           C  
ATOM   2554  CE3 TRP A 171       5.617  -5.552  -1.846  1.00 95.40           C  
ATOM   2555  HE3 TRP A 171       4.999  -5.708  -0.974  1.00 95.40           H  
ATOM   2556  NE1 TRP A 171       9.091  -5.290  -2.444  1.00 95.40           N  
ATOM   2557  HE1 TRP A 171       9.892  -5.123  -3.036  1.00 95.40           H  
ATOM   2558  CH2 TRP A 171       5.814  -5.155  -4.254  1.00 95.40           C  
ATOM   2559  HH2 TRP A 171       5.354  -5.017  -5.221  1.00 95.40           H  
ATOM   2560  CZ2 TRP A 171       7.211  -5.121  -4.142  1.00 95.40           C  
ATOM   2561  HZ2 TRP A 171       7.830  -4.953  -5.011  1.00 95.40           H  
ATOM   2562  CZ3 TRP A 171       5.030  -5.369  -3.106  1.00 95.40           C  
ATOM   2563  HZ3 TRP A 171       3.952  -5.387  -3.178  1.00 95.40           H  
ATOM   2564  N   GLY A 172       7.872  -8.332   3.517  1.00 82.45           N  
ATOM   2565  H   GLY A 172       8.754  -8.681   3.171  1.00 82.45           H  
ATOM   2566  CA  GLY A 172       7.388  -8.710   4.852  1.00 82.45           C  
ATOM   2567  HA2 GLY A 172       7.493  -7.847   5.510  1.00 82.45           H  
ATOM   2568  HA3 GLY A 172       6.321  -8.917   4.768  1.00 82.45           H  
ATOM   2569  C   GLY A 172       7.995  -9.919   5.575  1.00 82.45           C  
ATOM   2570  O   GLY A 172       7.258 -10.667   6.207  1.00 82.45           O  
ATOM   2571  N   ASN A 173       9.315 -10.131   5.558  1.00 81.34           N  
ATOM   2572  H   ASN A 173       9.907  -9.497   5.040  1.00 81.34           H  
ATOM   2573  CA  ASN A 173       9.941 -10.982   6.597  1.00 81.34           C  
ATOM   2574  HA  ASN A 173       9.261 -11.792   6.860  1.00 81.34           H  
ATOM   2575  C   ASN A 173      10.194 -10.191   7.892  1.00 81.34           C  
ATOM   2576  CB  ASN A 173      11.237 -11.621   6.083  1.00 81.34           C  
ATOM   2577  HB2 ASN A 173      11.693 -12.180   6.900  1.00 81.34           H  
ATOM   2578  HB3 ASN A 173      11.935 -10.838   5.785  1.00 81.34           H  
ATOM   2579  O   ASN A 173      10.544 -10.741   8.934  1.00 81.34           O  
ATOM   2580  CG  ASN A 173      11.024 -12.594   4.940  1.00 81.34           C  
ATOM   2581  ND2 ASN A 173      12.090 -13.058   4.334  1.00 81.34           N  
ATOM   2582 HD21 ASN A 173      11.913 -13.761   3.631  1.00 81.34           H  
ATOM   2583 HD22 ASN A 173      13.013 -12.853   4.691  1.00 81.34           H  
ATOM   2584  OD1 ASN A 173       9.928 -12.965   4.567  1.00 81.34           O  
ATOM   2585  N   SER A 174      10.032  -8.875   7.816  1.00 84.06           N  
ATOM   2586  H   SER A 174       9.798  -8.489   6.913  1.00 84.06           H  
ATOM   2587  CA  SER A 174       9.880  -7.969   8.942  1.00 84.06           C  
ATOM   2588  HA  SER A 174       9.525  -8.539   9.800  1.00 84.06           H  
ATOM   2589  C   SER A 174       8.841  -6.910   8.568  1.00 84.06           C  
ATOM   2590  CB  SER A 174      11.214  -7.313   9.296  1.00 84.06           C  
ATOM   2591  HB2 SER A 174      11.565  -6.719   8.452  1.00 84.06           H  
ATOM   2592  HB3 SER A 174      11.095  -6.652  10.154  1.00 84.06           H  
ATOM   2593  O   SER A 174       8.648  -6.661   7.374  1.00 84.06           O  
ATOM   2594  OG  SER A 174      12.157  -8.315   9.618  1.00 84.06           O  
ATOM   2595  HG  SER A 174      11.717  -9.168   9.570  1.00 84.06           H  
ATOM   2596  N   PRO A 175       8.189  -6.291   9.566  1.00 87.22           N  
ATOM   2597  CA  PRO A 175       7.219  -5.219   9.373  1.00 87.22           C  
ATOM   2598  HA  PRO A 175       6.246  -5.646   9.129  1.00 87.22           H  
ATOM   2599  C   PRO A 175       7.630  -4.200   8.307  1.00 87.22           C  
ATOM   2600  CB  PRO A 175       7.179  -4.552  10.747  1.00 87.22           C  
ATOM   2601  HB2 PRO A 175       6.292  -3.937  10.900  1.00 87.22           H  
ATOM   2602  HB3 PRO A 175       8.052  -3.912  10.875  1.00 87.22           H  
ATOM   2603  O   PRO A 175       8.720  -3.630   8.392  1.00 87.22           O  
ATOM   2604  CG  PRO A 175       7.314  -5.738  11.701  1.00 87.22           C  
ATOM   2605  HG2 PRO A 175       6.410  -6.346  11.744  1.00 87.22           H  
ATOM   2606  HG3 PRO A 175       7.633  -5.431  12.697  1.00 87.22           H  
ATOM   2607  CD  PRO A 175       8.380  -6.550  10.991  1.00 87.22           C  
ATOM   2608  HD2 PRO A 175       8.256  -7.606  11.231  1.00 87.22           H  
ATOM   2609  HD3 PRO A 175       9.363  -6.199  11.305  1.00 87.22           H  
ATOM   2610  N   VAL A 176       6.753  -3.940   7.335  1.00 95.12           N  
ATOM   2611  H   VAL A 176       5.881  -4.448   7.294  1.00 95.12           H  
ATOM   2612  CA  VAL A 176       6.915  -2.775   6.458  1.00 95.12           C  
ATOM   2613  HA  VAL A 176       7.943  -2.751   6.096  1.00 95.12           H  
ATOM   2614  C   VAL A 176       6.660  -1.521   7.287  1.00 95.12           C  
ATOM   2615  CB  VAL A 176       5.977  -2.828   5.239  1.00 95.12           C  
ATOM   2616  HB  VAL A 176       4.941  -2.830   5.578  1.00 95.12           H  
ATOM   2617  O   VAL A 176       5.647  -1.434   7.981  1.00 95.12           O  
ATOM   2618  CG1 VAL A 176       6.183  -1.617   4.317  1.00 95.12           C  
ATOM   2619 HG11 VAL A 176       5.527  -1.698   3.450  1.00 95.12           H  
ATOM   2620 HG12 VAL A 176       7.220  -1.568   3.985  1.00 95.12           H  
ATOM   2621 HG13 VAL A 176       5.930  -0.694   4.839  1.00 95.12           H  
ATOM   2622  CG2 VAL A 176       6.221  -4.103   4.421  1.00 95.12           C  
ATOM   2623 HG21 VAL A 176       5.625  -4.084   3.509  1.00 95.12           H  
ATOM   2624 HG22 VAL A 176       7.274  -4.198   4.156  1.00 95.12           H  
ATOM   2625 HG23 VAL A 176       5.925  -4.978   5.001  1.00 95.12           H  
ATOM   2626  N   THR A 177       7.564  -0.549   7.210  1.00 94.81           N  
ATOM   2627  H   THR A 177       8.388  -0.694   6.644  1.00 94.81           H  
ATOM   2628  CA  THR A 177       7.428   0.749   7.874  1.00 94.81           C  
ATOM   2629  HA  THR A 177       6.443   0.809   8.336  1.00 94.81           H  
ATOM   2630  C   THR A 177       7.505   1.881   6.863  1.00 94.81           C  
ATOM   2631  CB  THR A 177       8.433   0.940   9.018  1.00 94.81           C  
ATOM   2632  HB  THR A 177       8.258   1.912   9.479  1.00 94.81           H  
ATOM   2633  O   THR A 177       8.276   1.831   5.905  1.00 94.81           O  
ATOM   2634  CG2 THR A 177       8.296  -0.136  10.095  1.00 94.81           C  
ATOM   2635 HG21 THR A 177       8.570  -1.112   9.696  1.00 94.81           H  
ATOM   2636 HG22 THR A 177       8.938   0.106  10.942  1.00 94.81           H  
ATOM   2637 HG23 THR A 177       7.263  -0.173  10.441  1.00 94.81           H  
ATOM   2638  OG1 THR A 177       9.760   0.883   8.567  1.00 94.81           O  
ATOM   2639  HG1 THR A 177      10.279   0.504   9.281  1.00 94.81           H  
ATOM   2640  N   VAL A 178       6.682   2.906   7.068  1.00 95.75           N  
ATOM   2641  H   VAL A 178       6.009   2.856   7.819  1.00 95.75           H  
ATOM   2642  CA  VAL A 178       6.715   4.156   6.305  1.00 95.75           C  
ATOM   2643  HA  VAL A 178       7.583   4.168   5.647  1.00 95.75           H  
ATOM   2644  C   VAL A 178       6.872   5.291   7.302  1.00 95.75           C  
ATOM   2645  CB  VAL A 178       5.457   4.297   5.431  1.00 95.75           C  
ATOM   2646  HB  VAL A 178       4.567   4.143   6.041  1.00 95.75           H  
ATOM   2647  O   VAL A 178       6.096   5.394   8.252  1.00 95.75           O  
ATOM   2648  CG1 VAL A 178       5.354   5.671   4.765  1.00 95.75           C  
ATOM   2649 HG11 VAL A 178       4.481   5.706   4.113  1.00 95.75           H  
ATOM   2650 HG12 VAL A 178       5.241   6.449   5.519  1.00 95.75           H  
ATOM   2651 HG13 VAL A 178       6.250   5.860   4.173  1.00 95.75           H  
ATOM   2652  CG2 VAL A 178       5.497   3.238   4.319  1.00 95.75           C  
ATOM   2653 HG21 VAL A 178       4.670   3.375   3.623  1.00 95.75           H  
ATOM   2654 HG22 VAL A 178       5.436   2.238   4.747  1.00 95.75           H  
ATOM   2655 HG23 VAL A 178       6.428   3.336   3.760  1.00 95.75           H  
ATOM   2656  N   GLN A 179       7.905   6.112   7.128  1.00 95.88           N  
ATOM   2657  H   GLN A 179       8.529   5.944   6.351  1.00 95.88           H  
ATOM   2658  CA  GLN A 179       8.186   7.219   8.043  1.00 95.88           C  
ATOM   2659  HA  GLN A 179       8.036   6.863   9.062  1.00 95.88           H  
ATOM   2660  C   GLN A 179       7.212   8.394   7.852  1.00 95.88           C  
ATOM   2661  CB  GLN A 179       9.656   7.642   7.921  1.00 95.88           C  
ATOM   2662  HB2 GLN A 179       9.870   7.966   6.902  1.00 95.88           H  
ATOM   2663  HB3 GLN A 179       9.820   8.479   8.601  1.00 95.88           H  
ATOM   2664  O   GLN A 179       6.381   8.395   6.949  1.00 95.88           O  
ATOM   2665  CG  GLN A 179      10.620   6.510   8.322  1.00 95.88           C  
ATOM   2666  HG2 GLN A 179      10.285   6.070   9.261  1.00 95.88           H  
ATOM   2667  HG3 GLN A 179      10.612   5.731   7.559  1.00 95.88           H  
ATOM   2668  CD  GLN A 179      12.055   6.987   8.515  1.00 95.88           C  
ATOM   2669  NE2 GLN A 179      12.960   6.135   8.928  1.00 95.88           N  
ATOM   2670 HE21 GLN A 179      12.747   5.151   9.006  1.00 95.88           H  
ATOM   2671 HE22 GLN A 179      13.907   6.485   8.905  1.00 95.88           H  
ATOM   2672  OE1 GLN A 179      12.392   8.137   8.328  1.00 95.88           O  
ATOM   2673  N   SER A 180       7.296   9.398   8.723  1.00 95.26           N  
ATOM   2674  H   SER A 180       8.002   9.368   9.445  1.00 95.26           H  
ATOM   2675  CA  SER A 180       6.458  10.598   8.647  1.00 95.26           C  
ATOM   2676  HA  SER A 180       5.427  10.289   8.473  1.00 95.26           H  
ATOM   2677  C   SER A 180       6.866  11.532   7.496  1.00 95.26           C  
ATOM   2678  CB  SER A 180       6.506  11.330   9.993  1.00 95.26           C  
ATOM   2679  HB2 SER A 180       5.790  12.152   9.989  1.00 95.26           H  
ATOM   2680  HB3 SER A 180       6.227  10.637  10.787  1.00 95.26           H  
ATOM   2681  O   SER A 180       7.916  11.362   6.864  1.00 95.26           O  
ATOM   2682  OG  SER A 180       7.807  11.837  10.245  1.00 95.26           O  
ATOM   2683  HG  SER A 180       7.815  12.185  11.140  1.00 95.26           H  
ATOM   2684  N   ALA A 181       6.070  12.584   7.274  1.00 96.39           N  
ATOM   2685  H   ALA A 181       5.182  12.629   7.754  1.00 96.39           H  
ATOM   2686  CA  ALA A 181       6.353  13.640   6.299  1.00 96.39           C  
ATOM   2687  HA  ALA A 181       6.292  13.215   5.297  1.00 96.39           H  
ATOM   2688  C   ALA A 181       7.750  14.272   6.466  1.00 96.39           C  
ATOM   2689  CB  ALA A 181       5.270  14.715   6.444  1.00 96.39           C  
ATOM   2690  HB1 ALA A 181       5.379  15.452   5.648  1.00 96.39           H  
ATOM   2691  HB2 ALA A 181       4.279  14.269   6.371  1.00 96.39           H  
ATOM   2692  HB3 ALA A 181       5.358  15.217   7.408  1.00 96.39           H  
ATOM   2693  O   ALA A 181       8.407  14.579   5.472  1.00 96.39           O  
ATOM   2694  N   ALA A 182       8.242  14.405   7.707  1.00 97.04           N  
ATOM   2695  H   ALA A 182       7.669  14.096   8.480  1.00 97.04           H  
ATOM   2696  CA  ALA A 182       9.568  14.958   8.005  1.00 97.04           C  
ATOM   2697  HA  ALA A 182       9.621  15.974   7.616  1.00 97.04           H  
ATOM   2698  C   ALA A 182      10.714  14.159   7.358  1.00 97.04           C  
ATOM   2699  CB  ALA A 182       9.738  15.004   9.529  1.00 97.04           C  
ATOM   2700  HB1 ALA A 182       8.947  15.608   9.975  1.00 97.04           H  
ATOM   2701  HB2 ALA A 182      10.702  15.453   9.771  1.00 97.04           H  
ATOM   2702  HB3 ALA A 182       9.706  13.996   9.941  1.00 97.04           H  
ATOM   2703  O   ALA A 182      11.756  14.721   7.034  1.00 97.04           O  
ATOM   2704  N   ASN A 183      10.495  12.863   7.122  1.00 97.99           N  
ATOM   2705  H   ASN A 183       9.592  12.482   7.366  1.00 97.99           H  
ATOM   2706  CA  ASN A 183      11.435  11.971   6.450  1.00 97.99           C  
ATOM   2707  HA  ASN A 183      12.371  12.501   6.274  1.00 97.99           H  
ATOM   2708  C   ASN A 183      10.923  11.530   5.072  1.00 97.99           C  
ATOM   2709  CB  ASN A 183      11.748  10.786   7.359  1.00 97.99           C  
ATOM   2710  HB2 ASN A 183      10.834  10.220   7.540  1.00 97.99           H  
ATOM   2711  HB3 ASN A 183      12.461  10.139   6.849  1.00 97.99           H  
ATOM   2712  O   ASN A 183      11.268  10.449   4.591  1.00 97.99           O  
ATOM   2713  CG  ASN A 183      12.378  11.191   8.674  1.00 97.99           C  
ATOM   2714  ND2 ASN A 183      11.636  11.157   9.758  1.00 97.99           N  
ATOM   2715 HD21 ASN A 183      10.684  10.824   9.711  1.00 97.99           H  
ATOM   2716 HD22 ASN A 183      12.111  11.409  10.613  1.00 97.99           H  
ATOM   2717  OD1 ASN A 183      13.527  11.587   8.745  1.00 97.99           O  
ATOM   2718  N   LYS A 184      10.074  12.353   4.437  1.00 98.07           N  
ATOM   2719  H   LYS A 184       9.794  13.199   4.913  1.00 98.07           H  
ATOM   2720  CA  LYS A 184       9.608  12.165   3.052  1.00 98.07           C  
ATOM   2721  HA  LYS A 184       8.823  12.896   2.857  1.00 98.07           H  
ATOM   2722  C   LYS A 184       8.974  10.786   2.819  1.00 98.07           C  
ATOM   2723  CB  LYS A 184      10.773  12.449   2.091  1.00 98.07           C  
ATOM   2724  HB2 LYS A 184      11.532  11.682   2.248  1.00 98.07           H  
ATOM   2725  HB3 LYS A 184      10.421  12.367   1.063  1.00 98.07           H  
ATOM   2726  O   LYS A 184       9.118  10.192   1.748  1.00 98.07           O  
ATOM   2727  CG  LYS A 184      11.428  13.827   2.273  1.00 98.07           C  
ATOM   2728  HG2 LYS A 184      11.570  14.072   3.325  1.00 98.07           H  
ATOM   2729  HG3 LYS A 184      10.788  14.583   1.817  1.00 98.07           H  
ATOM   2730  CD  LYS A 184      12.801  13.819   1.598  1.00 98.07           C  
ATOM   2731  HD2 LYS A 184      12.694  13.411   0.593  1.00 98.07           H  
ATOM   2732  HD3 LYS A 184      13.480  13.171   2.151  1.00 98.07           H  
ATOM   2733  CE  LYS A 184      13.378  15.238   1.545  1.00 98.07           C  
ATOM   2734  HE2 LYS A 184      12.546  15.942   1.529  1.00 98.07           H  
ATOM   2735  HE3 LYS A 184      13.968  15.423   2.442  1.00 98.07           H  
ATOM   2736  NZ  LYS A 184      14.184  15.432   0.315  1.00 98.07           N  
ATOM   2737  HZ1 LYS A 184      14.921  14.747   0.229  1.00 98.07           H  
ATOM   2738  HZ2 LYS A 184      13.567  15.317  -0.476  1.00 98.07           H  
ATOM   2739  HZ3 LYS A 184      14.554  16.370   0.251  1.00 98.07           H  
ATOM   2740  N   TYR A 185       8.310  10.268   3.854  1.00 97.97           N  
ATOM   2741  H   TYR A 185       8.244  10.823   4.695  1.00 97.97           H  
ATOM   2742  CA  TYR A 185       7.665   8.959   3.866  1.00 97.97           C  
ATOM   2743  HA  TYR A 185       7.391   8.764   4.903  1.00 97.97           H  
ATOM   2744  C   TYR A 185       8.583   7.796   3.476  1.00 97.97           C  
ATOM   2745  CB  TYR A 185       6.357   9.003   3.066  1.00 97.97           C  
ATOM   2746  HB2 TYR A 185       5.856   8.038   3.139  1.00 97.97           H  
ATOM   2747  HB3 TYR A 185       6.580   9.173   2.012  1.00 97.97           H  
ATOM   2748  O   TYR A 185       8.134   6.866   2.822  1.00 97.97           O  
ATOM   2749  CG  TYR A 185       5.397  10.062   3.555  1.00 97.97           C  
ATOM   2750  CD1 TYR A 185       4.582   9.811   4.677  1.00 97.97           C  
ATOM   2751  HD1 TYR A 185       4.640   8.861   5.188  1.00 97.97           H  
ATOM   2752  CD2 TYR A 185       5.319  11.294   2.886  1.00 97.97           C  
ATOM   2753  HD2 TYR A 185       5.936  11.481   2.019  1.00 97.97           H  
ATOM   2754  CE1 TYR A 185       3.661  10.783   5.112  1.00 97.97           C  
ATOM   2755  HE1 TYR A 185       3.009  10.593   5.953  1.00 97.97           H  
ATOM   2756  CE2 TYR A 185       4.408  12.267   3.322  1.00 97.97           C  
ATOM   2757  HE2 TYR A 185       4.318  13.211   2.805  1.00 97.97           H  
ATOM   2758  OH  TYR A 185       2.692  12.970   4.801  1.00 97.97           O  
ATOM   2759  HH  TYR A 185       2.098  12.706   5.508  1.00 97.97           H  
ATOM   2760  CZ  TYR A 185       3.571  12.011   4.424  1.00 97.97           C  
ATOM   2761  N   GLN A 186       9.864   7.820   3.858  1.00 97.88           N  
ATOM   2762  H   GLN A 186      10.223   8.635   4.333  1.00 97.88           H  
ATOM   2763  CA  GLN A 186      10.791   6.734   3.531  1.00 97.88           C  
ATOM   2764  HA  GLN A 186      10.972   6.770   2.457  1.00 97.88           H  
ATOM   2765  C   GLN A 186      10.206   5.355   3.881  1.00 97.88           C  
ATOM   2766  CB  GLN A 186      12.127   6.954   4.251  1.00 97.88           C  
ATOM   2767  HB2 GLN A 186      12.504   7.950   4.020  1.00 97.88           H  
ATOM   2768  HB3 GLN A 186      11.977   6.885   5.329  1.00 97.88           H  
ATOM   2769  O   GLN A 186       9.837   5.110   5.034  1.00 97.88           O  
ATOM   2770  CG  GLN A 186      13.169   5.917   3.809  1.00 97.88           C  
ATOM   2771  HG2 GLN A 186      12.839   4.911   4.067  1.00 97.88           H  
ATOM   2772  HG3 GLN A 186      13.283   5.977   2.727  1.00 97.88           H  
ATOM   2773  CD  GLN A 186      14.513   6.154   4.481  1.00 97.88           C  
ATOM   2774  NE2 GLN A 186      15.563   6.382   3.726  1.00 97.88           N  
ATOM   2775 HE21 GLN A 186      16.429   6.565   4.212  1.00 97.88           H  
ATOM   2776 HE22 GLN A 186      15.494   6.323   2.720  1.00 97.88           H  
ATOM   2777  OE1 GLN A 186      14.647   6.119   5.692  1.00 97.88           O  
ATOM   2778  N   ILE A 187      10.141   4.459   2.891  1.00 96.80           N  
ATOM   2779  H   ILE A 187      10.458   4.737   1.973  1.00 96.80           H  
ATOM   2780  CA  ILE A 187       9.668   3.085   3.070  1.00 96.80           C  
ATOM   2781  HA  ILE A 187       8.977   3.095   3.913  1.00 96.80           H  
ATOM   2782  C   ILE A 187      10.828   2.165   3.438  1.00 96.80           C  
ATOM   2783  CB  ILE A 187       8.861   2.587   1.850  1.00 96.80           C  
ATOM   2784  HB  ILE A 187       8.095   3.334   1.643  1.00 96.80           H  
ATOM   2785  O   ILE A 187      11.894   2.212   2.827  1.00 96.80           O  
ATOM   2786  CG1 ILE A 187       8.151   1.267   2.217  1.00 96.80           C  
ATOM   2787 HG12 ILE A 187       8.887   0.470   2.325  1.00 96.80           H  
ATOM   2788 HG13 ILE A 187       7.648   1.386   3.176  1.00 96.80           H  
ATOM   2789  CG2 ILE A 187       9.709   2.406   0.576  1.00 96.80           C  
ATOM   2790 HG21 ILE A 187       9.059   2.240  -0.283  1.00 96.80           H  
ATOM   2791 HG22 ILE A 187      10.395   1.566   0.679  1.00 96.80           H  
ATOM   2792 HG23 ILE A 187      10.287   3.309   0.378  1.00 96.80           H  
ATOM   2793  CD1 ILE A 187       7.100   0.828   1.196  1.00 96.80           C  
ATOM   2794 HD11 ILE A 187       7.573   0.547   0.255  1.00 96.80           H  
ATOM   2795 HD12 ILE A 187       6.571  -0.035   1.601  1.00 96.80           H  
ATOM   2796 HD13 ILE A 187       6.387   1.634   1.025  1.00 96.80           H  
ATOM   2797  N   SER A 188      10.627   1.305   4.431  1.00 95.54           N  
ATOM   2798  H   SER A 188       9.749   1.349   4.928  1.00 95.54           H  
ATOM   2799  CA  SER A 188      11.593   0.295   4.857  1.00 95.54           C  
ATOM   2800  HA  SER A 188      12.369   0.189   4.099  1.00 95.54           H  
ATOM   2801  C   SER A 188      10.917  -1.057   5.030  1.00 95.54           C  
ATOM   2802  CB  SER A 188      12.275   0.714   6.158  1.00 95.54           C  
ATOM   2803  HB2 SER A 188      12.940  -0.080   6.497  1.00 95.54           H  
ATOM   2804  HB3 SER A 188      11.520   0.896   6.923  1.00 95.54           H  
ATOM   2805  O   SER A 188       9.799  -1.162   5.527  1.00 95.54           O  
ATOM   2806  OG  SER A 188      13.024   1.890   5.948  1.00 95.54           O  
ATOM   2807  HG  SER A 188      12.428   2.555   5.595  1.00 95.54           H  
ATOM   2808  N   PHE A 189      11.607  -2.108   4.611  1.00 94.92           N  
ATOM   2809  H   PHE A 189      12.496  -1.944   4.160  1.00 94.92           H  
ATOM   2810  CA  PHE A 189      11.186  -3.493   4.785  1.00 94.92           C  
ATOM   2811  HA  PHE A 189      10.726  -3.607   5.767  1.00 94.92           H  
ATOM   2812  C   PHE A 189      12.401  -4.418   4.716  1.00 94.92           C  
ATOM   2813  CB  PHE A 189      10.146  -3.862   3.714  1.00 94.92           C  
ATOM   2814  HB2 PHE A 189       9.866  -4.910   3.824  1.00 94.92           H  
ATOM   2815  HB3 PHE A 189       9.252  -3.268   3.901  1.00 94.92           H  
ATOM   2816  O   PHE A 189      13.458  -4.048   4.193  1.00 94.92           O  
ATOM   2817  CG  PHE A 189      10.592  -3.612   2.287  1.00 94.92           C  
ATOM   2818  CD1 PHE A 189      10.177  -2.444   1.622  1.00 94.92           C  
ATOM   2819  HD1 PHE A 189       9.525  -1.743   2.122  1.00 94.92           H  
ATOM   2820  CD2 PHE A 189      11.450  -4.519   1.636  1.00 94.92           C  
ATOM   2821  HD2 PHE A 189      11.773  -5.418   2.140  1.00 94.92           H  
ATOM   2822  CE1 PHE A 189      10.605  -2.187   0.310  1.00 94.92           C  
ATOM   2823  HE1 PHE A 189      10.279  -1.289  -0.194  1.00 94.92           H  
ATOM   2824  CE2 PHE A 189      11.909  -4.244   0.336  1.00 94.92           C  
ATOM   2825  HE2 PHE A 189      12.575  -4.933  -0.161  1.00 94.92           H  
ATOM   2826  CZ  PHE A 189      11.458  -3.096  -0.339  1.00 94.92           C  
ATOM   2827  HZ  PHE A 189      11.772  -2.913  -1.356  1.00 94.92           H  
ATOM   2828  N   TYR A 190      12.226  -5.643   5.202  1.00 93.46           N  
ATOM   2829  H   TYR A 190      11.328  -5.881   5.598  1.00 93.46           H  
ATOM   2830  CA  TYR A 190      13.200  -6.718   5.063  1.00 93.46           C  
ATOM   2831  HA  TYR A 190      13.966  -6.421   4.346  1.00 93.46           H  
ATOM   2832  C   TYR A 190      12.520  -7.975   4.530  1.00 93.46           C  
ATOM   2833  CB  TYR A 190      13.893  -6.986   6.400  1.00 93.46           C  
ATOM   2834  HB2 TYR A 190      14.367  -6.068   6.749  1.00 93.46           H  
ATOM   2835  HB3 TYR A 190      13.145  -7.276   7.137  1.00 93.46           H  
ATOM   2836  O   TYR A 190      11.419  -8.326   4.956  1.00 93.46           O  
ATOM   2837  CG  TYR A 190      14.937  -8.078   6.318  1.00 93.46           C  
ATOM   2838  CD1 TYR A 190      14.605  -9.398   6.678  1.00 93.46           C  
ATOM   2839  HD1 TYR A 190      13.619  -9.620   7.060  1.00 93.46           H  
ATOM   2840  CD2 TYR A 190      16.234  -7.775   5.862  1.00 93.46           C  
ATOM   2841  HD2 TYR A 190      16.489  -6.759   5.599  1.00 93.46           H  
ATOM   2842  CE1 TYR A 190      15.570 -10.418   6.579  1.00 93.46           C  
ATOM   2843  HE1 TYR A 190      15.336 -11.430   6.878  1.00 93.46           H  
ATOM   2844  CE2 TYR A 190      17.205  -8.790   5.774  1.00 93.46           C  
ATOM   2845  HE2 TYR A 190      18.205  -8.554   5.441  1.00 93.46           H  
ATOM   2846  OH  TYR A 190      17.803 -11.100   6.059  1.00 93.46           O  
ATOM   2847  HH  TYR A 190      18.665 -10.770   5.796  1.00 93.46           H  
ATOM   2848  CZ  TYR A 190      16.873 -10.114   6.135  1.00 93.46           C  
ATOM   2849  N   GLY A 191      13.202  -8.663   3.616  1.00 92.37           N  
ATOM   2850  H   GLY A 191      14.123  -8.332   3.367  1.00 92.37           H  
ATOM   2851  CA  GLY A 191      12.698  -9.862   2.964  1.00 92.37           C  
ATOM   2852  HA2 GLY A 191      13.532 -10.386   2.497  1.00 92.37           H  
ATOM   2853  HA3 GLY A 191      12.254 -10.528   3.704  1.00 92.37           H  
ATOM   2854  C   GLY A 191      11.630  -9.570   1.917  1.00 92.37           C  
ATOM   2855  O   GLY A 191      10.727  -8.754   2.104  1.00 92.37           O  
ATOM   2856  N   THR A 192      11.758 -10.261   0.793  1.00 94.01           N  
ATOM   2857  H   THR A 192      12.435 -11.010   0.746  1.00 94.01           H  
ATOM   2858  CA  THR A 192      10.842 -10.141  -0.336  1.00 94.01           C  
ATOM   2859  HA  THR A 192       9.888  -9.757   0.026  1.00 94.01           H  
ATOM   2860  C   THR A 192      10.593 -11.514  -0.927  1.00 94.01           C  
ATOM   2861  CB  THR A 192      11.368  -9.176  -1.408  1.00 94.01           C  
ATOM   2862  HB  THR A 192      10.669  -9.153  -2.244  1.00 94.01           H  
ATOM   2863  O   THR A 192      11.474 -12.374  -0.896  1.00 94.01           O  
ATOM   2864  CG2 THR A 192      11.552  -7.765  -0.873  1.00 94.01           C  
ATOM   2865 HG21 THR A 192      12.429  -7.701  -0.229  1.00 94.01           H  
ATOM   2866 HG22 THR A 192      10.669  -7.505  -0.288  1.00 94.01           H  
ATOM   2867 HG23 THR A 192      11.661  -7.071  -1.707  1.00 94.01           H  
ATOM   2868  OG1 THR A 192      12.644  -9.564  -1.853  1.00 94.01           O  
ATOM   2869  HG1 THR A 192      13.140  -9.843  -1.080  1.00 94.01           H  
ATOM   2870  N   SER A 193       9.398 -11.718  -1.456  1.00 92.85           N  
ATOM   2871  H   SER A 193       8.709 -10.982  -1.408  1.00 92.85           H  
ATOM   2872  CA  SER A 193       9.049 -12.905  -2.225  1.00 92.85           C  
ATOM   2873  HA  SER A 193       9.962 -13.384  -2.578  1.00 92.85           H  
ATOM   2874  C   SER A 193       8.251 -12.494  -3.450  1.00 92.85           C  
ATOM   2875  CB  SER A 193       8.297 -13.923  -1.359  1.00 92.85           C  
ATOM   2876  HB2 SER A 193       8.089 -14.814  -1.951  1.00 92.85           H  
ATOM   2877  HB3 SER A 193       8.931 -14.206  -0.518  1.00 92.85           H  
ATOM   2878  O   SER A 193       7.608 -11.444  -3.468  1.00 92.85           O  
ATOM   2879  OG  SER A 193       7.080 -13.396  -0.867  1.00 92.85           O  
ATOM   2880  HG  SER A 193       6.719 -14.019  -0.232  1.00 92.85           H  
ATOM   2881  N   SER A 194       8.302 -13.311  -4.491  1.00 91.47           N  
ATOM   2882  H   SER A 194       8.846 -14.160  -4.447  1.00 91.47           H  
ATOM   2883  CA  SER A 194       7.489 -13.129  -5.685  1.00 91.47           C  
ATOM   2884  HA  SER A 194       6.656 -12.467  -5.449  1.00 91.47           H  
ATOM   2885  C   SER A 194       6.870 -14.449  -6.104  1.00 91.47           C  
ATOM   2886  CB  SER A 194       8.277 -12.464  -6.818  1.00 91.47           C  
ATOM   2887  HB2 SER A 194       7.700 -12.525  -7.740  1.00 91.47           H  
ATOM   2888  HB3 SER A 194       8.403 -11.411  -6.566  1.00 91.47           H  
ATOM   2889  O   SER A 194       7.404 -15.527  -5.844  1.00 91.47           O  
ATOM   2890  OG  SER A 194       9.554 -13.038  -7.026  1.00 91.47           O  
ATOM   2891  HG  SER A 194      10.201 -12.520  -6.542  1.00 91.47           H  
ATOM   2892  N   SER A 195       5.701 -14.351  -6.720  1.00 88.93           N  
ATOM   2893  H   SER A 195       5.314 -13.430  -6.872  1.00 88.93           H  
ATOM   2894  CA  SER A 195       4.992 -15.478  -7.307  1.00 88.93           C  
ATOM   2895  HA  SER A 195       5.721 -16.214  -7.644  1.00 88.93           H  
ATOM   2896  C   SER A 195       4.215 -14.994  -8.518  1.00 88.93           C  
ATOM   2897  CB  SER A 195       4.066 -16.165  -6.291  1.00 88.93           C  
ATOM   2898  HB2 SER A 195       4.686 -16.655  -5.541  1.00 88.93           H  
ATOM   2899  HB3 SER A 195       3.480 -16.931  -6.799  1.00 88.93           H  
ATOM   2900  O   SER A 195       3.583 -13.939  -8.470  1.00 88.93           O  
ATOM   2901  OG  SER A 195       3.195 -15.271  -5.626  1.00 88.93           O  
ATOM   2902  HG  SER A 195       2.557 -14.900  -6.239  1.00 88.93           H  
ATOM   2903  N   ALA A 196       4.236 -15.782  -9.585  1.00 87.34           N  
ATOM   2904  H   ALA A 196       4.774 -16.636  -9.560  1.00 87.34           H  
ATOM   2905  CA  ALA A 196       3.385 -15.603 -10.748  1.00 87.34           C  
ATOM   2906  HA  ALA A 196       2.706 -14.764 -10.597  1.00 87.34           H  
ATOM   2907  C   ALA A 196       2.544 -16.869 -10.915  1.00 87.34           C  
ATOM   2908  CB  ALA A 196       4.258 -15.300 -11.972  1.00 87.34           C  
ATOM   2909  HB1 ALA A 196       4.939 -16.130 -12.163  1.00 87.34           H  
ATOM   2910  HB2 ALA A 196       3.624 -15.159 -12.847  1.00 87.34           H  
ATOM   2911  HB3 ALA A 196       4.838 -14.393 -11.803  1.00 87.34           H  
ATOM   2912  O   ALA A 196       3.060 -17.979 -10.778  1.00 87.34           O  
ATOM   2913  N   SER A 197       1.249 -16.719 -11.180  1.00 83.66           N  
ATOM   2914  H   SER A 197       0.855 -15.792 -11.250  1.00 83.66           H  
ATOM   2915  CA  SER A 197       0.446 -17.851 -11.634  1.00 83.66           C  
ATOM   2916  HA  SER A 197       0.664 -18.714 -11.006  1.00 83.66           H  
ATOM   2917  C   SER A 197       0.821 -18.181 -13.078  1.00 83.66           C  
ATOM   2918  CB  SER A 197      -1.046 -17.553 -11.515  1.00 83.66           C  
ATOM   2919  HB2 SER A 197      -1.285 -17.251 -10.495  1.00 83.66           H  
ATOM   2920  HB3 SER A 197      -1.617 -18.447 -11.766  1.00 83.66           H  
ATOM   2921  O   SER A 197       0.923 -17.281 -13.910  1.00 83.66           O  
ATOM   2922  OG  SER A 197      -1.387 -16.521 -12.407  1.00 83.66           O  
ATOM   2923  HG  SER A 197      -1.058 -16.760 -13.277  1.00 83.66           H  
ATOM   2924  N   GLY A 198       0.991 -19.465 -13.384  1.00 70.91           N  
ATOM   2925  H   GLY A 198       0.965 -20.142 -12.635  1.00 70.91           H  
ATOM   2926  CA  GLY A 198       1.450 -19.914 -14.698  1.00 70.91           C  
ATOM   2927  HA2 GLY A 198       1.032 -19.272 -15.473  1.00 70.91           H  
ATOM   2928  HA3 GLY A 198       1.091 -20.928 -14.875  1.00 70.91           H  
ATOM   2929  C   GLY A 198       2.975 -19.911 -14.833  1.00 70.91           C  
ATOM   2930  O   GLY A 198       3.710 -19.622 -13.894  1.00 70.91           O  
ATOM   2931  N   SER A 199       3.468 -20.271 -16.015  1.00 58.85           N  
ATOM   2932  H   SER A 199       2.824 -20.532 -16.747  1.00 58.85           H  
ATOM   2933  CA  SER A 199       4.903 -20.472 -16.279  1.00 58.85           C  
ATOM   2934  HA  SER A 199       5.366 -20.847 -15.367  1.00 58.85           H  
ATOM   2935  C   SER A 199       5.656 -19.181 -16.630  1.00 58.85           C  
ATOM   2936  CB  SER A 199       5.091 -21.544 -17.359  1.00 58.85           C  
ATOM   2937  HB2 SER A 199       6.153 -21.752 -17.494  1.00 58.85           H  
ATOM   2938  HB3 SER A 199       4.680 -21.183 -18.302  1.00 58.85           H  
ATOM   2939  O   SER A 199       6.620 -19.215 -17.392  1.00 58.85           O  
ATOM   2940  OG  SER A 199       4.424 -22.735 -16.982  1.00 58.85           O  
ATOM   2941  HG  SER A 199       4.903 -23.138 -16.254  1.00 58.85           H  
ATOM   2942  N   TYR A 200       5.220 -18.033 -16.111  1.00 62.75           N  
ATOM   2943  H   TYR A 200       4.486 -18.061 -15.418  1.00 62.75           H  
ATOM   2944  CA  TYR A 200       5.848 -16.750 -16.415  1.00 62.75           C  
ATOM   2945  HA  TYR A 200       6.211 -16.774 -17.443  1.00 62.75           H  
ATOM   2946  C   TYR A 200       7.046 -16.490 -15.493  1.00 62.75           C  
ATOM   2947  CB  TYR A 200       4.817 -15.620 -16.331  1.00 62.75           C  
ATOM   2948  HB2 TYR A 200       5.316 -14.687 -16.594  1.00 62.75           H  
ATOM   2949  HB3 TYR A 200       4.464 -15.541 -15.303  1.00 62.75           H  
ATOM   2950  O   TYR A 200       6.908 -16.456 -14.272  1.00 62.75           O  
ATOM   2951  CG  TYR A 200       3.624 -15.761 -17.251  1.00 62.75           C  
ATOM   2952  CD1 TYR A 200       3.744 -15.462 -18.621  1.00 62.75           C  
ATOM   2953  HD1 TYR A 200       4.688 -15.121 -19.021  1.00 62.75           H  
ATOM   2954  CD2 TYR A 200       2.386 -16.170 -16.728  1.00 62.75           C  
ATOM   2955  HD2 TYR A 200       2.291 -16.384 -15.674  1.00 62.75           H  
ATOM   2956  CE1 TYR A 200       2.626 -15.575 -19.469  1.00 62.75           C  
ATOM   2957  HE1 TYR A 200       2.718 -15.324 -20.516  1.00 62.75           H  
ATOM   2958  CE2 TYR A 200       1.269 -16.297 -17.572  1.00 62.75           C  
ATOM   2959  HE2 TYR A 200       0.322 -16.629 -17.172  1.00 62.75           H  
ATOM   2960  OH  TYR A 200       0.297 -16.099 -19.753  1.00 62.75           O  
ATOM   2961  HH  TYR A 200       0.507 -15.847 -20.655  1.00 62.75           H  
ATOM   2962  CZ  TYR A 200       1.384 -15.994 -18.944  1.00 62.75           C  
ATOM   2963  N   SER A 201       8.220 -16.225 -16.070  1.00 67.43           N  
ATOM   2964  H   SER A 201       8.309 -16.360 -17.067  1.00 67.43           H  
ATOM   2965  CA  SER A 201       9.389 -15.695 -15.346  1.00 67.43           C  
ATOM   2966  HA  SER A 201       9.413 -16.134 -14.349  1.00 67.43           H  
ATOM   2967  C   SER A 201       9.276 -14.177 -15.161  1.00 67.43           C  
ATOM   2968  CB  SER A 201      10.696 -16.076 -16.052  1.00 67.43           C  
ATOM   2969  HB2 SER A 201      11.542 -15.720 -15.464  1.00 67.43           H  
ATOM   2970  HB3 SER A 201      10.732 -15.608 -17.036  1.00 67.43           H  
ATOM   2971  O   SER A 201      10.128 -13.418 -15.617  1.00 67.43           O  
ATOM   2972  OG  SER A 201      10.790 -17.478 -16.204  1.00 67.43           O  
ATOM   2973  HG  SER A 201      10.605 -17.899 -15.361  1.00 67.43           H  
ATOM   2974  N   VAL A 202       8.186 -13.725 -14.540  1.00 75.38           N  
ATOM   2975  H   VAL A 202       7.551 -14.404 -14.144  1.00 75.38           H  
ATOM   2976  CA  VAL A 202       7.864 -12.301 -14.357  1.00 75.38           C  
ATOM   2977  HA  VAL A 202       8.712 -11.706 -14.695  1.00 75.38           H  
ATOM   2978  C   VAL A 202       7.666 -11.988 -12.882  1.00 75.38           C  
ATOM   2979  CB  VAL A 202       6.648 -11.861 -15.196  1.00 75.38           C  
ATOM   2980  HB  VAL A 202       6.515 -10.787 -15.068  1.00 75.38           H  
ATOM   2981  O   VAL A 202       7.173 -12.816 -12.117  1.00 75.38           O  
ATOM   2982  CG1 VAL A 202       6.888 -12.124 -16.686  1.00 75.38           C  
ATOM   2983 HG11 VAL A 202       6.073 -11.701 -17.273  1.00 75.38           H  
ATOM   2984 HG12 VAL A 202       7.822 -11.655 -16.995  1.00 75.38           H  
ATOM   2985 HG13 VAL A 202       6.959 -13.193 -16.888  1.00 75.38           H  
ATOM   2986  CG2 VAL A 202       5.364 -12.560 -14.743  1.00 75.38           C  
ATOM   2987 HG21 VAL A 202       5.056 -12.149 -13.781  1.00 75.38           H  
ATOM   2988 HG22 VAL A 202       5.534 -13.627 -14.605  1.00 75.38           H  
ATOM   2989 HG23 VAL A 202       4.567 -12.403 -15.470  1.00 75.38           H  
ATOM   2990  N   SER A 203       8.068 -10.790 -12.465  1.00 83.82           N  
ATOM   2991  H   SER A 203       8.448 -10.126 -13.124  1.00 83.82           H  
ATOM   2992  CA  SER A 203       8.004 -10.388 -11.065  1.00 83.82           C  
ATOM   2993  HA  SER A 203       7.148 -10.865 -10.587  1.00 83.82           H  
ATOM   2994  C   SER A 203       7.858  -8.881 -10.937  1.00 83.82           C  
ATOM   2995  CB  SER A 203       9.273 -10.852 -10.349  1.00 83.82           C  
ATOM   2996  HB2 SER A 203       9.327 -11.940 -10.387  1.00 83.82           H  
ATOM   2997  HB3 SER A 203      10.150 -10.435 -10.844  1.00 83.82           H  
ATOM   2998  O   SER A 203       8.613  -8.124 -11.534  1.00 83.82           O  
ATOM   2999  OG  SER A 203       9.250 -10.432  -9.002  1.00 83.82           O  
ATOM   3000  HG  SER A 203       9.833 -11.020  -8.517  1.00 83.82           H  
ATOM   3001  N   VAL A 204       6.935  -8.447 -10.080  1.00 92.01           N  
ATOM   3002  H   VAL A 204       6.348  -9.136  -9.631  1.00 92.01           H  
ATOM   3003  CA  VAL A 204       6.764  -7.036  -9.693  1.00 92.01           C  
ATOM   3004  HA  VAL A 204       7.178  -6.415 -10.488  1.00 92.01           H  
ATOM   3005  C   VAL A 204       7.573  -6.673  -8.438  1.00 92.01           C  
ATOM   3006  CB  VAL A 204       5.271  -6.660  -9.584  1.00 92.01           C  
ATOM   3007  HB  VAL A 204       5.194  -5.616  -9.282  1.00 92.01           H  
ATOM   3008  O   VAL A 204       7.362  -5.633  -7.822  1.00 92.01           O  
ATOM   3009  CG1 VAL A 204       4.584  -6.790 -10.949  1.00 92.01           C  
ATOM   3010 HG11 VAL A 204       3.560  -6.420 -10.882  1.00 92.01           H  
ATOM   3011 HG12 VAL A 204       5.124  -6.195 -11.685  1.00 92.01           H  
ATOM   3012 HG13 VAL A 204       4.566  -7.829 -11.280  1.00 92.01           H  
ATOM   3013  CG2 VAL A 204       4.511  -7.516  -8.562  1.00 92.01           C  
ATOM   3014 HG21 VAL A 204       4.543  -8.572  -8.829  1.00 92.01           H  
ATOM   3015 HG22 VAL A 204       3.469  -7.196  -8.528  1.00 92.01           H  
ATOM   3016 HG23 VAL A 204       4.941  -7.367  -7.571  1.00 92.01           H  
ATOM   3017  N   GLN A 205       8.518  -7.524  -8.029  1.00 92.41           N  
ATOM   3018  H   GLN A 205       8.666  -8.362  -8.573  1.00 92.41           H  
ATOM   3019  CA  GLN A 205       9.282  -7.375  -6.784  1.00 92.41           C  
ATOM   3020  HA  GLN A 205       8.587  -7.282  -5.949  1.00 92.41           H  
ATOM   3021  C   GLN A 205      10.171  -6.129  -6.756  1.00 92.41           C  
ATOM   3022  CB  GLN A 205      10.098  -8.655  -6.608  1.00 92.41           C  
ATOM   3023  HB2 GLN A 205       9.390  -9.483  -6.607  1.00 92.41           H  
ATOM   3024  HB3 GLN A 205      10.768  -8.764  -7.461  1.00 92.41           H  
ATOM   3025  O   GLN A 205      10.323  -5.516  -5.702  1.00 92.41           O  
ATOM   3026  CG  GLN A 205      10.930  -8.769  -5.326  1.00 92.41           C  
ATOM   3027  HG2 GLN A 205      10.276  -8.690  -4.457  1.00 92.41           H  
ATOM   3028  HG3 GLN A 205      11.667  -7.967  -5.290  1.00 92.41           H  
ATOM   3029  CD  GLN A 205      11.659 -10.113  -5.288  1.00 92.41           C  
ATOM   3030  NE2 GLN A 205      12.697 -10.259  -4.507  1.00 92.41           N  
ATOM   3031 HE21 GLN A 205      13.123 -11.175  -4.506  1.00 92.41           H  
ATOM   3032 HE22 GLN A 205      12.882  -9.600  -3.765  1.00 92.41           H  
ATOM   3033  OE1 GLN A 205      11.312 -11.075  -5.960  1.00 92.41           O  
ATOM   3034  N   THR A 206      10.715  -5.718  -7.904  1.00 92.36           N  
ATOM   3035  H   THR A 206      10.534  -6.238  -8.751  1.00 92.36           H  
ATOM   3036  CA  THR A 206      11.555  -4.513  -8.021  1.00 92.36           C  
ATOM   3037  HA  THR A 206      12.168  -4.434  -7.124  1.00 92.36           H  
ATOM   3038  C   THR A 206      10.744  -3.217  -8.083  1.00 92.36           C  
ATOM   3039  CB  THR A 206      12.513  -4.610  -9.217  1.00 92.36           C  
ATOM   3040  HB  THR A 206      13.074  -3.681  -9.316  1.00 92.36           H  
ATOM   3041  O   THR A 206      11.330  -2.137  -8.167  1.00 92.36           O  
ATOM   3042  CG2 THR A 206      13.497  -5.770  -9.080  1.00 92.36           C  
ATOM   3043 HG21 THR A 206      12.968  -6.723  -9.078  1.00 92.36           H  
ATOM   3044 HG22 THR A 206      14.200  -5.753  -9.912  1.00 92.36           H  
ATOM   3045 HG23 THR A 206      14.055  -5.665  -8.150  1.00 92.36           H  
ATOM   3046  OG1 THR A 206      11.787  -4.850 -10.392  1.00 92.36           O  
ATOM   3047  HG1 THR A 206      12.405  -4.841 -11.126  1.00 92.36           H  
ATOM   3048  N   CYS A 207       9.408  -3.289  -7.980  1.00 94.62           N  
ATOM   3049  H   CYS A 207       8.961  -4.193  -7.942  1.00 94.62           H  
ATOM   3050  CA  CYS A 207       8.566  -2.100  -7.859  1.00 94.62           C  
ATOM   3051  HA  CYS A 207       8.836  -1.420  -8.667  1.00 94.62           H  
ATOM   3052  C   CYS A 207       8.788  -1.318  -6.568  1.00 94.62           C  
ATOM   3053  CB  CYS A 207       7.086  -2.467  -7.987  1.00 94.62           C  
ATOM   3054  HB2 CYS A 207       6.858  -3.321  -7.349  1.00 94.62           H  
ATOM   3055  HB3 CYS A 207       6.485  -1.627  -7.640  1.00 94.62           H  
ATOM   3056  O   CYS A 207       8.444  -0.140  -6.516  1.00 94.62           O  
ATOM   3057  SG  CYS A 207       6.589  -2.812  -9.681  1.00 94.62           S  
ATOM   3058  N   LEU A 208       9.367  -1.943  -5.543  1.00 94.86           N  
ATOM   3059  H   LEU A 208       9.660  -2.903  -5.660  1.00 94.86           H  
ATOM   3060  CA  LEU A 208       9.754  -1.271  -4.314  1.00 94.86           C  
ATOM   3061  HA  LEU A 208       9.733  -0.192  -4.463  1.00 94.86           H  
ATOM   3062  C   LEU A 208      11.175  -1.639  -3.924  1.00 94.86           C  
ATOM   3063  CB  LEU A 208       8.793  -1.638  -3.184  1.00 94.86           C  
ATOM   3064  HB2 LEU A 208       8.717  -2.724  -3.134  1.00 94.86           H  
ATOM   3065  HB3 LEU A 208       9.221  -1.291  -2.244  1.00 94.86           H  
ATOM   3066  O   LEU A 208      11.575  -2.800  -3.980  1.00 94.86           O  
ATOM   3067  CG  LEU A 208       7.391  -1.040  -3.320  1.00 94.86           C  
ATOM   3068  HG  LEU A 208       6.928  -1.346  -4.258  1.00 94.86           H  
ATOM   3069  CD1 LEU A 208       6.572  -1.587  -2.167  1.00 94.86           C  
ATOM   3070 HD11 LEU A 208       5.626  -1.049  -2.112  1.00 94.86           H  
ATOM   3071 HD12 LEU A 208       6.389  -2.650  -2.321  1.00 94.86           H  
ATOM   3072 HD13 LEU A 208       7.112  -1.446  -1.231  1.00 94.86           H  
ATOM   3073  CD2 LEU A 208       7.389   0.486  -3.217  1.00 94.86           C  
ATOM   3074 HD21 LEU A 208       7.891   0.922  -4.081  1.00 94.86           H  
ATOM   3075 HD22 LEU A 208       6.362   0.853  -3.213  1.00 94.86           H  
ATOM   3076 HD23 LEU A 208       7.886   0.810  -2.303  1.00 94.86           H  
ATOM   3077  N   ASN A 209      11.901  -0.633  -3.450  1.00 94.17           N  
ATOM   3078  H   ASN A 209      11.470   0.276  -3.373  1.00 94.17           H  
ATOM   3079  CA  ASN A 209      13.236  -0.778  -2.895  1.00 94.17           C  
ATOM   3080  HA  ASN A 209      13.486  -1.836  -2.809  1.00 94.17           H  
ATOM   3081  C   ASN A 209      13.244  -0.171  -1.491  1.00 94.17           C  
ATOM   3082  CB  ASN A 209      14.255  -0.130  -3.842  1.00 94.17           C  
ATOM   3083  HB2 ASN A 209      15.247  -0.179  -3.393  1.00 94.17           H  
ATOM   3084  HB3 ASN A 209      13.994   0.916  -4.002  1.00 94.17           H  
ATOM   3085  O   ASN A 209      12.736   0.931  -1.284  1.00 94.17           O  
ATOM   3086  CG  ASN A 209      14.308  -0.848  -5.178  1.00 94.17           C  
ATOM   3087  ND2 ASN A 209      13.681  -0.313  -6.201  1.00 94.17           N  
ATOM   3088 HD21 ASN A 209      13.620  -0.888  -7.030  1.00 94.17           H  
ATOM   3089 HD22 ASN A 209      13.097   0.502  -6.085  1.00 94.17           H  
ATOM   3090  OD1 ASN A 209      14.899  -1.903  -5.303  1.00 94.17           O  
ATOM   3091  N   SER A 210      13.809  -0.901  -0.530  1.00 95.43           N  
ATOM   3092  H   SER A 210      14.227  -1.788  -0.773  1.00 95.43           H  
ATOM   3093  CA  SER A 210      13.909  -0.438   0.855  1.00 95.43           C  
ATOM   3094  HA  SER A 210      12.912  -0.178   1.208  1.00 95.43           H  
ATOM   3095  C   SER A 210      14.795   0.814   0.925  1.00 95.43           C  
ATOM   3096  CB  SER A 210      14.446  -1.572   1.734  1.00 95.43           C  
ATOM   3097  HB2 SER A 210      15.513  -1.705   1.552  1.00 95.43           H  
ATOM   3098  HB3 SER A 210      13.930  -2.496   1.470  1.00 95.43           H  
ATOM   3099  O   SER A 210      15.793   0.915   0.210  1.00 95.43           O  
ATOM   3100  OG  SER A 210      14.221  -1.328   3.106  1.00 95.43           O  
ATOM   3101  HG  SER A 210      14.444  -2.133   3.579  1.00 95.43           H  
ATOM   3102  N   GLY A 211      14.415   1.783   1.756  1.00 96.18           N  
ATOM   3103  H   GLY A 211      13.565   1.650   2.285  1.00 96.18           H  
ATOM   3104  CA  GLY A 211      15.106   3.061   1.938  1.00 96.18           C  
ATOM   3105  HA2 GLY A 211      16.182   2.903   1.851  1.00 96.18           H  
ATOM   3106  HA3 GLY A 211      14.898   3.420   2.945  1.00 96.18           H  
ATOM   3107  C   GLY A 211      14.710   4.169   0.956  1.00 96.18           C  
ATOM   3108  O   GLY A 211      15.252   5.271   1.054  1.00 96.18           O  
ATOM   3109  N   LYS A 212      13.781   3.923   0.022  1.00 97.18           N  
ATOM   3110  H   LYS A 212      13.335   3.016   0.015  1.00 97.18           H  
ATOM   3111  CA  LYS A 212      13.320   4.943  -0.932  1.00 97.18           C  
ATOM   3112  HA  LYS A 212      14.154   5.611  -1.145  1.00 97.18           H  
ATOM   3113  C   LYS A 212      12.265   5.866  -0.336  1.00 97.18           C  
ATOM   3114  CB  LYS A 212      12.858   4.298  -2.252  1.00 97.18           C  
ATOM   3115  HB2 LYS A 212      12.447   5.072  -2.901  1.00 97.18           H  
ATOM   3116  HB3 LYS A 212      12.063   3.583  -2.044  1.00 97.18           H  
ATOM   3117  O   LYS A 212      11.437   5.454   0.470  1.00 97.18           O  
ATOM   3118  CG  LYS A 212      13.992   3.583  -3.009  1.00 97.18           C  
ATOM   3119  HG2 LYS A 212      14.354   2.741  -2.419  1.00 97.18           H  
ATOM   3120  HG3 LYS A 212      13.588   3.208  -3.950  1.00 97.18           H  
ATOM   3121  CD  LYS A 212      15.169   4.520  -3.313  1.00 97.18           C  
ATOM   3122  HD2 LYS A 212      14.790   5.386  -3.855  1.00 97.18           H  
ATOM   3123  HD3 LYS A 212      15.622   4.861  -2.382  1.00 97.18           H  
ATOM   3124  CE  LYS A 212      16.272   3.845  -4.125  1.00 97.18           C  
ATOM   3125  HE2 LYS A 212      16.744   3.079  -3.510  1.00 97.18           H  
ATOM   3126  HE3 LYS A 212      15.825   3.361  -4.993  1.00 97.18           H  
ATOM   3127  NZ  LYS A 212      17.263   4.872  -4.546  1.00 97.18           N  
ATOM   3128  HZ1 LYS A 212      17.691   5.299  -3.737  1.00 97.18           H  
ATOM   3129  HZ2 LYS A 212      16.801   5.622  -5.041  1.00 97.18           H  
ATOM   3130  HZ3 LYS A 212      17.985   4.485  -5.136  1.00 97.18           H  
ATOM   3131  N   THR A 213      12.317   7.127  -0.738  1.00 98.07           N  
ATOM   3132  H   THR A 213      13.034   7.402  -1.394  1.00 98.07           H  
ATOM   3133  CA  THR A 213      11.380   8.186  -0.350  1.00 98.07           C  
ATOM   3134  HA  THR A 213      10.835   7.885   0.544  1.00 98.07           H  
ATOM   3135  C   THR A 213      10.334   8.401  -1.433  1.00 98.07           C  
ATOM   3136  CB  THR A 213      12.136   9.481  -0.020  1.00 98.07           C  
ATOM   3137  HB  THR A 213      11.476  10.347  -0.076  1.00 98.07           H  
ATOM   3138  O   THR A 213      10.540   8.036  -2.591  1.00 98.07           O  
ATOM   3139  CG2 THR A 213      12.727   9.374   1.384  1.00 98.07           C  
ATOM   3140 HG21 THR A 213      13.364   8.493   1.466  1.00 98.07           H  
ATOM   3141 HG22 THR A 213      13.322  10.260   1.603  1.00 98.07           H  
ATOM   3142 HG23 THR A 213      11.919   9.306   2.113  1.00 98.07           H  
ATOM   3143  OG1 THR A 213      13.265   9.663  -0.844  1.00 98.07           O  
ATOM   3144  HG1 THR A 213      13.042  10.013  -1.710  1.00 98.07           H  
ATOM   3145  N   PHE A 214       9.184   8.950  -1.049  1.00 98.53           N  
ATOM   3146  H   PHE A 214       9.078   9.287  -0.103  1.00 98.53           H  
ATOM   3147  CA  PHE A 214       8.101   9.196  -1.995  1.00 98.53           C  
ATOM   3148  HA  PHE A 214       8.047   8.355  -2.686  1.00 98.53           H  
ATOM   3149  C   PHE A 214       8.381  10.462  -2.805  1.00 98.53           C  
ATOM   3150  CB  PHE A 214       6.766   9.278  -1.250  1.00 98.53           C  
ATOM   3151  HB2 PHE A 214       6.668  10.253  -0.771  1.00 98.53           H  
ATOM   3152  HB3 PHE A 214       6.750   8.525  -0.462  1.00 98.53           H  
ATOM   3153  O   PHE A 214       8.850  11.450  -2.239  1.00 98.53           O  
ATOM   3154  CG  PHE A 214       5.581   9.025  -2.156  1.00 98.53           C  
ATOM   3155  CD1 PHE A 214       4.885  10.092  -2.753  1.00 98.53           C  
ATOM   3156  HD1 PHE A 214       5.188  11.113  -2.570  1.00 98.53           H  
ATOM   3157  CD2 PHE A 214       5.188   7.701  -2.422  1.00 98.53           C  
ATOM   3158  HD2 PHE A 214       5.740   6.879  -1.992  1.00 98.53           H  
ATOM   3159  CE1 PHE A 214       3.784   9.830  -3.587  1.00 98.53           C  
ATOM   3160  HE1 PHE A 214       3.251  10.647  -4.049  1.00 98.53           H  
ATOM   3161  CE2 PHE A 214       4.082   7.440  -3.246  1.00 98.53           C  
ATOM   3162  HE2 PHE A 214       3.778   6.422  -3.445  1.00 98.53           H  
ATOM   3163  CZ  PHE A 214       3.379   8.506  -3.828  1.00 98.53           C  
ATOM   3164  HZ  PHE A 214       2.545   8.304  -4.483  1.00 98.53           H  
ATOM   3165  N   SER A 215       8.068  10.451  -4.098  1.00 98.26           N  
ATOM   3166  H   SER A 215       7.698   9.604  -4.504  1.00 98.26           H  
ATOM   3167  CA  SER A 215       8.186  11.625  -4.975  1.00 98.26           C  
ATOM   3168  HA  SER A 215       8.348  12.517  -4.370  1.00 98.26           H  
ATOM   3169  C   SER A 215       6.910  11.837  -5.774  1.00 98.26           C  
ATOM   3170  CB  SER A 215       9.374  11.502  -5.931  1.00 98.26           C  
ATOM   3171  HB2 SER A 215       9.193  10.705  -6.653  1.00 98.26           H  
ATOM   3172  HB3 SER A 215       9.505  12.442  -6.467  1.00 98.26           H  
ATOM   3173  O   SER A 215       6.221  10.875  -6.114  1.00 98.26           O  
ATOM   3174  OG  SER A 215      10.539  11.219  -5.192  1.00 98.26           O  
ATOM   3175  HG  SER A 215      10.598  10.268  -5.072  1.00 98.26           H  
ATOM   3176  N   THR A 216       6.619  13.092  -6.092  1.00 97.92           N  
ATOM   3177  H   THR A 216       7.254  13.814  -5.781  1.00 97.92           H  
ATOM   3178  CA  THR A 216       5.545  13.538  -6.989  1.00 97.92           C  
ATOM   3179  HA  THR A 216       5.159  12.685  -7.548  1.00 97.92           H  
ATOM   3180  C   THR A 216       6.103  14.540  -7.994  1.00 97.92           C  
ATOM   3181  CB  THR A 216       4.371  14.165  -6.225  1.00 97.92           C  
ATOM   3182  HB  THR A 216       3.635  14.540  -6.936  1.00 97.92           H  
ATOM   3183  O   THR A 216       7.220  15.040  -7.847  1.00 97.92           O  
ATOM   3184  CG2 THR A 216       3.690  13.150  -5.317  1.00 97.92           C  
ATOM   3185 HG21 THR A 216       4.368  12.835  -4.524  1.00 97.92           H  
ATOM   3186 HG22 THR A 216       3.390  12.283  -5.906  1.00 97.92           H  
ATOM   3187 HG23 THR A 216       2.803  13.605  -4.876  1.00 97.92           H  
ATOM   3188  OG1 THR A 216       4.817  15.223  -5.420  1.00 97.92           O  
ATOM   3189  HG1 THR A 216       4.353  16.011  -5.710  1.00 97.92           H  
ATOM   3190  N   TRP A 217       5.344  14.852  -9.044  1.00 96.12           N  
ATOM   3191  H   TRP A 217       4.425  14.444  -9.144  1.00 96.12           H  
ATOM   3192  CA  TRP A 217       5.799  15.791 -10.074  1.00 96.12           C  
ATOM   3193  HA  TRP A 217       6.715  15.404 -10.520  1.00 96.12           H  
ATOM   3194  C   TRP A 217       6.122  17.191  -9.508  1.00 96.12           C  
ATOM   3195  CB  TRP A 217       4.730  15.865 -11.166  1.00 96.12           C  
ATOM   3196  HB2 TRP A 217       4.497  14.857 -11.510  1.00 96.12           H  
ATOM   3197  HB3 TRP A 217       5.143  16.408 -12.016  1.00 96.12           H  
ATOM   3198  O   TRP A 217       6.972  17.891 -10.052  1.00 96.12           O  
ATOM   3199  CG  TRP A 217       3.464  16.550 -10.753  1.00 96.12           C  
ATOM   3200  CD1 TRP A 217       2.350  15.950 -10.280  1.00 96.12           C  
ATOM   3201  HD1 TRP A 217       2.225  14.884 -10.155  1.00 96.12           H  
ATOM   3202  CD2 TRP A 217       3.183  17.983 -10.735  1.00 96.12           C  
ATOM   3203  CE2 TRP A 217       1.852  18.175 -10.261  1.00 96.12           C  
ATOM   3204  CE3 TRP A 217       3.925  19.139 -11.061  1.00 96.12           C  
ATOM   3205  HE3 TRP A 217       4.944  19.033 -11.403  1.00 96.12           H  
ATOM   3206  NE1 TRP A 217       1.393  16.903 -10.000  1.00 96.12           N  
ATOM   3207  HE1 TRP A 217       0.479  16.672  -9.636  1.00 96.12           H  
ATOM   3208  CH2 TRP A 217       2.044  20.578 -10.466  1.00 96.12           C  
ATOM   3209  HH2 TRP A 217       1.622  21.567 -10.365  1.00 96.12           H  
ATOM   3210  CZ2 TRP A 217       1.274  19.447 -10.147  1.00 96.12           C  
ATOM   3211  HZ2 TRP A 217       0.252  19.557  -9.817  1.00 96.12           H  
ATOM   3212  CZ3 TRP A 217       3.367  20.423 -10.917  1.00 96.12           C  
ATOM   3213  HZ3 TRP A 217       3.960  21.294 -11.153  1.00 96.12           H  
ATOM   3214  N   ASP A 218       5.477  17.579  -8.403  1.00 97.62           N  
ATOM   3215  H   ASP A 218       4.759  16.973  -8.034  1.00 97.62           H  
ATOM   3216  CA  ASP A 218       5.658  18.840  -7.674  1.00 97.62           C  
ATOM   3217  HA  ASP A 218       6.133  19.558  -8.342  1.00 97.62           H  
ATOM   3218  C   ASP A 218       6.572  18.720  -6.438  1.00 97.62           C  
ATOM   3219  CB  ASP A 218       4.275  19.412  -7.293  1.00 97.62           C  
ATOM   3220  HB2 ASP A 218       4.413  20.398  -6.849  1.00 97.62           H  
ATOM   3221  HB3 ASP A 218       3.686  19.545  -8.200  1.00 97.62           H  
ATOM   3222  O   ASP A 218       6.795  19.709  -5.742  1.00 97.62           O  
ATOM   3223  CG  ASP A 218       3.471  18.536  -6.322  1.00 97.62           C  
ATOM   3224  OD1 ASP A 218       3.585  17.289  -6.383  1.00 97.62           O  
ATOM   3225  OD2 ASP A 218       2.660  19.069  -5.535  1.00 97.62           O  
ATOM   3226  N   THR A 219       7.102  17.534  -6.118  1.00 97.49           N  
ATOM   3227  H   THR A 219       6.893  16.742  -6.709  1.00 97.49           H  
ATOM   3228  CA  THR A 219       8.033  17.317  -4.994  1.00 97.49           C  
ATOM   3229  HA  THR A 219       8.647  18.208  -4.867  1.00 97.49           H  
ATOM   3230  C   THR A 219       8.969  16.140  -5.282  1.00 97.49           C  
ATOM   3231  CB  THR A 219       7.269  17.092  -3.676  1.00 97.49           C  
ATOM   3232  HB  THR A 219       6.617  16.224  -3.770  1.00 97.49           H  
ATOM   3233  O   THR A 219       8.598  14.976  -5.130  1.00 97.49           O  
ATOM   3234  CG2 THR A 219       8.200  16.907  -2.479  1.00 97.49           C  
ATOM   3235 HG21 THR A 219       7.601  16.770  -1.578  1.00 97.49           H  
ATOM   3236 HG22 THR A 219       8.838  17.783  -2.363  1.00 97.49           H  
ATOM   3237 HG23 THR A 219       8.819  16.023  -2.630  1.00 97.49           H  
ATOM   3238  OG1 THR A 219       6.499  18.230  -3.363  1.00 97.49           O  
ATOM   3239  HG1 THR A 219       6.441  18.761  -4.161  1.00 97.49           H  
ATOM   3240  N   ASP A 220      10.204  16.456  -5.670  1.00 97.42           N  
ATOM   3241  H   ASP A 220      10.453  17.430  -5.763  1.00 97.42           H  
ATOM   3242  CA  ASP A 220      11.234  15.481  -6.041  1.00 97.42           C  
ATOM   3243  HA  ASP A 220      10.755  14.614  -6.497  1.00 97.42           H  
ATOM   3244  C   ASP A 220      12.047  14.999  -4.824  1.00 97.42           C  
ATOM   3245  CB  ASP A 220      12.135  16.111  -7.110  1.00 97.42           C  
ATOM   3246  HB2 ASP A 220      12.665  16.959  -6.676  1.00 97.42           H  
ATOM   3247  HB3 ASP A 220      11.508  16.488  -7.918  1.00 97.42           H  
ATOM   3248  O   ASP A 220      12.671  15.793  -4.112  1.00 97.42           O  
ATOM   3249  CG  ASP A 220      13.157  15.138  -7.704  1.00 97.42           C  
ATOM   3250  OD1 ASP A 220      13.272  14.004  -7.180  1.00 97.42           O  
ATOM   3251  OD2 ASP A 220      13.809  15.580  -8.673  1.00 97.42           O  
ATOM   3252  N   ASN A 221      12.044  13.685  -4.586  1.00 97.00           N  
ATOM   3253  H   ASN A 221      11.558  13.095  -5.247  1.00 97.00           H  
ATOM   3254  CA  ASN A 221      12.830  13.014  -3.554  1.00 97.00           C  
ATOM   3255  HA  ASN A 221      13.661  13.663  -3.276  1.00 97.00           H  
ATOM   3256  C   ASN A 221      13.443  11.686  -4.041  1.00 97.00           C  
ATOM   3257  CB  ASN A 221      11.944  12.755  -2.323  1.00 97.00           C  
ATOM   3258  HB2 ASN A 221      11.173  12.043  -2.616  1.00 97.00           H  
ATOM   3259  HB3 ASN A 221      12.542  12.292  -1.538  1.00 97.00           H  
ATOM   3260  O   ASN A 221      13.787  10.849  -3.204  1.00 97.00           O  
ATOM   3261  CG  ASN A 221      11.304  13.988  -1.725  1.00 97.00           C  
ATOM   3262  ND2 ASN A 221      10.006  13.967  -1.551  1.00 97.00           N  
ATOM   3263 HD21 ASN A 221       9.545  14.816  -1.256  1.00 97.00           H  
ATOM   3264 HD22 ASN A 221       9.484  13.185  -1.919  1.00 97.00           H  
ATOM   3265  OD1 ASN A 221      11.976  14.911  -1.281  1.00 97.00           O  
ATOM   3266  N   ASP A 222      13.536  11.422  -5.345  1.00 94.20           N  
ATOM   3267  H   ASP A 222      13.313  12.144  -6.016  1.00 94.20           H  
ATOM   3268  CA  ASP A 222      13.901  10.082  -5.846  1.00 94.20           C  
ATOM   3269  HA  ASP A 222      13.499   9.342  -5.155  1.00 94.20           H  
ATOM   3270  C   ASP A 222      15.423   9.832  -5.879  1.00 94.20           C  
ATOM   3271  CB  ASP A 222      13.196   9.829  -7.179  1.00 94.20           C  
ATOM   3272  HB2 ASP A 222      12.120   9.878  -7.010  1.00 94.20           H  
ATOM   3273  HB3 ASP A 222      13.436   8.818  -7.510  1.00 94.20           H  
ATOM   3274  O   ASP A 222      15.901   8.688  -5.886  1.00 94.20           O  
ATOM   3275  CG  ASP A 222      13.573  10.810  -8.281  1.00 94.20           C  
ATOM   3276  OD1 ASP A 222      14.791  11.031  -8.438  1.00 94.20           O  
ATOM   3277  OD2 ASP A 222      12.640  11.221  -9.003  1.00 94.20           O  
ATOM   3278  N   GLY A 223      16.196  10.915  -5.775  1.00 92.50           N  
ATOM   3279  H   GLY A 223      15.725  11.800  -5.905  1.00 92.50           H  
ATOM   3280  CA  GLY A 223      17.654  10.900  -5.727  1.00 92.50           C  
ATOM   3281  HA2 GLY A 223      17.988  10.068  -5.107  1.00 92.50           H  
ATOM   3282  HA3 GLY A 223      17.993  11.834  -5.278  1.00 92.50           H  
ATOM   3283  C   GLY A 223      18.316  10.777  -7.098  1.00 92.50           C  
ATOM   3284  O   GLY A 223      19.534  10.601  -7.162  1.00 92.50           O  
ATOM   3285  N   ASN A 224      17.557  10.851  -8.192  1.00 94.54           N  
ATOM   3286  H   ASN A 224      16.564  11.008  -8.098  1.00 94.54           H  
ATOM   3287  CA  ASN A 224      18.104  11.039  -9.524  1.00 94.54           C  
ATOM   3288  HA  ASN A 224      18.940  10.352  -9.654  1.00 94.54           H  
ATOM   3289  C   ASN A 224      18.628  12.480  -9.661  1.00 94.54           C  
ATOM   3290  CB  ASN A 224      17.026  10.690 -10.560  1.00 94.54           C  
ATOM   3291  HB2 ASN A 224      16.231  11.434 -10.511  1.00 94.54           H  
ATOM   3292  HB3 ASN A 224      16.583   9.722 -10.325  1.00 94.54           H  
ATOM   3293  O   ASN A 224      17.957  13.449  -9.330  1.00 94.54           O  
ATOM   3294  CG  ASN A 224      17.579  10.674 -11.968  1.00 94.54           C  
ATOM   3295  ND2 ASN A 224      17.698   9.528 -12.592  1.00 94.54           N  
ATOM   3296 HD21 ASN A 224      17.431   8.660 -12.149  1.00 94.54           H  
ATOM   3297 HD22 ASN A 224      18.058   9.570 -13.534  1.00 94.54           H  
ATOM   3298  OD1 ASN A 224      18.020  11.670 -12.514  1.00 94.54           O  
ATOM   3299  N   ALA A 225      19.862  12.631 -10.141  1.00 92.33           N  
ATOM   3300  H   ALA A 225      20.389  11.810 -10.404  1.00 92.33           H  
ATOM   3301  CA  ALA A 225      20.509  13.941 -10.239  1.00 92.33           C  
ATOM   3302  HA  ALA A 225      20.239  14.532  -9.364  1.00 92.33           H  
ATOM   3303  C   ALA A 225      20.081  14.759 -11.473  1.00 92.33           C  
ATOM   3304  CB  ALA A 225      22.026  13.715 -10.217  1.00 92.33           C  
ATOM   3305  HB1 ALA A 225      22.536  14.678 -10.222  1.00 92.33           H  
ATOM   3306  HB2 ALA A 225      22.331  13.147 -11.096  1.00 92.33           H  
ATOM   3307  HB3 ALA A 225      22.305  13.173  -9.314  1.00 92.33           H  
ATOM   3308  O   ALA A 225      20.484  15.912 -11.613  1.00 92.33           O  
ATOM   3309  N   SER A 226      19.348  14.156 -12.410  1.00 92.69           N  
ATOM   3310  H   SER A 226      19.004  13.225 -12.222  1.00 92.69           H  
ATOM   3311  CA  SER A 226      19.102  14.707 -13.747  1.00 92.69           C  
ATOM   3312  HA  SER A 226      19.573  15.686 -13.834  1.00 92.69           H  
ATOM   3313  C   SER A 226      17.626  14.923 -14.069  1.00 92.69           C  
ATOM   3314  CB  SER A 226      19.726  13.790 -14.804  1.00 92.69           C  
ATOM   3315  HB2 SER A 226      19.235  12.817 -14.785  1.00 92.69           H  
ATOM   3316  HB3 SER A 226      19.586  14.235 -15.790  1.00 92.69           H  
ATOM   3317  O   SER A 226      17.334  15.690 -14.984  1.00 92.69           O  
ATOM   3318  OG  SER A 226      21.113  13.627 -14.560  1.00 92.69           O  
ATOM   3319  HG  SER A 226      21.423  14.434 -14.144  1.00 92.69           H  
ATOM   3320  N   ALA A 227      16.702  14.270 -13.363  1.00 93.54           N  
ATOM   3321  H   ALA A 227      16.982  13.649 -12.618  1.00 93.54           H  
ATOM   3322  CA  ALA A 227      15.272  14.382 -13.624  1.00 93.54           C  
ATOM   3323  HA  ALA A 227      15.035  15.406 -13.911  1.00 93.54           H  
ATOM   3324  C   ALA A 227      14.434  14.020 -12.395  1.00 93.54           C  
ATOM   3325  CB  ALA A 227      14.913  13.438 -14.782  1.00 93.54           C  
ATOM   3326  HB1 ALA A 227      15.444  13.737 -15.686  1.00 93.54           H  
ATOM   3327  HB2 ALA A 227      15.183  12.415 -14.523  1.00 93.54           H  
ATOM   3328  HB3 ALA A 227      13.841  13.486 -14.971  1.00 93.54           H  
ATOM   3329  O   ALA A 227      14.795  13.105 -11.667  1.00 93.54           O  
ATOM   3330  N   ASN A 228      13.265  14.653 -12.269  1.00 95.36           N  
ATOM   3331  H   ASN A 228      13.045  15.400 -12.913  1.00 95.36           H  
ATOM   3332  CA  ASN A 228      12.203  14.191 -11.380  1.00 95.36           C  
ATOM   3333  HA  ASN A 228      12.639  13.855 -10.440  1.00 95.36           H  
ATOM   3334  C   ASN A 228      11.493  13.001 -12.043  1.00 95.36           C  
ATOM   3335  CB  ASN A 228      11.254  15.372 -11.087  1.00 95.36           C  
ATOM   3336  HB2 ASN A 228      11.824  16.147 -10.574  1.00 95.36           H  
ATOM   3337  HB3 ASN A 228      10.867  15.779 -12.021  1.00 95.36           H  
ATOM   3338  O   ASN A 228      10.747  13.168 -13.015  1.00 95.36           O  
ATOM   3339  CG  ASN A 228      10.074  14.991 -10.206  1.00 95.36           C  
ATOM   3340  ND2 ASN A 228       9.321  15.945  -9.719  1.00 95.36           N  
ATOM   3341 HD21 ASN A 228       8.616  15.654  -9.057  1.00 95.36           H  
ATOM   3342 HD22 ASN A 228       9.516  16.920  -9.896  1.00 95.36           H  
ATOM   3343  OD1 ASN A 228       9.756  13.837  -9.981  1.00 95.36           O  
ATOM   3344  N   LEU A 229      11.699  11.796 -11.523  1.00 95.74           N  
ATOM   3345  H   LEU A 229      12.253  11.724 -10.681  1.00 95.74           H  
ATOM   3346  CA  LEU A 229      11.129  10.576 -12.088  1.00 95.74           C  
ATOM   3347  HA  LEU A 229      11.355  10.551 -13.154  1.00 95.74           H  
ATOM   3348  C   LEU A 229       9.610  10.531 -11.965  1.00 95.74           C  
ATOM   3349  CB  LEU A 229      11.739   9.340 -11.417  1.00 95.74           C  
ATOM   3350  HB2 LEU A 229      11.503   9.366 -10.353  1.00 95.74           H  
ATOM   3351  HB3 LEU A 229      11.261   8.455 -11.837  1.00 95.74           H  
ATOM   3352  O   LEU A 229       8.971   9.919 -12.811  1.00 95.74           O  
ATOM   3353  CG  LEU A 229      13.261   9.210 -11.593  1.00 95.74           C  
ATOM   3354  HG  LEU A 229      13.777  10.056 -11.139  1.00 95.74           H  
ATOM   3355  CD1 LEU A 229      13.711   7.933 -10.897  1.00 95.74           C  
ATOM   3356 HD11 LEU A 229      13.185   7.067 -11.299  1.00 95.74           H  
ATOM   3357 HD12 LEU A 229      14.790   7.821 -11.004  1.00 95.74           H  
ATOM   3358 HD13 LEU A 229      13.488   8.046  -9.836  1.00 95.74           H  
ATOM   3359  CD2 LEU A 229      13.681   9.115 -13.061  1.00 95.74           C  
ATOM   3360 HD21 LEU A 229      13.504  10.077 -13.542  1.00 95.74           H  
ATOM   3361 HD22 LEU A 229      14.750   8.908 -13.124  1.00 95.74           H  
ATOM   3362 HD23 LEU A 229      13.114   8.336 -13.571  1.00 95.74           H  
ATOM   3363  N   ALA A 230       9.018  11.201 -10.978  1.00 96.32           N  
ATOM   3364  H   ALA A 230       9.593  11.752 -10.356  1.00 96.32           H  
ATOM   3365  CA  ALA A 230       7.566  11.296 -10.862  1.00 96.32           C  
ATOM   3366  HA  ALA A 230       7.136  10.302 -10.982  1.00 96.32           H  
ATOM   3367  C   ALA A 230       6.951  12.192 -11.948  1.00 96.32           C  
ATOM   3368  CB  ALA A 230       7.228  11.808  -9.465  1.00 96.32           C  
ATOM   3369  HB1 ALA A 230       7.729  11.205  -8.707  1.00 96.32           H  
ATOM   3370  HB2 ALA A 230       7.562  12.841  -9.367  1.00 96.32           H  
ATOM   3371  HB3 ALA A 230       6.149  11.752  -9.322  1.00 96.32           H  
ATOM   3372  O   ALA A 230       5.837  11.930 -12.404  1.00 96.32           O  
ATOM   3373  N   TYR A 231       7.682  13.221 -12.394  1.00 94.65           N  
ATOM   3374  H   TYR A 231       8.598  13.360 -11.993  1.00 94.65           H  
ATOM   3375  CA  TYR A 231       7.277  14.047 -13.535  1.00 94.65           C  
ATOM   3376  HA  TYR A 231       6.261  14.405 -13.366  1.00 94.65           H  
ATOM   3377  C   TYR A 231       7.257  13.218 -14.827  1.00 94.65           C  
ATOM   3378  CB  TYR A 231       8.204  15.266 -13.651  1.00 94.65           C  
ATOM   3379  HB2 TYR A 231       9.225  14.935 -13.842  1.00 94.65           H  
ATOM   3380  HB3 TYR A 231       8.203  15.801 -12.702  1.00 94.65           H  
ATOM   3381  O   TYR A 231       6.259  13.219 -15.542  1.00 94.65           O  
ATOM   3382  CG  TYR A 231       7.809  16.227 -14.754  1.00 94.65           C  
ATOM   3383  CD1 TYR A 231       8.285  16.034 -16.066  1.00 94.65           C  
ATOM   3384  HD1 TYR A 231       8.938  15.203 -16.287  1.00 94.65           H  
ATOM   3385  CD2 TYR A 231       6.948  17.303 -14.469  1.00 94.65           C  
ATOM   3386  HD2 TYR A 231       6.597  17.459 -13.459  1.00 94.65           H  
ATOM   3387  CE1 TYR A 231       7.888  16.908 -17.096  1.00 94.65           C  
ATOM   3388  HE1 TYR A 231       8.234  16.756 -18.107  1.00 94.65           H  
ATOM   3389  CE2 TYR A 231       6.545  18.177 -15.496  1.00 94.65           C  
ATOM   3390  HE2 TYR A 231       5.879  18.997 -15.273  1.00 94.65           H  
ATOM   3391  OH  TYR A 231       6.631  18.821 -17.806  1.00 94.65           O  
ATOM   3392  HH  TYR A 231       6.019  19.487 -17.483  1.00 94.65           H  
ATOM   3393  CZ  TYR A 231       7.015  17.977 -16.813  1.00 94.65           C  
ATOM   3394  N   LEU A 232       8.325  12.453 -15.071  1.00 93.34           N  
ATOM   3395  H   LEU A 232       9.098  12.513 -14.423  1.00 93.34           H  
ATOM   3396  CA  LEU A 232       8.448  11.520 -16.197  1.00 93.34           C  
ATOM   3397  HA  LEU A 232       8.302  12.042 -17.143  1.00 93.34           H  
ATOM   3398  C   LEU A 232       7.379  10.412 -16.144  1.00 93.34           C  
ATOM   3399  CB  LEU A 232       9.874  10.934 -16.149  1.00 93.34           C  
ATOM   3400  HB2 LEU A 232       9.949  10.104 -16.852  1.00 93.34           H  
ATOM   3401  HB3 LEU A 232      10.033  10.491 -15.166  1.00 93.34           H  
ATOM   3402  O   LEU A 232       6.654  10.149 -17.099  1.00 93.34           O  
ATOM   3403  CG  LEU A 232      11.022  11.936 -16.403  1.00 93.34           C  
ATOM   3404  HG  LEU A 232      11.105  12.579 -15.527  1.00 93.34           H  
ATOM   3405  CD1 LEU A 232      12.334  11.162 -16.538  1.00 93.34           C  
ATOM   3406 HD11 LEU A 232      13.166  11.856 -16.663  1.00 93.34           H  
ATOM   3407 HD12 LEU A 232      12.277  10.512 -17.411  1.00 93.34           H  
ATOM   3408 HD13 LEU A 232      12.497  10.558 -15.645  1.00 93.34           H  
ATOM   3409  CD2 LEU A 232      10.897  12.859 -17.620  1.00 93.34           C  
ATOM   3410 HD21 LEU A 232      10.953  12.275 -18.539  1.00 93.34           H  
ATOM   3411 HD22 LEU A 232      11.714  13.581 -17.614  1.00 93.34           H  
ATOM   3412 HD23 LEU A 232       9.951  13.399 -17.595  1.00 93.34           H  
ATOM   3413  N   ALA A 233       7.202   9.795 -14.978  1.00 94.15           N  
ATOM   3414  H   ALA A 233       7.819  10.038 -14.216  1.00 94.15           H  
ATOM   3415  CA  ALA A 233       6.247   8.716 -14.756  1.00 94.15           C  
ATOM   3416  HA  ALA A 233       6.368   7.979 -15.550  1.00 94.15           H  
ATOM   3417  C   ALA A 233       4.778   9.161 -14.750  1.00 94.15           C  
ATOM   3418  CB  ALA A 233       6.586   8.063 -13.419  1.00 94.15           C  
ATOM   3419  HB1 ALA A 233       6.385   8.769 -12.613  1.00 94.15           H  
ATOM   3420  HB2 ALA A 233       7.641   7.791 -13.394  1.00 94.15           H  
ATOM   3421  HB3 ALA A 233       5.977   7.171 -13.269  1.00 94.15           H  
ATOM   3422  O   ALA A 233       3.899   8.302 -14.686  1.00 94.15           O  
ATOM   3423  N   GLY A 234       4.483  10.464 -14.750  1.00 94.01           N  
ATOM   3424  H   GLY A 234       5.239  11.131 -14.802  1.00 94.01           H  
ATOM   3425  CA  GLY A 234       3.112  10.973 -14.672  1.00 94.01           C  
ATOM   3426  HA2 GLY A 234       3.153  12.061 -14.613  1.00 94.01           H  
ATOM   3427  HA3 GLY A 234       2.573  10.689 -15.575  1.00 94.01           H  
ATOM   3428  C   GLY A 234       2.327  10.463 -13.456  1.00 94.01           C  
ATOM   3429  O   GLY A 234       1.109  10.325 -13.535  1.00 94.01           O  
ATOM   3430  N   ALA A 235       3.007  10.121 -12.360  1.00 95.85           N  
ATOM   3431  H   ALA A 235       4.007  10.263 -12.363  1.00 95.85           H  
ATOM   3432  CA  ALA A 235       2.409   9.631 -11.122  1.00 95.85           C  
ATOM   3433  HA  ALA A 235       1.561  10.265 -10.863  1.00 95.85           H  
ATOM   3434  C   ALA A 235       3.429   9.686  -9.975  1.00 95.85           C  
ATOM   3435  CB  ALA A 235       1.912   8.192 -11.312  1.00 95.85           C  
ATOM   3436  HB1 ALA A 235       2.747   7.550 -11.596  1.00 95.85           H  
ATOM   3437  HB2 ALA A 235       1.151   8.150 -12.091  1.00 95.85           H  
ATOM   3438  HB3 ALA A 235       1.478   7.830 -10.380  1.00 95.85           H  
ATOM   3439  O   ALA A 235       4.639   9.646 -10.197  1.00 95.85           O  
ATOM   3440  N   GLY A 236       2.937   9.749  -8.737  1.00 97.66           N  
ATOM   3441  H   GLY A 236       1.935   9.730  -8.610  1.00 97.66           H  
ATOM   3442  CA  GLY A 236       3.785   9.652  -7.550  1.00 97.66           C  
ATOM   3443  HA2 GLY A 236       3.287  10.103  -6.691  1.00 97.66           H  
ATOM   3444  HA3 GLY A 236       4.703  10.205  -7.749  1.00 97.66           H  
ATOM   3445  C   GLY A 236       4.148   8.209  -7.196  1.00 97.66           C  
ATOM   3446  O   GLY A 236       3.324   7.307  -7.353  1.00 97.66           O  
ATOM   3447  N   TRP A 237       5.366   7.976  -6.698  1.00 97.93           N  
ATOM   3448  H   TRP A 237       5.980   8.765  -6.555  1.00 97.93           H  
ATOM   3449  CA  TRP A 237       5.820   6.649  -6.258  1.00 97.93           C  
ATOM   3450  HA  TRP A 237       5.022   6.199  -5.667  1.00 97.93           H  
ATOM   3451  C   TRP A 237       7.082   6.712  -5.378  1.00 97.93           C  
ATOM   3452  CB  TRP A 237       6.084   5.755  -7.485  1.00 97.93           C  
ATOM   3453  HB2 TRP A 237       5.315   5.910  -8.242  1.00 97.93           H  
ATOM   3454  HB3 TRP A 237       7.043   6.048  -7.912  1.00 97.93           H  
ATOM   3455  O   TRP A 237       7.720   7.755  -5.231  1.00 97.93           O  
ATOM   3456  CG  TRP A 237       6.149   4.289  -7.207  1.00 97.93           C  
ATOM   3457  CD1 TRP A 237       7.234   3.507  -7.402  1.00 97.93           C  
ATOM   3458  HD1 TRP A 237       8.170   3.848  -7.818  1.00 97.93           H  
ATOM   3459  CD2 TRP A 237       5.124   3.424  -6.634  1.00 97.93           C  
ATOM   3460  CE2 TRP A 237       5.692   2.129  -6.450  1.00 97.93           C  
ATOM   3461  CE3 TRP A 237       3.784   3.605  -6.226  1.00 97.93           C  
ATOM   3462  HE3 TRP A 237       3.314   4.565  -6.376  1.00 97.93           H  
ATOM   3463  NE1 TRP A 237       6.969   2.232  -6.949  1.00 97.93           N  
ATOM   3464  HE1 TRP A 237       7.653   1.489  -6.932  1.00 97.93           H  
ATOM   3465  CH2 TRP A 237       3.675   1.296  -5.424  1.00 97.93           C  
ATOM   3466  HH2 TRP A 237       3.137   0.500  -4.932  1.00 97.93           H  
ATOM   3467  CZ2 TRP A 237       4.994   1.077  -5.847  1.00 97.93           C  
ATOM   3468  HZ2 TRP A 237       5.479   0.124  -5.699  1.00 97.93           H  
ATOM   3469  CZ3 TRP A 237       3.066   2.548  -5.633  1.00 97.93           C  
ATOM   3470  HZ3 TRP A 237       2.040   2.702  -5.333  1.00 97.93           H  
ATOM   3471  N   PHE A 238       7.479   5.558  -4.833  1.00 97.44           N  
ATOM   3472  H   PHE A 238       6.920   4.743  -5.041  1.00 97.44           H  
ATOM   3473  CA  PHE A 238       8.775   5.325  -4.182  1.00 97.44           C  
ATOM   3474  HA  PHE A 238       9.077   6.229  -3.654  1.00 97.44           H  
ATOM   3475  C   PHE A 238       9.863   5.017  -5.221  1.00 97.44           C  
ATOM   3476  CB  PHE A 238       8.640   4.190  -3.158  1.00 97.44           C  
ATOM   3477  HB2 PHE A 238       8.348   3.276  -3.675  1.00 97.44           H  
ATOM   3478  HB3 PHE A 238       9.613   4.014  -2.699  1.00 97.44           H  
ATOM   3479  O   PHE A 238      10.385   3.898  -5.290  1.00 97.44           O  
ATOM   3480  CG  PHE A 238       7.648   4.473  -2.056  1.00 97.44           C  
ATOM   3481  CD1 PHE A 238       8.012   5.324  -1.001  1.00 97.44           C  
ATOM   3482  HD1 PHE A 238       8.995   5.771  -0.972  1.00 97.44           H  
ATOM   3483  CD2 PHE A 238       6.357   3.914  -2.098  1.00 97.44           C  
ATOM   3484  HD2 PHE A 238       6.068   3.274  -2.918  1.00 97.44           H  
ATOM   3485  CE1 PHE A 238       7.079   5.617   0.002  1.00 97.44           C  
ATOM   3486  HE1 PHE A 238       7.335   6.324   0.777  1.00 97.44           H  
ATOM   3487  CE2 PHE A 238       5.436   4.189  -1.071  1.00 97.44           C  
ATOM   3488  HE2 PHE A 238       4.447   3.755  -1.099  1.00 97.44           H  
ATOM   3489  CZ  PHE A 238       5.800   5.041  -0.015  1.00 97.44           C  
ATOM   3490  HZ  PHE A 238       5.093   5.276   0.767  1.00 97.44           H  
ATOM   3491  N   PHE A 239      10.158   5.984  -6.090  1.00 95.78           N  
ATOM   3492  H   PHE A 239       9.701   6.879  -5.996  1.00 95.78           H  
ATOM   3493  CA  PHE A 239      11.106   5.786  -7.184  1.00 95.78           C  
ATOM   3494  HA  PHE A 239      10.788   4.895  -7.726  1.00 95.78           H  
ATOM   3495  C   PHE A 239      12.534   5.515  -6.686  1.00 95.78           C  
ATOM   3496  CB  PHE A 239      11.049   6.956  -8.171  1.00 95.78           C  
ATOM   3497  HB2 PHE A 239      11.819   6.810  -8.928  1.00 95.78           H  
ATOM   3498  HB3 PHE A 239      11.274   7.878  -7.634  1.00 95.78           H  
ATOM   3499  O   PHE A 239      12.968   5.964  -5.623  1.00 95.78           O  
ATOM   3500  CG  PHE A 239       9.721   7.104  -8.883  1.00 95.78           C  
ATOM   3501  CD1 PHE A 239       9.327   6.160  -9.851  1.00 95.78           C  
ATOM   3502  HD1 PHE A 239       9.979   5.338 -10.108  1.00 95.78           H  
ATOM   3503  CD2 PHE A 239       8.866   8.176  -8.568  1.00 95.78           C  
ATOM   3504  HD2 PHE A 239       9.162   8.907  -7.831  1.00 95.78           H  
ATOM   3505  CE1 PHE A 239       8.080   6.281 -10.490  1.00 95.78           C  
ATOM   3506  HE1 PHE A 239       7.767   5.550 -11.221  1.00 95.78           H  
ATOM   3507  CE2 PHE A 239       7.621   8.294  -9.207  1.00 95.78           C  
ATOM   3508  HE2 PHE A 239       6.946   9.097  -8.950  1.00 95.78           H  
ATOM   3509  CZ  PHE A 239       7.229   7.352 -10.171  1.00 95.78           C  
ATOM   3510  HZ  PHE A 239       6.262   7.441 -10.644  1.00 95.78           H  
ATOM   3511  N   GLY A 240      13.267   4.719  -7.470  1.00 91.45           N  
ATOM   3512  H   GLY A 240      12.855   4.439  -8.349  1.00 91.45           H  
ATOM   3513  CA  GLY A 240      14.710   4.572  -7.323  1.00 91.45           C  
ATOM   3514  HA2 GLY A 240      15.021   3.625  -7.764  1.00 91.45           H  
ATOM   3515  HA3 GLY A 240      14.966   4.584  -6.264  1.00 91.45           H  
ATOM   3516  C   GLY A 240      15.455   5.715  -8.008  1.00 91.45           C  
ATOM   3517  O   GLY A 240      14.895   6.765  -8.256  1.00 91.45           O  
ATOM   3518  N   THR A 241      16.711   5.487  -8.385  1.00 91.80           N  
ATOM   3519  H   THR A 241      17.145   4.589  -8.225  1.00 91.80           H  
ATOM   3520  CA  THR A 241      17.446   6.416  -9.264  1.00 91.80           C  
ATOM   3521  HA  THR A 241      17.154   7.440  -9.028  1.00 91.80           H  
ATOM   3522  C   THR A 241      17.117   6.204 -10.748  1.00 91.80           C  
ATOM   3523  CB  THR A 241      18.955   6.293  -9.030  1.00 91.80           C  
ATOM   3524  HB  THR A 241      19.497   6.858  -9.788  1.00 91.80           H  
ATOM   3525  O   THR A 241      17.683   6.874 -11.608  1.00 91.80           O  
ATOM   3526  CG2 THR A 241      19.352   6.812  -7.649  1.00 91.80           C  
ATOM   3527 HG21 THR A 241      18.884   6.216  -6.865  1.00 91.80           H  
ATOM   3528 HG22 THR A 241      19.032   7.849  -7.548  1.00 91.80           H  
ATOM   3529 HG23 THR A 241      20.436   6.773  -7.541  1.00 91.80           H  
ATOM   3530  OG1 THR A 241      19.333   4.931  -9.082  1.00 91.80           O  
ATOM   3531  HG1 THR A 241      20.164   4.894  -9.561  1.00 91.80           H  
ATOM   3532  N   SER A 242      16.213   5.273 -11.064  1.00 91.87           N  
ATOM   3533  H   SER A 242      15.757   4.777 -10.312  1.00 91.87           H  
ATOM   3534  CA  SER A 242      15.725   4.971 -12.409  1.00 91.87           C  
ATOM   3535  HA  SER A 242      15.877   5.843 -13.046  1.00 91.87           H  
ATOM   3536  C   SER A 242      14.227   4.654 -12.392  1.00 91.87           C  
ATOM   3537  CB  SER A 242      16.503   3.793 -13.012  1.00 91.87           C  
ATOM   3538  HB2 SER A 242      17.564   4.043 -13.049  1.00 91.87           H  
ATOM   3539  HB3 SER A 242      16.151   3.616 -14.028  1.00 91.87           H  
ATOM   3540  O   SER A 242      13.700   4.100 -11.418  1.00 91.87           O  
ATOM   3541  OG  SER A 242      16.320   2.618 -12.239  1.00 91.87           O  
ATOM   3542  HG  SER A 242      16.666   1.866 -12.727  1.00 91.87           H  
ATOM   3543  N   LEU A 243      13.540   4.965 -13.494  1.00 91.31           N  
ATOM   3544  H   LEU A 243      14.014   5.440 -14.249  1.00 91.31           H  
ATOM   3545  CA  LEU A 243      12.126   4.649 -13.690  1.00 91.31           C  
ATOM   3546  HA  LEU A 243      11.612   4.832 -12.746  1.00 91.31           H  
ATOM   3547  C   LEU A 243      11.951   3.161 -14.044  1.00 91.31           C  
ATOM   3548  CB  LEU A 243      11.542   5.618 -14.738  1.00 91.31           C  
ATOM   3549  HB2 LEU A 243      11.713   6.641 -14.402  1.00 91.31           H  
ATOM   3550  HB3 LEU A 243      12.066   5.482 -15.684  1.00 91.31           H  
ATOM   3551  O   LEU A 243      11.866   2.783 -15.207  1.00 91.31           O  
ATOM   3552  CG  LEU A 243      10.033   5.441 -14.985  1.00 91.31           C  
ATOM   3553  HG  LEU A 243       9.856   4.454 -15.414  1.00 91.31           H  
ATOM   3554  CD1 LEU A 243       9.226   5.560 -13.694  1.00 91.31           C  
ATOM   3555 HD11 LEU A 243       8.163   5.581 -13.933  1.00 91.31           H  
ATOM   3556 HD12 LEU A 243       9.495   6.479 -13.172  1.00 91.31           H  
ATOM   3557 HD13 LEU A 243       9.405   4.702 -13.046  1.00 91.31           H  
ATOM   3558  CD2 LEU A 243       9.530   6.489 -15.976  1.00 91.31           C  
ATOM   3559 HD21 LEU A 243       9.655   7.490 -15.564  1.00 91.31           H  
ATOM   3560 HD22 LEU A 243      10.089   6.420 -16.909  1.00 91.31           H  
ATOM   3561 HD23 LEU A 243       8.474   6.324 -16.191  1.00 91.31           H  
ATOM   3562  N   THR A 244      11.953   2.302 -13.021  1.00 91.40           N  
ATOM   3563  H   THR A 244      12.142   2.688 -12.107  1.00 91.40           H  
ATOM   3564  CA  THR A 244      11.840   0.834 -13.180  1.00 91.40           C  
ATOM   3565  HA  THR A 244      12.203   0.548 -14.167  1.00 91.40           H  
ATOM   3566  C   THR A 244      10.398   0.334 -13.073  1.00 91.40           C  
ATOM   3567  CB  THR A 244      12.717   0.123 -12.137  1.00 91.40           C  
ATOM   3568  HB  THR A 244      12.384   0.405 -11.138  1.00 91.40           H  
ATOM   3569  O   THR A 244      10.026  -0.644 -13.716  1.00 91.40           O  
ATOM   3570  CG2 THR A 244      12.698  -1.403 -12.244  1.00 91.40           C  
ATOM   3571 HG21 THR A 244      13.479  -1.823 -11.611  1.00 91.40           H  
ATOM   3572 HG22 THR A 244      12.867  -1.706 -13.277  1.00 91.40           H  
ATOM   3573 HG23 THR A 244      11.737  -1.785 -11.899  1.00 91.40           H  
ATOM   3574  OG1 THR A 244      14.063   0.514 -12.285  1.00 91.40           O  
ATOM   3575  HG1 THR A 244      14.132   1.461 -12.146  1.00 91.40           H  
ATOM   3576  N   CYS A 245       9.582   0.985 -12.244  1.00 94.33           N  
ATOM   3577  H   CYS A 245       9.904   1.832 -11.798  1.00 94.33           H  
ATOM   3578  CA  CYS A 245       8.191   0.613 -12.025  1.00 94.33           C  
ATOM   3579  HA  CYS A 245       7.821   0.094 -12.909  1.00 94.33           H  
ATOM   3580  C   CYS A 245       7.338   1.862 -11.814  1.00 94.33           C  
ATOM   3581  CB  CYS A 245       8.096  -0.345 -10.834  1.00 94.33           C  
ATOM   3582  HB2 CYS A 245       8.470   0.174  -9.952  1.00 94.33           H  
ATOM   3583  HB3 CYS A 245       8.735  -1.204 -11.038  1.00 94.33           H  
ATOM   3584  O   CYS A 245       7.764   2.809 -11.155  1.00 94.33           O  
ATOM   3585  SG  CYS A 245       6.417  -0.948 -10.485  1.00 94.33           S  
ATOM   3586  N   ASN A 246       6.136   1.830 -12.378  1.00 95.66           N  
ATOM   3587  H   ASN A 246       5.885   0.985 -12.870  1.00 95.66           H  
ATOM   3588  CA  ASN A 246       5.122   2.867 -12.301  1.00 95.66           C  
ATOM   3589  HA  ASN A 246       5.272   3.458 -11.397  1.00 95.66           H  
ATOM   3590  C   ASN A 246       3.733   2.207 -12.240  1.00 95.66           C  
ATOM   3591  CB  ASN A 246       5.264   3.796 -13.515  1.00 95.66           C  
ATOM   3592  HB2 ASN A 246       5.084   3.248 -14.440  1.00 95.66           H  
ATOM   3593  HB3 ASN A 246       6.270   4.215 -13.546  1.00 95.66           H  
ATOM   3594  O   ASN A 246       3.029   2.149 -13.251  1.00 95.66           O  
ATOM   3595  CG  ASN A 246       4.286   4.948 -13.425  1.00 95.66           C  
ATOM   3596  ND2 ASN A 246       3.936   5.528 -14.543  1.00 95.66           N  
ATOM   3597 HD21 ASN A 246       4.150   5.105 -15.435  1.00 95.66           H  
ATOM   3598 HD22 ASN A 246       3.497   6.435 -14.475  1.00 95.66           H  
ATOM   3599  OD1 ASN A 246       3.840   5.317 -12.350  1.00 95.66           O  
ATOM   3600  N   PRO A 247       3.323   1.652 -11.086  1.00 96.63           N  
ATOM   3601  CA  PRO A 247       2.057   0.928 -10.981  1.00 96.63           C  
ATOM   3602  HA  PRO A 247       1.957   0.223 -11.807  1.00 96.63           H  
ATOM   3603  C   PRO A 247       0.839   1.866 -11.002  1.00 96.63           C  
ATOM   3604  CB  PRO A 247       2.166   0.156  -9.669  1.00 96.63           C  
ATOM   3605  HB2 PRO A 247       1.188  -0.032  -9.225  1.00 96.63           H  
ATOM   3606  HB3 PRO A 247       2.689  -0.784  -9.844  1.00 96.63           H  
ATOM   3607  O   PRO A 247      -0.288   1.412 -11.183  1.00 96.63           O  
ATOM   3608  CG  PRO A 247       3.032   1.066  -8.802  1.00 96.63           C  
ATOM   3609  HG2 PRO A 247       3.572   0.487  -8.053  1.00 96.63           H  
ATOM   3610  HG3 PRO A 247       2.407   1.827  -8.334  1.00 96.63           H  
ATOM   3611  CD  PRO A 247       3.991   1.724  -9.793  1.00 96.63           C  
ATOM   3612  HD2 PRO A 247       4.934   1.177  -9.821  1.00 96.63           H  
ATOM   3613  HD3 PRO A 247       4.175   2.758  -9.500  1.00 96.63           H  
ATOM   3614  N   LEU A 248       1.049   3.173 -10.835  1.00 97.41           N  
ATOM   3615  H   LEU A 248       1.999   3.491 -10.705  1.00 97.41           H  
ATOM   3616  CA  LEU A 248       0.016   4.205 -10.922  1.00 97.41           C  
ATOM   3617  HA  LEU A 248      -0.966   3.749 -10.796  1.00 97.41           H  
ATOM   3618  C   LEU A 248      -0.041   4.880 -12.303  1.00 97.41           C  
ATOM   3619  CB  LEU A 248       0.214   5.204  -9.772  1.00 97.41           C  
ATOM   3620  HB2 LEU A 248      -0.460   6.047  -9.923  1.00 97.41           H  
ATOM   3621  HB3 LEU A 248       1.235   5.581  -9.814  1.00 97.41           H  
ATOM   3622  O   LEU A 248      -0.801   5.822 -12.485  1.00 97.41           O  
ATOM   3623  CG  LEU A 248      -0.047   4.627  -8.369  1.00 97.41           C  
ATOM   3624  HG  LEU A 248       0.662   3.826  -8.162  1.00 97.41           H  
ATOM   3625  CD1 LEU A 248       0.156   5.729  -7.338  1.00 97.41           C  
ATOM   3626 HD11 LEU A 248       0.061   5.320  -6.332  1.00 97.41           H  
ATOM   3627 HD12 LEU A 248       1.157   6.148  -7.446  1.00 97.41           H  
ATOM   3628 HD13 LEU A 248      -0.581   6.518  -7.489  1.00 97.41           H  
ATOM   3629  CD2 LEU A 248      -1.470   4.090  -8.193  1.00 97.41           C  
ATOM   3630 HD21 LEU A 248      -2.195   4.831  -8.531  1.00 97.41           H  
ATOM   3631 HD22 LEU A 248      -1.651   3.856  -7.144  1.00 97.41           H  
ATOM   3632 HD23 LEU A 248      -1.591   3.174  -8.771  1.00 97.41           H  
ATOM   3633  N   GLY A 249       0.724   4.401 -13.287  1.00 95.49           N  
ATOM   3634  H   GLY A 249       1.367   3.646 -13.093  1.00 95.49           H  
ATOM   3635  CA  GLY A 249       0.629   4.896 -14.659  1.00 95.49           C  
ATOM   3636  HA2 GLY A 249       1.435   4.463 -15.251  1.00 95.49           H  
ATOM   3637  HA3 GLY A 249       0.760   5.978 -14.661  1.00 95.49           H  
ATOM   3638  C   GLY A 249      -0.708   4.567 -15.335  1.00 95.49           C  
ATOM   3639  O   GLY A 249      -1.591   3.916 -14.766  1.00 95.49           O  
ATOM   3640  N   ARG A 250      -0.840   4.974 -16.596  1.00 94.28           N  
ATOM   3641  H   ARG A 250      -0.075   5.504 -16.990  1.00 94.28           H  
ATOM   3642  CA  ARG A 250      -1.986   4.658 -17.464  1.00 94.28           C  
ATOM   3643  HA  ARG A 250      -2.816   4.304 -16.852  1.00 94.28           H  
ATOM   3644  C   ARG A 250      -1.668   3.545 -18.462  1.00 94.28           C  
ATOM   3645  CB  ARG A 250      -2.435   5.926 -18.191  1.00 94.28           C  
ATOM   3646  HB2 ARG A 250      -3.132   5.651 -18.982  1.00 94.28           H  
ATOM   3647  HB3 ARG A 250      -1.568   6.396 -18.655  1.00 94.28           H  
ATOM   3648  O   ARG A 250      -0.514   3.329 -18.815  1.00 94.28           O  
ATOM   3649  CG  ARG A 250      -3.131   6.922 -17.254  1.00 94.28           C  
ATOM   3650  HG2 ARG A 250      -2.477   7.195 -16.426  1.00 94.28           H  
ATOM   3651  HG3 ARG A 250      -4.046   6.473 -16.868  1.00 94.28           H  
ATOM   3652  CD  ARG A 250      -3.466   8.165 -18.076  1.00 94.28           C  
ATOM   3653  HD2 ARG A 250      -2.531   8.622 -18.401  1.00 94.28           H  
ATOM   3654  HD3 ARG A 250      -4.015   7.860 -18.968  1.00 94.28           H  
ATOM   3655  NE  ARG A 250      -4.294   9.127 -17.336  1.00 94.28           N  
ATOM   3656  HE  ARG A 250      -5.112   8.749 -16.879  1.00 94.28           H  
ATOM   3657  NH1 ARG A 250      -3.097  11.053 -17.788  1.00 94.28           N  
ATOM   3658 HH11 ARG A 250      -2.271  10.515 -18.008  1.00 94.28           H  
ATOM   3659 HH12 ARG A 250      -3.062  12.061 -17.743  1.00 94.28           H  
ATOM   3660  NH2 ARG A 250      -5.144  11.200 -17.016  1.00 94.28           N  
ATOM   3661 HH21 ARG A 250      -4.955  12.154 -16.744  1.00 94.28           H  
ATOM   3662 HH22 ARG A 250      -6.042  10.799 -16.787  1.00 94.28           H  
ATOM   3663  CZ  ARG A 250      -4.165  10.440 -17.374  1.00 94.28           C  
ATOM   3664  N   LEU A 251      -2.678   2.842 -18.962  1.00 93.16           N  
ATOM   3665  H   LEU A 251      -3.615   3.080 -18.669  1.00 93.16           H  
ATOM   3666  CA  LEU A 251      -2.496   1.958 -20.114  1.00 93.16           C  
ATOM   3667  HA  LEU A 251      -1.654   1.295 -19.919  1.00 93.16           H  
ATOM   3668  C   LEU A 251      -2.135   2.782 -21.355  1.00 93.16           C  
ATOM   3669  CB  LEU A 251      -3.757   1.111 -20.356  1.00 93.16           C  
ATOM   3670  HB2 LEU A 251      -4.619   1.775 -20.426  1.00 93.16           H  
ATOM   3671  HB3 LEU A 251      -3.658   0.600 -21.313  1.00 93.16           H  
ATOM   3672  O   LEU A 251      -2.650   3.884 -21.549  1.00 93.16           O  
ATOM   3673  CG  LEU A 251      -4.030   0.057 -19.272  1.00 93.16           C  
ATOM   3674  HG  LEU A 251      -4.117   0.551 -18.304  1.00 93.16           H  
ATOM   3675  CD1 LEU A 251      -5.356  -0.640 -19.570  1.00 93.16           C  
ATOM   3676 HD11 LEU A 251      -6.153   0.101 -19.631  1.00 93.16           H  
ATOM   3677 HD12 LEU A 251      -5.295  -1.188 -20.510  1.00 93.16           H  
ATOM   3678 HD13 LEU A 251      -5.600  -1.331 -18.763  1.00 93.16           H  
ATOM   3679  CD2 LEU A 251      -2.914  -0.990 -19.191  1.00 93.16           C  
ATOM   3680 HD21 LEU A 251      -2.008  -0.542 -18.784  1.00 93.16           H  
ATOM   3681 HD22 LEU A 251      -2.699  -1.393 -20.181  1.00 93.16           H  
ATOM   3682 HD23 LEU A 251      -3.216  -1.804 -18.532  1.00 93.16           H  
ATOM   3683  N   SER A 252      -1.287   2.226 -22.222  1.00 87.47           N  
ATOM   3684  H   SER A 252      -0.905   1.311 -22.029  1.00 87.47           H  
ATOM   3685  CA  SER A 252      -0.860   2.882 -23.467  1.00 87.47           C  
ATOM   3686  HA  SER A 252      -0.338   3.805 -23.214  1.00 87.47           H  
ATOM   3687  C   SER A 252      -2.033   3.262 -24.381  1.00 87.47           C  
ATOM   3688  CB  SER A 252       0.122   1.971 -24.216  1.00 87.47           C  
ATOM   3689  HB2 SER A 252       0.420   2.449 -25.149  1.00 87.47           H  
ATOM   3690  HB3 SER A 252       1.011   1.824 -23.602  1.00 87.47           H  
ATOM   3691  O   SER A 252      -1.953   4.246 -25.106  1.00 87.47           O  
ATOM   3692  OG  SER A 252      -0.460   0.705 -24.493  1.00 87.47           O  
ATOM   3693  HG  SER A 252       0.201   0.161 -24.928  1.00 87.47           H  
ATOM   3694  N   THR A 253      -3.151   2.535 -24.299  1.00 87.11           N  
ATOM   3695  H   THR A 253      -3.151   1.749 -23.665  1.00 87.11           H  
ATOM   3696  CA  THR A 253      -4.383   2.761 -25.073  1.00 87.11           C  
ATOM   3697  HA  THR A 253      -4.127   2.864 -26.128  1.00 87.11           H  
ATOM   3698  C   THR A 253      -5.158   4.019 -24.682  1.00 87.11           C  
ATOM   3699  CB  THR A 253      -5.331   1.566 -24.905  1.00 87.11           C  
ATOM   3700  HB  THR A 253      -6.301   1.803 -25.341  1.00 87.11           H  
ATOM   3701  O   THR A 253      -5.996   4.473 -25.457  1.00 87.11           O  
ATOM   3702  CG2 THR A 253      -4.791   0.304 -25.580  1.00 87.11           C  
ATOM   3703 HG21 THR A 253      -4.814   0.438 -26.662  1.00 87.11           H  
ATOM   3704 HG22 THR A 253      -3.765   0.109 -25.268  1.00 87.11           H  
ATOM   3705 HG23 THR A 253      -5.412  -0.552 -25.318  1.00 87.11           H  
ATOM   3706  OG1 THR A 253      -5.503   1.265 -23.535  1.00 87.11           O  
ATOM   3707  HG1 THR A 253      -6.279   0.705 -23.454  1.00 87.11           H  
ATOM   3708  N   VAL A 254      -4.911   4.567 -23.490  1.00 90.20           N  
ATOM   3709  H   VAL A 254      -4.214   4.130 -22.904  1.00 90.20           H  
ATOM   3710  CA  VAL A 254      -5.606   5.754 -22.960  1.00 90.20           C  
ATOM   3711  HA  VAL A 254      -6.227   6.183 -23.746  1.00 90.20           H  
ATOM   3712  C   VAL A 254      -4.644   6.865 -22.545  1.00 90.20           C  
ATOM   3713  CB  VAL A 254      -6.532   5.390 -21.787  1.00 90.20           C  
ATOM   3714  HB  VAL A 254      -7.058   6.290 -21.467  1.00 90.20           H  
ATOM   3715  O   VAL A 254      -5.080   7.897 -22.035  1.00 90.20           O  
ATOM   3716  CG1 VAL A 254      -7.598   4.366 -22.193  1.00 90.20           C  
ATOM   3717 HG11 VAL A 254      -8.108   4.708 -23.094  1.00 90.20           H  
ATOM   3718 HG12 VAL A 254      -8.329   4.270 -21.390  1.00 90.20           H  
ATOM   3719 HG13 VAL A 254      -7.141   3.396 -22.386  1.00 90.20           H  
ATOM   3720  CG2 VAL A 254      -5.745   4.845 -20.595  1.00 90.20           C  
ATOM   3721 HG21 VAL A 254      -5.225   3.926 -20.866  1.00 90.20           H  
ATOM   3722 HG22 VAL A 254      -5.025   5.586 -20.246  1.00 90.20           H  
ATOM   3723 HG23 VAL A 254      -6.440   4.636 -19.782  1.00 90.20           H  
ATOM   3724  N   LEU A 255      -3.336   6.664 -22.722  1.00 87.07           N  
ATOM   3725  H   LEU A 255      -3.028   5.820 -23.183  1.00 87.07           H  
ATOM   3726  CA  LEU A 255      -2.359   7.707 -22.461  1.00 87.07           C  
ATOM   3727  HA  LEU A 255      -2.577   8.103 -21.469  1.00 87.07           H  
ATOM   3728  C   LEU A 255      -2.517   8.813 -23.524  1.00 87.07           C  
ATOM   3729  CB  LEU A 255      -0.939   7.118 -22.439  1.00 87.07           C  
ATOM   3730  HB2 LEU A 255      -0.688   6.787 -23.446  1.00 87.07           H  
ATOM   3731  HB3 LEU A 255      -0.909   6.252 -21.777  1.00 87.07           H  
ATOM   3732  O   LEU A 255      -2.496   8.502 -24.717  1.00 87.07           O  
ATOM   3733  CG  LEU A 255       0.099   8.156 -21.968  1.00 87.07           C  
ATOM   3734  HG  LEU A 255      -0.046   9.091 -22.509  1.00 87.07           H  
ATOM   3735  CD1 LEU A 255       0.002   8.421 -20.460  1.00 87.07           C  
ATOM   3736 HD11 LEU A 255      -0.970   8.845 -20.205  1.00 87.07           H  
ATOM   3737 HD12 LEU A 255       0.777   9.132 -20.174  1.00 87.07           H  
ATOM   3738 HD13 LEU A 255       0.153   7.496 -19.905  1.00 87.07           H  
ATOM   3739  CD2 LEU A 255       1.513   7.669 -22.233  1.00 87.07           C  
ATOM   3740 HD21 LEU A 255       1.736   6.854 -21.544  1.00 87.07           H  
ATOM   3741 HD22 LEU A 255       2.211   8.485 -22.046  1.00 87.07           H  
ATOM   3742 HD23 LEU A 255       1.616   7.363 -23.274  1.00 87.07           H  
ATOM   3743  N   PRO A 256      -2.666  10.089 -23.122  1.00 84.74           N  
ATOM   3744  CA  PRO A 256      -2.688  11.198 -24.067  1.00 84.74           C  
ATOM   3745  HA  PRO A 256      -3.579  11.107 -24.688  1.00 84.74           H  
ATOM   3746  C   PRO A 256      -1.441  11.202 -24.958  1.00 84.74           C  
ATOM   3747  CB  PRO A 256      -2.800  12.459 -23.214  1.00 84.74           C  
ATOM   3748  HB2 PRO A 256      -1.810  12.869 -23.011  1.00 84.74           H  
ATOM   3749  HB3 PRO A 256      -3.443  13.193 -23.700  1.00 84.74           H  
ATOM   3750  O   PRO A 256      -0.328  11.003 -24.470  1.00 84.74           O  
ATOM   3751  CG  PRO A 256      -3.424  11.984 -21.908  1.00 84.74           C  
ATOM   3752  HG2 PRO A 256      -4.508  11.956 -22.012  1.00 84.74           H  
ATOM   3753  HG3 PRO A 256      -3.133  12.614 -21.067  1.00 84.74           H  
ATOM   3754  CD  PRO A 256      -2.889  10.565 -21.767  1.00 84.74           C  
ATOM   3755  HD2 PRO A 256      -3.619   9.952 -21.238  1.00 84.74           H  
ATOM   3756  HD3 PRO A 256      -1.939  10.577 -21.233  1.00 84.74           H  
ATOM   3757  N   ALA A 257      -1.622  11.415 -26.263  1.00 80.39           N  
ATOM   3758  H   ALA A 257      -2.544  11.682 -26.576  1.00 80.39           H  
ATOM   3759  CA  ALA A 257      -0.564  11.261 -27.266  1.00 80.39           C  
ATOM   3760  HA  ALA A 257      -0.164  10.250 -27.193  1.00 80.39           H  
ATOM   3761  C   ALA A 257       0.618  12.231 -27.068  1.00 80.39           C  
ATOM   3762  CB  ALA A 257      -1.200  11.446 -28.649  1.00 80.39           C  
ATOM   3763  HB1 ALA A 257      -0.442  11.300 -29.419  1.00 80.39           H  
ATOM   3764  HB2 ALA A 257      -1.995  10.714 -28.790  1.00 80.39           H  
ATOM   3765  HB3 ALA A 257      -1.610  12.452 -28.737  1.00 80.39           H  
ATOM   3766  O   ALA A 257       1.728  11.975 -27.533  1.00 80.39           O  
ATOM   3767  N   GLU A 258       0.385  13.346 -26.379  1.00 79.20           N  
ATOM   3768  H   GLU A 258      -0.567  13.532 -26.099  1.00 79.20           H  
ATOM   3769  CA  GLU A 258       1.393  14.328 -25.991  1.00 79.20           C  
ATOM   3770  HA  GLU A 258       2.018  14.532 -26.860  1.00 79.20           H  
ATOM   3771  C   GLU A 258       2.339  13.832 -24.886  1.00 79.20           C  
ATOM   3772  CB  GLU A 258       0.703  15.647 -25.590  1.00 79.20           C  
ATOM   3773  HB2 GLU A 258       1.494  16.372 -25.398  1.00 79.20           H  
ATOM   3774  HB3 GLU A 258       0.132  16.029 -26.436  1.00 79.20           H  
ATOM   3775  O   GLU A 258       3.452  14.346 -24.753  1.00 79.20           O  
ATOM   3776  CG  GLU A 258      -0.199  15.608 -24.338  1.00 79.20           C  
ATOM   3777  HG2 GLU A 258      -0.210  16.617 -23.926  1.00 79.20           H  
ATOM   3778  HG3 GLU A 258       0.248  14.967 -23.578  1.00 79.20           H  
ATOM   3779  CD  GLU A 258      -1.660  15.185 -24.580  1.00 79.20           C  
ATOM   3780  OE1 GLU A 258      -2.492  15.513 -23.708  1.00 79.20           O  
ATOM   3781  OE2 GLU A 258      -1.949  14.506 -25.595  1.00 79.20           O  
ATOM   3782  N   LEU A 259       1.928  12.826 -24.110  1.00 76.97           N  
ATOM   3783  H   LEU A 259       1.052  12.374 -24.328  1.00 76.97           H  
ATOM   3784  CA  LEU A 259       2.741  12.241 -23.055  1.00 76.97           C  
ATOM   3785  HA  LEU A 259       3.433  12.994 -22.679  1.00 76.97           H  
ATOM   3786  C   LEU A 259       3.580  11.096 -23.635  1.00 76.97           C  
ATOM   3787  CB  LEU A 259       1.848  11.801 -21.882  1.00 76.97           C  
ATOM   3788  HB2 LEU A 259       2.493  11.343 -21.132  1.00 76.97           H  
ATOM   3789  HB3 LEU A 259       1.152  11.042 -22.238  1.00 76.97           H  
ATOM   3790  O   LEU A 259       3.073  10.035 -23.992  1.00 76.97           O  
ATOM   3791  CG  LEU A 259       1.049  12.916 -21.185  1.00 76.97           C  
ATOM   3792  HG  LEU A 259       0.320  13.333 -21.880  1.00 76.97           H  
ATOM   3793  CD1 LEU A 259       0.296  12.334 -19.987  1.00 76.97           C  
ATOM   3794 HD11 LEU A 259      -0.355  13.098 -19.561  1.00 76.97           H  
ATOM   3795 HD12 LEU A 259       1.007  11.992 -19.235  1.00 76.97           H  
ATOM   3796 HD13 LEU A 259      -0.304  11.486 -20.317  1.00 76.97           H  
ATOM   3797  CD2 LEU A 259       1.942  14.042 -20.656  1.00 76.97           C  
ATOM   3798 HD21 LEU A 259       1.339  14.757 -20.096  1.00 76.97           H  
ATOM   3799 HD22 LEU A 259       2.719  13.635 -20.009  1.00 76.97           H  
ATOM   3800 HD23 LEU A 259       2.400  14.572 -21.491  1.00 76.97           H  
ATOM   3801  N   LYS A 260       4.898  11.307 -23.717  1.00 67.61           N  
ATOM   3802  H   LYS A 260       5.241  12.222 -23.462  1.00 67.61           H  
ATOM   3803  CA  LYS A 260       5.853  10.257 -24.128  1.00 67.61           C  
ATOM   3804  HA  LYS A 260       5.457   9.741 -25.002  1.00 67.61           H  
ATOM   3805  C   LYS A 260       6.036   9.177 -23.060  1.00 67.61           C  
ATOM   3806  CB  LYS A 260       7.211  10.880 -24.473  1.00 67.61           C  
ATOM   3807  HB2 LYS A 260       7.918  10.074 -24.668  1.00 67.61           H  
ATOM   3808  HB3 LYS A 260       7.576  11.456 -23.623  1.00 67.61           H  
ATOM   3809  O   LYS A 260       6.460   8.067 -23.366  1.00 67.61           O  
ATOM   3810  CG  LYS A 260       7.129  11.776 -25.715  1.00 67.61           C  
ATOM   3811  HG2 LYS A 260       6.693  11.211 -26.539  1.00 67.61           H  
ATOM   3812  HG3 LYS A 260       6.502  12.642 -25.505  1.00 67.61           H  
ATOM   3813  CD  LYS A 260       8.531  12.246 -26.112  1.00 67.61           C  
ATOM   3814  HD2 LYS A 260       9.154  11.375 -26.315  1.00 67.61           H  
ATOM   3815  HD3 LYS A 260       8.964  12.812 -25.287  1.00 67.61           H  
ATOM   3816  CE  LYS A 260       8.440  13.124 -27.361  1.00 67.61           C  
ATOM   3817  HE2 LYS A 260       7.807  13.982 -27.132  1.00 67.61           H  
ATOM   3818  HE3 LYS A 260       7.953  12.552 -28.151  1.00 67.61           H  
ATOM   3819  NZ  LYS A 260       9.787  13.568 -27.791  1.00 67.61           N  
ATOM   3820  HZ1 LYS A 260      10.225  14.091 -27.047  1.00 67.61           H  
ATOM   3821  HZ2 LYS A 260       9.718  14.157 -28.609  1.00 67.61           H  
ATOM   3822  HZ3 LYS A 260      10.364  12.767 -28.001  1.00 67.61           H  
ATOM   3823  N   GLU A 261       5.727   9.522 -21.818  1.00 79.35           N  
ATOM   3824  H   GLU A 261       5.286  10.420 -21.680  1.00 79.35           H  
ATOM   3825  CA  GLU A 261       5.911   8.719 -20.615  1.00 79.35           C  
ATOM   3826  HA  GLU A 261       6.038   7.671 -20.884  1.00 79.35           H  
ATOM   3827  C   GLU A 261       4.645   8.843 -19.748  1.00 79.35           C  
ATOM   3828  CB  GLU A 261       7.176   9.193 -19.888  1.00 79.35           C  
ATOM   3829  HB2 GLU A 261       7.041  10.246 -19.640  1.00 79.35           H  
ATOM   3830  HB3 GLU A 261       7.292   8.604 -18.979  1.00 79.35           H  
ATOM   3831  O   GLU A 261       3.735   9.600 -20.078  1.00 79.35           O  
ATOM   3832  CG  GLU A 261       8.460   9.026 -20.722  1.00 79.35           C  
ATOM   3833  HG2 GLU A 261       8.615   7.963 -20.911  1.00 79.35           H  
ATOM   3834  HG3 GLU A 261       8.348   9.528 -21.683  1.00 79.35           H  
ATOM   3835  CD  GLU A 261       9.698   9.618 -20.042  1.00 79.35           C  
ATOM   3836  OE1 GLU A 261      10.822   9.296 -20.488  1.00 79.35           O  
ATOM   3837  OE2 GLU A 261       9.518  10.432 -19.119  1.00 79.35           O  
ATOM   3838  N   GLY A 262       4.520   8.056 -18.681  1.00 87.76           N  
ATOM   3839  H   GLY A 262       5.344   7.585 -18.336  1.00 87.76           H  
ATOM   3840  CA  GLY A 262       3.275   7.991 -17.900  1.00 87.76           C  
ATOM   3841  HA2 GLY A 262       3.527   8.148 -16.851  1.00 87.76           H  
ATOM   3842  HA3 GLY A 262       2.590   8.789 -18.185  1.00 87.76           H  
ATOM   3843  C   GLY A 262       2.517   6.674 -18.001  1.00 87.76           C  
ATOM   3844  O   GLY A 262       1.457   6.507 -17.395  1.00 87.76           O  
ATOM   3845  N   GLN A 263       3.052   5.722 -18.763  1.00 91.61           N  
ATOM   3846  H   GLN A 263       3.926   5.917 -19.231  1.00 91.61           H  
ATOM   3847  CA  GLN A 263       2.460   4.397 -18.901  1.00 91.61           C  
ATOM   3848  HA  GLN A 263       1.393   4.547 -19.063  1.00 91.61           H  
ATOM   3849  C   GLN A 263       2.648   3.576 -17.623  1.00 91.61           C  
ATOM   3850  CB  GLN A 263       3.018   3.659 -20.128  1.00 91.61           C  
ATOM   3851  HB2 GLN A 263       4.090   3.500 -20.007  1.00 91.61           H  
ATOM   3852  HB3 GLN A 263       2.526   2.691 -20.216  1.00 91.61           H  
ATOM   3853  O   GLN A 263       3.588   3.805 -16.856  1.00 91.61           O  
ATOM   3854  CG  GLN A 263       2.759   4.474 -21.402  1.00 91.61           C  
ATOM   3855  HG2 GLN A 263       1.688   4.660 -21.489  1.00 91.61           H  
ATOM   3856  HG3 GLN A 263       3.299   5.418 -21.324  1.00 91.61           H  
ATOM   3857  CD  GLN A 263       3.222   3.821 -22.688  1.00 91.61           C  
ATOM   3858  NE2 GLN A 263       3.281   4.558 -23.773  1.00 91.61           N  
ATOM   3859 HE21 GLN A 263       3.639   4.107 -24.603  1.00 91.61           H  
ATOM   3860 HE22 GLN A 263       3.079   5.547 -23.740  1.00 91.61           H  
ATOM   3861  OE1 GLN A 263       3.522   2.649 -22.755  1.00 91.61           O  
ATOM   3862  N   ILE A 264       1.772   2.594 -17.407  1.00 93.73           N  
ATOM   3863  H   ILE A 264       1.002   2.495 -18.052  1.00 93.73           H  
ATOM   3864  CA  ILE A 264       2.013   1.548 -16.417  1.00 93.73           C  
ATOM   3865  HA  ILE A 264       2.145   2.029 -15.448  1.00 93.73           H  
ATOM   3866  C   ILE A 264       3.314   0.844 -16.788  1.00 93.73           C  
ATOM   3867  CB  ILE A 264       0.838   0.548 -16.302  1.00 93.73           C  
ATOM   3868  HB  ILE A 264       0.563   0.200 -17.297  1.00 93.73           H  
ATOM   3869  O   ILE A 264       3.439   0.275 -17.869  1.00 93.73           O  
ATOM   3870  CG1 ILE A 264      -0.368   1.257 -15.663  1.00 93.73           C  
ATOM   3871 HG12 ILE A 264      -0.060   1.696 -14.714  1.00 93.73           H  
ATOM   3872 HG13 ILE A 264      -0.678   2.055 -16.338  1.00 93.73           H  
ATOM   3873  CG2 ILE A 264       1.242  -0.675 -15.456  1.00 93.73           C  
ATOM   3874 HG21 ILE A 264       0.420  -1.388 -15.386  1.00 93.73           H  
ATOM   3875 HG22 ILE A 264       2.065  -1.205 -15.938  1.00 93.73           H  
ATOM   3876 HG23 ILE A 264       1.539  -0.359 -14.456  1.00 93.73           H  
ATOM   3877  CD1 ILE A 264      -1.598   0.384 -15.404  1.00 93.73           C  
ATOM   3878 HD11 ILE A 264      -1.381  -0.384 -14.662  1.00 93.73           H  
ATOM   3879 HD12 ILE A 264      -2.390   1.009 -14.993  1.00 93.73           H  
ATOM   3880 HD13 ILE A 264      -1.937  -0.077 -16.332  1.00 93.73           H  
ATOM   3881  N   LEU A 265       4.260   0.844 -15.854  1.00 92.83           N  
ATOM   3882  H   LEU A 265       4.066   1.338 -14.995  1.00 92.83           H  
ATOM   3883  CA  LEU A 265       5.494   0.080 -15.963  1.00 92.83           C  
ATOM   3884  HA  LEU A 265       5.515  -0.463 -16.908  1.00 92.83           H  
ATOM   3885  C   LEU A 265       5.503  -0.949 -14.844  1.00 92.83           C  
ATOM   3886  CB  LEU A 265       6.717   1.011 -15.927  1.00 92.83           C  
ATOM   3887  HB2 LEU A 265       7.619   0.400 -15.955  1.00 92.83           H  
ATOM   3888  HB3 LEU A 265       6.718   1.556 -14.983  1.00 92.83           H  
ATOM   3889  O   LEU A 265       5.543  -0.594 -13.667  1.00 92.83           O  
ATOM   3890  CG  LEU A 265       6.775   2.033 -17.077  1.00 92.83           C  
ATOM   3891  HG  LEU A 265       5.877   2.652 -17.069  1.00 92.83           H  
ATOM   3892  CD1 LEU A 265       7.974   2.950 -16.854  1.00 92.83           C  
ATOM   3893 HD11 LEU A 265       8.057   3.659 -17.678  1.00 92.83           H  
ATOM   3894 HD12 LEU A 265       7.828   3.509 -15.930  1.00 92.83           H  
ATOM   3895 HD13 LEU A 265       8.894   2.368 -16.792  1.00 92.83           H  
ATOM   3896  CD2 LEU A 265       6.902   1.374 -18.450  1.00 92.83           C  
ATOM   3897 HD21 LEU A 265       6.005   0.798 -18.677  1.00 92.83           H  
ATOM   3898 HD22 LEU A 265       7.006   2.142 -19.217  1.00 92.83           H  
ATOM   3899 HD23 LEU A 265       7.774   0.721 -18.477  1.00 92.83           H  
ATOM   3900  N   LEU A 266       5.451  -2.223 -15.212  1.00 91.92           N  
ATOM   3901  H   LEU A 266       5.435  -2.443 -16.198  1.00 91.92           H  
ATOM   3902  CA  LEU A 266       5.584  -3.337 -14.285  1.00 91.92           C  
ATOM   3903  HA  LEU A 266       5.759  -2.956 -13.279  1.00 91.92           H  
ATOM   3904  C   LEU A 266       6.787  -4.168 -14.743  1.00 91.92           C  
ATOM   3905  CB  LEU A 266       4.286  -4.150 -14.237  1.00 91.92           C  
ATOM   3906  HB2 LEU A 266       4.460  -5.016 -13.598  1.00 91.92           H  
ATOM   3907  HB3 LEU A 266       4.058  -4.496 -15.246  1.00 91.92           H  
ATOM   3908  O   LEU A 266       6.795  -4.624 -15.888  1.00 91.92           O  
ATOM   3909  CG  LEU A 266       3.060  -3.391 -13.707  1.00 91.92           C  
ATOM   3910  HG  LEU A 266       2.893  -2.507 -14.321  1.00 91.92           H  
ATOM   3911  CD1 LEU A 266       1.835  -4.297 -13.819  1.00 91.92           C  
ATOM   3912 HD11 LEU A 266       2.003  -5.216 -13.258  1.00 91.92           H  
ATOM   3913 HD12 LEU A 266       0.955  -3.781 -13.434  1.00 91.92           H  
ATOM   3914 HD13 LEU A 266       1.659  -4.544 -14.866  1.00 91.92           H  
ATOM   3915  CD2 LEU A 266       3.204  -2.945 -12.250  1.00 91.92           C  
ATOM   3916 HD21 LEU A 266       2.279  -2.472 -11.922  1.00 91.92           H  
ATOM   3917 HD22 LEU A 266       4.005  -2.212 -12.160  1.00 91.92           H  
ATOM   3918 HD23 LEU A 266       3.421  -3.801 -11.611  1.00 91.92           H  
ATOM   3919  N   PRO A 267       7.818  -4.345 -13.902  1.00 86.81           N  
ATOM   3920  CA  PRO A 267       9.031  -5.048 -14.290  1.00 86.81           C  
ATOM   3921  HA  PRO A 267       9.546  -4.440 -15.035  1.00 86.81           H  
ATOM   3922  C   PRO A 267       8.722  -6.426 -14.878  1.00 86.81           C  
ATOM   3923  CB  PRO A 267       9.894  -5.121 -13.029  1.00 86.81           C  
ATOM   3924  HB2 PRO A 267       9.677  -6.033 -12.472  1.00 86.81           H  
ATOM   3925  HB3 PRO A 267      10.957  -5.063 -13.265  1.00 86.81           H  
ATOM   3926  O   PRO A 267       7.874  -7.163 -14.374  1.00 86.81           O  
ATOM   3927  CG  PRO A 267       9.425  -3.913 -12.222  1.00 86.81           C  
ATOM   3928  HG2 PRO A 267       9.944  -3.019 -12.570  1.00 86.81           H  
ATOM   3929  HG3 PRO A 267       9.551  -4.046 -11.147  1.00 86.81           H  
ATOM   3930  CD  PRO A 267       7.952  -3.805 -12.566  1.00 86.81           C  
ATOM   3931  HD2 PRO A 267       7.362  -4.411 -11.878  1.00 86.81           H  
ATOM   3932  HD3 PRO A 267       7.654  -2.757 -12.523  1.00 86.81           H  
ATOM   3933  N   SER A 268       9.403  -6.751 -15.978  1.00 81.28           N  
ATOM   3934  H   SER A 268      10.065  -6.076 -16.335  1.00 81.28           H  
ATOM   3935  CA  SER A 268       9.235  -8.006 -16.724  1.00 81.28           C  
ATOM   3936  HA  SER A 268       9.951  -7.983 -17.545  1.00 81.28           H  
ATOM   3937  C   SER A 268       7.864  -8.214 -17.389  1.00 81.28           C  
ATOM   3938  CB  SER A 268       9.603  -9.212 -15.845  1.00 81.28           C  
ATOM   3939  HB2 SER A 268       9.655 -10.110 -16.461  1.00 81.28           H  
ATOM   3940  HB3 SER A 268       8.828  -9.360 -15.093  1.00 81.28           H  
ATOM   3941  O   SER A 268       7.637  -9.280 -17.956  1.00 81.28           O  
ATOM   3942  OG  SER A 268      10.847  -9.022 -15.193  1.00 81.28           O  
ATOM   3943  HG  SER A 268      11.549  -9.216 -15.818  1.00 81.28           H  
ATOM   3944  N   LEU A 269       6.966  -7.225 -17.373  1.00 85.03           N  
ATOM   3945  H   LEU A 269       7.182  -6.369 -16.881  1.00 85.03           H  
ATOM   3946  CA  LEU A 269       5.677  -7.271 -18.062  1.00 85.03           C  
ATOM   3947  HA  LEU A 269       5.539  -8.247 -18.528  1.00 85.03           H  
ATOM   3948  C   LEU A 269       5.642  -6.231 -19.180  1.00 85.03           C  
ATOM   3949  CB  LEU A 269       4.539  -7.051 -17.053  1.00 85.03           C  
ATOM   3950  HB2 LEU A 269       3.601  -6.943 -17.596  1.00 85.03           H  
ATOM   3951  HB3 LEU A 269       4.732  -6.112 -16.534  1.00 85.03           H  
ATOM   3952  O   LEU A 269       5.847  -5.040 -18.951  1.00 85.03           O  
ATOM   3953  CG  LEU A 269       4.386  -8.174 -16.013  1.00 85.03           C  
ATOM   3954  HG  LEU A 269       5.347  -8.395 -15.548  1.00 85.03           H  
ATOM   3955  CD1 LEU A 269       3.416  -7.745 -14.913  1.00 85.03           C  
ATOM   3956 HD11 LEU A 269       3.917  -7.024 -14.267  1.00 85.03           H  
ATOM   3957 HD12 LEU A 269       2.532  -7.281 -15.351  1.00 85.03           H  
ATOM   3958 HD13 LEU A 269       3.126  -8.602 -14.305  1.00 85.03           H  
ATOM   3959  CD2 LEU A 269       3.853  -9.452 -16.660  1.00 85.03           C  
ATOM   3960 HD21 LEU A 269       3.720 -10.225 -15.902  1.00 85.03           H  
ATOM   3961 HD22 LEU A 269       2.897  -9.258 -17.145  1.00 85.03           H  
ATOM   3962 HD23 LEU A 269       4.561  -9.824 -17.401  1.00 85.03           H  
ATOM   3963  N   ASP A 270       5.344  -6.679 -20.397  1.00 82.72           N  
ATOM   3964  H   ASP A 270       5.177  -7.666 -20.534  1.00 82.72           H  
ATOM   3965  CA  ASP A 270       5.121  -5.770 -21.517  1.00 82.72           C  
ATOM   3966  HA  ASP A 270       5.835  -4.950 -21.446  1.00 82.72           H  
ATOM   3967  C   ASP A 270       3.715  -5.163 -21.449  1.00 82.72           C  
ATOM   3968  CB  ASP A 270       5.401  -6.457 -22.846  1.00 82.72           C  
ATOM   3969  HB2 ASP A 270       4.730  -7.307 -22.968  1.00 82.72           H  
ATOM   3970  HB3 ASP A 270       6.427  -6.825 -22.850  1.00 82.72           H  
ATOM   3971  O   ASP A 270       2.730  -5.694 -21.974  1.00 82.72           O  
ATOM   3972  CG  ASP A 270       5.213  -5.491 -24.016  1.00 82.72           C  
ATOM   3973  OD1 ASP A 270       5.007  -4.268 -23.819  1.00 82.72           O  
ATOM   3974  OD2 ASP A 270       5.238  -6.005 -25.145  1.00 82.72           O  
ATOM   3975  N   MET A 271       3.657  -4.026 -20.765  1.00 86.23           N  
ATOM   3976  H   MET A 271       4.506  -3.727 -20.308  1.00 86.23           H  
ATOM   3977  CA  MET A 271       2.467  -3.198 -20.595  1.00 86.23           C  
ATOM   3978  HA  MET A 271       1.585  -3.834 -20.680  1.00 86.23           H  
ATOM   3979  C   MET A 271       2.328  -2.128 -21.692  1.00 86.23           C  
ATOM   3980  CB  MET A 271       2.487  -2.599 -19.180  1.00 86.23           C  
ATOM   3981  HB2 MET A 271       1.639  -1.927 -19.050  1.00 86.23           H  
ATOM   3982  HB3 MET A 271       3.399  -2.013 -19.064  1.00 86.23           H  
ATOM   3983  O   MET A 271       1.519  -1.214 -21.548  1.00 86.23           O  
ATOM   3984  CG  MET A 271       2.451  -3.670 -18.076  1.00 86.23           C  
ATOM   3985  HG2 MET A 271       2.457  -3.164 -17.110  1.00 86.23           H  
ATOM   3986  HG3 MET A 271       3.364  -4.261 -18.135  1.00 86.23           H  
ATOM   3987  SD  MET A 271       1.037  -4.813 -18.110  1.00 86.23           S  
ATOM   3988  CE  MET A 271      -0.328  -3.648 -17.854  1.00 86.23           C  
ATOM   3989  HE1 MET A 271      -1.273  -4.190 -17.896  1.00 86.23           H  
ATOM   3990  HE2 MET A 271      -0.330  -2.890 -18.637  1.00 86.23           H  
ATOM   3991  HE3 MET A 271      -0.229  -3.168 -16.880  1.00 86.23           H  
ATOM   3992  N   ILE A 272       3.097  -2.236 -22.786  1.00 80.92           N  
ATOM   3993  H   ILE A 272       3.730  -3.019 -22.857  1.00 80.92           H  
ATOM   3994  CA  ILE A 272       3.159  -1.228 -23.853  1.00 80.92           C  
ATOM   3995  HA  ILE A 272       2.489  -0.404 -23.608  1.00 80.92           H  
ATOM   3996  C   ILE A 272       2.682  -1.811 -25.182  1.00 80.92           C  
ATOM   3997  CB  ILE A 272       4.583  -0.634 -23.974  1.00 80.92           C  
ATOM   3998  HB  ILE A 272       5.262  -1.423 -24.299  1.00 80.92           H  
ATOM   3999  O   ILE A 272       1.736  -1.286 -25.772  1.00 80.92           O  
ATOM   4000  CG1 ILE A 272       5.083  -0.146 -22.592  1.00 80.92           C  
ATOM   4001 HG12 ILE A 272       5.272  -1.019 -21.968  1.00 80.92           H  
ATOM   4002 HG13 ILE A 272       4.304   0.434 -22.096  1.00 80.92           H  
ATOM   4003  CG2 ILE A 272       4.598   0.461 -25.062  1.00 80.92           C  
ATOM   4004 HG21 ILE A 272       3.902   1.258 -24.801  1.00 80.92           H  
ATOM   4005 HG22 ILE A 272       5.600   0.878 -25.168  1.00 80.92           H  
ATOM   4006 HG23 ILE A 272       4.316   0.048 -26.030  1.00 80.92           H  
ATOM   4007  CD1 ILE A 272       6.380   0.671 -22.610  1.00 80.92           C  
ATOM   4008 HD11 ILE A 272       6.211   1.641 -23.077  1.00 80.92           H  
ATOM   4009 HD12 ILE A 272       6.713   0.837 -21.586  1.00 80.92           H  
ATOM   4010 HD13 ILE A 272       7.154   0.129 -23.152  1.00 80.92           H  
ATOM   4011  N   SER A 273       3.309  -2.897 -25.650  1.00 72.14           N  
ATOM   4012  H   SER A 273       4.018  -3.325 -25.072  1.00 72.14           H  
ATOM   4013  CA  SER A 273       3.185  -3.376 -27.036  1.00 72.14           C  
ATOM   4014  HA  SER A 273       2.904  -2.506 -27.631  1.00 72.14           H  
ATOM   4015  C   SER A 273       2.042  -4.377 -27.273  1.00 72.14           C  
ATOM   4016  CB  SER A 273       4.554  -3.797 -27.593  1.00 72.14           C  
ATOM   4017  HB2 SER A 273       4.560  -3.574 -28.660  1.00 72.14           H  
ATOM   4018  HB3 SER A 273       5.343  -3.209 -27.124  1.00 72.14           H  
ATOM   4019  O   SER A 273       1.935  -4.996 -28.328  1.00 72.14           O  
ATOM   4020  OG  SER A 273       4.848  -5.166 -27.463  1.00 72.14           O  
ATOM   4021  HG  SER A 273       5.014  -5.405 -26.549  1.00 72.14           H  
ATOM   4022  N   GLY A 274       1.120  -4.484 -26.309  1.00 68.76           N  
ATOM   4023  H   GLY A 274       1.250  -3.897 -25.497  1.00 68.76           H  
ATOM   4024  CA  GLY A 274      -0.123  -5.252 -26.433  1.00 68.76           C  
ATOM   4025  HA2 GLY A 274      -0.425  -5.275 -27.480  1.00 68.76           H  
ATOM   4026  HA3 GLY A 274      -0.908  -4.742 -25.875  1.00 68.76           H  
ATOM   4027  C   GLY A 274      -0.054  -6.701 -25.943  1.00 68.76           C  
ATOM   4028  O   GLY A 274      -1.087  -7.360 -25.912  1.00 68.76           O  
ATOM   4029  N   GLY A 275       1.108  -7.206 -25.509  1.00 81.01           N  
ATOM   4030  H   GLY A 275       1.943  -6.647 -25.608  1.00 81.01           H  
ATOM   4031  CA  GLY A 275       1.235  -8.590 -25.028  1.00 81.01           C  
ATOM   4032  HA2 GLY A 275       0.945  -9.275 -25.825  1.00 81.01           H  
ATOM   4033  HA3 GLY A 275       2.277  -8.778 -24.771  1.00 81.01           H  
ATOM   4034  C   GLY A 275       0.373  -8.893 -23.794  1.00 81.01           C  
ATOM   4035  O   GLY A 275      -0.340  -9.894 -23.763  1.00 81.01           O  
ATOM   4036  N   TYR A 276       0.399  -8.003 -22.795  1.00 86.16           N  
ATOM   4037  H   TYR A 276       1.069  -7.249 -22.850  1.00 86.16           H  
ATOM   4038  CA  TYR A 276      -0.360  -8.163 -21.546  1.00 86.16           C  
ATOM   4039  HA  TYR A 276      -0.794  -9.162 -21.507  1.00 86.16           H  
ATOM   4040  C   TYR A 276      -1.526  -7.179 -21.397  1.00 86.16           C  
ATOM   4041  CB  TYR A 276       0.606  -8.044 -20.366  1.00 86.16           C  
ATOM   4042  HB2 TYR A 276       1.149  -7.101 -20.423  1.00 86.16           H  
ATOM   4043  HB3 TYR A 276       0.022  -8.024 -19.446  1.00 86.16           H  
ATOM   4044  O   TYR A 276      -2.490  -7.474 -20.688  1.00 86.16           O  
ATOM   4045  CG  TYR A 276       1.580  -9.196 -20.256  1.00 86.16           C  
ATOM   4046  CD1 TYR A 276       1.192 -10.381 -19.600  1.00 86.16           C  
ATOM   4047  HD1 TYR A 276       0.206 -10.458 -19.165  1.00 86.16           H  
ATOM   4048  CD2 TYR A 276       2.866  -9.087 -20.817  1.00 86.16           C  
ATOM   4049  HD2 TYR A 276       3.143  -8.182 -21.337  1.00 86.16           H  
ATOM   4050  CE1 TYR A 276       2.093 -11.458 -19.502  1.00 86.16           C  
ATOM   4051  HE1 TYR A 276       1.813 -12.369 -18.995  1.00 86.16           H  
ATOM   4052  CE2 TYR A 276       3.774 -10.157 -20.714  1.00 86.16           C  
ATOM   4053  HE2 TYR A 276       4.758 -10.075 -21.150  1.00 86.16           H  
ATOM   4054  OH  TYR A 276       4.260 -12.379 -19.954  1.00 86.16           O  
ATOM   4055  HH  TYR A 276       5.109 -12.156 -20.341  1.00 86.16           H  
ATOM   4056  CZ  TYR A 276       3.386 -11.345 -20.055  1.00 86.16           C  
ATOM   4057  N   VAL A 277      -1.465  -6.034 -22.086  1.00 88.27           N  
ATOM   4058  H   VAL A 277      -0.640  -5.880 -22.648  1.00 88.27           H  
ATOM   4059  CA  VAL A 277      -2.449  -4.939 -21.990  1.00 88.27           C  
ATOM   4060  HA  VAL A 277      -2.399  -4.541 -20.976  1.00 88.27           H  
ATOM   4061  C   VAL A 277      -3.903  -5.401 -22.183  1.00 88.27           C  
ATOM   4062  CB  VAL A 277      -2.086  -3.784 -22.950  1.00 88.27           C  
ATOM   4063  HB  VAL A 277      -1.954  -4.164 -23.963  1.00 88.27           H  
ATOM   4064  O   VAL A 277      -4.722  -5.057 -21.334  1.00 88.27           O  
ATOM   4065  CG1 VAL A 277      -3.160  -2.692 -23.009  1.00 88.27           C  
ATOM   4066 HG11 VAL A 277      -3.441  -2.379 -22.003  1.00 88.27           H  
ATOM   4067 HG12 VAL A 277      -2.791  -1.832 -23.566  1.00 88.27           H  
ATOM   4068 HG13 VAL A 277      -4.047  -3.068 -23.519  1.00 88.27           H  
ATOM   4069  CG2 VAL A 277      -0.753  -3.154 -22.538  1.00 88.27           C  
ATOM   4070 HG21 VAL A 277      -0.813  -2.786 -21.514  1.00 88.27           H  
ATOM   4071 HG22 VAL A 277       0.056  -3.881 -22.615  1.00 88.27           H  
ATOM   4072 HG23 VAL A 277      -0.518  -2.317 -23.194  1.00 88.27           H  
ATOM   4073  N   PRO A 278      -4.260  -6.219 -23.197  1.00 89.95           N  
ATOM   4074  CA  PRO A 278      -5.648  -6.648 -23.411  1.00 89.95           C  
ATOM   4075  HA  PRO A 278      -6.277  -5.765 -23.524  1.00 89.95           H  
ATOM   4076  C   PRO A 278      -6.216  -7.516 -22.282  1.00 89.95           C  
ATOM   4077  CB  PRO A 278      -5.638  -7.441 -24.724  1.00 89.95           C  
ATOM   4078  HB2 PRO A 278      -6.544  -7.266 -25.304  1.00 89.95           H  
ATOM   4079  HB3 PRO A 278      -5.520  -8.506 -24.522  1.00 89.95           H  
ATOM   4080  O   PRO A 278      -7.432  -7.635 -22.137  1.00 89.95           O  
ATOM   4081  CG  PRO A 278      -4.397  -6.935 -25.451  1.00 89.95           C  
ATOM   4082  HG2 PRO A 278      -4.618  -5.994 -25.954  1.00 89.95           H  
ATOM   4083  HG3 PRO A 278      -4.008  -7.671 -26.154  1.00 89.95           H  
ATOM   4084  CD  PRO A 278      -3.437  -6.690 -24.297  1.00 89.95           C  
ATOM   4085  HD2 PRO A 278      -2.956  -7.627 -24.015  1.00 89.95           H  
ATOM   4086  HD3 PRO A 278      -2.689  -5.959 -24.605  1.00 89.95           H  
ATOM   4087  N   TYR A 279      -5.343  -8.146 -21.495  1.00 91.14           N  
ATOM   4088  H   TYR A 279      -4.357  -7.987 -21.646  1.00 91.14           H  
ATOM   4089  CA  TYR A 279      -5.730  -9.039 -20.409  1.00 91.14           C  
ATOM   4090  HA  TYR A 279      -6.755  -9.371 -20.573  1.00 91.14           H  
ATOM   4091  C   TYR A 279      -5.691  -8.353 -19.046  1.00 91.14           C  
ATOM   4092  CB  TYR A 279      -4.830 -10.278 -20.427  1.00 91.14           C  
ATOM   4093  HB2 TYR A 279      -3.822  -9.988 -20.130  1.00 91.14           H  
ATOM   4094  HB3 TYR A 279      -5.198 -10.993 -19.691  1.00 91.14           H  
ATOM   4095  O   TYR A 279      -6.209  -8.923 -18.086  1.00 91.14           O  
ATOM   4096  CG  TYR A 279      -4.773 -10.964 -21.776  1.00 91.14           C  
ATOM   4097  CD1 TYR A 279      -5.895 -11.665 -22.256  1.00 91.14           C  
ATOM   4098  HD1 TYR A 279      -6.791 -11.736 -21.658  1.00 91.14           H  
ATOM   4099  CD2 TYR A 279      -3.615 -10.860 -22.570  1.00 91.14           C  
ATOM   4100  HD2 TYR A 279      -2.754 -10.311 -22.218  1.00 91.14           H  
ATOM   4101  CE1 TYR A 279      -5.859 -12.268 -23.527  1.00 91.14           C  
ATOM   4102  HE1 TYR A 279      -6.717 -12.804 -23.904  1.00 91.14           H  
ATOM   4103  CE2 TYR A 279      -3.575 -11.461 -23.841  1.00 91.14           C  
ATOM   4104  HE2 TYR A 279      -2.684 -11.369 -24.445  1.00 91.14           H  
ATOM   4105  OH  TYR A 279      -4.665 -12.751 -25.546  1.00 91.14           O  
ATOM   4106  HH  TYR A 279      -3.832 -12.582 -25.991  1.00 91.14           H  
ATOM   4107  CZ  TYR A 279      -4.698 -12.168 -24.321  1.00 91.14           C  
ATOM   4108  N   PHE A 280      -5.070  -7.175 -18.944  1.00 93.58           N  
ATOM   4109  H   PHE A 280      -4.737  -6.732 -19.788  1.00 93.58           H  
ATOM   4110  CA  PHE A 280      -4.892  -6.448 -17.694  1.00 93.58           C  
ATOM   4111  HA  PHE A 280      -4.418  -7.109 -16.968  1.00 93.58           H  
ATOM   4112  C   PHE A 280      -6.235  -5.996 -17.116  1.00 93.58           C  
ATOM   4113  CB  PHE A 280      -3.959  -5.261 -17.936  1.00 93.58           C  
ATOM   4114  HB2 PHE A 280      -3.022  -5.632 -18.350  1.00 93.58           H  
ATOM   4115  HB3 PHE A 280      -4.409  -4.601 -18.678  1.00 93.58           H  
ATOM   4116  O   PHE A 280      -7.090  -5.483 -17.831  1.00 93.58           O  
ATOM   4117  CG  PHE A 280      -3.655  -4.462 -16.685  1.00 93.58           C  
ATOM   4118  CD1 PHE A 280      -4.276  -3.217 -16.477  1.00 93.58           C  
ATOM   4119  HD1 PHE A 280      -5.007  -2.848 -17.181  1.00 93.58           H  
ATOM   4120  CD2 PHE A 280      -2.748  -4.959 -15.731  1.00 93.58           C  
ATOM   4121  HD2 PHE A 280      -2.289  -5.926 -15.869  1.00 93.58           H  
ATOM   4122  CE1 PHE A 280      -3.938  -2.444 -15.357  1.00 93.58           C  
ATOM   4123  HE1 PHE A 280      -4.388  -1.472 -15.215  1.00 93.58           H  
ATOM   4124  CE2 PHE A 280      -2.424  -4.191 -14.600  1.00 93.58           C  
ATOM   4125  HE2 PHE A 280      -1.722  -4.569 -13.872  1.00 93.58           H  
ATOM   4126  CZ  PHE A 280      -3.007  -2.925 -14.427  1.00 93.58           C  
ATOM   4127  HZ  PHE A 280      -2.744  -2.315 -13.576  1.00 93.58           H  
ATOM   4128  N   GLN A 281      -6.411  -6.200 -15.812  1.00 95.76           N  
ATOM   4129  H   GLN A 281      -5.670  -6.650 -15.294  1.00 95.76           H  
ATOM   4130  CA  GLN A 281      -7.604  -5.790 -15.072  1.00 95.76           C  
ATOM   4131  HA  GLN A 281      -8.375  -5.442 -15.759  1.00 95.76           H  
ATOM   4132  C   GLN A 281      -7.274  -4.619 -14.146  1.00 95.76           C  
ATOM   4133  CB  GLN A 281      -8.160  -6.987 -14.277  1.00 95.76           C  
ATOM   4134  HB2 GLN A 281      -9.017  -6.655 -13.690  1.00 95.76           H  
ATOM   4135  HB3 GLN A 281      -7.402  -7.340 -13.577  1.00 95.76           H  
ATOM   4136  O   GLN A 281      -7.901  -3.564 -14.212  1.00 95.76           O  
ATOM   4137  CG  GLN A 281      -8.590  -8.166 -15.162  1.00 95.76           C  
ATOM   4138  HG2 GLN A 281      -7.748  -8.496 -15.771  1.00 95.76           H  
ATOM   4139  HG3 GLN A 281      -8.879  -9.000 -14.523  1.00 95.76           H  
ATOM   4140  CD  GLN A 281      -9.774  -7.827 -16.059  1.00 95.76           C  
ATOM   4141  NE2 GLN A 281      -9.780  -8.284 -17.288  1.00 95.76           N  
ATOM   4142 HE21 GLN A 281      -8.927  -8.669 -17.668  1.00 95.76           H  
ATOM   4143 HE22 GLN A 281     -10.542  -7.945 -17.858  1.00 95.76           H  
ATOM   4144  OE1 GLN A 281     -10.714  -7.153 -15.680  1.00 95.76           O  
ATOM   4145  N   TYR A 282      -6.283  -4.807 -13.273  1.00 97.18           N  
ATOM   4146  H   TYR A 282      -5.793  -5.690 -13.278  1.00 97.18           H  
ATOM   4147  CA  TYR A 282      -5.789  -3.779 -12.364  1.00 97.18           C  
ATOM   4148  HA  TYR A 282      -5.622  -2.867 -12.938  1.00 97.18           H  
ATOM   4149  C   TYR A 282      -4.458  -4.193 -11.736  1.00 97.18           C  
ATOM   4150  CB  TYR A 282      -6.823  -3.493 -11.253  1.00 97.18           C  
ATOM   4151  HB2 TYR A 282      -6.419  -2.737 -10.579  1.00 97.18           H  
ATOM   4152  HB3 TYR A 282      -7.713  -3.050 -11.700  1.00 97.18           H  
ATOM   4153  O   TYR A 282      -4.097  -5.369 -11.694  1.00 97.18           O  
ATOM   4154  CG  TYR A 282      -7.240  -4.698 -10.429  1.00 97.18           C  
ATOM   4155  CD1 TYR A 282      -8.411  -5.405 -10.762  1.00 97.18           C  
ATOM   4156  HD1 TYR A 282      -9.010  -5.089 -11.604  1.00 97.18           H  
ATOM   4157  CD2 TYR A 282      -6.454  -5.118  -9.338  1.00 97.18           C  
ATOM   4158  HD2 TYR A 282      -5.536  -4.597  -9.106  1.00 97.18           H  
ATOM   4159  CE1 TYR A 282      -8.793  -6.532 -10.011  1.00 97.18           C  
ATOM   4160  HE1 TYR A 282      -9.682  -7.088 -10.269  1.00 97.18           H  
ATOM   4161  CE2 TYR A 282      -6.829  -6.247  -8.586  1.00 97.18           C  
ATOM   4162  HE2 TYR A 282      -6.201  -6.595  -7.779  1.00 97.18           H  
ATOM   4163  OH  TYR A 282      -8.370  -8.053  -8.211  1.00 97.18           O  
ATOM   4164  HH  TYR A 282      -7.701  -8.334  -7.583  1.00 97.18           H  
ATOM   4165  CZ  TYR A 282      -8.001  -6.958  -8.925  1.00 97.18           C  
ATOM   4166  N   VAL A 283      -3.763  -3.221 -11.153  1.00 97.14           N  
ATOM   4167  H   VAL A 283      -4.102  -2.277 -11.271  1.00 97.14           H  
ATOM   4168  CA  VAL A 283      -2.715  -3.443 -10.157  1.00 97.14           C  
ATOM   4169  HA  VAL A 283      -2.592  -4.519 -10.037  1.00 97.14           H  
ATOM   4170  C   VAL A 283      -3.185  -2.897  -8.812  1.00 97.14           C  
ATOM   4171  CB  VAL A 283      -1.352  -2.912 -10.634  1.00 97.14           C  
ATOM   4172  HB  VAL A 283      -1.069  -3.493 -11.512  1.00 97.14           H  
ATOM   4173  O   VAL A 283      -3.816  -1.843  -8.736  1.00 97.14           O  
ATOM   4174  CG1 VAL A 283      -1.374  -1.442 -11.052  1.00 97.14           C  
ATOM   4175 HG11 VAL A 283      -1.651  -0.799 -10.217  1.00 97.14           H  
ATOM   4176 HG12 VAL A 283      -2.095  -1.267 -11.851  1.00 97.14           H  
ATOM   4177 HG13 VAL A 283      -0.388  -1.158 -11.419  1.00 97.14           H  
ATOM   4178  CG2 VAL A 283      -0.254  -3.120  -9.582  1.00 97.14           C  
ATOM   4179 HG21 VAL A 283       0.712  -2.841 -10.001  1.00 97.14           H  
ATOM   4180 HG22 VAL A 283      -0.214  -4.171  -9.294  1.00 97.14           H  
ATOM   4181 HG23 VAL A 283      -0.445  -2.509  -8.700  1.00 97.14           H  
ATOM   4182  N   SER A 284      -2.940  -3.640  -7.737  1.00 97.93           N  
ATOM   4183  H   SER A 284      -2.448  -4.513  -7.861  1.00 97.93           H  
ATOM   4184  CA  SER A 284      -3.311  -3.243  -6.379  1.00 97.93           C  
ATOM   4185  HA  SER A 284      -3.468  -2.165  -6.361  1.00 97.93           H  
ATOM   4186  C   SER A 284      -2.192  -3.554  -5.403  1.00 97.93           C  
ATOM   4187  CB  SER A 284      -4.614  -3.931  -5.955  1.00 97.93           C  
ATOM   4188  HB2 SER A 284      -5.366  -3.760  -6.726  1.00 97.93           H  
ATOM   4189  HB3 SER A 284      -4.449  -5.004  -5.863  1.00 97.93           H  
ATOM   4190  O   SER A 284      -1.458  -4.525  -5.575  1.00 97.93           O  
ATOM   4191  OG  SER A 284      -5.107  -3.417  -4.724  1.00 97.93           O  
ATOM   4192  HG  SER A 284      -4.960  -2.469  -4.716  1.00 97.93           H  
ATOM   4193  N   MET A 285      -2.083  -2.733  -4.364  1.00 97.77           N  
ATOM   4194  H   MET A 285      -2.724  -1.956  -4.299  1.00 97.77           H  
ATOM   4195  CA  MET A 285      -1.204  -2.973  -3.228  1.00 97.77           C  
ATOM   4196  HA  MET A 285      -0.788  -3.976  -3.316  1.00 97.77           H  
ATOM   4197  C   MET A 285      -2.001  -2.897  -1.935  1.00 97.77           C  
ATOM   4198  CB  MET A 285      -0.055  -1.970  -3.255  1.00 97.77           C  
ATOM   4199  HB2 MET A 285      -0.478  -0.966  -3.218  1.00 97.77           H  
ATOM   4200  HB3 MET A 285       0.486  -2.101  -4.192  1.00 97.77           H  
ATOM   4201  O   MET A 285      -2.877  -2.040  -1.800  1.00 97.77           O  
ATOM   4202  CG  MET A 285       0.931  -2.096  -2.096  1.00 97.77           C  
ATOM   4203  HG2 MET A 285       0.430  -1.802  -1.173  1.00 97.77           H  
ATOM   4204  HG3 MET A 285       1.259  -3.131  -1.997  1.00 97.77           H  
ATOM   4205  SD  MET A 285       2.373  -1.027  -2.326  1.00 97.77           S  
ATOM   4206  CE  MET A 285       3.415  -2.194  -3.214  1.00 97.77           C  
ATOM   4207  HE1 MET A 285       2.813  -2.642  -4.005  1.00 97.77           H  
ATOM   4208  HE2 MET A 285       3.768  -2.967  -2.532  1.00 97.77           H  
ATOM   4209  HE3 MET A 285       4.259  -1.670  -3.663  1.00 97.77           H  
ATOM   4210  N   TYR A 286      -1.701  -3.778  -0.986  1.00 97.16           N  
ATOM   4211  H   TYR A 286      -1.004  -4.484  -1.180  1.00 97.16           H  
ATOM   4212  CA  TYR A 286      -2.402  -3.856   0.290  1.00 97.16           C  
ATOM   4213  HA  TYR A 286      -2.709  -2.851   0.580  1.00 97.16           H  
ATOM   4214  C   TYR A 286      -1.519  -4.389   1.422  1.00 97.16           C  
ATOM   4215  CB  TYR A 286      -3.665  -4.713   0.121  1.00 97.16           C  
ATOM   4216  HB2 TYR A 286      -4.347  -4.198  -0.555  1.00 97.16           H  
ATOM   4217  HB3 TYR A 286      -4.170  -4.786   1.085  1.00 97.16           H  
ATOM   4218  O   TYR A 286      -0.567  -5.139   1.191  1.00 97.16           O  
ATOM   4219  CG  TYR A 286      -3.444  -6.108  -0.428  1.00 97.16           C  
ATOM   4220  CD1 TYR A 286      -3.650  -6.367  -1.799  1.00 97.16           C  
ATOM   4221  HD1 TYR A 286      -3.920  -5.562  -2.467  1.00 97.16           H  
ATOM   4222  CD2 TYR A 286      -3.078  -7.154   0.437  1.00 97.16           C  
ATOM   4223  HD2 TYR A 286      -2.919  -6.957   1.487  1.00 97.16           H  
ATOM   4224  CE1 TYR A 286      -3.539  -7.679  -2.296  1.00 97.16           C  
ATOM   4225  HE1 TYR A 286      -3.737  -7.881  -3.338  1.00 97.16           H  
ATOM   4226  CE2 TYR A 286      -2.966  -8.466  -0.056  1.00 97.16           C  
ATOM   4227  HE2 TYR A 286      -2.722  -9.276   0.616  1.00 97.16           H  
ATOM   4228  OH  TYR A 286      -3.245 -10.036  -1.818  1.00 97.16           O  
ATOM   4229  HH  TYR A 286      -3.323 -10.175  -2.764  1.00 97.16           H  
ATOM   4230  CZ  TYR A 286      -3.226  -8.737  -1.416  1.00 97.16           C  
ATOM   4231  N   PHE A 287      -1.873  -4.013   2.650  1.00 95.59           N  
ATOM   4232  H   PHE A 287      -2.667  -3.396   2.737  1.00 95.59           H  
ATOM   4233  CA  PHE A 287      -1.374  -4.619   3.883  1.00 95.59           C  
ATOM   4234  HA  PHE A 287      -0.340  -4.926   3.732  1.00 95.59           H  
ATOM   4235  C   PHE A 287      -2.202  -5.848   4.248  1.00 95.59           C  
ATOM   4236  CB  PHE A 287      -1.421  -3.596   5.021  1.00 95.59           C  
ATOM   4237  HB2 PHE A 287      -1.133  -4.086   5.951  1.00 95.59           H  
ATOM   4238  HB3 PHE A 287      -2.445  -3.243   5.146  1.00 95.59           H  
ATOM   4239  O   PHE A 287      -3.416  -5.827   4.037  1.00 95.59           O  
ATOM   4240  CG  PHE A 287      -0.501  -2.420   4.800  1.00 95.59           C  
ATOM   4241  CD1 PHE A 287       0.890  -2.619   4.844  1.00 95.59           C  
ATOM   4242  HD1 PHE A 287       1.293  -3.600   5.049  1.00 95.59           H  
ATOM   4243  CD2 PHE A 287      -1.026  -1.143   4.525  1.00 95.59           C  
ATOM   4244  HD2 PHE A 287      -2.094  -0.991   4.482  1.00 95.59           H  
ATOM   4245  CE1 PHE A 287       1.759  -1.544   4.606  1.00 95.59           C  
ATOM   4246  HE1 PHE A 287       2.828  -1.697   4.629  1.00 95.59           H  
ATOM   4247  CE2 PHE A 287      -0.153  -0.063   4.304  1.00 95.59           C  
ATOM   4248  HE2 PHE A 287      -0.550   0.921   4.101  1.00 95.59           H  
ATOM   4249  CZ  PHE A 287       1.238  -0.271   4.332  1.00 95.59           C  
ATOM   4250  HZ  PHE A 287       1.925   0.539   4.140  1.00 95.59           H  
ATOM   4251  N   TYR A 288      -1.563  -6.881   4.800  1.00 93.33           N  
ATOM   4252  H   TYR A 288      -0.569  -6.813   4.966  1.00 93.33           H  
ATOM   4253  CA  TYR A 288      -2.196  -8.115   5.279  1.00 93.33           C  
ATOM   4254  HA  TYR A 288      -3.211  -7.889   5.606  1.00 93.33           H  
ATOM   4255  C   TYR A 288      -1.481  -8.685   6.513  1.00 93.33           C  
ATOM   4256  CB  TYR A 288      -2.285  -9.140   4.135  1.00 93.33           C  
ATOM   4257  HB2 TYR A 288      -2.942  -9.946   4.464  1.00 93.33           H  
ATOM   4258  HB3 TYR A 288      -2.764  -8.670   3.276  1.00 93.33           H  
ATOM   4259  O   TYR A 288      -0.326  -8.266   6.792  1.00 93.33           O  
ATOM   4260  CG  TYR A 288      -0.960  -9.739   3.698  1.00 93.33           C  
ATOM   4261  CD1 TYR A 288      -0.087  -9.009   2.868  1.00 93.33           C  
ATOM   4262  HD1 TYR A 288      -0.358  -8.010   2.557  1.00 93.33           H  
ATOM   4263  CD2 TYR A 288      -0.589 -11.019   4.152  1.00 93.33           C  
ATOM   4264  HD2 TYR A 288      -1.239 -11.544   4.836  1.00 93.33           H  
ATOM   4265  CE1 TYR A 288       1.157  -9.555   2.498  1.00 93.33           C  
ATOM   4266  HE1 TYR A 288       1.849  -8.972   1.909  1.00 93.33           H  
ATOM   4267  CE2 TYR A 288       0.642 -11.582   3.761  1.00 93.33           C  
ATOM   4268  HE2 TYR A 288       0.935 -12.558   4.120  1.00 93.33           H  
ATOM   4269  OH  TYR A 288       2.703 -11.383   2.559  1.00 93.33           O  
ATOM   4270  HH  TYR A 288       3.193 -10.784   1.991  1.00 93.33           H  
ATOM   4271  CZ  TYR A 288       1.514 -10.848   2.933  1.00 93.33           C  
ATOM   4272  OXT TYR A 288      -2.134  -9.509   7.181  1.00 93.33           O  
TER    4273      TYR A 288                                                       
END   
