# Supplementary material for: Nuclear genome of Bulinus truncatus, an intermediate host of the carcinogenic human blood fluke Schistosoma haematobium
Source: Nat Commun. 2022 Feb 21;13:977. doi: 10.1038/s41467-022-28634-9 (PMC8861042; doi:10.1038/s41467-022-28634-9)
Supplement: Supplementary file 6 — Supplementary Data 3 [file 41467_2022_28634_MOESM6_ESM.zip › Supplementary_Data_3/btru_002417-t1.mature.pep.pdb]

ATOM      1  N   ALA A   1      17.945   3.271   7.788  1.00 48.06           N  
ATOM      2  H   ALA A   1      18.392   2.596   8.392  1.00 48.06           H  
ATOM      3  H2  ALA A   1      18.420   3.272   6.897  1.00 48.06           H  
ATOM      4  H3  ALA A   1      18.005   4.194   8.194  1.00 48.06           H  
ATOM      5  CA  ALA A   1      16.531   2.900   7.579  1.00 48.06           C  
ATOM      6  HA  ALA A   1      16.096   3.608   6.874  1.00 48.06           H  
ATOM      7  C   ALA A   1      15.675   3.020   8.849  1.00 48.06           C  
ATOM      8  CB  ALA A   1      16.426   1.515   6.934  1.00 48.06           C  
ATOM      9  HB1 ALA A   1      16.818   0.752   7.607  1.00 48.06           H  
ATOM     10  HB2 ALA A   1      15.380   1.292   6.723  1.00 48.06           H  
ATOM     11  HB3 ALA A   1      16.981   1.494   5.996  1.00 48.06           H  
ATOM     12  O   ALA A   1      14.485   3.208   8.708  1.00 48.06           O  
ATOM     13  N   LEU A   2      16.246   3.007  10.064  1.00 47.05           N  
ATOM     14  H   LEU A   2      17.219   2.762  10.178  1.00 47.05           H  
ATOM     15  CA  LEU A   2      15.475   3.054  11.323  1.00 47.05           C  
ATOM     16  HA  LEU A   2      14.587   2.430  11.223  1.00 47.05           H  
ATOM     17  C   LEU A   2      14.946   4.446  11.740  1.00 47.05           C  
ATOM     18  CB  LEU A   2      16.370   2.455  12.427  1.00 47.05           C  
ATOM     19  HB2 LEU A   2      17.350   2.932  12.385  1.00 47.05           H  
ATOM     20  HB3 LEU A   2      15.944   2.688  13.403  1.00 47.05           H  
ATOM     21  O   LEU A   2      14.121   4.547  12.634  1.00 47.05           O  
ATOM     22  CG  LEU A   2      16.521   0.924  12.319  1.00 47.05           C  
ATOM     23  HG  LEU A   2      16.611   0.638  11.271  1.00 47.05           H  
ATOM     24  CD1 LEU A   2      17.792   0.460  13.030  1.00 47.05           C  
ATOM     25 HD11 LEU A   2      18.671   0.926  12.584  1.00 47.05           H  
ATOM     26 HD12 LEU A   2      17.737   0.727  14.085  1.00 47.05           H  
ATOM     27 HD13 LEU A   2      17.882  -0.624  12.947  1.00 47.05           H  
ATOM     28  CD2 LEU A   2      15.322   0.205  12.929  1.00 47.05           C  
ATOM     29 HD21 LEU A   2      15.442  -0.875  12.838  1.00 47.05           H  
ATOM     30 HD22 LEU A   2      15.217   0.463  13.983  1.00 47.05           H  
ATOM     31 HD23 LEU A   2      14.404   0.489  12.414  1.00 47.05           H  
ATOM     32  N   ILE A   3      15.412   5.531  11.112  1.00 47.61           N  
ATOM     33  H   ILE A   3      16.065   5.405  10.352  1.00 47.61           H  
ATOM     34  CA  ILE A   3      15.147   6.901  11.597  1.00 47.61           C  
ATOM     35  HA  ILE A   3      15.075   6.866  12.684  1.00 47.61           H  
ATOM     36  C   ILE A   3      13.789   7.439  11.101  1.00 47.61           C  
ATOM     37  CB  ILE A   3      16.333   7.841  11.246  1.00 47.61           C  
ATOM     38  HB  ILE A   3      16.342   7.985  10.166  1.00 47.61           H  
ATOM     39  O   ILE A   3      13.190   8.281  11.759  1.00 47.61           O  
ATOM     40  CG1 ILE A   3      17.697   7.228  11.665  1.00 47.61           C  
ATOM     41 HG12 ILE A   3      17.799   6.224  11.253  1.00 47.61           H  
ATOM     42 HG13 ILE A   3      17.738   7.148  12.752  1.00 47.61           H  
ATOM     43  CG2 ILE A   3      16.161   9.218  11.918  1.00 47.61           C  
ATOM     44 HG21 ILE A   3      15.247   9.701  11.573  1.00 47.61           H  
ATOM     45 HG22 ILE A   3      16.107   9.102  13.000  1.00 47.61           H  
ATOM     46 HG23 ILE A   3      16.985   9.885  11.666  1.00 47.61           H  
ATOM     47  CD1 ILE A   3      18.925   8.009  11.176  1.00 47.61           C  
ATOM     48 HD11 ILE A   3      19.002   8.968  11.688  1.00 47.61           H  
ATOM     49 HD12 ILE A   3      18.860   8.170  10.100  1.00 47.61           H  
ATOM     50 HD13 ILE A   3      19.825   7.434  11.395  1.00 47.61           H  
ATOM     51  N   SER A   4      13.278   6.967   9.958  1.00 49.09           N  
ATOM     52  H   SER A   4      13.737   6.210   9.472  1.00 49.09           H  
ATOM     53  CA  SER A   4      12.009   7.455   9.393  1.00 49.09           C  
ATOM     54  HA  SER A   4      11.930   8.527   9.571  1.00 49.09           H  
ATOM     55  C   SER A   4      10.780   6.817  10.041  1.00 49.09           C  
ATOM     56  CB  SER A   4      11.983   7.244   7.875  1.00 49.09           C  
ATOM     57  HB2 SER A   4      10.994   7.481   7.483  1.00 49.09           H  
ATOM     58  HB3 SER A   4      12.707   7.919   7.418  1.00 49.09           H  
ATOM     59  O   SER A   4       9.786   7.507  10.256  1.00 49.09           O  
ATOM     60  OG  SER A   4      12.334   5.912   7.540  1.00 49.09           O  
ATOM     61  HG  SER A   4      11.537   5.377   7.529  1.00 49.09           H  
ATOM     62  N   GLU A   5      10.856   5.530  10.393  1.00 41.96           N  
ATOM     63  H   GLU A   5      11.704   5.012  10.212  1.00 41.96           H  
ATOM     64  CA  GLU A   5       9.742   4.809  11.024  1.00 41.96           C  
ATOM     65  HA  GLU A   5       8.848   4.925  10.410  1.00 41.96           H  
ATOM     66  C   GLU A   5       9.399   5.423  12.393  1.00 41.96           C  
ATOM     67  CB  GLU A   5      10.064   3.303  11.099  1.00 41.96           C  
ATOM     68  HB2 GLU A   5       9.320   2.813  11.728  1.00 41.96           H  
ATOM     69  HB3 GLU A   5      11.048   3.173  11.549  1.00 41.96           H  
ATOM     70  O   GLU A   5       8.242   5.769  12.630  1.00 41.96           O  
ATOM     71  CG  GLU A   5      10.028   2.655   9.699  1.00 41.96           C  
ATOM     72  HG2 GLU A   5       9.029   2.792   9.283  1.00 41.96           H  
ATOM     73  HG3 GLU A   5      10.728   3.184   9.051  1.00 41.96           H  
ATOM     74  CD  GLU A   5      10.388   1.157   9.676  1.00 41.96           C  
ATOM     75  OE1 GLU A   5      10.115   0.523   8.631  1.00 41.96           O  
ATOM     76  OE2 GLU A   5      11.012   0.675  10.648  1.00 41.96           O  
ATOM     77  N   GLU A   6      10.405   5.719  13.229  1.00 39.88           N  
ATOM     78  H   GLU A   6      11.333   5.397  12.994  1.00 39.88           H  
ATOM     79  CA  GLU A   6      10.194   6.302  14.566  1.00 39.88           C  
ATOM     80  HA  GLU A   6       9.490   5.678  15.116  1.00 39.88           H  
ATOM     81  C   GLU A   6       9.622   7.730  14.565  1.00 39.88           C  
ATOM     82  CB  GLU A   6      11.521   6.354  15.339  1.00 39.88           C  
ATOM     83  HB2 GLU A   6      11.372   7.010  16.197  1.00 39.88           H  
ATOM     84  HB3 GLU A   6      12.289   6.798  14.706  1.00 39.88           H  
ATOM     85  O   GLU A   6       8.973   8.138  15.531  1.00 39.88           O  
ATOM     86  CG  GLU A   6      12.010   5.002  15.876  1.00 39.88           C  
ATOM     87  HG2 GLU A   6      11.186   4.521  16.403  1.00 39.88           H  
ATOM     88  HG3 GLU A   6      12.301   4.370  15.037  1.00 39.88           H  
ATOM     89  CD  GLU A   6      13.198   5.165  16.845  1.00 39.88           C  
ATOM     90  OE1 GLU A   6      13.577   4.158  17.481  1.00 39.88           O  
ATOM     91  OE2 GLU A   6      13.701   6.309  16.998  1.00 39.88           O  
ATOM     92  N   VAL A   7       9.885   8.538  13.532  1.00 45.58           N  
ATOM     93  H   VAL A   7      10.402   8.161  12.751  1.00 45.58           H  
ATOM     94  CA  VAL A   7       9.445   9.948  13.510  1.00 45.58           C  
ATOM     95  HA  VAL A   7       9.528  10.354  14.518  1.00 45.58           H  
ATOM     96  C   VAL A   7       7.969  10.061  13.132  1.00 45.58           C  
ATOM     97  CB  VAL A   7      10.345  10.803  12.597  1.00 45.58           C  
ATOM     98  HB  VAL A   7      10.388  10.351  11.606  1.00 45.58           H  
ATOM     99  O   VAL A   7       7.261  10.904  13.685  1.00 45.58           O  
ATOM    100  CG1 VAL A   7       9.849  12.251  12.462  1.00 45.58           C  
ATOM    101 HG11 VAL A   7      10.567  12.836  11.887  1.00 45.58           H  
ATOM    102 HG12 VAL A   7       9.718  12.699  13.446  1.00 45.58           H  
ATOM    103 HG13 VAL A   7       8.898  12.271  11.929  1.00 45.58           H  
ATOM    104  CG2 VAL A   7      11.765  10.882  13.175  1.00 45.58           C  
ATOM    105 HG21 VAL A   7      11.760  11.438  14.113  1.00 45.58           H  
ATOM    106 HG22 VAL A   7      12.154   9.883  13.367  1.00 45.58           H  
ATOM    107 HG23 VAL A   7      12.425  11.376  12.462  1.00 45.58           H  
ATOM    108  N   SER A   8       7.487   9.198  12.238  1.00 52.58           N  
ATOM    109  H   SER A   8       8.111   8.508  11.844  1.00 52.58           H  
ATOM    110  CA  SER A   8       6.087   9.210  11.800  1.00 52.58           C  
ATOM    111  HA  SER A   8       5.818  10.226  11.510  1.00 52.58           H  
ATOM    112  C   SER A   8       5.120   8.771  12.908  1.00 52.58           C  
ATOM    113  CB  SER A   8       5.940   8.318  10.571  1.00 52.58           C  
ATOM    114  HB2 SER A   8       4.967   8.522  10.123  1.00 52.58           H  
ATOM    115  HB3 SER A   8       6.717   8.543   9.840  1.00 52.58           H  
ATOM    116  O   SER A   8       4.039   9.344  13.073  1.00 52.58           O  
ATOM    117  OG  SER A   8       6.004   6.959  10.950  1.00 52.58           O  
ATOM    118  HG  SER A   8       6.895   6.711  11.205  1.00 52.58           H  
ATOM    119  N   GLU A   9       5.539   7.810  13.733  1.00 54.93           N  
ATOM    120  H   GLU A   9       6.395   7.326  13.501  1.00 54.93           H  
ATOM    121  CA  GLU A   9       4.699   7.228  14.775  1.00 54.93           C  
ATOM    122  HA  GLU A   9       3.708   7.067  14.350  1.00 54.93           H  
ATOM    123  C   GLU A   9       4.526   8.180  15.969  1.00 54.93           C  
ATOM    124  CB  GLU A   9       5.284   5.861  15.166  1.00 54.93           C  
ATOM    125  HB2 GLU A   9       5.893   5.963  16.065  1.00 54.93           H  
ATOM    126  HB3 GLU A   9       5.922   5.499  14.360  1.00 54.93           H  
ATOM    127  O   GLU A   9       3.450   8.242  16.562  1.00 54.93           O  
ATOM    128  CG  GLU A   9       4.178   4.820  15.380  1.00 54.93           C  
ATOM    129  HG2 GLU A   9       3.506   4.846  14.522  1.00 54.93           H  
ATOM    130  HG3 GLU A   9       3.602   5.092  16.264  1.00 54.93           H  
ATOM    131  CD  GLU A   9       4.730   3.396  15.536  1.00 54.93           C  
ATOM    132  OE1 GLU A   9       3.973   2.460  15.193  1.00 54.93           O  
ATOM    133  OE2 GLU A   9       5.873   3.258  16.028  1.00 54.93           O  
ATOM    134  N   LYS A  10       5.530   9.026  16.255  1.00 56.69           N  
ATOM    135  H   LYS A  10       6.374   8.932  15.709  1.00 56.69           H  
ATOM    136  CA  LYS A  10       5.498  10.009  17.359  1.00 56.69           C  
ATOM    137  HA  LYS A  10       5.271   9.474  18.281  1.00 56.69           H  
ATOM    138  C   LYS A  10       4.394  11.063  17.239  1.00 56.69           C  
ATOM    139  CB  LYS A  10       6.876  10.680  17.498  1.00 56.69           C  
ATOM    140  HB2 LYS A  10       6.776  11.606  18.063  1.00 56.69           H  
ATOM    141  HB3 LYS A  10       7.269  10.919  16.510  1.00 56.69           H  
ATOM    142  O   LYS A  10       3.989  11.620  18.256  1.00 56.69           O  
ATOM    143  CG  LYS A  10       7.848   9.762  18.250  1.00 56.69           C  
ATOM    144  HG2 LYS A  10       7.490   9.629  19.271  1.00 56.69           H  
ATOM    145  HG3 LYS A  10       7.866   8.785  17.768  1.00 56.69           H  
ATOM    146  CD  LYS A  10       9.271  10.331  18.287  1.00 56.69           C  
ATOM    147  HD2 LYS A  10       9.283  11.276  18.829  1.00 56.69           H  
ATOM    148  HD3 LYS A  10       9.609  10.487  17.262  1.00 56.69           H  
ATOM    149  CE  LYS A  10      10.174   9.300  18.976  1.00 56.69           C  
ATOM    150  HE2 LYS A  10       9.894   9.224  20.027  1.00 56.69           H  
ATOM    151  HE3 LYS A  10       9.978   8.332  18.514  1.00 56.69           H  
ATOM    152  NZ  LYS A  10      11.617   9.613  18.833  1.00 56.69           N  
ATOM    153  HZ1 LYS A  10      11.859  10.493  19.266  1.00 56.69           H  
ATOM    154  HZ2 LYS A  10      12.169   8.866  19.229  1.00 56.69           H  
ATOM    155  HZ3 LYS A  10      11.858   9.629  17.853  1.00 56.69           H  
ATOM    156  N   ASN A  11       3.884  11.322  16.035  1.00 76.59           N  
ATOM    157  H   ASN A  11       4.251  10.803  15.250  1.00 76.59           H  
ATOM    158  CA  ASN A  11       2.783  12.268  15.812  1.00 76.59           C  
ATOM    159  HA  ASN A  11       2.668  12.899  16.693  1.00 76.59           H  
ATOM    160  C   ASN A  11       1.421  11.583  15.630  1.00 76.59           C  
ATOM    161  CB  ASN A  11       3.150  13.177  14.632  1.00 76.59           C  
ATOM    162  HB2 ASN A  11       3.445  12.562  13.781  1.00 76.59           H  
ATOM    163  HB3 ASN A  11       2.283  13.769  14.340  1.00 76.59           H  
ATOM    164  O   ASN A  11       0.399  12.261  15.483  1.00 76.59           O  
ATOM    165  CG  ASN A  11       4.263  14.149  14.977  1.00 76.59           C  
ATOM    166  ND2 ASN A  11       5.034  14.561  14.001  1.00 76.59           N  
ATOM    167 HD21 ASN A  11       5.796  15.171  14.264  1.00 76.59           H  
ATOM    168 HD22 ASN A  11       4.942  14.162  13.078  1.00 76.59           H  
ATOM    169  OD1 ASN A  11       4.446  14.575  16.105  1.00 76.59           O  
ATOM    170  N   CYS A  12       1.383  10.250  15.649  1.00 85.06           N  
ATOM    171  H   CYS A  12       2.223   9.730  15.859  1.00 85.06           H  
ATOM    172  CA  CYS A  12       0.146   9.504  15.515  1.00 85.06           C  
ATOM    173  HA  CYS A  12      -0.446   9.997  14.744  1.00 85.06           H  
ATOM    174  C   CYS A  12      -0.608   9.509  16.851  1.00 85.06           C  
ATOM    175  CB  CYS A  12       0.469   8.086  15.042  1.00 85.06           C  
ATOM    176  HB2 CYS A  12       1.251   8.145  14.285  1.00 85.06           H  
ATOM    177  HB3 CYS A  12       0.881   7.517  15.876  1.00 85.06           H  
ATOM    178  O   CYS A  12      -0.047   9.106  17.871  1.00 85.06           O  
ATOM    179  SG  CYS A  12      -0.922   7.170  14.331  1.00 85.06           S  
ATOM    180  N   PRO A  13      -1.874   9.960  16.909  1.00 87.58           N  
ATOM    181  CA  PRO A  13      -2.619   9.873  18.152  1.00 87.58           C  
ATOM    182  HA  PRO A  13      -2.076  10.435  18.912  1.00 87.58           H  
ATOM    183  C   PRO A  13      -2.798   8.424  18.611  1.00 87.58           C  
ATOM    184  CB  PRO A  13      -3.959  10.535  17.887  1.00 87.58           C  
ATOM    185  HB2 PRO A  13      -4.782  10.044  18.406  1.00 87.58           H  
ATOM    186  HB3 PRO A  13      -3.844  11.562  18.236  1.00 87.58           H  
ATOM    187  O   PRO A  13      -2.849   7.524  17.767  1.00 87.58           O  
ATOM    188  CG  PRO A  13      -4.124  10.473  16.367  1.00 87.58           C  
ATOM    189  HG2 PRO A  13      -4.583   9.522  16.097  1.00 87.58           H  
ATOM    190  HG3 PRO A  13      -4.716  11.303  15.982  1.00 87.58           H  
ATOM    191  CD  PRO A  13      -2.691  10.506  15.840  1.00 87.58           C  
ATOM    192  HD2 PRO A  13      -2.383  11.532  15.634  1.00 87.58           H  
ATOM    193  HD3 PRO A  13      -2.624   9.902  14.935  1.00 87.58           H  
ATOM    194  N   PRO A  14      -2.972   8.201  19.926  1.00 91.18           N  
ATOM    195  CA  PRO A  14      -3.321   6.888  20.445  1.00 91.18           C  
ATOM    196  HA  PRO A  14      -2.466   6.225  20.316  1.00 91.18           H  
ATOM    197  C   PRO A  14      -4.539   6.321  19.718  1.00 91.18           C  
ATOM    198  CB  PRO A  14      -3.595   7.084  21.939  1.00 91.18           C  
ATOM    199  HB2 PRO A  14      -4.652   7.291  22.107  1.00 91.18           H  
ATOM    200  HB3 PRO A  14      -3.281   6.219  22.524  1.00 91.18           H  
ATOM    201  O   PRO A  14      -5.527   7.034  19.496  1.00 91.18           O  
ATOM    202  CG  PRO A  14      -2.778   8.327  22.285  1.00 91.18           C  
ATOM    203  HG2 PRO A  14      -1.740   8.043  22.463  1.00 91.18           H  
ATOM    204  HG3 PRO A  14      -3.185   8.855  23.147  1.00 91.18           H  
ATOM    205  CD  PRO A  14      -2.865   9.164  21.012  1.00 91.18           C  
ATOM    206  HD2 PRO A  14      -1.968   9.777  20.920  1.00 91.18           H  
ATOM    207  HD3 PRO A  14      -3.759   9.787  21.037  1.00 91.18           H  
ATOM    208  N   ALA A  15      -4.456   5.045  19.348  1.00 93.75           N  
ATOM    209  H   ALA A  15      -3.619   4.517  19.551  1.00 93.75           H  
ATOM    210  CA  ALA A  15      -5.568   4.352  18.725  1.00 93.75           C  
ATOM    211  HA  ALA A  15      -5.880   4.932  17.857  1.00 93.75           H  
ATOM    212  C   ALA A  15      -6.741   4.252  19.707  1.00 93.75           C  
ATOM    213  CB  ALA A  15      -5.117   2.974  18.236  1.00 93.75           C  
ATOM    214  HB1 ALA A  15      -5.911   2.529  17.637  1.00 93.75           H  
ATOM    215  HB2 ALA A  15      -4.896   2.327  19.084  1.00 93.75           H  
ATOM    216  HB3 ALA A  15      -4.225   3.066  17.616  1.00 93.75           H  
ATOM    217  O   ALA A  15      -6.568   3.907  20.876  1.00 93.75           O  
ATOM    218  N   GLN A  16      -7.943   4.543  19.224  1.00 93.83           N  
ATOM    219  H   GLN A  16      -8.011   4.840  18.261  1.00 93.83           H  
ATOM    220  CA  GLN A  16      -9.179   4.367  19.978  1.00 93.83           C  
ATOM    221  HA  GLN A  16      -8.955   4.312  21.043  1.00 93.83           H  
ATOM    222  C   GLN A  16      -9.836   3.054  19.562  1.00 93.83           C  
ATOM    223  CB  GLN A  16     -10.114   5.562  19.753  1.00 93.83           C  
ATOM    224  HB2 GLN A  16     -11.049   5.386  20.284  1.00 93.83           H  
ATOM    225  HB3 GLN A  16     -10.332   5.652  18.689  1.00 93.83           H  
ATOM    226  O   GLN A  16      -9.918   2.746  18.372  1.00 93.83           O  
ATOM    227  CG  GLN A  16      -9.490   6.872  20.253  1.00 93.83           C  
ATOM    228  HG2 GLN A  16      -8.520   7.020  19.777  1.00 93.83           H  
ATOM    229  HG3 GLN A  16      -9.333   6.815  21.331  1.00 93.83           H  
ATOM    230  CD  GLN A  16     -10.365   8.080  19.951  1.00 93.83           C  
ATOM    231  NE2 GLN A  16      -9.794   9.152  19.450  1.00 93.83           N  
ATOM    232 HE21 GLN A  16      -8.800   9.140  19.272  1.00 93.83           H  
ATOM    233 HE22 GLN A  16     -10.410   9.933  19.275  1.00 93.83           H  
ATOM    234  OE1 GLN A  16     -11.565   8.105  20.161  1.00 93.83           O  
ATOM    235  N   VAL A  17     -10.336   2.292  20.534  1.00 92.90           N  
ATOM    236  H   VAL A  17     -10.233   2.587  21.494  1.00 92.90           H  
ATOM    237  CA  VAL A  17     -11.132   1.092  20.259  1.00 92.90           C  
ATOM    238  HA  VAL A  17     -10.709   0.576  19.397  1.00 92.90           H  
ATOM    239  C   VAL A  17     -12.549   1.533  19.903  1.00 92.90           C  
ATOM    240  CB  VAL A  17     -11.108   0.103  21.438  1.00 92.90           C  
ATOM    241  HB  VAL A  17     -11.613   0.539  22.301  1.00 92.90           H  
ATOM    242  O   VAL A  17     -13.363   1.811  20.781  1.00 92.90           O  
ATOM    243  CG1 VAL A  17     -11.816  -1.201  21.048  1.00 92.90           C  
ATOM    244 HG11 VAL A  17     -11.334  -1.643  20.176  1.00 92.90           H  
ATOM    245 HG12 VAL A  17     -11.773  -1.907  21.877  1.00 92.90           H  
ATOM    246 HG13 VAL A  17     -12.865  -1.008  20.822  1.00 92.90           H  
ATOM    247  CG2 VAL A  17      -9.670  -0.238  21.850  1.00 92.90           C  
ATOM    248 HG21 VAL A  17      -9.109  -0.589  20.983  1.00 92.90           H  
ATOM    249 HG22 VAL A  17      -9.675  -1.016  22.614  1.00 92.90           H  
ATOM    250 HG23 VAL A  17      -9.173   0.640  22.263  1.00 92.90           H  
ATOM    251  N   ALA A  18     -12.821   1.675  18.609  1.00 91.33           N  
ATOM    252  H   ALA A  18     -12.104   1.430  17.941  1.00 91.33           H  
ATOM    253  CA  ALA A  18     -14.113   2.103  18.079  1.00 91.33           C  
ATOM    254  HA  ALA A  18     -14.907   1.652  18.674  1.00 91.33           H  
ATOM    255  C   ALA A  18     -14.293   1.618  16.629  1.00 91.33           C  
ATOM    256  CB  ALA A  18     -14.218   3.635  18.206  1.00 91.33           C  
ATOM    257  HB1 ALA A  18     -15.150   3.993  17.770  1.00 91.33           H  
ATOM    258  HB2 ALA A  18     -13.376   4.121  17.712  1.00 91.33           H  
ATOM    259  HB3 ALA A  18     -14.203   3.913  19.260  1.00 91.33           H  
ATOM    260  O   ALA A  18     -13.404   1.001  16.047  1.00 91.33           O  
ATOM    261  N   LEU A  19     -15.449   1.910  16.032  1.00 92.13           N  
ATOM    262  H   LEU A  19     -16.133   2.445  16.550  1.00 92.13           H  
ATOM    263  CA  LEU A  19     -15.714   1.672  14.614  1.00 92.13           C  
ATOM    264  HA  LEU A  19     -14.924   1.048  14.196  1.00 92.13           H  
ATOM    265  C   LEU A  19     -15.690   2.993  13.841  1.00 92.13           C  
ATOM    266  CB  LEU A  19     -17.048   0.925  14.439  1.00 92.13           C  
ATOM    267  HB2 LEU A  19     -17.837   1.513  14.908  1.00 92.13           H  
ATOM    268  HB3 LEU A  19     -17.273   0.855  13.375  1.00 92.13           H  
ATOM    269  O   LEU A  19     -16.149   4.024  14.332  1.00 92.13           O  
ATOM    270  CG  LEU A  19     -17.066  -0.498  15.030  1.00 92.13           C  
ATOM    271  HG  LEU A  19     -16.821  -0.458  16.091  1.00 92.13           H  
ATOM    272  CD1 LEU A  19     -18.471  -1.080  14.886  1.00 92.13           C  
ATOM    273 HD11 LEU A  19     -19.193  -0.452  15.409  1.00 92.13           H  
ATOM    274 HD12 LEU A  19     -18.746  -1.153  13.833  1.00 92.13           H  
ATOM    275 HD13 LEU A  19     -18.499  -2.078  15.324  1.00 92.13           H  
ATOM    276  CD2 LEU A  19     -16.078  -1.431  14.325  1.00 92.13           C  
ATOM    277 HD21 LEU A  19     -16.269  -1.448  13.252  1.00 92.13           H  
ATOM    278 HD22 LEU A  19     -15.052  -1.119  14.520  1.00 92.13           H  
ATOM    279 HD23 LEU A  19     -16.195  -2.442  14.715  1.00 92.13           H  
ATOM    280  N   CYS A  20     -15.182   2.952  12.610  1.00 95.07           N  
ATOM    281  H   CYS A  20     -14.922   2.056  12.224  1.00 95.07           H  
ATOM    282  CA  CYS A  20     -15.243   4.094  11.706  1.00 95.07           C  
ATOM    283  HA  CYS A  20     -15.156   5.015  12.282  1.00 95.07           H  
ATOM    284  C   CYS A  20     -16.591   4.088  10.985  1.00 95.07           C  
ATOM    285  CB  CYS A  20     -14.077   4.037  10.726  1.00 95.07           C  
ATOM    286  HB2 CYS A  20     -13.149   3.964  11.292  1.00 95.07           H  
ATOM    287  HB3 CYS A  20     -14.186   3.152  10.099  1.00 95.07           H  
ATOM    288  O   CYS A  20     -16.816   3.283  10.085  1.00 95.07           O  
ATOM    289  SG  CYS A  20     -13.961   5.488   9.661  1.00 95.07           S  
ATOM    290  N   VAL A  21     -17.498   4.959  11.417  1.00 93.06           N  
ATOM    291  H   VAL A  21     -17.247   5.574  12.178  1.00 93.06           H  
ATOM    292  CA  VAL A  21     -18.883   4.999  10.933  1.00 93.06           C  
ATOM    293  HA  VAL A  21     -18.967   4.364  10.051  1.00 93.06           H  
ATOM    294  C   VAL A  21     -19.274   6.404  10.496  1.00 93.06           C  
ATOM    295  CB  VAL A  21     -19.872   4.446  11.980  1.00 93.06           C  
ATOM    296  HB  VAL A  21     -20.879   4.526  11.569  1.00 93.06           H  
ATOM    297  O   VAL A  21     -18.713   7.402  10.959  1.00 93.06           O  
ATOM    298  CG1 VAL A  21     -19.607   2.963  12.262  1.00 93.06           C  
ATOM    299 HG11 VAL A  21     -20.385   2.565  12.914  1.00 93.06           H  
ATOM    300 HG12 VAL A  21     -19.613   2.400  11.329  1.00 93.06           H  
ATOM    301 HG13 VAL A  21     -18.640   2.837  12.748  1.00 93.06           H  
ATOM    302  CG2 VAL A  21     -19.837   5.219  13.305  1.00 93.06           C  
ATOM    303 HG21 VAL A  21     -20.584   4.807  13.984  1.00 93.06           H  
ATOM    304 HG22 VAL A  21     -20.070   6.270  13.135  1.00 93.06           H  
ATOM    305 HG23 VAL A  21     -18.855   5.133  13.772  1.00 93.06           H  
ATOM    306  N   ARG A  22     -20.258   6.494   9.595  1.00 92.51           N  
ATOM    307  H   ARG A  22     -20.691   5.638   9.279  1.00 92.51           H  
ATOM    308  CA  ARG A  22     -20.836   7.780   9.179  1.00 92.51           C  
ATOM    309  HA  ARG A  22     -20.060   8.378   8.701  1.00 92.51           H  
ATOM    310  C   ARG A  22     -21.335   8.554  10.398  1.00 92.51           C  
ATOM    311  CB  ARG A  22     -21.991   7.564   8.191  1.00 92.51           C  
ATOM    312  HB2 ARG A  22     -22.549   8.496   8.099  1.00 92.51           H  
ATOM    313  HB3 ARG A  22     -22.665   6.799   8.577  1.00 92.51           H  
ATOM    314  O   ARG A  22     -21.968   7.990  11.285  1.00 92.51           O  
ATOM    315  CG  ARG A  22     -21.493   7.168   6.798  1.00 92.51           C  
ATOM    316  HG2 ARG A  22     -20.946   6.227   6.861  1.00 92.51           H  
ATOM    317  HG3 ARG A  22     -20.846   7.960   6.423  1.00 92.51           H  
ATOM    318  CD  ARG A  22     -22.678   7.001   5.844  1.00 92.51           C  
ATOM    319  HD2 ARG A  22     -23.332   6.221   6.232  1.00 92.51           H  
ATOM    320  HD3 ARG A  22     -23.235   7.938   5.834  1.00 92.51           H  
ATOM    321  NE  ARG A  22     -22.260   6.622   4.478  1.00 92.51           N  
ATOM    322  HE  ARG A  22     -21.678   5.801   4.389  1.00 92.51           H  
ATOM    323  NH1 ARG A  22     -23.689   8.007   3.328  1.00 92.51           N  
ATOM    324 HH11 ARG A  22     -24.065   8.320   4.212  1.00 92.51           H  
ATOM    325 HH12 ARG A  22     -24.112   8.283   2.453  1.00 92.51           H  
ATOM    326  NH2 ARG A  22     -22.400   6.619   2.193  1.00 92.51           N  
ATOM    327 HH21 ARG A  22     -21.584   6.033   2.093  1.00 92.51           H  
ATOM    328 HH22 ARG A  22     -22.823   6.943   1.336  1.00 92.51           H  
ATOM    329  CZ  ARG A  22     -22.775   7.077   3.349  1.00 92.51           C  
ATOM    330  N   GLY A  23     -21.059   9.857  10.431  1.00 85.98           N  
ATOM    331  H   GLY A  23     -20.548  10.264   9.660  1.00 85.98           H  
ATOM    332  CA  GLY A  23     -21.472  10.725  11.537  1.00 85.98           C  
ATOM    333  HA2 GLY A  23     -21.434  11.760  11.197  1.00 85.98           H  
ATOM    334  HA3 GLY A  23     -22.501  10.493  11.811  1.00 85.98           H  
ATOM    335  C   GLY A  23     -20.614  10.619  12.803  1.00 85.98           C  
ATOM    336  O   GLY A  23     -20.956  11.253  13.804  1.00 85.98           O  
ATOM    337  N   MET A  24     -19.497   9.877  12.776  1.00 90.04           N  
ATOM    338  H   MET A  24     -19.292   9.318  11.960  1.00 90.04           H  
ATOM    339  CA  MET A  24     -18.512   9.899  13.859  1.00 90.04           C  
ATOM    340  HA  MET A  24     -18.980   9.480  14.750  1.00 90.04           H  
ATOM    341  C   MET A  24     -18.086  11.346  14.153  1.00 90.04           C  
ATOM    342  CB  MET A  24     -17.302   9.024  13.500  1.00 90.04           C  
ATOM    343  HB2 MET A  24     -17.639   8.009  13.292  1.00 90.04           H  
ATOM    344  HB3 MET A  24     -16.810   9.420  12.611  1.00 90.04           H  
ATOM    345  O   MET A  24     -17.517  12.037  13.305  1.00 90.04           O  
ATOM    346  CG  MET A  24     -16.297   8.970  14.655  1.00 90.04           C  
ATOM    347  HG2 MET A  24     -15.982   9.982  14.910  1.00 90.04           H  
ATOM    348  HG3 MET A  24     -16.788   8.532  15.524  1.00 90.04           H  
ATOM    349  SD  MET A  24     -14.809   8.010  14.296  1.00 90.04           S  
ATOM    350  CE  MET A  24     -14.002   8.159  15.908  1.00 90.04           C  
ATOM    351  HE1 MET A  24     -13.899   9.210  16.177  1.00 90.04           H  
ATOM    352  HE2 MET A  24     -14.596   7.646  16.665  1.00 90.04           H  
ATOM    353  HE3 MET A  24     -13.015   7.701  15.860  1.00 90.04           H  
ATOM    354  N   LYS A  25     -18.367  11.819  15.372  1.00 85.39           N  
ATOM    355  H   LYS A  25     -18.843  11.208  16.020  1.00 85.39           H  
ATOM    356  CA  LYS A  25     -18.032  13.182  15.792  1.00 85.39           C  
ATOM    357  HA  LYS A  25     -18.179  13.850  14.943  1.00 85.39           H  
ATOM    358  C   LYS A  25     -16.563  13.255  16.191  1.00 85.39           C  
ATOM    359  CB  LYS A  25     -18.945  13.651  16.935  1.00 85.39           C  
ATOM    360  HB2 LYS A  25     -18.901  12.934  17.754  1.00 85.39           H  
ATOM    361  HB3 LYS A  25     -18.574  14.609  17.300  1.00 85.39           H  
ATOM    362  O   LYS A  25     -16.148  12.640  17.166  1.00 85.39           O  
ATOM    363  CG  LYS A  25     -20.402  13.829  16.481  1.00 85.39           C  
ATOM    364  HG2 LYS A  25     -20.432  14.499  15.622  1.00 85.39           H  
ATOM    365  HG3 LYS A  25     -20.814  12.863  16.190  1.00 85.39           H  
ATOM    366  CD  LYS A  25     -21.251  14.423  17.613  1.00 85.39           C  
ATOM    367  HD2 LYS A  25     -20.841  15.391  17.900  1.00 85.39           H  
ATOM    368  HD3 LYS A  25     -21.218  13.751  18.471  1.00 85.39           H  
ATOM    369  CE  LYS A  25     -22.702  14.593  17.147  1.00 85.39           C  
ATOM    370  HE2 LYS A  25     -23.082  13.619  16.840  1.00 85.39           H  
ATOM    371  HE3 LYS A  25     -22.712  15.241  16.270  1.00 85.39           H  
ATOM    372  NZ  LYS A  25     -23.560  15.164  18.217  1.00 85.39           N  
ATOM    373  HZ1 LYS A  25     -24.510  15.265  17.889  1.00 85.39           H  
ATOM    374  HZ2 LYS A  25     -23.573  14.552  19.021  1.00 85.39           H  
ATOM    375  HZ3 LYS A  25     -23.222  16.071  18.505  1.00 85.39           H  
ATOM    376  N   SER A  26     -15.795  14.060  15.469  1.00 88.96           N  
ATOM    377  H   SER A  26     -16.179  14.460  14.625  1.00 88.96           H  
ATOM    378  CA  SER A  26     -14.411  14.383  15.810  1.00 88.96           C  
ATOM    379  HA  SER A  26     -14.268  14.282  16.886  1.00 88.96           H  
ATOM    380  C   SER A  26     -14.089  15.819  15.408  1.00 88.96           C  
ATOM    381  CB  SER A  26     -13.461  13.408  15.113  1.00 88.96           C  
ATOM    382  HB2 SER A  26     -13.582  13.500  14.033  1.00 88.96           H  
ATOM    383  HB3 SER A  26     -13.699  12.387  15.411  1.00 88.96           H  
ATOM    384  O   SER A  26     -14.594  16.328  14.402  1.00 88.96           O  
ATOM    385  OG  SER A  26     -12.121  13.701  15.458  1.00 88.96           O  
ATOM    386  HG  SER A  26     -11.582  13.268  14.791  1.00 88.96           H  
ATOM    387  N   GLN A  27     -13.239  16.487  16.188  1.00 88.81           N  
ATOM    388  H   GLN A  27     -12.874  16.019  17.005  1.00 88.81           H  
ATOM    389  CA  GLN A  27     -12.640  17.764  15.787  1.00 88.81           C  
ATOM    390  HA  GLN A  27     -13.382  18.380  15.280  1.00 88.81           H  
ATOM    391  C   GLN A  27     -11.477  17.566  14.806  1.00 88.81           C  
ATOM    392  CB  GLN A  27     -12.152  18.522  17.025  1.00 88.81           C  
ATOM    393  HB2 GLN A  27     -11.570  19.383  16.696  1.00 88.81           H  
ATOM    394  HB3 GLN A  27     -11.504  17.876  17.617  1.00 88.81           H  
ATOM    395  O   GLN A  27     -11.164  18.469  14.040  1.00 88.81           O  
ATOM    396  CG  GLN A  27     -13.311  19.035  17.894  1.00 88.81           C  
ATOM    397  HG2 GLN A  27     -13.977  19.640  17.278  1.00 88.81           H  
ATOM    398  HG3 GLN A  27     -13.878  18.195  18.296  1.00 88.81           H  
ATOM    399  CD  GLN A  27     -12.819  19.889  19.058  1.00 88.81           C  
ATOM    400  NE2 GLN A  27     -13.687  20.632  19.707  1.00 88.81           N  
ATOM    401 HE21 GLN A  27     -14.660  20.673  19.439  1.00 88.81           H  
ATOM    402 HE22 GLN A  27     -13.302  21.187  20.458  1.00 88.81           H  
ATOM    403  OE1 GLN A  27     -11.655  19.897  19.413  1.00 88.81           O  
ATOM    404  N   ARG A  28     -10.855  16.383  14.811  1.00 90.57           N  
ATOM    405  H   ARG A  28     -11.262  15.640  15.361  1.00 90.57           H  
ATOM    406  CA  ARG A  28      -9.742  16.035  13.925  1.00 90.57           C  
ATOM    407  HA  ARG A  28      -9.168  16.934  13.701  1.00 90.57           H  
ATOM    408  C   ARG A  28     -10.271  15.489  12.610  1.00 90.57           C  
ATOM    409  CB  ARG A  28      -8.828  15.004  14.600  1.00 90.57           C  
ATOM    410  HB2 ARG A  28      -8.004  14.770  13.925  1.00 90.57           H  
ATOM    411  HB3 ARG A  28      -9.386  14.087  14.788  1.00 90.57           H  
ATOM    412  O   ARG A  28     -11.292  14.811  12.613  1.00 90.57           O  
ATOM    413  CG  ARG A  28      -8.257  15.534  15.919  1.00 90.57           C  
ATOM    414  HG2 ARG A  28      -9.064  15.718  16.629  1.00 90.57           H  
ATOM    415  HG3 ARG A  28      -7.722  16.465  15.734  1.00 90.57           H  
ATOM    416  CD  ARG A  28      -7.298  14.511  16.520  1.00 90.57           C  
ATOM    417  HD2 ARG A  28      -7.829  13.572  16.679  1.00 90.57           H  
ATOM    418  HD3 ARG A  28      -6.491  14.342  15.807  1.00 90.57           H  
ATOM    419  NE  ARG A  28      -6.755  14.994  17.805  1.00 90.57           N  
ATOM    420  HE  ARG A  28      -7.260  15.733  18.273  1.00 90.57           H  
ATOM    421  NH1 ARG A  28      -4.937  13.634  17.833  1.00 90.57           N  
ATOM    422 HH11 ARG A  28      -5.216  13.263  16.935  1.00 90.57           H  
ATOM    423 HH12 ARG A  28      -4.050  13.363  18.234  1.00 90.57           H  
ATOM    424  NH2 ARG A  28      -5.246  15.041  19.522  1.00 90.57           N  
ATOM    425 HH21 ARG A  28      -4.392  14.699  19.939  1.00 90.57           H  
ATOM    426 HH22 ARG A  28      -5.756  15.785  19.978  1.00 90.57           H  
ATOM    427  CZ  ARG A  28      -5.657  14.556  18.386  1.00 90.57           C  
ATOM    428  N   ASN A  29      -9.545  15.720  11.519  1.00 92.83           N  
ATOM    429  H   ASN A  29      -8.768  16.362  11.572  1.00 92.83           H  
ATOM    430  CA  ASN A  29      -9.894  15.139  10.221  1.00 92.83           C  
ATOM    431  HA  ASN A  29     -10.933  15.382   9.996  1.00 92.83           H  
ATOM    432  C   ASN A  29      -9.804  13.611  10.267  1.00 92.83           C  
ATOM    433  CB  ASN A  29      -9.010  15.752   9.119  1.00 92.83           C  
ATOM    434  HB2 ASN A  29      -9.206  15.234   8.181  1.00 92.83           H  
ATOM    435  HB3 ASN A  29      -7.955  15.622   9.363  1.00 92.83           H  
ATOM    436  O   ASN A  29     -10.762  12.930   9.906  1.00 92.83           O  
ATOM    437  CG  ASN A  29      -9.293  17.228   8.894  1.00 92.83           C  
ATOM    438  ND2 ASN A  29      -8.477  17.899   8.119  1.00 92.83           N  
ATOM    439 HD21 ASN A  29      -8.714  18.864   7.939  1.00 92.83           H  
ATOM    440 HD22 ASN A  29      -7.759  17.429   7.586  1.00 92.83           H  
ATOM    441  OD1 ASN A  29     -10.228  17.799   9.432  1.00 92.83           O  
ATOM    442  N   TYR A  30      -8.706  13.100  10.830  1.00 95.13           N  
ATOM    443  H   TYR A  30      -7.983  13.733  11.141  1.00 95.13           H  
ATOM    444  CA  TYR A  30      -8.461  11.674  11.000  1.00 95.13           C  
ATOM    445  HA  TYR A  30      -9.256  11.128  10.493  1.00 95.13           H  
ATOM    446  C   TYR A  30      -8.468  11.269  12.476  1.00 95.13           C  
ATOM    447  CB  TYR A  30      -7.154  11.271  10.313  1.00 95.13           C  
ATOM    448  HB2 TYR A  30      -7.032  10.193  10.424  1.00 95.13           H  
ATOM    449  HB3 TYR A  30      -6.316  11.754  10.816  1.00 95.13           H  
ATOM    450  O   TYR A  30      -7.953  11.988  13.340  1.00 95.13           O  
ATOM    451  CG  TYR A  30      -7.109  11.602   8.834  1.00 95.13           C  
ATOM    452  CD1 TYR A  30      -7.591  10.680   7.882  1.00 95.13           C  
ATOM    453  HD1 TYR A  30      -7.998   9.729   8.193  1.00 95.13           H  
ATOM    454  CD2 TYR A  30      -6.591  12.842   8.413  1.00 95.13           C  
ATOM    455  HD2 TYR A  30      -6.204  13.544   9.137  1.00 95.13           H  
ATOM    456  CE1 TYR A  30      -7.534  10.989   6.507  1.00 95.13           C  
ATOM    457  HE1 TYR A  30      -7.858  10.281   5.759  1.00 95.13           H  
ATOM    458  CE2 TYR A  30      -6.578  13.168   7.046  1.00 95.13           C  
ATOM    459  HE2 TYR A  30      -6.199  14.118   6.700  1.00 95.13           H  
ATOM    460  OH  TYR A  30      -6.925  12.575   4.786  1.00 95.13           O  
ATOM    461  HH  TYR A  30      -7.044  11.849   4.168  1.00 95.13           H  
ATOM    462  CZ  TYR A  30      -7.046  12.244   6.092  1.00 95.13           C  
ATOM    463  N   VAL A  31      -9.023  10.091  12.755  1.00 95.43           N  
ATOM    464  H   VAL A  31      -9.471   9.595  11.998  1.00 95.43           H  
ATOM    465  CA  VAL A  31      -8.937   9.413  14.053  1.00 95.43           C  
ATOM    466  HA  VAL A  31      -8.326  10.009  14.731  1.00 95.43           H  
ATOM    467  C   VAL A  31      -8.242   8.071  13.857  1.00 95.43           C  
ATOM    468  CB  VAL A  31     -10.326   9.239  14.700  1.00 95.43           C  
ATOM    469  HB  VAL A  31     -10.960   8.626  14.060  1.00 95.43           H  
ATOM    470  O   VAL A  31      -8.621   7.311  12.972  1.00 95.43           O  
ATOM    471  CG1 VAL A  31     -10.193   8.560  16.068  1.00 95.43           C  
ATOM    472 HG11 VAL A  31      -9.888   7.521  15.945  1.00 95.43           H  
ATOM    473 HG12 VAL A  31     -11.145   8.570  16.598  1.00 95.43           H  
ATOM    474 HG13 VAL A  31      -9.451   9.078  16.676  1.00 95.43           H  
ATOM    475  CG2 VAL A  31     -11.006  10.600  14.910  1.00 95.43           C  
ATOM    476 HG21 VAL A  31     -11.178  11.080  13.946  1.00 95.43           H  
ATOM    477 HG22 VAL A  31     -11.971  10.456  15.395  1.00 95.43           H  
ATOM    478 HG23 VAL A  31     -10.378  11.239  15.530  1.00 95.43           H  
ATOM    479  N   HIS A  32      -7.234   7.777  14.676  1.00 96.02           N  
ATOM    480  H   HIS A  32      -6.980   8.427  15.405  1.00 96.02           H  
ATOM    481  CA  HIS A  32      -6.584   6.470  14.694  1.00 96.02           C  
ATOM    482  HA  HIS A  32      -6.437   6.125  13.671  1.00 96.02           H  
ATOM    483  C   HIS A  32      -7.491   5.477  15.425  1.00 96.02           C  
ATOM    484  CB  HIS A  32      -5.209   6.615  15.356  1.00 96.02           C  
ATOM    485  HB2 HIS A  32      -4.657   7.396  14.833  1.00 96.02           H  
ATOM    486  HB3 HIS A  32      -5.342   6.936  16.389  1.00 96.02           H  
ATOM    487  O   HIS A  32      -7.836   5.685  16.589  1.00 96.02           O  
ATOM    488  CG  HIS A  32      -4.337   5.386  15.353  1.00 96.02           C  
ATOM    489  CD2 HIS A  32      -4.516   4.202  14.684  1.00 96.02           C  
ATOM    490  HD2 HIS A  32      -5.346   3.935  14.046  1.00 96.02           H  
ATOM    491  ND1 HIS A  32      -3.128   5.301  15.999  1.00 96.02           N  
ATOM    492  HD1 HIS A  32      -2.715   6.029  16.564  1.00 96.02           H  
ATOM    493  CE1 HIS A  32      -2.572   4.115  15.708  1.00 96.02           C  
ATOM    494  HE1 HIS A  32      -1.604   3.780  16.050  1.00 96.02           H  
ATOM    495  NE2 HIS A  32      -3.398   3.401  14.929  1.00 96.02           N  
ATOM    496  N   ILE A  33      -7.907   4.425  14.728  1.00 96.55           N  
ATOM    497  H   ILE A  33      -7.583   4.311  13.778  1.00 96.55           H  
ATOM    498  CA  ILE A  33      -8.807   3.392  15.232  1.00 96.55           C  
ATOM    499  HA  ILE A  33      -9.152   3.652  16.233  1.00 96.55           H  
ATOM    500  C   ILE A  33      -8.056   2.073  15.326  1.00 96.55           C  
ATOM    501  CB  ILE A  33     -10.031   3.271  14.303  1.00 96.55           C  
ATOM    502  HB  ILE A  33      -9.664   3.100  13.290  1.00 96.55           H  
ATOM    503  O   ILE A  33      -7.363   1.713  14.380  1.00 96.55           O  
ATOM    504  CG1 ILE A  33     -10.883   4.557  14.264  1.00 96.55           C  
ATOM    505 HG12 ILE A  33     -10.278   5.387  13.899  1.00 96.55           H  
ATOM    506 HG13 ILE A  33     -11.696   4.409  13.554  1.00 96.55           H  
ATOM    507  CG2 ILE A  33     -10.903   2.064  14.683  1.00 96.55           C  
ATOM    508 HG21 ILE A  33     -11.077   2.046  15.758  1.00 96.55           H  
ATOM    509 HG22 ILE A  33     -11.860   2.105  14.164  1.00 96.55           H  
ATOM    510 HG23 ILE A  33     -10.407   1.136  14.396  1.00 96.55           H  
ATOM    511  CD1 ILE A  33     -11.499   4.951  15.607  1.00 96.55           C  
ATOM    512 HD11 ILE A  33     -12.091   4.120  15.992  1.00 96.55           H  
ATOM    513 HD12 ILE A  33     -10.724   5.220  16.325  1.00 96.55           H  
ATOM    514 HD13 ILE A  33     -12.158   5.806  15.455  1.00 96.55           H  
ATOM    515  N   TYR A  34      -8.249   1.347  16.426  1.00 97.04           N  
ATOM    516  H   TYR A  34      -8.853   1.727  17.141  1.00 97.04           H  
ATOM    517  CA  TYR A  34      -7.914  -0.070  16.533  1.00 97.04           C  
ATOM    518  HA  TYR A  34      -7.293  -0.368  15.688  1.00 97.04           H  
ATOM    519  C   TYR A  34      -9.201  -0.893  16.498  1.00 97.04           C  
ATOM    520  CB  TYR A  34      -7.111  -0.339  17.809  1.00 97.04           C  
ATOM    521  HB2 TYR A  34      -6.178   0.222  17.761  1.00 97.04           H  
ATOM    522  HB3 TYR A  34      -7.674   0.018  18.672  1.00 97.04           H  
ATOM    523  O   TYR A  34     -10.058  -0.761  17.376  1.00 97.04           O  
ATOM    524  CG  TYR A  34      -6.766  -1.804  18.000  1.00 97.04           C  
ATOM    525  CD1 TYR A  34      -7.411  -2.571  18.990  1.00 97.04           C  
ATOM    526  HD1 TYR A  34      -8.169  -2.122  19.615  1.00 97.04           H  
ATOM    527  CD2 TYR A  34      -5.805  -2.408  17.167  1.00 97.04           C  
ATOM    528  HD2 TYR A  34      -5.324  -1.833  16.390  1.00 97.04           H  
ATOM    529  CE1 TYR A  34      -7.068  -3.925  19.168  1.00 97.04           C  
ATOM    530  HE1 TYR A  34      -7.546  -4.522  19.931  1.00 97.04           H  
ATOM    531  CE2 TYR A  34      -5.462  -3.761  17.336  1.00 97.04           C  
ATOM    532  HE2 TYR A  34      -4.719  -4.212  16.695  1.00 97.04           H  
ATOM    533  OH  TYR A  34      -5.749  -5.821  18.525  1.00 97.04           O  
ATOM    534  HH  TYR A  34      -5.061  -6.095  17.914  1.00 97.04           H  
ATOM    535  CZ  TYR A  34      -6.089  -4.519  18.345  1.00 97.04           C  
ATOM    536  N   ASN A  35      -9.342  -1.743  15.483  1.00 95.37           N  
ATOM    537  H   ASN A  35      -8.585  -1.843  14.822  1.00 95.37           H  
ATOM    538  CA  ASN A  35     -10.452  -2.678  15.384  1.00 95.37           C  
ATOM    539  HA  ASN A  35     -11.319  -2.265  15.897  1.00 95.37           H  
ATOM    540  C   ASN A  35     -10.065  -3.989  16.080  1.00 95.37           C  
ATOM    541  CB  ASN A  35     -10.833  -2.845  13.906  1.00 95.37           C  
ATOM    542  HB2 ASN A  35     -10.004  -3.286  13.353  1.00 95.37           H  
ATOM    543  HB3 ASN A  35     -11.041  -1.857  13.495  1.00 95.37           H  
ATOM    544  O   ASN A  35      -9.270  -4.766  15.553  1.00 95.37           O  
ATOM    545  CG  ASN A  35     -12.059  -3.721  13.732  1.00 95.37           C  
ATOM    546  ND2 ASN A  35     -12.960  -3.365  12.849  1.00 95.37           N  
ATOM    547 HD21 ASN A  35     -12.858  -2.507  12.325  1.00 95.37           H  
ATOM    548 HD22 ASN A  35     -13.772  -3.962  12.785  1.00 95.37           H  
ATOM    549  OD1 ASN A  35     -12.229  -4.730  14.392  1.00 95.37           O  
ATOM    550  N   GLY A  36     -10.639  -4.228  17.261  1.00 92.81           N  
ATOM    551  H   GLY A  36     -11.263  -3.531  17.642  1.00 92.81           H  
ATOM    552  CA  GLY A  36     -10.339  -5.413  18.069  1.00 92.81           C  
ATOM    553  HA2 GLY A  36     -10.827  -5.313  19.039  1.00 92.81           H  
ATOM    554  HA3 GLY A  36      -9.262  -5.473  18.228  1.00 92.81           H  
ATOM    555  C   GLY A  36     -10.796  -6.736  17.449  1.00 92.81           C  
ATOM    556  O   GLY A  36     -10.165  -7.758  17.695  1.00 92.81           O  
ATOM    557  N   GLU A  37     -11.842  -6.731  16.619  1.00 91.92           N  
ATOM    558  H   GLU A  37     -12.281  -5.855  16.375  1.00 91.92           H  
ATOM    559  CA  GLU A  37     -12.333  -7.942  15.944  1.00 91.92           C  
ATOM    560  HA  GLU A  37     -12.375  -8.767  16.656  1.00 91.92           H  
ATOM    561  C   GLU A  37     -11.399  -8.370  14.807  1.00 91.92           C  
ATOM    562  CB  GLU A  37     -13.743  -7.707  15.381  1.00 91.92           C  
ATOM    563  HB2 GLU A  37     -13.712  -6.875  14.677  1.00 91.92           H  
ATOM    564  HB3 GLU A  37     -14.047  -8.602  14.838  1.00 91.92           H  
ATOM    565  O   GLU A  37     -11.145  -9.557  14.609  1.00 91.92           O  
ATOM    566  CG  GLU A  37     -14.789  -7.420  16.469  1.00 91.92           C  
ATOM    567  HG2 GLU A  37     -14.487  -6.533  17.028  1.00 91.92           H  
ATOM    568  HG3 GLU A  37     -14.809  -8.263  17.160  1.00 91.92           H  
ATOM    569  CD  GLU A  37     -16.199  -7.186  15.903  1.00 91.92           C  
ATOM    570  OE1 GLU A  37     -17.130  -7.088  16.733  1.00 91.92           O  
ATOM    571  OE2 GLU A  37     -16.340  -7.074  14.663  1.00 91.92           O  
ATOM    572  N   LEU A  38     -10.855  -7.396  14.072  1.00 93.55           N  
ATOM    573  H   LEU A  38     -11.142  -6.449  14.274  1.00 93.55           H  
ATOM    574  CA  LEU A  38      -9.915  -7.641  12.975  1.00 93.55           C  
ATOM    575  HA  LEU A  38     -10.133  -8.613  12.533  1.00 93.55           H  
ATOM    576  C   LEU A  38      -8.453  -7.714  13.436  1.00 93.55           C  
ATOM    577  CB  LEU A  38     -10.109  -6.559  11.902  1.00 93.55           C  
ATOM    578  HB2 LEU A  38      -9.965  -5.587  12.373  1.00 93.55           H  
ATOM    579  HB3 LEU A  38      -9.341  -6.688  11.140  1.00 93.55           H  
ATOM    580  O   LEU A  38      -7.613  -8.240  12.707  1.00 93.55           O  
ATOM    581  CG  LEU A  38     -11.485  -6.571  11.215  1.00 93.55           C  
ATOM    582  HG  LEU A  38     -12.270  -6.406  11.953  1.00 93.55           H  
ATOM    583  CD1 LEU A  38     -11.539  -5.434  10.195  1.00 93.55           C  
ATOM    584 HD11 LEU A  38     -10.796  -5.593   9.414  1.00 93.55           H  
ATOM    585 HD12 LEU A  38     -11.346  -4.483  10.691  1.00 93.55           H  
ATOM    586 HD13 LEU A  38     -12.535  -5.401   9.754  1.00 93.55           H  
ATOM    587  CD2 LEU A  38     -11.763  -7.881  10.474  1.00 93.55           C  
ATOM    588 HD21 LEU A  38     -11.875  -8.692  11.193  1.00 93.55           H  
ATOM    589 HD22 LEU A  38     -10.948  -8.107   9.786  1.00 93.55           H  
ATOM    590 HD23 LEU A  38     -12.698  -7.795   9.920  1.00 93.55           H  
ATOM    591  N   GLY A  39      -8.142  -7.185  14.621  1.00 95.20           N  
ATOM    592  H   GLY A  39      -8.882  -6.747  15.150  1.00 95.20           H  
ATOM    593  CA  GLY A  39      -6.784  -7.096  15.153  1.00 95.20           C  
ATOM    594  HA2 GLY A  39      -6.844  -6.747  16.184  1.00 95.20           H  
ATOM    595  HA3 GLY A  39      -6.324  -8.084  15.144  1.00 95.20           H  
ATOM    596  C   GLY A  39      -5.884  -6.132  14.371  1.00 95.20           C  
ATOM    597  O   GLY A  39      -4.682  -6.368  14.283  1.00 95.20           O  
ATOM    598  N   VAL A  40      -6.447  -5.071  13.781  1.00 96.14           N  
ATOM    599  H   VAL A  40      -7.424  -4.896  13.965  1.00 96.14           H  
ATOM    600  CA  VAL A  40      -5.725  -4.127  12.907  1.00 96.14           C  
ATOM    601  HA  VAL A  40      -4.659  -4.232  13.107  1.00 96.14           H  
ATOM    602  C   VAL A  40      -6.095  -2.677  13.214  1.00 96.14           C  
ATOM    603  CB  VAL A  40      -5.941  -4.481  11.418  1.00 96.14           C  
ATOM    604  HB  VAL A  40      -5.787  -5.554  11.309  1.00 96.14           H  
ATOM    605  O   VAL A  40      -7.229  -2.381  13.602  1.00 96.14           O  
ATOM    606  CG1 VAL A  40      -7.354  -4.158  10.919  1.00 96.14           C  
ATOM    607 HG11 VAL A  40      -7.487  -4.574   9.920  1.00 96.14           H  
ATOM    608 HG12 VAL A  40      -7.512  -3.081  10.881  1.00 96.14           H  
ATOM    609 HG13 VAL A  40      -8.085  -4.603  11.594  1.00 96.14           H  
ATOM    610  CG2 VAL A  40      -4.930  -3.785  10.500  1.00 96.14           C  
ATOM    611 HG21 VAL A  40      -3.915  -3.997  10.836  1.00 96.14           H  
ATOM    612 HG22 VAL A  40      -5.091  -2.707  10.483  1.00 96.14           H  
ATOM    613 HG23 VAL A  40      -5.036  -4.163   9.483  1.00 96.14           H  
ATOM    614  N   SER A  41      -5.137  -1.774  13.009  1.00 97.05           N  
ATOM    615  H   SER A  41      -4.248  -2.088  12.649  1.00 97.05           H  
ATOM    616  CA  SER A  41      -5.343  -0.330  13.108  1.00 97.05           C  
ATOM    617  HA  SER A  41      -6.275  -0.159  13.647  1.00 97.05           H  
ATOM    618  C   SER A  41      -5.457   0.341  11.740  1.00 97.05           C  
ATOM    619  CB  SER A  41      -4.220   0.344  13.891  1.00 97.05           C  
ATOM    620  HB2 SER A  41      -3.254   0.043  13.485  1.00 97.05           H  
ATOM    621  HB3 SER A  41      -4.335   1.421  13.768  1.00 97.05           H  
ATOM    622  O   SER A  41      -4.813  -0.073  10.780  1.00 97.05           O  
ATOM    623  OG  SER A  41      -4.269   0.044  15.267  1.00 97.05           O  
ATOM    624  HG  SER A  41      -3.699   0.683  15.702  1.00 97.05           H  
ATOM    625  N   TYR A  42      -6.243   1.413  11.664  1.00 97.35           N  
ATOM    626  H   TYR A  42      -6.744   1.688  12.497  1.00 97.35           H  
ATOM    627  CA  TYR A  42      -6.395   2.248  10.469  1.00 97.35           C  
ATOM    628  HA  TYR A  42      -5.445   2.282   9.935  1.00 97.35           H  
ATOM    629  C   TYR A  42      -6.766   3.689  10.833  1.00 97.35           C  
ATOM    630  CB  TYR A  42      -7.440   1.631   9.522  1.00 97.35           C  
ATOM    631  HB2 TYR A  42      -7.654   2.322   8.707  1.00 97.35           H  
ATOM    632  HB3 TYR A  42      -6.991   0.749   9.066  1.00 97.35           H  
ATOM    633  O   TYR A  42      -7.165   3.989  11.964  1.00 97.35           O  
ATOM    634  CG  TYR A  42      -8.745   1.213  10.173  1.00 97.35           C  
ATOM    635  CD1 TYR A  42      -8.997  -0.152  10.406  1.00 97.35           C  
ATOM    636  HD1 TYR A  42      -8.257  -0.888  10.126  1.00 97.35           H  
ATOM    637  CD2 TYR A  42      -9.704   2.176  10.542  1.00 97.35           C  
ATOM    638  HD2 TYR A  42      -9.514   3.223  10.356  1.00 97.35           H  
ATOM    639  CE1 TYR A  42     -10.203  -0.560  11.003  1.00 97.35           C  
ATOM    640  HE1 TYR A  42     -10.393  -1.609  11.178  1.00 97.35           H  
ATOM    641  CE2 TYR A  42     -10.901   1.773  11.163  1.00 97.35           C  
ATOM    642  HE2 TYR A  42     -11.620   2.516  11.476  1.00 97.35           H  
ATOM    643  OH  TYR A  42     -12.297   0.010  12.014  1.00 97.35           O  
ATOM    644  HH  TYR A  42     -12.764   0.759  12.392  1.00 97.35           H  
ATOM    645  CZ  TYR A  42     -11.152   0.403  11.394  1.00 97.35           C  
ATOM    646  N   LEU A  43      -6.673   4.597   9.859  1.00 96.79           N  
ATOM    647  H   LEU A  43      -6.358   4.288   8.950  1.00 96.79           H  
ATOM    648  CA  LEU A  43      -7.240   5.939   9.989  1.00 96.79           C  
ATOM    649  HA  LEU A  43      -7.189   6.244  11.034  1.00 96.79           H  
ATOM    650  C   LEU A  43      -8.715   5.939   9.590  1.00 96.79           C  
ATOM    651  CB  LEU A  43      -6.464   6.971   9.158  1.00 96.79           C  
ATOM    652  HB2 LEU A  43      -7.003   7.917   9.202  1.00 96.79           H  
ATOM    653  HB3 LEU A  43      -6.452   6.646   8.118  1.00 96.79           H  
ATOM    654  O   LEU A  43      -9.088   5.433   8.535  1.00 96.79           O  
ATOM    655  CG  LEU A  43      -5.022   7.223   9.609  1.00 96.79           C  
ATOM    656  HG  LEU A  43      -4.480   6.278   9.562  1.00 96.79           H  
ATOM    657  CD1 LEU A  43      -4.386   8.221   8.642  1.00 96.79           C  
ATOM    658 HD11 LEU A  43      -3.343   8.388   8.913  1.00 96.79           H  
ATOM    659 HD12 LEU A  43      -4.919   9.171   8.661  1.00 96.79           H  
ATOM    660 HD13 LEU A  43      -4.402   7.816   7.630  1.00 96.79           H  
ATOM    661  CD2 LEU A  43      -4.942   7.784  11.032  1.00 96.79           C  
ATOM    662 HD21 LEU A  43      -5.263   7.028  11.748  1.00 96.79           H  
ATOM    663 HD22 LEU A  43      -3.903   8.030  11.249  1.00 96.79           H  
ATOM    664 HD23 LEU A  43      -5.554   8.681  11.130  1.00 96.79           H  
ATOM    665  N   CYS A  44      -9.537   6.570  10.421  1.00 97.30           N  
ATOM    666  H   CYS A  44      -9.160   6.896  11.299  1.00 97.30           H  
ATOM    667  CA  CYS A  44     -10.897   6.954  10.085  1.00 97.30           C  
ATOM    668  HA  CYS A  44     -11.258   6.330   9.268  1.00 97.30           H  
ATOM    669  C   CYS A  44     -10.925   8.420   9.655  1.00 97.30           C  
ATOM    670  CB  CYS A  44     -11.801   6.725  11.296  1.00 97.30           C  
ATOM    671  HB2 CYS A  44     -11.671   5.697  11.635  1.00 97.30           H  
ATOM    672  HB3 CYS A  44     -11.494   7.390  12.103  1.00 97.30           H  
ATOM    673  O   CYS A  44     -10.683   9.303  10.481  1.00 97.30           O  
ATOM    674  SG  CYS A  44     -13.554   7.001  10.949  1.00 97.30           S  
ATOM    675  N   ASP A  45     -11.235   8.691   8.392  1.00 96.94           N  
ATOM    676  H   ASP A  45     -11.436   7.916   7.775  1.00 96.94           H  
ATOM    677  CA  ASP A  45     -11.543  10.039   7.918  1.00 96.94           C  
ATOM    678  HA  ASP A  45     -10.888  10.748   8.424  1.00 96.94           H  
ATOM    679  C   ASP A  45     -12.990  10.387   8.291  1.00 96.94           C  
ATOM    680  CB  ASP A  45     -11.220  10.155   6.428  1.00 96.94           C  
ATOM    681  HB2 ASP A  45     -11.648   9.307   5.894  1.00 96.94           H  
ATOM    682  HB3 ASP A  45     -10.140  10.065   6.314  1.00 96.94           H  
ATOM    683  O   ASP A  45     -13.962   9.745   7.878  1.00 96.94           O  
ATOM    684  CG  ASP A  45     -11.669  11.451   5.746  1.00 96.94           C  
ATOM    685  OD1 ASP A  45     -12.406  12.277   6.339  1.00 96.94           O  
ATOM    686  OD2 ASP A  45     -11.290  11.596   4.565  1.00 96.94           O  
ATOM    687  N   THR A  46     -13.119  11.415   9.125  1.00 95.96           N  
ATOM    688  H   THR A  46     -12.271  11.911   9.362  1.00 95.96           H  
ATOM    689  CA  THR A  46     -14.379  11.848   9.741  1.00 95.96           C  
ATOM    690  HA  THR A  46     -15.094  11.026   9.689  1.00 95.96           H  
ATOM    691  C   THR A  46     -15.030  13.032   9.025  1.00 95.96           C  
ATOM    692  CB  THR A  46     -14.183  12.171  11.228  1.00 95.96           C  
ATOM    693  HB  THR A  46     -15.155  12.395  11.667  1.00 95.96           H  
ATOM    694  O   THR A  46     -16.072  13.510   9.477  1.00 95.96           O  
ATOM    695  CG2 THR A  46     -13.561  11.017  12.015  1.00 95.96           C  
ATOM    696 HG21 THR A  46     -12.525  10.859  11.714  1.00 95.96           H  
ATOM    697 HG22 THR A  46     -14.127  10.104  11.833  1.00 95.96           H  
ATOM    698 HG23 THR A  46     -13.598  11.241  13.081  1.00 95.96           H  
ATOM    699  OG1 THR A  46     -13.354  13.300  11.374  1.00 95.96           O  
ATOM    700  HG1 THR A  46     -12.477  13.072  11.057  1.00 95.96           H  
ATOM    701  N   LYS A  47     -14.447  13.525   7.923  1.00 94.45           N  
ATOM    702  H   LYS A  47     -13.638  13.045   7.555  1.00 94.45           H  
ATOM    703  CA  LYS A  47     -14.873  14.770   7.261  1.00 94.45           C  
ATOM    704  HA  LYS A  47     -15.756  15.169   7.759  1.00 94.45           H  
ATOM    705  C   LYS A  47     -15.310  14.561   5.822  1.00 94.45           C  
ATOM    706  CB  LYS A  47     -13.746  15.817   7.329  1.00 94.45           C  
ATOM    707  HB2 LYS A  47     -14.076  16.731   6.837  1.00 94.45           H  
ATOM    708  HB3 LYS A  47     -12.880  15.442   6.784  1.00 94.45           H  
ATOM    709  O   LYS A  47     -16.386  15.037   5.453  1.00 94.45           O  
ATOM    710  CG  LYS A  47     -13.298  16.156   8.755  1.00 94.45           C  
ATOM    711  HG2 LYS A  47     -12.467  16.859   8.690  1.00 94.45           H  
ATOM    712  HG3 LYS A  47     -12.944  15.247   9.241  1.00 94.45           H  
ATOM    713  CD  LYS A  47     -14.401  16.785   9.609  1.00 94.45           C  
ATOM    714  HD2 LYS A  47     -15.269  16.126   9.636  1.00 94.45           H  
ATOM    715  HD3 LYS A  47     -14.683  17.749   9.186  1.00 94.45           H  
ATOM    716  CE  LYS A  47     -13.875  16.958  11.032  1.00 94.45           C  
ATOM    717  HE2 LYS A  47     -13.536  15.984  11.386  1.00 94.45           H  
ATOM    718  HE3 LYS A  47     -13.015  17.627  11.025  1.00 94.45           H  
ATOM    719  NZ  LYS A  47     -14.943  17.465  11.917  1.00 94.45           N  
ATOM    720  HZ1 LYS A  47     -14.665  17.334  12.879  1.00 94.45           H  
ATOM    721  HZ2 LYS A  47     -15.130  18.441  11.733  1.00 94.45           H  
ATOM    722  HZ3 LYS A  47     -15.776  16.911  11.778  1.00 94.45           H  
ATOM    723  N   THR A  48     -14.521  13.844   5.026  1.00 93.14           N  
ATOM    724  H   THR A  48     -13.664  13.459   5.396  1.00 93.14           H  
ATOM    725  CA  THR A  48     -14.751  13.715   3.581  1.00 93.14           C  
ATOM    726  HA  THR A  48     -14.675  14.704   3.128  1.00 93.14           H  
ATOM    727  C   THR A  48     -16.138  13.153   3.313  1.00 93.14           C  
ATOM    728  CB  THR A  48     -13.673  12.839   2.937  1.00 93.14           C  
ATOM    729  HB  THR A  48     -13.681  11.845   3.384  1.00 93.14           H  
ATOM    730  O   THR A  48     -16.502  12.106   3.843  1.00 93.14           O  
ATOM    731  CG2 THR A  48     -13.823  12.721   1.421  1.00 93.14           C  
ATOM    732 HG21 THR A  48     -14.726  12.168   1.163  1.00 93.14           H  
ATOM    733 HG22 THR A  48     -13.844  13.710   0.964  1.00 93.14           H  
ATOM    734 HG23 THR A  48     -12.967  12.180   1.017  1.00 93.14           H  
ATOM    735  OG1 THR A  48     -12.448  13.467   3.197  1.00 93.14           O  
ATOM    736  HG1 THR A  48     -11.919  12.838   3.694  1.00 93.14           H  
ATOM    737  N   ASN A  49     -16.958  13.863   2.533  1.00 90.76           N  
ATOM    738  H   ASN A  49     -16.594  14.713   2.126  1.00 90.76           H  
ATOM    739  CA  ASN A  49     -18.316  13.436   2.167  1.00 90.76           C  
ATOM    740  HA  ASN A  49     -18.839  14.320   1.801  1.00 90.76           H  
ATOM    741  C   ASN A  49     -19.155  12.907   3.367  1.00 90.76           C  
ATOM    742  CB  ASN A  49     -18.195  12.446   0.990  1.00 90.76           C  
ATOM    743  HB2 ASN A  49     -17.856  11.478   1.360  1.00 90.76           H  
ATOM    744  HB3 ASN A  49     -17.448  12.803   0.281  1.00 90.76           H  
ATOM    745  O   ASN A  49     -19.790  11.856   3.286  1.00 90.76           O  
ATOM    746  CG  ASN A  49     -19.504  12.248   0.249  1.00 90.76           C  
ATOM    747  ND2 ASN A  49     -19.741  13.024  -0.783  1.00 90.76           N  
ATOM    748 HD21 ASN A  49     -20.613  12.884  -1.273  1.00 90.76           H  
ATOM    749 HD22 ASN A  49     -19.036  13.675  -1.100  1.00 90.76           H  
ATOM    750  OD1 ASN A  49     -20.327  11.406   0.578  1.00 90.76           O  
ATOM    751  N   GLY A  50     -19.115  13.578   4.523  1.00 92.11           N  
ATOM    752  H   GLY A  50     -18.487  14.366   4.598  1.00 92.11           H  
ATOM    753  CA  GLY A  50     -19.853  13.162   5.731  1.00 92.11           C  
ATOM    754  HA2 GLY A  50     -20.045  14.048   6.336  1.00 92.11           H  
ATOM    755  HA3 GLY A  50     -20.815  12.738   5.443  1.00 92.11           H  
ATOM    756  C   GLY A  50     -19.137  12.141   6.631  1.00 92.11           C  
ATOM    757  O   GLY A  50     -19.718  11.689   7.620  1.00 92.11           O  
ATOM    758  N   GLY A  51     -17.887  11.796   6.315  1.00 95.45           N  
ATOM    759  H   GLY A  51     -17.496  12.149   5.453  1.00 95.45           H  
ATOM    760  CA  GLY A  51     -16.998  11.009   7.168  1.00 95.45           C  
ATOM    761  HA2 GLY A  51     -17.023  11.432   8.172  1.00 95.45           H  
ATOM    762  HA3 GLY A  51     -15.979  11.089   6.790  1.00 95.45           H  
ATOM    763  C   GLY A  51     -17.355   9.529   7.287  1.00 95.45           C  
ATOM    764  O   GLY A  51     -18.259   9.020   6.621  1.00 95.45           O  
ATOM    765  N   GLY A  52     -16.634   8.833   8.164  1.00 96.62           N  
ATOM    766  H   GLY A  52     -15.818   9.275   8.562  1.00 96.62           H  
ATOM    767  CA  GLY A  52     -16.787   7.394   8.367  1.00 96.62           C  
ATOM    768  HA2 GLY A  52     -17.842   7.124   8.317  1.00 96.62           H  
ATOM    769  HA3 GLY A  52     -16.405   7.132   9.354  1.00 96.62           H  
ATOM    770  C   GLY A  52     -16.042   6.562   7.330  1.00 96.62           C  
ATOM    771  O   GLY A  52     -16.485   5.465   7.008  1.00 96.62           O  
ATOM    772  N   TRP A  53     -14.956   7.091   6.769  1.00 97.96           N  
ATOM    773  H   TRP A  53     -14.620   7.987   7.093  1.00 97.96           H  
ATOM    774  CA  TRP A  53     -14.151   6.383   5.780  1.00 97.96           C  
ATOM    775  HA  TRP A  53     -14.753   5.615   5.293  1.00 97.96           H  
ATOM    776  C   TRP A  53     -12.947   5.706   6.425  1.00 97.96           C  
ATOM    777  CB  TRP A  53     -13.695   7.355   4.708  1.00 97.96           C  
ATOM    778  HB2 TRP A  53     -13.048   6.809   4.021  1.00 97.96           H  
ATOM    779  HB3 TRP A  53     -13.114   8.149   5.179  1.00 97.96           H  
ATOM    780  O   TRP A  53     -12.111   6.368   7.036  1.00 97.96           O  
ATOM    781  CG  TRP A  53     -14.761   7.990   3.898  1.00 97.96           C  
ATOM    782  CD1 TRP A  53     -15.278   9.218   4.096  1.00 97.96           C  
ATOM    783  HD1 TRP A  53     -14.972   9.900   4.875  1.00 97.96           H  
ATOM    784  CD2 TRP A  53     -15.399   7.465   2.705  1.00 97.96           C  
ATOM    785  CE2 TRP A  53     -16.327   8.432   2.226  1.00 97.96           C  
ATOM    786  CE3 TRP A  53     -15.251   6.279   1.963  1.00 97.96           C  
ATOM    787  HE3 TRP A  53     -14.520   5.550   2.280  1.00 97.96           H  
ATOM    788  NE1 TRP A  53     -16.217   9.474   3.120  1.00 97.96           N  
ATOM    789  HE1 TRP A  53     -16.660  10.378   3.046  1.00 97.96           H  
ATOM    790  CH2 TRP A  53     -16.931   7.020   0.362  1.00 97.96           C  
ATOM    791  HH2 TRP A  53     -17.475   6.858  -0.557  1.00 97.96           H  
ATOM    792  CZ2 TRP A  53     -17.084   8.226   1.066  1.00 97.96           C  
ATOM    793  HZ2 TRP A  53     -17.745   8.997   0.698  1.00 97.96           H  
ATOM    794  CZ3 TRP A  53     -16.014   6.052   0.807  1.00 97.96           C  
ATOM    795  HZ3 TRP A  53     -15.864   5.147   0.238  1.00 97.96           H  
ATOM    796  N   ILE A  54     -12.835   4.397   6.242  1.00 98.14           N  
ATOM    797  H   ILE A  54     -13.542   3.938   5.685  1.00 98.14           H  
ATOM    798  CA  ILE A  54     -11.658   3.607   6.596  1.00 98.14           C  
ATOM    799  HA  ILE A  54     -11.254   3.949   7.549  1.00 98.14           H  
ATOM    800  C   ILE A  54     -10.617   3.830   5.504  1.00 98.14           C  
ATOM    801  CB  ILE A  54     -12.030   2.112   6.715  1.00 98.14           C  
ATOM    802  HB  ILE A  54     -12.444   1.784   5.761  1.00 98.14           H  
ATOM    803  O   ILE A  54     -10.821   3.417   4.364  1.00 98.14           O  
ATOM    804  CG1 ILE A  54     -13.103   1.893   7.804  1.00 98.14           C  
ATOM    805 HG12 ILE A  54     -12.662   2.085   8.782  1.00 98.14           H  
ATOM    806 HG13 ILE A  54     -13.927   2.592   7.660  1.00 98.14           H  
ATOM    807  CG2 ILE A  54     -10.771   1.275   7.007  1.00 98.14           C  
ATOM    808 HG21 ILE A  54     -11.021   0.218   7.103  1.00 98.14           H  
ATOM    809 HG22 ILE A  54     -10.301   1.614   7.929  1.00 98.14           H  
ATOM    810 HG23 ILE A  54     -10.050   1.362   6.195  1.00 98.14           H  
ATOM    811  CD1 ILE A  54     -13.714   0.488   7.799  1.00 98.14           C  
ATOM    812 HD11 ILE A  54     -14.093   0.251   6.805  1.00 98.14           H  
ATOM    813 HD12 ILE A  54     -14.541   0.454   8.509  1.00 98.14           H  
ATOM    814 HD13 ILE A  54     -12.974  -0.255   8.098  1.00 98.14           H  
ATOM    815  N   VAL A  55      -9.507   4.481   5.830  1.00 98.38           N  
ATOM    816  H   VAL A  55      -9.385   4.792   6.783  1.00 98.38           H  
ATOM    817  CA  VAL A  55      -8.384   4.625   4.899  1.00 98.38           C  
ATOM    818  HA  VAL A  55      -8.767   4.929   3.925  1.00 98.38           H  
ATOM    819  C   VAL A  55      -7.716   3.255   4.739  1.00 98.38           C  
ATOM    820  CB  VAL A  55      -7.422   5.724   5.376  1.00 98.38           C  
ATOM    821  HB  VAL A  55      -7.059   5.460   6.369  1.00 98.38           H  
ATOM    822  O   VAL A  55      -7.375   2.603   5.722  1.00 98.38           O  
ATOM    823  CG1 VAL A  55      -6.228   5.892   4.432  1.00 98.38           C  
ATOM    824 HG11 VAL A  55      -5.591   6.705   4.783  1.00 98.38           H  
ATOM    825 HG12 VAL A  55      -5.634   4.979   4.399  1.00 98.38           H  
ATOM    826 HG13 VAL A  55      -6.574   6.128   3.426  1.00 98.38           H  
ATOM    827  CG2 VAL A  55      -8.122   7.086   5.494  1.00 98.38           C  
ATOM    828 HG21 VAL A  55      -8.518   7.388   4.524  1.00 98.38           H  
ATOM    829 HG22 VAL A  55      -7.408   7.836   5.832  1.00 98.38           H  
ATOM    830 HG23 VAL A  55      -8.936   7.036   6.217  1.00 98.38           H  
ATOM    831  N   ILE A  56      -7.580   2.792   3.496  1.00 98.65           N  
ATOM    832  H   ILE A  56      -7.891   3.382   2.738  1.00 98.65           H  
ATOM    833  CA  ILE A  56      -6.985   1.486   3.160  1.00 98.65           C  
ATOM    834  HA  ILE A  56      -6.813   0.936   4.086  1.00 98.65           H  
ATOM    835  C   ILE A  56      -5.616   1.623   2.494  1.00 98.65           C  
ATOM    836  CB  ILE A  56      -7.934   0.625   2.301  1.00 98.65           C  
ATOM    837  HB  ILE A  56      -7.429  -0.324   2.121  1.00 98.65           H  
ATOM    838  O   ILE A  56      -4.817   0.688   2.516  1.00 98.65           O  
ATOM    839  CG1 ILE A  56      -8.263   1.260   0.931  1.00 98.65           C  
ATOM    840 HG12 ILE A  56      -7.342   1.613   0.466  1.00 98.65           H  
ATOM    841 HG13 ILE A  56      -8.929   2.111   1.074  1.00 98.65           H  
ATOM    842  CG2 ILE A  56      -9.219   0.335   3.089  1.00 98.65           C  
ATOM    843 HG21 ILE A  56      -9.805   1.249   3.187  1.00 98.65           H  
ATOM    844 HG22 ILE A  56      -8.975  -0.023   4.089  1.00 98.65           H  
ATOM    845 HG23 ILE A  56      -9.811  -0.428   2.583  1.00 98.65           H  
ATOM    846  CD1 ILE A  56      -8.917   0.294  -0.062  1.00 98.65           C  
ATOM    847 HD11 ILE A  56      -9.125   0.821  -0.993  1.00 98.65           H  
ATOM    848 HD12 ILE A  56      -9.853  -0.100   0.334  1.00 98.65           H  
ATOM    849 HD13 ILE A  56      -8.239  -0.534  -0.271  1.00 98.65           H  
ATOM    850  N   GLN A  57      -5.350   2.788   1.909  1.00 98.35           N  
ATOM    851  H   GLN A  57      -6.061   3.505   1.922  1.00 98.35           H  
ATOM    852  CA  GLN A  57      -4.066   3.168   1.348  1.00 98.35           C  
ATOM    853  HA  GLN A  57      -3.279   2.643   1.889  1.00 98.35           H  
ATOM    854  C   GLN A  57      -3.885   4.668   1.525  1.00 98.35           C  
ATOM    855  CB  GLN A  57      -4.012   2.770  -0.131  1.00 98.35           C  
ATOM    856  HB2 GLN A  57      -4.735   3.353  -0.701  1.00 98.35           H  
ATOM    857  HB3 GLN A  57      -4.301   1.722  -0.202  1.00 98.35           H  
ATOM    858  O   GLN A  57      -4.835   5.433   1.335  1.00 98.35           O  
ATOM    859  CG  GLN A  57      -2.627   2.940  -0.770  1.00 98.35           C  
ATOM    860  HG2 GLN A  57      -1.840   2.841  -0.022  1.00 98.35           H  
ATOM    861  HG3 GLN A  57      -2.499   2.142  -1.501  1.00 98.35           H  
ATOM    862  CD  GLN A  57      -2.431   4.231  -1.546  1.00 98.35           C  
ATOM    863  NE2 GLN A  57      -1.591   4.180  -2.554  1.00 98.35           N  
ATOM    864 HE21 GLN A  57      -1.464   5.017  -3.105  1.00 98.35           H  
ATOM    865 HE22 GLN A  57      -1.167   3.299  -2.805  1.00 98.35           H  
ATOM    866  OE1 GLN A  57      -3.013   5.269  -1.286  1.00 98.35           O  
ATOM    867  N   ARG A  58      -2.670   5.081   1.873  1.00 97.36           N  
ATOM    868  H   ARG A  58      -1.961   4.386   2.056  1.00 97.36           H  
ATOM    869  CA  ARG A  58      -2.301   6.489   1.987  1.00 97.36           C  
ATOM    870  HA  ARG A  58      -2.981   7.090   1.383  1.00 97.36           H  
ATOM    871  C   ARG A  58      -0.900   6.694   1.451  1.00 97.36           C  
ATOM    872  CB  ARG A  58      -2.434   6.913   3.455  1.00 97.36           C  
ATOM    873  HB2 ARG A  58      -3.461   6.730   3.771  1.00 97.36           H  
ATOM    874  HB3 ARG A  58      -1.770   6.306   4.071  1.00 97.36           H  
ATOM    875  O   ARG A  58      -0.007   5.913   1.767  1.00 97.36           O  
ATOM    876  CG  ARG A  58      -2.108   8.392   3.679  1.00 97.36           C  
ATOM    877  HG2 ARG A  58      -1.039   8.556   3.541  1.00 97.36           H  
ATOM    878  HG3 ARG A  58      -2.658   8.996   2.957  1.00 97.36           H  
ATOM    879  CD  ARG A  58      -2.508   8.829   5.090  1.00 97.36           C  
ATOM    880  HD2 ARG A  58      -1.996   8.201   5.819  1.00 97.36           H  
ATOM    881  HD3 ARG A  58      -3.581   8.679   5.212  1.00 97.36           H  
ATOM    882  NE  ARG A  58      -2.136  10.236   5.329  1.00 97.36           N  
ATOM    883  HE  ARG A  58      -1.161  10.455   5.180  1.00 97.36           H  
ATOM    884  NH1 ARG A  58      -4.170  11.028   6.055  1.00 97.36           N  
ATOM    885 HH11 ARG A  58      -4.755  11.817   6.289  1.00 97.36           H  
ATOM    886 HH12 ARG A  58      -4.604  10.368   5.425  1.00 97.36           H  
ATOM    887  NH2 ARG A  58      -2.439  12.401   5.954  1.00 97.36           N  
ATOM    888 HH21 ARG A  58      -3.061  13.153   6.216  1.00 97.36           H  
ATOM    889 HH22 ARG A  58      -1.463  12.580   5.765  1.00 97.36           H  
ATOM    890  CZ  ARG A  58      -2.917  11.203   5.777  1.00 97.36           C  
ATOM    891  N   ARG A  59      -0.723   7.739   0.647  1.00 95.10           N  
ATOM    892  H   ARG A  59      -1.557   8.225   0.351  1.00 95.10           H  
ATOM    893  CA  ARG A  59       0.544   8.194   0.069  1.00 95.10           C  
ATOM    894  HA  ARG A  59       1.386   7.835   0.661  1.00 95.10           H  
ATOM    895  C   ARG A  59       0.548   9.720   0.099  1.00 95.10           C  
ATOM    896  CB  ARG A  59       0.654   7.655  -1.362  1.00 95.10           C  
ATOM    897  HB2 ARG A  59       1.574   8.007  -1.828  1.00 95.10           H  
ATOM    898  HB3 ARG A  59      -0.186   8.050  -1.933  1.00 95.10           H  
ATOM    899  O   ARG A  59       0.057  10.369  -0.820  1.00 95.10           O  
ATOM    900  CG  ARG A  59       0.662   6.143  -1.514  1.00 95.10           C  
ATOM    901  HG2 ARG A  59      -0.268   5.763  -1.090  1.00 95.10           H  
ATOM    902  HG3 ARG A  59       0.677   5.907  -2.578  1.00 95.10           H  
ATOM    903  CD  ARG A  59       1.808   5.407  -0.819  1.00 95.10           C  
ATOM    904  HD2 ARG A  59       1.693   4.349  -1.055  1.00 95.10           H  
ATOM    905  HD3 ARG A  59       1.718   5.521   0.262  1.00 95.10           H  
ATOM    906  NE  ARG A  59       3.164   5.832  -1.201  1.00 95.10           N  
ATOM    907  HE  ARG A  59       3.690   6.319  -0.490  1.00 95.10           H  
ATOM    908  NH1 ARG A  59       3.190   4.902  -3.304  1.00 95.10           N  
ATOM    909 HH11 ARG A  59       2.181   4.870  -3.299  1.00 95.10           H  
ATOM    910 HH12 ARG A  59       3.708   4.704  -4.148  1.00 95.10           H  
ATOM    911  NH2 ARG A  59       5.089   5.599  -2.398  1.00 95.10           N  
ATOM    912 HH21 ARG A  59       5.628   5.809  -1.570  1.00 95.10           H  
ATOM    913 HH22 ARG A  59       5.532   5.320  -3.262  1.00 95.10           H  
ATOM    914  CZ  ARG A  59       3.801   5.450  -2.290  1.00 95.10           C  
ATOM    915  N   VAL A  60       1.034  10.299   1.187  1.00 91.75           N  
ATOM    916  H   VAL A  60       1.479   9.698   1.865  1.00 91.75           H  
ATOM    917  CA  VAL A  60       0.987  11.746   1.449  1.00 91.75           C  
ATOM    918  HA  VAL A  60       0.685  12.275   0.545  1.00 91.75           H  
ATOM    919  C   VAL A  60       2.365  12.285   1.814  1.00 91.75           C  
ATOM    920  CB  VAL A  60      -0.056  12.060   2.543  1.00 91.75           C  
ATOM    921  HB  VAL A  60       0.179  11.485   3.439  1.00 91.75           H  
ATOM    922  O   VAL A  60       2.751  13.337   1.308  1.00 91.75           O  
ATOM    923  CG1 VAL A  60      -0.074  13.546   2.920  1.00 91.75           C  
ATOM    924 HG11 VAL A  60      -0.888  13.747   3.617  1.00 91.75           H  
ATOM    925 HG12 VAL A  60      -0.210  14.157   2.028  1.00 91.75           H  
ATOM    926 HG13 VAL A  60       0.862  13.823   3.405  1.00 91.75           H  
ATOM    927  CG2 VAL A  60      -1.475  11.692   2.083  1.00 91.75           C  
ATOM    928 HG21 VAL A  60      -1.754  12.286   1.213  1.00 91.75           H  
ATOM    929 HG22 VAL A  60      -2.198  11.878   2.878  1.00 91.75           H  
ATOM    930 HG23 VAL A  60      -1.532  10.639   1.807  1.00 91.75           H  
ATOM    931  N   HIS A  61       3.134  11.573   2.637  1.00 88.49           N  
ATOM    932  H   HIS A  61       2.828  10.664   2.956  1.00 88.49           H  
ATOM    933  CA  HIS A  61       4.439  12.053   3.104  1.00 88.49           C  
ATOM    934  HA  HIS A  61       4.473  13.138   3.006  1.00 88.49           H  
ATOM    935  C   HIS A  61       5.602  11.506   2.278  1.00 88.49           C  
ATOM    936  CB  HIS A  61       4.625  11.739   4.583  1.00 88.49           C  
ATOM    937  HB2 HIS A  61       4.839  10.674   4.663  1.00 88.49           H  
ATOM    938  HB3 HIS A  61       5.496  12.276   4.958  1.00 88.49           H  
ATOM    939  O   HIS A  61       6.709  12.038   2.359  1.00 88.49           O  
ATOM    940  CG  HIS A  61       3.430  12.085   5.433  1.00 88.49           C  
ATOM    941  CD2 HIS A  61       3.053  13.313   5.897  1.00 88.49           C  
ATOM    942  HD2 HIS A  61       3.559  14.246   5.697  1.00 88.49           H  
ATOM    943  ND1 HIS A  61       2.540  11.174   5.927  1.00 88.49           N  
ATOM    944  HD1 HIS A  61       2.756  10.188   5.945  1.00 88.49           H  
ATOM    945  CE1 HIS A  61       1.660  11.822   6.704  1.00 88.49           C  
ATOM    946  HE1 HIS A  61       0.920  11.342   7.327  1.00 88.49           H  
ATOM    947  NE2 HIS A  61       1.908  13.144   6.689  1.00 88.49           N  
ATOM    948  N   ARG A  62       5.343  10.510   1.415  1.00 89.29           N  
ATOM    949  H   ARG A  62       4.446  10.052   1.488  1.00 89.29           H  
ATOM    950  CA  ARG A  62       6.327   9.944   0.476  1.00 89.29           C  
ATOM    951  HA  ARG A  62       5.819   9.140  -0.058  1.00 89.29           H  
ATOM    952  C   ARG A  62       7.498   9.274   1.197  1.00 89.29           C  
ATOM    953  CB  ARG A  62       6.783  10.996  -0.553  1.00 89.29           C  
ATOM    954  HB2 ARG A  62       7.228  10.476  -1.402  1.00 89.29           H  
ATOM    955  HB3 ARG A  62       7.556  11.619  -0.104  1.00 89.29           H  
ATOM    956  O   ARG A  62       8.623   9.278   0.701  1.00 89.29           O  
ATOM    957  CG  ARG A  62       5.659  11.916  -1.046  1.00 89.29           C  
ATOM    958  HG2 ARG A  62       4.830  11.331  -1.443  1.00 89.29           H  
ATOM    959  HG3 ARG A  62       5.287  12.534  -0.229  1.00 89.29           H  
ATOM    960  CD  ARG A  62       6.202  12.842  -2.121  1.00 89.29           C  
ATOM    961  HD2 ARG A  62       6.635  12.244  -2.923  1.00 89.29           H  
ATOM    962  HD3 ARG A  62       6.978  13.467  -1.678  1.00 89.29           H  
ATOM    963  NE  ARG A  62       5.129  13.681  -2.657  1.00 89.29           N  
ATOM    964  HE  ARG A  62       4.186  13.477  -2.360  1.00 89.29           H  
ATOM    965  NH1 ARG A  62       6.441  15.011  -3.994  1.00 89.29           N  
ATOM    966 HH11 ARG A  62       6.515  15.788  -4.635  1.00 89.29           H  
ATOM    967 HH12 ARG A  62       7.248  14.464  -3.729  1.00 89.29           H  
ATOM    968  NH2 ARG A  62       4.259  15.388  -3.807  1.00 89.29           N  
ATOM    969 HH21 ARG A  62       3.371  15.096  -3.426  1.00 89.29           H  
ATOM    970 HH22 ARG A  62       4.321  16.173  -4.439  1.00 89.29           H  
ATOM    971  CZ  ARG A  62       5.287  14.685  -3.484  1.00 89.29           C  
ATOM    972  N   SER A  63       7.224   8.705   2.369  1.00 82.80           N  
ATOM    973  H   SER A  63       6.281   8.798   2.718  1.00 82.80           H  
ATOM    974  CA  SER A  63       8.235   8.236   3.320  1.00 82.80           C  
ATOM    975  HA  SER A  63       8.947   9.042   3.501  1.00 82.80           H  
ATOM    976  C   SER A  63       9.024   7.025   2.823  1.00 82.80           C  
ATOM    977  CB  SER A  63       7.551   7.902   4.649  1.00 82.80           C  
ATOM    978  HB2 SER A  63       8.290   7.560   5.374  1.00 82.80           H  
ATOM    979  HB3 SER A  63       6.804   7.123   4.499  1.00 82.80           H  
ATOM    980  O   SER A  63      10.193   6.864   3.171  1.00 82.80           O  
ATOM    981  OG  SER A  63       6.920   9.061   5.139  1.00 82.80           O  
ATOM    982  HG  SER A  63       6.381   8.810   5.893  1.00 82.80           H  
ATOM    983  N   PHE A  64       8.405   6.167   2.008  1.00 90.55           N  
ATOM    984  H   PHE A  64       7.439   6.339   1.769  1.00 90.55           H  
ATOM    985  CA  PHE A  64       9.053   4.985   1.443  1.00 90.55           C  
ATOM    986  HA  PHE A  64      10.066   5.265   1.152  1.00 90.55           H  
ATOM    987  C   PHE A  64       8.344   4.477   0.179  1.00 90.55           C  
ATOM    988  CB  PHE A  64       9.162   3.886   2.518  1.00 90.55           C  
ATOM    989  HB2 PHE A  64       9.647   3.008   2.092  1.00 90.55           H  
ATOM    990  HB3 PHE A  64       9.808   4.237   3.323  1.00 90.55           H  
ATOM    991  O   PHE A  64       7.219   4.860  -0.164  1.00 90.55           O  
ATOM    992  CG  PHE A  64       7.836   3.473   3.117  1.00 90.55           C  
ATOM    993  CD1 PHE A  64       7.319   4.162   4.231  1.00 90.55           C  
ATOM    994  HD1 PHE A  64       7.884   4.956   4.695  1.00 90.55           H  
ATOM    995  CD2 PHE A  64       7.103   2.425   2.535  1.00 90.55           C  
ATOM    996  HD2 PHE A  64       7.504   1.879   1.693  1.00 90.55           H  
ATOM    997  CE1 PHE A  64       6.057   3.821   4.742  1.00 90.55           C  
ATOM    998  HE1 PHE A  64       5.641   4.363   5.578  1.00 90.55           H  
ATOM    999  CE2 PHE A  64       5.844   2.085   3.049  1.00 90.55           C  
ATOM   1000  HE2 PHE A  64       5.254   1.304   2.593  1.00 90.55           H  
ATOM   1001  CZ  PHE A  64       5.326   2.781   4.147  1.00 90.55           C  
ATOM   1002  HZ  PHE A  64       4.348   2.515   4.520  1.00 90.55           H  
ATOM   1003  N   ASN A  65       9.038   3.593  -0.537  1.00 92.72           N  
ATOM   1004  H   ASN A  65       9.916   3.270  -0.156  1.00 92.72           H  
ATOM   1005  CA  ASN A  65       8.529   2.945  -1.739  1.00 92.72           C  
ATOM   1006  HA  ASN A  65       7.840   3.620  -2.247  1.00 92.72           H  
ATOM   1007  C   ASN A  65       7.775   1.669  -1.378  1.00 92.72           C  
ATOM   1008  CB  ASN A  65       9.698   2.636  -2.682  1.00 92.72           C  
ATOM   1009  HB2 ASN A  65       9.321   2.076  -3.537  1.00 92.72           H  
ATOM   1010  HB3 ASN A  65      10.437   2.027  -2.161  1.00 92.72           H  
ATOM   1011  O   ASN A  65       8.265   0.868  -0.587  1.00 92.72           O  
ATOM   1012  CG  ASN A  65      10.353   3.891  -3.216  1.00 92.72           C  
ATOM   1013  ND2 ASN A  65      11.647   3.869  -3.437  1.00 92.72           N  
ATOM   1014 HD21 ASN A  65      12.047   4.737  -3.764  1.00 92.72           H  
ATOM   1015 HD22 ASN A  65      12.201   3.054  -3.219  1.00 92.72           H  
ATOM   1016  OD1 ASN A  65       9.712   4.894  -3.471  1.00 92.72           O  
ATOM   1017  N   PHE A  66       6.644   1.416  -2.033  1.00 95.05           N  
ATOM   1018  H   PHE A  66       6.299   2.094  -2.697  1.00 95.05           H  
ATOM   1019  CA  PHE A  66       5.808   0.235  -1.787  1.00 95.05           C  
ATOM   1020  HA  PHE A  66       5.853  -0.008  -0.726  1.00 95.05           H  
ATOM   1021  C   PHE A  66       6.359  -1.007  -2.524  1.00 95.05           C  
ATOM   1022  CB  PHE A  66       4.343   0.585  -2.106  1.00 95.05           C  
ATOM   1023  HB2 PHE A  66       3.789  -0.350  -2.192  1.00 95.05           H  
ATOM   1024  HB3 PHE A  66       4.298   1.079  -3.077  1.00 95.05           H  
ATOM   1025  O   PHE A  66       5.633  -1.746  -3.184  1.00 95.05           O  
ATOM   1026  CG  PHE A  66       3.593   1.436  -1.086  1.00 95.05           C  
ATOM   1027  CD1 PHE A  66       4.249   2.314  -0.191  1.00 95.05           C  
ATOM   1028  HD1 PHE A  66       5.319   2.458  -0.209  1.00 95.05           H  
ATOM   1029  CD2 PHE A  66       2.193   1.296  -0.997  1.00 95.05           C  
ATOM   1030  HD2 PHE A  66       1.669   0.634  -1.670  1.00 95.05           H  
ATOM   1031  CE1 PHE A  66       3.523   2.997   0.797  1.00 95.05           C  
ATOM   1032  HE1 PHE A  66       4.037   3.644   1.492  1.00 95.05           H  
ATOM   1033  CE2 PHE A  66       1.468   1.972   0.001  1.00 95.05           C  
ATOM   1034  HE2 PHE A  66       0.399   1.840   0.084  1.00 95.05           H  
ATOM   1035  CZ  PHE A  66       2.136   2.813   0.906  1.00 95.05           C  
ATOM   1036  HZ  PHE A  66       1.580   3.340   1.667  1.00 95.05           H  
ATOM   1037  N   THR A  67       7.677  -1.227  -2.422  1.00 94.59           N  
ATOM   1038  H   THR A  67       8.164  -0.680  -1.726  1.00 94.59           H  
ATOM   1039  CA  THR A  67       8.422  -2.300  -3.113  1.00 94.59           C  
ATOM   1040  HA  THR A  67       7.935  -2.467  -4.073  1.00 94.59           H  
ATOM   1041  C   THR A  67       8.344  -3.609  -2.333  1.00 94.59           C  
ATOM   1042  CB  THR A  67       9.889  -1.926  -3.393  1.00 94.59           C  
ATOM   1043  HB  THR A  67      10.463  -1.978  -2.468  1.00 94.59           H  
ATOM   1044  O   THR A  67       9.357  -4.157  -1.900  1.00 94.59           O  
ATOM   1045  CG2 THR A  67      10.541  -2.833  -4.436  1.00 94.59           C  
ATOM   1046 HG21 THR A  67       9.872  -2.930  -5.291  1.00 94.59           H  
ATOM   1047 HG22 THR A  67      10.725  -3.823  -4.017  1.00 94.59           H  
ATOM   1048 HG23 THR A  67      11.493  -2.412  -4.760  1.00 94.59           H  
ATOM   1049  OG1 THR A  67       9.981  -0.601  -3.867  1.00 94.59           O  
ATOM   1050  HG1 THR A  67       9.543  -0.070  -3.198  1.00 94.59           H  
ATOM   1051  N   TYR A  68       7.128  -4.076  -2.074  1.00 96.53           N  
ATOM   1052  H   TYR A  68       6.336  -3.590  -2.470  1.00 96.53           H  
ATOM   1053  CA  TYR A  68       6.882  -5.173  -1.147  1.00 96.53           C  
ATOM   1054  HA  TYR A  68       7.828  -5.489  -0.707  1.00 96.53           H  
ATOM   1055  C   TYR A  68       6.322  -6.414  -1.839  1.00 96.53           C  
ATOM   1056  CB  TYR A  68       6.022  -4.668   0.007  1.00 96.53           C  
ATOM   1057  HB2 TYR A  68       5.792  -5.516   0.653  1.00 96.53           H  
ATOM   1058  HB3 TYR A  68       5.079  -4.287  -0.384  1.00 96.53           H  
ATOM   1059  O   TYR A  68       5.753  -6.349  -2.931  1.00 96.53           O  
ATOM   1060  CG  TYR A  68       6.698  -3.614   0.865  1.00 96.53           C  
ATOM   1061  CD1 TYR A  68       7.864  -3.918   1.598  1.00 96.53           C  
ATOM   1062  HD1 TYR A  68       8.320  -4.893   1.510  1.00 96.53           H  
ATOM   1063  CD2 TYR A  68       6.155  -2.322   0.933  1.00 96.53           C  
ATOM   1064  HD2 TYR A  68       5.258  -2.083   0.380  1.00 96.53           H  
ATOM   1065  CE1 TYR A  68       8.434  -2.966   2.464  1.00 96.53           C  
ATOM   1066  HE1 TYR A  68       9.304  -3.217   3.053  1.00 96.53           H  
ATOM   1067  CE2 TYR A  68       6.757  -1.351   1.750  1.00 96.53           C  
ATOM   1068  HE2 TYR A  68       6.342  -0.356   1.811  1.00 96.53           H  
ATOM   1069  OH  TYR A  68       8.410  -0.733   3.361  1.00 96.53           O  
ATOM   1070  HH  TYR A  68       9.080  -1.083   3.953  1.00 96.53           H  
ATOM   1071  CZ  TYR A  68       7.876  -1.674   2.541  1.00 96.53           C  
ATOM   1072  N   ASP A  69       6.556  -7.561  -1.211  1.00 97.67           N  
ATOM   1073  H   ASP A  69       6.936  -7.537  -0.275  1.00 97.67           H  
ATOM   1074  CA  ASP A  69       6.120  -8.869  -1.689  1.00 97.67           C  
ATOM   1075  HA  ASP A  69       6.228  -8.901  -2.773  1.00 97.67           H  
ATOM   1076  C   ASP A  69       4.638  -9.139  -1.371  1.00 97.67           C  
ATOM   1077  CB  ASP A  69       7.062  -9.944  -1.114  1.00 97.67           C  
ATOM   1078  HB2 ASP A  69       8.087  -9.665  -1.355  1.00 97.67           H  
ATOM   1079  HB3 ASP A  69       6.861 -10.895  -1.608  1.00 97.67           H  
ATOM   1080  O   ASP A  69       3.933  -8.333  -0.750  1.00 97.67           O  
ATOM   1081  CG  ASP A  69       6.966 -10.169   0.400  1.00 97.67           C  
ATOM   1082  OD1 ASP A  69       6.033  -9.631   1.041  1.00 97.67           O  
ATOM   1083  OD2 ASP A  69       7.821 -10.913   0.919  1.00 97.67           O  
ATOM   1084  N   TRP A  70       4.149 -10.307  -1.787  1.00 98.18           N  
ATOM   1085  H   TRP A  70       4.744 -10.901  -2.346  1.00 98.18           H  
ATOM   1086  CA  TRP A  70       2.786 -10.744  -1.509  1.00 98.18           C  
ATOM   1087  HA  TRP A  70       2.081 -10.056  -1.975  1.00 98.18           H  
ATOM   1088  C   TRP A  70       2.479 -10.799  -0.015  1.00 98.18           C  
ATOM   1089  CB  TRP A  70       2.584 -12.143  -2.089  1.00 98.18           C  
ATOM   1090  HB2 TRP A  70       2.837 -12.124  -3.149  1.00 98.18           H  
ATOM   1091  HB3 TRP A  70       3.272 -12.837  -1.606  1.00 98.18           H  
ATOM   1092  O   TRP A  70       1.357 -10.498   0.394  1.00 98.18           O  
ATOM   1093  CG  TRP A  70       1.187 -12.661  -1.950  1.00 98.18           C  
ATOM   1094  CD1 TRP A  70       0.690 -13.400  -0.930  1.00 98.18           C  
ATOM   1095  HD1 TRP A  70       1.251 -13.678  -0.050  1.00 98.18           H  
ATOM   1096  CD2 TRP A  70       0.071 -12.416  -2.848  1.00 98.18           C  
ATOM   1097  CE2 TRP A  70      -1.066 -13.129  -2.365  1.00 98.18           C  
ATOM   1098  CE3 TRP A  70      -0.069 -11.685  -4.044  1.00 98.18           C  
ATOM   1099  HE3 TRP A  70       0.776 -11.135  -4.429  1.00 98.18           H  
ATOM   1100  NE1 TRP A  70      -0.633 -13.720  -1.189  1.00 98.18           N  
ATOM   1101  HE1 TRP A  70      -1.207 -14.265  -0.562  1.00 98.18           H  
ATOM   1102  CH2 TRP A  70      -2.396 -12.388  -4.253  1.00 98.18           C  
ATOM   1103  HH2 TRP A  70      -3.327 -12.352  -4.798  1.00 98.18           H  
ATOM   1104  CZ2 TRP A  70      -2.283 -13.132  -3.066  1.00 98.18           C  
ATOM   1105  HZ2 TRP A  70      -3.136 -13.685  -2.700  1.00 98.18           H  
ATOM   1106  CZ3 TRP A  70      -1.292 -11.665  -4.734  1.00 98.18           C  
ATOM   1107  HZ3 TRP A  70      -1.377 -11.089  -5.643  1.00 98.18           H  
ATOM   1108  N   HIS A  71       3.447 -11.221   0.805  1.00 98.40           N  
ATOM   1109  H   HIS A  71       4.390 -11.269   0.447  1.00 98.40           H  
ATOM   1110  CA  HIS A  71       3.247 -11.376   2.240  1.00 98.40           C  
ATOM   1111  HA  HIS A  71       2.389 -12.028   2.404  1.00 98.40           H  
ATOM   1112  C   HIS A  71       2.925 -10.032   2.896  1.00 98.40           C  
ATOM   1113  CB  HIS A  71       4.480 -12.033   2.875  1.00 98.40           C  
ATOM   1114  HB2 HIS A  71       4.625 -13.026   2.447  1.00 98.40           H  
ATOM   1115  HB3 HIS A  71       5.371 -11.444   2.658  1.00 98.40           H  
ATOM   1116  O   HIS A  71       1.958  -9.943   3.658  1.00 98.40           O  
ATOM   1117  CG  HIS A  71       4.346 -12.150   4.370  1.00 98.40           C  
ATOM   1118  CD2 HIS A  71       4.789 -11.246   5.297  1.00 98.40           C  
ATOM   1119  HD2 HIS A  71       5.321 -10.329   5.091  1.00 98.40           H  
ATOM   1120  ND1 HIS A  71       3.704 -13.158   5.053  1.00 98.40           N  
ATOM   1121  HD1 HIS A  71       3.414 -14.042   4.659  1.00 98.40           H  
ATOM   1122  CE1 HIS A  71       3.761 -12.869   6.364  1.00 98.40           C  
ATOM   1123  HE1 HIS A  71       3.389 -13.491   7.164  1.00 98.40           H  
ATOM   1124  NE2 HIS A  71       4.396 -11.708   6.556  1.00 98.40           N  
ATOM   1125  N   LEU A  72       3.675  -8.988   2.558  1.00 98.32           N  
ATOM   1126  H   LEU A  72       4.463  -9.143   1.945  1.00 98.32           H  
ATOM   1127  CA  LEU A  72       3.470  -7.645   3.087  1.00 98.32           C  
ATOM   1128  HA  LEU A  72       3.283  -7.705   4.159  1.00 98.32           H  
ATOM   1129  C   LEU A  72       2.229  -6.976   2.487  1.00 98.32           C  
ATOM   1130  CB  LEU A  72       4.756  -6.852   2.850  1.00 98.32           C  
ATOM   1131  HB2 LEU A  72       5.051  -7.036   1.816  1.00 98.32           H  
ATOM   1132  HB3 LEU A  72       4.566  -5.787   2.988  1.00 98.32           H  
ATOM   1133  O   LEU A  72       1.426  -6.424   3.233  1.00 98.32           O  
ATOM   1134  CG  LEU A  72       5.919  -7.274   3.766  1.00 98.32           C  
ATOM   1135  HG  LEU A  72       6.098  -8.345   3.669  1.00 98.32           H  
ATOM   1136  CD1 LEU A  72       7.186  -6.536   3.360  1.00 98.32           C  
ATOM   1137 HD11 LEU A  72       7.042  -5.466   3.510  1.00 98.32           H  
ATOM   1138 HD12 LEU A  72       7.407  -6.766   2.317  1.00 98.32           H  
ATOM   1139 HD13 LEU A  72       8.020  -6.877   3.972  1.00 98.32           H  
ATOM   1140  CD2 LEU A  72       5.655  -6.949   5.237  1.00 98.32           C  
ATOM   1141 HD21 LEU A  72       5.402  -5.895   5.352  1.00 98.32           H  
ATOM   1142 HD22 LEU A  72       4.836  -7.555   5.624  1.00 98.32           H  
ATOM   1143 HD23 LEU A  72       6.543  -7.168   5.830  1.00 98.32           H  
ATOM   1144  N   PHE A  73       1.957  -7.106   1.184  1.00 98.42           N  
ATOM   1145  H   PHE A  73       2.636  -7.545   0.578  1.00 98.42           H  
ATOM   1146  CA  PHE A  73       0.687  -6.606   0.627  1.00 98.42           C  
ATOM   1147  HA  PHE A  73       0.579  -5.559   0.910  1.00 98.42           H  
ATOM   1148  C   PHE A  73      -0.545  -7.320   1.203  1.00 98.42           C  
ATOM   1149  CB  PHE A  73       0.697  -6.685  -0.902  1.00 98.42           C  
ATOM   1150  HB2 PHE A  73      -0.329  -6.789  -1.255  1.00 98.42           H  
ATOM   1151  HB3 PHE A  73       1.243  -7.570  -1.227  1.00 98.42           H  
ATOM   1152  O   PHE A  73      -1.619  -6.723   1.305  1.00 98.42           O  
ATOM   1153  CG  PHE A  73       1.271  -5.440  -1.543  1.00 98.42           C  
ATOM   1154  CD1 PHE A  73       0.496  -4.266  -1.592  1.00 98.42           C  
ATOM   1155  HD1 PHE A  73      -0.505  -4.259  -1.185  1.00 98.42           H  
ATOM   1156  CD2 PHE A  73       2.581  -5.430  -2.053  1.00 98.42           C  
ATOM   1157  HD2 PHE A  73       3.196  -6.316  -2.002  1.00 98.42           H  
ATOM   1158  CE1 PHE A  73       1.024  -3.092  -2.152  1.00 98.42           C  
ATOM   1159  HE1 PHE A  73       0.432  -2.189  -2.162  1.00 98.42           H  
ATOM   1160  CE2 PHE A  73       3.109  -4.256  -2.615  1.00 98.42           C  
ATOM   1161  HE2 PHE A  73       4.120  -4.249  -2.995  1.00 98.42           H  
ATOM   1162  CZ  PHE A  73       2.332  -3.086  -2.664  1.00 98.42           C  
ATOM   1163  HZ  PHE A  73       2.747  -2.181  -3.085  1.00 98.42           H  
ATOM   1164  N   LYS A  74      -0.410  -8.582   1.624  1.00 98.59           N  
ATOM   1165  H   LYS A  74       0.472  -9.042   1.447  1.00 98.59           H  
ATOM   1166  CA  LYS A  74      -1.466  -9.332   2.313  1.00 98.59           C  
ATOM   1167  HA  LYS A  74      -2.401  -9.194   1.768  1.00 98.59           H  
ATOM   1168  C   LYS A  74      -1.723  -8.813   3.728  1.00 98.59           C  
ATOM   1169  CB  LYS A  74      -1.115 -10.827   2.292  1.00 98.59           C  
ATOM   1170  HB2 LYS A  74      -0.082 -10.967   2.608  1.00 98.59           H  
ATOM   1171  HB3 LYS A  74      -1.211 -11.191   1.268  1.00 98.59           H  
ATOM   1172  O   LYS A  74      -2.888  -8.624   4.076  1.00 98.59           O  
ATOM   1173  CG  LYS A  74      -2.008 -11.658   3.219  1.00 98.59           C  
ATOM   1174  HG2 LYS A  74      -1.812 -11.385   4.256  1.00 98.59           H  
ATOM   1175  HG3 LYS A  74      -3.055 -11.450   2.999  1.00 98.59           H  
ATOM   1176  CD  LYS A  74      -1.724 -13.149   3.050  1.00 98.59           C  
ATOM   1177  HD2 LYS A  74      -2.003 -13.451   2.040  1.00 98.59           H  
ATOM   1178  HD3 LYS A  74      -0.660 -13.334   3.198  1.00 98.59           H  
ATOM   1179  CE  LYS A  74      -2.533 -13.940   4.079  1.00 98.59           C  
ATOM   1180  HE2 LYS A  74      -2.246 -13.609   5.077  1.00 98.59           H  
ATOM   1181  HE3 LYS A  74      -3.591 -13.722   3.932  1.00 98.59           H  
ATOM   1182  NZ  LYS A  74      -2.300 -15.394   3.934  1.00 98.59           N  
ATOM   1183  HZ1 LYS A  74      -2.834 -15.928   4.605  1.00 98.59           H  
ATOM   1184  HZ2 LYS A  74      -2.641 -15.691   3.030  1.00 98.59           H  
ATOM   1185  HZ3 LYS A  74      -1.320 -15.632   3.985  1.00 98.59           H  
ATOM   1186  N   HIS A  75      -0.676  -8.635   4.532  1.00 98.31           N  
ATOM   1187  H   HIS A  75       0.248  -8.812   4.166  1.00 98.31           H  
ATOM   1188  CA  HIS A  75      -0.796  -8.313   5.962  1.00 98.31           C  
ATOM   1189  HA  HIS A  75      -1.777  -8.636   6.311  1.00 98.31           H  
ATOM   1190  C   HIS A  75      -0.729  -6.815   6.277  1.00 98.31           C  
ATOM   1191  CB  HIS A  75       0.249  -9.098   6.762  1.00 98.31           C  
ATOM   1192  HB2 HIS A  75       0.171  -8.829   7.815  1.00 98.31           H  
ATOM   1193  HB3 HIS A  75       1.246  -8.818   6.422  1.00 98.31           H  
ATOM   1194  O   HIS A  75      -0.997  -6.438   7.412  1.00 98.31           O  
ATOM   1195  CG  HIS A  75       0.078 -10.588   6.638  1.00 98.31           C  
ATOM   1196  CD2 HIS A  75      -0.826 -11.378   7.294  1.00 98.31           C  
ATOM   1197  HD2 HIS A  75      -1.544 -11.033   8.023  1.00 98.31           H  
ATOM   1198  ND1 HIS A  75       0.800 -11.401   5.806  1.00 98.31           N  
ATOM   1199  HD1 HIS A  75       1.564 -11.086   5.226  1.00 98.31           H  
ATOM   1200  CE1 HIS A  75       0.357 -12.655   5.964  1.00 98.31           C  
ATOM   1201  HE1 HIS A  75       0.771 -13.515   5.459  1.00 98.31           H  
ATOM   1202  NE2 HIS A  75      -0.667 -12.697   6.835  1.00 98.31           N  
ATOM   1203  N   GLY A  76      -0.426  -5.982   5.286  1.00 98.06           N  
ATOM   1204  H   GLY A  76      -0.049  -6.373   4.435  1.00 98.06           H  
ATOM   1205  CA  GLY A  76      -0.259  -4.547   5.457  1.00 98.06           C  
ATOM   1206  HA2 GLY A  76      -0.925  -4.171   6.234  1.00 98.06           H  
ATOM   1207  HA3 GLY A  76      -0.516  -4.053   4.520  1.00 98.06           H  
ATOM   1208  C   GLY A  76       1.173  -4.166   5.822  1.00 98.06           C  
ATOM   1209  O   GLY A  76       1.983  -4.998   6.234  1.00 98.06           O  
ATOM   1210  N   PHE A  77       1.488  -2.893   5.618  1.00 97.24           N  
ATOM   1211  H   PHE A  77       0.761  -2.264   5.311  1.00 97.24           H  
ATOM   1212  CA  PHE A  77       2.786  -2.302   5.928  1.00 97.24           C  
ATOM   1213  HA  PHE A  77       3.132  -2.690   6.886  1.00 97.24           H  
ATOM   1214  C   PHE A  77       2.655  -0.785   6.046  1.00 97.24           C  
ATOM   1215  CB  PHE A  77       3.814  -2.669   4.843  1.00 97.24           C  
ATOM   1216  HB2 PHE A  77       4.762  -2.182   5.069  1.00 97.24           H  
ATOM   1217  HB3 PHE A  77       3.997  -3.743   4.886  1.00 97.24           H  
ATOM   1218  O   PHE A  77       1.737  -0.187   5.483  1.00 97.24           O  
ATOM   1219  CG  PHE A  77       3.402  -2.300   3.432  1.00 97.24           C  
ATOM   1220  CD1 PHE A  77       2.881  -3.280   2.569  1.00 97.24           C  
ATOM   1221  HD1 PHE A  77       2.777  -4.295   2.922  1.00 97.24           H  
ATOM   1222  CD2 PHE A  77       3.514  -0.973   2.987  1.00 97.24           C  
ATOM   1223  HD2 PHE A  77       3.898  -0.211   3.649  1.00 97.24           H  
ATOM   1224  CE1 PHE A  77       2.493  -2.944   1.261  1.00 97.24           C  
ATOM   1225  HE1 PHE A  77       2.107  -3.705   0.599  1.00 97.24           H  
ATOM   1226  CE2 PHE A  77       3.106  -0.634   1.691  1.00 97.24           C  
ATOM   1227  HE2 PHE A  77       3.181   0.397   1.376  1.00 97.24           H  
ATOM   1228  CZ  PHE A  77       2.601  -1.616   0.821  1.00 97.24           C  
ATOM   1229  HZ  PHE A  77       2.290  -1.353  -0.179  1.00 97.24           H  
ATOM   1230  N   GLY A  78       3.632  -0.170   6.707  1.00 94.53           N  
ATOM   1231  H   GLY A  78       4.342  -0.733   7.153  1.00 94.53           H  
ATOM   1232  CA  GLY A  78       3.688   1.270   6.918  1.00 94.53           C  
ATOM   1233  HA2 GLY A  78       4.740   1.557   6.906  1.00 94.53           H  
ATOM   1234  HA3 GLY A  78       3.181   1.790   6.105  1.00 94.53           H  
ATOM   1235  C   GLY A  78       3.016   1.726   8.218  1.00 94.53           C  
ATOM   1236  O   GLY A  78       2.127   1.041   8.730  1.00 94.53           O  
ATOM   1237  N   PRO A  79       3.422   2.884   8.762  1.00 93.26           N  
ATOM   1238  CA  PRO A  79       2.774   3.492   9.918  1.00 93.26           C  
ATOM   1239  HA  PRO A  79       2.700   2.757  10.719  1.00 93.26           H  
ATOM   1240  C   PRO A  79       1.377   4.008   9.550  1.00 93.26           C  
ATOM   1241  CB  PRO A  79       3.683   4.645  10.368  1.00 93.26           C  
ATOM   1242  HB2 PRO A  79       3.170   5.603  10.284  1.00 93.26           H  
ATOM   1243  HB3 PRO A  79       4.010   4.497  11.397  1.00 93.26           H  
ATOM   1244  O   PRO A  79       1.213   4.723   8.565  1.00 93.26           O  
ATOM   1245  CG  PRO A  79       4.884   4.621   9.421  1.00 93.26           C  
ATOM   1246  HG2 PRO A  79       5.137   5.613   9.046  1.00 93.26           H  
ATOM   1247  HG3 PRO A  79       5.740   4.189   9.939  1.00 93.26           H  
ATOM   1248  CD  PRO A  79       4.495   3.724   8.265  1.00 93.26           C  
ATOM   1249  HD2 PRO A  79       4.128   4.322   7.432  1.00 93.26           H  
ATOM   1250  HD3 PRO A  79       5.372   3.150   7.964  1.00 93.26           H  
ATOM   1251  N   VAL A  80       0.368   3.734  10.383  1.00 93.04           N  
ATOM   1252  H   VAL A  80       0.562   3.113  11.155  1.00 93.04           H  
ATOM   1253  CA  VAL A  80      -1.039   4.116  10.124  1.00 93.04           C  
ATOM   1254  HA  VAL A  80      -1.372   3.610   9.217  1.00 93.04           H  
ATOM   1255  C   VAL A  80      -1.224   5.618   9.876  1.00 93.04           C  
ATOM   1256  CB  VAL A  80      -1.927   3.655  11.298  1.00 93.04           C  
ATOM   1257  HB  VAL A  80      -1.498   4.013  12.233  1.00 93.04           H  
ATOM   1258  O   VAL A  80      -2.070   6.016   9.081  1.00 93.04           O  
ATOM   1259  CG1 VAL A  80      -3.369   4.171  11.215  1.00 93.04           C  
ATOM   1260 HG11 VAL A  80      -3.387   5.240  11.427  1.00 93.04           H  
ATOM   1261 HG12 VAL A  80      -3.769   3.982  10.219  1.00 93.04           H  
ATOM   1262 HG13 VAL A  80      -3.987   3.670  11.960  1.00 93.04           H  
ATOM   1263  CG2 VAL A  80      -1.981   2.125  11.344  1.00 93.04           C  
ATOM   1264 HG21 VAL A  80      -2.642   1.806  12.149  1.00 93.04           H  
ATOM   1265 HG22 VAL A  80      -0.989   1.716  11.537  1.00 93.04           H  
ATOM   1266 HG23 VAL A  80      -2.352   1.733  10.397  1.00 93.04           H  
ATOM   1267  N   CYS A  81      -0.444   6.467  10.545  1.00 93.06           N  
ATOM   1268  H   CYS A  81       0.268   6.080  11.148  1.00 93.06           H  
ATOM   1269  CA  CYS A  81      -0.510   7.922  10.382  1.00 93.06           C  
ATOM   1270  HA  CYS A  81      -1.520   8.192  10.074  1.00 93.06           H  
ATOM   1271  C   CYS A  81       0.411   8.482   9.286  1.00 93.06           C  
ATOM   1272  CB  CYS A  81      -0.264   8.596  11.729  1.00 93.06           C  
ATOM   1273  HB2 CYS A  81      -0.125   9.664  11.560  1.00 93.06           H  
ATOM   1274  HB3 CYS A  81       0.660   8.212  12.160  1.00 93.06           H  
ATOM   1275  O   CYS A  81       0.530   9.702   9.159  1.00 93.06           O  
ATOM   1276  SG  CYS A  81      -1.633   8.413  12.899  1.00 93.06           S  
ATOM   1277  N   ASP A  82       1.053   7.617   8.508  1.00 93.22           N  
ATOM   1278  H   ASP A  82       0.868   6.629   8.609  1.00 93.22           H  
ATOM   1279  CA  ASP A  82       1.975   7.980   7.440  1.00 93.22           C  
ATOM   1280  HA  ASP A  82       1.997   9.066   7.349  1.00 93.22           H  
ATOM   1281  C   ASP A  82       1.495   7.410   6.089  1.00 93.22           C  
ATOM   1282  CB  ASP A  82       3.386   7.513   7.852  1.00 93.22           C  
ATOM   1283  HB2 ASP A  82       3.462   6.439   7.682  1.00 93.22           H  
ATOM   1284  HB3 ASP A  82       3.516   7.701   8.918  1.00 93.22           H  
ATOM   1285  O   ASP A  82       0.295   7.256   5.856  1.00 93.22           O  
ATOM   1286  CG  ASP A  82       4.498   8.232   7.084  1.00 93.22           C  
ATOM   1287  OD1 ASP A  82       4.152   8.994   6.165  1.00 93.22           O  
ATOM   1288  OD2 ASP A  82       5.698   8.015   7.339  1.00 93.22           O  
ATOM   1289  N   ASP A  83       2.417   7.126   5.176  1.00 94.90           N  
ATOM   1290  H   ASP A  83       3.356   7.459   5.341  1.00 94.90           H  
ATOM   1291  CA  ASP A  83       2.185   6.286   4.018  1.00 94.90           C  
ATOM   1292  HA  ASP A  83       1.270   6.634   3.537  1.00 94.90           H  
ATOM   1293  C   ASP A  83       2.006   4.831   4.469  1.00 94.90           C  
ATOM   1294  CB  ASP A  83       3.356   6.405   3.030  1.00 94.90           C  
ATOM   1295  HB2 ASP A  83       4.296   6.241   3.556  1.00 94.90           H  
ATOM   1296  HB3 ASP A  83       3.245   5.613   2.289  1.00 94.90           H  
ATOM   1297  O   ASP A  83       2.874   4.276   5.141  1.00 94.90           O  
ATOM   1298  CG  ASP A  83       3.437   7.730   2.267  1.00 94.90           C  
ATOM   1299  OD1 ASP A  83       2.747   8.718   2.605  1.00 94.90           O  
ATOM   1300  OD2 ASP A  83       4.159   7.756   1.241  1.00 94.90           O  
ATOM   1301  N   TYR A  84       0.901   4.186   4.092  1.00 97.25           N  
ATOM   1302  H   TYR A  84       0.225   4.670   3.519  1.00 97.25           H  
ATOM   1303  CA  TYR A  84       0.663   2.782   4.439  1.00 97.25           C  
ATOM   1304  HA  TYR A  84       1.618   2.259   4.392  1.00 97.25           H  
ATOM   1305  C   TYR A  84      -0.278   2.073   3.467  1.00 97.25           C  
ATOM   1306  CB  TYR A  84       0.151   2.662   5.886  1.00 97.25           C  
ATOM   1307  HB2 TYR A  84       0.307   1.642   6.239  1.00 97.25           H  
ATOM   1308  HB3 TYR A  84       0.756   3.297   6.533  1.00 97.25           H  
ATOM   1309  O   TYR A  84      -0.998   2.694   2.676  1.00 97.25           O  
ATOM   1310  CG  TYR A  84      -1.308   2.996   6.094  1.00 97.25           C  
ATOM   1311  CD1 TYR A  84      -1.699   4.341   6.180  1.00 97.25           C  
ATOM   1312  HD1 TYR A  84      -0.954   5.119   6.100  1.00 97.25           H  
ATOM   1313  CD2 TYR A  84      -2.258   1.967   6.257  1.00 97.25           C  
ATOM   1314  HD2 TYR A  84      -1.945   0.934   6.222  1.00 97.25           H  
ATOM   1315  CE1 TYR A  84      -3.037   4.669   6.447  1.00 97.25           C  
ATOM   1316  HE1 TYR A  84      -3.310   5.706   6.574  1.00 97.25           H  
ATOM   1317  CE2 TYR A  84      -3.599   2.289   6.538  1.00 97.25           C  
ATOM   1318  HE2 TYR A  84      -4.332   1.515   6.713  1.00 97.25           H  
ATOM   1319  OH  TYR A  84      -5.224   3.976   7.052  1.00 97.25           O  
ATOM   1320  HH  TYR A  84      -5.323   4.930   7.014  1.00 97.25           H  
ATOM   1321  CZ  TYR A  84      -3.975   3.641   6.657  1.00 97.25           C  
ATOM   1322  N   TRP A  85      -0.269   0.747   3.558  1.00 98.23           N  
ATOM   1323  H   TRP A  85       0.367   0.341   4.229  1.00 98.23           H  
ATOM   1324  CA  TRP A  85      -1.247  -0.154   2.962  1.00 98.23           C  
ATOM   1325  HA  TRP A  85      -2.030   0.416   2.463  1.00 98.23           H  
ATOM   1326  C   TRP A  85      -1.872  -0.987   4.075  1.00 98.23           C  
ATOM   1327  CB  TRP A  85      -0.558  -1.061   1.941  1.00 98.23           C  
ATOM   1328  HB2 TRP A  85       0.204  -1.652   2.449  1.00 98.23           H  
ATOM   1329  HB3 TRP A  85      -0.055  -0.436   1.203  1.00 98.23           H  
ATOM   1330  O   TRP A  85      -1.153  -1.652   4.819  1.00 98.23           O  
ATOM   1331  CG  TRP A  85      -1.485  -1.985   1.213  1.00 98.23           C  
ATOM   1332  CD1 TRP A  85      -1.650  -3.309   1.430  1.00 98.23           C  
ATOM   1333  HD1 TRP A  85      -1.102  -3.880   2.165  1.00 98.23           H  
ATOM   1334  CD2 TRP A  85      -2.380  -1.653   0.117  1.00 98.23           C  
ATOM   1335  CE2 TRP A  85      -3.104  -2.816  -0.264  1.00 98.23           C  
ATOM   1336  CE3 TRP A  85      -2.619  -0.477  -0.612  1.00 98.23           C  
ATOM   1337  HE3 TRP A  85      -2.051   0.399  -0.338  1.00 98.23           H  
ATOM   1338  NE1 TRP A  85      -2.615  -3.802   0.565  1.00 98.23           N  
ATOM   1339  HE1 TRP A  85      -2.869  -4.776   0.480  1.00 98.23           H  
ATOM   1340  CH2 TRP A  85      -4.267  -1.603  -2.008  1.00 98.23           C  
ATOM   1341  HH2 TRP A  85      -4.974  -1.569  -2.823  1.00 98.23           H  
ATOM   1342  CZ2 TRP A  85      -4.044  -2.797  -1.307  1.00 98.23           C  
ATOM   1343  HZ2 TRP A  85      -4.588  -3.688  -1.583  1.00 98.23           H  
ATOM   1344  CZ3 TRP A  85      -3.552  -0.447  -1.667  1.00 98.23           C  
ATOM   1345  HZ3 TRP A  85      -3.731   0.462  -2.221  1.00 98.23           H  
ATOM   1346  N   LEU A  86      -3.201  -0.984   4.183  1.00 98.51           N  
ATOM   1347  H   LEU A  86      -3.737  -0.397   3.560  1.00 98.51           H  
ATOM   1348  CA  LEU A  86      -3.901  -1.687   5.260  1.00 98.51           C  
ATOM   1349  HA  LEU A  86      -3.508  -1.327   6.211  1.00 98.51           H  
ATOM   1350  C   LEU A  86      -3.659  -3.200   5.216  1.00 98.51           C  
ATOM   1351  CB  LEU A  86      -5.400  -1.349   5.177  1.00 98.51           C  
ATOM   1352  HB2 LEU A  86      -5.504  -0.269   5.283  1.00 98.51           H  
ATOM   1353  HB3 LEU A  86      -5.774  -1.638   4.195  1.00 98.51           H  
ATOM   1354  O   LEU A  86      -3.560  -3.830   6.260  1.00 98.51           O  
ATOM   1355  CG  LEU A  86      -6.265  -2.028   6.256  1.00 98.51           C  
ATOM   1356  HG  LEU A  86      -6.178  -3.111   6.167  1.00 98.51           H  
ATOM   1357  CD1 LEU A  86      -5.848  -1.607   7.663  1.00 98.51           C  
ATOM   1358 HD11 LEU A  86      -5.786  -0.520   7.725  1.00 98.51           H  
ATOM   1359 HD12 LEU A  86      -4.871  -2.026   7.904  1.00 98.51           H  
ATOM   1360 HD13 LEU A  86      -6.563  -1.978   8.397  1.00 98.51           H  
ATOM   1361  CD2 LEU A  86      -7.735  -1.665   6.055  1.00 98.51           C  
ATOM   1362 HD21 LEU A  86      -8.341  -2.163   6.813  1.00 98.51           H  
ATOM   1363 HD22 LEU A  86      -7.863  -0.587   6.148  1.00 98.51           H  
ATOM   1364 HD23 LEU A  86      -8.063  -1.996   5.070  1.00 98.51           H  
ATOM   1365  N   GLY A  87      -3.547  -3.778   4.019  1.00 98.60           N  
ATOM   1366  H   GLY A  87      -3.589  -3.175   3.209  1.00 98.60           H  
ATOM   1367  CA  GLY A  87      -3.373  -5.213   3.812  1.00 98.60           C  
ATOM   1368  HA2 GLY A  87      -2.493  -5.376   3.191  1.00 98.60           H  
ATOM   1369  HA3 GLY A  87      -3.197  -5.719   4.762  1.00 98.60           H  
ATOM   1370  C   GLY A  87      -4.591  -5.858   3.160  1.00 98.60           C  
ATOM   1371  O   GLY A  87      -5.724  -5.709   3.622  1.00 98.60           O  
ATOM   1372  N   ASN A  88      -4.361  -6.624   2.093  1.00 98.81           N  
ATOM   1373  H   ASN A  88      -3.410  -6.693   1.759  1.00 98.81           H  
ATOM   1374  CA  ASN A  88      -5.427  -7.235   1.295  1.00 98.81           C  
ATOM   1375  HA  ASN A  88      -6.078  -6.447   0.916  1.00 98.81           H  
ATOM   1376  C   ASN A  88      -6.299  -8.188   2.118  1.00 98.81           C  
ATOM   1377  CB  ASN A  88      -4.818  -7.984   0.100  1.00 98.81           C  
ATOM   1378  HB2 ASN A  88      -4.144  -8.768   0.445  1.00 98.81           H  
ATOM   1379  HB3 ASN A  88      -5.639  -8.443  -0.451  1.00 98.81           H  
ATOM   1380  O   ASN A  88      -7.503  -8.268   1.891  1.00 98.81           O  
ATOM   1381  CG  ASN A  88      -4.095  -7.097  -0.886  1.00 98.81           C  
ATOM   1382  ND2 ASN A  88      -3.366  -7.664  -1.816  1.00 98.81           N  
ATOM   1383 HD21 ASN A  88      -2.954  -7.043  -2.497  1.00 98.81           H  
ATOM   1384 HD22 ASN A  88      -3.341  -8.670  -1.907  1.00 98.81           H  
ATOM   1385  OD1 ASN A  88      -4.172  -5.889  -0.835  1.00 98.81           O  
ATOM   1386  N   LYS A  89      -5.722  -8.873   3.115  1.00 98.65           N  
ATOM   1387  H   LYS A  89      -4.742  -8.713   3.300  1.00 98.65           H  
ATOM   1388  CA  LYS A  89      -6.487  -9.721   4.036  1.00 98.65           C  
ATOM   1389  HA  LYS A  89      -6.985 -10.506   3.467  1.00 98.65           H  
ATOM   1390  C   LYS A  89      -7.587  -8.915   4.734  1.00 98.65           C  
ATOM   1391  CB  LYS A  89      -5.526 -10.354   5.051  1.00 98.65           C  
ATOM   1392  HB2 LYS A  89      -4.777 -10.943   4.520  1.00 98.65           H  
ATOM   1393  HB3 LYS A  89      -5.016  -9.557   5.591  1.00 98.65           H  
ATOM   1394  O   LYS A  89      -8.736  -9.343   4.746  1.00 98.65           O  
ATOM   1395  CG  LYS A  89      -6.252 -11.259   6.057  1.00 98.65           C  
ATOM   1396  HG2 LYS A  89      -6.635 -12.144   5.548  1.00 98.65           H  
ATOM   1397  HG3 LYS A  89      -7.088 -10.721   6.504  1.00 98.65           H  
ATOM   1398  CD  LYS A  89      -5.306 -11.673   7.188  1.00 98.65           C  
ATOM   1399  HD2 LYS A  89      -4.528 -12.332   6.804  1.00 98.65           H  
ATOM   1400  HD3 LYS A  89      -4.846 -10.775   7.600  1.00 98.65           H  
ATOM   1401  CE  LYS A  89      -6.109 -12.369   8.292  1.00 98.65           C  
ATOM   1402  HE2 LYS A  89      -6.459 -13.335   7.930  1.00 98.65           H  
ATOM   1403  HE3 LYS A  89      -6.984 -11.756   8.507  1.00 98.65           H  
ATOM   1404  NZ  LYS A  89      -5.302 -12.521   9.530  1.00 98.65           N  
ATOM   1405  HZ1 LYS A  89      -5.034 -11.609   9.871  1.00 98.65           H  
ATOM   1406  HZ2 LYS A  89      -4.463 -13.061   9.370  1.00 98.65           H  
ATOM   1407  HZ3 LYS A  89      -5.849 -12.954  10.261  1.00 98.65           H  
ATOM   1408  N   TYR A  90      -7.242  -7.753   5.284  1.00 98.52           N  
ATOM   1409  H   TYR A  90      -6.291  -7.426   5.185  1.00 98.52           H  
ATOM   1410  CA  TYR A  90      -8.175  -6.925   6.045  1.00 98.52           C  
ATOM   1411  HA  TYR A  90      -8.762  -7.567   6.703  1.00 98.52           H  
ATOM   1412  C   TYR A  90      -9.152  -6.185   5.136  1.00 98.52           C  
ATOM   1413  CB  TYR A  90      -7.393  -5.945   6.917  1.00 98.52           C  
ATOM   1414  HB2 TYR A  90      -8.097  -5.364   7.513  1.00 98.52           H  
ATOM   1415  HB3 TYR A  90      -6.856  -5.254   6.268  1.00 98.52           H  
ATOM   1416  O   TYR A  90     -10.339  -6.127   5.445  1.00 98.52           O  
ATOM   1417  CG  TYR A  90      -6.412  -6.619   7.853  1.00 98.52           C  
ATOM   1418  CD1 TYR A  90      -6.868  -7.465   8.882  1.00 98.52           C  
ATOM   1419  HD1 TYR A  90      -7.925  -7.637   9.019  1.00 98.52           H  
ATOM   1420  CD2 TYR A  90      -5.035  -6.396   7.694  1.00 98.52           C  
ATOM   1421  HD2 TYR A  90      -4.681  -5.749   6.905  1.00 98.52           H  
ATOM   1422  CE1 TYR A  90      -5.945  -8.076   9.751  1.00 98.52           C  
ATOM   1423  HE1 TYR A  90      -6.292  -8.692  10.568  1.00 98.52           H  
ATOM   1424  CE2 TYR A  90      -4.115  -6.970   8.584  1.00 98.52           C  
ATOM   1425  HE2 TYR A  90      -3.064  -6.739   8.494  1.00 98.52           H  
ATOM   1426  OH  TYR A  90      -3.667  -8.414  10.437  1.00 98.52           O  
ATOM   1427  HH  TYR A  90      -2.813  -7.981  10.370  1.00 98.52           H  
ATOM   1428  CZ  TYR A  90      -4.566  -7.821   9.610  1.00 98.52           C  
ATOM   1429  N   ILE A  91      -8.692  -5.690   3.981  1.00 98.80           N  
ATOM   1430  H   ILE A  91      -7.701  -5.739   3.796  1.00 98.80           H  
ATOM   1431  CA  ILE A  91      -9.575  -5.068   2.983  1.00 98.80           C  
ATOM   1432  HA  ILE A  91     -10.104  -4.241   3.458  1.00 98.80           H  
ATOM   1433  C   ILE A  91     -10.639  -6.076   2.519  1.00 98.80           C  
ATOM   1434  CB  ILE A  91      -8.758  -4.499   1.800  1.00 98.80           C  
ATOM   1435  HB  ILE A  91      -8.178  -5.311   1.363  1.00 98.80           H  
ATOM   1436  O   ILE A  91     -11.819  -5.732   2.461  1.00 98.80           O  
ATOM   1437  CG1 ILE A  91      -7.776  -3.397   2.261  1.00 98.80           C  
ATOM   1438 HG12 ILE A  91      -8.337  -2.495   2.508  1.00 98.80           H  
ATOM   1439 HG13 ILE A  91      -7.257  -3.709   3.167  1.00 98.80           H  
ATOM   1440  CG2 ILE A  91      -9.701  -3.915   0.728  1.00 98.80           C  
ATOM   1441 HG21 ILE A  91     -10.385  -4.673   0.346  1.00 98.80           H  
ATOM   1442 HG22 ILE A  91     -10.284  -3.099   1.153  1.00 98.80           H  
ATOM   1443 HG23 ILE A  91      -9.130  -3.541  -0.122  1.00 98.80           H  
ATOM   1444  CD1 ILE A  91      -6.701  -3.058   1.219  1.00 98.80           C  
ATOM   1445 HD11 ILE A  91      -6.153  -3.959   0.942  1.00 98.80           H  
ATOM   1446 HD12 ILE A  91      -5.998  -2.342   1.645  1.00 98.80           H  
ATOM   1447 HD13 ILE A  91      -7.146  -2.616   0.327  1.00 98.80           H  
ATOM   1448  N   HIS A  92     -10.257  -7.333   2.264  1.00 98.71           N  
ATOM   1449  H   HIS A  92      -9.275  -7.567   2.304  1.00 98.71           H  
ATOM   1450  CA  HIS A  92     -11.201  -8.403   1.941  1.00 98.71           C  
ATOM   1451  HA  HIS A  92     -11.787  -8.114   1.069  1.00 98.71           H  
ATOM   1452  C   HIS A  92     -12.184  -8.655   3.092  1.00 98.71           C  
ATOM   1453  CB  HIS A  92     -10.441  -9.691   1.602  1.00 98.71           C  
ATOM   1454  HB2 HIS A  92      -9.872  -9.558   0.682  1.00 98.71           H  
ATOM   1455  HB3 HIS A  92      -9.737  -9.918   2.402  1.00 98.71           H  
ATOM   1456  O   HIS A  92     -13.393  -8.622   2.882  1.00 98.71           O  
ATOM   1457  CG  HIS A  92     -11.375 -10.860   1.440  1.00 98.71           C  
ATOM   1458  CD2 HIS A  92     -11.451 -11.958   2.250  1.00 98.71           C  
ATOM   1459  HD2 HIS A  92     -10.815 -12.164   3.099  1.00 98.71           H  
ATOM   1460  ND1 HIS A  92     -12.414 -10.944   0.545  1.00 98.71           N  
ATOM   1461  HD1 HIS A  92     -12.619 -10.281  -0.189  1.00 98.71           H  
ATOM   1462  CE1 HIS A  92     -13.098 -12.067   0.805  1.00 98.71           C  
ATOM   1463  HE1 HIS A  92     -13.975 -12.391   0.264  1.00 98.71           H  
ATOM   1464  NE2 HIS A  92     -12.535 -12.733   1.829  1.00 98.71           N  
ATOM   1465  N   GLN A  93     -11.686  -8.856   4.318  1.00 98.09           N  
ATOM   1466  H   GLN A  93     -10.684  -8.856   4.442  1.00 98.09           H  
ATOM   1467  CA  GLN A  93     -12.539  -9.116   5.484  1.00 98.09           C  
ATOM   1468  HA  GLN A  93     -13.095 -10.038   5.317  1.00 98.09           H  
ATOM   1469  C   GLN A  93     -13.577  -8.004   5.691  1.00 98.09           C  
ATOM   1470  CB  GLN A  93     -11.670  -9.281   6.740  1.00 98.09           C  
ATOM   1471  HB2 GLN A  93     -10.929  -8.483   6.776  1.00 98.09           H  
ATOM   1472  HB3 GLN A  93     -12.307  -9.195   7.621  1.00 98.09           H  
ATOM   1473  O   GLN A  93     -14.758  -8.303   5.855  1.00 98.09           O  
ATOM   1474  CG  GLN A  93     -10.974 -10.650   6.789  1.00 98.09           C  
ATOM   1475  HG2 GLN A  93     -10.378 -10.812   5.891  1.00 98.09           H  
ATOM   1476  HG3 GLN A  93     -11.739 -11.426   6.821  1.00 98.09           H  
ATOM   1477  CD  GLN A  93     -10.062 -10.786   8.005  1.00 98.09           C  
ATOM   1478  NE2 GLN A  93     -10.145 -11.874   8.739  1.00 98.09           N  
ATOM   1479 HE21 GLN A  93     -10.907 -12.516   8.570  1.00 98.09           H  
ATOM   1480 HE22 GLN A  93      -9.710 -11.802   9.647  1.00 98.09           H  
ATOM   1481  OE1 GLN A  93      -9.241  -9.943   8.323  1.00 98.09           O  
ATOM   1482  N   ILE A  94     -13.167  -6.736   5.592  1.00 98.07           N  
ATOM   1483  H   ILE A  94     -12.182  -6.562   5.448  1.00 98.07           H  
ATOM   1484  CA  ILE A  94     -14.069  -5.584   5.708  1.00 98.07           C  
ATOM   1485  HA  ILE A  94     -14.632  -5.675   6.636  1.00 98.07           H  
ATOM   1486  C   ILE A  94     -15.090  -5.594   4.565  1.00 98.07           C  
ATOM   1487  CB  ILE A  94     -13.262  -4.264   5.758  1.00 98.07           C  
ATOM   1488  HB  ILE A  94     -12.605  -4.225   4.889  1.00 98.07           H  
ATOM   1489  O   ILE A  94     -16.292  -5.606   4.818  1.00 98.07           O  
ATOM   1490  CG1 ILE A  94     -12.401  -4.194   7.040  1.00 98.07           C  
ATOM   1491 HG12 ILE A  94     -13.043  -3.978   7.894  1.00 98.07           H  
ATOM   1492 HG13 ILE A  94     -11.926  -5.158   7.223  1.00 98.07           H  
ATOM   1493  CG2 ILE A  94     -14.207  -3.049   5.713  1.00 98.07           C  
ATOM   1494 HG21 ILE A  94     -13.651  -2.119   5.834  1.00 98.07           H  
ATOM   1495 HG22 ILE A  94     -14.946  -3.125   6.512  1.00 98.07           H  
ATOM   1496 HG23 ILE A  94     -14.723  -3.002   4.755  1.00 98.07           H  
ATOM   1497  CD1 ILE A  94     -11.284  -3.144   6.979  1.00 98.07           C  
ATOM   1498 HD11 ILE A  94     -10.648  -3.328   6.113  1.00 98.07           H  
ATOM   1499 HD12 ILE A  94     -10.677  -3.212   7.882  1.00 98.07           H  
ATOM   1500 HD13 ILE A  94     -11.700  -2.138   6.916  1.00 98.07           H  
ATOM   1501  N   THR A  95     -14.633  -5.642   3.312  1.00 98.45           N  
ATOM   1502  H   THR A  95     -13.636  -5.702   3.161  1.00 98.45           H  
ATOM   1503  CA  THR A  95     -15.523  -5.523   2.141  1.00 98.45           C  
ATOM   1504  HA  THR A  95     -16.202  -4.690   2.323  1.00 98.45           H  
ATOM   1505  C   THR A  95     -16.422  -6.737   1.913  1.00 98.45           C  
ATOM   1506  CB  THR A  95     -14.760  -5.195   0.854  1.00 98.45           C  
ATOM   1507  HB  THR A  95     -15.472  -5.171   0.029  1.00 98.45           H  
ATOM   1508  O   THR A  95     -17.446  -6.611   1.255  1.00 98.45           O  
ATOM   1509  CG2 THR A  95     -14.073  -3.834   0.928  1.00 98.45           C  
ATOM   1510 HG21 THR A  95     -14.828  -3.055   1.038  1.00 98.45           H  
ATOM   1511 HG22 THR A  95     -13.526  -3.671  -0.001  1.00 98.45           H  
ATOM   1512 HG23 THR A  95     -13.381  -3.786   1.770  1.00 98.45           H  
ATOM   1513  OG1 THR A  95     -13.765  -6.150   0.562  1.00 98.45           O  
ATOM   1514  HG1 THR A  95     -13.084  -6.063   1.234  1.00 98.45           H  
ATOM   1515  N   SER A  96     -16.101  -7.893   2.498  1.00 97.80           N  
ATOM   1516  H   SER A  96     -15.185  -7.971   2.915  1.00 97.80           H  
ATOM   1517  CA  SER A  96     -16.960  -9.085   2.478  1.00 97.80           C  
ATOM   1518  HA  SER A  96     -17.368  -9.193   1.473  1.00 97.80           H  
ATOM   1519  C   SER A  96     -18.157  -9.003   3.435  1.00 97.80           C  
ATOM   1520  CB  SER A  96     -16.123 -10.336   2.769  1.00 97.80           C  
ATOM   1521  HB2 SER A  96     -15.251 -10.346   2.115  1.00 97.80           H  
ATOM   1522  HB3 SER A  96     -16.722 -11.219   2.552  1.00 97.80           H  
ATOM   1523  O   SER A  96     -19.111  -9.764   3.290  1.00 97.80           O  
ATOM   1524  OG  SER A  96     -15.699 -10.400   4.121  1.00 97.80           O  
ATOM   1525  HG  SER A  96     -15.328  -9.558   4.396  1.00 97.80           H  
ATOM   1526  N   SER A  97     -18.133  -8.077   4.402  1.00 96.23           N  
ATOM   1527  H   SER A  97     -17.330  -7.467   4.458  1.00 96.23           H  
ATOM   1528  CA  SER A  97     -19.169  -7.950   5.440  1.00 96.23           C  
ATOM   1529  HA  SER A  97     -19.521  -8.952   5.687  1.00 96.23           H  
ATOM   1530  C   SER A  97     -20.407  -7.151   5.008  1.00 96.23           C  
ATOM   1531  CB  SER A  97     -18.565  -7.359   6.717  1.00 96.23           C  
ATOM   1532  HB2 SER A  97     -17.660  -7.905   6.982  1.00 96.23           H  
ATOM   1533  HB3 SER A  97     -19.285  -7.467   7.529  1.00 96.23           H  
ATOM   1534  O   SER A  97     -21.396  -7.087   5.737  1.00 96.23           O  
ATOM   1535  OG  SER A  97     -18.266  -5.986   6.562  1.00 96.23           O  
ATOM   1536  HG  SER A  97     -17.519  -5.873   5.971  1.00 96.23           H  
ATOM   1537  N   GLY A  98     -20.382  -6.533   3.826  1.00 96.67           N  
ATOM   1538  H   GLY A  98     -19.571  -6.641   3.233  1.00 96.67           H  
ATOM   1539  CA  GLY A  98     -21.490  -5.731   3.325  1.00 96.67           C  
ATOM   1540  HA2 GLY A  98     -21.763  -4.994   4.081  1.00 96.67           H  
ATOM   1541  HA3 GLY A  98     -22.349  -6.378   3.145  1.00 96.67           H  
ATOM   1542  C   GLY A  98     -21.150  -5.005   2.032  1.00 96.67           C  
ATOM   1543  O   GLY A  98     -20.152  -5.290   1.381  1.00 96.67           O  
ATOM   1544  N   ASN A  99     -21.978  -4.032   1.662  1.00 97.81           N  
ATOM   1545  H   ASN A  99     -22.763  -3.803   2.256  1.00 97.81           H  
ATOM   1546  CA  ASN A  99     -21.736  -3.215   0.478  1.00 97.81           C  
ATOM   1547  HA  ASN A  99     -21.188  -3.803  -0.259  1.00 97.81           H  
ATOM   1548  C   ASN A  99     -20.883  -2.004   0.848  1.00 97.81           C  
ATOM   1549  CB  ASN A  99     -23.076  -2.813  -0.148  1.00 97.81           C  
ATOM   1550  HB2 ASN A  99     -23.672  -2.272   0.587  1.00 97.81           H  
ATOM   1551  HB3 ASN A  99     -22.894  -2.155  -0.997  1.00 97.81           H  
ATOM   1552  O   ASN A  99     -21.311  -1.159   1.636  1.00 97.81           O  
ATOM   1553  CG  ASN A  99     -23.839  -4.021  -0.653  1.00 97.81           C  
ATOM   1554  ND2 ASN A  99     -25.108  -4.128  -0.341  1.00 97.81           N  
ATOM   1555 HD21 ASN A  99     -25.561  -4.972  -0.659  1.00 97.81           H  
ATOM   1556 HD22 ASN A  99     -25.551  -3.453   0.266  1.00 97.81           H  
ATOM   1557  OD1 ASN A  99     -23.316  -4.879  -1.336  1.00 97.81           O  
ATOM   1558  N   TYR A 100     -19.697  -1.905   0.256  1.00 98.53           N  
ATOM   1559  H   TYR A 100     -19.392  -2.642  -0.364  1.00 98.53           H  
ATOM   1560  CA  TYR A 100     -18.783  -0.790   0.474  1.00 98.53           C  
ATOM   1561  HA  TYR A 100     -19.186  -0.147   1.256  1.00 98.53           H  
ATOM   1562  C   TYR A 100     -18.664   0.067  -0.779  1.00 98.53           C  
ATOM   1563  CB  TYR A 100     -17.427  -1.298   0.979  1.00 98.53           C  
ATOM   1564  HB2 TYR A 100     -16.686  -0.510   0.850  1.00 98.53           H  
ATOM   1565  HB3 TYR A 100     -17.107  -2.149   0.377  1.00 98.53           H  
ATOM   1566  O   TYR A 100     -18.671  -0.429  -1.904  1.00 98.53           O  
ATOM   1567  CG  TYR A 100     -17.461  -1.697   2.443  1.00 98.53           C  
ATOM   1568  CD1 TYR A 100     -16.920  -0.840   3.421  1.00 98.53           C  
ATOM   1569  HD1 TYR A 100     -16.433   0.076   3.120  1.00 98.53           H  
ATOM   1570  CD2 TYR A 100     -18.069  -2.905   2.831  1.00 98.53           C  
ATOM   1571  HD2 TYR A 100     -18.456  -3.582   2.084  1.00 98.53           H  
ATOM   1572  CE1 TYR A 100     -17.009  -1.176   4.786  1.00 98.53           C  
ATOM   1573  HE1 TYR A 100     -16.589  -0.523   5.537  1.00 98.53           H  
ATOM   1574  CE2 TYR A 100     -18.168  -3.241   4.192  1.00 98.53           C  
ATOM   1575  HE2 TYR A 100     -18.630  -4.166   4.501  1.00 98.53           H  
ATOM   1576  OH  TYR A 100     -17.743  -2.708   6.483  1.00 98.53           O  
ATOM   1577  HH  TYR A 100     -17.379  -2.050   7.080  1.00 98.53           H  
ATOM   1578  CZ  TYR A 100     -17.640  -2.378   5.172  1.00 98.53           C  
ATOM   1579  N   GLU A 101     -18.546   1.370  -0.569  1.00 98.48           N  
ATOM   1580  H   GLU A 101     -18.548   1.691   0.388  1.00 98.48           H  
ATOM   1581  CA  GLU A 101     -18.070   2.309  -1.580  1.00 98.48           C  
ATOM   1582  HA  GLU A 101     -18.194   1.867  -2.568  1.00 98.48           H  
ATOM   1583  C   GLU A 101     -16.578   2.574  -1.390  1.00 98.48           C  
ATOM   1584  CB  GLU A 101     -18.877   3.617  -1.561  1.00 98.48           C  
ATOM   1585  HB2 GLU A 101     -19.864   3.423  -1.981  1.00 98.48           H  
ATOM   1586  HB3 GLU A 101     -18.381   4.339  -2.210  1.00 98.48           H  
ATOM   1587  O   GLU A 101     -16.070   2.521  -0.268  1.00 98.48           O  
ATOM   1588  CG  GLU A 101     -19.048   4.232  -0.162  1.00 98.48           C  
ATOM   1589  HG2 GLU A 101     -19.623   3.545   0.458  1.00 98.48           H  
ATOM   1590  HG3 GLU A 101     -18.069   4.363   0.299  1.00 98.48           H  
ATOM   1591  CD  GLU A 101     -19.795   5.568  -0.169  1.00 98.48           C  
ATOM   1592  OE1 GLU A 101     -20.088   6.102   0.931  1.00 98.48           O  
ATOM   1593  OE2 GLU A 101     -20.133   6.092  -1.254  1.00 98.48           O  
ATOM   1594  N   LEU A 102     -15.903   2.900  -2.491  1.00 98.79           N  
ATOM   1595  H   LEU A 102     -16.419   2.945  -3.358  1.00 98.79           H  
ATOM   1596  CA  LEU A 102     -14.527   3.387  -2.516  1.00 98.79           C  
ATOM   1597  HA  LEU A 102     -14.086   3.281  -1.525  1.00 98.79           H  
ATOM   1598  C   LEU A 102     -14.522   4.865  -2.889  1.00 98.79           C  
ATOM   1599  CB  LEU A 102     -13.706   2.545  -3.506  1.00 98.79           C  
ATOM   1600  HB2 LEU A 102     -14.235   2.523  -4.459  1.00 98.79           H  
ATOM   1601  HB3 LEU A 102     -13.652   1.530  -3.112  1.00 98.79           H  
ATOM   1602  O   LEU A 102     -15.172   5.270  -3.853  1.00 98.79           O  
ATOM   1603  CG  LEU A 102     -12.267   3.022  -3.762  1.00 98.79           C  
ATOM   1604  HG  LEU A 102     -12.264   4.080  -4.022  1.00 98.79           H  
ATOM   1605  CD1 LEU A 102     -11.367   2.798  -2.550  1.00 98.79           C  
ATOM   1606 HD11 LEU A 102     -10.362   3.148  -2.786  1.00 98.79           H  
ATOM   1607 HD12 LEU A 102     -11.736   3.372  -1.700  1.00 98.79           H  
ATOM   1608 HD13 LEU A 102     -11.338   1.740  -2.291  1.00 98.79           H  
ATOM   1609  CD2 LEU A 102     -11.663   2.251  -4.932  1.00 98.79           C  
ATOM   1610 HD21 LEU A 102     -12.247   2.425  -5.835  1.00 98.79           H  
ATOM   1611 HD22 LEU A 102     -11.648   1.185  -4.708  1.00 98.79           H  
ATOM   1612 HD23 LEU A 102     -10.638   2.583  -5.099  1.00 98.79           H  
ATOM   1613  N   TRP A 103     -13.735   5.640  -2.158  1.00 98.55           N  
ATOM   1614  H   TRP A 103     -13.261   5.227  -1.367  1.00 98.55           H  
ATOM   1615  CA  TRP A 103     -13.375   7.012  -2.470  1.00 98.55           C  
ATOM   1616  HA  TRP A 103     -13.822   7.310  -3.419  1.00 98.55           H  
ATOM   1617  C   TRP A 103     -11.857   7.104  -2.604  1.00 98.55           C  
ATOM   1618  CB  TRP A 103     -13.931   7.923  -1.378  1.00 98.55           C  
ATOM   1619  HB2 TRP A 103     -14.986   7.679  -1.253  1.00 98.55           H  
ATOM   1620  HB3 TRP A 103     -13.429   7.715  -0.433  1.00 98.55           H  
ATOM   1621  O   TRP A 103     -11.118   6.538  -1.797  1.00 98.55           O  
ATOM   1622  CG  TRP A 103     -13.856   9.382  -1.663  1.00 98.55           C  
ATOM   1623  CD1 TRP A 103     -12.743  10.143  -1.617  1.00 98.55           C  
ATOM   1624  HD1 TRP A 103     -11.751   9.811  -1.348  1.00 98.55           H  
ATOM   1625  CD2 TRP A 103     -14.941  10.283  -2.036  1.00 98.55           C  
ATOM   1626  CE2 TRP A 103     -14.394  11.581  -2.251  1.00 98.55           C  
ATOM   1627  CE3 TRP A 103     -16.337  10.137  -2.201  1.00 98.55           C  
ATOM   1628  HE3 TRP A 103     -16.779   9.168  -2.021  1.00 98.55           H  
ATOM   1629  NE1 TRP A 103     -13.058  11.437  -1.969  1.00 98.55           N  
ATOM   1630  HE1 TRP A 103     -12.367  12.173  -1.949  1.00 98.55           H  
ATOM   1631  CH2 TRP A 103     -16.558  12.489  -2.831  1.00 98.55           C  
ATOM   1632  HH2 TRP A 103     -17.164  13.319  -3.164  1.00 98.55           H  
ATOM   1633  CZ2 TRP A 103     -15.177  12.670  -2.651  1.00 98.55           C  
ATOM   1634  HZ2 TRP A 103     -14.707  13.625  -2.830  1.00 98.55           H  
ATOM   1635  CZ3 TRP A 103     -17.139  11.232  -2.583  1.00 98.55           C  
ATOM   1636  HZ3 TRP A 103     -18.207  11.110  -2.691  1.00 98.55           H  
ATOM   1637  N   ILE A 104     -11.392   7.786  -3.643  1.00 98.68           N  
ATOM   1638  H   ILE A 104     -12.054   8.204  -4.281  1.00 98.68           H  
ATOM   1639  CA  ILE A 104      -9.978   8.028  -3.903  1.00 98.68           C  
ATOM   1640  HA  ILE A 104      -9.396   7.636  -3.068  1.00 98.68           H  
ATOM   1641  C   ILE A 104      -9.788   9.536  -3.979  1.00 98.68           C  
ATOM   1642  CB  ILE A 104      -9.487   7.320  -5.186  1.00 98.68           C  
ATOM   1643  HB  ILE A 104      -9.947   7.812  -6.044  1.00 98.68           H  
ATOM   1644  O   ILE A 104     -10.268  10.144  -4.932  1.00 98.68           O  
ATOM   1645  CG1 ILE A 104      -9.886   5.826  -5.225  1.00 98.68           C  
ATOM   1646 HG12 ILE A 104     -10.972   5.748  -5.170  1.00 98.68           H  
ATOM   1647 HG13 ILE A 104      -9.464   5.310  -4.362  1.00 98.68           H  
ATOM   1648  CG2 ILE A 104      -7.961   7.483  -5.302  1.00 98.68           C  
ATOM   1649 HG21 ILE A 104      -7.461   6.904  -4.526  1.00 98.68           H  
ATOM   1650 HG22 ILE A 104      -7.614   7.166  -6.286  1.00 98.68           H  
ATOM   1651 HG23 ILE A 104      -7.678   8.528  -5.177  1.00 98.68           H  
ATOM   1652  CD1 ILE A 104      -9.456   5.106  -6.509  1.00 98.68           C  
ATOM   1653 HD11 ILE A 104      -9.786   5.673  -7.380  1.00 98.68           H  
ATOM   1654 HD12 ILE A 104      -9.911   4.116  -6.549  1.00 98.68           H  
ATOM   1655 HD13 ILE A 104      -8.372   4.987  -6.535  1.00 98.68           H  
ATOM   1656  N   ASP A 105      -9.108  10.117  -2.994  1.00 97.86           N  
ATOM   1657  H   ASP A 105      -8.668   9.516  -2.312  1.00 97.86           H  
ATOM   1658  CA  ASP A 105      -8.684  11.520  -3.017  1.00 97.86           C  
ATOM   1659  HA  ASP A 105      -9.365  12.106  -3.635  1.00 97.86           H  
ATOM   1660  C   ASP A 105      -7.290  11.603  -3.623  1.00 97.86           C  
ATOM   1661  CB  ASP A 105      -8.678  12.131  -1.611  1.00 97.86           C  
ATOM   1662  HB2 ASP A 105      -8.205  13.112  -1.653  1.00 97.86           H  
ATOM   1663  HB3 ASP A 105      -8.090  11.502  -0.943  1.00 97.86           H  
ATOM   1664  O   ASP A 105      -6.416  10.804  -3.286  1.00 97.86           O  
ATOM   1665  CG  ASP A 105     -10.088  12.302  -1.063  1.00 97.86           C  
ATOM   1666  OD1 ASP A 105     -10.882  13.045  -1.678  1.00 97.86           O  
ATOM   1667  OD2 ASP A 105     -10.405  11.645  -0.043  1.00 97.86           O  
ATOM   1668  N   MET A 106      -7.075  12.552  -4.523  1.00 98.25           N  
ATOM   1669  H   MET A 106      -7.828  13.183  -4.754  1.00 98.25           H  
ATOM   1670  CA  MET A 106      -5.811  12.736  -5.227  1.00 98.25           C  
ATOM   1671  HA  MET A 106      -5.006  12.232  -4.693  1.00 98.25           H  
ATOM   1672  C   MET A 106      -5.476  14.214  -5.314  1.00 98.25           C  
ATOM   1673  CB  MET A 106      -5.912  12.166  -6.645  1.00 98.25           C  
ATOM   1674  HB2 MET A 106      -6.753  12.643  -7.147  1.00 98.25           H  
ATOM   1675  HB3 MET A 106      -5.001  12.399  -7.196  1.00 98.25           H  
ATOM   1676  O   MET A 106      -6.348  15.045  -5.544  1.00 98.25           O  
ATOM   1677  CG  MET A 106      -6.126  10.656  -6.671  1.00 98.25           C  
ATOM   1678  HG2 MET A 106      -6.963  10.398  -6.023  1.00 98.25           H  
ATOM   1679  HG3 MET A 106      -5.230  10.168  -6.288  1.00 98.25           H  
ATOM   1680  SD  MET A 106      -6.483  10.022  -8.322  1.00 98.25           S  
ATOM   1681  CE  MET A 106      -8.228  10.499  -8.471  1.00 98.25           C  
ATOM   1682  HE1 MET A 106      -8.320  11.585  -8.483  1.00 98.25           H  
ATOM   1683  HE2 MET A 106      -8.792  10.099  -7.629  1.00 98.25           H  
ATOM   1684  HE3 MET A 106      -8.630  10.092  -9.399  1.00 98.25           H  
ATOM   1685  N   GLU A 107      -4.195  14.536  -5.241  1.00 97.98           N  
ATOM   1686  H   GLU A 107      -3.524  13.823  -4.992  1.00 97.98           H  
ATOM   1687  CA  GLU A 107      -3.704  15.867  -5.574  1.00 97.98           C  
ATOM   1688  HA  GLU A 107      -4.530  16.492  -5.913  1.00 97.98           H  
ATOM   1689  C   GLU A 107      -2.684  15.761  -6.702  1.00 97.98           C  
ATOM   1690  CB  GLU A 107      -3.110  16.535  -4.334  1.00 97.98           C  
ATOM   1691  HB2 GLU A 107      -3.782  16.393  -3.488  1.00 97.98           H  
ATOM   1692  HB3 GLU A 107      -2.153  16.064  -4.113  1.00 97.98           H  
ATOM   1693  O   GLU A 107      -1.794  14.910  -6.676  1.00 97.98           O  
ATOM   1694  CG  GLU A 107      -2.892  18.038  -4.537  1.00 97.98           C  
ATOM   1695  HG2 GLU A 107      -2.430  18.211  -5.509  1.00 97.98           H  
ATOM   1696  HG3 GLU A 107      -3.854  18.550  -4.530  1.00 97.98           H  
ATOM   1697  CD  GLU A 107      -1.981  18.608  -3.449  1.00 97.98           C  
ATOM   1698  OE1 GLU A 107      -0.985  19.260  -3.849  1.00 97.98           O  
ATOM   1699  OE2 GLU A 107      -2.226  18.331  -2.255  1.00 97.98           O  
ATOM   1700  N   TYR A 108      -2.775  16.646  -7.690  1.00 97.35           N  
ATOM   1701  H   TYR A 108      -3.544  17.300  -7.675  1.00 97.35           H  
ATOM   1702  CA  TYR A 108      -1.756  16.795  -8.722  1.00 97.35           C  
ATOM   1703  HA  TYR A 108      -0.814  16.386  -8.356  1.00 97.35           H  
ATOM   1704  C   TYR A 108      -1.541  18.271  -9.027  1.00 97.35           C  
ATOM   1705  CB  TYR A 108      -2.161  16.013  -9.976  1.00 97.35           C  
ATOM   1706  HB2 TYR A 108      -2.279  14.963  -9.708  1.00 97.35           H  
ATOM   1707  HB3 TYR A 108      -3.129  16.371 -10.325  1.00 97.35           H  
ATOM   1708  O   TYR A 108      -2.485  18.974  -9.381  1.00 97.35           O  
ATOM   1709  CG  TYR A 108      -1.151  16.114 -11.102  1.00 97.35           C  
ATOM   1710  CD1 TYR A 108      -1.513  16.693 -12.334  1.00 97.35           C  
ATOM   1711  HD1 TYR A 108      -2.522  17.045 -12.491  1.00 97.35           H  
ATOM   1712  CD2 TYR A 108       0.160  15.639 -10.911  1.00 97.35           C  
ATOM   1713  HD2 TYR A 108       0.451  15.187  -9.974  1.00 97.35           H  
ATOM   1714  CE1 TYR A 108      -0.564  16.790 -13.371  1.00 97.35           C  
ATOM   1715  HE1 TYR A 108      -0.851  17.190 -14.333  1.00 97.35           H  
ATOM   1716  CE2 TYR A 108       1.110  15.743 -11.942  1.00 97.35           C  
ATOM   1717  HE2 TYR A 108       2.115  15.382 -11.780  1.00 97.35           H  
ATOM   1718  OH  TYR A 108       1.680  16.435 -14.164  1.00 97.35           O  
ATOM   1719  HH  TYR A 108       2.520  16.072 -13.874  1.00 97.35           H  
ATOM   1720  CZ  TYR A 108       0.749  16.311 -13.179  1.00 97.35           C  
ATOM   1721  N   LYS A 109      -0.294  18.744  -8.886  1.00 95.56           N  
ATOM   1722  H   LYS A 109       0.422  18.089  -8.606  1.00 95.56           H  
ATOM   1723  CA  LYS A 109       0.083  20.154  -9.116  1.00 95.56           C  
ATOM   1724  HA  LYS A 109       1.069  20.322  -8.684  1.00 95.56           H  
ATOM   1725  C   LYS A 109      -0.841  21.146  -8.385  1.00 95.56           C  
ATOM   1726  CB  LYS A 109       0.179  20.429 -10.631  1.00 95.56           C  
ATOM   1727  HB2 LYS A 109       0.353  21.494 -10.791  1.00 95.56           H  
ATOM   1728  HB3 LYS A 109      -0.761  20.162 -11.113  1.00 95.56           H  
ATOM   1729  O   LYS A 109      -1.302  22.116  -8.980  1.00 95.56           O  
ATOM   1730  CG  LYS A 109       1.335  19.665 -11.285  1.00 95.56           C  
ATOM   1731  HG2 LYS A 109       2.272  20.007 -10.846  1.00 95.56           H  
ATOM   1732  HG3 LYS A 109       1.229  18.596 -11.100  1.00 95.56           H  
ATOM   1733  CD  LYS A 109       1.363  19.903 -12.798  1.00 95.56           C  
ATOM   1734  HD2 LYS A 109       1.337  20.971 -13.012  1.00 95.56           H  
ATOM   1735  HD3 LYS A 109       0.490  19.423 -13.241  1.00 95.56           H  
ATOM   1736  CE  LYS A 109       2.653  19.295 -13.355  1.00 95.56           C  
ATOM   1737  HE2 LYS A 109       2.826  18.338 -12.862  1.00 95.56           H  
ATOM   1738  HE3 LYS A 109       3.490  19.947 -13.105  1.00 95.56           H  
ATOM   1739  NZ  LYS A 109       2.575  19.070 -14.814  1.00 95.56           N  
ATOM   1740  HZ1 LYS A 109       3.458  18.710 -15.145  1.00 95.56           H  
ATOM   1741  HZ2 LYS A 109       1.905  18.331 -14.972  1.00 95.56           H  
ATOM   1742  HZ3 LYS A 109       2.307  19.906 -15.314  1.00 95.56           H  
ATOM   1743  N   SER A 110      -1.110  20.880  -7.102  1.00 95.91           N  
ATOM   1744  H   SER A 110      -0.694  20.063  -6.678  1.00 95.91           H  
ATOM   1745  CA  SER A 110      -1.971  21.695  -6.227  1.00 95.91           C  
ATOM   1746  HA  SER A 110      -1.986  21.201  -5.256  1.00 95.91           H  
ATOM   1747  C   SER A 110      -3.444  21.772  -6.648  1.00 95.91           C  
ATOM   1748  CB  SER A 110      -1.370  23.090  -6.002  1.00 95.91           C  
ATOM   1749  HB2 SER A 110      -1.942  23.612  -5.236  1.00 95.91           H  
ATOM   1750  HB3 SER A 110      -1.414  23.667  -6.925  1.00 95.91           H  
ATOM   1751  O   SER A 110      -4.167  22.656  -6.195  1.00 95.91           O  
ATOM   1752  OG  SER A 110      -0.022  22.976  -5.578  1.00 95.91           O  
ATOM   1753  HG  SER A 110      -0.024  22.449  -4.775  1.00 95.91           H  
ATOM   1754  N   ILE A 111      -3.897  20.853  -7.505  1.00 98.07           N  
ATOM   1755  H   ILE A 111      -3.250  20.174  -7.880  1.00 98.07           H  
ATOM   1756  CA  ILE A 111      -5.307  20.681  -7.858  1.00 98.07           C  
ATOM   1757  HA  ILE A 111      -5.888  21.495  -7.425  1.00 98.07           H  
ATOM   1758  C   ILE A 111      -5.800  19.374  -7.240  1.00 98.07           C  
ATOM   1759  CB  ILE A 111      -5.517  20.723  -9.387  1.00 98.07           C  
ATOM   1760  HB  ILE A 111      -4.970  19.893  -9.834  1.00 98.07           H  
ATOM   1761  O   ILE A 111      -5.165  18.328  -7.399  1.00 98.07           O  
ATOM   1762  CG1 ILE A 111      -4.970  22.036  -9.994  1.00 98.07           C  
ATOM   1763 HG12 ILE A 111      -5.539  22.881  -9.605  1.00 98.07           H  
ATOM   1764 HG13 ILE A 111      -3.930  22.169  -9.696  1.00 98.07           H  
ATOM   1765  CG2 ILE A 111      -7.016  20.559  -9.712  1.00 98.07           C  
ATOM   1766 HG21 ILE A 111      -7.591  21.365  -9.256  1.00 98.07           H  
ATOM   1767 HG22 ILE A 111      -7.187  20.566 -10.789  1.00 98.07           H  
ATOM   1768 HG23 ILE A 111      -7.391  19.606  -9.338  1.00 98.07           H  
ATOM   1769  CD1 ILE A 111      -4.994  22.074 -11.527  1.00 98.07           C  
ATOM   1770 HD11 ILE A 111      -4.471  22.967 -11.870  1.00 98.07           H  
ATOM   1771 HD12 ILE A 111      -4.489  21.195 -11.927  1.00 98.07           H  
ATOM   1772 HD13 ILE A 111      -6.019  22.112 -11.896  1.00 98.07           H  
ATOM   1773  N   GLU A 112      -6.936  19.450  -6.551  1.00 97.77           N  
ATOM   1774  H   GLU A 112      -7.381  20.350  -6.443  1.00 97.77           H  
ATOM   1775  CA  GLU A 112      -7.603  18.308  -5.932  1.00 97.77           C  
ATOM   1776  HA  GLU A 112      -6.848  17.600  -5.590  1.00 97.77           H  
ATOM   1777  C   GLU A 112      -8.518  17.587  -6.930  1.00 97.77           C  
ATOM   1778  CB  GLU A 112      -8.403  18.751  -4.699  1.00 97.77           C  
ATOM   1779  HB2 GLU A 112      -8.948  17.889  -4.314  1.00 97.77           H  
ATOM   1780  HB3 GLU A 112      -9.124  19.508  -5.007  1.00 97.77           H  
ATOM   1781  O   GLU A 112      -9.321  18.187  -7.653  1.00 97.77           O  
ATOM   1782  CG  GLU A 112      -7.516  19.312  -3.574  1.00 97.77           C  
ATOM   1783  HG2 GLU A 112      -6.784  18.552  -3.300  1.00 97.77           H  
ATOM   1784  HG3 GLU A 112      -6.976  20.183  -3.945  1.00 97.77           H  
ATOM   1785  CD  GLU A 112      -8.323  19.723  -2.329  1.00 97.77           C  
ATOM   1786  OE1 GLU A 112      -7.705  19.840  -1.247  1.00 97.77           O  
ATOM   1787  OE2 GLU A 112      -9.548  19.958  -2.461  1.00 97.77           O  
ATOM   1788  N   TYR A 113      -8.422  16.266  -6.928  1.00 98.54           N  
ATOM   1789  H   TYR A 113      -7.778  15.842  -6.275  1.00 98.54           H  
ATOM   1790  CA  TYR A 113      -9.207  15.354  -7.739  1.00 98.54           C  
ATOM   1791  HA  TYR A 113     -10.034  15.896  -8.198  1.00 98.54           H  
ATOM   1792  C   TYR A 113      -9.786  14.251  -6.864  1.00 98.54           C  
ATOM   1793  CB  TYR A 113      -8.347  14.762  -8.857  1.00 98.54           C  
ATOM   1794  HB2 TYR A 113      -8.948  14.037  -9.407  1.00 98.54           H  
ATOM   1795  HB3 TYR A 113      -7.513  14.219  -8.412  1.00 98.54           H  
ATOM   1796  O   TYR A 113      -9.224  13.893  -5.831  1.00 98.54           O  
ATOM   1797  CG  TYR A 113      -7.787  15.774  -9.829  1.00 98.54           C  
ATOM   1798  CD1 TYR A 113      -8.536  16.188 -10.948  1.00 98.54           C  
ATOM   1799  HD1 TYR A 113      -9.527  15.791 -11.113  1.00 98.54           H  
ATOM   1800  CD2 TYR A 113      -6.508  16.310  -9.596  1.00 98.54           C  
ATOM   1801  HD2 TYR A 113      -5.956  16.020  -8.715  1.00 98.54           H  
ATOM   1802  CE1 TYR A 113      -7.994  17.132 -11.842  1.00 98.54           C  
ATOM   1803  HE1 TYR A 113      -8.560  17.463 -12.700  1.00 98.54           H  
ATOM   1804  CE2 TYR A 113      -5.967  17.256 -10.482  1.00 98.54           C  
ATOM   1805  HE2 TYR A 113      -4.996  17.682 -10.277  1.00 98.54           H  
ATOM   1806  OH  TYR A 113      -6.184  18.589 -12.457  1.00 98.54           O  
ATOM   1807  HH  TYR A 113      -5.352  18.923 -12.116  1.00 98.54           H  
ATOM   1808  CZ  TYR A 113      -6.710  17.668 -11.607  1.00 98.54           C  
ATOM   1809  N   TYR A 114     -10.894  13.671  -7.306  1.00 98.48           N  
ATOM   1810  H   TYR A 114     -11.308  13.990  -8.170  1.00 98.48           H  
ATOM   1811  CA  TYR A 114     -11.470  12.505  -6.670  1.00 98.48           C  
ATOM   1812  HA  TYR A 114     -10.643  11.981  -6.191  1.00 98.48           H  
ATOM   1813  C   TYR A 114     -12.098  11.544  -7.676  1.00 98.48           C  
ATOM   1814  CB  TYR A 114     -12.462  12.908  -5.569  1.00 98.48           C  
ATOM   1815  HB2 TYR A 114     -12.615  12.047  -4.919  1.00 98.48           H  
ATOM   1816  HB3 TYR A 114     -12.024  13.692  -4.952  1.00 98.48           H  
ATOM   1817  O   TYR A 114     -12.635  11.928  -8.722  1.00 98.48           O  
ATOM   1818  CG  TYR A 114     -13.809  13.368  -6.091  1.00 98.48           C  
ATOM   1819  CD1 TYR A 114     -13.977  14.688  -6.549  1.00 98.48           C  
ATOM   1820  HD1 TYR A 114     -13.146  15.376  -6.502  1.00 98.48           H  
ATOM   1821  CD2 TYR A 114     -14.882  12.458  -6.151  1.00 98.48           C  
ATOM   1822  HD2 TYR A 114     -14.749  11.448  -5.792  1.00 98.48           H  
ATOM   1823  CE1 TYR A 114     -15.216  15.101  -7.074  1.00 98.48           C  
ATOM   1824  HE1 TYR A 114     -15.335  16.116  -7.425  1.00 98.48           H  
ATOM   1825  CE2 TYR A 114     -16.125  12.867  -6.669  1.00 98.48           C  
ATOM   1826  HE2 TYR A 114     -16.951  12.173  -6.724  1.00 98.48           H  
ATOM   1827  OH  TYR A 114     -17.486  14.574  -7.650  1.00 98.48           O  
ATOM   1828  HH  TYR A 114     -17.454  15.483  -7.955  1.00 98.48           H  
ATOM   1829  CZ  TYR A 114     -16.290  14.187  -7.136  1.00 98.48           C  
ATOM   1830  N   ALA A 115     -12.074  10.272  -7.301  1.00 98.68           N  
ATOM   1831  H   ALA A 115     -11.599  10.061  -6.435  1.00 98.68           H  
ATOM   1832  CA  ALA A 115     -12.803   9.194  -7.946  1.00 98.68           C  
ATOM   1833  HA  ALA A 115     -13.501   9.598  -8.679  1.00 98.68           H  
ATOM   1834  C   ALA A 115     -13.605   8.430  -6.893  1.00 98.68           C  
ATOM   1835  CB  ALA A 115     -11.804   8.288  -8.668  1.00 98.68           C  
ATOM   1836  HB1 ALA A 115     -12.301   7.374  -8.994  1.00 98.68           H  
ATOM   1837  HB2 ALA A 115     -10.989   8.016  -7.997  1.00 98.68           H  
ATOM   1838  HB3 ALA A 115     -11.391   8.815  -9.528  1.00 98.68           H  
ATOM   1839  O   ALA A 115     -13.116   8.159  -5.799  1.00 98.68           O  
ATOM   1840  N   ARG A 116     -14.835   8.051  -7.225  1.00 98.57           N  
ATOM   1841  H   ARG A 116     -15.195   8.328  -8.127  1.00 98.57           H  
ATOM   1842  CA  ARG A 116     -15.730   7.304  -6.345  1.00 98.57           C  
ATOM   1843  HA  ARG A 116     -15.147   6.899  -5.517  1.00 98.57           H  
ATOM   1844  C   ARG A 116     -16.360   6.144  -7.094  1.00 98.57           C  
ATOM   1845  CB  ARG A 116     -16.784   8.256  -5.771  1.00 98.57           C  
ATOM   1846  HB2 ARG A 116     -17.340   8.696  -6.599  1.00 98.57           H  
ATOM   1847  HB3 ARG A 116     -16.282   9.063  -5.236  1.00 98.57           H  
ATOM   1848  O   ARG A 116     -16.879   6.325  -8.190  1.00 98.57           O  
ATOM   1849  CG  ARG A 116     -17.757   7.555  -4.809  1.00 98.57           C  
ATOM   1850  HG2 ARG A 116     -18.200   6.676  -5.275  1.00 98.57           H  
ATOM   1851  HG3 ARG A 116     -17.227   7.257  -3.904  1.00 98.57           H  
ATOM   1852  CD  ARG A 116     -18.884   8.522  -4.463  1.00 98.57           C  
ATOM   1853  HD2 ARG A 116     -18.449   9.435  -4.056  1.00 98.57           H  
ATOM   1854  HD3 ARG A 116     -19.406   8.768  -5.388  1.00 98.57           H  
ATOM   1855  NE  ARG A 116     -19.838   7.952  -3.497  1.00 98.57           N  
ATOM   1856  HE  ARG A 116     -19.590   7.107  -3.002  1.00 98.57           H  
ATOM   1857  NH1 ARG A 116     -21.466   9.538  -3.776  1.00 98.57           N  
ATOM   1858 HH11 ARG A 116     -20.876   9.964  -4.476  1.00 98.57           H  
ATOM   1859 HH12 ARG A 116     -22.403   9.871  -3.599  1.00 98.57           H  
ATOM   1860  NH2 ARG A 116     -21.812   7.818  -2.400  1.00 98.57           N  
ATOM   1861 HH21 ARG A 116     -21.385   7.029  -1.935  1.00 98.57           H  
ATOM   1862 HH22 ARG A 116     -22.748   8.137  -2.194  1.00 98.57           H  
ATOM   1863  CZ  ARG A 116     -21.033   8.433  -3.232  1.00 98.57           C  
ATOM   1864  N   TYR A 117     -16.394   4.983  -6.455  1.00 98.72           N  
ATOM   1865  H   TYR A 117     -15.974   4.943  -5.537  1.00 98.72           H  
ATOM   1866  CA  TYR A 117     -17.083   3.790  -6.938  1.00 98.72           C  
ATOM   1867  HA  TYR A 117     -17.597   4.003  -7.875  1.00 98.72           H  
ATOM   1868  C   TYR A 117     -18.116   3.384  -5.898  1.00 98.72           C  
ATOM   1869  CB  TYR A 117     -16.076   2.662  -7.198  1.00 98.72           C  
ATOM   1870  HB2 TYR A 117     -16.618   1.777  -7.530  1.00 98.72           H  
ATOM   1871  HB3 TYR A 117     -15.571   2.400  -6.268  1.00 98.72           H  
ATOM   1872  O   TYR A 117     -17.766   3.122  -4.746  1.00 98.72           O  
ATOM   1873  CG  TYR A 117     -15.036   3.019  -8.238  1.00 98.72           C  
ATOM   1874  CD1 TYR A 117     -15.218   2.624  -9.577  1.00 98.72           C  
ATOM   1875  HD1 TYR A 117     -16.084   2.046  -9.865  1.00 98.72           H  
ATOM   1876  CD2 TYR A 117     -13.920   3.796  -7.871  1.00 98.72           C  
ATOM   1877  HD2 TYR A 117     -13.786   4.104  -6.845  1.00 98.72           H  
ATOM   1878  CE1 TYR A 117     -14.272   2.992 -10.551  1.00 98.72           C  
ATOM   1879  HE1 TYR A 117     -14.398   2.724 -11.590  1.00 98.72           H  
ATOM   1880  CE2 TYR A 117     -13.002   4.210  -8.849  1.00 98.72           C  
ATOM   1881  HE2 TYR A 117     -12.163   4.832  -8.574  1.00 98.72           H  
ATOM   1882  OH  TYR A 117     -12.321   4.238 -11.130  1.00 98.72           O  
ATOM   1883  HH  TYR A 117     -11.720   4.907 -10.793  1.00 98.72           H  
ATOM   1884  CZ  TYR A 117     -13.178   3.798 -10.186  1.00 98.72           C  
ATOM   1885  N   ASN A 118     -19.395   3.330  -6.281  1.00 98.35           N  
ATOM   1886  H   ASN A 118     -19.631   3.582  -7.230  1.00 98.35           H  
ATOM   1887  CA  ASN A 118     -20.448   2.974  -5.324  1.00 98.35           C  
ATOM   1888  HA  ASN A 118     -20.291   3.554  -4.415  1.00 98.35           H  
ATOM   1889  C   ASN A 118     -20.392   1.499  -4.904  1.00 98.35           C  
ATOM   1890  CB  ASN A 118     -21.840   3.319  -5.875  1.00 98.35           C  
ATOM   1891  HB2 ASN A 118     -22.590   2.948  -5.176  1.00 98.35           H  
ATOM   1892  HB3 ASN A 118     -22.002   2.815  -6.827  1.00 98.35           H  
ATOM   1893  O   ASN A 118     -21.018   1.143  -3.911  1.00 98.35           O  
ATOM   1894  CG  ASN A 118     -22.109   4.800  -6.026  1.00 98.35           C  
ATOM   1895  ND2 ASN A 118     -23.151   5.150  -6.742  1.00 98.35           N  
ATOM   1896 HD21 ASN A 118     -23.671   4.464  -7.270  1.00 98.35           H  
ATOM   1897 HD22 ASN A 118     -23.251   6.142  -6.901  1.00 98.35           H  
ATOM   1898  OD1 ASN A 118     -21.451   5.657  -5.467  1.00 98.35           O  
ATOM   1899  N   ASN A 119     -19.690   0.644  -5.644  1.00 98.59           N  
ATOM   1900  H   ASN A 119     -19.186   0.992  -6.447  1.00 98.59           H  
ATOM   1901  CA  ASN A 119     -19.409  -0.720  -5.219  1.00 98.59           C  
ATOM   1902  HA  ASN A 119     -19.735  -0.874  -4.190  1.00 98.59           H  
ATOM   1903  C   ASN A 119     -17.902  -0.939  -5.284  1.00 98.59           C  
ATOM   1904  CB  ASN A 119     -20.150  -1.717  -6.115  1.00 98.59           C  
ATOM   1905  HB2 ASN A 119     -19.713  -1.647  -7.111  1.00 98.59           H  
ATOM   1906  HB3 ASN A 119     -19.974  -2.728  -5.748  1.00 98.59           H  
ATOM   1907  O   ASN A 119     -17.299  -0.696  -6.330  1.00 98.59           O  
ATOM   1908  CG  ASN A 119     -21.651  -1.504  -6.199  1.00 98.59           C  
ATOM   1909  ND2 ASN A 119     -22.214  -1.612  -7.379  1.00 98.59           N  
ATOM   1910 HD21 ASN A 119     -23.217  -1.731  -7.390  1.00 98.59           H  
ATOM   1911 HD22 ASN A 119     -21.636  -1.832  -8.177  1.00 98.59           H  
ATOM   1912  OD1 ASN A 119     -22.355  -1.231  -5.239  1.00 98.59           O  
ATOM   1913  N   PHE A 120     -17.330  -1.398  -4.179  1.00 98.80           N  
ATOM   1914  H   PHE A 120     -17.885  -1.454  -3.337  1.00 98.80           H  
ATOM   1915  CA  PHE A 120     -15.948  -1.820  -4.064  1.00 98.80           C  
ATOM   1916  HA  PHE A 120     -15.555  -2.057  -5.053  1.00 98.80           H  
ATOM   1917  C   PHE A 120     -15.860  -3.059  -3.182  1.00 98.80           C  
ATOM   1918  CB  PHE A 120     -15.097  -0.690  -3.490  1.00 98.80           C  
ATOM   1919  HB2 PHE A 120     -15.581  -0.295  -2.596  1.00 98.80           H  
ATOM   1920  HB3 PHE A 120     -15.060   0.109  -4.230  1.00 98.80           H  
ATOM   1921  O   PHE A 120     -16.326  -3.057  -2.040  1.00 98.80           O  
ATOM   1922  CG  PHE A 120     -13.681  -1.114  -3.134  1.00 98.80           C  
ATOM   1923  CD1 PHE A 120     -13.357  -1.458  -1.810  1.00 98.80           C  
ATOM   1924  HD1 PHE A 120     -14.122  -1.434  -1.048  1.00 98.80           H  
ATOM   1925  CD2 PHE A 120     -12.685  -1.185  -4.123  1.00 98.80           C  
ATOM   1926  HD2 PHE A 120     -12.924  -0.943  -5.148  1.00 98.80           H  
ATOM   1927  CE1 PHE A 120     -12.046  -1.851  -1.481  1.00 98.80           C  
ATOM   1928  HE1 PHE A 120     -11.802  -2.127  -0.466  1.00 98.80           H  
ATOM   1929  CE2 PHE A 120     -11.371  -1.559  -3.792  1.00 98.80           C  
ATOM   1930  HE2 PHE A 120     -10.609  -1.604  -4.557  1.00 98.80           H  
ATOM   1931  CZ  PHE A 120     -11.050  -1.891  -2.469  1.00 98.80           C  
ATOM   1932  HZ  PHE A 120     -10.044  -2.192  -2.215  1.00 98.80           H  
ATOM   1933  N   SER A 121     -15.207  -4.090  -3.694  1.00 98.84           N  
ATOM   1934  H   SER A 121     -14.908  -4.057  -4.658  1.00 98.84           H  
ATOM   1935  CA  SER A 121     -14.755  -5.224  -2.902  1.00 98.84           C  
ATOM   1936  HA  SER A 121     -14.454  -4.863  -1.919  1.00 98.84           H  
ATOM   1937  C   SER A 121     -13.527  -5.855  -3.539  1.00 98.84           C  
ATOM   1938  CB  SER A 121     -15.874  -6.258  -2.708  1.00 98.84           C  
ATOM   1939  HB2 SER A 121     -15.507  -7.071  -2.083  1.00 98.84           H  
ATOM   1940  HB3 SER A 121     -16.716  -5.789  -2.198  1.00 98.84           H  
ATOM   1941  O   SER A 121     -13.182  -5.585  -4.694  1.00 98.84           O  
ATOM   1942  OG  SER A 121     -16.312  -6.783  -3.944  1.00 98.84           O  
ATOM   1943  HG  SER A 121     -16.761  -7.618  -3.790  1.00 98.84           H  
ATOM   1944  N   ILE A 122     -12.857  -6.695  -2.759  1.00 98.89           N  
ATOM   1945  H   ILE A 122     -13.194  -6.868  -1.823  1.00 98.89           H  
ATOM   1946  CA  ILE A 122     -11.846  -7.606  -3.280  1.00 98.89           C  
ATOM   1947  HA  ILE A 122     -11.935  -7.615  -4.366  1.00 98.89           H  
ATOM   1948  C   ILE A 122     -12.149  -9.017  -2.802  1.00 98.89           C  
ATOM   1949  CB  ILE A 122     -10.413  -7.156  -2.937  1.00 98.89           C  
ATOM   1950  HB  ILE A 122      -9.727  -7.834  -3.445  1.00 98.89           H  
ATOM   1951  O   ILE A 122     -12.632  -9.210  -1.681  1.00 98.89           O  
ATOM   1952  CG1 ILE A 122     -10.128  -7.236  -1.425  1.00 98.89           C  
ATOM   1953 HG12 ILE A 122     -10.826  -6.599  -0.882  1.00 98.89           H  
ATOM   1954 HG13 ILE A 122     -10.281  -8.265  -1.098  1.00 98.89           H  
ATOM   1955  CG2 ILE A 122     -10.169  -5.743  -3.489  1.00 98.89           C  
ATOM   1956 HG21 ILE A 122     -10.781  -5.010  -2.964  1.00 98.89           H  
ATOM   1957 HG22 ILE A 122      -9.119  -5.476  -3.370  1.00 98.89           H  
ATOM   1958 HG23 ILE A 122     -10.413  -5.715  -4.551  1.00 98.89           H  
ATOM   1959  CD1 ILE A 122      -8.697  -6.858  -1.040  1.00 98.89           C  
ATOM   1960 HD11 ILE A 122      -7.982  -7.451  -1.610  1.00 98.89           H  
ATOM   1961 HD12 ILE A 122      -8.557  -7.067   0.021  1.00 98.89           H  
ATOM   1962 HD13 ILE A 122      -8.514  -5.798  -1.214  1.00 98.89           H  
ATOM   1963  N   ASP A 123     -11.844 -10.003  -3.636  1.00 98.84           N  
ATOM   1964  H   ASP A 123     -11.569  -9.773  -4.580  1.00 98.84           H  
ATOM   1965  CA  ASP A 123     -12.034 -11.398  -3.254  1.00 98.84           C  
ATOM   1966  HA  ASP A 123     -13.011 -11.491  -2.780  1.00 98.84           H  
ATOM   1967  C   ASP A 123     -10.996 -11.861  -2.221  1.00 98.84           C  
ATOM   1968  CB  ASP A 123     -12.053 -12.299  -4.492  1.00 98.84           C  
ATOM   1969  HB2 ASP A 123     -12.173 -13.327  -4.150  1.00 98.84           H  
ATOM   1970  HB3 ASP A 123     -11.114 -12.200  -5.035  1.00 98.84           H  
ATOM   1971  O   ASP A 123     -10.101 -11.125  -1.806  1.00 98.84           O  
ATOM   1972  CG  ASP A 123     -13.238 -12.027  -5.409  1.00 98.84           C  
ATOM   1973  OD1 ASP A 123     -14.330 -11.734  -4.881  1.00 98.84           O  
ATOM   1974  OD2 ASP A 123     -13.053 -12.120  -6.639  1.00 98.84           O  
ATOM   1975  N   ASN A 124     -11.119 -13.107  -1.775  1.00 98.59           N  
ATOM   1976  H   ASN A 124     -11.840 -13.682  -2.186  1.00 98.59           H  
ATOM   1977  CA  ASN A 124     -10.168 -13.714  -0.850  1.00 98.59           C  
ATOM   1978  HA  ASN A 124      -9.956 -12.986  -0.067  1.00 98.59           H  
ATOM   1979  C   ASN A 124      -8.819 -14.046  -1.532  1.00 98.59           C  
ATOM   1980  CB  ASN A 124     -10.855 -14.926  -0.190  1.00 98.59           C  
ATOM   1981  HB2 ASN A 124     -11.784 -14.597   0.274  1.00 98.59           H  
ATOM   1982  HB3 ASN A 124     -10.223 -15.337   0.597  1.00 98.59           H  
ATOM   1983  O   ASN A 124      -8.604 -13.849  -2.730  1.00 98.59           O  
ATOM   1984  CG  ASN A 124     -11.185 -16.034  -1.169  1.00 98.59           C  
ATOM   1985  ND2 ASN A 124     -12.323 -16.669  -1.033  1.00 98.59           N  
ATOM   1986 HD21 ASN A 124     -12.999 -16.368  -0.346  1.00 98.59           H  
ATOM   1987 HD22 ASN A 124     -12.561 -17.316  -1.771  1.00 98.59           H  
ATOM   1988  OD1 ASN A 124     -10.411 -16.358  -2.050  1.00 98.59           O  
ATOM   1989  N   GLU A 125      -7.885 -14.609  -0.762  1.00 98.40           N  
ATOM   1990  H   GLU A 125      -8.083 -14.731   0.221  1.00 98.40           H  
ATOM   1991  CA  GLU A 125      -6.561 -14.993  -1.269  1.00 98.40           C  
ATOM   1992  HA  GLU A 125      -6.119 -14.121  -1.751  1.00 98.40           H  
ATOM   1993  C   GLU A 125      -6.592 -16.133  -2.309  1.00 98.40           C  
ATOM   1994  CB  GLU A 125      -5.682 -15.393  -0.075  1.00 98.40           C  
ATOM   1995  HB2 GLU A 125      -6.040 -16.336   0.339  1.00 98.40           H  
ATOM   1996  HB3 GLU A 125      -5.765 -14.627   0.696  1.00 98.40           H  
ATOM   1997  O   GLU A 125      -5.723 -16.197  -3.190  1.00 98.40           O  
ATOM   1998  CG  GLU A 125      -4.209 -15.534  -0.484  1.00 98.40           C  
ATOM   1999  HG2 GLU A 125      -4.092 -16.367  -1.176  1.00 98.40           H  
ATOM   2000  HG3 GLU A 125      -3.918 -14.612  -0.988  1.00 98.40           H  
ATOM   2001  CD  GLU A 125      -3.259 -15.744   0.693  1.00 98.40           C  
ATOM   2002  OE1 GLU A 125      -2.043 -15.488   0.524  1.00 98.40           O  
ATOM   2003  OE2 GLU A 125      -3.713 -16.086   1.805  1.00 98.40           O  
ATOM   2004  N   MET A 126      -7.580 -17.037  -2.246  1.00 98.09           N  
ATOM   2005  H   MET A 126      -8.362 -16.855  -1.634  1.00 98.09           H  
ATOM   2006  CA  MET A 126      -7.721 -18.121  -3.231  1.00 98.09           C  
ATOM   2007  HA  MET A 126      -6.778 -18.666  -3.287  1.00 98.09           H  
ATOM   2008  C   MET A 126      -7.998 -17.538  -4.618  1.00 98.09           C  
ATOM   2009  CB  MET A 126      -8.814 -19.126  -2.836  1.00 98.09           C  
ATOM   2010  HB2 MET A 126      -8.856 -19.902  -3.600  1.00 98.09           H  
ATOM   2011  HB3 MET A 126      -9.788 -18.637  -2.811  1.00 98.09           H  
ATOM   2012  O   MET A 126      -7.302 -17.887  -5.575  1.00 98.09           O  
ATOM   2013  CG  MET A 126      -8.528 -19.794  -1.487  1.00 98.09           C  
ATOM   2014  HG2 MET A 126      -8.594 -19.047  -0.697  1.00 98.09           H  
ATOM   2015  HG3 MET A 126      -7.510 -20.183  -1.503  1.00 98.09           H  
ATOM   2016  SD  MET A 126      -9.637 -21.167  -1.073  1.00 98.09           S  
ATOM   2017  CE  MET A 126     -11.221 -20.291  -0.949  1.00 98.09           C  
ATOM   2018  HE1 MET A 126     -11.136 -19.469  -0.237  1.00 98.09           H  
ATOM   2019  HE2 MET A 126     -11.506 -19.900  -1.926  1.00 98.09           H  
ATOM   2020  HE3 MET A 126     -11.991 -20.984  -0.609  1.00 98.09           H  
ATOM   2021  N   GLU A 127      -8.860 -16.526  -4.669  1.00 98.41           N  
ATOM   2022  H   GLU A 127      -9.397 -16.324  -3.838  1.00 98.41           H  
ATOM   2023  CA  GLU A 127      -9.177 -15.728  -5.858  1.00 98.41           C  
ATOM   2024  HA  GLU A 127      -9.105 -16.364  -6.740  1.00 98.41           H  
ATOM   2025  C   GLU A 127      -8.200 -14.562  -6.093  1.00 98.41           C  
ATOM   2026  CB  GLU A 127     -10.620 -15.229  -5.750  1.00 98.41           C  
ATOM   2027  HB2 GLU A 127     -10.865 -14.625  -6.623  1.00 98.41           H  
ATOM   2028  HB3 GLU A 127     -10.664 -14.600  -4.861  1.00 98.41           H  
ATOM   2029  O   GLU A 127      -8.449 -13.670  -6.903  1.00 98.41           O  
ATOM   2030  CG  GLU A 127     -11.673 -16.340  -5.609  1.00 98.41           C  
ATOM   2031  HG2 GLU A 127     -11.589 -16.775  -4.613  1.00 98.41           H  
ATOM   2032  HG3 GLU A 127     -12.664 -15.893  -5.683  1.00 98.41           H  
ATOM   2033  CD  GLU A 127     -11.525 -17.443  -6.668  1.00 98.41           C  
ATOM   2034  OE1 GLU A 127     -11.707 -18.621  -6.288  1.00 98.41           O  
ATOM   2035  OE2 GLU A 127     -11.136 -17.127  -7.818  1.00 98.41           O  
ATOM   2036  N   LYS A 128      -7.050 -14.568  -5.404  1.00 98.50           N  
ATOM   2037  H   LYS A 128      -6.958 -15.285  -4.700  1.00 98.50           H  
ATOM   2038  CA  LYS A 128      -5.940 -13.617  -5.592  1.00 98.50           C  
ATOM   2039  HA  LYS A 128      -5.225 -13.797  -4.789  1.00 98.50           H  
ATOM   2040  C   LYS A 128      -6.345 -12.152  -5.409  1.00 98.50           C  
ATOM   2041  CB  LYS A 128      -5.239 -13.862  -6.947  1.00 98.50           C  
ATOM   2042  HB2 LYS A 128      -5.920 -13.563  -7.745  1.00 98.50           H  
ATOM   2043  HB3 LYS A 128      -4.355 -13.229  -7.016  1.00 98.50           H  
ATOM   2044  O   LYS A 128      -5.803 -11.279  -6.088  1.00 98.50           O  
ATOM   2045  CG  LYS A 128      -4.820 -15.315  -7.203  1.00 98.50           C  
ATOM   2046  HG2 LYS A 128      -4.409 -15.386  -8.210  1.00 98.50           H  
ATOM   2047  HG3 LYS A 128      -5.695 -15.963  -7.156  1.00 98.50           H  
ATOM   2048  CD  LYS A 128      -3.752 -15.788  -6.210  1.00 98.50           C  
ATOM   2049  HD2 LYS A 128      -2.824 -15.249  -6.402  1.00 98.50           H  
ATOM   2050  HD3 LYS A 128      -4.050 -15.576  -5.183  1.00 98.50           H  
ATOM   2051  CE  LYS A 128      -3.499 -17.287  -6.360  1.00 98.50           C  
ATOM   2052  HE2 LYS A 128      -3.455 -17.539  -7.419  1.00 98.50           H  
ATOM   2053  HE3 LYS A 128      -2.531 -17.515  -5.915  1.00 98.50           H  
ATOM   2054  NZ  LYS A 128      -4.563 -18.056  -5.666  1.00 98.50           N  
ATOM   2055  HZ1 LYS A 128      -4.664 -17.746  -4.710  1.00 98.50           H  
ATOM   2056  HZ2 LYS A 128      -4.408 -19.053  -5.692  1.00 98.50           H  
ATOM   2057  HZ3 LYS A 128      -5.475 -17.881  -6.063  1.00 98.50           H  
ATOM   2058  N   TYR A 129      -7.257 -11.888  -4.473  1.00 98.75           N  
ATOM   2059  H   TYR A 129      -7.683 -12.658  -3.978  1.00 98.75           H  
ATOM   2060  CA  TYR A 129      -7.731 -10.541  -4.155  1.00 98.75           C  
ATOM   2061  HA  TYR A 129      -8.600 -10.648  -3.506  1.00 98.75           H  
ATOM   2062  C   TYR A 129      -8.237  -9.780  -5.387  1.00 98.75           C  
ATOM   2063  CB  TYR A 129      -6.658  -9.772  -3.366  1.00 98.75           C  
ATOM   2064  HB2 TYR A 129      -7.062  -8.798  -3.088  1.00 98.75           H  
ATOM   2065  HB3 TYR A 129      -5.804  -9.585  -4.016  1.00 98.75           H  
ATOM   2066  O   TYR A 129      -7.919  -8.605  -5.560  1.00 98.75           O  
ATOM   2067  CG  TYR A 129      -6.174 -10.458  -2.106  1.00 98.75           C  
ATOM   2068  CD1 TYR A 129      -7.035 -10.574  -0.999  1.00 98.75           C  
ATOM   2069  HD1 TYR A 129      -8.037 -10.175  -1.053  1.00 98.75           H  
ATOM   2070  CD2 TYR A 129      -4.851 -10.932  -2.021  1.00 98.75           C  
ATOM   2071  HD2 TYR A 129      -4.191 -10.825  -2.868  1.00 98.75           H  
ATOM   2072  CE1 TYR A 129      -6.586 -11.178   0.188  1.00 98.75           C  
ATOM   2073  HE1 TYR A 129      -7.249 -11.260   1.036  1.00 98.75           H  
ATOM   2074  CE2 TYR A 129      -4.393 -11.532  -0.833  1.00 98.75           C  
ATOM   2075  HE2 TYR A 129      -3.375 -11.887  -0.767  1.00 98.75           H  
ATOM   2076  OH  TYR A 129      -4.830 -12.256   1.407  1.00 98.75           O  
ATOM   2077  HH  TYR A 129      -3.936 -12.586   1.290  1.00 98.75           H  
ATOM   2078  CZ  TYR A 129      -5.267 -11.662   0.269  1.00 98.75           C  
ATOM   2079  N   THR A 130      -8.963 -10.464  -6.277  1.00 98.73           N  
ATOM   2080  H   THR A 130      -9.183 -11.431  -6.087  1.00 98.73           H  
ATOM   2081  CA  THR A 130      -9.503  -9.873  -7.512  1.00 98.73           C  
ATOM   2082  HA  THR A 130      -8.667  -9.543  -8.128  1.00 98.73           H  
ATOM   2083  C   THR A 130     -10.364  -8.649  -7.203  1.00 98.73           C  
ATOM   2084  CB  THR A 130     -10.287 -10.920  -8.316  1.00 98.73           C  
ATOM   2085  HB  THR A 130     -11.036 -11.392  -7.680  1.00 98.73           H  
ATOM   2086  O   THR A 130     -11.159  -8.678  -6.266  1.00 98.73           O  
ATOM   2087  CG2 THR A 130     -10.964 -10.348  -9.559  1.00 98.73           C  
ATOM   2088 HG21 THR A 130     -11.778  -9.684  -9.270  1.00 98.73           H  
ATOM   2089 HG22 THR A 130     -10.235  -9.802 -10.158  1.00 98.73           H  
ATOM   2090 HG23 THR A 130     -11.383 -11.161 -10.152  1.00 98.73           H  
ATOM   2091  OG1 THR A 130      -9.375 -11.901  -8.766  1.00 98.73           O  
ATOM   2092  HG1 THR A 130      -9.281 -12.553  -8.068  1.00 98.73           H  
ATOM   2093  N   LEU A 131     -10.158  -7.564  -7.958  1.00 98.85           N  
ATOM   2094  H   LEU A 131      -9.505  -7.633  -8.725  1.00 98.85           H  
ATOM   2095  CA  LEU A 131     -10.838  -6.283  -7.758  1.00 98.85           C  
ATOM   2096  HA  LEU A 131     -10.906  -6.088  -6.688  1.00 98.85           H  
ATOM   2097  C   LEU A 131     -12.250  -6.300  -8.337  1.00 98.85           C  
ATOM   2098  CB  LEU A 131     -10.015  -5.166  -8.427  1.00 98.85           C  
ATOM   2099  HB2 LEU A 131      -9.905  -5.405  -9.485  1.00 98.85           H  
ATOM   2100  HB3 LEU A 131      -9.022  -5.155  -7.978  1.00 98.85           H  
ATOM   2101  O   LEU A 131     -12.422  -6.627  -9.509  1.00 98.85           O  
ATOM   2102  CG  LEU A 131     -10.591  -3.745  -8.300  1.00 98.85           C  
ATOM   2103  HG  LEU A 131     -11.609  -3.717  -8.690  1.00 98.85           H  
ATOM   2104  CD1 LEU A 131     -10.590  -3.265  -6.848  1.00 98.85           C  
ATOM   2105 HD11 LEU A 131     -10.879  -2.214  -6.813  1.00 98.85           H  
ATOM   2106 HD12 LEU A 131     -11.306  -3.842  -6.263  1.00 98.85           H  
ATOM   2107 HD13 LEU A 131      -9.595  -3.377  -6.417  1.00 98.85           H  
ATOM   2108  CD2 LEU A 131      -9.748  -2.770  -9.118  1.00 98.85           C  
ATOM   2109 HD21 LEU A 131      -8.734  -2.724  -8.723  1.00 98.85           H  
ATOM   2110 HD22 LEU A 131     -10.201  -1.779  -9.092  1.00 98.85           H  
ATOM   2111 HD23 LEU A 131      -9.714  -3.101 -10.156  1.00 98.85           H  
ATOM   2112  N   HIS A 132     -13.216  -5.805  -7.567  1.00 98.77           N  
ATOM   2113  H   HIS A 132     -13.023  -5.629  -6.591  1.00 98.77           H  
ATOM   2114  CA  HIS A 132     -14.565  -5.514  -8.042  1.00 98.77           C  
ATOM   2115  HA  HIS A 132     -14.633  -5.720  -9.110  1.00 98.77           H  
ATOM   2116  C   HIS A 132     -14.897  -4.048  -7.795  1.00 98.77           C  
ATOM   2117  CB  HIS A 132     -15.569  -6.438  -7.358  1.00 98.77           C  
ATOM   2118  HB2 HIS A 132     -15.524  -6.275  -6.282  1.00 98.77           H  
ATOM   2119  HB3 HIS A 132     -16.574  -6.197  -7.703  1.00 98.77           H  
ATOM   2120  O   HIS A 132     -15.019  -3.616  -6.651  1.00 98.77           O  
ATOM   2121  CG  HIS A 132     -15.297  -7.886  -7.649  1.00 98.77           C  
ATOM   2122  CD2 HIS A 132     -14.656  -8.751  -6.815  1.00 98.77           C  
ATOM   2123  HD2 HIS A 132     -14.273  -8.536  -5.829  1.00 98.77           H  
ATOM   2124  ND1 HIS A 132     -15.606  -8.540  -8.844  1.00 98.77           N  
ATOM   2125  CE1 HIS A 132     -15.140  -9.791  -8.694  1.00 98.77           C  
ATOM   2126  HE1 HIS A 132     -15.211 -10.571  -9.437  1.00 98.77           H  
ATOM   2127  NE2 HIS A 132     -14.575  -9.945  -7.487  1.00 98.77           N  
ATOM   2128  HE2 HIS A 132     -14.162 -10.796  -7.133  1.00 98.77           H  
ATOM   2129  N   VAL A 133     -15.057  -3.279  -8.869  1.00 98.72           N  
ATOM   2130  H   VAL A 133     -14.941  -3.714  -9.774  1.00 98.72           H  
ATOM   2131  CA  VAL A 133     -15.469  -1.874  -8.843  1.00 98.72           C  
ATOM   2132  HA  VAL A 133     -15.925  -1.686  -7.871  1.00 98.72           H  
ATOM   2133  C   VAL A 133     -16.528  -1.588  -9.895  1.00 98.72           C  
ATOM   2134  CB  VAL A 133     -14.300  -0.888  -8.988  1.00 98.72           C  
ATOM   2135  HB  VAL A 133     -14.726   0.109  -9.100  1.00 98.72           H  
ATOM   2136  O   VAL A 133     -16.470  -2.079 -11.018  1.00 98.72           O  
ATOM   2137  CG1 VAL A 133     -13.471  -0.865  -7.713  1.00 98.72           C  
ATOM   2138 HG11 VAL A 133     -13.041  -1.850  -7.527  1.00 98.72           H  
ATOM   2139 HG12 VAL A 133     -14.126  -0.585  -6.889  1.00 98.72           H  
ATOM   2140 HG13 VAL A 133     -12.678  -0.123  -7.810  1.00 98.72           H  
ATOM   2141  CG2 VAL A 133     -13.393  -1.138 -10.195  1.00 98.72           C  
ATOM   2142 HG21 VAL A 133     -12.601  -0.389 -10.225  1.00 98.72           H  
ATOM   2143 HG22 VAL A 133     -12.943  -2.129 -10.137  1.00 98.72           H  
ATOM   2144 HG23 VAL A 133     -13.981  -1.055 -11.109  1.00 98.72           H  
ATOM   2145  N   SER A 134     -17.522  -0.779  -9.538  1.00 98.62           N  
ATOM   2146  H   SER A 134     -17.530  -0.405  -8.600  1.00 98.62           H  
ATOM   2147  CA  SER A 134     -18.545  -0.325 -10.486  1.00 98.62           C  
ATOM   2148  HA  SER A 134     -18.063  -0.121 -11.442  1.00 98.62           H  
ATOM   2149  C   SER A 134     -19.208   0.972 -10.032  1.00 98.62           C  
ATOM   2150  CB  SER A 134     -19.595  -1.425 -10.722  1.00 98.62           C  
ATOM   2151  HB2 SER A 134     -20.379  -1.055 -11.384  1.00 98.62           H  
ATOM   2152  HB3 SER A 134     -19.119  -2.274 -11.212  1.00 98.62           H  
ATOM   2153  O   SER A 134     -18.994   1.440  -8.910  1.00 98.62           O  
ATOM   2154  OG  SER A 134     -20.175  -1.865  -9.511  1.00 98.62           O  
ATOM   2155  HG  SER A 134     -19.520  -2.447  -9.118  1.00 98.62           H  
ATOM   2156  N   ASN A 135     -20.047   1.536 -10.910  1.00 98.30           N  
ATOM   2157  H   ASN A 135     -20.185   1.075 -11.798  1.00 98.30           H  
ATOM   2158  CA  ASN A 135     -20.810   2.762 -10.668  1.00 98.30           C  
ATOM   2159  HA  ASN A 135     -21.319   3.029 -11.594  1.00 98.30           H  
ATOM   2160  C   ASN A 135     -19.897   3.952 -10.333  1.00 98.30           C  
ATOM   2161  CB  ASN A 135     -21.888   2.477  -9.611  1.00 98.30           C  
ATOM   2162  HB2 ASN A 135     -22.434   3.395  -9.392  1.00 98.30           H  
ATOM   2163  HB3 ASN A 135     -21.393   2.131  -8.704  1.00 98.30           H  
ATOM   2164  O   ASN A 135     -20.022   4.565  -9.268  1.00 98.30           O  
ATOM   2165  CG  ASN A 135     -22.889   1.430 -10.044  1.00 98.30           C  
ATOM   2166  ND2 ASN A 135     -23.392   0.635  -9.131  1.00 98.30           N  
ATOM   2167 HD21 ASN A 135     -24.009  -0.075  -9.499  1.00 98.30           H  
ATOM   2168 HD22 ASN A 135     -22.953   0.560  -8.224  1.00 98.30           H  
ATOM   2169  OD1 ASN A 135     -23.240   1.304 -11.199  1.00 98.30           O  
ATOM   2170  N   PHE A 136     -18.958   4.227 -11.240  1.00 98.68           N  
ATOM   2171  H   PHE A 136     -18.916   3.676 -12.086  1.00 98.68           H  
ATOM   2172  CA  PHE A 136     -18.005   5.323 -11.131  1.00 98.68           C  
ATOM   2173  HA  PHE A 136     -17.476   5.221 -10.184  1.00 98.68           H  
ATOM   2174  C   PHE A 136     -18.689   6.697 -11.170  1.00 98.68           C  
ATOM   2175  CB  PHE A 136     -16.963   5.215 -12.250  1.00 98.68           C  
ATOM   2176  HB2 PHE A 136     -17.475   5.097 -13.205  1.00 98.68           H  
ATOM   2177  HB3 PHE A 136     -16.359   4.321 -12.091  1.00 98.68           H  
ATOM   2178  O   PHE A 136     -19.584   6.950 -11.976  1.00 98.68           O  
ATOM   2179  CG  PHE A 136     -16.047   6.420 -12.341  1.00 98.68           C  
ATOM   2180  CD1 PHE A 136     -16.314   7.443 -13.272  1.00 98.68           C  
ATOM   2181  HD1 PHE A 136     -17.160   7.356 -13.938  1.00 98.68           H  
ATOM   2182  CD2 PHE A 136     -14.955   6.545 -11.467  1.00 98.68           C  
ATOM   2183  HD2 PHE A 136     -14.767   5.776 -10.733  1.00 98.68           H  
ATOM   2184  CE1 PHE A 136     -15.471   8.566 -13.351  1.00 98.68           C  
ATOM   2185  HE1 PHE A 136     -15.663   9.345 -14.074  1.00 98.68           H  
ATOM   2186  CE2 PHE A 136     -14.107   7.661 -11.555  1.00 98.68           C  
ATOM   2187  HE2 PHE A 136     -13.244   7.744 -10.911  1.00 98.68           H  
ATOM   2188  CZ  PHE A 136     -14.366   8.670 -12.493  1.00 98.68           C  
ATOM   2189  HZ  PHE A 136     -13.713   9.529 -12.550  1.00 98.68           H  
ATOM   2190  N   THR A 137     -18.203   7.603 -10.326  1.00 98.45           N  
ATOM   2191  H   THR A 137     -17.467   7.291  -9.708  1.00 98.45           H  
ATOM   2192  CA  THR A 137     -18.419   9.053 -10.386  1.00 98.45           C  
ATOM   2193  HA  THR A 137     -18.652   9.341 -11.411  1.00 98.45           H  
ATOM   2194  C   THR A 137     -17.120   9.751  -9.978  1.00 98.45           C  
ATOM   2195  CB  THR A 137     -19.571   9.505  -9.472  1.00 98.45           C  
ATOM   2196  HB  THR A 137     -19.634  10.593  -9.496  1.00 98.45           H  
ATOM   2197  O   THR A 137     -16.319   9.183  -9.241  1.00 98.45           O  
ATOM   2198  CG2 THR A 137     -20.927   8.939  -9.889  1.00 98.45           C  
ATOM   2199 HG21 THR A 137     -20.948   7.858  -9.758  1.00 98.45           H  
ATOM   2200 HG22 THR A 137     -21.710   9.389  -9.278  1.00 98.45           H  
ATOM   2201 HG23 THR A 137     -21.113   9.176 -10.937  1.00 98.45           H  
ATOM   2202  OG1 THR A 137     -19.355   9.084  -8.146  1.00 98.45           O  
ATOM   2203  HG1 THR A 137     -18.974   8.206  -8.217  1.00 98.45           H  
ATOM   2204  N   GLY A 138     -16.877  10.977 -10.429  1.00 97.76           N  
ATOM   2205  H   GLY A 138     -17.503  11.418 -11.087  1.00 97.76           H  
ATOM   2206  CA  GLY A 138     -15.646  11.693 -10.093  1.00 97.76           C  
ATOM   2207  HA2 GLY A 138     -14.788  11.035 -10.233  1.00 97.76           H  
ATOM   2208  HA3 GLY A 138     -15.666  11.998  -9.047  1.00 97.76           H  
ATOM   2209  C   GLY A 138     -15.438  12.924 -10.961  1.00 97.76           C  
ATOM   2210  O   GLY A 138     -16.231  13.191 -11.863  1.00 97.76           O  
ATOM   2211  N   ASN A 139     -14.353  13.654 -10.706  1.00 97.98           N  
ATOM   2212  H   ASN A 139     -13.743  13.365  -9.956  1.00 97.98           H  
ATOM   2213  CA  ASN A 139     -13.890  14.761 -11.555  1.00 97.98           C  
ATOM   2214  HA  ASN A 139     -14.672  14.985 -12.281  1.00 97.98           H  
ATOM   2215  C   ASN A 139     -12.660  14.375 -12.408  1.00 97.98           C  
ATOM   2216  CB  ASN A 139     -13.703  16.034 -10.707  1.00 97.98           C  
ATOM   2217  HB2 ASN A 139     -14.614  16.235 -10.143  1.00 97.98           H  
ATOM   2218  HB3 ASN A 139     -13.522  16.874 -11.377  1.00 97.98           H  
ATOM   2219  O   ASN A 139     -11.913  15.239 -12.861  1.00 97.98           O  
ATOM   2220  CG  ASN A 139     -12.542  15.954  -9.736  1.00 97.98           C  
ATOM   2221  ND2 ASN A 139     -12.194  17.053  -9.104  1.00 97.98           N  
ATOM   2222 HD21 ASN A 139     -11.352  17.046  -8.546  1.00 97.98           H  
ATOM   2223 HD22 ASN A 139     -12.639  17.935  -9.316  1.00 97.98           H  
ATOM   2224  OD1 ASN A 139     -11.950  14.912  -9.531  1.00 97.98           O  
ATOM   2225  N   VAL A 140     -12.467  13.072 -12.633  1.00 98.13           N  
ATOM   2226  H   VAL A 140     -13.151  12.437 -12.248  1.00 98.13           H  
ATOM   2227  CA  VAL A 140     -11.410  12.465 -13.460  1.00 98.13           C  
ATOM   2228  HA  VAL A 140     -10.927  13.244 -14.050  1.00 98.13           H  
ATOM   2229  C   VAL A 140     -12.016  11.457 -14.438  1.00 98.13           C  
ATOM   2230  CB  VAL A 140     -10.330  11.790 -12.591  1.00 98.13           C  
ATOM   2231  HB  VAL A 140      -9.583  11.346 -13.248  1.00 98.13           H  
ATOM   2232  O   VAL A 140     -13.197  11.125 -14.348  1.00 98.13           O  
ATOM   2233  CG1 VAL A 140      -9.617  12.813 -11.714  1.00 98.13           C  
ATOM   2234 HG11 VAL A 140      -9.197  13.606 -12.333  1.00 98.13           H  
ATOM   2235 HG12 VAL A 140     -10.322  13.249 -11.006  1.00 98.13           H  
ATOM   2236 HG13 VAL A 140      -8.819  12.320 -11.159  1.00 98.13           H  
ATOM   2237  CG2 VAL A 140     -10.894  10.689 -11.688  1.00 98.13           C  
ATOM   2238 HG21 VAL A 140     -11.636  11.097 -11.002  1.00 98.13           H  
ATOM   2239 HG22 VAL A 140     -11.348   9.903 -12.291  1.00 98.13           H  
ATOM   2240 HG23 VAL A 140     -10.083  10.255 -11.103  1.00 98.13           H  
ATOM   2241  N   GLN A 141     -11.219  10.948 -15.380  1.00 97.97           N  
ATOM   2242  H   GLN A 141     -10.241  11.199 -15.383  1.00 97.97           H  
ATOM   2243  CA  GLN A 141     -11.649   9.832 -16.227  1.00 97.97           C  
ATOM   2244  HA  GLN A 141     -12.664  10.021 -16.576  1.00 97.97           H  
ATOM   2245  C   GLN A 141     -11.662   8.520 -15.439  1.00 97.97           C  
ATOM   2246  CB  GLN A 141     -10.731   9.699 -17.447  1.00 97.97           C  
ATOM   2247  HB2 GLN A 141      -9.696   9.593 -17.120  1.00 97.97           H  
ATOM   2248  HB3 GLN A 141     -11.016   8.800 -17.994  1.00 97.97           H  
ATOM   2249  O   GLN A 141     -10.781   8.305 -14.611  1.00 97.97           O  
ATOM   2250  CG  GLN A 141     -10.845  10.905 -18.388  1.00 97.97           C  
ATOM   2251  HG2 GLN A 141     -11.894  11.076 -18.629  1.00 97.97           H  
ATOM   2252  HG3 GLN A 141     -10.457  11.793 -17.887  1.00 97.97           H  
ATOM   2253  CD  GLN A 141     -10.082  10.713 -19.694  1.00 97.97           C  
ATOM   2254  NE2 GLN A 141     -10.030  11.723 -20.532  1.00 97.97           N  
ATOM   2255 HE21 GLN A 141      -9.507  11.561 -21.381  1.00 97.97           H  
ATOM   2256 HE22 GLN A 141     -10.460  12.608 -20.304  1.00 97.97           H  
ATOM   2257  OE1 GLN A 141      -9.540   9.667 -20.008  1.00 97.97           O  
ATOM   2258  N   ASP A 142     -12.610   7.626 -15.738  1.00 98.35           N  
ATOM   2259  H   ASP A 142     -13.328   7.872 -16.405  1.00 98.35           H  
ATOM   2260  CA  ASP A 142     -12.687   6.287 -15.137  1.00 98.35           C  
ATOM   2261  HA  ASP A 142     -12.552   6.394 -14.060  1.00 98.35           H  
ATOM   2262  C   ASP A 142     -11.566   5.367 -15.656  1.00 98.35           C  
ATOM   2263  CB  ASP A 142     -14.073   5.662 -15.354  1.00 98.35           C  
ATOM   2264  HB2 ASP A 142     -14.208   5.431 -16.410  1.00 98.35           H  
ATOM   2265  HB3 ASP A 142     -14.841   6.385 -15.081  1.00 98.35           H  
ATOM   2266  O   ASP A 142     -11.744   4.517 -16.533  1.00 98.35           O  
ATOM   2267  CG  ASP A 142     -14.259   4.382 -14.522  1.00 98.35           C  
ATOM   2268  OD1 ASP A 142     -13.321   4.017 -13.779  1.00 98.35           O  
ATOM   2269  OD2 ASP A 142     -15.338   3.761 -14.638  1.00 98.35           O  
ATOM   2270  N   GLU A 143     -10.354   5.589 -15.160  1.00 97.91           N  
ATOM   2271  H   GLU A 143     -10.235   6.408 -14.581  1.00 97.91           H  
ATOM   2272  CA  GLU A 143      -9.183   4.798 -15.524  1.00 97.91           C  
ATOM   2273  HA  GLU A 143      -9.349   4.327 -16.492  1.00 97.91           H  
ATOM   2274  C   GLU A 143      -8.915   3.661 -14.545  1.00 97.91           C  
ATOM   2275  CB  GLU A 143      -7.961   5.707 -15.652  1.00 97.91           C  
ATOM   2276  HB2 GLU A 143      -7.083   5.087 -15.835  1.00 97.91           H  
ATOM   2277  HB3 GLU A 143      -7.816   6.258 -14.723  1.00 97.91           H  
ATOM   2278  O   GLU A 143      -8.255   2.697 -14.930  1.00 97.91           O  
ATOM   2279  CG  GLU A 143      -8.116   6.683 -16.821  1.00 97.91           C  
ATOM   2280  HG2 GLU A 143      -8.386   6.118 -17.713  1.00 97.91           H  
ATOM   2281  HG3 GLU A 143      -8.919   7.388 -16.607  1.00 97.91           H  
ATOM   2282  CD  GLU A 143      -6.820   7.449 -17.071  1.00 97.91           C  
ATOM   2283  OE1 GLU A 143      -6.359   7.421 -18.232  1.00 97.91           O  
ATOM   2284  OE2 GLU A 143      -6.271   8.031 -16.112  1.00 97.91           O  
ATOM   2285  N   PHE A 144      -9.429   3.744 -13.313  1.00 98.50           N  
ATOM   2286  H   PHE A 144     -10.019   4.535 -13.097  1.00 98.50           H  
ATOM   2287  CA  PHE A 144      -9.318   2.664 -12.335  1.00 98.50           C  
ATOM   2288  HA  PHE A 144      -8.364   2.164 -12.504  1.00 98.50           H  
ATOM   2289  C   PHE A 144     -10.388   1.582 -12.555  1.00 98.50           C  
ATOM   2290  CB  PHE A 144      -9.229   3.226 -10.908  1.00 98.50           C  
ATOM   2291  HB2 PHE A 144     -10.056   3.901 -10.689  1.00 98.50           H  
ATOM   2292  HB3 PHE A 144      -8.333   3.844 -10.847  1.00 98.50           H  
ATOM   2293  O   PHE A 144     -10.084   0.407 -12.374  1.00 98.50           O  
ATOM   2294  CG  PHE A 144      -9.124   2.180  -9.820  1.00 98.50           C  
ATOM   2295  CD1 PHE A 144     -10.174   1.957  -8.909  1.00 98.50           C  
ATOM   2296  HD1 PHE A 144     -11.101   2.504  -9.000  1.00 98.50           H  
ATOM   2297  CD2 PHE A 144      -7.942   1.429  -9.710  1.00 98.50           C  
ATOM   2298  HD2 PHE A 144      -7.144   1.571 -10.423  1.00 98.50           H  
ATOM   2299  CE1 PHE A 144     -10.023   1.021  -7.871  1.00 98.50           C  
ATOM   2300  HE1 PHE A 144     -10.823   0.858  -7.164  1.00 98.50           H  
ATOM   2301  CE2 PHE A 144      -7.803   0.477  -8.686  1.00 98.50           C  
ATOM   2302  HE2 PHE A 144      -6.908  -0.123  -8.618  1.00 98.50           H  
ATOM   2303  CZ  PHE A 144      -8.835   0.284  -7.755  1.00 98.50           C  
ATOM   2304  HZ  PHE A 144      -8.727  -0.453  -6.974  1.00 98.50           H  
ATOM   2305  N   GLY A 145     -11.566   1.909 -13.102  1.00 98.29           N  
ATOM   2306  H   GLY A 145     -11.848   2.875 -13.186  1.00 98.29           H  
ATOM   2307  CA  GLY A 145     -12.554   0.919 -13.545  1.00 98.29           C  
ATOM   2308  HA2 GLY A 145     -12.898   0.343 -12.685  1.00 98.29           H  
ATOM   2309  HA3 GLY A 145     -13.409   1.447 -13.967  1.00 98.29           H  
ATOM   2310  C   GLY A 145     -12.029  -0.056 -14.607  1.00 98.29           C  
ATOM   2311  O   GLY A 145     -12.466  -1.203 -14.656  1.00 98.29           O  
ATOM   2312  N   LYS A 146     -11.010   0.331 -15.390  1.00 97.80           N  
ATOM   2313  H   LYS A 146     -10.695   1.286 -15.293  1.00 97.80           H  
ATOM   2314  CA  LYS A 146     -10.310  -0.564 -16.340  1.00 97.80           C  
ATOM   2315  HA  LYS A 146     -11.050  -1.032 -16.990  1.00 97.80           H  
ATOM   2316  C   LYS A 146      -9.565  -1.719 -15.655  1.00 97.80           C  
ATOM   2317  CB  LYS A 146      -9.319   0.235 -17.202  1.00 97.80           C  
ATOM   2318  HB2 LYS A 146      -8.816  -0.452 -17.883  1.00 97.80           H  
ATOM   2319  HB3 LYS A 146      -8.563   0.673 -16.552  1.00 97.80           H  
ATOM   2320  O   LYS A 146      -9.211  -2.689 -16.314  1.00 97.80           O  
ATOM   2321  CG  LYS A 146      -9.986   1.340 -18.036  1.00 97.80           C  
ATOM   2322  HG2 LYS A 146     -10.677   0.892 -18.751  1.00 97.80           H  
ATOM   2323  HG3 LYS A 146     -10.543   2.009 -17.380  1.00 97.80           H  
ATOM   2324  CD  LYS A 146      -8.926   2.162 -18.780  1.00 97.80           C  
ATOM   2325  HD2 LYS A 146      -8.213   2.538 -18.047  1.00 97.80           H  
ATOM   2326  HD3 LYS A 146      -8.404   1.528 -19.498  1.00 97.80           H  
ATOM   2327  CE  LYS A 146      -9.573   3.355 -19.493  1.00 97.80           C  
ATOM   2328  HE2 LYS A 146     -10.245   3.844 -18.788  1.00 97.80           H  
ATOM   2329  HE3 LYS A 146     -10.177   2.989 -20.323  1.00 97.80           H  
ATOM   2330  NZ  LYS A 146      -8.554   4.331 -19.965  1.00 97.80           N  
ATOM   2331  HZ1 LYS A 146      -8.026   4.696 -19.185  1.00 97.80           H  
ATOM   2332  HZ2 LYS A 146      -7.904   3.909 -20.613  1.00 97.80           H  
ATOM   2333  HZ3 LYS A 146      -8.996   5.130 -20.397  1.00 97.80           H  
ATOM   2334  N   HIS A 147      -9.319  -1.610 -14.350  1.00 98.16           N  
ATOM   2335  H   HIS A 147      -9.660  -0.791 -13.868  1.00 98.16           H  
ATOM   2336  CA  HIS A 147      -8.685  -2.641 -13.530  1.00 98.16           C  
ATOM   2337  HA  HIS A 147      -8.026  -3.244 -14.155  1.00 98.16           H  
ATOM   2338  C   HIS A 147      -9.701  -3.611 -12.900  1.00 98.16           C  
ATOM   2339  CB  HIS A 147      -7.824  -1.959 -12.459  1.00 98.16           C  
ATOM   2340  HB2 HIS A 147      -8.442  -1.330 -11.818  1.00 98.16           H  
ATOM   2341  HB3 HIS A 147      -7.403  -2.735 -11.819  1.00 98.16           H  
ATOM   2342  O   HIS A 147      -9.304  -4.579 -12.250  1.00 98.16           O  
ATOM   2343  CG  HIS A 147      -6.679  -1.148 -13.013  1.00 98.16           C  
ATOM   2344  CD2 HIS A 147      -6.693   0.079 -13.624  1.00 98.16           C  
ATOM   2345  HD2 HIS A 147      -7.580   0.659 -13.830  1.00 98.16           H  
ATOM   2346  ND1 HIS A 147      -5.378  -1.548 -12.975  1.00 98.16           N  
ATOM   2347  HD1 HIS A 147      -5.071  -2.435 -12.603  1.00 98.16           H  
ATOM   2348  CE1 HIS A 147      -4.618  -0.596 -13.514  1.00 98.16           C  
ATOM   2349  HE1 HIS A 147      -3.540  -0.651 -13.556  1.00 98.16           H  
ATOM   2350  NE2 HIS A 147      -5.367   0.430 -13.946  1.00 98.16           N  
ATOM   2351  N   ASN A 148     -11.006  -3.375 -13.081  1.00 98.51           N  
ATOM   2352  H   ASN A 148     -11.290  -2.592 -13.653  1.00 98.51           H  
ATOM   2353  CA  ASN A 148     -12.057  -4.258 -12.588  1.00 98.51           C  
ATOM   2354  HA  ASN A 148     -12.001  -4.296 -11.500  1.00 98.51           H  
ATOM   2355  C   ASN A 148     -11.896  -5.688 -13.132  1.00 98.51           C  
ATOM   2356  CB  ASN A 148     -13.415  -3.674 -12.999  1.00 98.51           C  
ATOM   2357  HB2 ASN A 148     -13.487  -3.659 -14.086  1.00 98.51           H  
ATOM   2358  HB3 ASN A 148     -13.513  -2.651 -12.635  1.00 98.51           H  
ATOM   2359  O   ASN A 148     -11.658  -5.881 -14.323  1.00 98.51           O  
ATOM   2360  CG  ASN A 148     -14.551  -4.488 -12.425  1.00 98.51           C  
ATOM   2361  ND2 ASN A 148     -15.434  -5.012 -13.238  1.00 98.51           N  
ATOM   2362 HD21 ASN A 148     -15.350  -4.877 -14.236  1.00 98.51           H  
ATOM   2363 HD22 ASN A 148     -16.140  -5.590 -12.806  1.00 98.51           H  
ATOM   2364  OD1 ASN A 148     -14.631  -4.704 -11.234  1.00 98.51           O  
ATOM   2365  N   GLY A 149     -12.053  -6.689 -12.268  1.00 98.30           N  
ATOM   2366  H   GLY A 149     -12.285  -6.472 -11.309  1.00 98.30           H  
ATOM   2367  CA  GLY A 149     -11.935  -8.109 -12.604  1.00 98.30           C  
ATOM   2368  HA2 GLY A 149     -12.417  -8.293 -13.564  1.00 98.30           H  
ATOM   2369  HA3 GLY A 149     -12.457  -8.685 -11.840  1.00 98.30           H  
ATOM   2370  C   GLY A 149     -10.502  -8.644 -12.686  1.00 98.30           C  
ATOM   2371  O   GLY A 149     -10.318  -9.838 -12.923  1.00 98.30           O  
ATOM   2372  N   PHE A 150      -9.478  -7.810 -12.476  1.00 98.18           N  
ATOM   2373  H   PHE A 150      -9.669  -6.837 -12.286  1.00 98.18           H  
ATOM   2374  CA  PHE A 150      -8.085  -8.260 -12.484  1.00 98.18           C  
ATOM   2375  HA  PHE A 150      -8.021  -9.139 -13.126  1.00 98.18           H  
ATOM   2376  C   PHE A 150      -7.604  -8.701 -11.099  1.00 98.18           C  
ATOM   2377  CB  PHE A 150      -7.171  -7.207 -13.118  1.00 98.18           C  
ATOM   2378  HB2 PHE A 150      -7.341  -6.236 -12.653  1.00 98.18           H  
ATOM   2379  HB3 PHE A 150      -6.136  -7.481 -12.918  1.00 98.18           H  
ATOM   2380  O   PHE A 150      -8.007  -8.167 -10.065  1.00 98.18           O  
ATOM   2381  CG  PHE A 150      -7.352  -7.101 -14.621  1.00 98.18           C  
ATOM   2382  CD1 PHE A 150      -6.610  -7.931 -15.483  1.00 98.18           C  
ATOM   2383  HD1 PHE A 150      -5.881  -8.616 -15.074  1.00 98.18           H  
ATOM   2384  CD2 PHE A 150      -8.290  -6.206 -15.165  1.00 98.18           C  
ATOM   2385  HD2 PHE A 150      -8.896  -5.592 -14.516  1.00 98.18           H  
ATOM   2386  CE1 PHE A 150      -6.798  -7.857 -16.875  1.00 98.18           C  
ATOM   2387  HE1 PHE A 150      -6.224  -8.494 -17.532  1.00 98.18           H  
ATOM   2388  CE2 PHE A 150      -8.470  -6.119 -16.554  1.00 98.18           C  
ATOM   2389  HE2 PHE A 150      -9.190  -5.421 -16.956  1.00 98.18           H  
ATOM   2390  CZ  PHE A 150      -7.725  -6.945 -17.412  1.00 98.18           C  
ATOM   2391  HZ  PHE A 150      -7.871  -6.880 -18.480  1.00 98.18           H  
ATOM   2392  N   LYS A 151      -6.699  -9.686 -11.095  1.00 98.34           N  
ATOM   2393  H   LYS A 151      -6.393 -10.025 -11.995  1.00 98.34           H  
ATOM   2394  CA  LYS A 151      -6.066 -10.246  -9.893  1.00 98.34           C  
ATOM   2395  HA  LYS A 151      -6.826 -10.386  -9.123  1.00 98.34           H  
ATOM   2396  C   LYS A 151      -5.012  -9.290  -9.348  1.00 98.34           C  
ATOM   2397  CB  LYS A 151      -5.432 -11.606 -10.217  1.00 98.34           C  
ATOM   2398  HB2 LYS A 151      -4.751 -11.490 -11.060  1.00 98.34           H  
ATOM   2399  HB3 LYS A 151      -4.859 -11.952  -9.356  1.00 98.34           H  
ATOM   2400  O   LYS A 151      -4.249  -8.700 -10.116  1.00 98.34           O  
ATOM   2401  CG  LYS A 151      -6.502 -12.652 -10.553  1.00 98.34           C  
ATOM   2402  HG2 LYS A 151      -7.094 -12.851  -9.660  1.00 98.34           H  
ATOM   2403  HG3 LYS A 151      -7.165 -12.267 -11.329  1.00 98.34           H  
ATOM   2404  CD  LYS A 151      -5.887 -13.962 -11.051  1.00 98.34           C  
ATOM   2405  HD2 LYS A 151      -5.234 -14.378 -10.284  1.00 98.34           H  
ATOM   2406  HD3 LYS A 151      -5.314 -13.766 -11.958  1.00 98.34           H  
ATOM   2407  CE  LYS A 151      -7.043 -14.921 -11.352  1.00 98.34           C  
ATOM   2408  HE2 LYS A 151      -7.747 -14.415 -12.012  1.00 98.34           H  
ATOM   2409  HE3 LYS A 151      -7.575 -15.127 -10.423  1.00 98.34           H  
ATOM   2410  NZ  LYS A 151      -6.579 -16.182 -11.978  1.00 98.34           N  
ATOM   2411  HZ1 LYS A 151      -7.376 -16.780 -12.142  1.00 98.34           H  
ATOM   2412  HZ2 LYS A 151      -5.935 -16.663 -11.365  1.00 98.34           H  
ATOM   2413  HZ3 LYS A 151      -6.133 -15.988 -12.863  1.00 98.34           H  
ATOM   2414  N   PHE A 152      -4.901  -9.200  -8.025  1.00 98.54           N  
ATOM   2415  H   PHE A 152      -5.493  -9.763  -7.432  1.00 98.54           H  
ATOM   2416  CA  PHE A 152      -3.786  -8.481  -7.416  1.00 98.54           C  
ATOM   2417  HA  PHE A 152      -3.751  -7.478  -7.841  1.00 98.54           H  
ATOM   2418  C   PHE A 152      -2.479  -9.203  -7.739  1.00 98.54           C  
ATOM   2419  CB  PHE A 152      -3.984  -8.356  -5.905  1.00 98.54           C  
ATOM   2420  HB2 PHE A 152      -3.756  -9.307  -5.423  1.00 98.54           H  
ATOM   2421  HB3 PHE A 152      -5.032  -8.128  -5.708  1.00 98.54           H  
ATOM   2422  O   PHE A 152      -2.435 -10.432  -7.730  1.00 98.54           O  
ATOM   2423  CG  PHE A 152      -3.145  -7.252  -5.297  1.00 98.54           C  
ATOM   2424  CD1 PHE A 152      -1.887  -7.511  -4.723  1.00 98.54           C  
ATOM   2425  HD1 PHE A 152      -1.487  -8.514  -4.714  1.00 98.54           H  
ATOM   2426  CD2 PHE A 152      -3.633  -5.936  -5.328  1.00 98.54           C  
ATOM   2427  HD2 PHE A 152      -4.579  -5.731  -5.806  1.00 98.54           H  
ATOM   2428  CE1 PHE A 152      -1.147  -6.453  -4.163  1.00 98.54           C  
ATOM   2429  HE1 PHE A 152      -0.176  -6.642  -3.729  1.00 98.54           H  
ATOM   2430  CE2 PHE A 152      -2.910  -4.884  -4.752  1.00 98.54           C  
ATOM   2431  HE2 PHE A 152      -3.311  -3.881  -4.762  1.00 98.54           H  
ATOM   2432  CZ  PHE A 152      -1.664  -5.144  -4.166  1.00 98.54           C  
ATOM   2433  HZ  PHE A 152      -1.100  -4.331  -3.732  1.00 98.54           H  
ATOM   2434  N   SER A 153      -1.415  -8.466  -8.032  1.00 98.07           N  
ATOM   2435  H   SER A 153      -1.513  -7.462  -8.076  1.00 98.07           H  
ATOM   2436  CA  SER A 153      -0.109  -9.036  -8.367  1.00 98.07           C  
ATOM   2437  HA  SER A 153      -0.054 -10.072  -8.034  1.00 98.07           H  
ATOM   2438  C   SER A 153       1.006  -8.261  -7.681  1.00 98.07           C  
ATOM   2439  CB  SER A 153       0.110  -9.010  -9.878  1.00 98.07           C  
ATOM   2440  HB2 SER A 153       0.056  -7.976 -10.219  1.00 98.07           H  
ATOM   2441  HB3 SER A 153       1.101  -9.402 -10.107  1.00 98.07           H  
ATOM   2442  O   SER A 153       0.963  -7.035  -7.630  1.00 98.07           O  
ATOM   2443  OG  SER A 153      -0.868  -9.770 -10.559  1.00 98.07           O  
ATOM   2444  HG  SER A 153      -1.709  -9.315 -10.474  1.00 98.07           H  
ATOM   2445  N   THR A 154       2.014  -8.981  -7.199  1.00 97.47           N  
ATOM   2446  H   THR A 154       1.974  -9.983  -7.317  1.00 97.47           H  
ATOM   2447  CA  THR A 154       3.267  -8.457  -6.628  1.00 97.47           C  
ATOM   2448  HA  THR A 154       3.305  -7.373  -6.740  1.00 97.47           H  
ATOM   2449  C   THR A 154       4.450  -9.043  -7.394  1.00 97.47           C  
ATOM   2450  CB  THR A 154       3.390  -8.786  -5.133  1.00 97.47           C  
ATOM   2451  HB  THR A 154       4.368  -8.474  -4.767  1.00 97.47           H  
ATOM   2452  O   THR A 154       4.281  -9.957  -8.202  1.00 97.47           O  
ATOM   2453  CG2 THR A 154       2.313  -8.076  -4.318  1.00 97.47           C  
ATOM   2454 HG21 THR A 154       2.366  -7.004  -4.507  1.00 97.47           H  
ATOM   2455 HG22 THR A 154       1.326  -8.454  -4.583  1.00 97.47           H  
ATOM   2456 HG23 THR A 154       2.494  -8.252  -3.258  1.00 97.47           H  
ATOM   2457  OG1 THR A 154       3.234 -10.170  -4.937  1.00 97.47           O  
ATOM   2458  HG1 THR A 154       4.059 -10.498  -4.571  1.00 97.47           H  
ATOM   2459  N   TRP A 155       5.659  -8.519  -7.195  1.00 95.12           N  
ATOM   2460  H   TRP A 155       5.791  -7.801  -6.496  1.00 95.12           H  
ATOM   2461  CA  TRP A 155       6.828  -8.958  -7.968  1.00 95.12           C  
ATOM   2462  HA  TRP A 155       6.611  -8.823  -9.028  1.00 95.12           H  
ATOM   2463  C   TRP A 155       7.153 -10.456  -7.780  1.00 95.12           C  
ATOM   2464  CB  TRP A 155       8.015  -8.058  -7.609  1.00 95.12           C  
ATOM   2465  HB2 TRP A 155       7.756  -7.028  -7.852  1.00 95.12           H  
ATOM   2466  HB3 TRP A 155       8.864  -8.337  -8.233  1.00 95.12           H  
ATOM   2467  O   TRP A 155       7.643 -11.097  -8.712  1.00 95.12           O  
ATOM   2468  CG  TRP A 155       8.440  -8.121  -6.175  1.00 95.12           C  
ATOM   2469  CD1 TRP A 155       8.080  -7.259  -5.194  1.00 95.12           C  
ATOM   2470  HD1 TRP A 155       7.450  -6.390  -5.315  1.00 95.12           H  
ATOM   2471  CD2 TRP A 155       9.293  -9.120  -5.535  1.00 95.12           C  
ATOM   2472  CE2 TRP A 155       9.388  -8.810  -4.147  1.00 95.12           C  
ATOM   2473  CE3 TRP A 155       9.988 -10.263  -5.990  1.00 95.12           C  
ATOM   2474  HE3 TRP A 155       9.934 -10.532  -7.035  1.00 95.12           H  
ATOM   2475  NE1 TRP A 155       8.637  -7.665  -3.998  1.00 95.12           N  
ATOM   2476  HE1 TRP A 155       8.484  -7.182  -3.124  1.00 95.12           H  
ATOM   2477  CH2 TRP A 155      10.797 -10.733  -3.734  1.00 95.12           C  
ATOM   2478  HH2 TRP A 155      11.357 -11.355  -3.051  1.00 95.12           H  
ATOM   2479  CZ2 TRP A 155      10.131  -9.593  -3.254  1.00 95.12           C  
ATOM   2480  HZ2 TRP A 155      10.183  -9.329  -2.208  1.00 95.12           H  
ATOM   2481  CZ3 TRP A 155      10.729 -11.063  -5.099  1.00 95.12           C  
ATOM   2482  HZ3 TRP A 155      11.241 -11.943  -5.460  1.00 95.12           H  
ATOM   2483  N   ASP A 156       6.838 -11.027  -6.613  1.00 96.44           N  
ATOM   2484  H   ASP A 156       6.473 -10.443  -5.874  1.00 96.44           H  
ATOM   2485  CA  ASP A 156       6.998 -12.447  -6.269  1.00 96.44           C  
ATOM   2486  HA  ASP A 156       7.868 -12.835  -6.800  1.00 96.44           H  
ATOM   2487  C   ASP A 156       5.792 -13.318  -6.675  1.00 96.44           C  
ATOM   2488  CB  ASP A 156       7.282 -12.577  -4.760  1.00 96.44           C  
ATOM   2489  HB2 ASP A 156       8.138 -11.954  -4.498  1.00 96.44           H  
ATOM   2490  HB3 ASP A 156       7.545 -13.612  -4.544  1.00 96.44           H  
ATOM   2491  O   ASP A 156       5.929 -14.536  -6.805  1.00 96.44           O  
ATOM   2492  CG  ASP A 156       6.090 -12.162  -3.891  1.00 96.44           C  
ATOM   2493  OD1 ASP A 156       5.533 -11.065  -4.137  1.00 96.44           O  
ATOM   2494  OD2 ASP A 156       5.675 -12.939  -3.005  1.00 96.44           O  
ATOM   2495  N   LYS A 157       4.622 -12.711  -6.926  1.00 95.53           N  
ATOM   2496  H   LYS A 157       4.595 -11.708  -6.814  1.00 95.53           H  
ATOM   2497  CA  LYS A 157       3.397 -13.377  -7.407  1.00 95.53           C  
ATOM   2498  HA  LYS A 157       3.667 -14.337  -7.848  1.00 95.53           H  
ATOM   2499  C   LYS A 157       2.721 -12.560  -8.509  1.00 95.53           C  
ATOM   2500  CB  LYS A 157       2.430 -13.652  -6.247  1.00 95.53           C  
ATOM   2501  HB2 LYS A 157       2.165 -12.714  -5.759  1.00 95.53           H  
ATOM   2502  HB3 LYS A 157       1.523 -14.090  -6.664  1.00 95.53           H  
ATOM   2503  O   LYS A 157       1.737 -11.856  -8.277  1.00 95.53           O  
ATOM   2504  CG  LYS A 157       3.010 -14.617  -5.206  1.00 95.53           C  
ATOM   2505  HG2 LYS A 157       3.732 -14.080  -4.590  1.00 95.53           H  
ATOM   2506  HG3 LYS A 157       3.512 -15.448  -5.701  1.00 95.53           H  
ATOM   2507  CD  LYS A 157       1.883 -15.168  -4.332  1.00 95.53           C  
ATOM   2508  HD2 LYS A 157       1.307 -15.894  -4.906  1.00 95.53           H  
ATOM   2509  HD3 LYS A 157       1.225 -14.345  -4.054  1.00 95.53           H  
ATOM   2510  CE  LYS A 157       2.459 -15.822  -3.078  1.00 95.53           C  
ATOM   2511  HE2 LYS A 157       3.034 -16.701  -3.366  1.00 95.53           H  
ATOM   2512  HE3 LYS A 157       3.148 -15.113  -2.618  1.00 95.53           H  
ATOM   2513  NZ  LYS A 157       1.376 -16.172  -2.127  1.00 95.53           N  
ATOM   2514  HZ1 LYS A 157       0.868 -15.334  -1.887  1.00 95.53           H  
ATOM   2515  HZ2 LYS A 157       1.767 -16.561  -1.281  1.00 95.53           H  
ATOM   2516  HZ3 LYS A 157       0.733 -16.832  -2.540  1.00 95.53           H  
ATOM   2517  N   ASP A 158       3.272 -12.656  -9.716  1.00 89.77           N  
ATOM   2518  H   ASP A 158       4.096 -13.232  -9.813  1.00 89.77           H  
ATOM   2519  CA  ASP A 158       2.790 -11.924 -10.890  1.00 89.77           C  
ATOM   2520  HA  ASP A 158       2.336 -10.994 -10.548  1.00 89.77           H  
ATOM   2521  C   ASP A 158       1.725 -12.728 -11.655  1.00 89.77           C  
ATOM   2522  CB  ASP A 158       3.982 -11.533 -11.783  1.00 89.77           C  
ATOM   2523  HB2 ASP A 158       4.776 -11.141 -11.146  1.00 89.77           H  
ATOM   2524  HB3 ASP A 158       4.369 -12.416 -12.291  1.00 89.77           H  
ATOM   2525  O   ASP A 158       2.016 -13.800 -12.188  1.00 89.77           O  
ATOM   2526  CG  ASP A 158       3.637 -10.457 -12.823  1.00 89.77           C  
ATOM   2527  OD1 ASP A 158       2.440 -10.271 -13.148  1.00 89.77           O  
ATOM   2528  OD2 ASP A 158       4.582  -9.772 -13.276  1.00 89.77           O  
ATOM   2529  N   HIS A 159       0.499 -12.203 -11.739  1.00 91.06           N  
ATOM   2530  H   HIS A 159       0.309 -11.335 -11.260  1.00 91.06           H  
ATOM   2531  CA  HIS A 159      -0.609 -12.805 -12.490  1.00 91.06           C  
ATOM   2532  HA  HIS A 159      -0.345 -13.838 -12.718  1.00 91.06           H  
ATOM   2533  C   HIS A 159      -0.857 -12.123 -13.854  1.00 91.06           C  
ATOM   2534  CB  HIS A 159      -1.872 -12.845 -11.613  1.00 91.06           C  
ATOM   2535  HB2 HIS A 159      -2.633 -13.439 -12.120  1.00 91.06           H  
ATOM   2536  HB3 HIS A 159      -2.261 -11.832 -11.512  1.00 91.06           H  
ATOM   2537  O   HIS A 159      -1.871 -12.391 -14.494  1.00 91.06           O  
ATOM   2538  CG  HIS A 159      -1.661 -13.423 -10.233  1.00 91.06           C  
ATOM   2539  CD2 HIS A 159      -1.289 -14.702  -9.913  1.00 91.06           C  
ATOM   2540  HD2 HIS A 159      -1.088 -15.493 -10.619  1.00 91.06           H  
ATOM   2541  ND1 HIS A 159      -1.768 -12.738  -9.049  1.00 91.06           N  
ATOM   2542  HD1 HIS A 159      -1.946 -11.751  -8.929  1.00 91.06           H  
ATOM   2543  CE1 HIS A 159      -1.458 -13.567  -8.046  1.00 91.06           C  
ATOM   2544  HE1 HIS A 159      -1.410 -13.275  -7.008  1.00 91.06           H  
ATOM   2545  NE2 HIS A 159      -1.195 -14.799  -8.517  1.00 91.06           N  
ATOM   2546  N   THR A 160       0.059 -11.253 -14.302  1.00 81.88           N  
ATOM   2547  H   THR A 160       0.856 -11.084 -13.705  1.00 81.88           H  
ATOM   2548  CA  THR A 160      -0.038 -10.409 -15.518  1.00 81.88           C  
ATOM   2549  HA  THR A 160      -0.926 -10.699 -16.079  1.00 81.88           H  
ATOM   2550  C   THR A 160       1.143 -10.566 -16.482  1.00 81.88           C  
ATOM   2551  CB  THR A 160      -0.192  -8.934 -15.146  1.00 81.88           C  
ATOM   2552  HB  THR A 160      -0.299  -8.350 -16.060  1.00 81.88           H  
ATOM   2553  O   THR A 160       1.415  -9.704 -17.317  1.00 81.88           O  
ATOM   2554  CG2 THR A 160      -1.448  -8.723 -14.316  1.00 81.88           C  
ATOM   2555 HG21 THR A 160      -1.813  -7.722 -14.551  1.00 81.88           H  
ATOM   2556 HG22 THR A 160      -2.228  -9.425 -14.610  1.00 81.88           H  
ATOM   2557 HG23 THR A 160      -1.243  -8.826 -13.251  1.00 81.88           H  
ATOM   2558  OG1 THR A 160       0.936  -8.462 -14.429  1.00 81.88           O  
ATOM   2559  HG1 THR A 160       1.338  -9.180 -13.934  1.00 81.88           H  
ATOM   2560  N   ASN A 161       1.868 -11.679 -16.363  1.00 82.67           N  
ATOM   2561  H   ASN A 161       1.552 -12.331 -15.660  1.00 82.67           H  
ATOM   2562  CA  ASN A 161       3.131 -12.015 -17.033  1.00 82.67           C  
ATOM   2563  HA  ASN A 161       3.347 -13.048 -16.762  1.00 82.67           H  
ATOM   2564  C   ASN A 161       4.363 -11.226 -16.559  1.00 82.67           C  
ATOM   2565  CB  ASN A 161       2.982 -11.995 -18.571  1.00 82.67           C  
ATOM   2566  HB2 ASN A 161       3.936 -12.277 -19.016  1.00 82.67           H  
ATOM   2567  HB3 ASN A 161       2.743 -10.991 -18.921  1.00 82.67           H  
ATOM   2568  O   ASN A 161       5.366 -11.855 -16.214  1.00 82.67           O  
ATOM   2569  CG  ASN A 161       1.947 -12.975 -19.086  1.00 82.67           C  
ATOM   2570  ND2 ASN A 161       1.280 -12.661 -20.172  1.00 82.67           N  
ATOM   2571 HD21 ASN A 161       1.387 -11.750 -20.595  1.00 82.67           H  
ATOM   2572 HD22 ASN A 161       0.585 -13.330 -20.471  1.00 82.67           H  
ATOM   2573  OD1 ASN A 161       1.747 -14.046 -18.545  1.00 82.67           O  
ATOM   2574  N   ILE A 162       4.337  -9.887 -16.581  1.00 94.15           N  
ATOM   2575  H   ILE A 162       3.476  -9.439 -16.861  1.00 94.15           H  
ATOM   2576  CA  ILE A 162       5.543  -9.082 -16.291  1.00 94.15           C  
ATOM   2577  HA  ILE A 162       6.175  -9.670 -15.625  1.00 94.15           H  
ATOM   2578  C   ILE A 162       5.297  -7.773 -15.535  1.00 94.15           C  
ATOM   2579  CB  ILE A 162       6.327  -8.838 -17.607  1.00 94.15           C  
ATOM   2580  HB  ILE A 162       6.335  -9.781 -18.153  1.00 94.15           H  
ATOM   2581  O   ILE A 162       6.262  -7.140 -15.106  1.00 94.15           O  
ATOM   2582  CG1 ILE A 162       7.804  -8.465 -17.338  1.00 94.15           C  
ATOM   2583 HG12 ILE A 162       7.874  -7.441 -16.972  1.00 94.15           H  
ATOM   2584 HG13 ILE A 162       8.201  -9.129 -16.570  1.00 94.15           H  
ATOM   2585  CG2 ILE A 162       5.630  -7.789 -18.497  1.00 94.15           C  
ATOM   2586 HG21 ILE A 162       5.705  -6.797 -18.052  1.00 94.15           H  
ATOM   2587 HG22 ILE A 162       6.089  -7.774 -19.486  1.00 94.15           H  
ATOM   2588 HG23 ILE A 162       4.577  -8.044 -18.620  1.00 94.15           H  
ATOM   2589  CD1 ILE A 162       8.706  -8.586 -18.571  1.00 94.15           C  
ATOM   2590 HD11 ILE A 162       8.404  -7.870 -19.336  1.00 94.15           H  
ATOM   2591 HD12 ILE A 162       9.737  -8.377 -18.285  1.00 94.15           H  
ATOM   2592 HD13 ILE A 162       8.649  -9.597 -18.975  1.00 94.15           H  
ATOM   2593  N   CYS A 163       4.055  -7.308 -15.394  1.00 96.12           N  
ATOM   2594  H   CYS A 163       3.265  -7.885 -15.644  1.00 96.12           H  
ATOM   2595  CA  CYS A 163       3.809  -5.952 -14.902  1.00 96.12           C  
ATOM   2596  HA  CYS A 163       4.362  -5.251 -15.527  1.00 96.12           H  
ATOM   2597  C   CYS A 163       4.300  -5.769 -13.468  1.00 96.12           C  
ATOM   2598  CB  CYS A 163       2.325  -5.619 -15.014  1.00 96.12           C  
ATOM   2599  HB2 CYS A 163       1.758  -6.259 -14.339  1.00 96.12           H  
ATOM   2600  HB3 CYS A 163       2.167  -4.594 -14.679  1.00 96.12           H  
ATOM   2601  O   CYS A 163       5.018  -4.809 -13.186  1.00 96.12           O  
ATOM   2602  SG  CYS A 163       1.686  -5.798 -16.694  1.00 96.12           S  
ATOM   2603  N   ALA A 164       3.996  -6.716 -12.581  1.00 94.33           N  
ATOM   2604  H   ALA A 164       3.511  -7.547 -12.886  1.00 94.33           H  
ATOM   2605  CA  ALA A 164       4.408  -6.610 -11.188  1.00 94.33           C  
ATOM   2606  HA  ALA A 164       4.144  -5.617 -10.824  1.00 94.33           H  
ATOM   2607  C   ALA A 164       5.931  -6.761 -11.032  1.00 94.33           C  
ATOM   2608  CB  ALA A 164       3.616  -7.627 -10.374  1.00 94.33           C  
ATOM   2609  HB1 ALA A 164       3.750  -7.400  -9.317  1.00 94.33           H  
ATOM   2610  HB2 ALA A 164       3.961  -8.639 -10.587  1.00 94.33           H  
ATOM   2611  HB3 ALA A 164       2.555  -7.544 -10.609  1.00 94.33           H  
ATOM   2612  O   ALA A 164       6.539  -6.064 -10.224  1.00 94.33           O  
ATOM   2613  N   LYS A 165       6.579  -7.588 -11.866  1.00 94.15           N  
ATOM   2614  H   LYS A 165       6.022  -8.162 -12.483  1.00 94.15           H  
ATOM   2615  CA  LYS A 165       8.052  -7.678 -11.924  1.00 94.15           C  
ATOM   2616  HA  LYS A 165       8.445  -7.790 -10.914  1.00 94.15           H  
ATOM   2617  C   LYS A 165       8.711  -6.423 -12.495  1.00 94.15           C  
ATOM   2618  CB  LYS A 165       8.464  -8.891 -12.761  1.00 94.15           C  
ATOM   2619  HB2 LYS A 165       9.538  -8.851 -12.941  1.00 94.15           H  
ATOM   2620  HB3 LYS A 165       7.949  -8.866 -13.721  1.00 94.15           H  
ATOM   2621  O   LYS A 165       9.823  -6.083 -12.108  1.00 94.15           O  
ATOM   2622  CG  LYS A 165       8.142 -10.195 -12.030  1.00 94.15           C  
ATOM   2623  HG2 LYS A 165       8.700 -10.229 -11.095  1.00 94.15           H  
ATOM   2624  HG3 LYS A 165       7.075 -10.245 -11.810  1.00 94.15           H  
ATOM   2625  CD  LYS A 165       8.530 -11.392 -12.899  1.00 94.15           C  
ATOM   2626  HD2 LYS A 165       9.597 -11.355 -13.118  1.00 94.15           H  
ATOM   2627  HD3 LYS A 165       7.960 -11.355 -13.827  1.00 94.15           H  
ATOM   2628  CE  LYS A 165       8.193 -12.670 -12.132  1.00 94.15           C  
ATOM   2629  HE2 LYS A 165       8.773 -12.691 -11.210  1.00 94.15           H  
ATOM   2630  HE3 LYS A 165       7.140 -12.630 -11.852  1.00 94.15           H  
ATOM   2631  NZ  LYS A 165       8.458 -13.872 -12.957  1.00 94.15           N  
ATOM   2632  HZ1 LYS A 165       7.891 -13.838 -13.792  1.00 94.15           H  
ATOM   2633  HZ2 LYS A 165       9.433 -13.918 -13.214  1.00 94.15           H  
ATOM   2634  HZ3 LYS A 165       8.211 -14.702 -12.438  1.00 94.15           H  
ATOM   2635  N   ARG A 166       8.046  -5.736 -13.424  1.00 95.30           N  
ATOM   2636  H   ARG A 166       7.168  -6.122 -13.742  1.00 95.30           H  
ATOM   2637  CA  ARG A 166       8.549  -4.511 -14.052  1.00 95.30           C  
ATOM   2638  HA  ARG A 166       9.609  -4.639 -14.268  1.00 95.30           H  
ATOM   2639  C   ARG A 166       8.448  -3.317 -13.113  1.00 95.30           C  
ATOM   2640  CB  ARG A 166       7.793  -4.279 -15.366  1.00 95.30           C  
ATOM   2641  HB2 ARG A 166       7.968  -5.132 -16.022  1.00 95.30           H  
ATOM   2642  HB3 ARG A 166       6.723  -4.208 -15.169  1.00 95.30           H  
ATOM   2643  O   ARG A 166       9.426  -2.587 -12.963  1.00 95.30           O  
ATOM   2644  CG  ARG A 166       8.253  -2.999 -16.071  1.00 95.30           C  
ATOM   2645  HG2 ARG A 166       9.334  -3.029 -16.210  1.00 95.30           H  
ATOM   2646  HG3 ARG A 166       7.990  -2.127 -15.472  1.00 95.30           H  
ATOM   2647  CD  ARG A 166       7.570  -2.888 -17.431  1.00 95.30           C  
ATOM   2648  HD2 ARG A 166       6.491  -2.843 -17.282  1.00 95.30           H  
ATOM   2649  HD3 ARG A 166       7.814  -3.777 -18.014  1.00 95.30           H  
ATOM   2650  NE  ARG A 166       8.020  -1.678 -18.137  1.00 95.30           N  
ATOM   2651  HE  ARG A 166       8.377  -0.935 -17.553  1.00 95.30           H  
ATOM   2652  NH1 ARG A 166       7.459  -2.346 -20.261  1.00 95.30           N  
ATOM   2653 HH11 ARG A 166       7.384  -2.159 -21.250  1.00 95.30           H  
ATOM   2654 HH12 ARG A 166       7.083  -3.200 -19.873  1.00 95.30           H  
ATOM   2655  NH2 ARG A 166       8.361  -0.329 -19.931  1.00 95.30           N  
ATOM   2656 HH21 ARG A 166       8.681   0.392 -19.300  1.00 95.30           H  
ATOM   2657 HH22 ARG A 166       8.267  -0.146 -20.919  1.00 95.30           H  
ATOM   2658  CZ  ARG A 166       7.947  -1.460 -19.436  1.00 95.30           C  
ATOM   2659  N   TYR A 167       7.275  -3.117 -12.517  1.00 94.82           N  
ATOM   2660  H   TYR A 167       6.518  -3.751 -12.729  1.00 94.82           H  
ATOM   2661  CA  TYR A 167       6.972  -1.956 -11.679  1.00 94.82           C  
ATOM   2662  HA  TYR A 167       7.628  -1.134 -11.968  1.00 94.82           H  
ATOM   2663  C   TYR A 167       7.240  -2.190 -10.198  1.00 94.82           C  
ATOM   2664  CB  TYR A 167       5.531  -1.497 -11.921  1.00 94.82           C  
ATOM   2665  HB2 TYR A 167       5.318  -0.630 -11.296  1.00 94.82           H  
ATOM   2666  HB3 TYR A 167       4.847  -2.295 -11.630  1.00 94.82           H  
ATOM   2667  O   TYR A 167       7.152  -1.243  -9.435  1.00 94.82           O  
ATOM   2668  CG  TYR A 167       5.288  -1.111 -13.361  1.00 94.82           C  
ATOM   2669  CD1 TYR A 167       5.977  -0.016 -13.914  1.00 94.82           C  
ATOM   2670  HD1 TYR A 167       6.625   0.585 -13.293  1.00 94.82           H  
ATOM   2671  CD2 TYR A 167       4.427  -1.881 -14.161  1.00 94.82           C  
ATOM   2672  HD2 TYR A 167       3.885  -2.707 -13.727  1.00 94.82           H  
ATOM   2673  CE1 TYR A 167       5.798   0.321 -15.265  1.00 94.82           C  
ATOM   2674  HE1 TYR A 167       6.334   1.169 -15.663  1.00 94.82           H  
ATOM   2675  CE2 TYR A 167       4.272  -1.562 -15.519  1.00 94.82           C  
ATOM   2676  HE2 TYR A 167       3.635  -2.160 -16.154  1.00 94.82           H  
ATOM   2677  OH  TYR A 167       4.714  -0.117 -17.369  1.00 94.82           O  
ATOM   2678  HH  TYR A 167       4.971   0.796 -17.519  1.00 94.82           H  
ATOM   2679  CZ  TYR A 167       4.921  -0.441 -16.065  1.00 94.82           C  
ATOM   2680  N   LEU A 168       7.585  -3.416  -9.793  1.00 94.18           N  
ATOM   2681  H   LEU A 168       7.523  -4.172 -10.461  1.00 94.18           H  
ATOM   2682  CA  LEU A 168       8.078  -3.774  -8.459  1.00 94.18           C  
ATOM   2683  HA  LEU A 168       8.120  -4.863  -8.422  1.00 94.18           H  
ATOM   2684  C   LEU A 168       7.151  -3.395  -7.287  1.00 94.18           C  
ATOM   2685  CB  LEU A 168       9.518  -3.252  -8.294  1.00 94.18           C  
ATOM   2686  HB2 LEU A 168       9.873  -3.530  -7.302  1.00 94.18           H  
ATOM   2687  HB3 LEU A 168       9.492  -2.164  -8.359  1.00 94.18           H  
ATOM   2688  O   LEU A 168       7.571  -3.423  -6.138  1.00 94.18           O  
ATOM   2689  CG  LEU A 168      10.553  -3.773  -9.300  1.00 94.18           C  
ATOM   2690  HG  LEU A 168      10.237  -3.543 -10.317  1.00 94.18           H  
ATOM   2691  CD1 LEU A 168      11.892  -3.079  -9.040  1.00 94.18           C  
ATOM   2692 HD11 LEU A 168      12.631  -3.427  -9.762  1.00 94.18           H  
ATOM   2693 HD12 LEU A 168      11.767  -2.001  -9.143  1.00 94.18           H  
ATOM   2694 HD13 LEU A 168      12.237  -3.305  -8.031  1.00 94.18           H  
ATOM   2695  CD2 LEU A 168      10.760  -5.282  -9.164  1.00 94.18           C  
ATOM   2696 HD21 LEU A 168      11.048  -5.534  -8.143  1.00 94.18           H  
ATOM   2697 HD22 LEU A 168       9.841  -5.810  -9.419  1.00 94.18           H  
ATOM   2698 HD23 LEU A 168      11.539  -5.609  -9.853  1.00 94.18           H  
ATOM   2699  N   THR A 169       5.882  -3.095  -7.556  1.00 95.93           N  
ATOM   2700  H   THR A 169       5.601  -3.101  -8.527  1.00 95.93           H  
ATOM   2701  CA  THR A 169       4.862  -2.749  -6.558  1.00 95.93           C  
ATOM   2702  HA  THR A 169       5.239  -2.992  -5.565  1.00 95.93           H  
ATOM   2703  C   THR A 169       3.595  -3.572  -6.772  1.00 95.93           C  
ATOM   2704  CB  THR A 169       4.585  -1.237  -6.560  1.00 95.93           C  
ATOM   2705  HB  THR A 169       5.533  -0.710  -6.462  1.00 95.93           H  
ATOM   2706  O   THR A 169       3.371  -4.125  -7.855  1.00 95.93           O  
ATOM   2707  CG2 THR A 169       3.861  -0.726  -7.804  1.00 95.93           C  
ATOM   2708 HG21 THR A 169       4.406  -1.024  -8.699  1.00 95.93           H  
ATOM   2709 HG22 THR A 169       3.818   0.363  -7.775  1.00 95.93           H  
ATOM   2710 HG23 THR A 169       2.843  -1.115  -7.836  1.00 95.93           H  
ATOM   2711  OG1 THR A 169       3.773  -0.900  -5.467  1.00 95.93           O  
ATOM   2712  HG1 THR A 169       3.851   0.051  -5.359  1.00 95.93           H  
ATOM   2713  N   GLY A 170       2.769  -3.663  -5.735  1.00 97.45           N  
ATOM   2714  H   GLY A 170       2.993  -3.119  -4.915  1.00 97.45           H  
ATOM   2715  CA  GLY A 170       1.517  -4.407  -5.740  1.00 97.45           C  
ATOM   2716  HA2 GLY A 170       1.676  -5.347  -6.268  1.00 97.45           H  
ATOM   2717  HA3 GLY A 170       1.230  -4.647  -4.716  1.00 97.45           H  
ATOM   2718  C   GLY A 170       0.373  -3.629  -6.383  1.00 97.45           C  
ATOM   2719  O   GLY A 170       0.096  -2.497  -5.979  1.00 97.45           O  
ATOM   2720  N   TRP A 171      -0.317  -4.237  -7.351  1.00 98.14           N  
ATOM   2721  H   TRP A 171      -0.039  -5.166  -7.633  1.00 98.14           H  
ATOM   2722  CA  TRP A 171      -1.520  -3.657  -7.956  1.00 98.14           C  
ATOM   2723  HA  TRP A 171      -2.122  -3.218  -7.161  1.00 98.14           H  
ATOM   2724  C   TRP A 171      -2.388  -4.697  -8.675  1.00 98.14           C  
ATOM   2725  CB  TRP A 171      -1.120  -2.547  -8.942  1.00 98.14           C  
ATOM   2726  HB2 TRP A 171      -0.831  -3.006  -9.888  1.00 98.14           H  
ATOM   2727  HB3 TRP A 171      -0.259  -1.999  -8.561  1.00 98.14           H  
ATOM   2728  O   TRP A 171      -1.942  -5.805  -8.979  1.00 98.14           O  
ATOM   2729  CG  TRP A 171      -2.195  -1.547  -9.206  1.00 98.14           C  
ATOM   2730  CD1 TRP A 171      -2.768  -1.300 -10.403  1.00 98.14           C  
ATOM   2731  HD1 TRP A 171      -2.500  -1.791 -11.327  1.00 98.14           H  
ATOM   2732  CD2 TRP A 171      -2.835  -0.642  -8.259  1.00 98.14           C  
ATOM   2733  CE2 TRP A 171      -3.787   0.148  -8.965  1.00 98.14           C  
ATOM   2734  CE3 TRP A 171      -2.700  -0.403  -6.876  1.00 98.14           C  
ATOM   2735  HE3 TRP A 171      -1.986  -0.985  -6.312  1.00 98.14           H  
ATOM   2736  NE1 TRP A 171      -3.724  -0.316 -10.258  1.00 98.14           N  
ATOM   2737  HE1 TRP A 171      -4.172   0.131 -11.045  1.00 98.14           H  
ATOM   2738  CH2 TRP A 171      -4.413   1.331  -6.954  1.00 98.14           C  
ATOM   2739  HH2 TRP A 171      -5.030   2.055  -6.442  1.00 98.14           H  
ATOM   2740  CZ2 TRP A 171      -4.546   1.144  -8.338  1.00 98.14           C  
ATOM   2741  HZ2 TRP A 171      -5.256   1.729  -8.902  1.00 98.14           H  
ATOM   2742  CZ3 TRP A 171      -3.487   0.565  -6.226  1.00 98.14           C  
ATOM   2743  HZ3 TRP A 171      -3.385   0.719  -5.161  1.00 98.14           H  
ATOM   2744  N   TRP A 172      -3.621  -4.316  -9.010  1.00 98.26           N  
ATOM   2745  H   TRP A 172      -3.926  -3.398  -8.721  1.00 98.26           H  
ATOM   2746  CA  TRP A 172      -4.504  -5.061  -9.914  1.00 98.26           C  
ATOM   2747  HA  TRP A 172      -4.370  -6.131  -9.759  1.00 98.26           H  
ATOM   2748  C   TRP A 172      -4.151  -4.761 -11.373  1.00 98.26           C  
ATOM   2749  CB  TRP A 172      -5.964  -4.721  -9.601  1.00 98.26           C  
ATOM   2750  HB2 TRP A 172      -6.141  -3.664  -9.798  1.00 98.26           H  
ATOM   2751  HB3 TRP A 172      -6.611  -5.294 -10.265  1.00 98.26           H  
ATOM   2752  O   TRP A 172      -4.872  -4.047 -12.062  1.00 98.26           O  
ATOM   2753  CG  TRP A 172      -6.365  -5.004  -8.195  1.00 98.26           C  
ATOM   2754  CD1 TRP A 172      -6.733  -6.211  -7.715  1.00 98.26           C  
ATOM   2755  HD1 TRP A 172      -6.807  -7.116  -8.299  1.00 98.26           H  
ATOM   2756  CD2 TRP A 172      -6.440  -4.081  -7.069  1.00 98.26           C  
ATOM   2757  CE2 TRP A 172      -6.883  -4.811  -5.926  1.00 98.26           C  
ATOM   2758  CE3 TRP A 172      -6.149  -2.711  -6.892  1.00 98.26           C  
ATOM   2759  HE3 TRP A 172      -5.813  -2.127  -7.736  1.00 98.26           H  
ATOM   2760  NE1 TRP A 172      -7.074  -6.095  -6.386  1.00 98.26           N  
ATOM   2761  HE1 TRP A 172      -7.447  -6.869  -5.855  1.00 98.26           H  
ATOM   2762  CH2 TRP A 172      -6.727  -2.849  -4.523  1.00 98.26           C  
ATOM   2763  HH2 TRP A 172      -6.850  -2.378  -3.559  1.00 98.26           H  
ATOM   2764  CZ2 TRP A 172      -6.981  -4.221  -4.661  1.00 98.26           C  
ATOM   2765  HZ2 TRP A 172      -7.223  -4.819  -3.796  1.00 98.26           H  
ATOM   2766  CZ3 TRP A 172      -6.303  -2.097  -5.634  1.00 98.26           C  
ATOM   2767  HZ3 TRP A 172      -6.086  -1.045  -5.521  1.00 98.26           H  
ATOM   2768  N   TYR A 173      -2.988  -5.205 -11.843  1.00 97.25           N  
ATOM   2769  H   TYR A 173      -2.407  -5.770 -11.241  1.00 97.25           H  
ATOM   2770  CA  TYR A 173      -2.543  -4.907 -13.207  1.00 97.25           C  
ATOM   2771  HA  TYR A 173      -2.614  -3.830 -13.355  1.00 97.25           H  
ATOM   2772  C   TYR A 173      -3.440  -5.573 -14.269  1.00 97.25           C  
ATOM   2773  CB  TYR A 173      -1.069  -5.297 -13.377  1.00 97.25           C  
ATOM   2774  HB2 TYR A 173      -0.775  -5.139 -14.415  1.00 97.25           H  
ATOM   2775  HB3 TYR A 173      -0.962  -6.359 -13.158  1.00 97.25           H  
ATOM   2776  O   TYR A 173      -3.927  -6.683 -14.078  1.00 97.25           O  
ATOM   2777  CG  TYR A 173      -0.104  -4.553 -12.482  1.00 97.25           C  
ATOM   2778  CD1 TYR A 173       0.225  -3.210 -12.737  1.00 97.25           C  
ATOM   2779  HD1 TYR A 173      -0.228  -2.698 -13.573  1.00 97.25           H  
ATOM   2780  CD2 TYR A 173       0.475  -5.221 -11.391  1.00 97.25           C  
ATOM   2781  HD2 TYR A 173       0.212  -6.251 -11.198  1.00 97.25           H  
ATOM   2782  CE1 TYR A 173       1.135  -2.539 -11.896  1.00 97.25           C  
ATOM   2783  HE1 TYR A 173       1.393  -1.503 -12.055  1.00 97.25           H  
ATOM   2784  CE2 TYR A 173       1.381  -4.561 -10.546  1.00 97.25           C  
ATOM   2785  HE2 TYR A 173       1.808  -5.074  -9.696  1.00 97.25           H  
ATOM   2786  OH  TYR A 173       2.587  -2.579  -9.993  1.00 97.25           O  
ATOM   2787  HH  TYR A 173       2.850  -3.140  -9.260  1.00 97.25           H  
ATOM   2788  CZ  TYR A 173       1.714  -3.218 -10.803  1.00 97.25           C  
ATOM   2789  N   GLN A 174      -3.601  -4.900 -15.410  1.00 92.10           N  
ATOM   2790  H   GLN A 174      -3.158  -3.994 -15.469  1.00 92.10           H  
ATOM   2791  CA  GLN A 174      -4.149  -5.471 -16.643  1.00 92.10           C  
ATOM   2792  HA  GLN A 174      -4.662  -6.398 -16.388  1.00 92.10           H  
ATOM   2793  C   GLN A 174      -3.014  -5.895 -17.593  1.00 92.10           C  
ATOM   2794  CB  GLN A 174      -5.216  -4.554 -17.277  1.00 92.10           C  
ATOM   2795  HB2 GLN A 174      -5.454  -4.965 -18.259  1.00 92.10           H  
ATOM   2796  HB3 GLN A 174      -6.121  -4.612 -16.672  1.00 92.10           H  
ATOM   2797  O   GLN A 174      -2.540  -7.023 -17.535  1.00 92.10           O  
ATOM   2798  CG  GLN A 174      -4.854  -3.058 -17.416  1.00 92.10           C  
ATOM   2799  HG2 GLN A 174      -5.085  -2.555 -16.477  1.00 92.10           H  
ATOM   2800  HG3 GLN A 174      -3.787  -2.924 -17.594  1.00 92.10           H  
ATOM   2801  CD  GLN A 174      -5.614  -2.352 -18.539  1.00 92.10           C  
ATOM   2802  NE2 GLN A 174      -5.165  -1.195 -18.974  1.00 92.10           N  
ATOM   2803 HE21 GLN A 174      -5.730  -0.780 -19.701  1.00 92.10           H  
ATOM   2804 HE22 GLN A 174      -4.425  -0.699 -18.499  1.00 92.10           H  
ATOM   2805  OE1 GLN A 174      -6.591  -2.818 -19.090  1.00 92.10           O  
ATOM   2806  N   SER A 175      -2.532  -4.978 -18.441  1.00 90.69           N  
ATOM   2807  H   SER A 175      -3.034  -4.104 -18.498  1.00 90.69           H  
ATOM   2808  CA  SER A 175      -1.334  -5.129 -19.281  1.00 90.69           C  
ATOM   2809  HA  SER A 175      -0.565  -5.652 -18.712  1.00 90.69           H  
ATOM   2810  C   SER A 175      -0.773  -3.751 -19.706  1.00 90.69           C  
ATOM   2811  CB  SER A 175      -1.672  -6.006 -20.495  1.00 90.69           C  
ATOM   2812  HB2 SER A 175      -2.478  -5.550 -21.070  1.00 90.69           H  
ATOM   2813  HB3 SER A 175      -1.996  -6.989 -20.154  1.00 90.69           H  
ATOM   2814  O   SER A 175      -0.801  -3.388 -20.877  1.00 90.69           O  
ATOM   2815  OG  SER A 175      -0.532  -6.157 -21.315  1.00 90.69           O  
ATOM   2816  HG  SER A 175      -0.378  -5.301 -21.723  1.00 90.69           H  
ATOM   2817  N   CYS A 176      -0.292  -2.886 -18.810  1.00 94.96           N  
ATOM   2818  H   CYS A 176       0.038  -2.017 -19.204  1.00 94.96           H  
ATOM   2819  CA  CYS A 176      -0.100  -3.108 -17.377  1.00 94.96           C  
ATOM   2820  HA  CYS A 176      -0.339  -4.140 -17.122  1.00 94.96           H  
ATOM   2821  C   CYS A 176      -1.023  -2.258 -16.509  1.00 94.96           C  
ATOM   2822  CB  CYS A 176       1.368  -2.873 -17.031  1.00 94.96           C  
ATOM   2823  HB2 CYS A 176       1.459  -2.835 -15.946  1.00 94.96           H  
ATOM   2824  HB3 CYS A 176       1.693  -1.912 -17.431  1.00 94.96           H  
ATOM   2825  O   CYS A 176      -1.742  -2.813 -15.684  1.00 94.96           O  
ATOM   2826  SG  CYS A 176       2.470  -4.177 -17.632  1.00 94.96           S  
ATOM   2827  N   HIS A 177      -1.056  -0.938 -16.681  1.00 96.39           N  
ATOM   2828  H   HIS A 177      -0.439  -0.480 -17.338  1.00 96.39           H  
ATOM   2829  CA  HIS A 177      -1.943  -0.086 -15.894  1.00 96.39           C  
ATOM   2830  HA  HIS A 177      -2.910  -0.579 -15.796  1.00 96.39           H  
ATOM   2831  C   HIS A 177      -2.186   1.275 -16.542  1.00 96.39           C  
ATOM   2832  CB  HIS A 177      -1.359   0.115 -14.491  1.00 96.39           C  
ATOM   2833  HB2 HIS A 177      -2.025   0.802 -13.969  1.00 96.39           H  
ATOM   2834  HB3 HIS A 177      -1.360  -0.828 -13.944  1.00 96.39           H  
ATOM   2835  O   HIS A 177      -1.289   1.834 -17.163  1.00 96.39           O  
ATOM   2836  CG  HIS A 177       0.015   0.713 -14.429  1.00 96.39           C  
ATOM   2837  CD2 HIS A 177       1.200   0.036 -14.363  1.00 96.39           C  
ATOM   2838  HD2 HIS A 177       1.329  -1.036 -14.378  1.00 96.39           H  
ATOM   2839  ND1 HIS A 177       0.304   2.056 -14.345  1.00 96.39           N  
ATOM   2840  HD1 HIS A 177      -0.359   2.817 -14.392  1.00 96.39           H  
ATOM   2841  CE1 HIS A 177       1.634   2.182 -14.216  1.00 96.39           C  
ATOM   2842  HE1 HIS A 177       2.169   3.113 -14.104  1.00 96.39           H  
ATOM   2843  NE2 HIS A 177       2.218   0.975 -14.236  1.00 96.39           N  
ATOM   2844  N   SER A 178      -3.386   1.816 -16.336  1.00 96.77           N  
ATOM   2845  H   SER A 178      -4.109   1.265 -15.896  1.00 96.77           H  
ATOM   2846  CA  SER A 178      -3.686   3.248 -16.496  1.00 96.77           C  
ATOM   2847  HA  SER A 178      -2.932   3.718 -17.126  1.00 96.77           H  
ATOM   2848  C   SER A 178      -3.664   3.984 -15.153  1.00 96.77           C  
ATOM   2849  CB  SER A 178      -5.036   3.434 -17.192  1.00 96.77           C  
ATOM   2850  HB2 SER A 178      -5.379   4.462 -17.076  1.00 96.77           H  
ATOM   2851  HB3 SER A 178      -4.891   3.251 -18.257  1.00 96.77           H  
ATOM   2852  O   SER A 178      -3.438   5.188 -15.110  1.00 96.77           O  
ATOM   2853  OG  SER A 178      -6.012   2.512 -16.723  1.00 96.77           O  
ATOM   2854  HG  SER A 178      -6.444   2.814 -15.920  1.00 96.77           H  
ATOM   2855  N   VAL A 179      -3.828   3.258 -14.044  1.00 97.82           N  
ATOM   2856  H   VAL A 179      -4.092   2.287 -14.134  1.00 97.82           H  
ATOM   2857  CA  VAL A 179      -3.700   3.773 -12.677  1.00 97.82           C  
ATOM   2858  HA  VAL A 179      -3.276   4.777 -12.705  1.00 97.82           H  
ATOM   2859  C   VAL A 179      -2.753   2.870 -11.891  1.00 97.82           C  
ATOM   2860  CB  VAL A 179      -5.087   3.864 -12.009  1.00 97.82           C  
ATOM   2861  HB  VAL A 179      -5.562   2.883 -12.027  1.00 97.82           H  
ATOM   2862  O   VAL A 179      -2.888   1.655 -11.961  1.00 97.82           O  
ATOM   2863  CG1 VAL A 179      -5.001   4.329 -10.555  1.00 97.82           C  
ATOM   2864 HG11 VAL A 179      -4.553   5.321 -10.508  1.00 97.82           H  
ATOM   2865 HG12 VAL A 179      -4.400   3.630  -9.973  1.00 97.82           H  
ATOM   2866 HG13 VAL A 179      -5.999   4.372 -10.118  1.00 97.82           H  
ATOM   2867  CG2 VAL A 179      -5.982   4.854 -12.764  1.00 97.82           C  
ATOM   2868 HG21 VAL A 179      -6.191   4.474 -13.764  1.00 97.82           H  
ATOM   2869 HG22 VAL A 179      -5.491   5.824 -12.846  1.00 97.82           H  
ATOM   2870 HG23 VAL A 179      -6.928   4.993 -12.241  1.00 97.82           H  
ATOM   2871  N   SER A 180      -1.802   3.439 -11.151  1.00 96.83           N  
ATOM   2872  H   SER A 180      -1.773   4.448 -11.132  1.00 96.83           H  
ATOM   2873  CA  SER A 180      -0.937   2.718 -10.205  1.00 96.83           C  
ATOM   2874  HA  SER A 180      -1.462   1.835  -9.839  1.00 96.83           H  
ATOM   2875  C   SER A 180      -0.626   3.618  -9.012  1.00 96.83           C  
ATOM   2876  CB  SER A 180       0.352   2.235 -10.877  1.00 96.83           C  
ATOM   2877  HB2 SER A 180       0.094   1.586 -11.714  1.00 96.83           H  
ATOM   2878  HB3 SER A 180       0.927   3.086 -11.242  1.00 96.83           H  
ATOM   2879  O   SER A 180       0.330   4.395  -9.018  1.00 96.83           O  
ATOM   2880  OG  SER A 180       1.120   1.495  -9.948  1.00 96.83           O  
ATOM   2881  HG  SER A 180       1.953   1.262 -10.365  1.00 96.83           H  
ATOM   2882  N   LEU A 181      -1.466   3.541  -7.978  1.00 97.95           N  
ATOM   2883  H   LEU A 181      -2.239   2.891  -8.029  1.00 97.95           H  
ATOM   2884  CA  LEU A 181      -1.376   4.427  -6.809  1.00 97.95           C  
ATOM   2885  HA  LEU A 181      -1.094   5.421  -7.155  1.00 97.95           H  
ATOM   2886  C   LEU A 181      -0.278   3.996  -5.819  1.00 97.95           C  
ATOM   2887  CB  LEU A 181      -2.759   4.536  -6.141  1.00 97.95           C  
ATOM   2888  HB2 LEU A 181      -3.032   3.567  -5.724  1.00 97.95           H  
ATOM   2889  HB3 LEU A 181      -2.689   5.240  -5.311  1.00 97.95           H  
ATOM   2890  O   LEU A 181       0.137   4.768  -4.955  1.00 97.95           O  
ATOM   2891  CG  LEU A 181      -3.880   5.006  -7.091  1.00 97.95           C  
ATOM   2892  HG  LEU A 181      -4.026   4.246  -7.858  1.00 97.95           H  
ATOM   2893  CD1 LEU A 181      -5.206   5.138  -6.346  1.00 97.95           C  
ATOM   2894 HD11 LEU A 181      -5.970   5.528  -7.018  1.00 97.95           H  
ATOM   2895 HD12 LEU A 181      -5.106   5.798  -5.485  1.00 97.95           H  
ATOM   2896 HD13 LEU A 181      -5.530   4.161  -5.986  1.00 97.95           H  
ATOM   2897  CD2 LEU A 181      -3.536   6.326  -7.788  1.00 97.95           C  
ATOM   2898 HD21 LEU A 181      -3.149   7.046  -7.068  1.00 97.95           H  
ATOM   2899 HD22 LEU A 181      -2.783   6.158  -8.558  1.00 97.95           H  
ATOM   2900 HD23 LEU A 181      -4.422   6.742  -8.267  1.00 97.95           H  
ATOM   2901  N   ASN A 182       0.237   2.776  -5.976  1.00 97.56           N  
ATOM   2902  H   ASN A 182      -0.157   2.196  -6.703  1.00 97.56           H  
ATOM   2903  CA  ASN A 182       1.334   2.225  -5.180  1.00 97.56           C  
ATOM   2904  HA  ASN A 182       1.381   2.755  -4.229  1.00 97.56           H  
ATOM   2905  C   ASN A 182       2.712   2.424  -5.836  1.00 97.56           C  
ATOM   2906  CB  ASN A 182       1.025   0.752  -4.869  1.00 97.56           C  
ATOM   2907  HB2 ASN A 182       0.896   0.195  -5.797  1.00 97.56           H  
ATOM   2908  HB3 ASN A 182       1.860   0.317  -4.320  1.00 97.56           H  
ATOM   2909  O   ASN A 182       3.701   1.869  -5.357  1.00 97.56           O  
ATOM   2910  CG  ASN A 182      -0.193   0.569  -3.986  1.00 97.56           C  
ATOM   2911  ND2 ASN A 182      -0.760  -0.611  -3.976  1.00 97.56           N  
ATOM   2912 HD21 ASN A 182      -0.411  -1.339  -4.583  1.00 97.56           H  
ATOM   2913 HD22 ASN A 182      -1.545  -0.746  -3.354  1.00 97.56           H  
ATOM   2914  OD1 ASN A 182      -0.628   1.468  -3.280  1.00 97.56           O  
ATOM   2915  N   GLY A 183       2.798   3.193  -6.925  1.00 95.94           N  
ATOM   2916  H   GLY A 183       1.956   3.594  -7.312  1.00 95.94           H  
ATOM   2917  CA  GLY A 183       4.063   3.493  -7.591  1.00 95.94           C  
ATOM   2918  HA2 GLY A 183       4.583   2.563  -7.823  1.00 95.94           H  
ATOM   2919  HA3 GLY A 183       3.854   3.987  -8.540  1.00 95.94           H  
ATOM   2920  C   GLY A 183       5.018   4.373  -6.775  1.00 95.94           C  
ATOM   2921  O   GLY A 183       4.812   4.664  -5.590  1.00 95.94           O  
ATOM   2922  N   TYR A 184       6.100   4.788  -7.420  1.00 93.82           N  
ATOM   2923  H   TYR A 184       6.165   4.594  -8.409  1.00 93.82           H  
ATOM   2924  CA  TYR A 184       7.217   5.512  -6.821  1.00 93.82           C  
ATOM   2925  HA  TYR A 184       7.288   5.274  -5.759  1.00 93.82           H  
ATOM   2926  C   TYR A 184       7.000   7.013  -6.980  1.00 93.82           C  
ATOM   2927  CB  TYR A 184       8.526   5.076  -7.494  1.00 93.82           C  
ATOM   2928  HB2 TYR A 184       8.443   5.242  -8.568  1.00 93.82           H  
ATOM   2929  HB3 TYR A 184       9.335   5.704  -7.122  1.00 93.82           H  
ATOM   2930  O   TYR A 184       6.867   7.510  -8.094  1.00 93.82           O  
ATOM   2931  CG  TYR A 184       8.887   3.623  -7.272  1.00 93.82           C  
ATOM   2932  CD1 TYR A 184       9.907   3.275  -6.369  1.00 93.82           C  
ATOM   2933  HD1 TYR A 184      10.463   4.060  -5.878  1.00 93.82           H  
ATOM   2934  CD2 TYR A 184       8.198   2.616  -7.969  1.00 93.82           C  
ATOM   2935  HD2 TYR A 184       7.434   2.866  -8.689  1.00 93.82           H  
ATOM   2936  CE1 TYR A 184      10.201   1.920  -6.115  1.00 93.82           C  
ATOM   2937  HE1 TYR A 184      10.980   1.644  -5.419  1.00 93.82           H  
ATOM   2938  CE2 TYR A 184       8.491   1.270  -7.717  1.00 93.82           C  
ATOM   2939  HE2 TYR A 184       7.928   0.492  -8.210  1.00 93.82           H  
ATOM   2940  OH  TYR A 184       9.720  -0.395  -6.549  1.00 93.82           O  
ATOM   2941  HH  TYR A 184      10.070  -0.539  -5.666  1.00 93.82           H  
ATOM   2942  CZ  TYR A 184       9.479   0.914  -6.788  1.00 93.82           C  
ATOM   2943  N   PHE A 185       6.976   7.765  -5.884  1.00 91.57           N  
ATOM   2944  H   PHE A 185       7.154   7.349  -4.981  1.00 91.57           H  
ATOM   2945  CA  PHE A 185       6.807   9.213  -5.982  1.00 91.57           C  
ATOM   2946  HA  PHE A 185       5.890   9.417  -6.534  1.00 91.57           H  
ATOM   2947  C   PHE A 185       7.958   9.876  -6.736  1.00 91.57           C  
ATOM   2948  CB  PHE A 185       6.697   9.835  -4.595  1.00 91.57           C  
ATOM   2949  HB2 PHE A 185       7.396   9.351  -3.913  1.00 91.57           H  
ATOM   2950  HB3 PHE A 185       6.989  10.883  -4.663  1.00 91.57           H  
ATOM   2951  O   PHE A 185       9.124   9.655  -6.417  1.00 91.57           O  
ATOM   2952  CG  PHE A 185       5.301   9.803  -4.037  1.00 91.57           C  
ATOM   2953  CD1 PHE A 185       4.304  10.603  -4.627  1.00 91.57           C  
ATOM   2954  HD1 PHE A 185       4.512  11.192  -5.508  1.00 91.57           H  
ATOM   2955  CD2 PHE A 185       5.021   9.044  -2.890  1.00 91.57           C  
ATOM   2956  HD2 PHE A 185       5.792   8.451  -2.422  1.00 91.57           H  
ATOM   2957  CE1 PHE A 185       3.029  10.663  -4.051  1.00 91.57           C  
ATOM   2958  HE1 PHE A 185       2.256  11.284  -4.479  1.00 91.57           H  
ATOM   2959  CE2 PHE A 185       3.756   9.137  -2.295  1.00 91.57           C  
ATOM   2960  HE2 PHE A 185       3.572   8.635  -1.357  1.00 91.57           H  
ATOM   2961  CZ  PHE A 185       2.766   9.951  -2.879  1.00 91.57           C  
ATOM   2962  HZ  PHE A 185       1.795  10.065  -2.421  1.00 91.57           H  
ATOM   2963  N   GLY A 186       7.616  10.739  -7.694  1.00 87.27           N  
ATOM   2964  H   GLY A 186       6.652  10.762  -7.995  1.00 87.27           H  
ATOM   2965  CA  GLY A 186       8.588  11.542  -8.438  1.00 87.27           C  
ATOM   2966  HA2 GLY A 186       8.054  12.283  -9.033  1.00 87.27           H  
ATOM   2967  HA3 GLY A 186       9.241  12.060  -7.736  1.00 87.27           H  
ATOM   2968  C   GLY A 186       9.471  10.731  -9.389  1.00 87.27           C  
ATOM   2969  O   GLY A 186      10.441  11.268  -9.921  1.00 87.27           O  
ATOM   2970  N   ASP A 187       9.160   9.451  -9.613  1.00 90.21           N  
ATOM   2971  H   ASP A 187       8.362   9.042  -9.149  1.00 90.21           H  
ATOM   2972  CA  ASP A 187       9.916   8.624 -10.545  1.00 90.21           C  
ATOM   2973  HA  ASP A 187      10.975   8.838 -10.401  1.00 90.21           H  
ATOM   2974  C   ASP A 187       9.547   8.974 -11.991  1.00 90.21           C  
ATOM   2975  CB  ASP A 187       9.725   7.141 -10.225  1.00 90.21           C  
ATOM   2976  HB2 ASP A 187       9.840   7.014  -9.148  1.00 90.21           H  
ATOM   2977  HB3 ASP A 187       8.722   6.820 -10.507  1.00 90.21           H  
ATOM   2978  O   ASP A 187       8.453   8.680 -12.476  1.00 90.21           O  
ATOM   2979  CG  ASP A 187      10.768   6.264 -10.922  1.00 90.21           C  
ATOM   2980  OD1 ASP A 187      11.230   6.586 -12.040  1.00 90.21           O  
ATOM   2981  OD2 ASP A 187      11.156   5.228 -10.347  1.00 90.21           O  
ATOM   2982  N   GLY A 188      10.491   9.613 -12.685  1.00 90.60           N  
ATOM   2983  H   GLY A 188      11.317   9.899 -12.178  1.00 90.60           H  
ATOM   2984  CA  GLY A 188      10.344  10.022 -14.080  1.00 90.60           C  
ATOM   2985  HA2 GLY A 188      11.073  10.801 -14.301  1.00 90.60           H  
ATOM   2986  HA3 GLY A 188       9.346  10.440 -14.213  1.00 90.60           H  
ATOM   2987  C   GLY A 188      10.517   8.892 -15.099  1.00 90.60           C  
ATOM   2988  O   GLY A 188      10.381   9.127 -16.308  1.00 90.60           O  
ATOM   2989  N   ARG A 189      10.839   7.664 -14.662  1.00 94.86           N  
ATOM   2990  H   ARG A 189      10.891   7.503 -13.666  1.00 94.86           H  
ATOM   2991  CA  ARG A 189      10.872   6.501 -15.555  1.00 94.86           C  
ATOM   2992  HA  ARG A 189      11.478   6.762 -16.422  1.00 94.86           H  
ATOM   2993  C   ARG A 189       9.465   6.193 -16.039  1.00 94.86           C  
ATOM   2994  CB  ARG A 189      11.480   5.266 -14.877  1.00 94.86           C  
ATOM   2995  HB2 ARG A 189      11.404   4.418 -15.557  1.00 94.86           H  
ATOM   2996  HB3 ARG A 189      10.897   5.030 -13.987  1.00 94.86           H  
ATOM   2997  O   ARG A 189       8.470   6.357 -15.339  1.00 94.86           O  
ATOM   2998  CG  ARG A 189      12.957   5.452 -14.505  1.00 94.86           C  
ATOM   2999  HG2 ARG A 189      13.534   5.619 -15.415  1.00 94.86           H  
ATOM   3000  HG3 ARG A 189      13.081   6.318 -13.855  1.00 94.86           H  
ATOM   3001  CD  ARG A 189      13.500   4.209 -13.794  1.00 94.86           C  
ATOM   3002  HD2 ARG A 189      13.325   3.339 -14.428  1.00 94.86           H  
ATOM   3003  HD3 ARG A 189      14.574   4.335 -13.656  1.00 94.86           H  
ATOM   3004  NE  ARG A 189      12.872   4.004 -12.475  1.00 94.86           N  
ATOM   3005  HE  ARG A 189      12.315   4.756 -12.096  1.00 94.86           H  
ATOM   3006  NH1 ARG A 189      13.631   1.868 -12.094  1.00 94.86           N  
ATOM   3007 HH11 ARG A 189      13.659   1.061 -11.487  1.00 94.86           H  
ATOM   3008 HH12 ARG A 189      14.080   1.876 -12.999  1.00 94.86           H  
ATOM   3009  NH2 ARG A 189      12.385   2.881 -10.561  1.00 94.86           N  
ATOM   3010 HH21 ARG A 189      11.862   3.703 -10.296  1.00 94.86           H  
ATOM   3011 HH22 ARG A 189      12.373   2.066  -9.965  1.00 94.86           H  
ATOM   3012  CZ  ARG A 189      12.961   2.925 -11.720  1.00 94.86           C  
ATOM   3013  N   TRP A 190       9.393   5.696 -17.267  1.00 94.28           N  
ATOM   3014  H   TRP A 190      10.256   5.535 -17.767  1.00 94.28           H  
ATOM   3015  CA  TRP A 190       8.126   5.475 -17.948  1.00 94.28           C  
ATOM   3016  HA  TRP A 190       7.614   6.436 -17.991  1.00 94.28           H  
ATOM   3017  C   TRP A 190       7.228   4.492 -17.175  1.00 94.28           C  
ATOM   3018  CB  TRP A 190       8.431   5.021 -19.381  1.00 94.28           C  
ATOM   3019  HB2 TRP A 190       9.210   5.665 -19.789  1.00 94.28           H  
ATOM   3020  HB3 TRP A 190       8.828   4.006 -19.354  1.00 94.28           H  
ATOM   3021  O   TRP A 190       7.546   3.303 -17.102  1.00 94.28           O  
ATOM   3022  CG  TRP A 190       7.290   5.069 -20.343  1.00 94.28           C  
ATOM   3023  CD1 TRP A 190       6.343   6.032 -20.394  1.00 94.28           C  
ATOM   3024  HD1 TRP A 190       6.279   6.872 -19.719  1.00 94.28           H  
ATOM   3025  CD2 TRP A 190       6.959   4.127 -21.409  1.00 94.28           C  
ATOM   3026  CE2 TRP A 190       5.775   4.585 -22.061  1.00 94.28           C  
ATOM   3027  CE3 TRP A 190       7.537   2.930 -21.884  1.00 94.28           C  
ATOM   3028  HE3 TRP A 190       8.452   2.575 -21.433  1.00 94.28           H  
ATOM   3029  NE1 TRP A 190       5.458   5.761 -21.418  1.00 94.28           N  
ATOM   3030  HE1 TRP A 190       4.633   6.316 -21.596  1.00 94.28           H  
ATOM   3031  CH2 TRP A 190       5.762   2.680 -23.547  1.00 94.28           C  
ATOM   3032  HH2 TRP A 190       5.318   2.128 -24.363  1.00 94.28           H  
ATOM   3033  CZ2 TRP A 190       5.169   3.873 -23.104  1.00 94.28           C  
ATOM   3034  HZ2 TRP A 190       4.272   4.246 -23.576  1.00 94.28           H  
ATOM   3035  CZ3 TRP A 190       6.947   2.216 -22.946  1.00 94.28           C  
ATOM   3036  HZ3 TRP A 190       7.407   1.313 -23.318  1.00 94.28           H  
ATOM   3037  N   TRP A 191       6.117   5.009 -16.638  1.00 95.15           N  
ATOM   3038  H   TRP A 191       5.999   6.007 -16.739  1.00 95.15           H  
ATOM   3039  CA  TRP A 191       5.077   4.331 -15.853  1.00 95.15           C  
ATOM   3040  HA  TRP A 191       4.284   5.063 -15.701  1.00 95.15           H  
ATOM   3041  C   TRP A 191       5.450   3.892 -14.426  1.00 95.15           C  
ATOM   3042  CB  TRP A 191       4.456   3.201 -16.682  1.00 95.15           C  
ATOM   3043  HB2 TRP A 191       3.692   2.696 -16.091  1.00 95.15           H  
ATOM   3044  HB3 TRP A 191       5.222   2.463 -16.922  1.00 95.15           H  
ATOM   3045  O   TRP A 191       4.699   3.137 -13.823  1.00 95.15           O  
ATOM   3046  CG  TRP A 191       3.820   3.617 -17.956  1.00 95.15           C  
ATOM   3047  CD1 TRP A 191       4.347   3.497 -19.192  1.00 95.15           C  
ATOM   3048  HD1 TRP A 191       5.324   3.092 -19.407  1.00 95.15           H  
ATOM   3049  CD2 TRP A 191       2.493   4.173 -18.129  1.00 95.15           C  
ATOM   3050  CE2 TRP A 191       2.272   4.375 -19.522  1.00 95.15           C  
ATOM   3051  CE3 TRP A 191       1.448   4.493 -17.243  1.00 95.15           C  
ATOM   3052  HE3 TRP A 191       1.578   4.325 -16.184  1.00 95.15           H  
ATOM   3053  NE1 TRP A 191       3.425   3.927 -20.123  1.00 95.15           N  
ATOM   3054  HE1 TRP A 191       3.578   3.865 -21.119  1.00 95.15           H  
ATOM   3055  CH2 TRP A 191       0.050   5.182 -19.110  1.00 95.15           C  
ATOM   3056  HH2 TRP A 191      -0.904   5.528 -19.478  1.00 95.15           H  
ATOM   3057  CZ2 TRP A 191       1.074   4.890 -20.021  1.00 95.15           C  
ATOM   3058  HZ2 TRP A 191       0.918   5.014 -21.082  1.00 95.15           H  
ATOM   3059  CZ3 TRP A 191       0.229   4.983 -17.733  1.00 95.15           C  
ATOM   3060  HZ3 TRP A 191      -0.587   5.181 -17.053  1.00 95.15           H  
ATOM   3061  N   TYR A 192       6.563   4.365 -13.856  1.00 95.95           N  
ATOM   3062  H   TYR A 192       7.142   5.021 -14.360  1.00 95.95           H  
ATOM   3063  CA  TYR A 192       6.955   3.992 -12.482  1.00 95.95           C  
ATOM   3064  HA  TYR A 192       6.616   2.977 -12.276  1.00 95.95           H  
ATOM   3065  C   TYR A 192       6.320   4.865 -11.393  1.00 95.95           C  
ATOM   3066  CB  TYR A 192       8.482   3.996 -12.359  1.00 95.95           C  
ATOM   3067  HB2 TYR A 192       8.884   4.890 -12.837  1.00 95.95           H  
ATOM   3068  HB3 TYR A 192       8.751   4.048 -11.304  1.00 95.95           H  
ATOM   3069  O   TYR A 192       6.311   4.466 -10.230  1.00 95.95           O  
ATOM   3070  CG  TYR A 192       9.123   2.755 -12.945  1.00 95.95           C  
ATOM   3071  CD1 TYR A 192       9.520   1.706 -12.096  1.00 95.95           C  
ATOM   3072  HD1 TYR A 192       9.382   1.798 -11.028  1.00 95.95           H  
ATOM   3073  CD2 TYR A 192       9.266   2.626 -14.338  1.00 95.95           C  
ATOM   3074  HD2 TYR A 192       8.942   3.430 -14.982  1.00 95.95           H  
ATOM   3075  CE1 TYR A 192      10.053   0.523 -12.640  1.00 95.95           C  
ATOM   3076  HE1 TYR A 192      10.319  -0.298 -11.990  1.00 95.95           H  
ATOM   3077  CE2 TYR A 192       9.811   1.451 -14.888  1.00 95.95           C  
ATOM   3078  HE2 TYR A 192       9.909   1.342 -15.958  1.00 95.95           H  
ATOM   3079  OH  TYR A 192      10.651  -0.764 -14.577  1.00 95.95           O  
ATOM   3080  HH  TYR A 192      10.579  -1.462 -13.922  1.00 95.95           H  
ATOM   3081  CZ  TYR A 192      10.193   0.394 -14.039  1.00 95.95           C  
ATOM   3082  N   GLY A 193       5.804   6.036 -11.770  1.00 95.85           N  
ATOM   3083  H   GLY A 193       5.897   6.300 -12.740  1.00 95.85           H  
ATOM   3084  CA  GLY A 193       5.233   7.027 -10.864  1.00 95.85           C  
ATOM   3085  HA2 GLY A 193       4.912   7.886 -11.452  1.00 95.85           H  
ATOM   3086  HA3 GLY A 193       6.019   7.378 -10.196  1.00 95.85           H  
ATOM   3087  C   GLY A 193       4.024   6.551 -10.049  1.00 95.85           C  
ATOM   3088  O   GLY A 193       3.473   5.475 -10.274  1.00 95.85           O  
ATOM   3089  N   VAL A 194       3.542   7.405  -9.146  1.00 97.06           N  
ATOM   3090  H   VAL A 194       4.055   8.262  -8.997  1.00 97.06           H  
ATOM   3091  CA  VAL A 194       2.170   7.297  -8.619  1.00 97.06           C  
ATOM   3092  HA  VAL A 194       1.943   6.249  -8.423  1.00 97.06           H  
ATOM   3093  C   VAL A 194       1.223   7.801  -9.708  1.00 97.06           C  
ATOM   3094  CB  VAL A 194       1.999   8.065  -7.296  1.00 97.06           C  
ATOM   3095  HB  VAL A 194       2.195   9.126  -7.458  1.00 97.06           H  
ATOM   3096  O   VAL A 194       1.003   9.005  -9.837  1.00 97.06           O  
ATOM   3097  CG1 VAL A 194       0.584   7.904  -6.734  1.00 97.06           C  
ATOM   3098 HG11 VAL A 194      -0.161   8.165  -7.485  1.00 97.06           H  
ATOM   3099 HG12 VAL A 194       0.426   6.875  -6.412  1.00 97.06           H  
ATOM   3100 HG13 VAL A 194       0.461   8.567  -5.877  1.00 97.06           H  
ATOM   3101  CG2 VAL A 194       2.972   7.543  -6.233  1.00 97.06           C  
ATOM   3102 HG21 VAL A 194       2.811   6.476  -6.073  1.00 97.06           H  
ATOM   3103 HG22 VAL A 194       2.809   8.068  -5.292  1.00 97.06           H  
ATOM   3104 HG23 VAL A 194       4.003   7.709  -6.545  1.00 97.06           H  
ATOM   3105  N   ILE A 195       0.731   6.890 -10.547  1.00 97.67           N  
ATOM   3106  H   ILE A 195       0.938   5.921 -10.350  1.00 97.67           H  
ATOM   3107  CA  ILE A 195       0.071   7.234 -11.810  1.00 97.67           C  
ATOM   3108  HA  ILE A 195       0.376   8.243 -12.089  1.00 97.67           H  
ATOM   3109  C   ILE A 195      -1.449   7.259 -11.667  1.00 97.67           C  
ATOM   3110  CB  ILE A 195       0.522   6.292 -12.955  1.00 97.67           C  
ATOM   3111  HB  ILE A 195       0.288   5.269 -12.662  1.00 97.67           H  
ATOM   3112  O   ILE A 195      -2.066   6.269 -11.277  1.00 97.67           O  
ATOM   3113  CG1 ILE A 195       2.033   6.345 -13.269  1.00 97.67           C  
ATOM   3114 HG12 ILE A 195       2.244   5.688 -14.113  1.00 97.67           H  
ATOM   3115 HG13 ILE A 195       2.584   5.934 -12.423  1.00 97.67           H  
ATOM   3116  CG2 ILE A 195      -0.243   6.578 -14.258  1.00 97.67           C  
ATOM   3117 HG21 ILE A 195      -1.295   6.316 -14.146  1.00 97.67           H  
ATOM   3118 HG22 ILE A 195      -0.161   7.631 -14.528  1.00 97.67           H  
ATOM   3119 HG23 ILE A 195       0.167   5.980 -15.072  1.00 97.67           H  
ATOM   3120  CD1 ILE A 195       2.599   7.732 -13.588  1.00 97.67           C  
ATOM   3121 HD11 ILE A 195       2.114   8.154 -14.469  1.00 97.67           H  
ATOM   3122 HD12 ILE A 195       3.669   7.648 -13.784  1.00 97.67           H  
ATOM   3123 HD13 ILE A 195       2.448   8.394 -12.736  1.00 97.67           H  
ATOM   3124  N   TRP A 196      -2.038   8.356 -12.132  1.00 98.08           N  
ATOM   3125  H   TRP A 196      -1.428   9.133 -12.343  1.00 98.08           H  
ATOM   3126  CA  TRP A 196      -3.349   8.375 -12.781  1.00 98.08           C  
ATOM   3127  HA  TRP A 196      -3.738   7.361 -12.873  1.00 98.08           H  
ATOM   3128  C   TRP A 196      -3.124   8.951 -14.179  1.00 98.08           C  
ATOM   3129  CB  TRP A 196      -4.337   9.201 -11.954  1.00 98.08           C  
ATOM   3130  HB2 TRP A 196      -4.078  10.258 -12.019  1.00 98.08           H  
ATOM   3131  HB3 TRP A 196      -4.235   8.908 -10.909  1.00 98.08           H  
ATOM   3132  O   TRP A 196      -2.702  10.107 -14.301  1.00 98.08           O  
ATOM   3133  CG  TRP A 196      -5.775   9.025 -12.328  1.00 98.08           C  
ATOM   3134  CD1 TRP A 196      -6.374   9.442 -13.467  1.00 98.08           C  
ATOM   3135  HD1 TRP A 196      -5.884   9.944 -14.288  1.00 98.08           H  
ATOM   3136  CD2 TRP A 196      -6.813   8.321 -11.582  1.00 98.08           C  
ATOM   3137  CE2 TRP A 196      -8.030   8.374 -12.321  1.00 98.08           C  
ATOM   3138  CE3 TRP A 196      -6.836   7.618 -10.360  1.00 98.08           C  
ATOM   3139  HE3 TRP A 196      -5.928   7.558  -9.778  1.00 98.08           H  
ATOM   3140  NE1 TRP A 196      -7.700   9.056 -13.470  1.00 98.08           N  
ATOM   3141  HE1 TRP A 196      -8.294   9.154 -14.281  1.00 98.08           H  
ATOM   3142  CH2 TRP A 196      -9.207   7.121 -10.612  1.00 98.08           C  
ATOM   3143  HH2 TRP A 196     -10.112   6.671 -10.232  1.00 98.08           H  
ATOM   3144  CZ2 TRP A 196      -9.211   7.778 -11.850  1.00 98.08           C  
ATOM   3145  HZ2 TRP A 196     -10.126   7.837 -12.420  1.00 98.08           H  
ATOM   3146  CZ3 TRP A 196      -8.020   7.040  -9.868  1.00 98.08           C  
ATOM   3147  HZ3 TRP A 196      -8.012   6.538  -8.913  1.00 98.08           H  
ATOM   3148  N   GLN A 197      -3.273   8.137 -15.223  1.00 97.18           N  
ATOM   3149  H   GLN A 197      -3.680   7.223 -15.080  1.00 97.18           H  
ATOM   3150  CA  GLN A 197      -2.743   8.427 -16.560  1.00 97.18           C  
ATOM   3151  HA  GLN A 197      -1.658   8.511 -16.490  1.00 97.18           H  
ATOM   3152  C   GLN A 197      -3.255   9.756 -17.125  1.00 97.18           C  
ATOM   3153  CB  GLN A 197      -3.066   7.243 -17.487  1.00 97.18           C  
ATOM   3154  HB2 GLN A 197      -2.423   6.406 -17.212  1.00 97.18           H  
ATOM   3155  HB3 GLN A 197      -4.097   6.927 -17.329  1.00 97.18           H  
ATOM   3156  O   GLN A 197      -2.458  10.537 -17.647  1.00 97.18           O  
ATOM   3157  CG  GLN A 197      -2.862   7.553 -18.977  1.00 97.18           C  
ATOM   3158  HG2 GLN A 197      -3.534   8.357 -19.279  1.00 97.18           H  
ATOM   3159  HG3 GLN A 197      -1.835   7.883 -19.133  1.00 97.18           H  
ATOM   3160  CD  GLN A 197      -3.151   6.373 -19.898  1.00 97.18           C  
ATOM   3161  NE2 GLN A 197      -2.807   6.496 -21.162  1.00 97.18           N  
ATOM   3162 HE21 GLN A 197      -2.488   7.389 -21.510  1.00 97.18           H  
ATOM   3163 HE22 GLN A 197      -3.027   5.706 -21.753  1.00 97.18           H  
ATOM   3164  OE1 GLN A 197      -3.609   5.302 -19.529  1.00 97.18           O  
ATOM   3165  N   SER A 198      -4.548  10.047 -16.989  1.00 97.43           N  
ATOM   3166  H   SER A 198      -5.162   9.337 -16.615  1.00 97.43           H  
ATOM   3167  CA  SER A 198      -5.149  11.277 -17.510  1.00 97.43           C  
ATOM   3168  HA  SER A 198      -4.872  11.365 -18.561  1.00 97.43           H  
ATOM   3169  C   SER A 198      -4.651  12.545 -16.809  1.00 97.43           C  
ATOM   3170  CB  SER A 198      -6.680  11.192 -17.444  1.00 97.43           C  
ATOM   3171  HB2 SER A 198      -7.102  12.002 -18.039  1.00 97.43           H  
ATOM   3172  HB3 SER A 198      -7.006  10.247 -17.879  1.00 97.43           H  
ATOM   3173  O   SER A 198      -4.800  13.633 -17.356  1.00 97.43           O  
ATOM   3174  OG  SER A 198      -7.178  11.295 -16.119  1.00 97.43           O  
ATOM   3175  HG  SER A 198      -6.952  12.160 -15.770  1.00 97.43           H  
ATOM   3176  N   LEU A 199      -4.086  12.421 -15.603  1.00 97.76           N  
ATOM   3177  H   LEU A 199      -3.969  11.486 -15.238  1.00 97.76           H  
ATOM   3178  CA  LEU A 199      -3.562  13.541 -14.816  1.00 97.76           C  
ATOM   3179  HA  LEU A 199      -3.995  14.477 -15.169  1.00 97.76           H  
ATOM   3180  C   LEU A 199      -2.046  13.678 -14.986  1.00 97.76           C  
ATOM   3181  CB  LEU A 199      -3.937  13.353 -13.330  1.00 97.76           C  
ATOM   3182  HB2 LEU A 199      -3.526  14.194 -12.772  1.00 97.76           H  
ATOM   3183  HB3 LEU A 199      -3.463  12.446 -12.953  1.00 97.76           H  
ATOM   3184  O   LEU A 199      -1.537  14.722 -15.379  1.00 97.76           O  
ATOM   3185  CG  LEU A 199      -5.444  13.258 -13.031  1.00 97.76           C  
ATOM   3186  HG  LEU A 199      -5.856  12.366 -13.502  1.00 97.76           H  
ATOM   3187  CD1 LEU A 199      -5.653  13.151 -11.522  1.00 97.76           C  
ATOM   3188 HD11 LEU A 199      -5.202  14.004 -11.014  1.00 97.76           H  
ATOM   3189 HD12 LEU A 199      -6.719  13.139 -11.294  1.00 97.76           H  
ATOM   3190 HD13 LEU A 199      -5.214  12.226 -11.149  1.00 97.76           H  
ATOM   3191  CD2 LEU A 199      -6.204  14.477 -13.552  1.00 97.76           C  
ATOM   3192 HD21 LEU A 199      -6.180  14.510 -14.641  1.00 97.76           H  
ATOM   3193 HD22 LEU A 199      -7.245  14.431 -13.231  1.00 97.76           H  
ATOM   3194 HD23 LEU A 199      -5.760  15.389 -13.152  1.00 97.76           H  
ATOM   3195  N   THR A 200      -1.330  12.595 -14.700  1.00 97.31           N  
ATOM   3196  H   THR A 200      -1.853  11.774 -14.430  1.00 97.31           H  
ATOM   3197  CA  THR A 200       0.136  12.566 -14.560  1.00 97.31           C  
ATOM   3198  HA  THR A 200       0.485  13.550 -14.245  1.00 97.31           H  
ATOM   3199  C   THR A 200       0.865  12.232 -15.863  1.00 97.31           C  
ATOM   3200  CB  THR A 200       0.535  11.554 -13.474  1.00 97.31           C  
ATOM   3201  HB  THR A 200       1.620  11.531 -13.376  1.00 97.31           H  
ATOM   3202  O   THR A 200       2.082  12.390 -15.970  1.00 97.31           O  
ATOM   3203  CG2 THR A 200      -0.071  11.892 -12.116  1.00 97.31           C  
ATOM   3204 HG21 THR A 200       0.307  12.857 -11.776  1.00 97.31           H  
ATOM   3205 HG22 THR A 200      -1.159  11.925 -12.166  1.00 97.31           H  
ATOM   3206 HG23 THR A 200       0.220  11.117 -11.408  1.00 97.31           H  
ATOM   3207  OG1 THR A 200       0.073  10.258 -13.786  1.00 97.31           O  
ATOM   3208  HG1 THR A 200      -0.835  10.321 -14.093  1.00 97.31           H  
ATOM   3209  N   GLY A 201       0.147  11.737 -16.874  1.00 96.52           N  
ATOM   3210  H   GLY A 201      -0.850  11.623 -16.760  1.00 96.52           H  
ATOM   3211  CA  GLY A 201       0.774  11.089 -18.017  1.00 96.52           C  
ATOM   3212  HA2 GLY A 201       0.007  10.785 -18.729  1.00 96.52           H  
ATOM   3213  HA3 GLY A 201       1.447  11.796 -18.502  1.00 96.52           H  
ATOM   3214  C   GLY A 201       1.554   9.848 -17.577  1.00 96.52           C  
ATOM   3215  O   GLY A 201       1.115   9.095 -16.715  1.00 96.52           O  
ATOM   3216  N   ALA A 202       2.715   9.616 -18.189  1.00 94.91           N  
ATOM   3217  H   ALA A 202       3.022  10.279 -18.887  1.00 94.91           H  
ATOM   3218  CA  ALA A 202       3.491   8.391 -17.982  1.00 94.91           C  
ATOM   3219  HA  ALA A 202       2.950   7.731 -17.304  1.00 94.91           H  
ATOM   3220  C   ALA A 202       4.871   8.614 -17.338  1.00 94.91           C  
ATOM   3221  CB  ALA A 202       3.585   7.672 -19.330  1.00 94.91           C  
ATOM   3222  HB1 ALA A 202       4.003   6.679 -19.165  1.00 94.91           H  
ATOM   3223  HB2 ALA A 202       2.586   7.550 -19.749  1.00 94.91           H  
ATOM   3224  HB3 ALA A 202       4.208   8.241 -20.020  1.00 94.91           H  
ATOM   3225  O   ALA A 202       5.663   7.677 -17.285  1.00 94.91           O  
ATOM   3226  N   ARG A 203       5.219   9.841 -16.938  1.00 95.37           N  
ATOM   3227  H   ARG A 203       4.507  10.557 -16.937  1.00 95.37           H  
ATOM   3228  CA  ARG A 203       6.564  10.198 -16.429  1.00 95.37           C  
ATOM   3229  HA  ARG A 203       7.049   9.312 -16.020  1.00 95.37           H  
ATOM   3230  C   ARG A 203       6.525  11.182 -15.258  1.00 95.37           C  
ATOM   3231  CB  ARG A 203       7.441  10.765 -17.557  1.00 95.37           C  
ATOM   3232  HB2 ARG A 203       8.396  11.072 -17.130  1.00 95.37           H  
ATOM   3233  HB3 ARG A 203       6.961  11.649 -17.978  1.00 95.37           H  
ATOM   3234  O   ARG A 203       7.520  11.838 -14.976  1.00 95.37           O  
ATOM   3235  CG  ARG A 203       7.749   9.766 -18.675  1.00 95.37           C  
ATOM   3236  HG2 ARG A 203       6.845   9.547 -19.244  1.00 95.37           H  
ATOM   3237  HG3 ARG A 203       8.147   8.849 -18.243  1.00 95.37           H  
ATOM   3238  CD  ARG A 203       8.801  10.395 -19.591  1.00 95.37           C  
ATOM   3239  HD2 ARG A 203       9.674  10.624 -18.979  1.00 95.37           H  
ATOM   3240  HD3 ARG A 203       8.407  11.325 -20.000  1.00 95.37           H  
ATOM   3241  NE  ARG A 203       9.183   9.494 -20.694  1.00 95.37           N  
ATOM   3242  HE  ARG A 203       8.501   8.803 -20.975  1.00 95.37           H  
ATOM   3243  NH1 ARG A 203      11.278  10.368 -21.041  1.00 95.37           N  
ATOM   3244 HH11 ARG A 203      11.125  11.004 -20.271  1.00 95.37           H  
ATOM   3245 HH12 ARG A 203      12.158  10.380 -21.538  1.00 95.37           H  
ATOM   3246  NH2 ARG A 203      10.559   8.683 -22.315  1.00 95.37           N  
ATOM   3247 HH21 ARG A 203       9.846   8.025 -22.594  1.00 95.37           H  
ATOM   3248 HH22 ARG A 203      11.432   8.727 -22.822  1.00 95.37           H  
ATOM   3249  CZ  ARG A 203      10.334   9.520 -21.341  1.00 95.37           C  
ATOM   3250  N   ASP A 204       5.368  11.326 -14.635  1.00 95.50           N  
ATOM   3251  H   ASP A 204       4.620  10.677 -14.830  1.00 95.50           H  
ATOM   3252  CA  ASP A 204       5.170  12.190 -13.477  1.00 95.50           C  
ATOM   3253  HA  ASP A 204       6.137  12.487 -13.071  1.00 95.50           H  
ATOM   3254  C   ASP A 204       4.442  11.390 -12.392  1.00 95.50           C  
ATOM   3255  CB  ASP A 204       4.415  13.459 -13.918  1.00 95.50           C  
ATOM   3256  HB2 ASP A 204       4.739  13.737 -14.921  1.00 95.50           H  
ATOM   3257  HB3 ASP A 204       3.347  13.242 -13.953  1.00 95.50           H  
ATOM   3258  O   ASP A 204       4.169  10.202 -12.561  1.00 95.50           O  
ATOM   3259  CG  ASP A 204       4.631  14.672 -13.009  1.00 95.50           C  
ATOM   3260  OD1 ASP A 204       5.255  14.505 -11.939  1.00 95.50           O  
ATOM   3261  OD2 ASP A 204       4.125  15.760 -13.386  1.00 95.50           O  
ATOM   3262  N   SER A 205       4.147  12.007 -11.257  1.00 96.59           N  
ATOM   3263  H   SER A 205       4.405  12.979 -11.164  1.00 96.59           H  
ATOM   3264  CA  SER A 205       3.391  11.381 -10.174  1.00 96.59           C  
ATOM   3265  HA  SER A 205       2.878  10.493 -10.542  1.00 96.59           H  
ATOM   3266  C   SER A 205       2.338  12.325  -9.627  1.00 96.59           C  
ATOM   3267  CB  SER A 205       4.333  10.966  -9.047  1.00 96.59           C  
ATOM   3268  HB2 SER A 205       3.759  10.594  -8.199  1.00 96.59           H  
ATOM   3269  HB3 SER A 205       4.913  11.831  -8.726  1.00 96.59           H  
ATOM   3270  O   SER A 205       2.509  13.544  -9.638  1.00 96.59           O  
ATOM   3271  OG  SER A 205       5.204   9.951  -9.503  1.00 96.59           O  
ATOM   3272  HG  SER A 205       5.323  10.085 -10.446  1.00 96.59           H  
ATOM   3273  N   LEU A 206       1.269  11.751  -9.080  1.00 97.48           N  
ATOM   3274  H   LEU A 206       1.162  10.750  -9.161  1.00 97.48           H  
ATOM   3275  CA  LEU A 206       0.400  12.466  -8.157  1.00 97.48           C  
ATOM   3276  HA  LEU A 206      -0.059  13.309  -8.674  1.00 97.48           H  
ATOM   3277  C   LEU A 206       1.248  13.030  -7.009  1.00 97.48           C  
ATOM   3278  CB  LEU A 206      -0.706  11.533  -7.635  1.00 97.48           C  
ATOM   3279  HB2 LEU A 206      -0.234  10.680  -7.147  1.00 97.48           H  
ATOM   3280  HB3 LEU A 206      -1.279  12.067  -6.877  1.00 97.48           H  
ATOM   3281  O   LEU A 206       2.259  12.445  -6.611  1.00 97.48           O  
ATOM   3282  CG  LEU A 206      -1.686  11.019  -8.707  1.00 97.48           C  
ATOM   3283  HG  LEU A 206      -1.142  10.494  -9.492  1.00 97.48           H  
ATOM   3284  CD1 LEU A 206      -2.666  10.036  -8.075  1.00 97.48           C  
ATOM   3285 HD11 LEU A 206      -2.127   9.188  -7.651  1.00 97.48           H  
ATOM   3286 HD12 LEU A 206      -3.368   9.667  -8.823  1.00 97.48           H  
ATOM   3287 HD13 LEU A 206      -3.219  10.535  -7.280  1.00 97.48           H  
ATOM   3288  CD2 LEU A 206      -2.492  12.150  -9.342  1.00 97.48           C  
ATOM   3289 HD21 LEU A 206      -2.974  12.747  -8.567  1.00 97.48           H  
ATOM   3290 HD22 LEU A 206      -3.253  11.733 -10.001  1.00 97.48           H  
ATOM   3291 HD23 LEU A 206      -1.830  12.782  -9.934  1.00 97.48           H  
ATOM   3292  N   THR A 207       0.837  14.177  -6.479  1.00 96.16           N  
ATOM   3293  H   THR A 207      -0.027  14.574  -6.817  1.00 96.16           H  
ATOM   3294  CA  THR A 207       1.466  14.807  -5.318  1.00 96.16           C  
ATOM   3295  HA  THR A 207       2.545  14.769  -5.469  1.00 96.16           H  
ATOM   3296  C   THR A 207       1.107  14.051  -4.041  1.00 96.16           C  
ATOM   3297  CB  THR A 207       1.026  16.276  -5.184  1.00 96.16           C  
ATOM   3298  HB  THR A 207      -0.053  16.308  -5.035  1.00 96.16           H  
ATOM   3299  O   THR A 207       1.970  13.877  -3.176  1.00 96.16           O  
ATOM   3300  CG2 THR A 207       1.699  17.051  -4.049  1.00 96.16           C  
ATOM   3301 HG21 THR A 207       1.665  16.497  -3.112  1.00 96.16           H  
ATOM   3302 HG22 THR A 207       2.720  17.328  -4.311  1.00 96.16           H  
ATOM   3303 HG23 THR A 207       1.148  17.977  -3.884  1.00 96.16           H  
ATOM   3304  OG1 THR A 207       1.350  17.011  -6.340  1.00 96.16           O  
ATOM   3305  HG1 THR A 207       1.059  17.901  -6.127  1.00 96.16           H  
ATOM   3306  N   SER A 208      -0.142  13.599  -3.942  1.00 96.88           N  
ATOM   3307  H   SER A 208      -0.796  13.814  -4.681  1.00 96.88           H  
ATOM   3308  CA  SER A 208      -0.671  12.789  -2.849  1.00 96.88           C  
ATOM   3309  HA  SER A 208       0.119  12.127  -2.492  1.00 96.88           H  
ATOM   3310  C   SER A 208      -1.838  11.930  -3.346  1.00 96.88           C  
ATOM   3311  CB  SER A 208      -1.114  13.686  -1.685  1.00 96.88           C  
ATOM   3312  HB2 SER A 208      -0.288  14.330  -1.387  1.00 96.88           H  
ATOM   3313  HB3 SER A 208      -1.398  13.061  -0.838  1.00 96.88           H  
ATOM   3314  O   SER A 208      -2.478  12.254  -4.352  1.00 96.88           O  
ATOM   3315  OG  SER A 208      -2.221  14.474  -2.067  1.00 96.88           O  
ATOM   3316  HG  SER A 208      -2.197  15.336  -1.645  1.00 96.88           H  
ATOM   3317  N   VAL A 209      -2.096  10.814  -2.665  1.00 97.98           N  
ATOM   3318  H   VAL A 209      -1.511  10.583  -1.874  1.00 97.98           H  
ATOM   3319  CA  VAL A 209      -3.283   9.987  -2.890  1.00 97.98           C  
ATOM   3320  HA  VAL A 209      -4.092  10.670  -3.149  1.00 97.98           H  
ATOM   3321  C   VAL A 209      -3.706   9.259  -1.617  1.00 97.98           C  
ATOM   3322  CB  VAL A 209      -3.099   9.031  -4.087  1.00 97.98           C  
ATOM   3323  HB  VAL A 209      -2.908   9.642  -4.969  1.00 97.98           H  
ATOM   3324  O   VAL A 209      -2.868   8.817  -0.828  1.00 97.98           O  
ATOM   3325  CG1 VAL A 209      -1.929   8.053  -3.952  1.00 97.98           C  
ATOM   3326 HG11 VAL A 209      -1.001   8.619  -3.872  1.00 97.98           H  
ATOM   3327 HG12 VAL A 209      -2.069   7.421  -3.075  1.00 97.98           H  
ATOM   3328 HG13 VAL A 209      -1.868   7.427  -4.843  1.00 97.98           H  
ATOM   3329  CG2 VAL A 209      -4.362   8.219  -4.378  1.00 97.98           C  
ATOM   3330 HG21 VAL A 209      -4.474   7.405  -3.662  1.00 97.98           H  
ATOM   3331 HG22 VAL A 209      -4.305   7.825  -5.393  1.00 97.98           H  
ATOM   3332 HG23 VAL A 209      -5.242   8.860  -4.327  1.00 97.98           H  
ATOM   3333  N   GLU A 210      -5.013   9.111  -1.431  1.00 98.24           N  
ATOM   3334  H   GLU A 210      -5.637   9.565  -2.082  1.00 98.24           H  
ATOM   3335  CA  GLU A 210      -5.614   8.236  -0.429  1.00 98.24           C  
ATOM   3336  HA  GLU A 210      -4.854   7.570  -0.018  1.00 98.24           H  
ATOM   3337  C   GLU A 210      -6.714   7.389  -1.050  1.00 98.24           C  
ATOM   3338  CB  GLU A 210      -6.245   9.032   0.715  1.00 98.24           C  
ATOM   3339  HB2 GLU A 210      -6.659   8.315   1.425  1.00 98.24           H  
ATOM   3340  HB3 GLU A 210      -7.066   9.640   0.334  1.00 98.24           H  
ATOM   3341  O   GLU A 210      -7.582   7.914  -1.742  1.00 98.24           O  
ATOM   3342  CG  GLU A 210      -5.265   9.934   1.454  1.00 98.24           C  
ATOM   3343  HG2 GLU A 210      -4.333   9.389   1.600  1.00 98.24           H  
ATOM   3344  HG3 GLU A 210      -5.056  10.824   0.860  1.00 98.24           H  
ATOM   3345  CD  GLU A 210      -5.856  10.331   2.805  1.00 98.24           C  
ATOM   3346  OE1 GLU A 210      -5.142  10.167   3.813  1.00 98.24           O  
ATOM   3347  OE2 GLU A 210      -7.041  10.742   2.900  1.00 98.24           O  
ATOM   3348  N   MET A 211      -6.743   6.098  -0.730  1.00 98.75           N  
ATOM   3349  H   MET A 211      -6.019   5.754  -0.116  1.00 98.75           H  
ATOM   3350  CA  MET A 211      -7.889   5.229  -0.991  1.00 98.75           C  
ATOM   3351  HA  MET A 211      -8.587   5.724  -1.665  1.00 98.75           H  
ATOM   3352  C   MET A 211      -8.599   4.946   0.327  1.00 98.75           C  
ATOM   3353  CB  MET A 211      -7.455   3.914  -1.644  1.00 98.75           C  
ATOM   3354  HB2 MET A 211      -6.849   3.352  -0.933  1.00 98.75           H  
ATOM   3355  HB3 MET A 211      -8.345   3.321  -1.850  1.00 98.75           H  
ATOM   3356  O   MET A 211      -7.966   4.536   1.304  1.00 98.75           O  
ATOM   3357  CG  MET A 211      -6.661   4.095  -2.941  1.00 98.75           C  
ATOM   3358  HG2 MET A 211      -5.791   4.720  -2.738  1.00 98.75           H  
ATOM   3359  HG3 MET A 211      -7.281   4.608  -3.676  1.00 98.75           H  
ATOM   3360  SD  MET A 211      -6.061   2.534  -3.650  1.00 98.75           S  
ATOM   3361  CE  MET A 211      -7.620   1.792  -4.207  1.00 98.75           C  
ATOM   3362  HE1 MET A 211      -8.260   1.578  -3.351  1.00 98.75           H  
ATOM   3363  HE2 MET A 211      -8.131   2.477  -4.883  1.00 98.75           H  
ATOM   3364  HE3 MET A 211      -7.411   0.861  -4.734  1.00 98.75           H  
ATOM   3365  N   LYS A 212      -9.917   5.129   0.365  1.00 98.68           N  
ATOM   3366  H   LYS A 212     -10.374   5.506  -0.454  1.00 98.68           H  
ATOM   3367  CA  LYS A 212     -10.718   4.948   1.576  1.00 98.68           C  
ATOM   3368  HA  LYS A 212     -10.196   4.234   2.214  1.00 98.68           H  
ATOM   3369  C   LYS A 212     -12.073   4.323   1.270  1.00 98.68           C  
ATOM   3370  CB  LYS A 212     -10.782   6.286   2.335  1.00 98.68           C  
ATOM   3371  HB2 LYS A 212      -9.758   6.629   2.480  1.00 98.68           H  
ATOM   3372  HB3 LYS A 212     -11.195   6.107   3.328  1.00 98.68           H  
ATOM   3373  O   LYS A 212     -12.678   4.607   0.241  1.00 98.68           O  
ATOM   3374  CG  LYS A 212     -11.581   7.389   1.609  1.00 98.68           C  
ATOM   3375  HG2 LYS A 212     -11.265   7.433   0.566  1.00 98.68           H  
ATOM   3376  HG3 LYS A 212     -12.638   7.123   1.632  1.00 98.68           H  
ATOM   3377  CD  LYS A 212     -11.420   8.805   2.188  1.00 98.68           C  
ATOM   3378  HD2 LYS A 212     -11.696   8.816   3.243  1.00 98.68           H  
ATOM   3379  HD3 LYS A 212     -12.086   9.476   1.646  1.00 98.68           H  
ATOM   3380  CE  LYS A 212      -9.978   9.304   2.027  1.00 98.68           C  
ATOM   3381  HE2 LYS A 212      -9.675   9.184   0.987  1.00 98.68           H  
ATOM   3382  HE3 LYS A 212      -9.316   8.696   2.645  1.00 98.68           H  
ATOM   3383  NZ  LYS A 212      -9.808  10.727   2.397  1.00 98.68           N  
ATOM   3384  HZ1 LYS A 212      -8.827  10.934   2.520  1.00 98.68           H  
ATOM   3385  HZ2 LYS A 212     -10.317  10.997   3.226  1.00 98.68           H  
ATOM   3386  HZ3 LYS A 212     -10.122  11.299   1.626  1.00 98.68           H  
ATOM   3387  N   ILE A 213     -12.547   3.456   2.157  1.00 98.66           N  
ATOM   3388  H   ILE A 213     -12.007   3.297   2.996  1.00 98.66           H  
ATOM   3389  CA  ILE A 213     -13.787   2.697   1.981  1.00 98.66           C  
ATOM   3390  HA  ILE A 213     -14.252   3.036   1.056  1.00 98.66           H  
ATOM   3391  C   ILE A 213     -14.778   2.990   3.092  1.00 98.66           C  
ATOM   3392  CB  ILE A 213     -13.541   1.183   1.835  1.00 98.66           C  
ATOM   3393  HB  ILE A 213     -14.502   0.707   1.639  1.00 98.66           H  
ATOM   3394  O   ILE A 213     -14.398   3.305   4.218  1.00 98.66           O  
ATOM   3395  CG1 ILE A 213     -12.962   0.560   3.126  1.00 98.66           C  
ATOM   3396 HG12 ILE A 213     -13.648   0.747   3.952  1.00 98.66           H  
ATOM   3397 HG13 ILE A 213     -12.012   1.037   3.367  1.00 98.66           H  
ATOM   3398  CG2 ILE A 213     -12.660   0.942   0.604  1.00 98.66           C  
ATOM   3399 HG21 ILE A 213     -11.667   1.369   0.748  1.00 98.66           H  
ATOM   3400 HG22 ILE A 213     -12.563  -0.130   0.432  1.00 98.66           H  
ATOM   3401 HG23 ILE A 213     -13.122   1.389  -0.276  1.00 98.66           H  
ATOM   3402  CD1 ILE A 213     -12.754  -0.957   3.069  1.00 98.66           C  
ATOM   3403 HD11 ILE A 213     -13.705  -1.452   2.869  1.00 98.66           H  
ATOM   3404 HD12 ILE A 213     -12.037  -1.226   2.293  1.00 98.66           H  
ATOM   3405 HD13 ILE A 213     -12.365  -1.298   4.028  1.00 98.66           H  
ATOM   3406  N   ARG A 214     -16.063   2.872   2.784  1.00 97.71           N  
ATOM   3407  H   ARG A 214     -16.308   2.661   1.827  1.00 97.71           H  
ATOM   3408  CA  ARG A 214     -17.133   3.095   3.755  1.00 97.71           C  
ATOM   3409  HA  ARG A 214     -16.771   2.853   4.755  1.00 97.71           H  
ATOM   3410  C   ARG A 214     -18.313   2.200   3.445  1.00 97.71           C  
ATOM   3411  CB  ARG A 214     -17.493   4.579   3.715  1.00 97.71           C  
ATOM   3412  HB2 ARG A 214     -17.797   4.848   2.704  1.00 97.71           H  
ATOM   3413  HB3 ARG A 214     -16.594   5.140   3.970  1.00 97.71           H  
ATOM   3414  O   ARG A 214     -18.664   2.030   2.281  1.00 97.71           O  
ATOM   3415  CG  ARG A 214     -18.593   4.989   4.692  1.00 97.71           C  
ATOM   3416  HG2 ARG A 214     -19.553   4.592   4.363  1.00 97.71           H  
ATOM   3417  HG3 ARG A 214     -18.375   4.599   5.687  1.00 97.71           H  
ATOM   3418  CD  ARG A 214     -18.662   6.515   4.729  1.00 97.71           C  
ATOM   3419  HD2 ARG A 214     -17.656   6.922   4.834  1.00 97.71           H  
ATOM   3420  HD3 ARG A 214     -19.226   6.815   5.613  1.00 97.71           H  
ATOM   3421  NE  ARG A 214     -19.289   7.050   3.507  1.00 97.71           N  
ATOM   3422  HE  ARG A 214     -19.312   6.454   2.692  1.00 97.71           H  
ATOM   3423  NH1 ARG A 214     -19.535   9.235   4.171  1.00 97.71           N  
ATOM   3424 HH11 ARG A 214     -19.714  10.192   3.900  1.00 97.71           H  
ATOM   3425 HH12 ARG A 214     -19.056   9.036   5.038  1.00 97.71           H  
ATOM   3426  NH2 ARG A 214     -20.111   8.629   2.115  1.00 97.71           N  
ATOM   3427 HH21 ARG A 214     -20.099   7.898   1.418  1.00 97.71           H  
ATOM   3428 HH22 ARG A 214     -20.243   9.598   1.864  1.00 97.71           H  
ATOM   3429  CZ  ARG A 214     -19.638   8.300   3.279  1.00 97.71           C  
ATOM   3430  N   GLN A 215     -18.920   1.643   4.486  1.00 96.48           N  
ATOM   3431  H   GLN A 215     -18.588   1.836   5.420  1.00 96.48           H  
ATOM   3432  CA  GLN A 215     -20.144   0.867   4.333  1.00 96.48           C  
ATOM   3433  HA  GLN A 215     -19.974   0.107   3.571  1.00 96.48           H  
ATOM   3434  C   GLN A 215     -21.272   1.795   3.863  1.00 96.48           C  
ATOM   3435  CB  GLN A 215     -20.469   0.159   5.651  1.00 96.48           C  
ATOM   3436  HB2 GLN A 215     -20.839   0.885   6.375  1.00 96.48           H  
ATOM   3437  HB3 GLN A 215     -19.556  -0.287   6.045  1.00 96.48           H  
ATOM   3438  O   GLN A 215     -21.397   2.930   4.343  1.00 96.48           O  
ATOM   3439  CG  GLN A 215     -21.503  -0.961   5.462  1.00 96.48           C  
ATOM   3440  HG2 GLN A 215     -21.155  -1.640   4.684  1.00 96.48           H  
ATOM   3441  HG3 GLN A 215     -22.459  -0.538   5.153  1.00 96.48           H  
ATOM   3442  CD  GLN A 215     -21.713  -1.760   6.745  1.00 96.48           C  
ATOM   3443  NE2 GLN A 215     -22.214  -2.972   6.658  1.00 96.48           N  
ATOM   3444 HE21 GLN A 215     -22.420  -3.393   5.764  1.00 96.48           H  
ATOM   3445 HE22 GLN A 215     -22.248  -3.494   7.522  1.00 96.48           H  
ATOM   3446  OE1 GLN A 215     -21.423  -1.319   7.845  1.00 96.48           O  
ATOM   3447  N   ARG A 216     -22.043   1.334   2.882  1.00 92.46           N  
ATOM   3448  H   ARG A 216     -21.906   0.383   2.571  1.00 92.46           H  
ATOM   3449  CA  ARG A 216     -23.152   2.086   2.291  1.00 92.46           C  
ATOM   3450  HA  ARG A 216     -22.929   3.152   2.338  1.00 92.46           H  
ATOM   3451  C   ARG A 216     -24.447   1.937   3.064  1.00 92.46           C  
ATOM   3452  CB  ARG A 216     -23.352   1.677   0.836  1.00 92.46           C  
ATOM   3453  HB2 ARG A 216     -23.356   0.590   0.752  1.00 92.46           H  
ATOM   3454  HB3 ARG A 216     -24.324   2.053   0.517  1.00 92.46           H  
ATOM   3455  O   ARG A 216     -24.738   0.807   3.507  1.00 92.46           O  
ATOM   3456  CG  ARG A 216     -22.250   2.277  -0.041  1.00 92.46           C  
ATOM   3457  HG2 ARG A 216     -22.242   3.361   0.076  1.00 92.46           H  
ATOM   3458  HG3 ARG A 216     -21.283   1.880   0.266  1.00 92.46           H  
ATOM   3459  CD  ARG A 216     -22.473   1.939  -1.511  1.00 92.46           C  
ATOM   3460  HD2 ARG A 216     -21.731   2.486  -2.093  1.00 92.46           H  
ATOM   3461  HD3 ARG A 216     -22.317   0.868  -1.642  1.00 92.46           H  
ATOM   3462  NE  ARG A 216     -23.813   2.324  -1.992  1.00 92.46           N  
ATOM   3463  HE  ARG A 216     -24.353   2.914  -1.375  1.00 92.46           H  
ATOM   3464  NH1 ARG A 216     -23.813   1.004  -3.864  1.00 92.46           N  
ATOM   3465 HH11 ARG A 216     -22.838   0.792  -3.707  1.00 92.46           H  
ATOM   3466 HH12 ARG A 216     -24.295   0.443  -4.552  1.00 92.46           H  
ATOM   3467  NH2 ARG A 216     -25.653   2.131  -3.300  1.00 92.46           N  
ATOM   3468 HH21 ARG A 216     -26.172   2.683  -2.633  1.00 92.46           H  
ATOM   3469 HH22 ARG A 216     -26.116   1.708  -4.092  1.00 92.46           H  
ATOM   3470  CZ  ARG A 216     -24.413   1.820  -3.049  1.00 92.46           C  
ATOM   3471  OXT ARG A 216     -25.133   2.981   3.099  1.00 92.46           O  
TER    3472      ARG A 216                                                       
END   
