# Supplementary material for: Nuclear genome of Bulinus truncatus, an intermediate host of the carcinogenic human blood fluke Schistosoma haematobium
Source: Nat Commun. 2022 Feb 21;13:977. doi: 10.1038/s41467-022-28634-9 (PMC8861042; doi:10.1038/s41467-022-28634-9)
Supplement: Supplementary file 6 — Supplementary Data 3 [file 41467_2022_28634_MOESM6_ESM.zip › Supplementary_Data_3/btru_048813-t1.mature.pep.pdb]

ATOM      1  N   MET A   1      42.360 -21.141 -10.921  1.00 35.89           N  
ATOM      2  H   MET A   1      43.370 -21.145 -10.935  1.00 35.89           H  
ATOM      3  H2  MET A   1      42.022 -22.092 -10.895  1.00 35.89           H  
ATOM      4  H3  MET A   1      42.018 -20.704 -11.765  1.00 35.89           H  
ATOM      5  CA  MET A   1      41.862 -20.387  -9.752  1.00 35.89           C  
ATOM      6  HA  MET A   1      42.174 -20.870  -8.827  1.00 35.89           H  
ATOM      7  C   MET A   1      40.345 -20.411  -9.805  1.00 35.89           C  
ATOM      8  CB  MET A   1      42.378 -18.935  -9.749  1.00 35.89           C  
ATOM      9  HB2 MET A   1      41.767 -18.352  -9.060  1.00 35.89           H  
ATOM     10  HB3 MET A   1      42.283 -18.499 -10.743  1.00 35.89           H  
ATOM     11  O   MET A   1      39.772 -19.650 -10.568  1.00 35.89           O  
ATOM     12  CG  MET A   1      43.831 -18.830  -9.276  1.00 35.89           C  
ATOM     13  HG2 MET A   1      44.489 -19.352  -9.971  1.00 35.89           H  
ATOM     14  HG3 MET A   1      43.908 -19.316  -8.303  1.00 35.89           H  
ATOM     15  SD  MET A   1      44.412 -17.125  -9.080  1.00 35.89           S  
ATOM     16  CE  MET A   1      44.893 -16.704 -10.777  1.00 35.89           C  
ATOM     17  HE1 MET A   1      45.673 -17.384 -11.119  1.00 35.89           H  
ATOM     18  HE2 MET A   1      45.276 -15.684 -10.798  1.00 35.89           H  
ATOM     19  HE3 MET A   1      44.028 -16.772 -11.437  1.00 35.89           H  
ATOM     20  N   ALA A   2      39.713 -21.336  -9.088  1.00 30.81           N  
ATOM     21  H   ALA A   2      40.221 -21.942  -8.459  1.00 30.81           H  
ATOM     22  CA  ALA A   2      38.264 -21.372  -8.923  1.00 30.81           C  
ATOM     23  HA  ALA A   2      37.788 -20.564  -9.478  1.00 30.81           H  
ATOM     24  C   ALA A   2      37.994 -21.161  -7.432  1.00 30.81           C  
ATOM     25  CB  ALA A   2      37.718 -22.701  -9.465  1.00 30.81           C  
ATOM     26  HB1 ALA A   2      38.164 -23.540  -8.932  1.00 30.81           H  
ATOM     27  HB2 ALA A   2      37.933 -22.788 -10.530  1.00 30.81           H  
ATOM     28  HB3 ALA A   2      36.638 -22.734  -9.322  1.00 30.81           H  
ATOM     29  O   ALA A   2      38.324 -22.021  -6.620  1.00 30.81           O  
ATOM     30  N   GLY A   3      37.516 -19.969  -7.076  1.00 31.44           N  
ATOM     31  H   GLY A   3      37.257 -19.318  -7.804  1.00 31.44           H  
ATOM     32  CA  GLY A   3      37.015 -19.676  -5.739  1.00 31.44           C  
ATOM     33  HA2 GLY A   3      37.099 -18.610  -5.530  1.00 31.44           H  
ATOM     34  HA3 GLY A   3      37.572 -20.231  -4.984  1.00 31.44           H  
ATOM     35  C   GLY A   3      35.546 -20.064  -5.694  1.00 31.44           C  
ATOM     36  O   GLY A   3      34.740 -19.492  -6.421  1.00 31.44           O  
ATOM     37  N   THR A   4      35.216 -21.066  -4.890  1.00 30.57           N  
ATOM     38  H   THR A   4      35.936 -21.532  -4.357  1.00 30.57           H  
ATOM     39  CA  THR A   4      33.845 -21.491  -4.614  1.00 30.57           C  
ATOM     40  HA  THR A   4      33.265 -21.502  -5.537  1.00 30.57           H  
ATOM     41  C   THR A   4      33.200 -20.507  -3.642  1.00 30.57           C  
ATOM     42  CB  THR A   4      33.847 -22.908  -4.020  1.00 30.57           C  
ATOM     43  HB  THR A   4      32.864 -23.137  -3.609  1.00 30.57           H  
ATOM     44  O   THR A   4      33.671 -20.350  -2.515  1.00 30.57           O  
ATOM     45  CG2 THR A   4      34.203 -23.955  -5.077  1.00 30.57           C  
ATOM     46 HG21 THR A   4      35.202 -23.772  -5.473  1.00 30.57           H  
ATOM     47 HG22 THR A   4      34.175 -24.945  -4.622  1.00 30.57           H  
ATOM     48 HG23 THR A   4      33.476 -23.921  -5.888  1.00 30.57           H  
ATOM     49  OG1 THR A   4      34.824 -22.993  -3.002  1.00 30.57           O  
ATOM     50  HG1 THR A   4      34.550 -22.387  -2.310  1.00 30.57           H  
ATOM     51  N   SER A   5      32.130 -19.842  -4.074  1.00 30.41           N  
ATOM     52  H   SER A   5      31.805 -19.982  -5.020  1.00 30.41           H  
ATOM     53  CA  SER A   5      31.218 -19.115  -3.195  1.00 30.41           C  
ATOM     54  HA  SER A   5      31.791 -18.488  -2.512  1.00 30.41           H  
ATOM     55  C   SER A   5      30.400 -20.119  -2.388  1.00 30.41           C  
ATOM     56  CB  SER A   5      30.293 -18.210  -4.019  1.00 30.41           C  
ATOM     57  HB2 SER A   5      30.874 -17.375  -4.411  1.00 30.41           H  
ATOM     58  HB3 SER A   5      29.497 -17.817  -3.387  1.00 30.41           H  
ATOM     59  O   SER A   5      29.710 -20.961  -2.957  1.00 30.41           O  
ATOM     60  OG  SER A   5      29.737 -18.924  -5.106  1.00 30.41           O  
ATOM     61  HG  SER A   5      29.125 -19.578  -4.759  1.00 30.41           H  
ATOM     62  N   VAL A   6      30.498 -20.030  -1.065  1.00 29.63           N  
ATOM     63  H   VAL A   6      31.111 -19.330  -0.673  1.00 29.63           H  
ATOM     64  CA  VAL A   6      29.631 -20.754  -0.136  1.00 29.63           C  
ATOM     65  HA  VAL A   6      29.476 -21.773  -0.490  1.00 29.63           H  
ATOM     66  C   VAL A   6      28.286 -20.030  -0.126  1.00 29.63           C  
ATOM     67  CB  VAL A   6      30.281 -20.815   1.264  1.00 29.63           C  
ATOM     68  HB  VAL A   6      30.454 -19.802   1.627  1.00 29.63           H  
ATOM     69  O   VAL A   6      28.150 -18.988   0.511  1.00 29.63           O  
ATOM     70  CG1 VAL A   6      29.405 -21.553   2.282  1.00 29.63           C  
ATOM     71 HG11 VAL A   6      29.907 -21.598   3.248  1.00 29.63           H  
ATOM     72 HG12 VAL A   6      29.196 -22.565   1.935  1.00 29.63           H  
ATOM     73 HG13 VAL A   6      28.459 -21.027   2.413  1.00 29.63           H  
ATOM     74  CG2 VAL A   6      31.639 -21.534   1.206  1.00 29.63           C  
ATOM     75 HG21 VAL A   6      31.505 -22.543   0.815  1.00 29.63           H  
ATOM     76 HG22 VAL A   6      32.068 -21.594   2.206  1.00 29.63           H  
ATOM     77 HG23 VAL A   6      32.334 -20.990   0.566  1.00 29.63           H  
ATOM     78  N   GLU A   7      27.307 -20.546  -0.869  1.00 28.19           N  
ATOM     79  H   GLU A   7      27.498 -21.349  -1.451  1.00 28.19           H  
ATOM     80  CA  GLU A   7      25.901 -20.252  -0.591  1.00 28.19           C  
ATOM     81  HA  GLU A   7      25.770 -19.178  -0.460  1.00 28.19           H  
ATOM     82  C   GLU A   7      25.556 -20.937   0.731  1.00 28.19           C  
ATOM     83  CB  GLU A   7      24.985 -20.710  -1.743  1.00 28.19           C  
ATOM     84  HB2 GLU A   7      23.993 -20.930  -1.346  1.00 28.19           H  
ATOM     85  HB3 GLU A   7      25.391 -21.615  -2.195  1.00 28.19           H  
ATOM     86  O   GLU A   7      25.560 -22.161   0.840  1.00 28.19           O  
ATOM     87  CG  GLU A   7      24.844 -19.591  -2.788  1.00 28.19           C  
ATOM     88  HG2 GLU A   7      25.841 -19.294  -3.114  1.00 28.19           H  
ATOM     89  HG3 GLU A   7      24.387 -18.729  -2.302  1.00 28.19           H  
ATOM     90  CD  GLU A   7      24.019 -19.976  -4.027  1.00 28.19           C  
ATOM     91  OE1 GLU A   7      23.468 -19.039  -4.652  1.00 28.19           O  
ATOM     92  OE2 GLU A   7      24.001 -21.173  -4.386  1.00 28.19           O  
ATOM     93  N   SER A   8      25.344 -20.142   1.780  1.00 33.97           N  
ATOM     94  H   SER A   8      25.422 -19.142   1.668  1.00 33.97           H  
ATOM     95  CA  SER A   8      24.857 -20.653   3.055  1.00 33.97           C  
ATOM     96  HA  SER A   8      25.436 -21.533   3.336  1.00 33.97           H  
ATOM     97  C   SER A   8      23.396 -21.073   2.885  1.00 33.97           C  
ATOM     98  CB  SER A   8      25.036 -19.599   4.155  1.00 33.97           C  
ATOM     99  HB2 SER A   8      26.097 -19.382   4.280  1.00 33.97           H  
ATOM    100  HB3 SER A   8      24.643 -19.986   5.095  1.00 33.97           H  
ATOM    101  O   SER A   8      22.494 -20.235   2.963  1.00 33.97           O  
ATOM    102  OG  SER A   8      24.353 -18.411   3.809  1.00 33.97           O  
ATOM    103  HG  SER A   8      23.495 -18.699   3.487  1.00 33.97           H  
ATOM    104  N   GLU A   9      23.173 -22.359   2.623  1.00 39.55           N  
ATOM    105  H   GLU A   9      23.962 -22.951   2.403  1.00 39.55           H  
ATOM    106  CA  GLU A   9      21.858 -22.989   2.714  1.00 39.55           C  
ATOM    107  HA  GLU A   9      21.183 -22.499   2.013  1.00 39.55           H  
ATOM    108  C   GLU A   9      21.302 -22.793   4.130  1.00 39.55           C  
ATOM    109  CB  GLU A   9      21.926 -24.485   2.354  1.00 39.55           C  
ATOM    110  HB2 GLU A   9      21.046 -24.983   2.764  1.00 39.55           H  
ATOM    111  HB3 GLU A   9      22.813 -24.924   2.811  1.00 39.55           H  
ATOM    112  O   GLU A   9      21.986 -23.008   5.135  1.00 39.55           O  
ATOM    113  CG  GLU A   9      21.927 -24.715   0.834  1.00 39.55           C  
ATOM    114  HG2 GLU A   9      21.005 -24.300   0.426  1.00 39.55           H  
ATOM    115  HG3 GLU A   9      22.762 -24.168   0.396  1.00 39.55           H  
ATOM    116  CD  GLU A   9      22.043 -26.199   0.437  1.00 39.55           C  
ATOM    117  OE1 GLU A   9      21.476 -26.561  -0.619  1.00 39.55           O  
ATOM    118  OE2 GLU A   9      22.713 -26.958   1.174  1.00 39.55           O  
ATOM    119  N   ILE A  10      20.050 -22.342   4.207  1.00 51.28           N  
ATOM    120  H   ILE A  10      19.538 -22.225   3.344  1.00 51.28           H  
ATOM    121  CA  ILE A  10      19.305 -22.284   5.463  1.00 51.28           C  
ATOM    122  HA  ILE A  10      19.861 -21.657   6.160  1.00 51.28           H  
ATOM    123  C   ILE A  10      19.207 -23.730   5.981  1.00 51.28           C  
ATOM    124  CB  ILE A  10      17.914 -21.651   5.236  1.00 51.28           C  
ATOM    125  HB  ILE A  10      17.405 -22.216   4.456  1.00 51.28           H  
ATOM    126  O   ILE A  10      18.731 -24.581   5.230  1.00 51.28           O  
ATOM    127  CG1 ILE A  10      18.053 -20.179   4.775  1.00 51.28           C  
ATOM    128 HG12 ILE A  10      18.350 -19.560   5.622  1.00 51.28           H  
ATOM    129 HG13 ILE A  10      18.831 -20.095   4.017  1.00 51.28           H  
ATOM    130  CG2 ILE A  10      17.065 -21.723   6.521  1.00 51.28           C  
ATOM    131 HG21 ILE A  10      16.895 -22.765   6.791  1.00 51.28           H  
ATOM    132 HG22 ILE A  10      17.573 -21.214   7.340  1.00 51.28           H  
ATOM    133 HG23 ILE A  10      16.086 -21.273   6.358  1.00 51.28           H  
ATOM    134  CD1 ILE A  10      16.769 -19.607   4.160  1.00 51.28           C  
ATOM    135 HD11 ILE A  10      16.957 -18.588   3.823  1.00 51.28           H  
ATOM    136 HD12 ILE A  10      15.961 -19.589   4.891  1.00 51.28           H  
ATOM    137 HD13 ILE A  10      16.471 -20.212   3.304  1.00 51.28           H  
ATOM    138  N   PRO A  11      19.633 -24.025   7.225  1.00 47.04           N  
ATOM    139  CA  PRO A  11      19.585 -25.381   7.771  1.00 47.04           C  
ATOM    140  HA  PRO A  11      20.296 -25.999   7.224  1.00 47.04           H  
ATOM    141  C   PRO A  11      18.177 -25.986   7.650  1.00 47.04           C  
ATOM    142  CB  PRO A  11      20.040 -25.250   9.229  1.00 47.04           C  
ATOM    143  HB2 PRO A  11      19.178 -25.099   9.879  1.00 47.04           H  
ATOM    144  HB3 PRO A  11      20.605 -26.124   9.553  1.00 47.04           H  
ATOM    145  O   PRO A  11      17.192 -25.307   7.957  1.00 47.04           O  
ATOM    146  CG  PRO A  11      20.898 -23.986   9.233  1.00 47.04           C  
ATOM    147  HG2 PRO A  11      21.913 -24.239   8.927  1.00 47.04           H  
ATOM    148  HG3 PRO A  11      20.900 -23.503  10.210  1.00 47.04           H  
ATOM    149  CD  PRO A  11      20.253 -23.109   8.166  1.00 47.04           C  
ATOM    150  HD2 PRO A  11      19.486 -22.478   8.615  1.00 47.04           H  
ATOM    151  HD3 PRO A  11      21.022 -22.503   7.688  1.00 47.04           H  
ATOM    152  N   ASP A  12      18.076 -27.240   7.196  1.00 59.60           N  
ATOM    153  H   ASP A  12      18.937 -27.721   6.976  1.00 59.60           H  
ATOM    154  CA  ASP A  12      16.820 -27.966   6.908  1.00 59.60           C  
ATOM    155  HA  ASP A  12      16.321 -27.495   6.061  1.00 59.60           H  
ATOM    156  C   ASP A  12      15.835 -27.963   8.101  1.00 59.60           C  
ATOM    157  CB  ASP A  12      17.212 -29.406   6.510  1.00 59.60           C  
ATOM    158  HB2 ASP A  12      17.933 -29.361   5.694  1.00 59.60           H  
ATOM    159  HB3 ASP A  12      17.700 -29.884   7.359  1.00 59.60           H  
ATOM    160  O   ASP A  12      14.614 -27.900   7.958  1.00 59.60           O  
ATOM    161  CG  ASP A  12      16.030 -30.271   6.053  1.00 59.60           C  
ATOM    162  OD1 ASP A  12      15.175 -29.770   5.296  1.00 59.60           O  
ATOM    163  OD2 ASP A  12      15.929 -31.443   6.503  1.00 59.60           O  
ATOM    164  N   ASP A  13      16.376 -27.937   9.311  1.00 64.37           N  
ATOM    165  H   ASP A  13      17.383 -27.995   9.358  1.00 64.37           H  
ATOM    166  CA  ASP A  13      15.687 -27.777  10.587  1.00 64.37           C  
ATOM    167  HA  ASP A  13      14.909 -28.537  10.646  1.00 64.37           H  
ATOM    168  C   ASP A  13      14.952 -26.426  10.714  1.00 64.37           C  
ATOM    169  CB  ASP A  13      16.684 -28.061  11.738  1.00 64.37           C  
ATOM    170  HB2 ASP A  13      16.707 -29.140  11.889  1.00 64.37           H  
ATOM    171  HB3 ASP A  13      16.294 -27.622  12.657  1.00 64.37           H  
ATOM    172  O   ASP A  13      13.797 -26.397  11.144  1.00 64.37           O  
ATOM    173  CG  ASP A  13      18.144 -27.605  11.519  1.00 64.37           C  
ATOM    174  OD1 ASP A  13      18.756 -28.007  10.501  1.00 64.37           O  
ATOM    175  OD2 ASP A  13      18.662 -26.864  12.380  1.00 64.37           O  
ATOM    176  N   ARG A  14      15.527 -25.320  10.222  1.00 57.52           N  
ATOM    177  H   ARG A  14      16.412 -25.431   9.749  1.00 57.52           H  
ATOM    178  CA  ARG A  14      14.834 -24.018  10.159  1.00 57.52           C  
ATOM    179  HA  ARG A  14      14.302 -23.867  11.098  1.00 57.52           H  
ATOM    180  C   ARG A  14      13.761 -23.967   9.075  1.00 57.52           C  
ATOM    181  CB  ARG A  14      15.833 -22.874   9.952  1.00 57.52           C  
ATOM    182  HB2 ARG A  14      15.271 -21.985   9.665  1.00 57.52           H  
ATOM    183  HB3 ARG A  14      16.526 -23.116   9.146  1.00 57.52           H  
ATOM    184  O   ARG A  14      12.756 -23.282   9.259  1.00 57.52           O  
ATOM    185  CG  ARG A  14      16.612 -22.563  11.231  1.00 57.52           C  
ATOM    186  HG2 ARG A  14      17.306 -23.373  11.456  1.00 57.52           H  
ATOM    187  HG3 ARG A  14      15.907 -22.458  12.056  1.00 57.52           H  
ATOM    188  CD  ARG A  14      17.373 -21.246  11.055  1.00 57.52           C  
ATOM    189  HD2 ARG A  14      18.211 -21.409  10.377  1.00 57.52           H  
ATOM    190  HD3 ARG A  14      16.696 -20.516  10.612  1.00 57.52           H  
ATOM    191  NE  ARG A  14      17.860 -20.743  12.351  1.00 57.52           N  
ATOM    192  HE  ARG A  14      17.988 -21.441  13.070  1.00 57.52           H  
ATOM    193  NH1 ARG A  14      17.958 -18.512  11.805  1.00 57.52           N  
ATOM    194 HH11 ARG A  14      18.119 -17.550  12.067  1.00 57.52           H  
ATOM    195 HH12 ARG A  14      17.681 -18.749  10.864  1.00 57.52           H  
ATOM    196  NH2 ARG A  14      18.448 -19.167  13.883  1.00 57.52           N  
ATOM    197 HH21 ARG A  14      18.609 -18.202  14.134  1.00 57.52           H  
ATOM    198 HH22 ARG A  14      18.536 -19.898  14.575  1.00 57.52           H  
ATOM    199  CZ  ARG A  14      18.086 -19.481  12.671  1.00 57.52           C  
ATOM    200  N   VAL A  15      13.949 -24.680   7.963  1.00 53.71           N  
ATOM    201  H   VAL A  15      14.802 -25.216   7.885  1.00 53.71           H  
ATOM    202  CA  VAL A  15      12.924 -24.807   6.912  1.00 53.71           C  
ATOM    203  HA  VAL A  15      12.574 -23.811   6.642  1.00 53.71           H  
ATOM    204  C   VAL A  15      11.715 -25.576   7.450  1.00 53.71           C  
ATOM    205  CB  VAL A  15      13.499 -25.467   5.641  1.00 53.71           C  
ATOM    206  HB  VAL A  15      13.895 -26.452   5.887  1.00 53.71           H  
ATOM    207  O   VAL A  15      10.577 -25.155   7.239  1.00 53.71           O  
ATOM    208  CG1 VAL A  15      12.429 -25.637   4.554  1.00 53.71           C  
ATOM    209 HG11 VAL A  15      11.665 -26.340   4.887  1.00 53.71           H  
ATOM    210 HG12 VAL A  15      11.968 -24.677   4.322  1.00 53.71           H  
ATOM    211 HG13 VAL A  15      12.887 -26.047   3.653  1.00 53.71           H  
ATOM    212  CG2 VAL A  15      14.634 -24.613   5.058  1.00 53.71           C  
ATOM    213 HG21 VAL A  15      14.995 -25.061   4.133  1.00 53.71           H  
ATOM    214 HG22 VAL A  15      14.286 -23.599   4.858  1.00 53.71           H  
ATOM    215 HG23 VAL A  15      15.473 -24.582   5.753  1.00 53.71           H  
ATOM    216  N   LYS A  16      11.943 -26.645   8.221  1.00 55.27           N  
ATOM    217  H   LYS A  16      12.897 -26.959   8.322  1.00 55.27           H  
ATOM    218  CA  LYS A  16      10.879 -27.396   8.904  1.00 55.27           C  
ATOM    219  HA  LYS A  16      10.125 -27.680   8.170  1.00 55.27           H  
ATOM    220  C   LYS A  16      10.138 -26.559   9.943  1.00 55.27           C  
ATOM    221  CB  LYS A  16      11.460 -28.666   9.534  1.00 55.27           C  
ATOM    222  HB2 LYS A  16      12.405 -28.435  10.026  1.00 55.27           H  
ATOM    223  HB3 LYS A  16      10.767 -29.056  10.279  1.00 55.27           H  
ATOM    224  O   LYS A  16       8.910 -26.613   9.967  1.00 55.27           O  
ATOM    225  CG  LYS A  16      11.665 -29.732   8.453  1.00 55.27           C  
ATOM    226  HG2 LYS A  16      12.228 -29.303   7.624  1.00 55.27           H  
ATOM    227  HG3 LYS A  16      10.693 -30.059   8.082  1.00 55.27           H  
ATOM    228  CD  LYS A  16      12.440 -30.935   8.992  1.00 55.27           C  
ATOM    229  HD2 LYS A  16      13.413 -30.583   9.336  1.00 55.27           H  
ATOM    230  HD3 LYS A  16      11.904 -31.399   9.819  1.00 55.27           H  
ATOM    231  CE  LYS A  16      12.618 -31.930   7.842  1.00 55.27           C  
ATOM    232  HE2 LYS A  16      12.650 -31.365   6.911  1.00 55.27           H  
ATOM    233  HE3 LYS A  16      11.759 -32.599   7.803  1.00 55.27           H  
ATOM    234  NZ  LYS A  16      13.890 -32.676   7.948  1.00 55.27           N  
ATOM    235  HZ1 LYS A  16      14.647 -32.068   7.669  1.00 55.27           H  
ATOM    236  HZ2 LYS A  16      13.951 -33.410   7.257  1.00 55.27           H  
ATOM    237  HZ3 LYS A  16      14.077 -33.018   8.880  1.00 55.27           H  
ATOM    238  N   ASP A  17      10.840 -25.746  10.729  1.00 57.37           N  
ATOM    239  H   ASP A  17      11.845 -25.842  10.752  1.00 57.37           H  
ATOM    240  CA  ASP A  17      10.201 -24.847  11.698  1.00 57.37           C  
ATOM    241  HA  ASP A  17       9.517 -25.427  12.317  1.00 57.37           H  
ATOM    242  C   ASP A  17       9.351 -23.758  11.015  1.00 57.37           C  
ATOM    243  CB  ASP A  17      11.266 -24.227  12.619  1.00 57.37           C  
ATOM    244  HB2 ASP A  17      10.823 -23.370  13.127  1.00 57.37           H  
ATOM    245  HB3 ASP A  17      12.097 -23.859  12.016  1.00 57.37           H  
ATOM    246  O   ASP A  17       8.231 -23.484  11.453  1.00 57.37           O  
ATOM    247  CG  ASP A  17      11.791 -25.180  13.702  1.00 57.37           C  
ATOM    248  OD1 ASP A  17      11.111 -26.196  13.982  1.00 57.37           O  
ATOM    249  OD2 ASP A  17      12.826 -24.820  14.305  1.00 57.37           O  
ATOM    250  N   LEU A  18       9.817 -23.189   9.893  1.00 47.72           N  
ATOM    251  H   LEU A  18      10.751 -23.430   9.596  1.00 47.72           H  
ATOM    252  CA  LEU A  18       9.045 -22.231   9.087  1.00 47.72           C  
ATOM    253  HA  LEU A  18       8.653 -21.460   9.751  1.00 47.72           H  
ATOM    254  C   LEU A  18       7.817 -22.874   8.430  1.00 47.72           C  
ATOM    255  CB  LEU A  18       9.953 -21.580   8.022  1.00 47.72           C  
ATOM    256  HB2 LEU A  18       9.419 -21.563   7.072  1.00 47.72           H  
ATOM    257  HB3 LEU A  18      10.831 -22.203   7.852  1.00 47.72           H  
ATOM    258  O   LEU A  18       6.732 -22.289   8.446  1.00 47.72           O  
ATOM    259  CG  LEU A  18      10.379 -20.138   8.376  1.00 47.72           C  
ATOM    260  HG  LEU A  18       9.984 -19.849   9.350  1.00 47.72           H  
ATOM    261  CD1 LEU A  18      11.900 -19.999   8.432  1.00 47.72           C  
ATOM    262 HD11 LEU A  18      12.290 -20.666   9.201  1.00 47.72           H  
ATOM    263 HD12 LEU A  18      12.333 -20.270   7.470  1.00 47.72           H  
ATOM    264 HD13 LEU A  18      12.169 -18.973   8.681  1.00 47.72           H  
ATOM    265  CD2 LEU A  18       9.849 -19.151   7.334  1.00 47.72           C  
ATOM    266 HD21 LEU A  18      10.130 -18.135   7.610  1.00 47.72           H  
ATOM    267 HD22 LEU A  18      10.261 -19.385   6.352  1.00 47.72           H  
ATOM    268 HD23 LEU A  18       8.761 -19.215   7.292  1.00 47.72           H  
ATOM    269  N   LEU A  19       7.945 -24.090   7.895  1.00 49.97           N  
ATOM    270  H   LEU A  19       8.863 -24.511   7.880  1.00 49.97           H  
ATOM    271  CA  LEU A  19       6.817 -24.834   7.331  1.00 49.97           C  
ATOM    272  HA  LEU A  19       6.281 -24.190   6.634  1.00 49.97           H  
ATOM    273  C   LEU A  19       5.807 -25.231   8.418  1.00 49.97           C  
ATOM    274  CB  LEU A  19       7.344 -26.063   6.571  1.00 49.97           C  
ATOM    275  HB2 LEU A  19       6.511 -26.737   6.372  1.00 49.97           H  
ATOM    276  HB3 LEU A  19       8.048 -26.590   7.215  1.00 49.97           H  
ATOM    277  O   LEU A  19       4.602 -25.123   8.194  1.00 49.97           O  
ATOM    278  CG  LEU A  19       8.031 -25.730   5.232  1.00 49.97           C  
ATOM    279  HG  LEU A  19       8.787 -24.958   5.378  1.00 49.97           H  
ATOM    280  CD1 LEU A  19       8.714 -26.985   4.690  1.00 49.97           C  
ATOM    281 HD11 LEU A  19       9.234 -26.748   3.762  1.00 49.97           H  
ATOM    282 HD12 LEU A  19       9.448 -27.339   5.414  1.00 49.97           H  
ATOM    283 HD13 LEU A  19       7.978 -27.768   4.506  1.00 49.97           H  
ATOM    284  CD2 LEU A  19       7.034 -25.238   4.178  1.00 49.97           C  
ATOM    285 HD21 LEU A  19       6.594 -24.289   4.487  1.00 49.97           H  
ATOM    286 HD22 LEU A  19       6.244 -25.975   4.031  1.00 49.97           H  
ATOM    287 HD23 LEU A  19       7.554 -25.075   3.234  1.00 49.97           H  
ATOM    288  N   ALA A  20       6.266 -25.607   9.615  1.00 49.96           N  
ATOM    289  H   ALA A  20       7.263 -25.715   9.737  1.00 49.96           H  
ATOM    290  CA  ALA A  20       5.402 -25.907  10.754  1.00 49.96           C  
ATOM    291  HA  ALA A  20       4.633 -26.606  10.427  1.00 49.96           H  
ATOM    292  C   ALA A  20       4.688 -24.656  11.295  1.00 49.96           C  
ATOM    293  CB  ALA A  20       6.240 -26.592  11.840  1.00 49.96           C  
ATOM    294  HB1 ALA A  20       6.697 -27.496  11.438  1.00 49.96           H  
ATOM    295  HB2 ALA A  20       7.028 -25.922  12.183  1.00 49.96           H  
ATOM    296  HB3 ALA A  20       5.603 -26.859  12.683  1.00 49.96           H  
ATOM    297  O   ALA A  20       3.515 -24.734  11.664  1.00 49.96           O  
ATOM    298  N   ALA A  21       5.347 -23.493  11.299  1.00 44.36           N  
ATOM    299  H   ALA A  21       6.332 -23.495  11.076  1.00 44.36           H  
ATOM    300  CA  ALA A  21       4.719 -22.214  11.631  1.00 44.36           C  
ATOM    301  HA  ALA A  21       4.206 -22.314  12.588  1.00 44.36           H  
ATOM    302  C   ALA A  21       3.664 -21.812  10.584  1.00 44.36           C  
ATOM    303  CB  ALA A  21       5.814 -21.153  11.784  1.00 44.36           C  
ATOM    304  HB1 ALA A  21       6.338 -21.014  10.839  1.00 44.36           H  
ATOM    305  HB2 ALA A  21       6.531 -21.467  12.543  1.00 44.36           H  
ATOM    306  HB3 ALA A  21       5.368 -20.205  12.085  1.00 44.36           H  
ATOM    307  O   ALA A  21       2.573 -21.371  10.945  1.00 44.36           O  
ATOM    308  N   THR A  22       3.940 -22.055   9.299  1.00 49.88           N  
ATOM    309  H   THR A  22       4.869 -22.382   9.075  1.00 49.88           H  
ATOM    310  CA  THR A  22       3.008 -21.782   8.190  1.00 49.88           C  
ATOM    311  HA  THR A  22       2.624 -20.769   8.305  1.00 49.88           H  
ATOM    312  C   THR A  22       1.801 -22.729   8.217  1.00 49.88           C  
ATOM    313  CB  THR A  22       3.729 -21.854   6.832  1.00 49.88           C  
ATOM    314  HB  THR A  22       3.951 -22.892   6.581  1.00 49.88           H  
ATOM    315  O   THR A  22       0.664 -22.301   8.033  1.00 49.88           O  
ATOM    316  CG2 THR A  22       2.895 -21.229   5.715  1.00 49.88           C  
ATOM    317 HG21 THR A  22       1.961 -21.777   5.590  1.00 49.88           H  
ATOM    318 HG22 THR A  22       2.675 -20.189   5.953  1.00 49.88           H  
ATOM    319 HG23 THR A  22       3.452 -21.273   4.779  1.00 49.88           H  
ATOM    320  OG1 THR A  22       4.933 -21.121   6.859  1.00 49.88           O  
ATOM    321  HG1 THR A  22       5.571 -21.566   7.422  1.00 49.88           H  
ATOM    322  N   ALA A  23       2.008 -24.006   8.550  1.00 42.84           N  
ATOM    323  H   ALA A  23       2.959 -24.336   8.634  1.00 42.84           H  
ATOM    324  CA  ALA A  23       0.925 -24.967   8.756  1.00 42.84           C  
ATOM    325  HA  ALA A  23       0.265 -24.941   7.889  1.00 42.84           H  
ATOM    326  C   ALA A  23       0.071 -24.626   9.990  1.00 42.84           C  
ATOM    327  CB  ALA A  23       1.533 -26.369   8.857  1.00 42.84           C  
ATOM    328  HB1 ALA A  23       2.092 -26.596   7.949  1.00 42.84           H  
ATOM    329  HB2 ALA A  23       0.737 -27.104   8.977  1.00 42.84           H  
ATOM    330  HB3 ALA A  23       2.204 -26.423   9.714  1.00 42.84           H  
ATOM    331  O   ALA A  23      -1.145 -24.803   9.956  1.00 42.84           O  
ATOM    332  N   ARG A  24       0.680 -24.081  11.056  1.00 40.18           N  
ATOM    333  H   ARG A  24       1.687 -24.002  11.039  1.00 40.18           H  
ATOM    334  CA  ARG A  24      -0.051 -23.609  12.242  1.00 40.18           C  
ATOM    335  HA  ARG A  24      -0.766 -24.383  12.519  1.00 40.18           H  
ATOM    336  C   ARG A  24      -0.896 -22.367  11.964  1.00 40.18           C  
ATOM    337  CB  ARG A  24       0.896 -23.392  13.428  1.00 40.18           C  
ATOM    338  HB2 ARG A  24       1.795 -22.872  13.096  1.00 40.18           H  
ATOM    339  HB3 ARG A  24       0.394 -22.773  14.172  1.00 40.18           H  
ATOM    340  O   ARG A  24      -2.000 -22.285  12.499  1.00 40.18           O  
ATOM    341  CG  ARG A  24       1.260 -24.730  14.084  1.00 40.18           C  
ATOM    342  HG2 ARG A  24       0.353 -25.207  14.455  1.00 40.18           H  
ATOM    343  HG3 ARG A  24       1.727 -25.390  13.353  1.00 40.18           H  
ATOM    344  CD  ARG A  24       2.220 -24.498  15.252  1.00 40.18           C  
ATOM    345  HD2 ARG A  24       1.719 -23.874  15.992  1.00 40.18           H  
ATOM    346  HD3 ARG A  24       3.100 -23.972  14.881  1.00 40.18           H  
ATOM    347  NE  ARG A  24       2.639 -25.774  15.861  1.00 40.18           N  
ATOM    348  HE  ARG A  24       2.476 -26.604  15.309  1.00 40.18           H  
ATOM    349  NH1 ARG A  24       3.535 -24.908  17.789  1.00 40.18           N  
ATOM    350 HH11 ARG A  24       3.283 -23.983  17.471  1.00 40.18           H  
ATOM    351 HH12 ARG A  24       4.047 -25.033  18.651  1.00 40.18           H  
ATOM    352  NH2 ARG A  24       3.633 -27.106  17.417  1.00 40.18           N  
ATOM    353 HH21 ARG A  24       4.146 -27.212  18.280  1.00 40.18           H  
ATOM    354 HH22 ARG A  24       3.470 -27.911  16.828  1.00 40.18           H  
ATOM    355  CZ  ARG A  24       3.262 -25.923  17.016  1.00 40.18           C  
ATOM    356  N   LEU A  25      -0.438 -21.463  11.093  1.00 39.49           N  
ATOM    357  H   LEU A  25       0.499 -21.573  10.735  1.00 39.49           H  
ATOM    358  CA  LEU A  25      -1.239 -20.325  10.623  1.00 39.49           C  
ATOM    359  HA  LEU A  25      -1.614 -19.779  11.489  1.00 39.49           H  
ATOM    360  C   LEU A  25      -2.488 -20.780   9.849  1.00 39.49           C  
ATOM    361  CB  LEU A  25      -0.357 -19.380   9.782  1.00 39.49           C  
ATOM    362  HB2 LEU A  25       0.187 -19.971   9.046  1.00 39.49           H  
ATOM    363  HB3 LEU A  25      -1.000 -18.692   9.234  1.00 39.49           H  
ATOM    364  O   LEU A  25      -3.549 -20.196  10.032  1.00 39.49           O  
ATOM    365  CG  LEU A  25       0.643 -18.554  10.614  1.00 39.49           C  
ATOM    366  HG  LEU A  25       1.169 -19.204  11.314  1.00 39.49           H  
ATOM    367  CD1 LEU A  25       1.676 -17.899   9.697  1.00 39.49           C  
ATOM    368 HD11 LEU A  25       1.178 -17.249   8.978  1.00 39.49           H  
ATOM    369 HD12 LEU A  25       2.232 -18.668   9.161  1.00 39.49           H  
ATOM    370 HD13 LEU A  25       2.379 -17.312  10.289  1.00 39.49           H  
ATOM    371  CD2 LEU A  25      -0.050 -17.447  11.413  1.00 39.49           C  
ATOM    372 HD21 LEU A  25      -0.747 -17.878  12.133  1.00 39.49           H  
ATOM    373 HD22 LEU A  25       0.694 -16.866  11.958  1.00 39.49           H  
ATOM    374 HD23 LEU A  25      -0.596 -16.788  10.739  1.00 39.49           H  
ATOM    375  N   ASN A  26      -2.405 -21.882   9.095  1.00 35.79           N  
ATOM    376  H   ASN A  26      -1.491 -22.280   8.933  1.00 35.79           H  
ATOM    377  CA  ASN A  26      -3.559 -22.461   8.392  1.00 35.79           C  
ATOM    378  HA  ASN A  26      -4.136 -21.648   7.952  1.00 35.79           H  
ATOM    379  C   ASN A  26      -4.549 -23.214   9.307  1.00 35.79           C  
ATOM    380  CB  ASN A  26      -3.046 -23.360   7.252  1.00 35.79           C  
ATOM    381  HB2 ASN A  26      -3.874 -23.962   6.877  1.00 35.79           H  
ATOM    382  HB3 ASN A  26      -2.278 -24.035   7.630  1.00 35.79           H  
ATOM    383  O   ASN A  26      -5.666 -23.502   8.883  1.00 35.79           O  
ATOM    384  CG  ASN A  26      -2.501 -22.577   6.069  1.00 35.79           C  
ATOM    385  ND2 ASN A  26      -1.786 -23.225   5.180  1.00 35.79           N  
ATOM    386 HD21 ASN A  26      -1.597 -24.212   5.285  1.00 35.79           H  
ATOM    387 HD22 ASN A  26      -1.451 -22.663   4.411  1.00 35.79           H  
ATOM    388  OD1 ASN A  26      -2.721 -21.394   5.897  1.00 35.79           O  
ATOM    389  N   THR A  27      -4.173 -23.542  10.550  1.00 32.47           N  
ATOM    390  H   THR A  27      -3.221 -23.336  10.818  1.00 32.47           H  
ATOM    391  CA  THR A  27      -5.046 -24.248  11.516  1.00 32.47           C  
ATOM    392  HA  THR A  27      -5.870 -24.702  10.966  1.00 32.47           H  
ATOM    393  C   THR A  27      -5.721 -23.344  12.547  1.00 32.47           C  
ATOM    394  CB  THR A  27      -4.317 -25.396  12.229  1.00 32.47           C  
ATOM    395  HB  THR A  27      -4.939 -25.765  13.045  1.00 32.47           H  
ATOM    396  O   THR A  27      -6.543 -23.824  13.328  1.00 32.47           O  
ATOM    397  CG2 THR A  27      -4.054 -26.567  11.284  1.00 32.47           C  
ATOM    398 HG21 THR A  27      -3.423 -26.245  10.456  1.00 32.47           H  
ATOM    399 HG22 THR A  27      -3.550 -27.365  11.829  1.00 32.47           H  
ATOM    400 HG23 THR A  27      -4.999 -26.944  10.892  1.00 32.47           H  
ATOM    401  OG1 THR A  27      -3.080 -24.976  12.761  1.00 32.47           O  
ATOM    402  HG1 THR A  27      -3.079 -24.018  12.819  1.00 32.47           H  
ATOM    403  N   ILE A  28      -5.428 -22.040  12.557  1.00 34.63           N  
ATOM    404  H   ILE A  28      -4.801 -21.673  11.855  1.00 34.63           H  
ATOM    405  CA  ILE A  28      -6.238 -21.084  13.317  1.00 34.63           C  
ATOM    406  HA  ILE A  28      -6.515 -21.533  14.271  1.00 34.63           H  
ATOM    407  C   ILE A  28      -7.509 -20.866  12.501  1.00 34.63           C  
ATOM    408  CB  ILE A  28      -5.472 -19.783  13.638  1.00 34.63           C  
ATOM    409  HB  ILE A  28      -5.190 -19.297  12.704  1.00 34.63           H  
ATOM    410  O   ILE A  28      -7.488 -20.208  11.466  1.00 34.63           O  
ATOM    411  CG1 ILE A  28      -4.192 -20.113  14.442  1.00 34.63           C  
ATOM    412 HG12 ILE A  28      -3.598 -20.843  13.893  1.00 34.63           H  
ATOM    413 HG13 ILE A  28      -4.466 -20.557  15.399  1.00 34.63           H  
ATOM    414  CG2 ILE A  28      -6.382 -18.836  14.446  1.00 34.63           C  
ATOM    415 HG21 ILE A  28      -6.653 -19.287  15.401  1.00 34.63           H  
ATOM    416 HG22 ILE A  28      -5.875 -17.887  14.624  1.00 34.63           H  
ATOM    417 HG23 ILE A  28      -7.288 -18.611  13.884  1.00 34.63           H  
ATOM    418  CD1 ILE A  28      -3.278 -18.909  14.694  1.00 34.63           C  
ATOM    419 HD11 ILE A  28      -3.755 -18.199  15.370  1.00 34.63           H  
ATOM    420 HD12 ILE A  28      -2.350 -19.252  15.151  1.00 34.63           H  
ATOM    421 HD13 ILE A  28      -3.045 -18.416  13.750  1.00 34.63           H  
ATOM    422  N   GLY A  29      -8.587 -21.514  12.948  1.00 31.60           N  
ATOM    423  H   GLY A  29      -8.453 -22.105  13.756  1.00 31.60           H  
ATOM    424  CA  GLY A  29      -9.884 -21.571  12.286  1.00 31.60           C  
ATOM    425  HA2 GLY A  29     -10.651 -21.823  13.018  1.00 31.60           H  
ATOM    426  HA3 GLY A  29      -9.860 -22.361  11.535  1.00 31.60           H  
ATOM    427  C   GLY A  29     -10.284 -20.256  11.628  1.00 31.60           C  
ATOM    428  O   GLY A  29     -10.497 -19.242  12.292  1.00 31.60           O  
ATOM    429  N   TYR A  30     -10.413 -20.321  10.307  1.00 33.11           N  
ATOM    430  H   TYR A  30     -10.125 -21.171   9.844  1.00 33.11           H  
ATOM    431  CA  TYR A  30     -11.036 -19.303   9.483  1.00 33.11           C  
ATOM    432  HA  TYR A  30     -10.583 -18.339   9.714  1.00 33.11           H  
ATOM    433  C   TYR A  30     -12.527 -19.250   9.842  1.00 33.11           C  
ATOM    434  CB  TYR A  30     -10.766 -19.635   8.001  1.00 33.11           C  
ATOM    435  HB2 TYR A  30     -10.031 -20.437   7.936  1.00 33.11           H  
ATOM    436  HB3 TYR A  30     -11.661 -20.022   7.514  1.00 33.11           H  
ATOM    437  O   TYR A  30     -13.365 -19.904   9.229  1.00 33.11           O  
ATOM    438  CG  TYR A  30     -10.243 -18.478   7.183  1.00 33.11           C  
ATOM    439  CD1 TYR A  30     -11.134 -17.555   6.607  1.00 33.11           C  
ATOM    440  HD1 TYR A  30     -12.194 -17.651   6.791  1.00 33.11           H  
ATOM    441  CD2 TYR A  30      -8.865 -18.381   6.928  1.00 33.11           C  
ATOM    442  HD2 TYR A  30      -8.178 -19.100   7.350  1.00 33.11           H  
ATOM    443  CE1 TYR A  30     -10.652 -16.534   5.766  1.00 33.11           C  
ATOM    444  HE1 TYR A  30     -11.345 -15.843   5.310  1.00 33.11           H  
ATOM    445  CE2 TYR A  30      -8.386 -17.387   6.062  1.00 33.11           C  
ATOM    446  HE2 TYR A  30      -7.340 -17.373   5.791  1.00 33.11           H  
ATOM    447  OH  TYR A  30      -8.810 -15.474   4.664  1.00 33.11           O  
ATOM    448  HH  TYR A  30      -9.537 -15.048   4.204  1.00 33.11           H  
ATOM    449  CZ  TYR A  30      -9.271 -16.448   5.491  1.00 33.11           C  
ATOM    450  N   ASN A  31     -12.868 -18.489  10.878  1.00 32.80           N  
ATOM    451  H   ASN A  31     -12.130 -18.086  11.437  1.00 32.80           H  
ATOM    452  CA  ASN A  31     -14.207 -17.938  10.972  1.00 32.80           C  
ATOM    453  HA  ASN A  31     -14.941 -18.670  10.635  1.00 32.80           H  
ATOM    454  C   ASN A  31     -14.246 -16.766   9.991  1.00 32.80           C  
ATOM    455  CB  ASN A  31     -14.541 -17.544  12.425  1.00 32.80           C  
ATOM    456  HB2 ASN A  31     -15.290 -16.753  12.410  1.00 32.80           H  
ATOM    457  HB3 ASN A  31     -13.651 -17.150  12.915  1.00 32.80           H  
ATOM    458  O   ASN A  31     -13.793 -15.667  10.307  1.00 32.80           O  
ATOM    459  CG  ASN A  31     -15.121 -18.684  13.249  1.00 32.80           C  
ATOM    460  ND2 ASN A  31     -15.184 -18.523  14.550  1.00 32.80           N  
ATOM    461 HD21 ASN A  31     -15.584 -19.291  15.069  1.00 32.80           H  
ATOM    462 HD22 ASN A  31     -14.825 -17.679  14.974  1.00 32.80           H  
ATOM    463  OD1 ASN A  31     -15.565 -19.709  12.762  1.00 32.80           O  
ATOM    464  N   GLU A  32     -14.808 -16.993   8.802  1.00 38.78           N  
ATOM    465  H   GLU A  32     -15.048 -17.945   8.566  1.00 38.78           H  
ATOM    466  CA  GLU A  32     -15.448 -15.932   8.019  1.00 38.78           C  
ATOM    467  HA  GLU A  32     -14.750 -15.107   7.875  1.00 38.78           H  
ATOM    468  C   GLU A  32     -16.638 -15.388   8.829  1.00 38.78           C  
ATOM    469  CB  GLU A  32     -15.900 -16.446   6.637  1.00 38.78           C  
ATOM    470  HB2 GLU A  32     -16.182 -17.496   6.719  1.00 38.78           H  
ATOM    471  HB3 GLU A  32     -16.774 -15.881   6.313  1.00 38.78           H  
ATOM    472  O   GLU A  32     -17.807 -15.577   8.504  1.00 38.78           O  
ATOM    473  CG  GLU A  32     -14.858 -16.264   5.528  1.00 38.78           C  
ATOM    474  HG2 GLU A  32     -14.558 -15.217   5.505  1.00 38.78           H  
ATOM    475  HG3 GLU A  32     -13.978 -16.865   5.761  1.00 38.78           H  
ATOM    476  CD  GLU A  32     -15.408 -16.670   4.148  1.00 38.78           C  
ATOM    477  OE1 GLU A  32     -14.846 -16.175   3.145  1.00 38.78           O  
ATOM    478  OE2 GLU A  32     -16.385 -17.451   4.098  1.00 38.78           O  
ATOM    479  N   SER A  33     -16.366 -14.712   9.942  1.00 36.63           N  
ATOM    480  H   SER A  33     -15.404 -14.640  10.240  1.00 36.63           H  
ATOM    481  CA  SER A  33     -17.349 -13.841  10.561  1.00 36.63           C  
ATOM    482  HA  SER A  33     -18.334 -14.305  10.508  1.00 36.63           H  
ATOM    483  C   SER A  33     -17.379 -12.566   9.730  1.00 36.63           C  
ATOM    484  CB  SER A  33     -17.044 -13.606  12.042  1.00 36.63           C  
ATOM    485  HB2 SER A  33     -17.782 -12.918  12.456  1.00 36.63           H  
ATOM    486  HB3 SER A  33     -17.112 -14.555  12.573  1.00 36.63           H  
ATOM    487  O   SER A  33     -16.678 -11.599  10.026  1.00 36.63           O  
ATOM    488  OG  SER A  33     -15.754 -13.067  12.229  1.00 36.63           O  
ATOM    489  HG  SER A  33     -15.663 -12.320  11.633  1.00 36.63           H  
ATOM    490  N   ILE A  34     -18.154 -12.585   8.644  1.00 43.57           N  
ATOM    491  H   ILE A  34     -18.582 -13.463   8.387  1.00 43.57           H  
ATOM    492  CA  ILE A  34     -18.456 -11.390   7.858  1.00 43.57           C  
ATOM    493  HA  ILE A  34     -17.519 -10.896   7.601  1.00 43.57           H  
ATOM    494  C   ILE A  34     -19.272 -10.463   8.765  1.00 43.57           C  
ATOM    495  CB  ILE A  34     -19.201 -11.739   6.544  1.00 43.57           C  
ATOM    496  HB  ILE A  34     -20.173 -12.166   6.793  1.00 43.57           H  
ATOM    497  O   ILE A  34     -20.495 -10.570   8.844  1.00 43.57           O  
ATOM    498  CG1 ILE A  34     -18.423 -12.785   5.708  1.00 43.57           C  
ATOM    499 HG12 ILE A  34     -17.451 -12.381   5.425  1.00 43.57           H  
ATOM    500 HG13 ILE A  34     -18.251 -13.675   6.312  1.00 43.57           H  
ATOM    501  CG2 ILE A  34     -19.425 -10.450   5.726  1.00 43.57           C  
ATOM    502 HG21 ILE A  34     -19.964  -9.708   6.316  1.00 43.57           H  
ATOM    503 HG22 ILE A  34     -20.019 -10.660   4.837  1.00 43.57           H  
ATOM    504 HG23 ILE A  34     -18.461 -10.035   5.429  1.00 43.57           H  
ATOM    505  CD1 ILE A  34     -19.161 -13.248   4.445  1.00 43.57           C  
ATOM    506 HD11 ILE A  34     -18.612 -14.076   3.997  1.00 43.57           H  
ATOM    507 HD12 ILE A  34     -19.220 -12.440   3.716  1.00 43.57           H  
ATOM    508 HD13 ILE A  34     -20.164 -13.588   4.705  1.00 43.57           H  
ATOM    509  N   ALA A  35     -18.601  -9.572   9.497  1.00 45.90           N  
ATOM    510  H   ALA A  35     -17.593  -9.622   9.531  1.00 45.90           H  
ATOM    511  CA  ALA A  35     -19.300  -8.481  10.154  1.00 45.90           C  
ATOM    512  HA  ALA A  35     -20.142  -8.892  10.711  1.00 45.90           H  
ATOM    513  C   ALA A  35     -19.813  -7.524   9.083  1.00 45.90           C  
ATOM    514  CB  ALA A  35     -18.411  -7.732  11.132  1.00 45.90           C  
ATOM    515  HB1 ALA A  35     -17.790  -8.430  11.693  1.00 45.90           H  
ATOM    516  HB2 ALA A  35     -17.815  -6.982  10.612  1.00 45.90           H  
ATOM    517  HB3 ALA A  35     -19.057  -7.156  11.795  1.00 45.90           H  
ATOM    518  O   ALA A  35     -19.039  -7.017   8.268  1.00 45.90           O  
ATOM    519  N   TYR A  36     -21.115  -7.279   9.103  1.00 48.34           N  
ATOM    520  H   TYR A  36     -21.679  -7.733   9.807  1.00 48.34           H  
ATOM    521  CA  TYR A  36     -21.762  -6.294   8.252  1.00 48.34           C  
ATOM    522  HA  TYR A  36     -21.161  -6.127   7.358  1.00 48.34           H  
ATOM    523  C   TYR A  36     -21.873  -4.965   9.010  1.00 48.34           C  
ATOM    524  CB  TYR A  36     -23.129  -6.839   7.810  1.00 48.34           C  
ATOM    525  HB2 TYR A  36     -23.661  -7.240   8.673  1.00 48.34           H  
ATOM    526  HB3 TYR A  36     -23.724  -6.009   7.429  1.00 48.34           H  
ATOM    527  O   TYR A  36     -22.342  -4.946  10.146  1.00 48.34           O  
ATOM    528  CG  TYR A  36     -23.050  -7.899   6.723  1.00 48.34           C  
ATOM    529  CD1 TYR A  36     -23.087  -7.502   5.373  1.00 48.34           C  
ATOM    530  HD1 TYR A  36     -23.189  -6.456   5.122  1.00 48.34           H  
ATOM    531  CD2 TYR A  36     -22.931  -9.267   7.044  1.00 48.34           C  
ATOM    532  HD2 TYR A  36     -22.882  -9.577   8.078  1.00 48.34           H  
ATOM    533  CE1 TYR A  36     -23.001  -8.460   4.348  1.00 48.34           C  
ATOM    534  HE1 TYR A  36     -23.050  -8.151   3.314  1.00 48.34           H  
ATOM    535  CE2 TYR A  36     -22.841 -10.232   6.021  1.00 48.34           C  
ATOM    536  HE2 TYR A  36     -22.723 -11.274   6.280  1.00 48.34           H  
ATOM    537  OH  TYR A  36     -22.736 -10.736   3.664  1.00 48.34           O  
ATOM    538  HH  TYR A  36     -22.674 -11.626   4.019  1.00 48.34           H  
ATOM    539  CZ  TYR A  36     -22.868  -9.827   4.668  1.00 48.34           C  
ATOM    540  N   GLY A  37     -21.487  -3.852   8.373  1.00 53.86           N  
ATOM    541  H   GLY A  37     -21.070  -3.949   7.458  1.00 53.86           H  
ATOM    542  CA  GLY A  37     -21.933  -2.513   8.796  1.00 53.86           C  
ATOM    543  HA2 GLY A  37     -22.736  -2.605   9.527  1.00 53.86           H  
ATOM    544  HA3 GLY A  37     -22.356  -2.012   7.925  1.00 53.86           H  
ATOM    545  C   GLY A  37     -20.891  -1.558   9.389  1.00 53.86           C  
ATOM    546  O   GLY A  37     -21.273  -0.570  10.009  1.00 53.86           O  
ATOM    547  N   GLY A  38     -19.591  -1.800   9.204  1.00 62.50           N  
ATOM    548  H   GLY A  38     -19.322  -2.626   8.689  1.00 62.50           H  
ATOM    549  CA  GLY A  38     -18.547  -0.830   9.558  1.00 62.50           C  
ATOM    550  HA2 GLY A  38     -17.652  -1.370   9.865  1.00 62.50           H  
ATOM    551  HA3 GLY A  38     -18.872  -0.220  10.401  1.00 62.50           H  
ATOM    552  C   GLY A  38     -18.158   0.079   8.389  1.00 62.50           C  
ATOM    553  O   GLY A  38     -17.933  -0.407   7.281  1.00 62.50           O  
ATOM    554  N   LEU A  39     -18.019   1.380   8.656  1.00 81.17           N  
ATOM    555  H   LEU A  39     -18.349   1.721   9.548  1.00 81.17           H  
ATOM    556  CA  LEU A  39     -17.393   2.349   7.746  1.00 81.17           C  
ATOM    557  HA  LEU A  39     -17.789   2.234   6.737  1.00 81.17           H  
ATOM    558  C   LEU A  39     -15.869   2.144   7.649  1.00 81.17           C  
ATOM    559  CB  LEU A  39     -17.705   3.761   8.278  1.00 81.17           C  
ATOM    560  HB2 LEU A  39     -17.523   3.781   9.352  1.00 81.17           H  
ATOM    561  HB3 LEU A  39     -16.988   4.460   7.847  1.00 81.17           H  
ATOM    562  O   LEU A  39     -15.265   2.341   6.612  1.00 81.17           O  
ATOM    563  CG  LEU A  39     -19.122   4.305   8.014  1.00 81.17           C  
ATOM    564  HG  LEU A  39     -19.836   3.700   8.573  1.00 81.17           H  
ATOM    565  CD1 LEU A  39     -19.201   5.742   8.534  1.00 81.17           C  
ATOM    566 HD11 LEU A  39     -18.936   5.771   9.590  1.00 81.17           H  
ATOM    567 HD12 LEU A  39     -18.509   6.372   7.975  1.00 81.17           H  
ATOM    568 HD13 LEU A  39     -20.214   6.126   8.409  1.00 81.17           H  
ATOM    569  CD2 LEU A  39     -19.542   4.309   6.544  1.00 81.17           C  
ATOM    570 HD21 LEU A  39     -19.638   3.286   6.183  1.00 81.17           H  
ATOM    571 HD22 LEU A  39     -20.509   4.800   6.432  1.00 81.17           H  
ATOM    572 HD23 LEU A  39     -18.800   4.836   5.943  1.00 81.17           H  
ATOM    573  N   HIS A  40     -15.229   1.728   8.737  1.00 85.55           N  
ATOM    574  H   HIS A  40     -15.774   1.558   9.570  1.00 85.55           H  
ATOM    575  CA  HIS A  40     -13.797   1.422   8.812  1.00 85.55           C  
ATOM    576  HA  HIS A  40     -13.508   0.820   7.951  1.00 85.55           H  
ATOM    577  C   HIS A  40     -13.534   0.587  10.073  1.00 85.55           C  
ATOM    578  CB  HIS A  40     -12.963   2.717   8.759  1.00 85.55           C  
ATOM    579  HB2 HIS A  40     -11.914   2.492   8.951  1.00 85.55           H  
ATOM    580  HB3 HIS A  40     -13.020   3.131   7.752  1.00 85.55           H  
ATOM    581  O   HIS A  40     -14.420   0.450  10.927  1.00 85.55           O  
ATOM    582  CG  HIS A  40     -13.435   3.770   9.720  1.00 85.55           C  
ATOM    583  CD2 HIS A  40     -14.404   4.710   9.499  1.00 85.55           C  
ATOM    584  HD2 HIS A  40     -14.941   4.860   8.574  1.00 85.55           H  
ATOM    585  ND1 HIS A  40     -12.970   3.956  10.993  1.00 85.55           N  
ATOM    586  HD1 HIS A  40     -12.048   3.685  11.305  1.00 85.55           H  
ATOM    587  CE1 HIS A  40     -13.661   4.968  11.539  1.00 85.55           C  
ATOM    588  HE1 HIS A  40     -13.425   5.441  12.481  1.00 85.55           H  
ATOM    589  NE2 HIS A  40     -14.596   5.411  10.695  1.00 85.55           N  
ATOM    590  N   CYS A  41     -12.332   0.025  10.219  1.00 90.26           N  
ATOM    591  H   CYS A  41     -11.643   0.135   9.490  1.00 90.26           H  
ATOM    592  CA  CYS A  41     -12.020  -0.894  11.319  1.00 90.26           C  
ATOM    593  HA  CYS A  41     -12.708  -1.738  11.267  1.00 90.26           H  
ATOM    594  C   CYS A  41     -12.196  -0.260  12.709  1.00 90.26           C  
ATOM    595  CB  CYS A  41     -10.606  -1.432  11.111  1.00 90.26           C  
ATOM    596  HB2 CYS A  41      -9.898  -0.603  11.112  1.00 90.26           H  
ATOM    597  HB3 CYS A  41     -10.343  -2.100  11.931  1.00 90.26           H  
ATOM    598  O   CYS A  41     -12.682  -0.916  13.627  1.00 90.26           O  
ATOM    599  SG  CYS A  41     -10.437  -2.332   9.550  1.00 90.26           S  
ATOM    600  N   TRP A  42     -11.922   1.039  12.862  1.00 88.66           N  
ATOM    601  H   TRP A  42     -11.432   1.521  12.123  1.00 88.66           H  
ATOM    602  CA  TRP A  42     -12.223   1.760  14.105  1.00 88.66           C  
ATOM    603  HA  TRP A  42     -11.775   1.231  14.947  1.00 88.66           H  
ATOM    604  C   TRP A  42     -13.719   1.814  14.437  1.00 88.66           C  
ATOM    605  CB  TRP A  42     -11.594   3.153  14.050  1.00 88.66           C  
ATOM    606  HB2 TRP A  42     -11.967   3.714  13.194  1.00 88.66           H  
ATOM    607  HB3 TRP A  42     -10.517   3.046  13.920  1.00 88.66           H  
ATOM    608  O   TRP A  42     -14.107   1.648  15.594  1.00 88.66           O  
ATOM    609  CG  TRP A  42     -11.837   3.967  15.269  1.00 88.66           C  
ATOM    610  CD1 TRP A  42     -12.821   4.875  15.468  1.00 88.66           C  
ATOM    611  HD1 TRP A  42     -13.555   5.154  14.726  1.00 88.66           H  
ATOM    612  CD2 TRP A  42     -11.046   3.948  16.482  1.00 88.66           C  
ATOM    613  CE2 TRP A  42     -11.664   4.808  17.433  1.00 88.66           C  
ATOM    614  CE3 TRP A  42      -9.837   3.328  16.848  1.00 88.66           C  
ATOM    615  HE3 TRP A  42      -9.291   2.750  16.117  1.00 88.66           H  
ATOM    616  NE1 TRP A  42     -12.712   5.385  16.749  1.00 88.66           N  
ATOM    617  HE1 TRP A  42     -13.231   6.179  17.096  1.00 88.66           H  
ATOM    618  CH2 TRP A  42      -9.964   4.328  19.075  1.00 88.66           C  
ATOM    619  HH2 TRP A  42      -9.520   4.473  20.049  1.00 88.66           H  
ATOM    620  CZ2 TRP A  42     -11.159   4.979  18.728  1.00 88.66           C  
ATOM    621  HZ2 TRP A  42     -11.645   5.636  19.435  1.00 88.66           H  
ATOM    622  CZ3 TRP A  42      -9.288   3.551  18.122  1.00 88.66           C  
ATOM    623  HZ3 TRP A  42      -8.316   3.153  18.375  1.00 88.66           H  
ATOM    624  N   SER A  43     -14.586   1.977  13.436  1.00 88.49           N  
ATOM    625  H   SER A  43     -14.237   2.031  12.490  1.00 88.49           H  
ATOM    626  CA  SER A  43     -16.036   1.907  13.650  1.00 88.49           C  
ATOM    627  HA  SER A  43     -16.297   2.577  14.469  1.00 88.49           H  
ATOM    628  C   SER A  43     -16.487   0.506  14.079  1.00 88.49           C  
ATOM    629  CB  SER A  43     -16.789   2.384  12.405  1.00 88.49           C  
ATOM    630  HB2 SER A  43     -16.409   1.891  11.510  1.00 88.49           H  
ATOM    631  HB3 SER A  43     -17.847   2.150  12.516  1.00 88.49           H  
ATOM    632  O   SER A  43     -17.338   0.396  14.960  1.00 88.49           O  
ATOM    633  OG  SER A  43     -16.648   3.791  12.296  1.00 88.49           O  
ATOM    634  HG  SER A  43     -16.027   4.035  11.606  1.00 88.49           H  
ATOM    635  N   LEU A  44     -15.867  -0.555  13.547  1.00 90.77           N  
ATOM    636  H   LEU A  44     -15.159  -0.404  12.843  1.00 90.77           H  
ATOM    637  CA  LEU A  44     -16.089  -1.919  14.038  1.00 90.77           C  
ATOM    638  HA  LEU A  44     -17.160  -2.125  14.038  1.00 90.77           H  
ATOM    639  C   LEU A  44     -15.625  -2.074  15.491  1.00 90.77           C  
ATOM    640  CB  LEU A  44     -15.385  -2.942  13.131  1.00 90.77           C  
ATOM    641  HB2 LEU A  44     -14.329  -2.685  13.052  1.00 90.77           H  
ATOM    642  HB3 LEU A  44     -15.443  -3.920  13.609  1.00 90.77           H  
ATOM    643  O   LEU A  44     -16.374  -2.594  16.311  1.00 90.77           O  
ATOM    644  CG  LEU A  44     -15.968  -3.077  11.717  1.00 90.77           C  
ATOM    645  HG  LEU A  44     -15.957  -2.109  11.216  1.00 90.77           H  
ATOM    646  CD1 LEU A  44     -15.097  -4.045  10.926  1.00 90.77           C  
ATOM    647 HD11 LEU A  44     -15.543  -4.232   9.950  1.00 90.77           H  
ATOM    648 HD12 LEU A  44     -14.102  -3.622  10.790  1.00 90.77           H  
ATOM    649 HD13 LEU A  44     -15.011  -4.992  11.459  1.00 90.77           H  
ATOM    650  CD2 LEU A  44     -17.396  -3.627  11.728  1.00 90.77           C  
ATOM    651 HD21 LEU A  44     -17.430  -4.564  12.284  1.00 90.77           H  
ATOM    652 HD22 LEU A  44     -17.732  -3.812  10.708  1.00 90.77           H  
ATOM    653 HD23 LEU A  44     -18.076  -2.910  12.188  1.00 90.77           H  
ATOM    654  N   MET A  45     -14.449  -1.561  15.858  1.00 90.90           N  
ATOM    655  H   MET A  45     -13.840  -1.169  15.154  1.00 90.90           H  
ATOM    656  CA  MET A  45     -13.974  -1.669  17.242  1.00 90.90           C  
ATOM    657  HA  MET A  45     -13.928  -2.729  17.494  1.00 90.90           H  
ATOM    658  C   MET A  45     -14.921  -1.006  18.240  1.00 90.90           C  
ATOM    659  CB  MET A  45     -12.581  -1.068  17.390  1.00 90.90           C  
ATOM    660  HB2 MET A  45     -11.954  -1.401  16.562  1.00 90.90           H  
ATOM    661  HB3 MET A  45     -12.648   0.019  17.353  1.00 90.90           H  
ATOM    662  O   MET A  45     -15.247  -1.588  19.272  1.00 90.90           O  
ATOM    663  CG  MET A  45     -11.946  -1.525  18.708  1.00 90.90           C  
ATOM    664  HG2 MET A  45     -12.537  -1.148  19.543  1.00 90.90           H  
ATOM    665  HG3 MET A  45     -11.970  -2.614  18.745  1.00 90.90           H  
ATOM    666  SD  MET A  45     -10.234  -1.006  18.946  1.00 90.90           S  
ATOM    667  CE  MET A  45     -10.468   0.783  18.929  1.00 90.90           C  
ATOM    668  HE1 MET A  45     -11.138   1.083  19.736  1.00 90.90           H  
ATOM    669  HE2 MET A  45     -10.868   1.106  17.968  1.00 90.90           H  
ATOM    670  HE3 MET A  45      -9.497   1.256  19.076  1.00 90.90           H  
ATOM    671  N   LYS A  46     -15.437   0.184  17.902  1.00 89.42           N  
ATOM    672  H   LYS A  46     -15.108   0.613  17.048  1.00 89.42           H  
ATOM    673  CA  LYS A  46     -16.467   0.862  18.706  1.00 89.42           C  
ATOM    674  HA  LYS A  46     -16.105   0.962  19.730  1.00 89.42           H  
ATOM    675  C   LYS A  46     -17.767   0.059  18.809  1.00 89.42           C  
ATOM    676  CB  LYS A  46     -16.760   2.253  18.135  1.00 89.42           C  
ATOM    677  HB2 LYS A  46     -17.646   2.644  18.636  1.00 89.42           H  
ATOM    678  HB3 LYS A  46     -16.978   2.167  17.070  1.00 89.42           H  
ATOM    679  O   LYS A  46     -18.481   0.196  19.795  1.00 89.42           O  
ATOM    680  CG  LYS A  46     -15.604   3.239  18.363  1.00 89.42           C  
ATOM    681  HG2 LYS A  46     -15.293   3.183  19.407  1.00 89.42           H  
ATOM    682  HG3 LYS A  46     -14.751   2.969  17.740  1.00 89.42           H  
ATOM    683  CD  LYS A  46     -16.022   4.687  18.068  1.00 89.42           C  
ATOM    684  HD2 LYS A  46     -16.863   4.949  18.710  1.00 89.42           H  
ATOM    685  HD3 LYS A  46     -15.184   5.340  18.313  1.00 89.42           H  
ATOM    686  CE  LYS A  46     -16.408   4.872  16.595  1.00 89.42           C  
ATOM    687  HE2 LYS A  46     -17.215   4.180  16.355  1.00 89.42           H  
ATOM    688  HE3 LYS A  46     -15.552   4.595  15.979  1.00 89.42           H  
ATOM    689  NZ  LYS A  46     -16.836   6.263  16.295  1.00 89.42           N  
ATOM    690  HZ1 LYS A  46     -17.652   6.508  16.837  1.00 89.42           H  
ATOM    691  HZ2 LYS A  46     -17.074   6.343  15.317  1.00 89.42           H  
ATOM    692  HZ3 LYS A  46     -16.097   6.922  16.493  1.00 89.42           H  
ATOM    693  N   GLY A  47     -18.063  -0.776  17.814  1.00 89.60           N  
ATOM    694  H   GLY A  47     -17.426  -0.819  17.031  1.00 89.60           H  
ATOM    695  CA  GLY A  47     -19.167  -1.736  17.826  1.00 89.60           C  
ATOM    696  HA2 GLY A  47     -19.390  -2.025  16.799  1.00 89.60           H  
ATOM    697  HA3 GLY A  47     -20.053  -1.262  18.250  1.00 89.60           H  
ATOM    698  C   GLY A  47     -18.892  -3.018  18.622  1.00 89.60           C  
ATOM    699  O   GLY A  47     -19.742  -3.903  18.628  1.00 89.60           O  
ATOM    700  N   GLY A  48     -17.733  -3.139  19.279  1.00 91.37           N  
ATOM    701  H   GLY A  48     -17.058  -2.391  19.213  1.00 91.37           H  
ATOM    702  CA  GLY A  48     -17.365  -4.287  20.115  1.00 91.37           C  
ATOM    703  HA2 GLY A  48     -16.782  -3.923  20.960  1.00 91.37           H  
ATOM    704  HA3 GLY A  48     -18.266  -4.763  20.502  1.00 91.37           H  
ATOM    705  C   GLY A  48     -16.533  -5.360  19.409  1.00 91.37           C  
ATOM    706  O   GLY A  48     -16.222  -6.381  20.021  1.00 91.37           O  
ATOM    707  N   TYR A  49     -16.144  -5.148  18.150  1.00 91.39           N  
ATOM    708  H   TYR A  49     -16.380  -4.273  17.704  1.00 91.39           H  
ATOM    709  CA  TYR A  49     -15.267  -6.080  17.441  1.00 91.39           C  
ATOM    710  HA  TYR A  49     -15.606  -7.095  17.647  1.00 91.39           H  
ATOM    711  C   TYR A  49     -13.825  -5.953  17.944  1.00 91.39           C  
ATOM    712  CB  TYR A  49     -15.358  -5.863  15.927  1.00 91.39           C  
ATOM    713  HB2 TYR A  49     -14.593  -6.471  15.444  1.00 91.39           H  
ATOM    714  HB3 TYR A  49     -15.128  -4.822  15.700  1.00 91.39           H  
ATOM    715  O   TYR A  49     -13.296  -4.854  18.081  1.00 91.39           O  
ATOM    716  CG  TYR A  49     -16.709  -6.236  15.340  1.00 91.39           C  
ATOM    717  CD1 TYR A  49     -16.888  -7.506  14.764  1.00 91.39           C  
ATOM    718  HD1 TYR A  49     -16.062  -8.200  14.715  1.00 91.39           H  
ATOM    719  CD2 TYR A  49     -17.805  -5.354  15.422  1.00 91.39           C  
ATOM    720  HD2 TYR A  49     -17.707  -4.397  15.913  1.00 91.39           H  
ATOM    721  CE1 TYR A  49     -18.157  -7.889  14.291  1.00 91.39           C  
ATOM    722  HE1 TYR A  49     -18.315  -8.878  13.886  1.00 91.39           H  
ATOM    723  CE2 TYR A  49     -19.063  -5.712  14.913  1.00 91.39           C  
ATOM    724  HE2 TYR A  49     -19.892  -5.025  14.987  1.00 91.39           H  
ATOM    725  OH  TYR A  49     -20.458  -7.344  13.858  1.00 91.39           O  
ATOM    726  HH  TYR A  49     -21.104  -6.643  13.971  1.00 91.39           H  
ATOM    727  CZ  TYR A  49     -19.242  -6.988  14.350  1.00 91.39           C  
ATOM    728  N   ASN A  50     -13.175  -7.084  18.217  1.00 91.75           N  
ATOM    729  H   ASN A  50     -13.696  -7.949  18.220  1.00 91.75           H  
ATOM    730  CA  ASN A  50     -11.804  -7.118  18.738  1.00 91.75           C  
ATOM    731  HA  ASN A  50     -11.289  -6.209  18.427  1.00 91.75           H  
ATOM    732  C   ASN A  50     -10.957  -8.279  18.185  1.00 91.75           C  
ATOM    733  CB  ASN A  50     -11.870  -7.124  20.276  1.00 91.75           C  
ATOM    734  HB2 ASN A  50     -10.859  -7.052  20.676  1.00 91.75           H  
ATOM    735  HB3 ASN A  50     -12.428  -6.250  20.610  1.00 91.75           H  
ATOM    736  O   ASN A  50      -9.848  -8.511  18.661  1.00 91.75           O  
ATOM    737  CG  ASN A  50     -12.522  -8.368  20.858  1.00 91.75           C  
ATOM    738  ND2 ASN A  50     -12.722  -8.397  22.154  1.00 91.75           N  
ATOM    739 HD21 ASN A  50     -12.473  -7.602  22.725  1.00 91.75           H  
ATOM    740 HD22 ASN A  50     -13.193  -9.218  22.506  1.00 91.75           H  
ATOM    741  OD1 ASN A  50     -12.877  -9.319  20.181  1.00 91.75           O  
ATOM    742  N   VAL A  51     -11.462  -9.006  17.184  1.00 93.47           N  
ATOM    743  H   VAL A  51     -12.359  -8.738  16.805  1.00 93.47           H  
ATOM    744  CA  VAL A  51     -10.753 -10.118  16.540  1.00 93.47           C  
ATOM    745  HA  VAL A  51      -9.907 -10.418  17.159  1.00 93.47           H  
ATOM    746  C   VAL A  51     -10.214  -9.647  15.197  1.00 93.47           C  
ATOM    747  CB  VAL A  51     -11.664 -11.350  16.383  1.00 93.47           C  
ATOM    748  HB  VAL A  51     -12.530 -11.087  15.776  1.00 93.47           H  
ATOM    749  O   VAL A  51     -10.988  -9.278  14.316  1.00 93.47           O  
ATOM    750  CG1 VAL A  51     -10.921 -12.509  15.706  1.00 93.47           C  
ATOM    751 HG11 VAL A  51     -10.642 -12.238  14.688  1.00 93.47           H  
ATOM    752 HG12 VAL A  51     -11.573 -13.380  15.648  1.00 93.47           H  
ATOM    753 HG13 VAL A  51     -10.025 -12.767  16.270  1.00 93.47           H  
ATOM    754  CG2 VAL A  51     -12.159 -11.848  17.747  1.00 93.47           C  
ATOM    755 HG21 VAL A  51     -11.312 -12.067  18.398  1.00 93.47           H  
ATOM    756 HG22 VAL A  51     -12.759 -12.748  17.619  1.00 93.47           H  
ATOM    757 HG23 VAL A  51     -12.783 -11.090  18.221  1.00 93.47           H  
ATOM    758  N   SER A  52      -8.894  -9.631  15.025  1.00 92.21           N  
ATOM    759  H   SER A  52      -8.289  -9.879  15.795  1.00 92.21           H  
ATOM    760  CA  SER A  52      -8.282  -9.259  13.743  1.00 92.21           C  
ATOM    761  HA  SER A  52      -8.637  -8.267  13.463  1.00 92.21           H  
ATOM    762  C   SER A  52      -8.695 -10.237  12.644  1.00 92.21           C  
ATOM    763  CB  SER A  52      -6.760  -9.200  13.859  1.00 92.21           C  
ATOM    764  HB2 SER A  52      -6.380 -10.177  14.159  1.00 92.21           H  
ATOM    765  HB3 SER A  52      -6.328  -8.928  12.896  1.00 92.21           H  
ATOM    766  O   SER A  52      -8.765 -11.443  12.873  1.00 92.21           O  
ATOM    767  OG  SER A  52      -6.407  -8.229  14.827  1.00 92.21           O  
ATOM    768  HG  SER A  52      -5.498  -8.368  15.102  1.00 92.21           H  
ATOM    769  N   GLY A  53      -8.975  -9.729  11.448  1.00 91.99           N  
ATOM    770  H   GLY A  53      -8.838  -8.741  11.289  1.00 91.99           H  
ATOM    771  CA  GLY A  53      -9.534 -10.535  10.367  1.00 91.99           C  
ATOM    772  HA2 GLY A  53      -8.805 -11.284  10.059  1.00 91.99           H  
ATOM    773  HA3 GLY A  53     -10.421 -11.052  10.730  1.00 91.99           H  
ATOM    774  C   GLY A  53      -9.925  -9.702   9.156  1.00 91.99           C  
ATOM    775  O   GLY A  53      -9.647  -8.507   9.092  1.00 91.99           O  
ATOM    776  N   VAL A  54     -10.566 -10.338   8.181  1.00 92.50           N  
ATOM    777  H   VAL A  54     -10.855 -11.294   8.332  1.00 92.50           H  
ATOM    778  CA  VAL A  54     -11.081  -9.656   6.989  1.00 92.50           C  
ATOM    779  HA  VAL A  54     -10.529  -8.729   6.836  1.00 92.50           H  
ATOM    780  C   VAL A  54     -12.539  -9.309   7.216  1.00 92.50           C  
ATOM    781  CB  VAL A  54     -10.923 -10.503   5.719  1.00 92.50           C  
ATOM    782  HB  VAL A  54     -11.576 -11.374   5.775  1.00 92.50           H  
ATOM    783  O   VAL A  54     -13.339 -10.178   7.556  1.00 92.50           O  
ATOM    784  CG1 VAL A  54     -11.286  -9.689   4.469  1.00 92.50           C  
ATOM    785 HG11 VAL A  54     -12.333  -9.389   4.504  1.00 92.50           H  
ATOM    786 HG12 VAL A  54     -11.140 -10.303   3.580  1.00 92.50           H  
ATOM    787 HG13 VAL A  54     -10.658  -8.801   4.400  1.00 92.50           H  
ATOM    788  CG2 VAL A  54      -9.481 -10.993   5.583  1.00 92.50           C  
ATOM    789 HG21 VAL A  54      -9.372 -11.526   4.638  1.00 92.50           H  
ATOM    790 HG22 VAL A  54      -9.245 -11.696   6.382  1.00 92.50           H  
ATOM    791 HG23 VAL A  54      -8.796 -10.146   5.642  1.00 92.50           H  
ATOM    792  N   TYR A  55     -12.880  -8.046   7.001  1.00 92.25           N  
ATOM    793  H   TYR A  55     -12.170  -7.387   6.714  1.00 92.25           H  
ATOM    794  CA  TYR A  55     -14.218  -7.526   7.226  1.00 92.25           C  
ATOM    795  HA  TYR A  55     -14.885  -8.334   7.525  1.00 92.25           H  
ATOM    796  C   TYR A  55     -14.778  -6.909   5.954  1.00 92.25           C  
ATOM    797  CB  TYR A  55     -14.167  -6.518   8.371  1.00 92.25           C  
ATOM    798  HB2 TYR A  55     -13.391  -5.779   8.173  1.00 92.25           H  
ATOM    799  HB3 TYR A  55     -15.119  -5.989   8.413  1.00 92.25           H  
ATOM    800  O   TYR A  55     -14.056  -6.269   5.186  1.00 92.25           O  
ATOM    801  CG  TYR A  55     -13.917  -7.172   9.713  1.00 92.25           C  
ATOM    802  CD1 TYR A  55     -15.012  -7.605  10.466  1.00 92.25           C  
ATOM    803  HD1 TYR A  55     -15.995  -7.519  10.026  1.00 92.25           H  
ATOM    804  CD2 TYR A  55     -12.615  -7.397  10.189  1.00 92.25           C  
ATOM    805  HD2 TYR A  55     -11.771  -7.118   9.575  1.00 92.25           H  
ATOM    806  CE1 TYR A  55     -14.831  -8.161  11.742  1.00 92.25           C  
ATOM    807  HE1 TYR A  55     -15.674  -8.481  12.337  1.00 92.25           H  
ATOM    808  CE2 TYR A  55     -12.417  -7.998  11.449  1.00 92.25           C  
ATOM    809  HE2 TYR A  55     -11.417  -8.188  11.810  1.00 92.25           H  
ATOM    810  OH  TYR A  55     -13.395  -8.879  13.483  1.00 92.25           O  
ATOM    811  HH  TYR A  55     -12.475  -9.028  13.715  1.00 92.25           H  
ATOM    812  CZ  TYR A  55     -13.533  -8.348  12.243  1.00 92.25           C  
ATOM    813  N   ARG A  56     -16.087  -7.075   5.747  1.00 92.83           N  
ATOM    814  H   ARG A  56     -16.627  -7.567   6.444  1.00 92.83           H  
ATOM    815  CA  ARG A  56     -16.801  -6.449   4.636  1.00 92.83           C  
ATOM    816  HA  ARG A  56     -16.115  -6.348   3.795  1.00 92.83           H  
ATOM    817  C   ARG A  56     -17.243  -5.047   5.049  1.00 92.83           C  
ATOM    818  CB  ARG A  56     -17.948  -7.354   4.184  1.00 92.83           C  
ATOM    819  HB2 ARG A  56     -17.551  -8.353   4.003  1.00 92.83           H  
ATOM    820  HB3 ARG A  56     -18.710  -7.410   4.961  1.00 92.83           H  
ATOM    821  O   ARG A  56     -18.297  -4.862   5.656  1.00 92.83           O  
ATOM    822  CG  ARG A  56     -18.561  -6.833   2.881  1.00 92.83           C  
ATOM    823  HG2 ARG A  56     -18.976  -5.837   3.035  1.00 92.83           H  
ATOM    824  HG3 ARG A  56     -17.787  -6.785   2.115  1.00 92.83           H  
ATOM    825  CD  ARG A  56     -19.670  -7.781   2.424  1.00 92.83           C  
ATOM    826  HD2 ARG A  56     -19.259  -8.788   2.347  1.00 92.83           H  
ATOM    827  HD3 ARG A  56     -20.462  -7.780   3.173  1.00 92.83           H  
ATOM    828  NE  ARG A  56     -20.209  -7.371   1.118  1.00 92.83           N  
ATOM    829  HE  ARG A  56     -19.786  -6.561   0.687  1.00 92.83           H  
ATOM    830  NH1 ARG A  56     -21.787  -9.026   0.905  1.00 92.83           N  
ATOM    831 HH11 ARG A  56     -21.525  -9.399   1.806  1.00 92.83           H  
ATOM    832 HH12 ARG A  56     -22.537  -9.462   0.387  1.00 92.83           H  
ATOM    833  NH2 ARG A  56     -21.563  -7.481  -0.698  1.00 92.83           N  
ATOM    834 HH21 ARG A  56     -21.202  -6.590  -1.006  1.00 92.83           H  
ATOM    835 HH22 ARG A  56     -22.326  -7.915  -1.197  1.00 92.83           H  
ATOM    836  CZ  ARG A  56     -21.179  -7.963   0.451  1.00 92.83           C  
ATOM    837  N   LEU A  57     -16.420  -4.060   4.722  1.00 90.11           N  
ATOM    838  H   LEU A  57     -15.609  -4.294   4.168  1.00 90.11           H  
ATOM    839  CA  LEU A  57     -16.687  -2.653   4.995  1.00 90.11           C  
ATOM    840  HA  LEU A  57     -17.253  -2.573   5.923  1.00 90.11           H  
ATOM    841  C   LEU A  57     -17.560  -2.053   3.891  1.00 90.11           C  
ATOM    842  CB  LEU A  57     -15.363  -1.894   5.178  1.00 90.11           C  
ATOM    843  HB2 LEU A  57     -15.606  -0.855   5.401  1.00 90.11           H  
ATOM    844  HB3 LEU A  57     -14.809  -1.916   4.239  1.00 90.11           H  
ATOM    845  O   LEU A  57     -17.387  -2.376   2.716  1.00 90.11           O  
ATOM    846  CG  LEU A  57     -14.456  -2.447   6.299  1.00 90.11           C  
ATOM    847  HG  LEU A  57     -14.082  -3.433   6.025  1.00 90.11           H  
ATOM    848  CD1 LEU A  57     -13.262  -1.514   6.508  1.00 90.11           C  
ATOM    849 HD11 LEU A  57     -12.803  -1.672   7.484  1.00 90.11           H  
ATOM    850 HD12 LEU A  57     -12.496  -1.717   5.760  1.00 90.11           H  
ATOM    851 HD13 LEU A  57     -13.577  -0.477   6.393  1.00 90.11           H  
ATOM    852  CD2 LEU A  57     -15.174  -2.562   7.644  1.00 90.11           C  
ATOM    853 HD21 LEU A  57     -14.462  -2.891   8.400  1.00 90.11           H  
ATOM    854 HD22 LEU A  57     -15.972  -3.303   7.584  1.00 90.11           H  
ATOM    855 HD23 LEU A  57     -15.586  -1.593   7.928  1.00 90.11           H  
ATOM    856  N   THR A  58     -18.507  -1.194   4.269  1.00 90.70           N  
ATOM    857  H   THR A  58     -18.515  -0.890   5.232  1.00 90.70           H  
ATOM    858  CA  THR A  58     -19.371  -0.480   3.313  1.00 90.70           C  
ATOM    859  HA  THR A  58     -19.236  -0.894   2.314  1.00 90.70           H  
ATOM    860  C   THR A  58     -18.952   0.980   3.279  1.00 90.70           C  
ATOM    861  CB  THR A  58     -20.859  -0.635   3.649  1.00 90.70           C  
ATOM    862  HB  THR A  58     -21.075  -0.153   4.602  1.00 90.70           H  
ATOM    863  O   THR A  58     -19.200   1.720   4.226  1.00 90.70           O  
ATOM    864  CG2 THR A  58     -21.761  -0.053   2.559  1.00 90.70           C  
ATOM    865 HG21 THR A  58     -21.614   1.024   2.484  1.00 90.70           H  
ATOM    866 HG22 THR A  58     -22.803  -0.245   2.812  1.00 90.70           H  
ATOM    867 HG23 THR A  58     -21.537  -0.520   1.600  1.00 90.70           H  
ATOM    868  OG1 THR A  58     -21.144  -2.012   3.757  1.00 90.70           O  
ATOM    869  HG1 THR A  58     -20.437  -2.392   4.283  1.00 90.70           H  
ATOM    870  N   LEU A  59     -18.284   1.379   2.200  1.00 88.85           N  
ATOM    871  H   LEU A  59     -18.182   0.721   1.440  1.00 88.85           H  
ATOM    872  CA  LEU A  59     -17.774   2.726   1.974  1.00 88.85           C  
ATOM    873  HA  LEU A  59     -17.874   3.317   2.884  1.00 88.85           H  
ATOM    874  C   LEU A  59     -18.605   3.373   0.868  1.00 88.85           C  
ATOM    875  CB  LEU A  59     -16.285   2.682   1.570  1.00 88.85           C  
ATOM    876  HB2 LEU A  59     -15.901   3.699   1.643  1.00 88.85           H  
ATOM    877  HB3 LEU A  59     -16.210   2.369   0.529  1.00 88.85           H  
ATOM    878  O   LEU A  59     -18.517   2.943  -0.280  1.00 88.85           O  
ATOM    879  CG  LEU A  59     -15.359   1.765   2.376  1.00 88.85           C  
ATOM    880  HG  LEU A  59     -15.692   0.731   2.293  1.00 88.85           H  
ATOM    881  CD1 LEU A  59     -13.932   1.866   1.843  1.00 88.85           C  
ATOM    882 HD11 LEU A  59     -13.901   1.582   0.791  1.00 88.85           H  
ATOM    883 HD12 LEU A  59     -13.568   2.889   1.937  1.00 88.85           H  
ATOM    884 HD13 LEU A  59     -13.278   1.198   2.405  1.00 88.85           H  
ATOM    885  CD2 LEU A  59     -15.318   2.153   3.835  1.00 88.85           C  
ATOM    886 HD21 LEU A  59     -16.319   2.147   4.265  1.00 88.85           H  
ATOM    887 HD22 LEU A  59     -14.855   3.131   3.969  1.00 88.85           H  
ATOM    888 HD23 LEU A  59     -14.713   1.419   4.367  1.00 88.85           H  
ATOM    889  N   ASN A  60     -19.402   4.390   1.204  1.00 87.79           N  
ATOM    890  H   ASN A  60     -19.432   4.677   2.172  1.00 87.79           H  
ATOM    891  CA  ASN A  60     -20.258   5.101   0.243  1.00 87.79           C  
ATOM    892  HA  ASN A  60     -20.993   5.672   0.810  1.00 87.79           H  
ATOM    893  C   ASN A  60     -21.063   4.133  -0.656  1.00 87.79           C  
ATOM    894  CB  ASN A  60     -19.377   6.095  -0.534  1.00 87.79           C  
ATOM    895  HB2 ASN A  60     -18.761   5.549  -1.248  1.00 87.79           H  
ATOM    896  HB3 ASN A  60     -18.723   6.630   0.155  1.00 87.79           H  
ATOM    897  O   ASN A  60     -20.887   4.098  -1.874  1.00 87.79           O  
ATOM    898  CG  ASN A  60     -20.202   7.136  -1.263  1.00 87.79           C  
ATOM    899  ND2 ASN A  60     -19.809   7.518  -2.454  1.00 87.79           N  
ATOM    900 HD21 ASN A  60     -20.435   8.157  -2.923  1.00 87.79           H  
ATOM    901 HD22 ASN A  60     -19.072   7.011  -2.923  1.00 87.79           H  
ATOM    902  OD1 ASN A  60     -21.171   7.663  -0.753  1.00 87.79           O  
ATOM    903  N   ASP A  61     -21.846   3.257  -0.017  1.00 87.30           N  
ATOM    904  H   ASP A  61     -22.022   3.424   0.964  1.00 87.30           H  
ATOM    905  CA  ASP A  61     -22.666   2.199  -0.636  1.00 87.30           C  
ATOM    906  HA  ASP A  61     -23.125   1.651   0.187  1.00 87.30           H  
ATOM    907  C   ASP A  61     -21.901   1.124  -1.437  1.00 87.30           C  
ATOM    908  CB  ASP A  61     -23.830   2.827  -1.419  1.00 87.30           C  
ATOM    909  HB2 ASP A  61     -24.487   2.035  -1.779  1.00 87.30           H  
ATOM    910  HB3 ASP A  61     -23.442   3.363  -2.285  1.00 87.30           H  
ATOM    911  O   ASP A  61     -22.500   0.225  -2.032  1.00 87.30           O  
ATOM    912  CG  ASP A  61     -24.656   3.776  -0.546  1.00 87.30           C  
ATOM    913  OD1 ASP A  61     -24.894   3.413   0.631  1.00 87.30           O  
ATOM    914  OD2 ASP A  61     -25.037   4.852  -1.054  1.00 87.30           O  
ATOM    915  N   THR A  62     -20.567   1.154  -1.412  1.00 90.22           N  
ATOM    916  H   THR A  62     -20.120   1.923  -0.933  1.00 90.22           H  
ATOM    917  CA  THR A  62     -19.702   0.167  -2.068  1.00 90.22           C  
ATOM    918  HA  THR A  62     -20.309  -0.442  -2.739  1.00 90.22           H  
ATOM    919  C   THR A  62     -19.060  -0.752  -1.037  1.00 90.22           C  
ATOM    920  CB  THR A  62     -18.642   0.855  -2.932  1.00 90.22           C  
ATOM    921  HB  THR A  62     -17.945   1.403  -2.298  1.00 90.22           H  
ATOM    922  O   THR A  62     -18.606  -0.310   0.015  1.00 90.22           O  
ATOM    923  CG2 THR A  62     -17.875  -0.145  -3.800  1.00 90.22           C  
ATOM    924 HG21 THR A  62     -17.187   0.400  -4.446  1.00 90.22           H  
ATOM    925 HG22 THR A  62     -17.293  -0.826  -3.179  1.00 90.22           H  
ATOM    926 HG23 THR A  62     -18.569  -0.711  -4.421  1.00 90.22           H  
ATOM    927  OG1 THR A  62     -19.266   1.760  -3.811  1.00 90.22           O  
ATOM    928  HG1 THR A  62     -19.774   2.374  -3.277  1.00 90.22           H  
ATOM    929  N   HIS A  63     -19.002  -2.051  -1.328  1.00 91.49           N  
ATOM    930  H   HIS A  63     -19.269  -2.353  -2.254  1.00 91.49           H  
ATOM    931  CA  HIS A  63     -18.468  -3.041  -0.396  1.00 91.49           C  
ATOM    932  HA  HIS A  63     -18.519  -2.639   0.616  1.00 91.49           H  
ATOM    933  C   HIS A  63     -17.009  -3.376  -0.708  1.00 91.49           C  
ATOM    934  CB  HIS A  63     -19.322  -4.309  -0.419  1.00 91.49           C  
ATOM    935  HB2 HIS A  63     -18.887  -5.015   0.287  1.00 91.49           H  
ATOM    936  HB3 HIS A  63     -19.274  -4.752  -1.414  1.00 91.49           H  
ATOM    937  O   HIS A  63     -16.689  -3.709  -1.847  1.00 91.49           O  
ATOM    938  CG  HIS A  63     -20.767  -4.083  -0.055  1.00 91.49           C  
ATOM    939  CD2 HIS A  63     -21.325  -4.205   1.190  1.00 91.49           C  
ATOM    940  HD2 HIS A  63     -20.808  -4.452   2.105  1.00 91.49           H  
ATOM    941  ND1 HIS A  63     -21.775  -3.710  -0.918  1.00 91.49           N  
ATOM    942  HD1 HIS A  63     -21.664  -3.340  -1.851  1.00 91.49           H  
ATOM    943  CE1 HIS A  63     -22.911  -3.614  -0.209  1.00 91.49           C  
ATOM    944  HE1 HIS A  63     -23.858  -3.262  -0.591  1.00 91.49           H  
ATOM    945  NE2 HIS A  63     -22.692  -3.960   1.067  1.00 91.49           N  
ATOM    946  N   PHE A  64     -16.164  -3.390   0.321  1.00 91.89           N  
ATOM    947  H   PHE A  64     -16.501  -3.089   1.224  1.00 91.89           H  
ATOM    948  CA  PHE A  64     -14.763  -3.794   0.232  1.00 91.89           C  
ATOM    949  HA  PHE A  64     -14.577  -4.253  -0.739  1.00 91.89           H  
ATOM    950  C   PHE A  64     -14.435  -4.820   1.314  1.00 91.89           C  
ATOM    951  CB  PHE A  64     -13.851  -2.569   0.351  1.00 91.89           C  
ATOM    952  HB2 PHE A  64     -12.813  -2.901   0.324  1.00 91.89           H  
ATOM    953  HB3 PHE A  64     -14.019  -2.088   1.315  1.00 91.89           H  
ATOM    954  O   PHE A  64     -14.841  -4.668   2.464  1.00 91.89           O  
ATOM    955  CG  PHE A  64     -14.053  -1.551  -0.750  1.00 91.89           C  
ATOM    956  CD1 PHE A  64     -13.310  -1.639  -1.941  1.00 91.89           C  
ATOM    957  HD1 PHE A  64     -12.585  -2.428  -2.074  1.00 91.89           H  
ATOM    958  CD2 PHE A  64     -15.007  -0.529  -0.595  1.00 91.89           C  
ATOM    959  HD2 PHE A  64     -15.605  -0.476   0.303  1.00 91.89           H  
ATOM    960  CE1 PHE A  64     -13.498  -0.689  -2.960  1.00 91.89           C  
ATOM    961  HE1 PHE A  64     -12.922  -0.759  -3.872  1.00 91.89           H  
ATOM    962  CE2 PHE A  64     -15.191   0.421  -1.611  1.00 91.89           C  
ATOM    963  HE2 PHE A  64     -15.922   1.205  -1.484  1.00 91.89           H  
ATOM    964  CZ  PHE A  64     -14.433   0.346  -2.793  1.00 91.89           C  
ATOM    965  HZ  PHE A  64     -14.580   1.074  -3.577  1.00 91.89           H  
ATOM    966  N   ASN A  65     -13.673  -5.851   0.954  1.00 92.11           N  
ATOM    967  H   ASN A  65     -13.328  -5.892   0.006  1.00 92.11           H  
ATOM    968  CA  ASN A  65     -13.134  -6.809   1.915  1.00 92.11           C  
ATOM    969  HA  ASN A  65     -13.779  -6.867   2.792  1.00 92.11           H  
ATOM    970  C   ASN A  65     -11.762  -6.314   2.366  1.00 92.11           C  
ATOM    971  CB  ASN A  65     -13.078  -8.200   1.273  1.00 92.11           C  
ATOM    972  HB2 ASN A  65     -12.532  -8.877   1.930  1.00 92.11           H  
ATOM    973  HB3 ASN A  65     -12.538  -8.142   0.327  1.00 92.11           H  
ATOM    974  O   ASN A  65     -10.784  -6.467   1.638  1.00 92.11           O  
ATOM    975  CG  ASN A  65     -14.452  -8.799   1.042  1.00 92.11           C  
ATOM    976  ND2 ASN A  65     -14.571  -9.669   0.068  1.00 92.11           N  
ATOM    977 HD21 ASN A  65     -13.762  -9.953  -0.465  1.00 92.11           H  
ATOM    978 HD22 ASN A  65     -15.468 -10.125  -0.020  1.00 92.11           H  
ATOM    979  OD1 ASN A  65     -15.427  -8.512   1.720  1.00 92.11           O  
ATOM    980  N   LEU A  66     -11.703  -5.694   3.542  1.00 91.91           N  
ATOM    981  H   LEU A  66     -12.535  -5.664   4.115  1.00 91.91           H  
ATOM    982  CA  LEU A  66     -10.496  -5.054   4.052  1.00 91.91           C  
ATOM    983  HA  LEU A  66      -9.720  -5.135   3.291  1.00 91.91           H  
ATOM    984  C   LEU A  66     -10.003  -5.764   5.323  1.00 91.91           C  
ATOM    985  CB  LEU A  66     -10.749  -3.552   4.276  1.00 91.91           C  
ATOM    986  HB2 LEU A  66      -9.852  -3.114   4.714  1.00 91.91           H  
ATOM    987  HB3 LEU A  66     -11.557  -3.467   5.003  1.00 91.91           H  
ATOM    988  O   LEU A  66     -10.819  -6.133   6.174  1.00 91.91           O  
ATOM    989  CG  LEU A  66     -11.124  -2.754   3.005  1.00 91.91           C  
ATOM    990  HG  LEU A  66     -12.057  -3.145   2.597  1.00 91.91           H  
ATOM    991  CD1 LEU A  66     -11.329  -1.269   3.295  1.00 91.91           C  
ATOM    992 HD11 LEU A  66     -12.305  -1.111   3.754  1.00 91.91           H  
ATOM    993 HD12 LEU A  66     -10.538  -0.909   3.954  1.00 91.91           H  
ATOM    994 HD13 LEU A  66     -11.322  -0.689   2.372  1.00 91.91           H  
ATOM    995  CD2 LEU A  66     -10.049  -2.861   1.929  1.00 91.91           C  
ATOM    996 HD21 LEU A  66     -10.110  -3.865   1.510  1.00 91.91           H  
ATOM    997 HD22 LEU A  66     -10.248  -2.167   1.112  1.00 91.91           H  
ATOM    998 HD23 LEU A  66      -9.067  -2.655   2.355  1.00 91.91           H  
ATOM    999  N   PRO A  67      -8.683  -5.970   5.476  1.00 92.24           N  
ATOM   1000  CA  PRO A  67      -8.122  -6.476   6.718  1.00 92.24           C  
ATOM   1001  HA  PRO A  67      -8.662  -7.376   7.013  1.00 92.24           H  
ATOM   1002  C   PRO A  67      -8.238  -5.429   7.832  1.00 92.24           C  
ATOM   1003  CB  PRO A  67      -6.666  -6.856   6.424  1.00 92.24           C  
ATOM   1004  HB2 PRO A  67      -6.539  -7.934   6.524  1.00 92.24           H  
ATOM   1005  HB3 PRO A  67      -5.982  -6.349   7.106  1.00 92.24           H  
ATOM   1006  O   PRO A  67      -7.760  -4.301   7.685  1.00 92.24           O  
ATOM   1007  CG  PRO A  67      -6.396  -6.434   4.976  1.00 92.24           C  
ATOM   1008  HG2 PRO A  67      -5.528  -5.781   4.889  1.00 92.24           H  
ATOM   1009  HG3 PRO A  67      -6.196  -7.310   4.359  1.00 92.24           H  
ATOM   1010  CD  PRO A  67      -7.647  -5.719   4.488  1.00 92.24           C  
ATOM   1011  HD2 PRO A  67      -7.458  -4.648   4.422  1.00 92.24           H  
ATOM   1012  HD3 PRO A  67      -7.921  -6.117   3.511  1.00 92.24           H  
ATOM   1013  N   CYS A  68      -8.828  -5.836   8.955  1.00 92.07           N  
ATOM   1014  H   CYS A  68      -9.186  -6.780   8.986  1.00 92.07           H  
ATOM   1015  CA  CYS A  68      -8.801  -5.103  10.211  1.00 92.07           C  
ATOM   1016  HA  CYS A  68      -8.443  -4.092  10.012  1.00 92.07           H  
ATOM   1017  C   CYS A  68      -7.841  -5.758  11.194  1.00 92.07           C  
ATOM   1018  CB  CYS A  68     -10.193  -4.996  10.838  1.00 92.07           C  
ATOM   1019  HB2 CYS A  68     -10.565  -6.000  11.042  1.00 92.07           H  
ATOM   1020  HB3 CYS A  68     -10.091  -4.491  11.799  1.00 92.07           H  
ATOM   1021  O   CYS A  68      -7.946  -6.956  11.469  1.00 92.07           O  
ATOM   1022  SG  CYS A  68     -11.406  -4.081   9.860  1.00 92.07           S  
ATOM   1023  N   GLU A  69      -6.958  -4.954  11.774  1.00 91.70           N  
ATOM   1024  H   GLU A  69      -6.924  -3.986  11.486  1.00 91.70           H  
ATOM   1025  CA  GLU A  69      -6.133  -5.363  12.905  1.00 91.70           C  
ATOM   1026  HA  GLU A  69      -6.293  -6.424  13.100  1.00 91.70           H  
ATOM   1027  C   GLU A  69      -6.554  -4.605  14.154  1.00 91.70           C  
ATOM   1028  CB  GLU A  69      -4.640  -5.192  12.618  1.00 91.70           C  
ATOM   1029  HB2 GLU A  69      -4.401  -4.148  12.417  1.00 91.70           H  
ATOM   1030  HB3 GLU A  69      -4.085  -5.516  13.499  1.00 91.70           H  
ATOM   1031  O   GLU A  69      -6.475  -3.379  14.201  1.00 91.70           O  
ATOM   1032  CG  GLU A  69      -4.219  -6.045  11.425  1.00 91.70           C  
ATOM   1033  HG2 GLU A  69      -4.618  -5.615  10.506  1.00 91.70           H  
ATOM   1034  HG3 GLU A  69      -4.644  -7.042  11.541  1.00 91.70           H  
ATOM   1035  CD  GLU A  69      -2.702  -6.166  11.312  1.00 91.70           C  
ATOM   1036  OE1 GLU A  69      -2.278  -7.256  10.872  1.00 91.70           O  
ATOM   1037  OE2 GLU A  69      -1.963  -5.196  11.581  1.00 91.70           O  
ATOM   1038  N   PHE A  70      -6.997  -5.338  15.171  1.00 91.65           N  
ATOM   1039  H   PHE A  70      -7.011  -6.343  15.078  1.00 91.65           H  
ATOM   1040  CA  PHE A  70      -7.294  -4.786  16.487  1.00 91.65           C  
ATOM   1041  HA  PHE A  70      -7.410  -3.705  16.409  1.00 91.65           H  
ATOM   1042  C   PHE A  70      -6.117  -5.086  17.406  1.00 91.65           C  
ATOM   1043  CB  PHE A  70      -8.611  -5.347  17.028  1.00 91.65           C  
ATOM   1044  HB2 PHE A  70      -8.837  -4.860  17.976  1.00 91.65           H  
ATOM   1045  HB3 PHE A  70      -8.489  -6.412  17.227  1.00 91.65           H  
ATOM   1046  O   PHE A  70      -5.716  -6.243  17.559  1.00 91.65           O  
ATOM   1047  CG  PHE A  70      -9.780  -5.152  16.085  1.00 91.65           C  
ATOM   1048  CD1 PHE A  70     -10.490  -3.941  16.050  1.00 91.65           C  
ATOM   1049  HD1 PHE A  70     -10.216  -3.141  16.722  1.00 91.65           H  
ATOM   1050  CD2 PHE A  70     -10.135  -6.185  15.206  1.00 91.65           C  
ATOM   1051  HD2 PHE A  70      -9.564  -7.101  15.216  1.00 91.65           H  
ATOM   1052  CE1 PHE A  70     -11.552  -3.780  15.139  1.00 91.65           C  
ATOM   1053  HE1 PHE A  70     -12.102  -2.852  15.087  1.00 91.65           H  
ATOM   1054  CE2 PHE A  70     -11.206  -6.028  14.314  1.00 91.65           C  
ATOM   1055  HE2 PHE A  70     -11.475  -6.835  13.648  1.00 91.65           H  
ATOM   1056  CZ  PHE A  70     -11.919  -4.824  14.278  1.00 91.65           C  
ATOM   1057  HZ  PHE A  70     -12.739  -4.701  13.586  1.00 91.65           H  
ATOM   1058  N   LYS A  71      -5.530  -4.046  17.995  1.00 89.63           N  
ATOM   1059  H   LYS A  71      -5.907  -3.124  17.828  1.00 89.63           H  
ATOM   1060  CA  LYS A  71      -4.349  -4.184  18.846  1.00 89.63           C  
ATOM   1061  HA  LYS A  71      -4.428  -5.117  19.403  1.00 89.63           H  
ATOM   1062  C   LYS A  71      -4.257  -3.039  19.843  1.00 89.63           C  
ATOM   1063  CB  LYS A  71      -3.102  -4.251  17.951  1.00 89.63           C  
ATOM   1064  HB2 LYS A  71      -3.222  -5.048  17.216  1.00 89.63           H  
ATOM   1065  HB3 LYS A  71      -2.978  -3.305  17.424  1.00 89.63           H  
ATOM   1066  O   LYS A  71      -4.351  -1.879  19.459  1.00 89.63           O  
ATOM   1067  CG  LYS A  71      -1.862  -4.539  18.797  1.00 89.63           C  
ATOM   1068  HG2 LYS A  71      -1.732  -3.724  19.508  1.00 89.63           H  
ATOM   1069  HG3 LYS A  71      -2.001  -5.474  19.341  1.00 89.63           H  
ATOM   1070  CD  LYS A  71      -0.600  -4.626  17.946  1.00 89.63           C  
ATOM   1071  HD2 LYS A  71      -0.682  -5.459  17.248  1.00 89.63           H  
ATOM   1072  HD3 LYS A  71      -0.474  -3.693  17.398  1.00 89.63           H  
ATOM   1073  CE  LYS A  71       0.572  -4.838  18.904  1.00 89.63           C  
ATOM   1074  HE2 LYS A  71       0.555  -4.042  19.648  1.00 89.63           H  
ATOM   1075  HE3 LYS A  71       0.428  -5.777  19.437  1.00 89.63           H  
ATOM   1076  NZ  LYS A  71       1.859  -4.830  18.178  1.00 89.63           N  
ATOM   1077  HZ1 LYS A  71       1.975  -3.934  17.727  1.00 89.63           H  
ATOM   1078  HZ2 LYS A  71       2.613  -4.963  18.837  1.00 89.63           H  
ATOM   1079  HZ3 LYS A  71       1.872  -5.561  17.481  1.00 89.63           H  
ATOM   1080  N   ASP A  72      -4.029  -3.372  21.113  1.00 89.05           N  
ATOM   1081  H   ASP A  72      -3.845  -4.342  21.324  1.00 89.05           H  
ATOM   1082  CA  ASP A  72      -3.756  -2.411  22.192  1.00 89.05           C  
ATOM   1083  HA  ASP A  72      -3.839  -2.960  23.130  1.00 89.05           H  
ATOM   1084  C   ASP A  72      -4.797  -1.278  22.289  1.00 89.05           C  
ATOM   1085  CB  ASP A  72      -2.296  -1.919  22.109  1.00 89.05           C  
ATOM   1086  HB2 ASP A  72      -2.168  -1.329  21.202  1.00 89.05           H  
ATOM   1087  HB3 ASP A  72      -2.088  -1.277  22.965  1.00 89.05           H  
ATOM   1088  O   ASP A  72      -4.457  -0.114  22.487  1.00 89.05           O  
ATOM   1089  CG  ASP A  72      -1.279  -3.068  22.116  1.00 89.05           C  
ATOM   1090  OD1 ASP A  72      -1.560  -4.094  22.774  1.00 89.05           O  
ATOM   1091  OD2 ASP A  72      -0.247  -2.956  21.410  1.00 89.05           O  
ATOM   1092  N   GLY A  73      -6.079  -1.612  22.105  1.00 88.71           N  
ATOM   1093  H   GLY A  73      -6.297  -2.578  21.905  1.00 88.71           H  
ATOM   1094  CA  GLY A  73      -7.173  -0.634  22.121  1.00 88.71           C  
ATOM   1095  HA2 GLY A  73      -7.063   0.013  22.991  1.00 88.71           H  
ATOM   1096  HA3 GLY A  73      -8.121  -1.166  22.203  1.00 88.71           H  
ATOM   1097  C   GLY A  73      -7.251   0.261  20.881  1.00 88.71           C  
ATOM   1098  O   GLY A  73      -8.004   1.230  20.898  1.00 88.71           O  
ATOM   1099  N   ASN A  74      -6.502  -0.062  19.824  1.00 90.58           N  
ATOM   1100  H   ASN A  74      -5.872  -0.847  19.907  1.00 90.58           H  
ATOM   1101  CA  ASN A  74      -6.555   0.581  18.517  1.00 90.58           C  
ATOM   1102  HA  ASN A  74      -7.249   1.420  18.570  1.00 90.58           H  
ATOM   1103  C   ASN A  74      -7.089  -0.379  17.455  1.00 90.58           C  
ATOM   1104  CB  ASN A  74      -5.181   1.150  18.136  1.00 90.58           C  
ATOM   1105  HB2 ASN A  74      -5.239   1.661  17.174  1.00 90.58           H  
ATOM   1106  HB3 ASN A  74      -4.451   0.345  18.050  1.00 90.58           H  
ATOM   1107  O   ASN A  74      -7.070  -1.603  17.623  1.00 90.58           O  
ATOM   1108  CG  ASN A  74      -4.713   2.163  19.156  1.00 90.58           C  
ATOM   1109  ND2 ASN A  74      -3.794   1.789  20.014  1.00 90.58           N  
ATOM   1110 HD21 ASN A  74      -3.627   2.437  20.770  1.00 90.58           H  
ATOM   1111 HD22 ASN A  74      -3.536   0.814  20.074  1.00 90.58           H  
ATOM   1112  OD1 ASN A  74      -5.227   3.260  19.261  1.00 90.58           O  
ATOM   1113  N   ALA A  75      -7.551   0.195  16.349  1.00 91.41           N  
ATOM   1114  H   ALA A  75      -7.452   1.194  16.238  1.00 91.41           H  
ATOM   1115  CA  ALA A  75      -8.069  -0.547  15.217  1.00 91.41           C  
ATOM   1116  HA  ALA A  75      -7.751  -1.587  15.281  1.00 91.41           H  
ATOM   1117  C   ALA A  75      -7.553   0.049  13.921  1.00 91.41           C  
ATOM   1118  CB  ALA A  75      -9.584  -0.507  15.251  1.00 91.41           C  
ATOM   1119  HB1 ALA A  75      -9.895   0.536  15.190  1.00 91.41           H  
ATOM   1120  HB2 ALA A  75      -9.993  -1.084  14.421  1.00 91.41           H  
ATOM   1121  HB3 ALA A  75      -9.914  -0.936  16.197  1.00 91.41           H  
ATOM   1122  O   ALA A  75      -7.667   1.245  13.681  1.00 91.41           O  
ATOM   1123  N   PHE A  76      -7.042  -0.826  13.078  1.00 91.35           N  
ATOM   1124  H   PHE A  76      -6.970  -1.786  13.384  1.00 91.35           H  
ATOM   1125  CA  PHE A  76      -6.277  -0.463  11.911  1.00 91.35           C  
ATOM   1126  HA  PHE A  76      -6.211   0.619  11.801  1.00 91.35           H  
ATOM   1127  C   PHE A  76      -6.909  -1.066  10.668  1.00 91.35           C  
ATOM   1128  CB  PHE A  76      -4.889  -1.037  12.134  1.00 91.35           C  
ATOM   1129  HB2 PHE A  76      -4.359  -1.007  11.181  1.00 91.35           H  
ATOM   1130  HB3 PHE A  76      -4.994  -2.097  12.363  1.00 91.35           H  
ATOM   1131  O   PHE A  76      -7.171  -2.267  10.633  1.00 91.35           O  
ATOM   1132  CG  PHE A  76      -4.085  -0.379  13.239  1.00 91.35           C  
ATOM   1133  CD1 PHE A  76      -3.675   0.966  13.148  1.00 91.35           C  
ATOM   1134  HD1 PHE A  76      -3.937   1.562  12.286  1.00 91.35           H  
ATOM   1135  CD2 PHE A  76      -3.799  -1.117  14.403  1.00 91.35           C  
ATOM   1136  HD2 PHE A  76      -4.135  -2.139  14.490  1.00 91.35           H  
ATOM   1137  CE1 PHE A  76      -2.970   1.560  14.210  1.00 91.35           C  
ATOM   1138  HE1 PHE A  76      -2.689   2.601  14.153  1.00 91.35           H  
ATOM   1139  CE2 PHE A  76      -3.108  -0.519  15.470  1.00 91.35           C  
ATOM   1140  HE2 PHE A  76      -2.920  -1.078  16.375  1.00 91.35           H  
ATOM   1141  CZ  PHE A  76      -2.691   0.820  15.372  1.00 91.35           C  
ATOM   1142  HZ  PHE A  76      -2.187   1.297  16.199  1.00 91.35           H  
ATOM   1143  N   THR A  77      -7.122  -0.251   9.640  1.00 92.65           N  
ATOM   1144  H   THR A  77      -6.799   0.702   9.731  1.00 92.65           H  
ATOM   1145  CA  THR A  77      -7.508  -0.722   8.307  1.00 92.65           C  
ATOM   1146  HA  THR A  77      -7.972  -1.705   8.386  1.00 92.65           H  
ATOM   1147  C   THR A  77      -6.244  -0.864   7.469  1.00 92.65           C  
ATOM   1148  CB  THR A  77      -8.521   0.220   7.640  1.00 92.65           C  
ATOM   1149  HB  THR A  77      -8.021   1.139   7.334  1.00 92.65           H  
ATOM   1150  O   THR A  77      -5.582   0.121   7.147  1.00 92.65           O  
ATOM   1151  CG2 THR A  77      -9.151  -0.426   6.409  1.00 92.65           C  
ATOM   1152 HG21 THR A  77      -9.907   0.246   6.004  1.00 92.65           H  
ATOM   1153 HG22 THR A  77      -9.619  -1.371   6.682  1.00 92.65           H  
ATOM   1154 HG23 THR A  77      -8.390  -0.601   5.648  1.00 92.65           H  
ATOM   1155  OG1 THR A  77      -9.560   0.574   8.535  1.00 92.65           O  
ATOM   1156  HG1 THR A  77      -9.140   1.146   9.181  1.00 92.65           H  
ATOM   1157  N   VAL A  78      -5.855  -2.089   7.128  1.00 92.86           N  
ATOM   1158  H   VAL A  78      -6.436  -2.875   7.383  1.00 92.86           H  
ATOM   1159  CA  VAL A  78      -4.599  -2.330   6.403  1.00 92.86           C  
ATOM   1160  HA  VAL A  78      -3.840  -1.643   6.778  1.00 92.86           H  
ATOM   1161  C   VAL A  78      -4.800  -2.045   4.913  1.00 92.86           C  
ATOM   1162  CB  VAL A  78      -4.088  -3.753   6.664  1.00 92.86           C  
ATOM   1163  HB  VAL A  78      -4.860  -4.455   6.349  1.00 92.86           H  
ATOM   1164  O   VAL A  78      -5.673  -2.641   4.283  1.00 92.86           O  
ATOM   1165  CG1 VAL A  78      -2.794  -4.055   5.894  1.00 92.86           C  
ATOM   1166 HG11 VAL A  78      -2.020  -3.337   6.165  1.00 92.86           H  
ATOM   1167 HG12 VAL A  78      -2.456  -5.063   6.135  1.00 92.86           H  
ATOM   1168 HG13 VAL A  78      -2.974  -4.007   4.820  1.00 92.86           H  
ATOM   1169  CG2 VAL A  78      -3.835  -3.993   8.157  1.00 92.86           C  
ATOM   1170 HG21 VAL A  78      -4.748  -3.834   8.729  1.00 92.86           H  
ATOM   1171 HG22 VAL A  78      -3.524  -5.026   8.316  1.00 92.86           H  
ATOM   1172 HG23 VAL A  78      -3.063  -3.320   8.528  1.00 92.86           H  
ATOM   1173  N   ILE A  79      -3.980  -1.155   4.339  1.00 94.49           N  
ATOM   1174  H   ILE A  79      -3.287  -0.700   4.915  1.00 94.49           H  
ATOM   1175  CA  ILE A  79      -4.104  -0.733   2.930  1.00 94.49           C  
ATOM   1176  HA  ILE A  79      -5.030  -1.149   2.534  1.00 94.49           H  
ATOM   1177  C   ILE A  79      -2.997  -1.286   2.021  1.00 94.49           C  
ATOM   1178  CB  ILE A  79      -4.244   0.799   2.799  1.00 94.49           C  
ATOM   1179  HB  ILE A  79      -4.353   1.016   1.737  1.00 94.49           H  
ATOM   1180  O   ILE A  79      -3.229  -1.499   0.832  1.00 94.49           O  
ATOM   1181  CG1 ILE A  79      -2.997   1.554   3.308  1.00 94.49           C  
ATOM   1182 HG12 ILE A  79      -2.928   1.460   4.391  1.00 94.49           H  
ATOM   1183 HG13 ILE A  79      -2.105   1.116   2.860  1.00 94.49           H  
ATOM   1184  CG2 ILE A  79      -5.526   1.276   3.507  1.00 94.49           C  
ATOM   1185 HG21 ILE A  79      -6.382   0.700   3.157  1.00 94.49           H  
ATOM   1186 HG22 ILE A  79      -5.713   2.328   3.292  1.00 94.49           H  
ATOM   1187 HG23 ILE A  79      -5.436   1.152   4.586  1.00 94.49           H  
ATOM   1188  CD1 ILE A  79      -2.990   3.044   2.948  1.00 94.49           C  
ATOM   1189 HD11 ILE A  79      -2.031   3.477   3.232  1.00 94.49           H  
ATOM   1190 HD12 ILE A  79      -3.780   3.569   3.484  1.00 94.49           H  
ATOM   1191 HD13 ILE A  79      -3.131   3.170   1.874  1.00 94.49           H  
ATOM   1192  N   LEU A  80      -1.810  -1.561   2.572  1.00 95.44           N  
ATOM   1193  H   LEU A  80      -1.682  -1.340   3.550  1.00 95.44           H  
ATOM   1194  CA  LEU A  80      -0.718  -2.263   1.894  1.00 95.44           C  
ATOM   1195  HA  LEU A  80      -1.134  -2.854   1.079  1.00 95.44           H  
ATOM   1196  C   LEU A  80      -0.021  -3.192   2.887  1.00 95.44           C  
ATOM   1197  CB  LEU A  80       0.300  -1.260   1.315  1.00 95.44           C  
ATOM   1198  HB2 LEU A  80      -0.204  -0.564   0.645  1.00 95.44           H  
ATOM   1199  HB3 LEU A  80       0.707  -0.706   2.161  1.00 95.44           H  
ATOM   1200  O   LEU A  80       0.371  -2.765   3.975  1.00 95.44           O  
ATOM   1201  CG  LEU A  80       1.523  -1.879   0.612  1.00 95.44           C  
ATOM   1202  HG  LEU A  80       1.951  -2.660   1.241  1.00 95.44           H  
ATOM   1203  CD1 LEU A  80       1.212  -2.471  -0.754  1.00 95.44           C  
ATOM   1204 HD11 LEU A  80       0.367  -3.156  -0.688  1.00 95.44           H  
ATOM   1205 HD12 LEU A  80       0.976  -1.676  -1.462  1.00 95.44           H  
ATOM   1206 HD13 LEU A  80       2.081  -3.020  -1.116  1.00 95.44           H  
ATOM   1207  CD2 LEU A  80       2.612  -0.836   0.383  1.00 95.44           C  
ATOM   1208 HD21 LEU A  80       3.460  -1.306  -0.114  1.00 95.44           H  
ATOM   1209 HD22 LEU A  80       2.951  -0.447   1.343  1.00 95.44           H  
ATOM   1210 HD23 LEU A  80       2.234  -0.023  -0.238  1.00 95.44           H  
ATOM   1211  N   ARG A  81       0.227  -4.432   2.470  1.00 93.45           N  
ATOM   1212  H   ARG A  81      -0.140  -4.705   1.569  1.00 93.45           H  
ATOM   1213  CA  ARG A  81       1.053  -5.394   3.204  1.00 93.45           C  
ATOM   1214  HA  ARG A  81       1.611  -4.875   3.983  1.00 93.45           H  
ATOM   1215  C   ARG A  81       2.061  -6.041   2.272  1.00 93.45           C  
ATOM   1216  CB  ARG A  81       0.134  -6.423   3.871  1.00 93.45           C  
ATOM   1217  HB2 ARG A  81      -0.484  -5.896   4.597  1.00 93.45           H  
ATOM   1218  HB3 ARG A  81      -0.525  -6.867   3.124  1.00 93.45           H  
ATOM   1219  O   ARG A  81       1.679  -6.546   1.217  1.00 93.45           O  
ATOM   1220  CG  ARG A  81       0.920  -7.554   4.553  1.00 93.45           C  
ATOM   1221  HG2 ARG A  81       1.763  -7.139   5.106  1.00 93.45           H  
ATOM   1222  HG3 ARG A  81       1.305  -8.228   3.789  1.00 93.45           H  
ATOM   1223  CD  ARG A  81       0.032  -8.360   5.502  1.00 93.45           C  
ATOM   1224  HD2 ARG A  81       0.592  -9.219   5.871  1.00 93.45           H  
ATOM   1225  HD3 ARG A  81      -0.841  -8.721   4.958  1.00 93.45           H  
ATOM   1226  NE  ARG A  81      -0.399  -7.525   6.628  1.00 93.45           N  
ATOM   1227  HE  ARG A  81       0.071  -6.640   6.754  1.00 93.45           H  
ATOM   1228  NH1 ARG A  81      -2.063  -8.880   7.468  1.00 93.45           N  
ATOM   1229 HH11 ARG A  81      -1.924  -9.556   6.731  1.00 93.45           H  
ATOM   1230 HH12 ARG A  81      -2.779  -9.002   8.169  1.00 93.45           H  
ATOM   1231  NH2 ARG A  81      -1.601  -6.905   8.390  1.00 93.45           N  
ATOM   1232 HH21 ARG A  81      -1.043  -6.072   8.512  1.00 93.45           H  
ATOM   1233 HH22 ARG A  81      -2.085  -7.192   9.229  1.00 93.45           H  
ATOM   1234  CZ  ARG A  81      -1.357  -7.787   7.484  1.00 93.45           C  
ATOM   1235  N   ARG A  82       3.335  -6.033   2.674  1.00 92.75           N  
ATOM   1236  H   ARG A  82       3.570  -5.508   3.504  1.00 92.75           H  
ATOM   1237  CA  ARG A  82       4.446  -6.626   1.926  1.00 92.75           C  
ATOM   1238  HA  ARG A  82       4.064  -7.337   1.193  1.00 92.75           H  
ATOM   1239  C   ARG A  82       5.412  -7.344   2.855  1.00 92.75           C  
ATOM   1240  CB  ARG A  82       5.205  -5.535   1.176  1.00 92.75           C  
ATOM   1241  HB2 ARG A  82       5.563  -4.798   1.895  1.00 92.75           H  
ATOM   1242  HB3 ARG A  82       6.068  -5.995   0.694  1.00 92.75           H  
ATOM   1243  O   ARG A  82       6.107  -6.682   3.614  1.00 92.75           O  
ATOM   1244  CG  ARG A  82       4.377  -4.798   0.124  1.00 92.75           C  
ATOM   1245  HG2 ARG A  82       3.490  -4.367   0.588  1.00 92.75           H  
ATOM   1246  HG3 ARG A  82       4.956  -3.962  -0.267  1.00 92.75           H  
ATOM   1247  CD  ARG A  82       3.942  -5.671  -1.049  1.00 92.75           C  
ATOM   1248  HD2 ARG A  82       3.226  -6.418  -0.707  1.00 92.75           H  
ATOM   1249  HD3 ARG A  82       3.438  -5.005  -1.748  1.00 92.75           H  
ATOM   1250  NE  ARG A  82       5.050  -6.346  -1.751  1.00 92.75           N  
ATOM   1251  HE  ARG A  82       5.149  -7.339  -1.598  1.00 92.75           H  
ATOM   1252  NH1 ARG A  82       5.823  -4.530  -2.949  1.00 92.75           N  
ATOM   1253 HH11 ARG A  82       6.485  -4.220  -3.647  1.00 92.75           H  
ATOM   1254 HH12 ARG A  82       5.486  -3.872  -2.260  1.00 92.75           H  
ATOM   1255  NH2 ARG A  82       6.582  -6.530  -3.425  1.00 92.75           N  
ATOM   1256 HH21 ARG A  82       7.189  -6.035  -4.063  1.00 92.75           H  
ATOM   1257 HH22 ARG A  82       6.645  -7.526  -3.272  1.00 92.75           H  
ATOM   1258  CZ  ARG A  82       5.799  -5.802  -2.692  1.00 92.75           C  
ATOM   1259  N   TRP A  83       5.482  -8.666   2.764  1.00 88.58           N  
ATOM   1260  H   TRP A  83       4.849  -9.120   2.122  1.00 88.58           H  
ATOM   1261  CA  TRP A  83       6.338  -9.508   3.612  1.00 88.58           C  
ATOM   1262  HA  TRP A  83       7.197  -8.924   3.941  1.00 88.58           H  
ATOM   1263  C   TRP A  83       6.928 -10.724   2.889  1.00 88.58           C  
ATOM   1264  CB  TRP A  83       5.553  -9.934   4.859  1.00 88.58           C  
ATOM   1265  HB2 TRP A  83       6.243 -10.419   5.550  1.00 88.58           H  
ATOM   1266  HB3 TRP A  83       5.172  -9.044   5.361  1.00 88.58           H  
ATOM   1267  O   TRP A  83       7.804 -11.383   3.440  1.00 88.58           O  
ATOM   1268  CG  TRP A  83       4.408 -10.864   4.603  1.00 88.58           C  
ATOM   1269  CD1 TRP A  83       3.298 -10.572   3.887  1.00 88.58           C  
ATOM   1270  HD1 TRP A  83       3.093  -9.632   3.395  1.00 88.58           H  
ATOM   1271  CD2 TRP A  83       4.277 -12.271   4.984  1.00 88.58           C  
ATOM   1272  CE2 TRP A  83       3.034 -12.752   4.487  1.00 88.58           C  
ATOM   1273  CE3 TRP A  83       5.090 -13.204   5.665  1.00 88.58           C  
ATOM   1274  HE3 TRP A  83       6.053 -12.889   6.039  1.00 88.58           H  
ATOM   1275  NE1 TRP A  83       2.507 -11.694   3.794  1.00 88.58           N  
ATOM   1276  HE1 TRP A  83       1.821 -11.851   3.070  1.00 88.58           H  
ATOM   1277  CH2 TRP A  83       3.422 -14.969   5.358  1.00 88.58           C  
ATOM   1278  HH2 TRP A  83       3.107 -15.993   5.498  1.00 88.58           H  
ATOM   1279  CZ2 TRP A  83       2.602 -14.072   4.660  1.00 88.58           C  
ATOM   1280  HZ2 TRP A  83       1.661 -14.394   4.238  1.00 88.58           H  
ATOM   1281  CZ3 TRP A  83       4.665 -14.535   5.853  1.00 88.58           C  
ATOM   1282  HZ3 TRP A  83       5.301 -15.233   6.378  1.00 88.58           H  
ATOM   1283  N   SER A  84       6.514 -10.984   1.647  1.00 90.05           N  
ATOM   1284  H   SER A  84       5.798 -10.403   1.235  1.00 90.05           H  
ATOM   1285  CA  SER A  84       7.133 -11.981   0.772  1.00 90.05           C  
ATOM   1286  HA  SER A  84       8.198 -12.035   0.999  1.00 90.05           H  
ATOM   1287  C   SER A  84       7.002 -11.569  -0.702  1.00 90.05           C  
ATOM   1288  CB  SER A  84       6.533 -13.368   1.058  1.00 90.05           C  
ATOM   1289  HB2 SER A  84       6.512 -13.539   2.134  1.00 90.05           H  
ATOM   1290  HB3 SER A  84       7.158 -14.135   0.601  1.00 90.05           H  
ATOM   1291  O   SER A  84       6.434 -10.523  -1.033  1.00 90.05           O  
ATOM   1292  OG  SER A  84       5.227 -13.472   0.535  1.00 90.05           O  
ATOM   1293  HG  SER A  84       4.688 -13.994   1.134  1.00 90.05           H  
ATOM   1294  N   ASN A  85       7.526 -12.393  -1.606  1.00 90.83           N  
ATOM   1295  H   ASN A  85       7.955 -13.251  -1.291  1.00 90.83           H  
ATOM   1296  CA  ASN A  85       7.392 -12.231  -3.054  1.00 90.83           C  
ATOM   1297  HA  ASN A  85       7.177 -11.184  -3.266  1.00 90.83           H  
ATOM   1298  C   ASN A  85       6.204 -13.022  -3.644  1.00 90.83           C  
ATOM   1299  CB  ASN A  85       8.741 -12.563  -3.724  1.00 90.83           C  
ATOM   1300  HB2 ASN A  85       8.665 -12.356  -4.792  1.00 90.83           H  
ATOM   1301  HB3 ASN A  85       9.524 -11.924  -3.317  1.00 90.83           H  
ATOM   1302  O   ASN A  85       6.218 -13.307  -4.840  1.00 90.83           O  
ATOM   1303  CG  ASN A  85       9.171 -14.011  -3.551  1.00 90.83           C  
ATOM   1304  ND2 ASN A  85      10.211 -14.424  -4.236  1.00 90.83           N  
ATOM   1305 HD21 ASN A  85      10.457 -15.397  -4.120  1.00 90.83           H  
ATOM   1306 HD22 ASN A  85      10.686 -13.800  -4.872  1.00 90.83           H  
ATOM   1307  OD1 ASN A  85       8.621 -14.776  -2.778  1.00 90.83           O  
ATOM   1308  N   SER A  86       5.187 -13.379  -2.840  1.00 93.78           N  
ATOM   1309  H   SER A  86       5.216 -13.122  -1.863  1.00 93.78           H  
ATOM   1310  CA  SER A  86       4.089 -14.263  -3.279  1.00 93.78           C  
ATOM   1311  HA  SER A  86       4.547 -15.155  -3.706  1.00 93.78           H  
ATOM   1312  C   SER A  86       3.205 -13.675  -4.386  1.00 93.78           C  
ATOM   1313  CB  SER A  86       3.220 -14.735  -2.096  1.00 93.78           C  
ATOM   1314  HB2 SER A  86       3.864 -15.160  -1.326  1.00 93.78           H  
ATOM   1315  HB3 SER A  86       2.557 -15.524  -2.451  1.00 93.78           H  
ATOM   1316  O   SER A  86       2.589 -14.429  -5.137  1.00 93.78           O  
ATOM   1317  OG  SER A  86       2.422 -13.711  -1.522  1.00 93.78           O  
ATOM   1318  HG  SER A  86       1.837 -14.121  -0.880  1.00 93.78           H  
ATOM   1319  N   ILE A  87       3.169 -12.345  -4.534  1.00 94.87           N  
ATOM   1320  H   ILE A  87       3.726 -11.789  -3.901  1.00 94.87           H  
ATOM   1321  CA  ILE A  87       2.433 -11.657  -5.603  1.00 94.87           C  
ATOM   1322  HA  ILE A  87       2.194 -12.394  -6.370  1.00 94.87           H  
ATOM   1323  C   ILE A  87       3.285 -10.584  -6.283  1.00 94.87           C  
ATOM   1324  CB  ILE A  87       1.087 -11.080  -5.106  1.00 94.87           C  
ATOM   1325  HB  ILE A  87       0.546 -10.729  -5.985  1.00 94.87           H  
ATOM   1326  O   ILE A  87       4.133  -9.937  -5.662  1.00 94.87           O  
ATOM   1327  CG1 ILE A  87       1.294  -9.863  -4.180  1.00 94.87           C  
ATOM   1328 HG12 ILE A  87       1.785  -9.068  -4.742  1.00 94.87           H  
ATOM   1329 HG13 ILE A  87       1.940 -10.143  -3.348  1.00 94.87           H  
ATOM   1330  CG2 ILE A  87       0.226 -12.185  -4.465  1.00 94.87           C  
ATOM   1331 HG21 ILE A  87       0.623 -12.461  -3.488  1.00 94.87           H  
ATOM   1332 HG22 ILE A  87      -0.805 -11.849  -4.347  1.00 94.87           H  
ATOM   1333 HG23 ILE A  87       0.218 -13.069  -5.101  1.00 94.87           H  
ATOM   1334  CD1 ILE A  87      -0.017  -9.288  -3.643  1.00 94.87           C  
ATOM   1335 HD11 ILE A  87       0.165  -8.388  -3.055  1.00 94.87           H  
ATOM   1336 HD12 ILE A  87      -0.681  -9.047  -4.473  1.00 94.87           H  
ATOM   1337 HD13 ILE A  87      -0.502 -10.028  -3.006  1.00 94.87           H  
ATOM   1338  N   SER A  88       3.009 -10.351  -7.567  1.00 95.55           N  
ATOM   1339  H   SER A  88       2.281 -10.897  -8.005  1.00 95.55           H  
ATOM   1340  CA  SER A  88       3.618  -9.259  -8.326  1.00 95.55           C  
ATOM   1341  HA  SER A  88       4.665  -9.173  -8.033  1.00 95.55           H  
ATOM   1342  C   SER A  88       2.914  -7.933  -8.044  1.00 95.55           C  
ATOM   1343  CB  SER A  88       3.582  -9.550  -9.826  1.00 95.55           C  
ATOM   1344  HB2 SER A  88       2.546  -9.625 -10.157  1.00 95.55           H  
ATOM   1345  HB3 SER A  88       4.095 -10.489 -10.033  1.00 95.55           H  
ATOM   1346  O   SER A  88       1.692  -7.839  -8.165  1.00 95.55           O  
ATOM   1347  OG  SER A  88       4.223  -8.496 -10.519  1.00 95.55           O  
ATOM   1348  HG  SER A  88       3.894  -8.482 -11.421  1.00 95.55           H  
ATOM   1349  N   PHE A  89       3.705  -6.901  -7.750  1.00 96.16           N  
ATOM   1350  H   PHE A  89       4.692  -7.084  -7.632  1.00 96.16           H  
ATOM   1351  CA  PHE A  89       3.277  -5.499  -7.752  1.00 96.16           C  
ATOM   1352  HA  PHE A  89       2.192  -5.455  -7.661  1.00 96.16           H  
ATOM   1353  C   PHE A  89       3.602  -4.784  -9.078  1.00 96.16           C  
ATOM   1354  CB  PHE A  89       3.861  -4.778  -6.531  1.00 96.16           C  
ATOM   1355  HB2 PHE A  89       4.893  -5.087  -6.368  1.00 96.16           H  
ATOM   1356  HB3 PHE A  89       3.866  -3.710  -6.748  1.00 96.16           H  
ATOM   1357  O   PHE A  89       3.289  -3.609  -9.243  1.00 96.16           O  
ATOM   1358  CG  PHE A  89       3.055  -4.981  -5.265  1.00 96.16           C  
ATOM   1359  CD1 PHE A  89       2.278  -3.922  -4.764  1.00 96.16           C  
ATOM   1360  HD1 PHE A  89       2.281  -2.966  -5.266  1.00 96.16           H  
ATOM   1361  CD2 PHE A  89       3.020  -6.233  -4.623  1.00 96.16           C  
ATOM   1362  HD2 PHE A  89       3.613  -7.055  -4.996  1.00 96.16           H  
ATOM   1363  CE1 PHE A  89       1.441  -4.119  -3.656  1.00 96.16           C  
ATOM   1364  HE1 PHE A  89       0.813  -3.312  -3.309  1.00 96.16           H  
ATOM   1365  CE2 PHE A  89       2.184  -6.427  -3.511  1.00 96.16           C  
ATOM   1366  HE2 PHE A  89       2.163  -7.388  -3.017  1.00 96.16           H  
ATOM   1367  CZ  PHE A  89       1.377  -5.378  -3.036  1.00 96.16           C  
ATOM   1368  HZ  PHE A  89       0.718  -5.535  -2.195  1.00 96.16           H  
ATOM   1369  N   VAL A  90       4.161  -5.495 -10.065  1.00 96.55           N  
ATOM   1370  H   VAL A  90       4.355  -6.474  -9.907  1.00 96.55           H  
ATOM   1371  CA  VAL A  90       4.264  -5.001 -11.445  1.00 96.55           C  
ATOM   1372  HA  VAL A  90       4.547  -3.949 -11.415  1.00 96.55           H  
ATOM   1373  C   VAL A  90       2.881  -5.113 -12.089  1.00 96.55           C  
ATOM   1374  CB  VAL A  90       5.332  -5.752 -12.271  1.00 96.55           C  
ATOM   1375  HB  VAL A  90       4.964  -6.743 -12.536  1.00 96.55           H  
ATOM   1376  O   VAL A  90       2.584  -6.083 -12.784  1.00 96.55           O  
ATOM   1377  CG1 VAL A  90       5.602  -4.980 -13.571  1.00 96.55           C  
ATOM   1378 HG11 VAL A  90       4.694  -4.935 -14.172  1.00 96.55           H  
ATOM   1379 HG12 VAL A  90       5.927  -3.965 -13.341  1.00 96.55           H  
ATOM   1380 HG13 VAL A  90       6.372  -5.488 -14.151  1.00 96.55           H  
ATOM   1381  CG2 VAL A  90       6.657  -5.979 -11.528  1.00 96.55           C  
ATOM   1382 HG21 VAL A  90       7.380  -6.446 -12.197  1.00 96.55           H  
ATOM   1383 HG22 VAL A  90       6.498  -6.646 -10.681  1.00 96.55           H  
ATOM   1384 HG23 VAL A  90       7.068  -5.039 -11.159  1.00 96.55           H  
ATOM   1385  N   GLN A  91       2.004  -4.164 -11.769  1.00 97.69           N  
ATOM   1386  H   GLN A  91       2.310  -3.439 -11.137  1.00 97.69           H  
ATOM   1387  CA  GLN A  91       0.586  -4.203 -12.121  1.00 97.69           C  
ATOM   1388  HA  GLN A  91       0.404  -5.056 -12.773  1.00 97.69           H  
ATOM   1389  C   GLN A  91       0.152  -2.969 -12.911  1.00 97.69           C  
ATOM   1390  CB  GLN A  91      -0.269  -4.377 -10.854  1.00 97.69           C  
ATOM   1391  HB2 GLN A  91      -1.323  -4.304 -11.122  1.00 97.69           H  
ATOM   1392  HB3 GLN A  91      -0.050  -3.564 -10.161  1.00 97.69           H  
ATOM   1393  O   GLN A  91       0.801  -1.920 -12.892  1.00 97.69           O  
ATOM   1394  CG  GLN A  91      -0.049  -5.706 -10.120  1.00 97.69           C  
ATOM   1395  HG2 GLN A  91      -0.635  -5.690  -9.201  1.00 97.69           H  
ATOM   1396  HG3 GLN A  91       1.001  -5.798  -9.841  1.00 97.69           H  
ATOM   1397  CD  GLN A  91      -0.459  -6.945 -10.908  1.00 97.69           C  
ATOM   1398  NE2 GLN A  91      -0.189  -8.113 -10.372  1.00 97.69           N  
ATOM   1399 HE21 GLN A  91       0.283  -8.144  -9.480  1.00 97.69           H  
ATOM   1400 HE22 GLN A  91      -0.521  -8.922 -10.878  1.00 97.69           H  
ATOM   1401  OE1 GLN A  91      -1.024  -6.898 -11.989  1.00 97.69           O  
ATOM   1402  N   ASN A  92      -0.968  -3.124 -13.612  1.00 97.76           N  
ATOM   1403  H   ASN A  92      -1.469  -3.995 -13.511  1.00 97.76           H  
ATOM   1404  CA  ASN A  92      -1.585  -2.078 -14.416  1.00 97.76           C  
ATOM   1405  HA  ASN A  92      -0.795  -1.429 -14.793  1.00 97.76           H  
ATOM   1406  C   ASN A  92      -2.521  -1.180 -13.576  1.00 97.76           C  
ATOM   1407  CB  ASN A  92      -2.230  -2.766 -15.635  1.00 97.76           C  
ATOM   1408  HB2 ASN A  92      -1.518  -3.477 -16.056  1.00 97.76           H  
ATOM   1409  HB3 ASN A  92      -2.424  -2.030 -16.416  1.00 97.76           H  
ATOM   1410  O   ASN A  92      -2.766  -1.455 -12.395  1.00 97.76           O  
ATOM   1411  CG  ASN A  92      -3.542  -3.479 -15.380  1.00 97.76           C  
ATOM   1412  ND2 ASN A  92      -3.929  -4.363 -16.266  1.00 97.76           N  
ATOM   1413 HD21 ASN A  92      -4.810  -4.824 -16.086  1.00 97.76           H  
ATOM   1414 HD22 ASN A  92      -3.394  -4.500 -17.111  1.00 97.76           H  
ATOM   1415  OD1 ASN A  92      -4.239  -3.279 -14.400  1.00 97.76           O  
ATOM   1416  N   TRP A  93      -3.059  -0.117 -14.179  1.00 98.24           N  
ATOM   1417  H   TRP A  93      -2.792   0.074 -15.134  1.00 98.24           H  
ATOM   1418  CA  TRP A  93      -3.945   0.836 -13.504  1.00 98.24           C  
ATOM   1419  HA  TRP A  93      -3.405   1.332 -12.696  1.00 98.24           H  
ATOM   1420  C   TRP A  93      -5.159   0.149 -12.884  1.00 98.24           C  
ATOM   1421  CB  TRP A  93      -4.419   1.911 -14.489  1.00 98.24           C  
ATOM   1422  HB2 TRP A  93      -3.546   2.421 -14.897  1.00 98.24           H  
ATOM   1423  HB3 TRP A  93      -4.938   1.436 -15.321  1.00 98.24           H  
ATOM   1424  O   TRP A  93      -5.473   0.384 -11.721  1.00 98.24           O  
ATOM   1425  CG  TRP A  93      -5.327   2.931 -13.864  1.00 98.24           C  
ATOM   1426  CD1 TRP A  93      -6.678   2.860 -13.790  1.00 98.24           C  
ATOM   1427  HD1 TRP A  93      -7.278   2.054 -14.185  1.00 98.24           H  
ATOM   1428  CD2 TRP A  93      -4.954   4.122 -13.109  1.00 98.24           C  
ATOM   1429  CE2 TRP A  93      -6.146   4.740 -12.622  1.00 98.24           C  
ATOM   1430  CE3 TRP A  93      -3.724   4.719 -12.755  1.00 98.24           C  
ATOM   1431  HE3 TRP A  93      -2.806   4.257 -13.086  1.00 98.24           H  
ATOM   1432  NE1 TRP A  93      -7.166   3.915 -13.041  1.00 98.24           N  
ATOM   1433  HE1 TRP A  93      -8.110   3.963 -12.687  1.00 98.24           H  
ATOM   1434  CH2 TRP A  93      -4.881   6.469 -11.505  1.00 98.24           C  
ATOM   1435  HH2 TRP A  93      -4.837   7.335 -10.862  1.00 98.24           H  
ATOM   1436  CZ2 TRP A  93      -6.122   5.902 -11.841  1.00 98.24           C  
ATOM   1437  HZ2 TRP A  93      -7.047   6.323 -11.475  1.00 98.24           H  
ATOM   1438  CZ3 TRP A  93      -3.689   5.883 -11.964  1.00 98.24           C  
ATOM   1439  HZ3 TRP A  93      -2.739   6.317 -11.690  1.00 98.24           H  
ATOM   1440  N   ALA A  94      -5.819  -0.733 -13.637  1.00 98.39           N  
ATOM   1441  H   ALA A  94      -5.451  -0.946 -14.553  1.00 98.39           H  
ATOM   1442  CA  ALA A  94      -7.044  -1.391 -13.195  1.00 98.39           C  
ATOM   1443  HA  ALA A  94      -7.770  -0.623 -12.930  1.00 98.39           H  
ATOM   1444  C   ALA A  94      -6.825  -2.261 -11.945  1.00 98.39           C  
ATOM   1445  CB  ALA A  94      -7.609  -2.208 -14.362  1.00 98.39           C  
ATOM   1446  HB1 ALA A  94      -6.914  -3.002 -14.639  1.00 98.39           H  
ATOM   1447  HB2 ALA A  94      -7.780  -1.560 -15.222  1.00 98.39           H  
ATOM   1448  HB3 ALA A  94      -8.558  -2.655 -14.065  1.00 98.39           H  
ATOM   1449  O   ALA A  94      -7.666  -2.258 -11.047  1.00 98.39           O  
ATOM   1450  N   TYR A  95      -5.698  -2.971 -11.848  1.00 98.23           N  
ATOM   1451  H   TYR A  95      -5.047  -2.955 -12.619  1.00 98.23           H  
ATOM   1452  CA  TYR A  95      -5.347  -3.720 -10.638  1.00 98.23           C  
ATOM   1453  HA  TYR A  95      -6.190  -4.347 -10.348  1.00 98.23           H  
ATOM   1454  C   TYR A  95      -5.072  -2.782  -9.458  1.00 98.23           C  
ATOM   1455  CB  TYR A  95      -4.144  -4.629 -10.916  1.00 98.23           C  
ATOM   1456  HB2 TYR A  95      -3.638  -4.848  -9.976  1.00 98.23           H  
ATOM   1457  HB3 TYR A  95      -3.442  -4.092 -11.554  1.00 98.23           H  
ATOM   1458  O   TYR A  95      -5.599  -2.998  -8.369  1.00 98.23           O  
ATOM   1459  CG  TYR A  95      -4.505  -5.954 -11.557  1.00 98.23           C  
ATOM   1460  CD1 TYR A  95      -5.106  -6.965 -10.784  1.00 98.23           C  
ATOM   1461  HD1 TYR A  95      -5.331  -6.781  -9.743  1.00 98.23           H  
ATOM   1462  CD2 TYR A  95      -4.232  -6.190 -12.916  1.00 98.23           C  
ATOM   1463  HD2 TYR A  95      -3.717  -5.439 -13.498  1.00 98.23           H  
ATOM   1464  CE1 TYR A  95      -5.434  -8.204 -11.366  1.00 98.23           C  
ATOM   1465  HE1 TYR A  95      -5.901  -8.972 -10.767  1.00 98.23           H  
ATOM   1466  CE2 TYR A  95      -4.579  -7.415 -13.512  1.00 98.23           C  
ATOM   1467  HE2 TYR A  95      -4.360  -7.604 -14.553  1.00 98.23           H  
ATOM   1468  OH  TYR A  95      -5.501  -9.613 -13.312  1.00 98.23           O  
ATOM   1469  HH  TYR A  95      -5.906 -10.211 -12.680  1.00 98.23           H  
ATOM   1470  CZ  TYR A  95      -5.177  -8.426 -12.736  1.00 98.23           C  
ATOM   1471  N   TYR A  96      -4.303  -1.708  -9.655  1.00 98.46           N  
ATOM   1472  H   TYR A  96      -3.912  -1.544 -10.572  1.00 98.46           H  
ATOM   1473  CA  TYR A  96      -4.057  -0.732  -8.589  1.00 98.46           C  
ATOM   1474  HA  TYR A  96      -3.704  -1.269  -7.709  1.00 98.46           H  
ATOM   1475  C   TYR A  96      -5.319   0.018  -8.148  1.00 98.46           C  
ATOM   1476  CB  TYR A  96      -2.966   0.253  -9.017  1.00 98.46           C  
ATOM   1477  HB2 TYR A  96      -3.047   0.463 -10.083  1.00 98.46           H  
ATOM   1478  HB3 TYR A  96      -3.114   1.197  -8.492  1.00 98.46           H  
ATOM   1479  O   TYR A  96      -5.431   0.381  -6.980  1.00 98.46           O  
ATOM   1480  CG  TYR A  96      -1.575  -0.235  -8.676  1.00 98.46           C  
ATOM   1481  CD1 TYR A  96      -1.155  -0.217  -7.334  1.00 98.46           C  
ATOM   1482  HD1 TYR A  96      -1.820   0.152  -6.567  1.00 98.46           H  
ATOM   1483  CD2 TYR A  96      -0.704  -0.695  -9.680  1.00 98.46           C  
ATOM   1484  HD2 TYR A  96      -1.029  -0.737 -10.709  1.00 98.46           H  
ATOM   1485  CE1 TYR A  96       0.137  -0.642  -6.988  1.00 98.46           C  
ATOM   1486  HE1 TYR A  96       0.453  -0.609  -5.955  1.00 98.46           H  
ATOM   1487  CE2 TYR A  96       0.600  -1.099  -9.344  1.00 98.46           C  
ATOM   1488  HE2 TYR A  96       1.284  -1.434 -10.109  1.00 98.46           H  
ATOM   1489  OH  TYR A  96       2.291  -1.401  -7.675  1.00 98.46           O  
ATOM   1490  HH  TYR A  96       2.453  -1.308  -6.733  1.00 98.46           H  
ATOM   1491  CZ  TYR A  96       1.019  -1.069  -7.998  1.00 98.46           C  
ATOM   1492  N   GLU A  97      -6.279   0.233  -9.040  1.00 98.29           N  
ATOM   1493  H   GLU A  97      -6.089   0.008 -10.007  1.00 98.29           H  
ATOM   1494  CA  GLU A  97      -7.553   0.880  -8.732  1.00 98.29           C  
ATOM   1495  HA  GLU A  97      -7.360   1.770  -8.134  1.00 98.29           H  
ATOM   1496  C   GLU A  97      -8.467  -0.031  -7.902  1.00 98.29           C  
ATOM   1497  CB  GLU A  97      -8.188   1.341 -10.052  1.00 98.29           C  
ATOM   1498  HB2 GLU A  97      -8.385   0.478 -10.688  1.00 98.29           H  
ATOM   1499  HB3 GLU A  97      -7.466   1.980 -10.560  1.00 98.29           H  
ATOM   1500  O   GLU A  97      -8.988   0.406  -6.873  1.00 98.29           O  
ATOM   1501  CG  GLU A  97      -9.484   2.138  -9.877  1.00 98.29           C  
ATOM   1502  HG2 GLU A  97     -10.300   1.461  -9.624  1.00 98.29           H  
ATOM   1503  HG3 GLU A  97      -9.355   2.843  -9.055  1.00 98.29           H  
ATOM   1504  CD  GLU A  97      -9.810   2.906 -11.169  1.00 98.29           C  
ATOM   1505  OE1 GLU A  97      -9.602   4.135 -11.216  1.00 98.29           O  
ATOM   1506  OE2 GLU A  97     -10.196   2.317 -12.206  1.00 98.29           O  
ATOM   1507  N   ASN A  98      -8.595  -1.299  -8.304  1.00 97.39           N  
ATOM   1508  H   ASN A  98      -8.120  -1.576  -9.152  1.00 97.39           H  
ATOM   1509  CA  ASN A  98      -9.510  -2.265  -7.686  1.00 97.39           C  
ATOM   1510  HA  ASN A  98     -10.400  -1.739  -7.341  1.00 97.39           H  
ATOM   1511  C   ASN A  98      -8.936  -2.990  -6.460  1.00 97.39           C  
ATOM   1512  CB  ASN A  98      -9.934  -3.281  -8.756  1.00 97.39           C  
ATOM   1513  HB2 ASN A  98      -9.049  -3.746  -9.191  1.00 97.39           H  
ATOM   1514  HB3 ASN A  98     -10.527  -4.065  -8.286  1.00 97.39           H  
ATOM   1515  O   ASN A  98      -9.702  -3.501  -5.647  1.00 97.39           O  
ATOM   1516  CG  ASN A  98     -10.792  -2.658  -9.838  1.00 97.39           C  
ATOM   1517  ND2 ASN A  98     -10.480  -2.892 -11.088  1.00 97.39           N  
ATOM   1518 HD21 ASN A  98     -11.030  -2.382 -11.764  1.00 97.39           H  
ATOM   1519 HD22 ASN A  98      -9.551  -3.239 -11.281  1.00 97.39           H  
ATOM   1520  OD1 ASN A  98     -11.751  -1.951  -9.588  1.00 97.39           O  
ATOM   1521  N   GLY A  99      -7.611  -3.044  -6.325  1.00 97.24           N  
ATOM   1522  H   GLY A  99      -7.047  -2.695  -7.087  1.00 97.24           H  
ATOM   1523  CA  GLY A  99      -6.943  -3.849  -5.305  1.00 97.24           C  
ATOM   1524  HA2 GLY A  99      -7.580  -3.962  -4.428  1.00 97.24           H  
ATOM   1525  HA3 GLY A  99      -6.038  -3.332  -4.987  1.00 97.24           H  
ATOM   1526  C   GLY A  99      -6.562  -5.240  -5.810  1.00 97.24           C  
ATOM   1527  O   GLY A  99      -7.103  -5.748  -6.793  1.00 97.24           O  
ATOM   1528  N   PHE A 100      -5.574  -5.848  -5.155  1.00 97.01           N  
ATOM   1529  H   PHE A 100      -5.225  -5.414  -4.313  1.00 97.01           H  
ATOM   1530  CA  PHE A 100      -5.078  -7.184  -5.490  1.00 97.01           C  
ATOM   1531  HA  PHE A 100      -5.936  -7.820  -5.707  1.00 97.01           H  
ATOM   1532  C   PHE A 100      -4.326  -7.822  -4.319  1.00 97.01           C  
ATOM   1533  CB  PHE A 100      -4.190  -7.133  -6.748  1.00 97.01           C  
ATOM   1534  HB2 PHE A 100      -3.858  -8.141  -6.996  1.00 97.01           H  
ATOM   1535  HB3 PHE A 100      -4.805  -6.800  -7.585  1.00 97.01           H  
ATOM   1536  O   PHE A 100      -3.967  -7.165  -3.341  1.00 97.01           O  
ATOM   1537  CG  PHE A 100      -2.979  -6.225  -6.662  1.00 97.01           C  
ATOM   1538  CD1 PHE A 100      -3.087  -4.882  -7.056  1.00 97.01           C  
ATOM   1539  HD1 PHE A 100      -4.043  -4.508  -7.393  1.00 97.01           H  
ATOM   1540  CD2 PHE A 100      -1.740  -6.718  -6.216  1.00 97.01           C  
ATOM   1541  HD2 PHE A 100      -1.648  -7.754  -5.928  1.00 97.01           H  
ATOM   1542  CE1 PHE A 100      -1.971  -4.031  -7.011  1.00 97.01           C  
ATOM   1543  HE1 PHE A 100      -2.059  -3.001  -7.325  1.00 97.01           H  
ATOM   1544  CE2 PHE A 100      -0.622  -5.867  -6.156  1.00 97.01           C  
ATOM   1545  HE2 PHE A 100       0.328  -6.250  -5.815  1.00 97.01           H  
ATOM   1546  CZ  PHE A 100      -0.737  -4.524  -6.556  1.00 97.01           C  
ATOM   1547  HZ  PHE A 100       0.123  -3.872  -6.528  1.00 97.01           H  
ATOM   1548  N   GLY A 101      -4.058  -9.122  -4.444  1.00 95.03           N  
ATOM   1549  H   GLY A 101      -4.434  -9.608  -5.245  1.00 95.03           H  
ATOM   1550  CA  GLY A 101      -3.467  -9.928  -3.380  1.00 95.03           C  
ATOM   1551  HA2 GLY A 101      -2.906 -10.756  -3.813  1.00 95.03           H  
ATOM   1552  HA3 GLY A 101      -2.778  -9.316  -2.798  1.00 95.03           H  
ATOM   1553  C   GLY A 101      -4.520 -10.502  -2.439  1.00 95.03           C  
ATOM   1554  O   GLY A 101      -5.710 -10.516  -2.754  1.00 95.03           O  
ATOM   1555  N   HIS A 102      -4.073 -10.995  -1.289  1.00 90.91           N  
ATOM   1556  H   HIS A 102      -3.101 -10.864  -1.046  1.00 90.91           H  
ATOM   1557  CA  HIS A 102      -4.944 -11.610  -0.296  1.00 90.91           C  
ATOM   1558  HA  HIS A 102      -5.971 -11.580  -0.659  1.00 90.91           H  
ATOM   1559  C   HIS A 102      -4.834 -10.844   1.029  1.00 90.91           C  
ATOM   1560  CB  HIS A 102      -4.593 -13.093  -0.144  1.00 90.91           C  
ATOM   1561  HB2 HIS A 102      -3.603 -13.195   0.300  1.00 90.91           H  
ATOM   1562  HB3 HIS A 102      -4.571 -13.558  -1.129  1.00 90.91           H  
ATOM   1563  O   HIS A 102      -3.722 -10.694   1.523  1.00 90.91           O  
ATOM   1564  CG  HIS A 102      -5.596 -13.824   0.704  1.00 90.91           C  
ATOM   1565  CD2 HIS A 102      -6.761 -14.393   0.269  1.00 90.91           C  
ATOM   1566  HD2 HIS A 102      -7.126 -14.403  -0.747  1.00 90.91           H  
ATOM   1567  ND1 HIS A 102      -5.514 -14.040   2.060  1.00 90.91           N  
ATOM   1568  HD1 HIS A 102      -4.675 -13.960   2.616  1.00 90.91           H  
ATOM   1569  CE1 HIS A 102      -6.606 -14.730   2.432  1.00 90.91           C  
ATOM   1570  HE1 HIS A 102      -6.767 -15.143   3.417  1.00 90.91           H  
ATOM   1571  NE2 HIS A 102      -7.402 -14.950   1.376  1.00 90.91           N  
ATOM   1572  N   PRO A 103      -5.941 -10.392   1.645  1.00 81.64           N  
ATOM   1573  CA  PRO A 103      -5.937  -9.597   2.881  1.00 81.64           C  
ATOM   1574  HA  PRO A 103      -5.588  -8.592   2.642  1.00 81.64           H  
ATOM   1575  C   PRO A 103      -5.110 -10.146   4.063  1.00 81.64           C  
ATOM   1576  CB  PRO A 103      -7.418  -9.558   3.256  1.00 81.64           C  
ATOM   1577  HB2 PRO A 103      -7.697  -8.731   3.909  1.00 81.64           H  
ATOM   1578  HB3 PRO A 103      -7.666 -10.513   3.720  1.00 81.64           H  
ATOM   1579  O   PRO A 103      -4.692  -9.386   4.935  1.00 81.64           O  
ATOM   1580  CG  PRO A 103      -8.127  -9.476   1.914  1.00 81.64           C  
ATOM   1581  HG2 PRO A 103      -9.168  -9.794   1.980  1.00 81.64           H  
ATOM   1582  HG3 PRO A 103      -8.050  -8.466   1.513  1.00 81.64           H  
ATOM   1583  CD  PRO A 103      -7.289 -10.441   1.085  1.00 81.64           C  
ATOM   1584  HD2 PRO A 103      -7.686 -11.452   1.177  1.00 81.64           H  
ATOM   1585  HD3 PRO A 103      -7.305 -10.119   0.044  1.00 81.64           H  
ATOM   1586  N   GLN A 104      -4.877 -11.460   4.112  1.00 82.92           N  
ATOM   1587  H   GLN A 104      -5.268 -12.030   3.376  1.00 82.92           H  
ATOM   1588  CA  GLN A 104      -4.043 -12.109   5.135  1.00 82.92           C  
ATOM   1589  HA  GLN A 104      -3.971 -11.455   6.004  1.00 82.92           H  
ATOM   1590  C   GLN A 104      -2.593 -12.388   4.693  1.00 82.92           C  
ATOM   1591  CB  GLN A 104      -4.712 -13.402   5.598  1.00 82.92           C  
ATOM   1592  HB2 GLN A 104      -4.065 -13.872   6.339  1.00 82.92           H  
ATOM   1593  HB3 GLN A 104      -4.801 -14.084   4.752  1.00 82.92           H  
ATOM   1594  O   GLN A 104      -1.793 -12.857   5.493  1.00 82.92           O  
ATOM   1595  CG  GLN A 104      -6.093 -13.195   6.242  1.00 82.92           C  
ATOM   1596  HG2 GLN A 104      -6.010 -12.475   7.056  1.00 82.92           H  
ATOM   1597  HG3 GLN A 104      -6.803 -12.818   5.506  1.00 82.92           H  
ATOM   1598  CD  GLN A 104      -6.618 -14.510   6.798  1.00 82.92           C  
ATOM   1599  NE2 GLN A 104      -7.657 -14.507   7.603  1.00 82.92           N  
ATOM   1600 HE21 GLN A 104      -8.138 -13.655   7.854  1.00 82.92           H  
ATOM   1601 HE22 GLN A 104      -7.978 -15.424   7.879  1.00 82.92           H  
ATOM   1602  OE1 GLN A 104      -6.085 -15.567   6.523  1.00 82.92           O  
ATOM   1603  N   ASP A 105      -2.248 -12.092   3.442  1.00 89.29           N  
ATOM   1604  H   ASP A 105      -2.912 -11.579   2.879  1.00 89.29           H  
ATOM   1605  CA  ASP A 105      -0.906 -12.214   2.861  1.00 89.29           C  
ATOM   1606  HA  ASP A 105      -0.193 -12.465   3.646  1.00 89.29           H  
ATOM   1607  C   ASP A 105      -0.492 -10.839   2.275  1.00 89.29           C  
ATOM   1608  CB  ASP A 105      -0.914 -13.382   1.840  1.00 89.29           C  
ATOM   1609  HB2 ASP A 105      -1.397 -14.246   2.297  1.00 89.29           H  
ATOM   1610  HB3 ASP A 105      -1.502 -13.081   0.973  1.00 89.29           H  
ATOM   1611  O   ASP A 105      -0.906  -9.788   2.772  1.00 89.29           O  
ATOM   1612  CG  ASP A 105       0.478 -13.820   1.352  1.00 89.29           C  
ATOM   1613  OD1 ASP A 105       1.472 -13.199   1.778  1.00 89.29           O  
ATOM   1614  OD2 ASP A 105       0.581 -14.664   0.439  1.00 89.29           O  
ATOM   1615  N   ASN A 106       0.354 -10.801   1.245  1.00 92.03           N  
ATOM   1616  H   ASN A 106       0.777 -11.671   0.954  1.00 92.03           H  
ATOM   1617  CA  ASN A 106       0.646  -9.591   0.495  1.00 92.03           C  
ATOM   1618  HA  ASN A 106       1.021  -8.848   1.200  1.00 92.03           H  
ATOM   1619  C   ASN A 106      -0.634  -9.050  -0.146  1.00 92.03           C  
ATOM   1620  CB  ASN A 106       1.718  -9.858  -0.561  1.00 92.03           C  
ATOM   1621  HB2 ASN A 106       1.883  -8.952  -1.144  1.00 92.03           H  
ATOM   1622  HB3 ASN A 106       1.361 -10.647  -1.223  1.00 92.03           H  
ATOM   1623  O   ASN A 106      -1.422  -9.794  -0.736  1.00 92.03           O  
ATOM   1624  CG  ASN A 106       3.041 -10.267   0.040  1.00 92.03           C  
ATOM   1625  ND2 ASN A 106       3.449 -11.479  -0.182  1.00 92.03           N  
ATOM   1626 HD21 ASN A 106       2.854 -12.153  -0.643  1.00 92.03           H  
ATOM   1627 HD22 ASN A 106       4.266 -11.831   0.296  1.00 92.03           H  
ATOM   1628  OD1 ASN A 106       3.728  -9.503   0.698  1.00 92.03           O  
ATOM   1629  N   TYR A 107      -0.831  -7.740  -0.034  1.00 93.14           N  
ATOM   1630  H   TYR A 107      -0.130  -7.182   0.431  1.00 93.14           H  
ATOM   1631  CA  TYR A 107      -2.120  -7.126  -0.322  1.00 93.14           C  
ATOM   1632  HA  TYR A 107      -2.596  -7.636  -1.159  1.00 93.14           H  
ATOM   1633  C   TYR A 107      -1.986  -5.649  -0.674  1.00 93.14           C  
ATOM   1634  CB  TYR A 107      -3.001  -7.286   0.920  1.00 93.14           C  
ATOM   1635  HB2 TYR A 107      -2.469  -6.893   1.786  1.00 93.14           H  
ATOM   1636  HB3 TYR A 107      -3.169  -8.347   1.101  1.00 93.14           H  
ATOM   1637  O   TYR A 107      -1.170  -4.942  -0.081  1.00 93.14           O  
ATOM   1638  CG  TYR A 107      -4.340  -6.601   0.818  1.00 93.14           C  
ATOM   1639  CD1 TYR A 107      -4.603  -5.468   1.611  1.00 93.14           C  
ATOM   1640  HD1 TYR A 107      -3.855  -5.090   2.293  1.00 93.14           H  
ATOM   1641  CD2 TYR A 107      -5.308  -7.087  -0.080  1.00 93.14           C  
ATOM   1642  HD2 TYR A 107      -5.094  -7.939  -0.709  1.00 93.14           H  
ATOM   1643  CE1 TYR A 107      -5.858  -4.844   1.543  1.00 93.14           C  
ATOM   1644  HE1 TYR A 107      -6.081  -4.002   2.181  1.00 93.14           H  
ATOM   1645  CE2 TYR A 107      -6.559  -6.455  -0.161  1.00 93.14           C  
ATOM   1646  HE2 TYR A 107      -7.317  -6.811  -0.843  1.00 93.14           H  
ATOM   1647  OH  TYR A 107      -8.068  -4.799   0.614  1.00 93.14           O  
ATOM   1648  HH  TYR A 107      -8.174  -4.053   1.208  1.00 93.14           H  
ATOM   1649  CZ  TYR A 107      -6.839  -5.354   0.667  1.00 93.14           C  
ATOM   1650  N   TRP A 108      -2.833  -5.191  -1.592  1.00 96.69           N  
ATOM   1651  H   TRP A 108      -3.440  -5.861  -2.043  1.00 96.69           H  
ATOM   1652  CA  TRP A 108      -3.101  -3.791  -1.895  1.00 96.69           C  
ATOM   1653  HA  TRP A 108      -2.654  -3.151  -1.134  1.00 96.69           H  
ATOM   1654  C   TRP A 108      -4.611  -3.556  -1.905  1.00 96.69           C  
ATOM   1655  CB  TRP A 108      -2.505  -3.442  -3.260  1.00 96.69           C  
ATOM   1656  HB2 TRP A 108      -2.864  -4.158  -3.999  1.00 96.69           H  
ATOM   1657  HB3 TRP A 108      -1.421  -3.542  -3.205  1.00 96.69           H  
ATOM   1658  O   TRP A 108      -5.327  -4.212  -2.662  1.00 96.69           O  
ATOM   1659  CG  TRP A 108      -2.837  -2.061  -3.728  1.00 96.69           C  
ATOM   1660  CD1 TRP A 108      -3.644  -1.750  -4.765  1.00 96.69           C  
ATOM   1661  HD1 TRP A 108      -4.136  -2.470  -5.402  1.00 96.69           H  
ATOM   1662  CD2 TRP A 108      -2.387  -0.788  -3.178  1.00 96.69           C  
ATOM   1663  CE2 TRP A 108      -2.945   0.264  -3.960  1.00 96.69           C  
ATOM   1664  CE3 TRP A 108      -1.560  -0.420  -2.098  1.00 96.69           C  
ATOM   1665  HE3 TRP A 108      -1.187  -1.193  -1.443  1.00 96.69           H  
ATOM   1666  NE1 TRP A 108      -3.739  -0.379  -4.880  1.00 96.69           N  
ATOM   1667  HE1 TRP A 108      -4.305   0.075  -5.583  1.00 96.69           H  
ATOM   1668  CH2 TRP A 108      -1.774   1.941  -2.674  1.00 96.69           C  
ATOM   1669  HH2 TRP A 108      -1.526   2.975  -2.488  1.00 96.69           H  
ATOM   1670  CZ2 TRP A 108      -2.644   1.610  -3.726  1.00 96.69           C  
ATOM   1671  HZ2 TRP A 108      -3.069   2.381  -4.351  1.00 96.69           H  
ATOM   1672  CZ3 TRP A 108      -1.245   0.930  -1.853  1.00 96.69           C  
ATOM   1673  HZ3 TRP A 108      -0.608   1.197  -1.023  1.00 96.69           H  
ATOM   1674  N   ALA A 109      -5.090  -2.595  -1.111  1.00 95.37           N  
ATOM   1675  H   ALA A 109      -4.451  -2.107  -0.501  1.00 95.37           H  
ATOM   1676  CA  ALA A 109      -6.524  -2.354  -0.942  1.00 95.37           C  
ATOM   1677  HA  ALA A 109      -7.004  -3.321  -0.789  1.00 95.37           H  
ATOM   1678  C   ALA A 109      -7.249  -1.791  -2.163  1.00 95.37           C  
ATOM   1679  CB  ALA A 109      -6.745  -1.472   0.293  1.00 95.37           C  
ATOM   1680  HB1 ALA A 109      -6.194  -0.538   0.190  1.00 95.37           H  
ATOM   1681  HB2 ALA A 109      -7.807  -1.249   0.398  1.00 95.37           H  
ATOM   1682  HB3 ALA A 109      -6.413  -2.003   1.185  1.00 95.37           H  
ATOM   1683  O   ALA A 109      -8.471  -1.880  -2.236  1.00 95.37           O  
ATOM   1684  N   GLY A 110      -6.509  -1.229  -3.115  1.00 97.29           N  
ATOM   1685  H   GLY A 110      -5.506  -1.221  -3.001  1.00 97.29           H  
ATOM   1686  CA  GLY A 110      -7.092  -0.524  -4.245  1.00 97.29           C  
ATOM   1687  HA2 GLY A 110      -8.075  -0.930  -4.485  1.00 97.29           H  
ATOM   1688  HA3 GLY A 110      -6.459  -0.674  -5.119  1.00 97.29           H  
ATOM   1689  C   GLY A 110      -7.256   0.963  -3.959  1.00 97.29           C  
ATOM   1690  O   GLY A 110      -7.692   1.372  -2.882  1.00 97.29           O  
ATOM   1691  N   LEU A 111      -6.913   1.793  -4.941  1.00 98.12           N  
ATOM   1692  H   LEU A 111      -6.574   1.391  -5.803  1.00 98.12           H  
ATOM   1693  CA  LEU A 111      -7.015   3.248  -4.830  1.00 98.12           C  
ATOM   1694  HA  LEU A 111      -6.420   3.585  -3.981  1.00 98.12           H  
ATOM   1695  C   LEU A 111      -8.456   3.702  -4.574  1.00 98.12           C  
ATOM   1696  CB  LEU A 111      -6.482   3.898  -6.113  1.00 98.12           C  
ATOM   1697  HB2 LEU A 111      -7.042   3.508  -6.963  1.00 98.12           H  
ATOM   1698  HB3 LEU A 111      -6.685   4.967  -6.057  1.00 98.12           H  
ATOM   1699  O   LEU A 111      -8.664   4.649  -3.820  1.00 98.12           O  
ATOM   1700  CG  LEU A 111      -4.974   3.709  -6.344  1.00 98.12           C  
ATOM   1701  HG  LEU A 111      -4.685   2.687  -6.100  1.00 98.12           H  
ATOM   1702  CD1 LEU A 111      -4.623   3.958  -7.808  1.00 98.12           C  
ATOM   1703 HD11 LEU A 111      -3.569   3.728  -7.965  1.00 98.12           H  
ATOM   1704 HD12 LEU A 111      -4.804   5.001  -8.069  1.00 98.12           H  
ATOM   1705 HD13 LEU A 111      -5.218   3.311  -8.454  1.00 98.12           H  
ATOM   1706  CD2 LEU A 111      -4.160   4.666  -5.470  1.00 98.12           C  
ATOM   1707 HD21 LEU A 111      -4.402   5.700  -5.717  1.00 98.12           H  
ATOM   1708 HD22 LEU A 111      -3.096   4.504  -5.646  1.00 98.12           H  
ATOM   1709 HD23 LEU A 111      -4.374   4.490  -4.416  1.00 98.12           H  
ATOM   1710  N   ALA A 112      -9.450   3.006  -5.138  1.00 97.32           N  
ATOM   1711  H   ALA A 112      -9.223   2.219  -5.729  1.00 97.32           H  
ATOM   1712  CA  ALA A 112     -10.857   3.311  -4.900  1.00 97.32           C  
ATOM   1713  HA  ALA A 112     -11.034   4.357  -5.152  1.00 97.32           H  
ATOM   1714  C   ALA A 112     -11.244   3.128  -3.422  1.00 97.32           C  
ATOM   1715  CB  ALA A 112     -11.709   2.437  -5.826  1.00 97.32           C  
ATOM   1716  HB1 ALA A 112     -11.545   1.382  -5.604  1.00 97.32           H  
ATOM   1717  HB2 ALA A 112     -12.764   2.670  -5.686  1.00 97.32           H  
ATOM   1718  HB3 ALA A 112     -11.438   2.622  -6.866  1.00 97.32           H  
ATOM   1719  O   ALA A 112     -11.868   4.015  -2.841  1.00 97.32           O  
ATOM   1720  N   ALA A 113     -10.821   2.023  -2.799  1.00 94.94           N  
ATOM   1721  H   ALA A 113     -10.264   1.353  -3.310  1.00 94.94           H  
ATOM   1722  CA  ALA A 113     -11.069   1.770  -1.382  1.00 94.94           C  
ATOM   1723  HA  ALA A 113     -12.140   1.836  -1.192  1.00 94.94           H  
ATOM   1724  C   ALA A 113     -10.359   2.808  -0.503  1.00 94.94           C  
ATOM   1725  CB  ALA A 113     -10.593   0.355  -1.037  1.00 94.94           C  
ATOM   1726  HB1 ALA A 113     -10.977  -0.365  -1.760  1.00 94.94           H  
ATOM   1727  HB2 ALA A 113      -9.504   0.307  -1.055  1.00 94.94           H  
ATOM   1728  HB3 ALA A 113     -10.944   0.085  -0.041  1.00 94.94           H  
ATOM   1729  O   ALA A 113     -10.972   3.388   0.389  1.00 94.94           O  
ATOM   1730  N   ILE A 114      -9.080   3.083  -0.786  1.00 95.65           N  
ATOM   1731  H   ILE A 114      -8.639   2.566  -1.534  1.00 95.65           H  
ATOM   1732  CA  ILE A 114      -8.268   4.030  -0.010  1.00 95.65           C  
ATOM   1733  HA  ILE A 114      -8.310   3.743   1.041  1.00 95.65           H  
ATOM   1734  C   ILE A 114      -8.850   5.446  -0.100  1.00 95.65           C  
ATOM   1735  CB  ILE A 114      -6.790   3.982  -0.454  1.00 95.65           C  
ATOM   1736  HB  ILE A 114      -6.739   4.230  -1.515  1.00 95.65           H  
ATOM   1737  O   ILE A 114      -9.001   6.106   0.925  1.00 95.65           O  
ATOM   1738  CG1 ILE A 114      -6.180   2.578  -0.233  1.00 95.65           C  
ATOM   1739 HG12 ILE A 114      -6.023   2.419   0.834  1.00 95.65           H  
ATOM   1740 HG13 ILE A 114      -6.873   1.805  -0.566  1.00 95.65           H  
ATOM   1741  CG2 ILE A 114      -5.962   5.005   0.346  1.00 95.65           C  
ATOM   1742 HG21 ILE A 114      -6.015   4.779   1.410  1.00 95.65           H  
ATOM   1743 HG22 ILE A 114      -6.333   6.018   0.191  1.00 95.65           H  
ATOM   1744 HG23 ILE A 114      -4.920   4.981   0.025  1.00 95.65           H  
ATOM   1745  CD1 ILE A 114      -4.857   2.357  -0.978  1.00 95.65           C  
ATOM   1746 HD11 ILE A 114      -4.993   2.559  -2.041  1.00 95.65           H  
ATOM   1747 HD12 ILE A 114      -4.545   1.319  -0.857  1.00 95.65           H  
ATOM   1748 HD13 ILE A 114      -4.074   3.002  -0.580  1.00 95.65           H  
ATOM   1749  N   TYR A 115      -9.245   5.895  -1.294  1.00 95.74           N  
ATOM   1750  H   TYR A 115      -9.098   5.314  -2.107  1.00 95.74           H  
ATOM   1751  CA  TYR A 115      -9.939   7.170  -1.472  1.00 95.74           C  
ATOM   1752  HA  TYR A 115      -9.278   7.984  -1.173  1.00 95.74           H  
ATOM   1753  C   TYR A 115     -11.185   7.253  -0.586  1.00 95.74           C  
ATOM   1754  CB  TYR A 115     -10.307   7.348  -2.951  1.00 95.74           C  
ATOM   1755  HB2 TYR A 115     -10.740   6.421  -3.326  1.00 95.74           H  
ATOM   1756  HB3 TYR A 115      -9.393   7.539  -3.512  1.00 95.74           H  
ATOM   1757  O   TYR A 115     -11.309   8.180   0.215  1.00 95.74           O  
ATOM   1758  CG  TYR A 115     -11.286   8.477  -3.207  1.00 95.74           C  
ATOM   1759  CD1 TYR A 115     -12.597   8.209  -3.647  1.00 95.74           C  
ATOM   1760  HD1 TYR A 115     -12.907   7.191  -3.830  1.00 95.74           H  
ATOM   1761  CD2 TYR A 115     -10.898   9.799  -2.937  1.00 95.74           C  
ATOM   1762  HD2 TYR A 115      -9.895   9.993  -2.586  1.00 95.74           H  
ATOM   1763  CE1 TYR A 115     -13.510   9.267  -3.822  1.00 95.74           C  
ATOM   1764  HE1 TYR A 115     -14.523   9.074  -4.144  1.00 95.74           H  
ATOM   1765  CE2 TYR A 115     -11.806  10.859  -3.098  1.00 95.74           C  
ATOM   1766  HE2 TYR A 115     -11.492  11.865  -2.862  1.00 95.74           H  
ATOM   1767  OH  TYR A 115     -14.004  11.610  -3.695  1.00 95.74           O  
ATOM   1768  HH  TYR A 115     -13.645  12.437  -3.365  1.00 95.74           H  
ATOM   1769  CZ  TYR A 115     -13.118  10.592  -3.540  1.00 95.74           C  
ATOM   1770  N   LEU A 116     -12.068   6.253  -0.672  1.00 94.00           N  
ATOM   1771  H   LEU A 116     -11.880   5.491  -1.308  1.00 94.00           H  
ATOM   1772  CA  LEU A 116     -13.320   6.245   0.079  1.00 94.00           C  
ATOM   1773  HA  LEU A 116     -13.825   7.195  -0.095  1.00 94.00           H  
ATOM   1774  C   LEU A 116     -13.121   6.140   1.597  1.00 94.00           C  
ATOM   1775  CB  LEU A 116     -14.229   5.120  -0.426  1.00 94.00           C  
ATOM   1776  HB2 LEU A 116     -15.092   5.073   0.238  1.00 94.00           H  
ATOM   1777  HB3 LEU A 116     -13.690   4.174  -0.361  1.00 94.00           H  
ATOM   1778  O   LEU A 116     -13.957   6.660   2.330  1.00 94.00           O  
ATOM   1779  CG  LEU A 116     -14.769   5.304  -1.853  1.00 94.00           C  
ATOM   1780  HG  LEU A 116     -13.945   5.414  -2.557  1.00 94.00           H  
ATOM   1781  CD1 LEU A 116     -15.574   4.066  -2.236  1.00 94.00           C  
ATOM   1782 HD11 LEU A 116     -14.917   3.197  -2.199  1.00 94.00           H  
ATOM   1783 HD12 LEU A 116     -16.410   3.926  -1.549  1.00 94.00           H  
ATOM   1784 HD13 LEU A 116     -15.958   4.167  -3.251  1.00 94.00           H  
ATOM   1785  CD2 LEU A 116     -15.673   6.531  -1.987  1.00 94.00           C  
ATOM   1786 HD21 LEU A 116     -16.130   6.546  -2.976  1.00 94.00           H  
ATOM   1787 HD22 LEU A 116     -15.082   7.439  -1.872  1.00 94.00           H  
ATOM   1788 HD23 LEU A 116     -16.454   6.506  -1.226  1.00 94.00           H  
ATOM   1789  N   LEU A 117     -12.040   5.516   2.075  1.00 91.85           N  
ATOM   1790  H   LEU A 117     -11.432   5.043   1.422  1.00 91.85           H  
ATOM   1791  CA  LEU A 117     -11.656   5.548   3.492  1.00 91.85           C  
ATOM   1792  HA  LEU A 117     -12.508   5.256   4.106  1.00 91.85           H  
ATOM   1793  C   LEU A 117     -11.271   6.973   3.920  1.00 91.85           C  
ATOM   1794  CB  LEU A 117     -10.485   4.575   3.745  1.00 91.85           C  
ATOM   1795  HB2 LEU A 117     -10.052   4.796   4.720  1.00 91.85           H  
ATOM   1796  HB3 LEU A 117      -9.711   4.765   3.001  1.00 91.85           H  
ATOM   1797  O   LEU A 117     -11.775   7.478   4.917  1.00 91.85           O  
ATOM   1798  CG  LEU A 117     -10.854   3.082   3.712  1.00 91.85           C  
ATOM   1799  HG  LEU A 117     -11.449   2.866   2.825  1.00 91.85           H  
ATOM   1800  CD1 LEU A 117      -9.577   2.241   3.646  1.00 91.85           C  
ATOM   1801 HD11 LEU A 117      -8.955   2.438   4.519  1.00 91.85           H  
ATOM   1802 HD12 LEU A 117      -9.834   1.183   3.608  1.00 91.85           H  
ATOM   1803 HD13 LEU A 117      -9.022   2.492   2.742  1.00 91.85           H  
ATOM   1804  CD2 LEU A 117     -11.647   2.653   4.949  1.00 91.85           C  
ATOM   1805 HD21 LEU A 117     -12.580   3.212   5.010  1.00 91.85           H  
ATOM   1806 HD22 LEU A 117     -11.062   2.839   5.850  1.00 91.85           H  
ATOM   1807 HD23 LEU A 117     -11.888   1.592   4.883  1.00 91.85           H  
ATOM   1808  N   THR A 118     -10.433   7.651   3.132  1.00 91.54           N  
ATOM   1809  H   THR A 118     -10.056   7.168   2.328  1.00 91.54           H  
ATOM   1810  CA  THR A 118      -9.840   8.951   3.505  1.00 91.54           C  
ATOM   1811  HA  THR A 118      -9.508   8.891   4.542  1.00 91.54           H  
ATOM   1812  C   THR A 118     -10.796  10.149   3.443  1.00 91.54           C  
ATOM   1813  CB  THR A 118      -8.603   9.250   2.653  1.00 91.54           C  
ATOM   1814  HB  THR A 118      -8.212  10.213   2.982  1.00 91.54           H  
ATOM   1815  O   THR A 118     -10.508  11.215   3.989  1.00 91.54           O  
ATOM   1816  CG2 THR A 118      -7.483   8.219   2.819  1.00 91.54           C  
ATOM   1817 HG21 THR A 118      -7.875   7.207   2.913  1.00 91.54           H  
ATOM   1818 HG22 THR A 118      -6.924   8.461   3.723  1.00 91.54           H  
ATOM   1819 HG23 THR A 118      -6.799   8.262   1.971  1.00 91.54           H  
ATOM   1820  OG1 THR A 118      -8.896   9.356   1.271  1.00 91.54           O  
ATOM   1821  HG1 THR A 118      -9.684   8.841   1.083  1.00 91.54           H  
ATOM   1822  N   ILE A 119     -11.953  10.010   2.792  1.00 88.36           N  
ATOM   1823  H   ILE A 119     -12.121   9.147   2.294  1.00 88.36           H  
ATOM   1824  CA  ILE A 119     -12.978  11.069   2.760  1.00 88.36           C  
ATOM   1825  HA  ILE A 119     -12.481  12.031   2.887  1.00 88.36           H  
ATOM   1826  C   ILE A 119     -13.980  10.979   3.919  1.00 88.36           C  
ATOM   1827  CB  ILE A 119     -13.694  11.133   1.397  1.00 88.36           C  
ATOM   1828  HB  ILE A 119     -14.404  11.959   1.439  1.00 88.36           H  
ATOM   1829  O   ILE A 119     -14.786  11.890   4.092  1.00 88.36           O  
ATOM   1830  CG1 ILE A 119     -14.490   9.841   1.123  1.00 88.36           C  
ATOM   1831 HG12 ILE A 119     -15.146   9.632   1.967  1.00 88.36           H  
ATOM   1832 HG13 ILE A 119     -13.791   9.011   1.022  1.00 88.36           H  
ATOM   1833  CG2 ILE A 119     -12.687  11.460   0.280  1.00 88.36           C  
ATOM   1834 HG21 ILE A 119     -12.097  12.334   0.556  1.00 88.36           H  
ATOM   1835 HG22 ILE A 119     -13.217  11.678  -0.647  1.00 88.36           H  
ATOM   1836 HG23 ILE A 119     -12.009  10.622   0.112  1.00 88.36           H  
ATOM   1837  CD1 ILE A 119     -15.368   9.909  -0.129  1.00 88.36           C  
ATOM   1838 HD11 ILE A 119     -15.988   9.014  -0.180  1.00 88.36           H  
ATOM   1839 HD12 ILE A 119     -14.748   9.958  -1.024  1.00 88.36           H  
ATOM   1840 HD13 ILE A 119     -16.016  10.785  -0.082  1.00 88.36           H  
ATOM   1841  N   GLN A 120     -13.952   9.902   4.712  1.00 79.05           N  
ATOM   1842  H   GLN A 120     -13.252   9.193   4.550  1.00 79.05           H  
ATOM   1843  CA  GLN A 120     -14.895   9.689   5.821  1.00 79.05           C  
ATOM   1844  HA  GLN A 120     -15.843  10.164   5.569  1.00 79.05           H  
ATOM   1845  C   GLN A 120     -14.449  10.336   7.141  1.00 79.05           C  
ATOM   1846  CB  GLN A 120     -15.161   8.189   5.986  1.00 79.05           C  
ATOM   1847  HB2 GLN A 120     -15.743   8.024   6.892  1.00 79.05           H  
ATOM   1848  HB3 GLN A 120     -14.216   7.653   6.080  1.00 79.05           H  
ATOM   1849  O   GLN A 120     -15.217  10.364   8.103  1.00 79.05           O  
ATOM   1850  CG  GLN A 120     -15.955   7.648   4.790  1.00 79.05           C  
ATOM   1851  HG2 GLN A 120     -15.432   7.883   3.863  1.00 79.05           H  
ATOM   1852  HG3 GLN A 120     -16.931   8.133   4.752  1.00 79.05           H  
ATOM   1853  CD  GLN A 120     -16.174   6.150   4.883  1.00 79.05           C  
ATOM   1854  NE2 GLN A 120     -16.176   5.439   3.783  1.00 79.05           N  
ATOM   1855 HE21 GLN A 120     -15.728   5.862   2.983  1.00 79.05           H  
ATOM   1856 HE22 GLN A 120     -16.182   4.442   3.942  1.00 79.05           H  
ATOM   1857  OE1 GLN A 120     -16.353   5.584   5.940  1.00 79.05           O  
ATOM   1858  N   GLY A 121     -13.244  10.908   7.177  1.00 68.48           N  
ATOM   1859  H   GLY A 121     -12.651  10.786   6.368  1.00 68.48           H  
ATOM   1860  CA  GLY A 121     -12.633  11.460   8.384  1.00 68.48           C  
ATOM   1861  HA2 GLY A 121     -13.402  11.807   9.074  1.00 68.48           H  
ATOM   1862  HA3 GLY A 121     -12.014  12.311   8.099  1.00 68.48           H  
ATOM   1863  C   GLY A 121     -11.752  10.439   9.106  1.00 68.48           C  
ATOM   1864  O   GLY A 121     -11.908   9.238   8.918  1.00 68.48           O  
ATOM   1865  N   ASN A 122     -10.836  10.948   9.938  1.00 68.20           N  
ATOM   1866  H   ASN A 122     -10.871  11.946  10.089  1.00 68.20           H  
ATOM   1867  CA  ASN A 122      -9.650  10.257  10.467  1.00 68.20           C  
ATOM   1868  HA  ASN A 122      -9.106  10.973  11.084  1.00 68.20           H  
ATOM   1869  C   ASN A 122      -8.679   9.824   9.373  1.00 68.20           C  
ATOM   1870  CB  ASN A 122     -10.015   9.090  11.392  1.00 68.20           C  
ATOM   1871  HB2 ASN A 122     -10.710   8.409  10.901  1.00 68.20           H  
ATOM   1872  HB3 ASN A 122      -9.113   8.514  11.601  1.00 68.20           H  
ATOM   1873  O   ASN A 122      -8.833   8.785   8.762  1.00 68.20           O  
ATOM   1874  CG  ASN A 122     -10.584   9.530  12.715  1.00 68.20           C  
ATOM   1875  ND2 ASN A 122     -11.013   8.580  13.508  1.00 68.20           N  
ATOM   1876 HD21 ASN A 122     -10.779   7.635  13.241  1.00 68.20           H  
ATOM   1877 HD22 ASN A 122     -11.208   8.857  14.460  1.00 68.20           H  
ATOM   1878  OD1 ASN A 122     -10.610  10.694  13.088  1.00 68.20           O  
ATOM   1879  N   ASN A 123      -7.657  10.647   9.157  1.00 83.51           N  
ATOM   1880  H   ASN A 123      -7.550  11.445   9.767  1.00 83.51           H  
ATOM   1881  CA  ASN A 123      -6.735  10.536   8.035  1.00 83.51           C  
ATOM   1882  HA  ASN A 123      -7.016   9.689   7.409  1.00 83.51           H  
ATOM   1883  C   ASN A 123      -5.322  10.223   8.528  1.00 83.51           C  
ATOM   1884  CB  ASN A 123      -6.881  11.826   7.205  1.00 83.51           C  
ATOM   1885  HB2 ASN A 123      -6.867  12.697   7.860  1.00 83.51           H  
ATOM   1886  HB3 ASN A 123      -6.050  11.927   6.507  1.00 83.51           H  
ATOM   1887  O   ASN A 123      -4.355  10.818   8.062  1.00 83.51           O  
ATOM   1888  CG  ASN A 123      -8.161  11.825   6.388  1.00 83.51           C  
ATOM   1889  ND2 ASN A 123      -8.505  12.916   5.754  1.00 83.51           N  
ATOM   1890 HD21 ASN A 123      -7.879  13.707   5.698  1.00 83.51           H  
ATOM   1891 HD22 ASN A 123      -9.294  12.774   5.139  1.00 83.51           H  
ATOM   1892  OD1 ASN A 123      -8.892  10.858   6.312  1.00 83.51           O  
ATOM   1893  N   ASN A 124      -5.196   9.340   9.518  1.00 91.85           N  
ATOM   1894  H   ASN A 124      -5.998   8.801   9.812  1.00 91.85           H  
ATOM   1895  CA  ASN A 124      -3.892   8.954  10.030  1.00 91.85           C  
ATOM   1896  HA  ASN A 124      -3.212   9.801   9.937  1.00 91.85           H  
ATOM   1897  C   ASN A 124      -3.341   7.797   9.195  1.00 91.85           C  
ATOM   1898  CB  ASN A 124      -3.990   8.611  11.517  1.00 91.85           C  
ATOM   1899  HB2 ASN A 124      -4.764   7.854  11.641  1.00 91.85           H  
ATOM   1900  HB3 ASN A 124      -3.047   8.186  11.862  1.00 91.85           H  
ATOM   1901  O   ASN A 124      -3.983   6.761   9.027  1.00 91.85           O  
ATOM   1902  CG  ASN A 124      -4.324   9.795  12.400  1.00 91.85           C  
ATOM   1903  ND2 ASN A 124      -5.000   9.544  13.492  1.00 91.85           N  
ATOM   1904 HD21 ASN A 124      -5.324   8.599  13.644  1.00 91.85           H  
ATOM   1905 HD22 ASN A 124      -5.283  10.327  14.063  1.00 91.85           H  
ATOM   1906  OD1 ASN A 124      -3.966  10.940  12.164  1.00 91.85           O  
ATOM   1907  N   LEU A 125      -2.123   7.965   8.689  1.00 94.35           N  
ATOM   1908  H   LEU A 125      -1.662   8.848   8.858  1.00 94.35           H  
ATOM   1909  CA  LEU A 125      -1.373   6.894   8.044  1.00 94.35           C  
ATOM   1910  HA  LEU A 125      -2.020   6.031   7.891  1.00 94.35           H  
ATOM   1911  C   LEU A 125      -0.230   6.472   8.957  1.00 94.35           C  
ATOM   1912  CB  LEU A 125      -0.883   7.366   6.669  1.00 94.35           C  
ATOM   1913  HB2 LEU A 125      -0.332   8.298   6.799  1.00 94.35           H  
ATOM   1914  HB3 LEU A 125      -1.756   7.566   6.048  1.00 94.35           H  
ATOM   1915  O   LEU A 125       0.707   7.240   9.163  1.00 94.35           O  
ATOM   1916  CG  LEU A 125       0.022   6.362   5.936  1.00 94.35           C  
ATOM   1917  HG  LEU A 125       0.839   6.048   6.585  1.00 94.35           H  
ATOM   1918  CD1 LEU A 125      -0.760   5.128   5.490  1.00 94.35           C  
ATOM   1919 HD11 LEU A 125      -1.606   5.427   4.871  1.00 94.35           H  
ATOM   1920 HD12 LEU A 125      -0.104   4.471   4.920  1.00 94.35           H  
ATOM   1921 HD13 LEU A 125      -1.126   4.584   6.361  1.00 94.35           H  
ATOM   1922  CD2 LEU A 125       0.639   7.018   4.701  1.00 94.35           C  
ATOM   1923 HD21 LEU A 125       1.199   7.906   4.995  1.00 94.35           H  
ATOM   1924 HD22 LEU A 125       1.318   6.320   4.212  1.00 94.35           H  
ATOM   1925 HD23 LEU A 125      -0.147   7.304   4.003  1.00 94.35           H  
ATOM   1926  N   LEU A 126      -0.285   5.239   9.444  1.00 92.91           N  
ATOM   1927  H   LEU A 126      -1.098   4.683   9.218  1.00 92.91           H  
ATOM   1928  CA  LEU A 126       0.811   4.544  10.097  1.00 92.91           C  
ATOM   1929  HA  LEU A 126       1.485   5.284  10.530  1.00 92.91           H  
ATOM   1930  C   LEU A 126       1.584   3.722   9.061  1.00 92.91           C  
ATOM   1931  CB  LEU A 126       0.246   3.687  11.243  1.00 92.91           C  
ATOM   1932  HB2 LEU A 126      -0.540   3.049  10.840  1.00 92.91           H  
ATOM   1933  HB3 LEU A 126      -0.218   4.348  11.974  1.00 92.91           H  
ATOM   1934  O   LEU A 126       1.038   2.898   8.332  1.00 92.91           O  
ATOM   1935  CG  LEU A 126       1.278   2.793  11.957  1.00 92.91           C  
ATOM   1936  HG  LEU A 126       1.763   2.136  11.235  1.00 92.91           H  
ATOM   1937  CD1 LEU A 126       2.353   3.593  12.695  1.00 92.91           C  
ATOM   1938 HD11 LEU A 126       1.886   4.237  13.440  1.00 92.91           H  
ATOM   1939 HD12 LEU A 126       2.921   4.196  11.986  1.00 92.91           H  
ATOM   1940 HD13 LEU A 126       3.044   2.907  13.186  1.00 92.91           H  
ATOM   1941  CD2 LEU A 126       0.564   1.921  12.988  1.00 92.91           C  
ATOM   1942 HD21 LEU A 126       0.008   2.551  13.682  1.00 92.91           H  
ATOM   1943 HD22 LEU A 126       1.283   1.326  13.551  1.00 92.91           H  
ATOM   1944 HD23 LEU A 126      -0.142   1.261  12.485  1.00 92.91           H  
ATOM   1945  N   ILE A 127       2.890   3.917   9.025  1.00 92.68           N  
ATOM   1946  H   ILE A 127       3.271   4.621   9.642  1.00 92.68           H  
ATOM   1947  CA  ILE A 127       3.828   3.139   8.228  1.00 92.68           C  
ATOM   1948  HA  ILE A 127       3.289   2.448   7.579  1.00 92.68           H  
ATOM   1949  C   ILE A 127       4.663   2.344   9.214  1.00 92.68           C  
ATOM   1950  CB  ILE A 127       4.695   4.060   7.346  1.00 92.68           C  
ATOM   1951  HB  ILE A 127       5.335   4.656   7.997  1.00 92.68           H  
ATOM   1952  O   ILE A 127       5.379   2.942  10.009  1.00 92.68           O  
ATOM   1953  CG1 ILE A 127       3.789   5.052   6.577  1.00 92.68           C  
ATOM   1954 HG12 ILE A 127       2.941   4.532   6.131  1.00 92.68           H  
ATOM   1955 HG13 ILE A 127       3.378   5.766   7.291  1.00 92.68           H  
ATOM   1956  CG2 ILE A 127       5.622   3.207   6.457  1.00 92.68           C  
ATOM   1957 HG21 ILE A 127       6.278   3.848   5.867  1.00 92.68           H  
ATOM   1958 HG22 ILE A 127       6.262   2.579   7.077  1.00 92.68           H  
ATOM   1959 HG23 ILE A 127       5.043   2.566   5.792  1.00 92.68           H  
ATOM   1960  CD1 ILE A 127       4.499   5.876   5.509  1.00 92.68           C  
ATOM   1961 HD11 ILE A 127       3.816   6.636   5.129  1.00 92.68           H  
ATOM   1962 HD12 ILE A 127       4.810   5.238   4.681  1.00 92.68           H  
ATOM   1963 HD13 ILE A 127       5.365   6.362   5.956  1.00 92.68           H  
ATOM   1964  N   ASN A 128       4.589   1.019   9.162  1.00 90.71           N  
ATOM   1965  H   ASN A 128       3.983   0.606   8.469  1.00 90.71           H  
ATOM   1966  CA  ASN A 128       5.497   0.139   9.889  1.00 90.71           C  
ATOM   1967  HA  ASN A 128       6.112   0.722  10.575  1.00 90.71           H  
ATOM   1968  C   ASN A 128       6.434  -0.530   8.892  1.00 90.71           C  
ATOM   1969  CB  ASN A 128       4.707  -0.881  10.720  1.00 90.71           C  
ATOM   1970  HB2 ASN A 128       3.957  -1.359  10.089  1.00 90.71           H  
ATOM   1971  HB3 ASN A 128       5.385  -1.650  11.089  1.00 90.71           H  
ATOM   1972  O   ASN A 128       5.992  -1.052   7.869  1.00 90.71           O  
ATOM   1973  CG  ASN A 128       4.025  -0.262  11.922  1.00 90.71           C  
ATOM   1974  ND2 ASN A 128       2.816  -0.673  12.217  1.00 90.71           N  
ATOM   1975 HD21 ASN A 128       2.347  -0.194  12.973  1.00 90.71           H  
ATOM   1976 HD22 ASN A 128       2.328  -1.318  11.612  1.00 90.71           H  
ATOM   1977  OD1 ASN A 128       4.574   0.560  12.637  1.00 90.71           O  
ATOM   1978  N   MET A 129       7.726  -0.524   9.196  1.00 87.10           N  
ATOM   1979  H   MET A 129       8.023  -0.093  10.060  1.00 87.10           H  
ATOM   1980  CA  MET A 129       8.752  -1.142   8.368  1.00 87.10           C  
ATOM   1981  HA  MET A 129       8.242  -1.730   7.605  1.00 87.10           H  
ATOM   1982  C   MET A 129       9.603  -2.085   9.206  1.00 87.10           C  
ATOM   1983  CB  MET A 129       9.630  -0.100   7.660  1.00 87.10           C  
ATOM   1984  HB2 MET A 129      10.285   0.366   8.397  1.00 87.10           H  
ATOM   1985  HB3 MET A 129      10.243  -0.602   6.912  1.00 87.10           H  
ATOM   1986  O   MET A 129       9.865  -1.795  10.373  1.00 87.10           O  
ATOM   1987  CG  MET A 129       8.796   0.988   6.977  1.00 87.10           C  
ATOM   1988  HG2 MET A 129       8.276   1.548   7.754  1.00 87.10           H  
ATOM   1989  HG3 MET A 129       8.043   0.509   6.351  1.00 87.10           H  
ATOM   1990  SD  MET A 129       9.676   2.201   5.964  1.00 87.10           S  
ATOM   1991  CE  MET A 129      11.233   2.470   6.826  1.00 87.10           C  
ATOM   1992  HE1 MET A 129      11.913   1.649   6.598  1.00 87.10           H  
ATOM   1993  HE2 MET A 129      11.679   3.402   6.479  1.00 87.10           H  
ATOM   1994  HE3 MET A 129      11.067   2.506   7.903  1.00 87.10           H  
ATOM   1995  N   GLN A 130      10.056  -3.181   8.611  1.00 85.09           N  
ATOM   1996  H   GLN A 130       9.813  -3.334   7.643  1.00 85.09           H  
ATOM   1997  CA  GLN A 130      11.001  -4.106   9.229  1.00 85.09           C  
ATOM   1998  HA  GLN A 130      11.416  -3.645  10.126  1.00 85.09           H  
ATOM   1999  C   GLN A 130      12.152  -4.381   8.267  1.00 85.09           C  
ATOM   2000  CB  GLN A 130      10.276  -5.386   9.666  1.00 85.09           C  
ATOM   2001  HB2 GLN A 130       9.805  -5.866   8.808  1.00 85.09           H  
ATOM   2002  HB3 GLN A 130       9.490  -5.119  10.372  1.00 85.09           H  
ATOM   2003  O   GLN A 130      11.921  -4.811   7.142  1.00 85.09           O  
ATOM   2004  CG  GLN A 130      11.237  -6.385  10.322  1.00 85.09           C  
ATOM   2005  HG2 GLN A 130      11.766  -5.901  11.143  1.00 85.09           H  
ATOM   2006  HG3 GLN A 130      11.963  -6.729   9.585  1.00 85.09           H  
ATOM   2007  CD  GLN A 130      10.504  -7.606  10.850  1.00 85.09           C  
ATOM   2008  NE2 GLN A 130       9.912  -7.520  12.017  1.00 85.09           N  
ATOM   2009 HE21 GLN A 130       9.380  -8.330  12.300  1.00 85.09           H  
ATOM   2010 HE22 GLN A 130       9.835  -6.606  12.440  1.00 85.09           H  
ATOM   2011  OE1 GLN A 130      10.421  -8.647  10.225  1.00 85.09           O  
ATOM   2012  N   ASP A 131      13.389  -4.156   8.694  1.00 80.19           N  
ATOM   2013  H   ASP A 131      13.539  -3.821   9.634  1.00 80.19           H  
ATOM   2014  CA  ASP A 131      14.545  -4.520   7.873  1.00 80.19           C  
ATOM   2015  HA  ASP A 131      14.286  -4.331   6.831  1.00 80.19           H  
ATOM   2016  C   ASP A 131      14.875  -6.022   7.976  1.00 80.19           C  
ATOM   2017  CB  ASP A 131      15.734  -3.585   8.160  1.00 80.19           C  
ATOM   2018  HB2 ASP A 131      15.375  -2.555   8.159  1.00 80.19           H  
ATOM   2019  HB3 ASP A 131      16.446  -3.687   7.341  1.00 80.19           H  
ATOM   2020  O   ASP A 131      14.358  -6.749   8.827  1.00 80.19           O  
ATOM   2021  CG  ASP A 131      16.495  -3.817   9.463  1.00 80.19           C  
ATOM   2022  OD1 ASP A 131      16.339  -4.884  10.101  1.00 80.19           O  
ATOM   2023  OD2 ASP A 131      17.331  -2.956   9.813  1.00 80.19           O  
ATOM   2024  N   TRP A 132      15.794  -6.503   7.137  1.00 81.79           N  
ATOM   2025  H   TRP A 132      16.136  -5.888   6.413  1.00 81.79           H  
ATOM   2026  CA  TRP A 132      16.234  -7.909   7.142  1.00 81.79           C  
ATOM   2027  HA  TRP A 132      15.346  -8.540   7.107  1.00 81.79           H  
ATOM   2028  C   TRP A 132      17.001  -8.338   8.399  1.00 81.79           C  
ATOM   2029  CB  TRP A 132      17.060  -8.190   5.883  1.00 81.79           C  
ATOM   2030  HB2 TRP A 132      17.876  -7.471   5.809  1.00 81.79           H  
ATOM   2031  HB3 TRP A 132      17.498  -9.186   5.954  1.00 81.79           H  
ATOM   2032  O   TRP A 132      17.252  -9.527   8.580  1.00 81.79           O  
ATOM   2033  CG  TRP A 132      16.235  -8.145   4.645  1.00 81.79           C  
ATOM   2034  CD1 TRP A 132      15.928  -7.030   3.956  1.00 81.79           C  
ATOM   2035  HD1 TRP A 132      16.287  -6.043   4.208  1.00 81.79           H  
ATOM   2036  CD2 TRP A 132      15.472  -9.219   4.028  1.00 81.79           C  
ATOM   2037  CE2 TRP A 132      14.726  -8.676   2.940  1.00 81.79           C  
ATOM   2038  CE3 TRP A 132      15.301 -10.589   4.315  1.00 81.79           C  
ATOM   2039  HE3 TRP A 132      15.827 -11.020   5.154  1.00 81.79           H  
ATOM   2040  NE1 TRP A 132      15.015  -7.330   2.966  1.00 81.79           N  
ATOM   2041  HE1 TRP A 132      14.555  -6.623   2.411  1.00 81.79           H  
ATOM   2042  CH2 TRP A 132      13.692 -10.810   2.498  1.00 81.79           C  
ATOM   2043  HH2 TRP A 132      12.965 -11.413   1.975  1.00 81.79           H  
ATOM   2044  CZ2 TRP A 132      13.873  -9.459   2.154  1.00 81.79           C  
ATOM   2045  HZ2 TRP A 132      13.303  -9.011   1.353  1.00 81.79           H  
ATOM   2046  CZ3 TRP A 132      14.410 -11.376   3.564  1.00 81.79           C  
ATOM   2047  HZ3 TRP A 132      14.246 -12.409   3.833  1.00 81.79           H  
ATOM   2048  N   SER A 133      17.373  -7.400   9.276  1.00 84.56           N  
ATOM   2049  H   SER A 133      17.027  -6.461   9.139  1.00 84.56           H  
ATOM   2050  CA  SER A 133      17.922  -7.709  10.601  1.00 84.56           C  
ATOM   2051  HA  SER A 133      18.419  -8.678  10.546  1.00 84.56           H  
ATOM   2052  C   SER A 133      16.837  -7.859  11.676  1.00 84.56           C  
ATOM   2053  CB  SER A 133      18.998  -6.690  10.993  1.00 84.56           C  
ATOM   2054  HB2 SER A 133      19.591  -7.112  11.804  1.00 84.56           H  
ATOM   2055  HB3 SER A 133      19.660  -6.531  10.141  1.00 84.56           H  
ATOM   2056  O   SER A 133      17.151  -8.162  12.825  1.00 84.56           O  
ATOM   2057  OG  SER A 133      18.495  -5.440  11.424  1.00 84.56           O  
ATOM   2058  HG  SER A 133      17.743  -5.177  10.890  1.00 84.56           H  
ATOM   2059  N   GLY A 134      15.563  -7.669  11.311  1.00 84.14           N  
ATOM   2060  H   GLY A 134      15.376  -7.394  10.357  1.00 84.14           H  
ATOM   2061  CA  GLY A 134      14.418  -7.702  12.218  1.00 84.14           C  
ATOM   2062  HA2 GLY A 134      13.526  -7.947  11.641  1.00 84.14           H  
ATOM   2063  HA3 GLY A 134      14.569  -8.477  12.969  1.00 84.14           H  
ATOM   2064  C   GLY A 134      14.166  -6.375  12.938  1.00 84.14           C  
ATOM   2065  O   GLY A 134      13.329  -6.316  13.842  1.00 84.14           O  
ATOM   2066  N   LYS A 135      14.866  -5.293  12.570  1.00 85.67           N  
ATOM   2067  H   LYS A 135      15.470  -5.360  11.763  1.00 85.67           H  
ATOM   2068  CA  LYS A 135      14.671  -3.980  13.187  1.00 85.67           C  
ATOM   2069  HA  LYS A 135      14.613  -4.114  14.267  1.00 85.67           H  
ATOM   2070  C   LYS A 135      13.364  -3.374  12.688  1.00 85.67           C  
ATOM   2071  CB  LYS A 135      15.858  -3.064  12.870  1.00 85.67           C  
ATOM   2072  HB2 LYS A 135      15.834  -2.836  11.804  1.00 85.67           H  
ATOM   2073  HB3 LYS A 135      16.794  -3.574  13.099  1.00 85.67           H  
ATOM   2074  O   LYS A 135      13.230  -3.059  11.508  1.00 85.67           O  
ATOM   2075  CG  LYS A 135      15.793  -1.741  13.644  1.00 85.67           C  
ATOM   2076  HG2 LYS A 135      14.797  -1.308  13.558  1.00 85.67           H  
ATOM   2077  HG3 LYS A 135      16.009  -1.926  14.696  1.00 85.67           H  
ATOM   2078  CD  LYS A 135      16.801  -0.743  13.068  1.00 85.67           C  
ATOM   2079  HD2 LYS A 135      16.558  -0.578  12.018  1.00 85.67           H  
ATOM   2080  HD3 LYS A 135      17.809  -1.152  13.137  1.00 85.67           H  
ATOM   2081  CE  LYS A 135      16.706   0.575  13.841  1.00 85.67           C  
ATOM   2082  HE2 LYS A 135      17.197   0.447  14.806  1.00 85.67           H  
ATOM   2083  HE3 LYS A 135      15.654   0.794  14.024  1.00 85.67           H  
ATOM   2084  NZ  LYS A 135      17.311   1.697  13.085  1.00 85.67           N  
ATOM   2085  HZ1 LYS A 135      17.393   2.523  13.661  1.00 85.67           H  
ATOM   2086  HZ2 LYS A 135      16.698   1.957  12.326  1.00 85.67           H  
ATOM   2087  HZ3 LYS A 135      18.209   1.439  12.701  1.00 85.67           H  
ATOM   2088  N   ASN A 136      12.434  -3.144  13.610  1.00 87.10           N  
ATOM   2089  H   ASN A 136      12.613  -3.463  14.552  1.00 87.10           H  
ATOM   2090  CA  ASN A 136      11.185  -2.444  13.328  1.00 87.10           C  
ATOM   2091  HA  ASN A 136      10.895  -2.670  12.302  1.00 87.10           H  
ATOM   2092  C   ASN A 136      11.363  -0.928  13.451  1.00 87.10           C  
ATOM   2093  CB  ASN A 136      10.069  -2.956  14.246  1.00 87.10           C  
ATOM   2094  HB2 ASN A 136      10.344  -2.785  15.287  1.00 87.10           H  
ATOM   2095  HB3 ASN A 136       9.152  -2.405  14.037  1.00 87.10           H  
ATOM   2096  O   ASN A 136      12.005  -0.441  14.382  1.00 87.10           O  
ATOM   2097  CG  ASN A 136       9.783  -4.424  14.013  1.00 87.10           C  
ATOM   2098  ND2 ASN A 136       9.805  -5.239  15.040  1.00 87.10           N  
ATOM   2099 HD21 ASN A 136       9.706  -6.223  14.835  1.00 87.10           H  
ATOM   2100 HD22 ASN A 136      10.045  -4.902  15.962  1.00 87.10           H  
ATOM   2101  OD1 ASN A 136       9.550  -4.869  12.906  1.00 87.10           O  
ATOM   2102  N   GLN A 137      10.764  -0.183  12.531  1.00 88.02           N  
ATOM   2103  H   GLN A 137      10.262  -0.654  11.792  1.00 88.02           H  
ATOM   2104  CA  GLN A 137      10.722   1.275  12.533  1.00 88.02           C  
ATOM   2105  HA  GLN A 137      10.859   1.641  13.551  1.00 88.02           H  
ATOM   2106  C   GLN A 137       9.344   1.746  12.046  1.00 88.02           C  
ATOM   2107  CB  GLN A 137      11.853   1.836  11.661  1.00 88.02           C  
ATOM   2108  HB2 GLN A 137      11.632   1.612  10.618  1.00 88.02           H  
ATOM   2109  HB3 GLN A 137      11.878   2.913  11.826  1.00 88.02           H  
ATOM   2110  O   GLN A 137       8.613   0.979  11.421  1.00 88.02           O  
ATOM   2111  CG  GLN A 137      13.261   1.325  11.985  1.00 88.02           C  
ATOM   2112  HG2 GLN A 137      13.305   0.247  11.833  1.00 88.02           H  
ATOM   2113  HG3 GLN A 137      13.487   1.541  13.029  1.00 88.02           H  
ATOM   2114  CD  GLN A 137      14.325   1.964  11.101  1.00 88.02           C  
ATOM   2115  NE2 GLN A 137      14.462   1.536   9.867  1.00 88.02           N  
ATOM   2116 HE21 GLN A 137      15.126   1.998   9.262  1.00 88.02           H  
ATOM   2117 HE22 GLN A 137      13.859   0.818   9.493  1.00 88.02           H  
ATOM   2118  OE1 GLN A 137      15.122   2.783  11.540  1.00 88.02           O  
ATOM   2119  N   ASN A 138       8.967   2.990  12.338  1.00 90.13           N  
ATOM   2120  H   ASN A 138       9.624   3.616  12.782  1.00 90.13           H  
ATOM   2121  CA  ASN A 138       7.654   3.515  11.970  1.00 90.13           C  
ATOM   2122  HA  ASN A 138       7.368   2.998  11.054  1.00 90.13           H  
ATOM   2123  C   ASN A 138       7.621   5.010  11.628  1.00 90.13           C  
ATOM   2124  CB  ASN A 138       6.639   3.151  13.069  1.00 90.13           C  
ATOM   2125  HB2 ASN A 138       6.614   2.065  13.160  1.00 90.13           H  
ATOM   2126  HB3 ASN A 138       5.640   3.465  12.766  1.00 90.13           H  
ATOM   2127  O   ASN A 138       8.479   5.780  12.058  1.00 90.13           O  
ATOM   2128  CG  ASN A 138       6.933   3.740  14.440  1.00 90.13           C  
ATOM   2129  ND2 ASN A 138       6.410   3.117  15.469  1.00 90.13           N  
ATOM   2130 HD21 ASN A 138       5.800   2.330  15.300  1.00 90.13           H  
ATOM   2131 HD22 ASN A 138       6.578   3.506  16.385  1.00 90.13           H  
ATOM   2132  OD1 ASN A 138       7.631   4.727  14.628  1.00 90.13           O  
ATOM   2133  N   ALA A 139       6.596   5.416  10.881  1.00 90.36           N  
ATOM   2134  H   ALA A 139       5.959   4.707  10.547  1.00 90.36           H  
ATOM   2135  CA  ALA A 139       6.157   6.802  10.728  1.00 90.36           C  
ATOM   2136  HA  ALA A 139       6.608   7.414  11.510  1.00 90.36           H  
ATOM   2137  C   ALA A 139       4.650   6.908  10.884  1.00 90.36           C  
ATOM   2138  CB  ALA A 139       6.535   7.401   9.372  1.00 90.36           C  
ATOM   2139  HB1 ALA A 139       7.597   7.647   9.350  1.00 90.36           H  
ATOM   2140  HB2 ALA A 139       6.259   6.721   8.566  1.00 90.36           H  
ATOM   2141  HB3 ALA A 139       6.001   8.339   9.218  1.00 90.36           H  
ATOM   2142  O   ALA A 139       3.916   5.974  10.585  1.00 90.36           O  
ATOM   2143  N   VAL A 140       4.203   8.085  11.291  1.00 93.81           N  
ATOM   2144  H   VAL A 140       4.885   8.800  11.503  1.00 93.81           H  
ATOM   2145  CA  VAL A 140       2.811   8.500  11.280  1.00 93.81           C  
ATOM   2146  HA  VAL A 140       2.221   7.736  10.773  1.00 93.81           H  
ATOM   2147  C   VAL A 140       2.713   9.805  10.504  1.00 93.81           C  
ATOM   2148  CB  VAL A 140       2.254   8.640  12.705  1.00 93.81           C  
ATOM   2149  HB  VAL A 140       2.845   9.371  13.256  1.00 93.81           H  
ATOM   2150  O   VAL A 140       3.473  10.733  10.775  1.00 93.81           O  
ATOM   2151  CG1 VAL A 140       0.795   9.112  12.695  1.00 93.81           C  
ATOM   2152 HG11 VAL A 140       0.198   8.456  12.061  1.00 93.81           H  
ATOM   2153 HG12 VAL A 140       0.724  10.131  12.315  1.00 93.81           H  
ATOM   2154 HG13 VAL A 140       0.378   9.084  13.702  1.00 93.81           H  
ATOM   2155  CG2 VAL A 140       2.319   7.307  13.460  1.00 93.81           C  
ATOM   2156 HG21 VAL A 140       1.748   6.557  12.913  1.00 93.81           H  
ATOM   2157 HG22 VAL A 140       1.892   7.416  14.457  1.00 93.81           H  
ATOM   2158 HG23 VAL A 140       3.351   6.971  13.556  1.00 93.81           H  
ATOM   2159  N   TYR A 141       1.756   9.888   9.589  1.00 94.38           N  
ATOM   2160  H   TYR A 141       1.210   9.058   9.406  1.00 94.38           H  
ATOM   2161  CA  TYR A 141       1.256  11.145   9.036  1.00 94.38           C  
ATOM   2162  HA  TYR A 141       1.915  11.971   9.303  1.00 94.38           H  
ATOM   2163  C   TYR A 141      -0.117  11.400   9.644  1.00 94.38           C  
ATOM   2164  CB  TYR A 141       1.178  11.065   7.507  1.00 94.38           C  
ATOM   2165  HB2 TYR A 141       0.584  10.197   7.219  1.00 94.38           H  
ATOM   2166  HB3 TYR A 141       0.655  11.946   7.136  1.00 94.38           H  
ATOM   2167  O   TYR A 141      -0.993  10.547   9.527  1.00 94.38           O  
ATOM   2168  CG  TYR A 141       2.532  10.988   6.839  1.00 94.38           C  
ATOM   2169  CD1 TYR A 141       3.161  12.174   6.421  1.00 94.38           C  
ATOM   2170  HD1 TYR A 141       2.664  13.123   6.556  1.00 94.38           H  
ATOM   2171  CD2 TYR A 141       3.181   9.748   6.676  1.00 94.38           C  
ATOM   2172  HD2 TYR A 141       2.700   8.840   7.010  1.00 94.38           H  
ATOM   2173  CE1 TYR A 141       4.443  12.128   5.843  1.00 94.38           C  
ATOM   2174  HE1 TYR A 141       4.938  13.038   5.537  1.00 94.38           H  
ATOM   2175  CE2 TYR A 141       4.470   9.702   6.110  1.00 94.38           C  
ATOM   2176  HE2 TYR A 141       4.996   8.763   6.013  1.00 94.38           H  
ATOM   2177  OH  TYR A 141       6.390  10.847   5.267  1.00 94.38           O  
ATOM   2178  HH  TYR A 141       6.795  11.717   5.295  1.00 94.38           H  
ATOM   2179  CZ  TYR A 141       5.107  10.893   5.707  1.00 94.38           C  
ATOM   2180  N   THR A 142      -0.312  12.543  10.306  1.00 94.71           N  
ATOM   2181  H   THR A 142       0.445  13.206  10.388  1.00 94.71           H  
ATOM   2182  CA  THR A 142      -1.609  12.878  10.927  1.00 94.71           C  
ATOM   2183  HA  THR A 142      -2.017  11.961  11.352  1.00 94.71           H  
ATOM   2184  C   THR A 142      -2.651  13.387   9.928  1.00 94.71           C  
ATOM   2185  CB  THR A 142      -1.464  13.889  12.071  1.00 94.71           C  
ATOM   2186  HB  THR A 142      -2.443  14.058  12.518  1.00 94.71           H  
ATOM   2187  O   THR A 142      -3.786  13.675  10.298  1.00 94.71           O  
ATOM   2188  CG2 THR A 142      -0.519  13.406  13.172  1.00 94.71           C  
ATOM   2189 HG21 THR A 142      -0.872  12.448  13.554  1.00 94.71           H  
ATOM   2190 HG22 THR A 142       0.492  13.293  12.781  1.00 94.71           H  
ATOM   2191 HG23 THR A 142      -0.512  14.136  13.981  1.00 94.71           H  
ATOM   2192  OG1 THR A 142      -0.972  15.116  11.583  1.00 94.71           O  
ATOM   2193  HG1 THR A 142      -1.668  15.489  11.037  1.00 94.71           H  
ATOM   2194  N   SER A 143      -2.254  13.579   8.671  1.00 94.56           N  
ATOM   2195  H   SER A 143      -1.286  13.403   8.445  1.00 94.56           H  
ATOM   2196  CA  SER A 143      -3.160  13.821   7.556  1.00 94.56           C  
ATOM   2197  HA  SER A 143      -4.159  13.467   7.812  1.00 94.56           H  
ATOM   2198  C   SER A 143      -2.655  13.057   6.342  1.00 94.56           C  
ATOM   2199  CB  SER A 143      -3.238  15.313   7.249  1.00 94.56           C  
ATOM   2200  HB2 SER A 143      -2.257  15.645   6.909  1.00 94.56           H  
ATOM   2201  HB3 SER A 143      -3.512  15.856   8.154  1.00 94.56           H  
ATOM   2202  O   SER A 143      -1.545  13.297   5.875  1.00 94.56           O  
ATOM   2203  OG  SER A 143      -4.198  15.564   6.240  1.00 94.56           O  
ATOM   2204  HG  SER A 143      -4.191  16.503   6.041  1.00 94.56           H  
ATOM   2205  N   PHE A 144      -3.471  12.133   5.859  1.00 94.61           N  
ATOM   2206  H   PHE A 144      -4.247  11.873   6.451  1.00 94.61           H  
ATOM   2207  CA  PHE A 144      -3.288  11.312   4.678  1.00 94.61           C  
ATOM   2208  HA  PHE A 144      -2.558  11.777   4.016  1.00 94.61           H  
ATOM   2209  C   PHE A 144      -4.631  11.195   3.967  1.00 94.61           C  
ATOM   2210  CB  PHE A 144      -2.761   9.930   5.071  1.00 94.61           C  
ATOM   2211  HB2 PHE A 144      -1.706  10.019   5.332  1.00 94.61           H  
ATOM   2212  HB3 PHE A 144      -3.291   9.584   5.958  1.00 94.61           H  
ATOM   2213  O   PHE A 144      -5.591  10.660   4.522  1.00 94.61           O  
ATOM   2214  CG  PHE A 144      -2.922   8.884   3.980  1.00 94.61           C  
ATOM   2215  CD1 PHE A 144      -3.935   7.914   4.086  1.00 94.61           C  
ATOM   2216  HD1 PHE A 144      -4.593   7.926   4.942  1.00 94.61           H  
ATOM   2217  CD2 PHE A 144      -2.086   8.891   2.849  1.00 94.61           C  
ATOM   2218  HD2 PHE A 144      -1.324   9.649   2.744  1.00 94.61           H  
ATOM   2219  CE1 PHE A 144      -4.103   6.945   3.082  1.00 94.61           C  
ATOM   2220  HE1 PHE A 144      -4.891   6.212   3.171  1.00 94.61           H  
ATOM   2221  CE2 PHE A 144      -2.241   7.911   1.853  1.00 94.61           C  
ATOM   2222  HE2 PHE A 144      -1.590   7.903   0.991  1.00 94.61           H  
ATOM   2223  CZ  PHE A 144      -3.247   6.939   1.968  1.00 94.61           C  
ATOM   2224  HZ  PHE A 144      -3.365   6.193   1.197  1.00 94.61           H  
ATOM   2225  N   TYR A 145      -4.707  11.688   2.739  1.00 95.84           N  
ATOM   2226  H   TYR A 145      -3.893  12.111   2.317  1.00 95.84           H  
ATOM   2227  CA  TYR A 145      -5.886  11.479   1.913  1.00 95.84           C  
ATOM   2228  HA  TYR A 145      -6.296  10.503   2.174  1.00 95.84           H  
ATOM   2229  C   TYR A 145      -5.533  11.397   0.441  1.00 95.84           C  
ATOM   2230  CB  TYR A 145      -6.965  12.535   2.198  1.00 95.84           C  
ATOM   2231  HB2 TYR A 145      -7.184  12.537   3.266  1.00 95.84           H  
ATOM   2232  HB3 TYR A 145      -7.883  12.234   1.694  1.00 95.84           H  
ATOM   2233  O   TYR A 145      -4.496  11.900  -0.001  1.00 95.84           O  
ATOM   2234  CG  TYR A 145      -6.621  13.946   1.769  1.00 95.84           C  
ATOM   2235  CD1 TYR A 145      -5.844  14.771   2.606  1.00 95.84           C  
ATOM   2236  HD1 TYR A 145      -5.476  14.387   3.546  1.00 95.84           H  
ATOM   2237  CD2 TYR A 145      -7.094  14.434   0.536  1.00 95.84           C  
ATOM   2238  HD2 TYR A 145      -7.687  13.798  -0.106  1.00 95.84           H  
ATOM   2239  CE1 TYR A 145      -5.537  16.086   2.208  1.00 95.84           C  
ATOM   2240  HE1 TYR A 145      -4.929  16.715   2.842  1.00 95.84           H  
ATOM   2241  CE2 TYR A 145      -6.796  15.750   0.140  1.00 95.84           C  
ATOM   2242  HE2 TYR A 145      -7.139  16.131  -0.811  1.00 95.84           H  
ATOM   2243  OH  TYR A 145      -5.693  17.829   0.559  1.00 95.84           O  
ATOM   2244  HH  TYR A 145      -4.951  18.188   1.051  1.00 95.84           H  
ATOM   2245  CZ  TYR A 145      -6.012  16.575   0.970  1.00 95.84           C  
ATOM   2246  N   LEU A 146      -6.413  10.745  -0.311  1.00 96.82           N  
ATOM   2247  H   LEU A 146      -7.253  10.391   0.124  1.00 96.82           H  
ATOM   2248  CA  LEU A 146      -6.356  10.748  -1.761  1.00 96.82           C  
ATOM   2249  HA  LEU A 146      -5.398  11.155  -2.083  1.00 96.82           H  
ATOM   2250  C   LEU A 146      -7.439  11.675  -2.297  1.00 96.82           C  
ATOM   2251  CB  LEU A 146      -6.461   9.320  -2.322  1.00 96.82           C  
ATOM   2252  HB2 LEU A 146      -6.324   9.371  -3.402  1.00 96.82           H  
ATOM   2253  HB3 LEU A 146      -7.467   8.945  -2.131  1.00 96.82           H  
ATOM   2254  O   LEU A 146      -8.538  11.766  -1.751  1.00 96.82           O  
ATOM   2255  CG  LEU A 146      -5.446   8.321  -1.735  1.00 96.82           C  
ATOM   2256  HG  LEU A 146      -5.669   8.159  -0.680  1.00 96.82           H  
ATOM   2257  CD1 LEU A 146      -5.575   6.982  -2.463  1.00 96.82           C  
ATOM   2258 HD11 LEU A 146      -6.600   6.620  -2.386  1.00 96.82           H  
ATOM   2259 HD12 LEU A 146      -4.901   6.251  -2.015  1.00 96.82           H  
ATOM   2260 HD13 LEU A 146      -5.318   7.102  -3.515  1.00 96.82           H  
ATOM   2261  CD2 LEU A 146      -3.995   8.792  -1.857  1.00 96.82           C  
ATOM   2262 HD21 LEU A 146      -3.327   8.030  -1.453  1.00 96.82           H  
ATOM   2263 HD22 LEU A 146      -3.848   9.697  -1.268  1.00 96.82           H  
ATOM   2264 HD23 LEU A 146      -3.749   8.996  -2.899  1.00 96.82           H  
ATOM   2265  N   GLU A 147      -7.143  12.352  -3.394  1.00 97.53           N  
ATOM   2266  H   GLU A 147      -6.196  12.310  -3.743  1.00 97.53           H  
ATOM   2267  CA  GLU A 147      -8.197  12.908  -4.235  1.00 97.53           C  
ATOM   2268  HA  GLU A 147      -8.964  13.359  -3.606  1.00 97.53           H  
ATOM   2269  C   GLU A 147      -8.879  11.797  -5.058  1.00 97.53           C  
ATOM   2270  CB  GLU A 147      -7.613  14.002  -5.119  1.00 97.53           C  
ATOM   2271  HB2 GLU A 147      -8.369  14.304  -5.843  1.00 97.53           H  
ATOM   2272  HB3 GLU A 147      -6.752  13.576  -5.634  1.00 97.53           H  
ATOM   2273  O   GLU A 147      -8.545  10.614  -4.959  1.00 97.53           O  
ATOM   2274  CG  GLU A 147      -7.175  15.265  -4.367  1.00 97.53           C  
ATOM   2275  HG2 GLU A 147      -6.449  14.991  -3.601  1.00 97.53           H  
ATOM   2276  HG3 GLU A 147      -8.043  15.707  -3.880  1.00 97.53           H  
ATOM   2277  CD  GLU A 147      -6.540  16.291  -5.317  1.00 97.53           C  
ATOM   2278  OE1 GLU A 147      -5.934  17.271  -4.842  1.00 97.53           O  
ATOM   2279  OE2 GLU A 147      -6.545  16.084  -6.551  1.00 97.53           O  
ATOM   2280  N   ASN A 148      -9.871  12.171  -5.863  1.00 97.11           N  
ATOM   2281  H   ASN A 148     -10.020  13.157  -6.020  1.00 97.11           H  
ATOM   2282  CA  ASN A 148     -10.659  11.225  -6.641  1.00 97.11           C  
ATOM   2283  HA  ASN A 148     -10.866  10.367  -6.001  1.00 97.11           H  
ATOM   2284  C   ASN A 148      -9.901  10.677  -7.875  1.00 97.11           C  
ATOM   2285  CB  ASN A 148     -12.014  11.891  -6.974  1.00 97.11           C  
ATOM   2286  HB2 ASN A 148     -12.710  11.130  -7.326  1.00 97.11           H  
ATOM   2287  HB3 ASN A 148     -12.436  12.319  -6.065  1.00 97.11           H  
ATOM   2288  O   ASN A 148      -8.752  11.019  -8.168  1.00 97.11           O  
ATOM   2289  CG  ASN A 148     -11.942  12.982  -8.034  1.00 97.11           C  
ATOM   2290  ND2 ASN A 148     -13.052  13.607  -8.339  1.00 97.11           N  
ATOM   2291 HD21 ASN A 148     -13.041  14.110  -9.215  1.00 97.11           H  
ATOM   2292 HD22 ASN A 148     -13.930  13.342  -7.916  1.00 97.11           H  
ATOM   2293  OD1 ASN A 148     -10.917  13.251  -8.633  1.00 97.11           O  
ATOM   2294  N   ARG A 149     -10.587   9.819  -8.637  1.00 97.63           N  
ATOM   2295  H   ARG A 149     -11.516   9.563  -8.334  1.00 97.63           H  
ATOM   2296  CA  ARG A 149     -10.067   9.205  -9.866  1.00 97.63           C  
ATOM   2297  HA  ARG A 149      -9.180   8.622  -9.616  1.00 97.63           H  
ATOM   2298  C   ARG A 149      -9.649  10.226 -10.932  1.00 97.63           C  
ATOM   2299  CB  ARG A 149     -11.147   8.265 -10.411  1.00 97.63           C  
ATOM   2300  HB2 ARG A 149     -11.496   7.618  -9.606  1.00 97.63           H  
ATOM   2301  HB3 ARG A 149     -11.989   8.856 -10.771  1.00 97.63           H  
ATOM   2302  O   ARG A 149      -8.651  10.001 -11.615  1.00 97.63           O  
ATOM   2303  CG  ARG A 149     -10.626   7.378 -11.544  1.00 97.63           C  
ATOM   2304  HG2 ARG A 149      -9.856   6.718 -11.144  1.00 97.63           H  
ATOM   2305  HG3 ARG A 149     -10.199   7.978 -12.347  1.00 97.63           H  
ATOM   2306  CD  ARG A 149     -11.783   6.557 -12.111  1.00 97.63           C  
ATOM   2307  HD2 ARG A 149     -12.420   7.212 -12.705  1.00 97.63           H  
ATOM   2308  HD3 ARG A 149     -12.365   6.148 -11.285  1.00 97.63           H  
ATOM   2309  NE  ARG A 149     -11.276   5.437 -12.904  1.00 97.63           N  
ATOM   2310  HE  ARG A 149     -10.521   4.930 -12.464  1.00 97.63           H  
ATOM   2311  NH1 ARG A 149     -12.907   5.297 -14.503  1.00 97.63           N  
ATOM   2312 HH11 ARG A 149     -13.323   4.807 -15.282  1.00 97.63           H  
ATOM   2313 HH12 ARG A 149     -13.305   6.151 -14.137  1.00 97.63           H  
ATOM   2314  NH2 ARG A 149     -11.314   3.728 -14.365  1.00 97.63           N  
ATOM   2315 HH21 ARG A 149     -11.744   3.199 -15.111  1.00 97.63           H  
ATOM   2316 HH22 ARG A 149     -10.726   3.237 -13.707  1.00 97.63           H  
ATOM   2317  CZ  ARG A 149     -11.831   4.836 -13.929  1.00 97.63           C  
ATOM   2318  N   ASP A 150     -10.363  11.345 -11.060  1.00 97.80           N  
ATOM   2319  H   ASP A 150     -11.147  11.494 -10.440  1.00 97.80           H  
ATOM   2320  CA  ASP A 150     -10.127  12.350 -12.110  1.00 97.80           C  
ATOM   2321  HA  ASP A 150     -10.146  11.855 -13.081  1.00 97.80           H  
ATOM   2322  C   ASP A 150      -8.767  13.039 -11.962  1.00 97.80           C  
ATOM   2323  CB  ASP A 150     -11.231  13.419 -12.098  1.00 97.80           C  
ATOM   2324  HB2 ASP A 150     -11.034  14.132 -12.900  1.00 97.80           H  
ATOM   2325  HB3 ASP A 150     -11.192  13.964 -11.155  1.00 97.80           H  
ATOM   2326  O   ASP A 150      -8.136  13.417 -12.950  1.00 97.80           O  
ATOM   2327  CG  ASP A 150     -12.634  12.849 -12.302  1.00 97.80           C  
ATOM   2328  OD1 ASP A 150     -12.762  11.865 -13.066  1.00 97.80           O  
ATOM   2329  OD2 ASP A 150     -13.557  13.391 -11.654  1.00 97.80           O  
ATOM   2330  N   THR A 151      -8.266  13.152 -10.729  1.00 98.01           N  
ATOM   2331  H   THR A 151      -8.836  12.871  -9.945  1.00 98.01           H  
ATOM   2332  CA  THR A 151      -6.920  13.671 -10.449  1.00 98.01           C  
ATOM   2333  HA  THR A 151      -6.606  14.269 -11.305  1.00 98.01           H  
ATOM   2334  C   THR A 151      -5.870  12.568 -10.316  1.00 98.01           C  
ATOM   2335  CB  THR A 151      -6.918  14.622  -9.254  1.00 98.01           C  
ATOM   2336  HB  THR A 151      -5.951  15.123  -9.214  1.00 98.01           H  
ATOM   2337  O   THR A 151      -4.741  12.822  -9.889  1.00 98.01           O  
ATOM   2338  CG2 THR A 151      -8.017  15.683  -9.363  1.00 98.01           C  
ATOM   2339 HG21 THR A 151      -8.995  15.229  -9.203  1.00 98.01           H  
ATOM   2340 HG22 THR A 151      -7.994  16.142 -10.351  1.00 98.01           H  
ATOM   2341 HG23 THR A 151      -7.870  16.459  -8.611  1.00 98.01           H  
ATOM   2342  OG1 THR A 151      -7.105  13.919  -8.068  1.00 98.01           O  
ATOM   2343  HG1 THR A 151      -7.008  14.593  -7.391  1.00 98.01           H  
ATOM   2344  N   ARG A 152      -6.220  11.344 -10.740  1.00 98.00           N  
ATOM   2345  H   ARG A 152      -7.160  11.242 -11.094  1.00 98.00           H  
ATOM   2346  CA  ARG A 152      -5.424  10.118 -10.612  1.00 98.00           C  
ATOM   2347  HA  ARG A 152      -6.067   9.290 -10.911  1.00 98.00           H  
ATOM   2348  C   ARG A 152      -5.044   9.827  -9.165  1.00 98.00           C  
ATOM   2349  CB  ARG A 152      -4.207  10.136 -11.552  1.00 98.00           C  
ATOM   2350  HB2 ARG A 152      -3.560  10.968 -11.276  1.00 98.00           H  
ATOM   2351  HB3 ARG A 152      -3.644   9.212 -11.416  1.00 98.00           H  
ATOM   2352  O   ARG A 152      -3.888   9.514  -8.886  1.00 98.00           O  
ATOM   2353  CG  ARG A 152      -4.578  10.257 -13.032  1.00 98.00           C  
ATOM   2354  HG2 ARG A 152      -4.944  11.262 -13.244  1.00 98.00           H  
ATOM   2355  HG3 ARG A 152      -5.366   9.541 -13.264  1.00 98.00           H  
ATOM   2356  CD  ARG A 152      -3.363   9.944 -13.916  1.00 98.00           C  
ATOM   2357  HD2 ARG A 152      -3.677   9.974 -14.960  1.00 98.00           H  
ATOM   2358  HD3 ARG A 152      -3.044   8.924 -13.705  1.00 98.00           H  
ATOM   2359  NE  ARG A 152      -2.222  10.850 -13.668  1.00 98.00           N  
ATOM   2360  HE  ARG A 152      -1.705  10.647 -12.824  1.00 98.00           H  
ATOM   2361  NH1 ARG A 152      -2.265  12.021 -15.638  1.00 98.00           N  
ATOM   2362 HH11 ARG A 152      -1.908  12.755 -16.233  1.00 98.00           H  
ATOM   2363 HH12 ARG A 152      -3.115  11.529 -15.873  1.00 98.00           H  
ATOM   2364  NH2 ARG A 152      -0.680  12.461 -14.141  1.00 98.00           N  
ATOM   2365 HH21 ARG A 152      -0.182  12.186 -13.306  1.00 98.00           H  
ATOM   2366 HH22 ARG A 152      -0.275  13.129 -14.781  1.00 98.00           H  
ATOM   2367  CZ  ARG A 152      -1.732  11.771 -14.476  1.00 98.00           C  
ATOM   2368  N   TYR A 153      -6.012   9.940  -8.256  1.00 98.37           N  
ATOM   2369  H   TYR A 153      -6.926  10.257  -8.544  1.00 98.37           H  
ATOM   2370  CA  TYR A 153      -5.832   9.625  -6.841  1.00 98.37           C  
ATOM   2371  HA  TYR A 153      -6.719   9.978  -6.314  1.00 98.37           H  
ATOM   2372  C   TYR A 153      -4.645  10.360  -6.219  1.00 98.37           C  
ATOM   2373  CB  TYR A 153      -5.757   8.107  -6.650  1.00 98.37           C  
ATOM   2374  HB2 TYR A 153      -5.606   7.900  -5.591  1.00 98.37           H  
ATOM   2375  HB3 TYR A 153      -4.896   7.707  -7.186  1.00 98.37           H  
ATOM   2376  O   TYR A 153      -3.781   9.746  -5.589  1.00 98.37           O  
ATOM   2377  CG  TYR A 153      -7.005   7.380  -7.082  1.00 98.37           C  
ATOM   2378  CD1 TYR A 153      -8.124   7.389  -6.233  1.00 98.37           C  
ATOM   2379  HD1 TYR A 153      -8.093   7.955  -5.313  1.00 98.37           H  
ATOM   2380  CD2 TYR A 153      -7.040   6.668  -8.296  1.00 98.37           C  
ATOM   2381  HD2 TYR A 153      -6.177   6.656  -8.945  1.00 98.37           H  
ATOM   2382  CE1 TYR A 153      -9.274   6.657  -6.574  1.00 98.37           C  
ATOM   2383  HE1 TYR A 153     -10.124   6.654  -5.908  1.00 98.37           H  
ATOM   2384  CE2 TYR A 153      -8.190   5.936  -8.642  1.00 98.37           C  
ATOM   2385  HE2 TYR A 153      -8.227   5.359  -9.554  1.00 98.37           H  
ATOM   2386  OH  TYR A 153     -10.413   5.215  -8.105  1.00 98.37           O  
ATOM   2387  HH  TYR A 153     -11.081   5.247  -7.415  1.00 98.37           H  
ATOM   2388  CZ  TYR A 153      -9.305   5.924  -7.778  1.00 98.37           C  
ATOM   2389  N   ARG A 154      -4.556  11.673  -6.457  1.00 98.07           N  
ATOM   2390  H   ARG A 154      -5.297  12.112  -6.984  1.00 98.07           H  
ATOM   2391  CA  ARG A 154      -3.442  12.497  -5.980  1.00 98.07           C  
ATOM   2392  HA  ARG A 154      -2.531  12.152  -6.468  1.00 98.07           H  
ATOM   2393  C   ARG A 154      -3.242  12.333  -4.472  1.00 98.07           C  
ATOM   2394  CB  ARG A 154      -3.697  13.958  -6.362  1.00 98.07           C  
ATOM   2395  HB2 ARG A 154      -4.624  14.291  -5.897  1.00 98.07           H  
ATOM   2396  HB3 ARG A 154      -3.803  14.029  -7.444  1.00 98.07           H  
ATOM   2397  O   ARG A 154      -4.198  12.468  -3.712  1.00 98.07           O  
ATOM   2398  CG  ARG A 154      -2.562  14.873  -5.892  1.00 98.07           C  
ATOM   2399  HG2 ARG A 154      -2.475  14.826  -4.806  1.00 98.07           H  
ATOM   2400  HG3 ARG A 154      -1.620  14.551  -6.336  1.00 98.07           H  
ATOM   2401  CD  ARG A 154      -2.830  16.327  -6.263  1.00 98.07           C  
ATOM   2402  HD2 ARG A 154      -2.091  16.934  -5.741  1.00 98.07           H  
ATOM   2403  HD3 ARG A 154      -3.812  16.617  -5.889  1.00 98.07           H  
ATOM   2404  NE  ARG A 154      -2.694  16.565  -7.709  1.00 98.07           N  
ATOM   2405  HE  ARG A 154      -1.782  16.359  -8.092  1.00 98.07           H  
ATOM   2406  NH1 ARG A 154      -4.764  17.525  -8.071  1.00 98.07           N  
ATOM   2407 HH11 ARG A 154      -5.467  17.920  -8.679  1.00 98.07           H  
ATOM   2408 HH12 ARG A 154      -5.108  17.194  -7.181  1.00 98.07           H  
ATOM   2409  NH2 ARG A 154      -3.315  17.348  -9.746  1.00 98.07           N  
ATOM   2410 HH21 ARG A 154      -4.019  17.775 -10.331  1.00 98.07           H  
ATOM   2411 HH22 ARG A 154      -2.421  17.047 -10.108  1.00 98.07           H  
ATOM   2412  CZ  ARG A 154      -3.592  17.141  -8.488  1.00 98.07           C  
ATOM   2413  N   LEU A 155      -2.000  12.066  -4.069  1.00 97.36           N  
ATOM   2414  H   LEU A 155      -1.275  12.000  -4.769  1.00 97.36           H  
ATOM   2415  CA  LEU A 155      -1.614  11.888  -2.672  1.00 97.36           C  
ATOM   2416  HA  LEU A 155      -2.366  11.275  -2.177  1.00 97.36           H  
ATOM   2417  C   LEU A 155      -1.524  13.226  -1.951  1.00 97.36           C  
ATOM   2418  CB  LEU A 155      -0.255  11.168  -2.612  1.00 97.36           C  
ATOM   2419  HB2 LEU A 155      -0.374  10.189  -3.075  1.00 97.36           H  
ATOM   2420  HB3 LEU A 155       0.468  11.739  -3.194  1.00 97.36           H  
ATOM   2421  O   LEU A 155      -0.859  14.142  -2.434  1.00 97.36           O  
ATOM   2422  CG  LEU A 155       0.317  10.940  -1.202  1.00 97.36           C  
ATOM   2423  HG  LEU A 155       0.401  11.887  -0.669  1.00 97.36           H  
ATOM   2424  CD1 LEU A 155      -0.564   9.981  -0.404  1.00 97.36           C  
ATOM   2425 HD11 LEU A 155      -0.755   9.080  -0.988  1.00 97.36           H  
ATOM   2426 HD12 LEU A 155      -1.511  10.458  -0.153  1.00 97.36           H  
ATOM   2427 HD13 LEU A 155      -0.060   9.699   0.520  1.00 97.36           H  
ATOM   2428  CD2 LEU A 155       1.715  10.334  -1.301  1.00 97.36           C  
ATOM   2429 HD21 LEU A 155       1.668   9.356  -1.780  1.00 97.36           H  
ATOM   2430 HD22 LEU A 155       2.138  10.233  -0.301  1.00 97.36           H  
ATOM   2431 HD23 LEU A 155       2.358  10.992  -1.886  1.00 97.36           H  
ATOM   2432  N   HIS A 156      -2.078  13.281  -0.747  1.00 96.14           N  
ATOM   2433  H   HIS A 156      -2.707  12.545  -0.460  1.00 96.14           H  
ATOM   2434  CA  HIS A 156      -1.825  14.344   0.214  1.00 96.14           C  
ATOM   2435  HA  HIS A 156      -1.059  15.016  -0.173  1.00 96.14           H  
ATOM   2436  C   HIS A 156      -1.353  13.759   1.535  1.00 96.14           C  
ATOM   2437  CB  HIS A 156      -3.081  15.175   0.397  1.00 96.14           C  
ATOM   2438  HB2 HIS A 156      -3.917  14.512   0.622  1.00 96.14           H  
ATOM   2439  HB3 HIS A 156      -2.933  15.857   1.233  1.00 96.14           H  
ATOM   2440  O   HIS A 156      -2.029  12.904   2.103  1.00 96.14           O  
ATOM   2441  CG  HIS A 156      -3.402  15.986  -0.824  1.00 96.14           C  
ATOM   2442  CD2 HIS A 156      -4.227  15.604  -1.839  1.00 96.14           C  
ATOM   2443  HD2 HIS A 156      -4.758  14.667  -1.909  1.00 96.14           H  
ATOM   2444  ND1 HIS A 156      -2.924  17.275  -1.070  1.00 96.14           N  
ATOM   2445  CE1 HIS A 156      -3.489  17.644  -2.229  1.00 96.14           C  
ATOM   2446  HE1 HIS A 156      -3.352  18.605  -2.702  1.00 96.14           H  
ATOM   2447  NE2 HIS A 156      -4.279  16.671  -2.706  1.00 96.14           N  
ATOM   2448  HE2 HIS A 156      -4.890  16.782  -3.503  1.00 96.14           H  
ATOM   2449  N   VAL A 157      -0.206  14.228   2.024  1.00 95.31           N  
ATOM   2450  H   VAL A 157       0.291  14.919   1.480  1.00 95.31           H  
ATOM   2451  CA  VAL A 157       0.368  13.839   3.317  1.00 95.31           C  
ATOM   2452  HA  VAL A 157      -0.435  13.403   3.911  1.00 95.31           H  
ATOM   2453  C   VAL A 157       0.898  15.048   4.082  1.00 95.31           C  
ATOM   2454  CB  VAL A 157       1.456  12.755   3.199  1.00 95.31           C  
ATOM   2455  HB  VAL A 157       1.919  12.644   4.179  1.00 95.31           H  
ATOM   2456  O   VAL A 157       1.528  15.936   3.506  1.00 95.31           O  
ATOM   2457  CG1 VAL A 157       0.839  11.404   2.842  1.00 95.31           C  
ATOM   2458 HG11 VAL A 157       1.617  10.642   2.793  1.00 95.31           H  
ATOM   2459 HG12 VAL A 157       0.329  11.473   1.881  1.00 95.31           H  
ATOM   2460 HG13 VAL A 157       0.125  11.128   3.618  1.00 95.31           H  
ATOM   2461  CG2 VAL A 157       2.566  13.088   2.196  1.00 95.31           C  
ATOM   2462 HG21 VAL A 157       2.162  13.145   1.186  1.00 95.31           H  
ATOM   2463 HG22 VAL A 157       3.332  12.313   2.231  1.00 95.31           H  
ATOM   2464 HG23 VAL A 157       3.032  14.037   2.462  1.00 95.31           H  
ATOM   2465  N   SER A 158       0.653  15.095   5.392  1.00 94.57           N  
ATOM   2466  H   SER A 158       0.056  14.386   5.793  1.00 94.57           H  
ATOM   2467  CA  SER A 158       1.255  16.078   6.298  1.00 94.57           C  
ATOM   2468  HA  SER A 158       2.297  16.204   6.001  1.00 94.57           H  
ATOM   2469  C   SER A 158       1.258  15.602   7.756  1.00 94.57           C  
ATOM   2470  CB  SER A 158       0.568  17.445   6.146  1.00 94.57           C  
ATOM   2471  HB2 SER A 158       1.182  18.207   6.627  1.00 94.57           H  
ATOM   2472  HB3 SER A 158       0.494  17.696   5.088  1.00 94.57           H  
ATOM   2473  O   SER A 158       0.708  14.552   8.094  1.00 94.57           O  
ATOM   2474  OG  SER A 158      -0.721  17.478   6.721  1.00 94.57           O  
ATOM   2475  HG  SER A 158      -1.237  18.143   6.261  1.00 94.57           H  
ATOM   2476  N   GLY A 159       1.926  16.363   8.630  1.00 95.64           N  
ATOM   2477  H   GLY A 159       2.350  17.219   8.300  1.00 95.64           H  
ATOM   2478  CA  GLY A 159       2.005  16.050  10.060  1.00 95.64           C  
ATOM   2479  HA2 GLY A 159       0.999  15.879  10.445  1.00 95.64           H  
ATOM   2480  HA3 GLY A 159       2.434  16.900  10.591  1.00 95.64           H  
ATOM   2481  C   GLY A 159       2.857  14.820  10.370  1.00 95.64           C  
ATOM   2482  O   GLY A 159       2.481  14.002  11.207  1.00 95.64           O  
ATOM   2483  N   TYR A 160       3.984  14.674   9.668  1.00 94.34           N  
ATOM   2484  H   TYR A 160       4.223  15.369   8.976  1.00 94.34           H  
ATOM   2485  CA  TYR A 160       4.927  13.580   9.879  1.00 94.34           C  
ATOM   2486  HA  TYR A 160       4.410  12.641   9.684  1.00 94.34           H  
ATOM   2487  C   TYR A 160       5.474  13.554  11.314  1.00 94.34           C  
ATOM   2488  CB  TYR A 160       6.086  13.680   8.876  1.00 94.34           C  
ATOM   2489  HB2 TYR A 160       6.470  14.700   8.876  1.00 94.34           H  
ATOM   2490  HB3 TYR A 160       5.712  13.475   7.873  1.00 94.34           H  
ATOM   2491  O   TYR A 160       5.898  14.574  11.865  1.00 94.34           O  
ATOM   2492  CG  TYR A 160       7.236  12.736   9.187  1.00 94.34           C  
ATOM   2493  CD1 TYR A 160       8.293  13.178  10.007  1.00 94.34           C  
ATOM   2494  HD1 TYR A 160       8.289  14.193  10.375  1.00 94.34           H  
ATOM   2495  CD2 TYR A 160       7.237  11.417   8.696  1.00 94.34           C  
ATOM   2496  HD2 TYR A 160       6.435  11.080   8.056  1.00 94.34           H  
ATOM   2497  CE1 TYR A 160       9.337  12.301  10.355  1.00 94.34           C  
ATOM   2498  HE1 TYR A 160      10.137  12.644  10.995  1.00 94.34           H  
ATOM   2499  CE2 TYR A 160       8.302  10.549   9.008  1.00 94.34           C  
ATOM   2500  HE2 TYR A 160       8.342   9.558   8.582  1.00 94.34           H  
ATOM   2501  OH  TYR A 160      10.332  10.127  10.222  1.00 94.34           O  
ATOM   2502  HH  TYR A 160      10.906  10.527  10.879  1.00 94.34           H  
ATOM   2503  CZ  TYR A 160       9.341  10.982   9.855  1.00 94.34           C  
ATOM   2504  N   ARG A 161       5.555  12.351  11.882  1.00 95.06           N  
ATOM   2505  H   ARG A 161       5.097  11.594  11.394  1.00 95.06           H  
ATOM   2506  CA  ARG A 161       6.352  12.012  13.067  1.00 95.06           C  
ATOM   2507  HA  ARG A 161       7.248  12.633  13.062  1.00 95.06           H  
ATOM   2508  C   ARG A 161       6.789  10.552  12.994  1.00 95.06           C  
ATOM   2509  CB  ARG A 161       5.544  12.312  14.344  1.00 95.06           C  
ATOM   2510  HB2 ARG A 161       5.294  13.373  14.355  1.00 95.06           H  
ATOM   2511  HB3 ARG A 161       6.169  12.106  15.213  1.00 95.06           H  
ATOM   2512  O   ARG A 161       6.071   9.729  12.443  1.00 95.06           O  
ATOM   2513  CG  ARG A 161       4.246  11.493  14.456  1.00 95.06           C  
ATOM   2514  HG2 ARG A 161       3.632  11.655  13.570  1.00 95.06           H  
ATOM   2515  HG3 ARG A 161       4.493  10.434  14.529  1.00 95.06           H  
ATOM   2516  CD  ARG A 161       3.432  11.891  15.691  1.00 95.06           C  
ATOM   2517  HD2 ARG A 161       3.159  12.942  15.598  1.00 95.06           H  
ATOM   2518  HD3 ARG A 161       4.051  11.782  16.582  1.00 95.06           H  
ATOM   2519  NE  ARG A 161       2.196  11.088  15.796  1.00 95.06           N  
ATOM   2520  HE  ARG A 161       1.492  11.275  15.096  1.00 95.06           H  
ATOM   2521  NH1 ARG A 161       2.739   9.771  17.607  1.00 95.06           N  
ATOM   2522 HH11 ARG A 161       3.637  10.230  17.668  1.00 95.06           H  
ATOM   2523 HH12 ARG A 161       2.482   9.029  18.242  1.00 95.06           H  
ATOM   2524  NH2 ARG A 161       0.766   9.508  16.608  1.00 95.06           N  
ATOM   2525 HH21 ARG A 161       0.097   9.719  15.881  1.00 95.06           H  
ATOM   2526 HH22 ARG A 161       0.545   8.744  17.231  1.00 95.06           H  
ATOM   2527  CZ  ARG A 161       1.909  10.132  16.667  1.00 95.06           C  
ATOM   2528  N   GLY A 162       7.919  10.192  13.593  1.00 93.42           N  
ATOM   2529  H   GLY A 162       8.529  10.900  13.977  1.00 93.42           H  
ATOM   2530  CA  GLY A 162       8.349   8.793  13.667  1.00 93.42           C  
ATOM   2531  HA2 GLY A 162       7.979   8.342  14.587  1.00 93.42           H  
ATOM   2532  HA3 GLY A 162       7.934   8.230  12.831  1.00 93.42           H  
ATOM   2533  C   GLY A 162       9.857   8.615  13.610  1.00 93.42           C  
ATOM   2534  O   GLY A 162      10.619   9.572  13.726  1.00 93.42           O  
ATOM   2535  N   THR A 163      10.274   7.366  13.438  1.00 91.57           N  
ATOM   2536  H   THR A 163       9.575   6.661  13.252  1.00 91.57           H  
ATOM   2537  CA  THR A 163      11.675   6.937  13.431  1.00 91.57           C  
ATOM   2538  HA  THR A 163      12.273   7.692  13.942  1.00 91.57           H  
ATOM   2539  C   THR A 163      12.284   6.822  12.027  1.00 91.57           C  
ATOM   2540  CB  THR A 163      11.838   5.622  14.218  1.00 91.57           C  
ATOM   2541  HB  THR A 163      12.860   5.260  14.110  1.00 91.57           H  
ATOM   2542  O   THR A 163      13.500   6.683  11.927  1.00 91.57           O  
ATOM   2543  CG2 THR A 163      11.536   5.810  15.706  1.00 91.57           C  
ATOM   2544 HG21 THR A 163      10.486   6.060  15.856  1.00 91.57           H  
ATOM   2545 HG22 THR A 163      12.155   6.612  16.108  1.00 91.57           H  
ATOM   2546 HG23 THR A 163      11.766   4.889  16.242  1.00 91.57           H  
ATOM   2547  OG1 THR A 163      10.934   4.629  13.788  1.00 91.57           O  
ATOM   2548  HG1 THR A 163      10.115   4.780  14.265  1.00 91.57           H  
ATOM   2549  N   ILE A 164      11.492   6.909  10.947  1.00 88.15           N  
ATOM   2550  H   ILE A 164      10.502   7.042  11.098  1.00 88.15           H  
ATOM   2551  CA  ILE A 164      11.909   6.474   9.595  1.00 88.15           C  
ATOM   2552  HA  ILE A 164      12.846   5.930   9.712  1.00 88.15           H  
ATOM   2553  C   ILE A 164      12.243   7.536   8.534  1.00 88.15           C  
ATOM   2554  CB  ILE A 164      10.915   5.452   8.971  1.00 88.15           C  
ATOM   2555  HB  ILE A 164      11.327   5.087   8.031  1.00 88.15           H  
ATOM   2556  O   ILE A 164      12.088   7.203   7.392  1.00 88.15           O  
ATOM   2557  CG1 ILE A 164       9.536   6.055   8.673  1.00 88.15           C  
ATOM   2558 HG12 ILE A 164       9.648   7.045   8.232  1.00 88.15           H  
ATOM   2559 HG13 ILE A 164       9.013   6.155   9.624  1.00 88.15           H  
ATOM   2560  CG2 ILE A 164      10.813   4.214   9.840  1.00 88.15           C  
ATOM   2561 HG21 ILE A 164      10.050   3.533   9.464  1.00 88.15           H  
ATOM   2562 HG22 ILE A 164      10.561   4.494  10.863  1.00 88.15           H  
ATOM   2563 HG23 ILE A 164      11.789   3.731   9.804  1.00 88.15           H  
ATOM   2564  CD1 ILE A 164       8.694   5.216   7.703  1.00 88.15           C  
ATOM   2565 HD11 ILE A 164       7.832   5.789   7.363  1.00 88.15           H  
ATOM   2566 HD12 ILE A 164       8.346   4.301   8.184  1.00 88.15           H  
ATOM   2567 HD13 ILE A 164       9.288   4.968   6.824  1.00 88.15           H  
ATOM   2568  N   LEU A 165      12.726   8.754   8.741  1.00 88.45           N  
ATOM   2569  H   LEU A 165      12.871   9.046   9.697  1.00 88.45           H  
ATOM   2570  CA  LEU A 165      12.851   9.761   7.642  1.00 88.45           C  
ATOM   2571  HA  LEU A 165      13.165  10.689   8.120  1.00 88.45           H  
ATOM   2572  C   LEU A 165      11.530  10.096   6.896  1.00 88.45           C  
ATOM   2573  CB  LEU A 165      13.940   9.416   6.589  1.00 88.45           C  
ATOM   2574  HB2 LEU A 165      13.604   8.564   5.997  1.00 88.45           H  
ATOM   2575  HB3 LEU A 165      14.012  10.257   5.900  1.00 88.45           H  
ATOM   2576  O   LEU A 165      10.778   9.252   6.408  1.00 88.45           O  
ATOM   2577  CG  LEU A 165      15.353   9.109   7.096  1.00 88.45           C  
ATOM   2578  HG  LEU A 165      15.323   8.268   7.789  1.00 88.45           H  
ATOM   2579  CD1 LEU A 165      16.240   8.738   5.909  1.00 88.45           C  
ATOM   2580 HD11 LEU A 165      17.253   8.532   6.255  1.00 88.45           H  
ATOM   2581 HD12 LEU A 165      16.255   9.568   5.202  1.00 88.45           H  
ATOM   2582 HD13 LEU A 165      15.839   7.855   5.412  1.00 88.45           H  
ATOM   2583  CD2 LEU A 165      15.975  10.317   7.796  1.00 88.45           C  
ATOM   2584 HD21 LEU A 165      15.401  10.570   8.687  1.00 88.45           H  
ATOM   2585 HD22 LEU A 165      16.997  10.079   8.093  1.00 88.45           H  
ATOM   2586 HD23 LEU A 165      15.995  11.165   7.111  1.00 88.45           H  
ATOM   2587  N   ASP A 166      11.275  11.388   6.728  1.00 91.58           N  
ATOM   2588  H   ASP A 166      11.945  12.068   7.057  1.00 91.58           H  
ATOM   2589  CA  ASP A 166      10.070  11.899   6.066  1.00 91.58           C  
ATOM   2590  HA  ASP A 166       9.235  11.241   6.305  1.00 91.58           H  
ATOM   2591  C   ASP A 166      10.203  11.921   4.532  1.00 91.58           C  
ATOM   2592  CB  ASP A 166       9.743  13.276   6.647  1.00 91.58           C  
ATOM   2593  HB2 ASP A 166      10.531  13.979   6.375  1.00 91.58           H  
ATOM   2594  HB3 ASP A 166       9.727  13.210   7.734  1.00 91.58           H  
ATOM   2595  O   ASP A 166      10.245  12.977   3.902  1.00 91.58           O  
ATOM   2596  CG  ASP A 166       8.396  13.814   6.163  1.00 91.58           C  
ATOM   2597  OD1 ASP A 166       7.615  13.067   5.525  1.00 91.58           O  
ATOM   2598  OD2 ASP A 166       8.117  14.998   6.429  1.00 91.58           O  
ATOM   2599  N   GLU A 167      10.318  10.745   3.920  1.00 89.84           N  
ATOM   2600  H   GLU A 167      10.371   9.921   4.502  1.00 89.84           H  
ATOM   2601  CA  GLU A 167      10.594  10.626   2.482  1.00 89.84           C  
ATOM   2602  HA  GLU A 167      11.112  11.520   2.137  1.00 89.84           H  
ATOM   2603  C   GLU A 167       9.319  10.532   1.629  1.00 89.84           C  
ATOM   2604  CB  GLU A 167      11.535   9.439   2.249  1.00 89.84           C  
ATOM   2605  HB2 GLU A 167      11.676   9.280   1.179  1.00 89.84           H  
ATOM   2606  HB3 GLU A 167      11.076   8.544   2.668  1.00 89.84           H  
ATOM   2607  O   GLU A 167       9.348  10.853   0.441  1.00 89.84           O  
ATOM   2608  CG  GLU A 167      12.905   9.637   2.912  1.00 89.84           C  
ATOM   2609  HG2 GLU A 167      12.757   9.805   3.979  1.00 89.84           H  
ATOM   2610  HG3 GLU A 167      13.464   8.705   2.830  1.00 89.84           H  
ATOM   2611  CD  GLU A 167      13.720  10.800   2.319  1.00 89.84           C  
ATOM   2612  OE1 GLU A 167      14.587  11.332   3.047  1.00 89.84           O  
ATOM   2613  OE2 GLU A 167      13.524  11.156   1.136  1.00 89.84           O  
ATOM   2614  N   LEU A 168       8.171  10.157   2.210  1.00 91.70           N  
ATOM   2615  H   LEU A 168       8.180   9.933   3.195  1.00 91.70           H  
ATOM   2616  CA  LEU A 168       6.888  10.166   1.489  1.00 91.70           C  
ATOM   2617  HA  LEU A 168       7.053   9.711   0.512  1.00 91.70           H  
ATOM   2618  C   LEU A 168       6.389  11.593   1.227  1.00 91.70           C  
ATOM   2619  CB  LEU A 168       5.861   9.314   2.247  1.00 91.70           C  
ATOM   2620  HB2 LEU A 168       6.282   8.313   2.343  1.00 91.70           H  
ATOM   2621  HB3 LEU A 168       5.719   9.732   3.243  1.00 91.70           H  
ATOM   2622  O   LEU A 168       5.677  11.821   0.250  1.00 91.70           O  
ATOM   2623  CG  LEU A 168       4.473   9.173   1.600  1.00 91.70           C  
ATOM   2624  HG  LEU A 168       4.046  10.152   1.384  1.00 91.70           H  
ATOM   2625  CD1 LEU A 168       4.570   8.354   0.316  1.00 91.70           C  
ATOM   2626 HD11 LEU A 168       5.174   8.884  -0.420  1.00 91.70           H  
ATOM   2627 HD12 LEU A 168       5.039   7.396   0.539  1.00 91.70           H  
ATOM   2628 HD13 LEU A 168       3.575   8.190  -0.098  1.00 91.70           H  
ATOM   2629  CD2 LEU A 168       3.531   8.442   2.557  1.00 91.70           C  
ATOM   2630 HD21 LEU A 168       3.919   7.449   2.783  1.00 91.70           H  
ATOM   2631 HD22 LEU A 168       2.544   8.349   2.103  1.00 91.70           H  
ATOM   2632 HD23 LEU A 168       3.433   9.011   3.482  1.00 91.70           H  
ATOM   2633  N   SER A 169       6.823  12.580   2.017  1.00 92.08           N  
ATOM   2634  H   SER A 169       7.379  12.353   2.829  1.00 92.08           H  
ATOM   2635  CA  SER A 169       6.536  13.993   1.742  1.00 92.08           C  
ATOM   2636  HA  SER A 169       5.454  14.127   1.723  1.00 92.08           H  
ATOM   2637  C   SER A 169       7.072  14.458   0.382  1.00 92.08           C  
ATOM   2638  CB  SER A 169       7.094  14.879   2.856  1.00 92.08           C  
ATOM   2639  HB2 SER A 169       8.122  14.599   3.087  1.00 92.08           H  
ATOM   2640  HB3 SER A 169       7.069  15.921   2.537  1.00 92.08           H  
ATOM   2641  O   SER A 169       6.499  15.368  -0.216  1.00 92.08           O  
ATOM   2642  OG  SER A 169       6.278  14.742   3.997  1.00 92.08           O  
ATOM   2643  HG  SER A 169       6.794  14.295   4.672  1.00 92.08           H  
ATOM   2644  N   CYS A 170       8.104  13.812  -0.178  1.00 90.21           N  
ATOM   2645  H   CYS A 170       8.549  13.062   0.331  1.00 90.21           H  
ATOM   2646  CA  CYS A 170       8.565  14.084  -1.546  1.00 90.21           C  
ATOM   2647  HA  CYS A 170       8.726  15.156  -1.655  1.00 90.21           H  
ATOM   2648  C   CYS A 170       7.546  13.679  -2.625  1.00 90.21           C  
ATOM   2649  CB  CYS A 170       9.891  13.353  -1.788  1.00 90.21           C  
ATOM   2650  HB2 CYS A 170       9.786  12.296  -1.544  1.00 90.21           H  
ATOM   2651  HB3 CYS A 170      10.168  13.439  -2.839  1.00 90.21           H  
ATOM   2652  O   CYS A 170       7.601  14.197  -3.742  1.00 90.21           O  
ATOM   2653  SG  CYS A 170      11.206  14.082  -0.776  1.00 90.21           S  
ATOM   2654  HG  CYS A 170      11.061  15.346  -1.183  1.00 90.21           H  
ATOM   2655  N   ASN A 171       6.632  12.765  -2.299  1.00 92.69           N  
ATOM   2656  H   ASN A 171       6.659  12.381  -1.366  1.00 92.69           H  
ATOM   2657  CA  ASN A 171       5.545  12.300  -3.157  1.00 92.69           C  
ATOM   2658  HA  ASN A 171       5.817  12.447  -4.202  1.00 92.69           H  
ATOM   2659  C   ASN A 171       4.238  13.076  -2.915  1.00 92.69           C  
ATOM   2660  CB  ASN A 171       5.357  10.795  -2.910  1.00 92.69           C  
ATOM   2661  HB2 ASN A 171       4.994  10.636  -1.894  1.00 92.69           H  
ATOM   2662  HB3 ASN A 171       4.595  10.412  -3.589  1.00 92.69           H  
ATOM   2663  O   ASN A 171       3.256  12.858  -3.625  1.00 92.69           O  
ATOM   2664  CG  ASN A 171       6.635   9.998  -3.094  1.00 92.69           C  
ATOM   2665  ND2 ASN A 171       7.005   9.679  -4.305  1.00 92.69           N  
ATOM   2666 HD21 ASN A 171       7.800   9.058  -4.356  1.00 92.69           H  
ATOM   2667 HD22 ASN A 171       6.348   9.825  -5.057  1.00 92.69           H  
ATOM   2668  OD1 ASN A 171       7.334   9.644  -2.161  1.00 92.69           O  
ATOM   2669  N   ASN A 172       4.206  13.978  -1.929  1.00 94.45           N  
ATOM   2670  H   ASN A 172       5.041  14.131  -1.381  1.00 94.45           H  
ATOM   2671  CA  ASN A 172       3.037  14.798  -1.635  1.00 94.45           C  
ATOM   2672  HA  ASN A 172       2.218  14.132  -1.363  1.00 94.45           H  
ATOM   2673  C   ASN A 172       2.609  15.611  -2.870  1.00 94.45           C  
ATOM   2674  CB  ASN A 172       3.357  15.712  -0.441  1.00 94.45           C  
ATOM   2675  HB2 ASN A 172       3.776  15.123   0.375  1.00 94.45           H  
ATOM   2676  HB3 ASN A 172       4.095  16.455  -0.745  1.00 94.45           H  
ATOM   2677  O   ASN A 172       3.449  16.122  -3.614  1.00 94.45           O  
ATOM   2678  CG  ASN A 172       2.124  16.413   0.089  1.00 94.45           C  
ATOM   2679  ND2 ASN A 172       2.247  17.606   0.610  1.00 94.45           N  
ATOM   2680 HD21 ASN A 172       1.412  17.969   1.048  1.00 94.45           H  
ATOM   2681 HD22 ASN A 172       3.166  17.998   0.758  1.00 94.45           H  
ATOM   2682  OD1 ASN A 172       1.029  15.891   0.046  1.00 94.45           O  
ATOM   2683  N   ASN A 173       1.299  15.752  -3.071  1.00 96.15           N  
ATOM   2684  H   ASN A 173       0.671  15.301  -2.422  1.00 96.15           H  
ATOM   2685  CA  ASN A 173       0.662  16.427  -4.203  1.00 96.15           C  
ATOM   2686  HA  ASN A 173      -0.411  16.357  -4.024  1.00 96.15           H  
ATOM   2687  C   ASN A 173       0.893  15.755  -5.578  1.00 96.15           C  
ATOM   2688  CB  ASN A 173       1.036  17.920  -4.138  1.00 96.15           C  
ATOM   2689  HB2 ASN A 173       0.926  18.271  -3.112  1.00 96.15           H  
ATOM   2690  HB3 ASN A 173       2.078  18.047  -4.431  1.00 96.15           H  
ATOM   2691  O   ASN A 173       0.549  16.332  -6.616  1.00 96.15           O  
ATOM   2692  CG  ASN A 173       0.171  18.812  -5.000  1.00 96.15           C  
ATOM   2693  ND2 ASN A 173       0.764  19.642  -5.825  1.00 96.15           N  
ATOM   2694 HD21 ASN A 173       0.149  20.237  -6.361  1.00 96.15           H  
ATOM   2695 HD22 ASN A 173       1.771  19.635  -5.907  1.00 96.15           H  
ATOM   2696  OD1 ASN A 173      -1.042  18.822  -4.925  1.00 96.15           O  
ATOM   2697  N   MET A 174       1.457  14.542  -5.624  1.00 96.19           N  
ATOM   2698  H   MET A 174       1.731  14.093  -4.762  1.00 96.19           H  
ATOM   2699  CA  MET A 174       1.680  13.821  -6.881  1.00 96.19           C  
ATOM   2700  HA  MET A 174       1.799  14.567  -7.666  1.00 96.19           H  
ATOM   2701  C   MET A 174       0.501  12.912  -7.247  1.00 96.19           C  
ATOM   2702  CB  MET A 174       2.974  13.007  -6.850  1.00 96.19           C  
ATOM   2703  HB2 MET A 174       3.070  12.462  -7.789  1.00 96.19           H  
ATOM   2704  HB3 MET A 174       2.930  12.272  -6.046  1.00 96.19           H  
ATOM   2705  O   MET A 174      -0.091  12.290  -6.363  1.00 96.19           O  
ATOM   2706  CG  MET A 174       4.214  13.881  -6.675  1.00 96.19           C  
ATOM   2707  HG2 MET A 174       4.179  14.377  -5.705  1.00 96.19           H  
ATOM   2708  HG3 MET A 174       5.061  13.194  -6.667  1.00 96.19           H  
ATOM   2709  SD  MET A 174       4.494  15.115  -7.983  1.00 96.19           S  
ATOM   2710  CE  MET A 174       4.169  16.641  -7.063  1.00 96.19           C  
ATOM   2711  HE1 MET A 174       4.810  16.679  -6.182  1.00 96.19           H  
ATOM   2712  HE2 MET A 174       4.375  17.501  -7.700  1.00 96.19           H  
ATOM   2713  HE3 MET A 174       3.127  16.666  -6.745  1.00 96.19           H  
ATOM   2714  N   PRO A 175       0.150  12.805  -8.543  1.00 97.63           N  
ATOM   2715  CA  PRO A 175      -0.804  11.812  -9.027  1.00 97.63           C  
ATOM   2716  HA  PRO A 175      -1.717  11.827  -8.432  1.00 97.63           H  
ATOM   2717  C   PRO A 175      -0.203  10.401  -8.991  1.00 97.63           C  
ATOM   2718  CB  PRO A 175      -1.127  12.242 -10.456  1.00 97.63           C  
ATOM   2719  HB2 PRO A 175      -1.378  11.387 -11.083  1.00 97.63           H  
ATOM   2720  HB3 PRO A 175      -1.939  12.970 -10.444  1.00 97.63           H  
ATOM   2721  O   PRO A 175       1.012  10.233  -9.100  1.00 97.63           O  
ATOM   2722  CG  PRO A 175       0.164  12.911 -10.925  1.00 97.63           C  
ATOM   2723  HG2 PRO A 175      -0.025  13.660 -11.694  1.00 97.63           H  
ATOM   2724  HG3 PRO A 175       0.860  12.152 -11.284  1.00 97.63           H  
ATOM   2725  CD  PRO A 175       0.722  13.550  -9.658  1.00 97.63           C  
ATOM   2726  HD2 PRO A 175       0.405  14.591  -9.597  1.00 97.63           H  
ATOM   2727  HD3 PRO A 175       1.810  13.484  -9.662  1.00 97.63           H  
ATOM   2728  N   PHE A 176      -1.055   9.382  -8.892  1.00 98.38           N  
ATOM   2729  H   PHE A 176      -2.045   9.561  -8.810  1.00 98.38           H  
ATOM   2730  CA  PHE A 176      -0.636   7.993  -9.050  1.00 98.38           C  
ATOM   2731  HA  PHE A 176       0.270   7.844  -8.463  1.00 98.38           H  
ATOM   2732  C   PHE A 176      -0.311   7.694 -10.522  1.00 98.38           C  
ATOM   2733  CB  PHE A 176      -1.715   7.052  -8.496  1.00 98.38           C  
ATOM   2734  HB2 PHE A 176      -2.165   7.511  -7.615  1.00 98.38           H  
ATOM   2735  HB3 PHE A 176      -2.511   6.932  -9.232  1.00 98.38           H  
ATOM   2736  O   PHE A 176      -0.977   8.204 -11.432  1.00 98.38           O  
ATOM   2737  CG  PHE A 176      -1.187   5.692  -8.082  1.00 98.38           C  
ATOM   2738  CD1 PHE A 176      -1.229   4.588  -8.952  1.00 98.38           C  
ATOM   2739  HD1 PHE A 176      -1.633   4.695  -9.948  1.00 98.38           H  
ATOM   2740  CD2 PHE A 176      -0.654   5.530  -6.794  1.00 98.38           C  
ATOM   2741  HD2 PHE A 176      -0.586   6.388  -6.142  1.00 98.38           H  
ATOM   2742  CE1 PHE A 176      -0.773   3.331  -8.509  1.00 98.38           C  
ATOM   2743  HE1 PHE A 176      -0.822   2.479  -9.170  1.00 98.38           H  
ATOM   2744  CE2 PHE A 176      -0.216   4.278  -6.340  1.00 98.38           C  
ATOM   2745  HE2 PHE A 176       0.164   4.170  -5.335  1.00 98.38           H  
ATOM   2746  CZ  PHE A 176      -0.281   3.173  -7.201  1.00 98.38           C  
ATOM   2747  HZ  PHE A 176       0.056   2.206  -6.859  1.00 98.38           H  
ATOM   2748  N   SER A 177       0.684   6.840 -10.751  1.00 97.96           N  
ATOM   2749  H   SER A 177       1.212   6.497  -9.962  1.00 97.96           H  
ATOM   2750  CA  SER A 177       1.055   6.341 -12.079  1.00 97.96           C  
ATOM   2751  HA  SER A 177       0.220   6.484 -12.765  1.00 97.96           H  
ATOM   2752  C   SER A 177       1.363   4.849 -12.024  1.00 97.96           C  
ATOM   2753  CB  SER A 177       2.269   7.081 -12.651  1.00 97.96           C  
ATOM   2754  HB2 SER A 177       2.527   6.657 -13.621  1.00 97.96           H  
ATOM   2755  HB3 SER A 177       3.118   6.937 -11.983  1.00 97.96           H  
ATOM   2756  O   SER A 177       1.881   4.352 -11.027  1.00 97.96           O  
ATOM   2757  OG  SER A 177       2.032   8.466 -12.812  1.00 97.96           O  
ATOM   2758  HG  SER A 177       1.716   8.589 -13.710  1.00 97.96           H  
ATOM   2759  N   THR A 178       1.072   4.156 -13.122  1.00 97.90           N  
ATOM   2760  H   THR A 178       0.686   4.658 -13.909  1.00 97.90           H  
ATOM   2761  CA  THR A 178       1.372   2.740 -13.384  1.00 97.90           C  
ATOM   2762  HA  THR A 178       2.068   2.363 -12.635  1.00 97.90           H  
ATOM   2763  C   THR A 178       2.042   2.615 -14.752  1.00 97.90           C  
ATOM   2764  CB  THR A 178       0.101   1.868 -13.346  1.00 97.90           C  
ATOM   2765  HB  THR A 178       0.356   0.839 -13.599  1.00 97.90           H  
ATOM   2766  O   THR A 178       2.152   3.596 -15.485  1.00 97.90           O  
ATOM   2767  CG2 THR A 178      -0.537   1.880 -11.960  1.00 97.90           C  
ATOM   2768 HG21 THR A 178       0.206   1.598 -11.215  1.00 97.90           H  
ATOM   2769 HG22 THR A 178      -1.353   1.158 -11.933  1.00 97.90           H  
ATOM   2770 HG23 THR A 178      -0.930   2.871 -11.732  1.00 97.90           H  
ATOM   2771  OG1 THR A 178      -0.852   2.349 -14.261  1.00 97.90           O  
ATOM   2772  HG1 THR A 178      -1.053   1.657 -14.895  1.00 97.90           H  
ATOM   2773  N   ILE A 179       2.487   1.410 -15.114  1.00 95.91           N  
ATOM   2774  H   ILE A 179       2.358   0.638 -14.475  1.00 95.91           H  
ATOM   2775  CA  ILE A 179       3.165   1.126 -16.393  1.00 95.91           C  
ATOM   2776  HA  ILE A 179       4.054   1.754 -16.456  1.00 95.91           H  
ATOM   2777  C   ILE A 179       2.323   1.451 -17.643  1.00 95.91           C  
ATOM   2778  CB  ILE A 179       3.604  -0.356 -16.429  1.00 95.91           C  
ATOM   2779  HB  ILE A 179       4.101  -0.529 -17.384  1.00 95.91           H  
ATOM   2780  O   ILE A 179       2.874   1.634 -18.724  1.00 95.91           O  
ATOM   2781  CG1 ILE A 179       2.397  -1.324 -16.327  1.00 95.91           C  
ATOM   2782 HG12 ILE A 179       1.677  -1.087 -17.111  1.00 95.91           H  
ATOM   2783 HG13 ILE A 179       1.900  -1.197 -15.366  1.00 95.91           H  
ATOM   2784  CG2 ILE A 179       4.634  -0.631 -15.315  1.00 95.91           C  
ATOM   2785 HG21 ILE A 179       5.408   0.136 -15.328  1.00 95.91           H  
ATOM   2786 HG22 ILE A 179       4.153  -0.629 -14.337  1.00 95.91           H  
ATOM   2787 HG23 ILE A 179       5.109  -1.599 -15.474  1.00 95.91           H  
ATOM   2788  CD1 ILE A 179       2.757  -2.803 -16.491  1.00 95.91           C  
ATOM   2789 HD11 ILE A 179       3.289  -2.956 -17.430  1.00 95.91           H  
ATOM   2790 HD12 ILE A 179       1.841  -3.394 -16.502  1.00 95.91           H  
ATOM   2791 HD13 ILE A 179       3.374  -3.140 -15.658  1.00 95.91           H  
ATOM   2792  N   ASP A 180       1.000   1.487 -17.501  1.00 96.99           N  
ATOM   2793  H   ASP A 180       0.616   1.272 -16.592  1.00 96.99           H  
ATOM   2794  CA  ASP A 180      -0.001   1.668 -18.558  1.00 96.99           C  
ATOM   2795  HA  ASP A 180       0.501   1.707 -19.524  1.00 96.99           H  
ATOM   2796  C   ASP A 180      -0.808   2.973 -18.415  1.00 96.99           C  
ATOM   2797  CB  ASP A 180      -0.941   0.451 -18.551  1.00 96.99           C  
ATOM   2798  HB2 ASP A 180      -1.607   0.514 -19.411  1.00 96.99           H  
ATOM   2799  HB3 ASP A 180      -0.352  -0.460 -18.656  1.00 96.99           H  
ATOM   2800  O   ASP A 180      -1.698   3.244 -19.219  1.00 96.99           O  
ATOM   2801  CG  ASP A 180      -1.775   0.367 -17.267  1.00 96.99           C  
ATOM   2802  OD1 ASP A 180      -1.207   0.557 -16.163  1.00 96.99           O  
ATOM   2803  OD2 ASP A 180      -2.977   0.041 -17.343  1.00 96.99           O  
ATOM   2804  N   ALA A 181      -0.503   3.790 -17.406  1.00 94.16           N  
ATOM   2805  H   ALA A 181       0.294   3.547 -16.835  1.00 94.16           H  
ATOM   2806  CA  ALA A 181      -1.122   5.090 -17.167  1.00 94.16           C  
ATOM   2807  HA  ALA A 181      -1.932   5.235 -17.882  1.00 94.16           H  
ATOM   2808  C   ALA A 181      -0.096   6.220 -17.376  1.00 94.16           C  
ATOM   2809  CB  ALA A 181      -1.733   5.077 -15.761  1.00 94.16           C  
ATOM   2810  HB1 ALA A 181      -0.943   4.969 -15.017  1.00 94.16           H  
ATOM   2811  HB2 ALA A 181      -2.419   4.235 -15.678  1.00 94.16           H  
ATOM   2812  HB3 ALA A 181      -2.290   5.993 -15.561  1.00 94.16           H  
ATOM   2813  O   ALA A 181       1.099   5.953 -17.507  1.00 94.16           O  
ATOM   2814  N   PRO A 182      -0.516   7.501 -17.421  1.00 94.93           N  
ATOM   2815  CA  PRO A 182       0.416   8.604 -17.629  1.00 94.93           C  
ATOM   2816  HA  PRO A 182       0.820   8.516 -18.637  1.00 94.93           H  
ATOM   2817  C   PRO A 182       1.574   8.609 -16.617  1.00 94.93           C  
ATOM   2818  CB  PRO A 182      -0.433   9.873 -17.547  1.00 94.93           C  
ATOM   2819  HB2 PRO A 182      -0.040  10.664 -18.185  1.00 94.93           H  
ATOM   2820  HB3 PRO A 182      -0.496  10.208 -16.512  1.00 94.93           H  
ATOM   2821  O   PRO A 182       1.367   8.777 -15.415  1.00 94.93           O  
ATOM   2822  CG  PRO A 182      -1.808   9.395 -18.013  1.00 94.93           C  
ATOM   2823  HG2 PRO A 182      -2.613  10.032 -17.646  1.00 94.93           H  
ATOM   2824  HG3 PRO A 182      -1.828   9.339 -19.101  1.00 94.93           H  
ATOM   2825  CD  PRO A 182      -1.889   7.988 -17.427  1.00 94.93           C  
ATOM   2826  HD2 PRO A 182      -2.260   8.043 -16.404  1.00 94.93           H  
ATOM   2827  HD3 PRO A 182      -2.541   7.363 -18.037  1.00 94.93           H  
ATOM   2828  N   ASP A 183       2.792   8.482 -17.136  1.00 92.04           N  
ATOM   2829  H   ASP A 183       2.843   8.209 -18.107  1.00 92.04           H  
ATOM   2830  CA  ASP A 183       4.051   8.387 -16.393  1.00 92.04           C  
ATOM   2831  HA  ASP A 183       3.914   8.724 -15.365  1.00 92.04           H  
ATOM   2832  C   ASP A 183       5.098   9.286 -17.081  1.00 92.04           C  
ATOM   2833  CB  ASP A 183       4.471   6.909 -16.336  1.00 92.04           C  
ATOM   2834  HB2 ASP A 183       4.528   6.512 -17.350  1.00 92.04           H  
ATOM   2835  HB3 ASP A 183       3.708   6.348 -15.797  1.00 92.04           H  
ATOM   2836  O   ASP A 183       5.960   8.809 -17.820  1.00 92.04           O  
ATOM   2837  CG  ASP A 183       5.814   6.691 -15.638  1.00 92.04           C  
ATOM   2838  OD1 ASP A 183       6.236   7.553 -14.829  1.00 92.04           O  
ATOM   2839  OD2 ASP A 183       6.450   5.643 -15.892  1.00 92.04           O  
ATOM   2840  N   PRO A 184       4.992  10.621 -16.937  1.00 88.24           N  
ATOM   2841  CA  PRO A 184       5.713  11.577 -17.785  1.00 88.24           C  
ATOM   2842  HA  PRO A 184       5.451  11.404 -18.828  1.00 88.24           H  
ATOM   2843  C   PRO A 184       7.241  11.488 -17.670  1.00 88.24           C  
ATOM   2844  CB  PRO A 184       5.199  12.955 -17.352  1.00 88.24           C  
ATOM   2845  HB2 PRO A 184       4.355  13.236 -17.982  1.00 88.24           H  
ATOM   2846  HB3 PRO A 184       5.973  13.721 -17.400  1.00 88.24           H  
ATOM   2847  O   PRO A 184       7.945  11.894 -18.590  1.00 88.24           O  
ATOM   2848  CG  PRO A 184       4.709  12.734 -15.920  1.00 88.24           C  
ATOM   2849  HG2 PRO A 184       5.553  12.776 -15.231  1.00 88.24           H  
ATOM   2850  HG3 PRO A 184       3.944  13.457 -15.636  1.00 88.24           H  
ATOM   2851  CD  PRO A 184       4.156  11.314 -15.970  1.00 88.24           C  
ATOM   2852  HD2 PRO A 184       4.217  10.856 -14.982  1.00 88.24           H  
ATOM   2853  HD3 PRO A 184       3.124  11.324 -16.320  1.00 88.24           H  
ATOM   2854  N   LEU A 185       7.755  10.966 -16.553  1.00 90.74           N  
ATOM   2855  H   LEU A 185       7.112  10.600 -15.865  1.00 90.74           H  
ATOM   2856  CA  LEU A 185       9.187  10.758 -16.328  1.00 90.74           C  
ATOM   2857  HA  LEU A 185       9.754  11.317 -17.072  1.00 90.74           H  
ATOM   2858  C   LEU A 185       9.619   9.294 -16.520  1.00 90.74           C  
ATOM   2859  CB  LEU A 185       9.561  11.296 -14.938  1.00 90.74           C  
ATOM   2860  HB2 LEU A 185       8.967  10.759 -14.199  1.00 90.74           H  
ATOM   2861  HB3 LEU A 185      10.612  11.077 -14.752  1.00 90.74           H  
ATOM   2862  O   LEU A 185      10.792   8.976 -16.324  1.00 90.74           O  
ATOM   2863  CG  LEU A 185       9.334  12.804 -14.730  1.00 90.74           C  
ATOM   2864  HG  LEU A 185       8.267  13.023 -14.774  1.00 90.74           H  
ATOM   2865  CD1 LEU A 185       9.855  13.180 -13.349  1.00 90.74           C  
ATOM   2866 HD11 LEU A 185      10.940  13.083 -13.315  1.00 90.74           H  
ATOM   2867 HD12 LEU A 185       9.558  14.198 -13.100  1.00 90.74           H  
ATOM   2868 HD13 LEU A 185       9.416  12.493 -12.626  1.00 90.74           H  
ATOM   2869  CD2 LEU A 185      10.067  13.680 -15.747  1.00 90.74           C  
ATOM   2870 HD21 LEU A 185       9.635  13.532 -16.737  1.00 90.74           H  
ATOM   2871 HD22 LEU A 185      11.125  13.420 -15.771  1.00 90.74           H  
ATOM   2872 HD23 LEU A 185       9.951  14.730 -15.478  1.00 90.74           H  
ATOM   2873  N   GLY A 186       8.698   8.403 -16.902  1.00 93.61           N  
ATOM   2874  H   GLY A 186       7.752   8.712 -17.078  1.00 93.61           H  
ATOM   2875  CA  GLY A 186       8.970   6.979 -17.087  1.00 93.61           C  
ATOM   2876  HA2 GLY A 186       8.090   6.508 -17.524  1.00 93.61           H  
ATOM   2877  HA3 GLY A 186       9.802   6.859 -17.780  1.00 93.61           H  
ATOM   2878  C   GLY A 186       9.315   6.245 -15.786  1.00 93.61           C  
ATOM   2879  O   GLY A 186       9.994   5.221 -15.830  1.00 93.61           O  
ATOM   2880  N   CYS A 187       8.937   6.774 -14.623  1.00 94.22           N  
ATOM   2881  H   CYS A 187       8.200   7.464 -14.654  1.00 94.22           H  
ATOM   2882  CA  CYS A 187       9.300   6.202 -13.332  1.00 94.22           C  
ATOM   2883  HA  CYS A 187      10.373   6.011 -13.317  1.00 94.22           H  
ATOM   2884  C   CYS A 187       8.580   4.876 -13.081  1.00 94.22           C  
ATOM   2885  CB  CYS A 187       8.969   7.200 -12.226  1.00 94.22           C  
ATOM   2886  HB2 CYS A 187       9.229   6.757 -11.264  1.00 94.22           H  
ATOM   2887  HB3 CYS A 187       7.892   7.369 -12.238  1.00 94.22           H  
ATOM   2888  O   CYS A 187       9.234   3.898 -12.728  1.00 94.22           O  
ATOM   2889  SG  CYS A 187       9.784   8.808 -12.375  1.00 94.22           S  
ATOM   2890  N   ALA A 188       7.266   4.821 -13.306  1.00 96.02           N  
ATOM   2891  H   ALA A 188       6.825   5.608 -13.759  1.00 96.02           H  
ATOM   2892  CA  ALA A 188       6.481   3.599 -13.149  1.00 96.02           C  
ATOM   2893  HA  ALA A 188       6.588   3.236 -12.127  1.00 96.02           H  
ATOM   2894  C   ALA A 188       6.983   2.500 -14.094  1.00 96.02           C  
ATOM   2895  CB  ALA A 188       5.002   3.917 -13.400  1.00 96.02           C  
ATOM   2896  HB1 ALA A 188       4.689   4.771 -12.799  1.00 96.02           H  
ATOM   2897  HB2 ALA A 188       4.831   4.143 -14.452  1.00 96.02           H  
ATOM   2898  HB3 ALA A 188       4.402   3.050 -13.123  1.00 96.02           H  
ATOM   2899  O   ALA A 188       7.155   1.353 -13.681  1.00 96.02           O  
ATOM   2900  N   SER A 189       7.311   2.858 -15.341  1.00 94.43           N  
ATOM   2901  H   SER A 189       7.107   3.807 -15.622  1.00 94.43           H  
ATOM   2902  CA  SER A 189       7.879   1.918 -16.314  1.00 94.43           C  
ATOM   2903  HA  SER A 189       7.223   1.049 -16.365  1.00 94.43           H  
ATOM   2904  C   SER A 189       9.271   1.412 -15.913  1.00 94.43           C  
ATOM   2905  CB  SER A 189       7.910   2.554 -17.704  1.00 94.43           C  
ATOM   2906  HB2 SER A 189       8.485   3.480 -17.675  1.00 94.43           H  
ATOM   2907  HB3 SER A 189       6.892   2.783 -18.019  1.00 94.43           H  
ATOM   2908  O   SER A 189       9.513   0.205 -15.956  1.00 94.43           O  
ATOM   2909  OG  SER A 189       8.504   1.663 -18.629  1.00 94.43           O  
ATOM   2910  HG  SER A 189       8.326   0.762 -18.351  1.00 94.43           H  
ATOM   2911  N   ASN A 190      10.185   2.297 -15.501  1.00 92.78           N  
ATOM   2912  H   ASN A 190       9.934   3.275 -15.481  1.00 92.78           H  
ATOM   2913  CA  ASN A 190      11.562   1.910 -15.169  1.00 92.78           C  
ATOM   2914  HA  ASN A 190      11.924   1.207 -15.919  1.00 92.78           H  
ATOM   2915  C   ASN A 190      11.675   1.195 -13.813  1.00 92.78           C  
ATOM   2916  CB  ASN A 190      12.467   3.150 -15.187  1.00 92.78           C  
ATOM   2917  HB2 ASN A 190      11.987   3.968 -14.650  1.00 92.78           H  
ATOM   2918  HB3 ASN A 190      13.398   2.909 -14.675  1.00 92.78           H  
ATOM   2919  O   ASN A 190      12.518   0.314 -13.655  1.00 92.78           O  
ATOM   2920  CG  ASN A 190      12.857   3.591 -16.584  1.00 92.78           C  
ATOM   2921  ND2 ASN A 190      12.412   4.737 -17.030  1.00 92.78           N  
ATOM   2922 HD21 ASN A 190      12.605   4.956 -17.997  1.00 92.78           H  
ATOM   2923 HD22 ASN A 190      11.665   5.187 -16.520  1.00 92.78           H  
ATOM   2924  OD1 ASN A 190      13.607   2.928 -17.280  1.00 92.78           O  
ATOM   2925  N   MET A 191      10.850   1.581 -12.838  1.00 93.81           N  
ATOM   2926  H   MET A 191      10.203   2.332 -13.029  1.00 93.81           H  
ATOM   2927  CA  MET A 191      10.837   1.012 -11.485  1.00 93.81           C  
ATOM   2928  HA  MET A 191      11.820   0.596 -11.268  1.00 93.81           H  
ATOM   2929  C   MET A 191       9.836  -0.142 -11.338  1.00 93.81           C  
ATOM   2930  CB  MET A 191      10.565   2.110 -10.447  1.00 93.81           C  
ATOM   2931  HB2 MET A 191      10.643   1.666  -9.454  1.00 93.81           H  
ATOM   2932  HB3 MET A 191       9.549   2.486 -10.570  1.00 93.81           H  
ATOM   2933  O   MET A 191       9.816  -0.793 -10.298  1.00 93.81           O  
ATOM   2934  CG  MET A 191      11.558   3.277 -10.551  1.00 93.81           C  
ATOM   2935  HG2 MET A 191      11.477   3.723 -11.542  1.00 93.81           H  
ATOM   2936  HG3 MET A 191      12.571   2.890 -10.444  1.00 93.81           H  
ATOM   2937  SD  MET A 191      11.299   4.603  -9.342  1.00 93.81           S  
ATOM   2938  CE  MET A 191      12.016   3.828  -7.883  1.00 93.81           C  
ATOM   2939  HE1 MET A 191      11.487   4.195  -7.004  1.00 93.81           H  
ATOM   2940  HE2 MET A 191      11.887   2.747  -7.932  1.00 93.81           H  
ATOM   2941  HE3 MET A 191      13.081   4.055  -7.824  1.00 93.81           H  
ATOM   2942  N   LYS A 192       9.036  -0.409 -12.382  1.00 95.12           N  
ATOM   2943  H   LYS A 192       9.059   0.238 -13.157  1.00 95.12           H  
ATOM   2944  CA  LYS A 192       8.110  -1.546 -12.505  1.00 95.12           C  
ATOM   2945  HA  LYS A 192       7.522  -1.391 -13.410  1.00 95.12           H  
ATOM   2946  C   LYS A 192       7.093  -1.623 -11.363  1.00 95.12           C  
ATOM   2947  CB  LYS A 192       8.898  -2.853 -12.665  1.00 95.12           C  
ATOM   2948  HB2 LYS A 192       8.203  -3.672 -12.851  1.00 95.12           H  
ATOM   2949  HB3 LYS A 192       9.401  -3.053 -11.720  1.00 95.12           H  
ATOM   2950  O   LYS A 192       6.806  -2.700 -10.853  1.00 95.12           O  
ATOM   2951  CG  LYS A 192       9.930  -2.838 -13.801  1.00 95.12           C  
ATOM   2952  HG2 LYS A 192       9.429  -2.842 -14.769  1.00 95.12           H  
ATOM   2953  HG3 LYS A 192      10.568  -1.957 -13.727  1.00 95.12           H  
ATOM   2954  CD  LYS A 192      10.803  -4.079 -13.641  1.00 95.12           C  
ATOM   2955  HD2 LYS A 192      10.220  -4.979 -13.837  1.00 95.12           H  
ATOM   2956  HD3 LYS A 192      11.154  -4.101 -12.609  1.00 95.12           H  
ATOM   2957  CE  LYS A 192      12.025  -4.027 -14.550  1.00 95.12           C  
ATOM   2958  HE2 LYS A 192      12.370  -2.994 -14.604  1.00 95.12           H  
ATOM   2959  HE3 LYS A 192      11.756  -4.360 -15.552  1.00 95.12           H  
ATOM   2960  NZ  LYS A 192      13.087  -4.866 -13.954  1.00 95.12           N  
ATOM   2961  HZ1 LYS A 192      13.952  -4.843 -14.475  1.00 95.12           H  
ATOM   2962  HZ2 LYS A 192      13.319  -4.514 -13.037  1.00 95.12           H  
ATOM   2963  HZ3 LYS A 192      12.789  -5.824 -13.836  1.00 95.12           H  
ATOM   2964  N   ALA A 193       6.553  -0.486 -10.949  1.00 96.03           N  
ATOM   2965  H   ALA A 193       6.770   0.368 -11.443  1.00 96.03           H  
ATOM   2966  CA  ALA A 193       5.597  -0.420  -9.853  1.00 96.03           C  
ATOM   2967  HA  ALA A 193       5.019  -1.343  -9.812  1.00 96.03           H  
ATOM   2968  C   ALA A 193       4.610   0.729 -10.064  1.00 96.03           C  
ATOM   2969  CB  ALA A 193       6.375  -0.285  -8.538  1.00 96.03           C  
ATOM   2970  HB1 ALA A 193       6.972  -1.182  -8.373  1.00 96.03           H  
ATOM   2971  HB2 ALA A 193       7.038   0.578  -8.595  1.00 96.03           H  
ATOM   2972  HB3 ALA A 193       5.682  -0.165  -7.705  1.00 96.03           H  
ATOM   2973  O   ALA A 193       4.891   1.688 -10.782  1.00 96.03           O  
ATOM   2974  N   GLY A 194       3.443   0.621  -9.437  1.00 97.70           N  
ATOM   2975  H   GLY A 194       3.256  -0.215  -8.902  1.00 97.70           H  
ATOM   2976  CA  GLY A 194       2.528   1.742  -9.273  1.00 97.70           C  
ATOM   2977  HA2 GLY A 194       2.598   2.375 -10.158  1.00 97.70           H  
ATOM   2978  HA3 GLY A 194       1.499   1.393  -9.182  1.00 97.70           H  
ATOM   2979  C   GLY A 194       2.877   2.547  -8.026  1.00 97.70           C  
ATOM   2980  O   GLY A 194       3.067   1.965  -6.952  1.00 97.70           O  
ATOM   2981  N   TRP A 195       2.972   3.871  -8.157  1.00 97.23           N  
ATOM   2982  H   TRP A 195       2.770   4.279  -9.058  1.00 97.23           H  
ATOM   2983  CA  TRP A 195       3.232   4.779  -7.037  1.00 97.23           C  
ATOM   2984  HA  TRP A 195       2.605   4.475  -6.199  1.00 97.23           H  
ATOM   2985  C   TRP A 195       2.874   6.233  -7.373  1.00 97.23           C  
ATOM   2986  CB  TRP A 195       4.711   4.681  -6.612  1.00 97.23           C  
ATOM   2987  HB2 TRP A 195       5.051   3.649  -6.699  1.00 97.23           H  
ATOM   2988  HB3 TRP A 195       5.312   5.282  -7.294  1.00 97.23           H  
ATOM   2989  O   TRP A 195       2.597   6.581  -8.522  1.00 97.23           O  
ATOM   2990  CG  TRP A 195       4.995   5.116  -5.207  1.00 97.23           C  
ATOM   2991  CD1 TRP A 195       5.849   6.098  -4.837  1.00 97.23           C  
ATOM   2992  HD1 TRP A 195       6.438   6.694  -5.520  1.00 97.23           H  
ATOM   2993  CD2 TRP A 195       4.411   4.607  -3.967  1.00 97.23           C  
ATOM   2994  CE2 TRP A 195       4.967   5.341  -2.879  1.00 97.23           C  
ATOM   2995  CE3 TRP A 195       3.457   3.614  -3.651  1.00 97.23           C  
ATOM   2996  HE3 TRP A 195       3.019   3.031  -4.448  1.00 97.23           H  
ATOM   2997  NE1 TRP A 195       5.846   6.224  -3.461  1.00 97.23           N  
ATOM   2998  HE1 TRP A 195       6.453   6.842  -2.942  1.00 97.23           H  
ATOM   2999  CH2 TRP A 195       3.621   4.137  -1.271  1.00 97.23           C  
ATOM   3000  HH2 TRP A 195       3.303   3.972  -0.252  1.00 97.23           H  
ATOM   3001  CZ2 TRP A 195       4.598   5.106  -1.550  1.00 97.23           C  
ATOM   3002  HZ2 TRP A 195       5.059   5.674  -0.756  1.00 97.23           H  
ATOM   3003  CZ3 TRP A 195       3.061   3.386  -2.319  1.00 97.23           C  
ATOM   3004  HZ3 TRP A 195       2.309   2.641  -2.102  1.00 97.23           H  
ATOM   3005  N   TRP A 196       2.925   7.103  -6.365  1.00 96.71           N  
ATOM   3006  H   TRP A 196       3.151   6.748  -5.447  1.00 96.71           H  
ATOM   3007  CA  TRP A 196       2.806   8.556  -6.513  1.00 96.71           C  
ATOM   3008  HA  TRP A 196       2.109   8.788  -7.318  1.00 96.71           H  
ATOM   3009  C   TRP A 196       4.158   9.173  -6.874  1.00 96.71           C  
ATOM   3010  CB  TRP A 196       2.235   9.136  -5.218  1.00 96.71           C  
ATOM   3011  HB2 TRP A 196       2.207  10.223  -5.296  1.00 96.71           H  
ATOM   3012  HB3 TRP A 196       2.890   8.880  -4.385  1.00 96.71           H  
ATOM   3013  O   TRP A 196       4.888   9.652  -6.011  1.00 96.71           O  
ATOM   3014  CG  TRP A 196       0.858   8.664  -4.898  1.00 96.71           C  
ATOM   3015  CD1 TRP A 196      -0.276   9.147  -5.448  1.00 96.71           C  
ATOM   3016  HD1 TRP A 196      -0.321   9.938  -6.183  1.00 96.71           H  
ATOM   3017  CD2 TRP A 196       0.441   7.615  -3.973  1.00 96.71           C  
ATOM   3018  CE2 TRP A 196      -0.985   7.555  -3.986  1.00 96.71           C  
ATOM   3019  CE3 TRP A 196       1.119   6.701  -3.137  1.00 96.71           C  
ATOM   3020  HE3 TRP A 196       2.198   6.721  -3.089  1.00 96.71           H  
ATOM   3021  NE1 TRP A 196      -1.368   8.521  -4.889  1.00 96.71           N  
ATOM   3022  HE1 TRP A 196      -2.320   8.782  -5.102  1.00 96.71           H  
ATOM   3023  CH2 TRP A 196      -1.003   5.750  -2.383  1.00 96.71           C  
ATOM   3024  HH2 TRP A 196      -1.547   5.063  -1.752  1.00 96.71           H  
ATOM   3025  CZ2 TRP A 196      -1.702   6.626  -3.226  1.00 96.71           C  
ATOM   3026  HZ2 TRP A 196      -2.780   6.596  -3.284  1.00 96.71           H  
ATOM   3027  CZ3 TRP A 196       0.403   5.783  -2.346  1.00 96.71           C  
ATOM   3028  HZ3 TRP A 196       0.936   5.111  -1.690  1.00 96.71           H  
ATOM   3029  N   TYR A 197       4.553   9.119  -8.143  1.00 93.70           N  
ATOM   3030  H   TYR A 197       3.924   8.726  -8.829  1.00 93.70           H  
ATOM   3031  CA  TYR A 197       5.884   9.567  -8.563  1.00 93.70           C  
ATOM   3032  HA  TYR A 197       6.599   9.254  -7.802  1.00 93.70           H  
ATOM   3033  C   TYR A 197       5.990  11.098  -8.678  1.00 93.70           C  
ATOM   3034  CB  TYR A 197       6.285   8.864  -9.863  1.00 93.70           C  
ATOM   3035  HB2 TYR A 197       7.236   9.273 -10.203  1.00 93.70           H  
ATOM   3036  HB3 TYR A 197       5.545   9.087 -10.631  1.00 93.70           H  
ATOM   3037  O   TYR A 197       5.160  11.742  -9.313  1.00 93.70           O  
ATOM   3038  CG  TYR A 197       6.435   7.359  -9.721  1.00 93.70           C  
ATOM   3039  CD1 TYR A 197       7.565   6.814  -9.083  1.00 93.70           C  
ATOM   3040  HD1 TYR A 197       8.313   7.470  -8.662  1.00 93.70           H  
ATOM   3041  CD2 TYR A 197       5.437   6.501 -10.211  1.00 93.70           C  
ATOM   3042  HD2 TYR A 197       4.541   6.925 -10.639  1.00 93.70           H  
ATOM   3043  CE1 TYR A 197       7.716   5.418  -8.981  1.00 93.70           C  
ATOM   3044  HE1 TYR A 197       8.581   4.995  -8.494  1.00 93.70           H  
ATOM   3045  CE2 TYR A 197       5.577   5.104 -10.110  1.00 93.70           C  
ATOM   3046  HE2 TYR A 197       4.806   4.439 -10.470  1.00 93.70           H  
ATOM   3047  OH  TYR A 197       6.876   3.221  -9.384  1.00 93.70           O  
ATOM   3048  HH  TYR A 197       7.684   2.974  -8.927  1.00 93.70           H  
ATOM   3049  CZ  TYR A 197       6.727   4.561  -9.506  1.00 93.70           C  
ATOM   3050  N   ASN A 198       7.056  11.664  -8.103  1.00 89.77           N  
ATOM   3051  H   ASN A 198       7.686  11.057  -7.598  1.00 89.77           H  
ATOM   3052  CA  ASN A 198       7.518  13.033  -8.350  1.00 89.77           C  
ATOM   3053  HA  ASN A 198       6.714  13.610  -8.807  1.00 89.77           H  
ATOM   3054  C   ASN A 198       8.663  12.988  -9.378  1.00 89.77           C  
ATOM   3055  CB  ASN A 198       7.880  13.694  -7.006  1.00 89.77           C  
ATOM   3056  HB2 ASN A 198       7.060  13.561  -6.299  1.00 89.77           H  
ATOM   3057  HB3 ASN A 198       8.752  13.210  -6.566  1.00 89.77           H  
ATOM   3058  O   ASN A 198       8.482  12.428 -10.455  1.00 89.77           O  
ATOM   3059  CG  ASN A 198       8.142  15.186  -7.122  1.00 89.77           C  
ATOM   3060  ND2 ASN A 198       8.291  15.848  -6.005  1.00 89.77           N  
ATOM   3061 HD21 ASN A 198       8.403  16.849  -6.069  1.00 89.77           H  
ATOM   3062 HD22 ASN A 198       8.084  15.378  -5.134  1.00 89.77           H  
ATOM   3063  OD1 ASN A 198       8.280  15.756  -8.191  1.00 89.77           O  
ATOM   3064  N   TYR A 199       9.875  13.446  -9.035  1.00 88.55           N  
ATOM   3065  H   TYR A 199       9.950  13.976  -8.179  1.00 88.55           H  
ATOM   3066  CA  TYR A 199      11.112  13.106  -9.746  1.00 88.55           C  
ATOM   3067  HA  TYR A 199      10.896  13.158 -10.813  1.00 88.55           H  
ATOM   3068  C   TYR A 199      11.514  11.652  -9.444  1.00 88.55           C  
ATOM   3069  CB  TYR A 199      12.206  14.139  -9.455  1.00 88.55           C  
ATOM   3070  HB2 TYR A 199      12.613  13.982  -8.456  1.00 88.55           H  
ATOM   3071  HB3 TYR A 199      11.766  15.136  -9.480  1.00 88.55           H  
ATOM   3072  O   TYR A 199      12.533  11.347  -8.818  1.00 88.55           O  
ATOM   3073  CG  TYR A 199      13.305  14.088 -10.493  1.00 88.55           C  
ATOM   3074  CD1 TYR A 199      14.552  13.508 -10.194  1.00 88.55           C  
ATOM   3075  HD1 TYR A 199      14.739  13.127  -9.201  1.00 88.55           H  
ATOM   3076  CD2 TYR A 199      13.040  14.578 -11.786  1.00 88.55           C  
ATOM   3077  HD2 TYR A 199      12.080  15.020 -12.006  1.00 88.55           H  
ATOM   3078  CE1 TYR A 199      15.533  13.404 -11.198  1.00 88.55           C  
ATOM   3079  HE1 TYR A 199      16.493  12.955 -10.989  1.00 88.55           H  
ATOM   3080  CE2 TYR A 199      14.010  14.469 -12.795  1.00 88.55           C  
ATOM   3081  HE2 TYR A 199      13.794  14.823 -13.792  1.00 88.55           H  
ATOM   3082  OH  TYR A 199      16.159  13.719 -13.484  1.00 88.55           O  
ATOM   3083  HH  TYR A 199      15.849  14.092 -14.313  1.00 88.55           H  
ATOM   3084  CZ  TYR A 199      15.250  13.872 -12.498  1.00 88.55           C  
ATOM   3085  N   CYS A 200      10.617  10.753  -9.841  1.00 90.67           N  
ATOM   3086  H   CYS A 200       9.827  11.119 -10.353  1.00 90.67           H  
ATOM   3087  CA  CYS A 200      10.470   9.400  -9.340  1.00 90.67           C  
ATOM   3088  HA  CYS A 200       9.533   9.025  -9.753  1.00 90.67           H  
ATOM   3089  C   CYS A 200      10.230   9.372  -7.829  1.00 90.67           C  
ATOM   3090  CB  CYS A 200      11.571   8.502  -9.904  1.00 90.67           C  
ATOM   3091  HB2 CYS A 200      12.531   8.786  -9.473  1.00 90.67           H  
ATOM   3092  HB3 CYS A 200      11.345   7.473  -9.624  1.00 90.67           H  
ATOM   3093  O   CYS A 200       9.278  10.003  -7.373  1.00 90.67           O  
ATOM   3094  SG  CYS A 200      11.701   8.575 -11.715  1.00 90.67           S  
ATOM   3095  N   THR A 201      10.984   8.595  -7.050  1.00 90.69           N  
ATOM   3096  H   THR A 201      11.776   8.095  -7.428  1.00 90.69           H  
ATOM   3097  CA  THR A 201      10.668   8.446  -5.628  1.00 90.69           C  
ATOM   3098  HA  THR A 201      10.352   9.421  -5.255  1.00 90.69           H  
ATOM   3099  C   THR A 201      11.850   8.019  -4.759  1.00 90.69           C  
ATOM   3100  CB  THR A 201       9.469   7.499  -5.452  1.00 90.69           C  
ATOM   3101  HB  THR A 201       8.656   7.827  -6.100  1.00 90.69           H  
ATOM   3102  O   THR A 201      12.821   7.398  -5.212  1.00 90.69           O  
ATOM   3103  CG2 THR A 201       9.775   6.046  -5.787  1.00 90.69           C  
ATOM   3104 HG21 THR A 201       8.859   5.463  -5.695  1.00 90.69           H  
ATOM   3105 HG22 THR A 201      10.525   5.643  -5.106  1.00 90.69           H  
ATOM   3106 HG23 THR A 201      10.127   5.976  -6.817  1.00 90.69           H  
ATOM   3107  OG1 THR A 201       9.018   7.589  -4.130  1.00 90.69           O  
ATOM   3108  HG1 THR A 201       8.699   6.727  -3.854  1.00 90.69           H  
ATOM   3109  N   CYS A 202      11.706   8.358  -3.485  1.00 87.12           N  
ATOM   3110  H   CYS A 202      10.872   8.883  -3.262  1.00 87.12           H  
ATOM   3111  CA  CYS A 202      12.563   8.048  -2.341  1.00 87.12           C  
ATOM   3112  HA  CYS A 202      13.556   7.752  -2.679  1.00 87.12           H  
ATOM   3113  C   CYS A 202      11.976   6.922  -1.488  1.00 87.12           C  
ATOM   3114  CB  CYS A 202      12.666   9.343  -1.545  1.00 87.12           C  
ATOM   3115  HB2 CYS A 202      11.692   9.609  -1.132  1.00 87.12           H  
ATOM   3116  HB3 CYS A 202      13.363   9.240  -0.714  1.00 87.12           H  
ATOM   3117  O   CYS A 202      12.665   6.303  -0.681  1.00 87.12           O  
ATOM   3118  SG  CYS A 202      13.196  10.666  -2.640  1.00 87.12           S  
ATOM   3119  N   THR A 203      10.713   6.603  -1.748  1.00 90.38           N  
ATOM   3120  H   THR A 203      10.202   7.164  -2.414  1.00 90.38           H  
ATOM   3121  CA  THR A 203       9.950   5.550  -1.098  1.00 90.38           C  
ATOM   3122  HA  THR A 203      10.614   4.914  -0.512  1.00 90.38           H  
ATOM   3123  C   THR A 203       9.289   4.710  -2.183  1.00 90.38           C  
ATOM   3124  CB  THR A 203       8.918   6.160  -0.135  1.00 90.38           C  
ATOM   3125  HB  THR A 203       8.440   5.351   0.417  1.00 90.38           H  
ATOM   3126  O   THR A 203       8.621   5.243  -3.066  1.00 90.38           O  
ATOM   3127  CG2 THR A 203       9.576   7.131   0.837  1.00 90.38           C  
ATOM   3128 HG21 THR A 203       9.891   8.036   0.317  1.00 90.38           H  
ATOM   3129 HG22 THR A 203      10.443   6.662   1.303  1.00 90.38           H  
ATOM   3130 HG23 THR A 203       8.860   7.409   1.611  1.00 90.38           H  
ATOM   3131  OG1 THR A 203       7.926   6.893  -0.819  1.00 90.38           O  
ATOM   3132  HG1 THR A 203       8.102   7.831  -0.715  1.00 90.38           H  
ATOM   3133  N   LEU A 204       9.501   3.399  -2.185  1.00 92.11           N  
ATOM   3134  H   LEU A 204      10.098   3.003  -1.473  1.00 92.11           H  
ATOM   3135  CA  LEU A 204       8.794   2.504  -3.098  1.00 92.11           C  
ATOM   3136  HA  LEU A 204       7.874   3.003  -3.402  1.00 92.11           H  
ATOM   3137  C   LEU A 204       8.347   1.219  -2.387  1.00 92.11           C  
ATOM   3138  CB  LEU A 204       9.649   2.266  -4.361  1.00 92.11           C  
ATOM   3139  HB2 LEU A 204      10.034   3.219  -4.724  1.00 92.11           H  
ATOM   3140  HB3 LEU A 204      10.499   1.637  -4.096  1.00 92.11           H  
ATOM   3141  O   LEU A 204       8.859   0.142  -2.681  1.00 92.11           O  
ATOM   3142  CG  LEU A 204       8.850   1.596  -5.496  1.00 92.11           C  
ATOM   3143  HG  LEU A 204       8.368   0.695  -5.118  1.00 92.11           H  
ATOM   3144  CD1 LEU A 204       7.765   2.510  -6.070  1.00 92.11           C  
ATOM   3145 HD11 LEU A 204       7.028   2.764  -5.307  1.00 92.11           H  
ATOM   3146 HD12 LEU A 204       7.226   1.985  -6.858  1.00 92.11           H  
ATOM   3147 HD13 LEU A 204       8.202   3.425  -6.471  1.00 92.11           H  
ATOM   3148  CD2 LEU A 204       9.768   1.194  -6.644  1.00 92.11           C  
ATOM   3149 HD21 LEU A 204       9.228   0.546  -7.334  1.00 92.11           H  
ATOM   3150 HD22 LEU A 204      10.630   0.645  -6.263  1.00 92.11           H  
ATOM   3151 HD23 LEU A 204      10.088   2.090  -7.175  1.00 92.11           H  
ATOM   3152  N   PRO A 205       7.371   1.287  -1.465  1.00 93.46           N  
ATOM   3153  CA  PRO A 205       6.823   0.103  -0.794  1.00 93.46           C  
ATOM   3154  HA  PRO A 205       7.616  -0.388  -0.230  1.00 93.46           H  
ATOM   3155  C   PRO A 205       6.184  -0.910  -1.762  1.00 93.46           C  
ATOM   3156  CB  PRO A 205       5.772   0.656   0.176  1.00 93.46           C  
ATOM   3157  HB2 PRO A 205       4.794   0.667  -0.306  1.00 93.46           H  
ATOM   3158  HB3 PRO A 205       5.735   0.087   1.105  1.00 93.46           H  
ATOM   3159  O   PRO A 205       6.061  -2.092  -1.454  1.00 93.46           O  
ATOM   3160  CG  PRO A 205       6.196   2.101   0.410  1.00 93.46           C  
ATOM   3161  HG2 PRO A 205       5.361   2.730   0.719  1.00 93.46           H  
ATOM   3162  HG3 PRO A 205       7.003   2.140   1.142  1.00 93.46           H  
ATOM   3163  CD  PRO A 205       6.727   2.490  -0.961  1.00 93.46           C  
ATOM   3164  HD2 PRO A 205       7.406   3.335  -0.849  1.00 93.46           H  
ATOM   3165  HD3 PRO A 205       5.904   2.752  -1.626  1.00 93.46           H  
ATOM   3166  N   THR A 206       5.774  -0.464  -2.950  1.00 95.64           N  
ATOM   3167  H   THR A 206       5.847   0.523  -3.149  1.00 95.64           H  
ATOM   3168  CA  THR A 206       5.195  -1.289  -4.021  1.00 95.64           C  
ATOM   3169  HA  THR A 206       4.667  -2.134  -3.579  1.00 95.64           H  
ATOM   3170  C   THR A 206       6.243  -1.879  -4.968  1.00 95.64           C  
ATOM   3171  CB  THR A 206       4.167  -0.477  -4.815  1.00 95.64           C  
ATOM   3172  HB  THR A 206       3.843  -1.048  -5.686  1.00 95.64           H  
ATOM   3173  O   THR A 206       5.881  -2.544  -5.930  1.00 95.64           O  
ATOM   3174  CG2 THR A 206       2.943  -0.141  -3.963  1.00 95.64           C  
ATOM   3175 HG21 THR A 206       2.229   0.426  -4.561  1.00 95.64           H  
ATOM   3176 HG22 THR A 206       3.234   0.462  -3.102  1.00 95.64           H  
ATOM   3177 HG23 THR A 206       2.468  -1.057  -3.613  1.00 95.64           H  
ATOM   3178  OG1 THR A 206       4.753   0.731  -5.234  1.00 95.64           O  
ATOM   3179  HG1 THR A 206       4.142   1.174  -5.828  1.00 95.64           H  
ATOM   3180  N   GLY A 207       7.537  -1.686  -4.701  1.00 93.54           N  
ATOM   3181  H   GLY A 207       7.796  -1.119  -3.907  1.00 93.54           H  
ATOM   3182  CA  GLY A 207       8.614  -2.232  -5.527  1.00 93.54           C  
ATOM   3183  HA2 GLY A 207       9.570  -1.839  -5.180  1.00 93.54           H  
ATOM   3184  HA3 GLY A 207       8.478  -1.912  -6.560  1.00 93.54           H  
ATOM   3185  C   GLY A 207       8.673  -3.761  -5.500  1.00 93.54           C  
ATOM   3186  O   GLY A 207       7.956  -4.436  -4.754  1.00 93.54           O  
ATOM   3187  N   ILE A 208       9.559  -4.330  -6.303  1.00 92.87           N  
ATOM   3188  H   ILE A 208      10.131  -3.730  -6.880  1.00 92.87           H  
ATOM   3189  CA  ILE A 208       9.841  -5.764  -6.319  1.00 92.87           C  
ATOM   3190  HA  ILE A 208       8.903  -6.294  -6.483  1.00 92.87           H  
ATOM   3191  C   ILE A 208      10.401  -6.184  -4.954  1.00 92.87           C  
ATOM   3192  CB  ILE A 208      10.791  -6.110  -7.485  1.00 92.87           C  
ATOM   3193  HB  ILE A 208      11.685  -5.496  -7.374  1.00 92.87           H  
ATOM   3194  O   ILE A 208      11.270  -5.525  -4.380  1.00 92.87           O  
ATOM   3195  CG1 ILE A 208      10.140  -5.755  -8.842  1.00 92.87           C  
ATOM   3196 HG12 ILE A 208       9.815  -4.714  -8.832  1.00 92.87           H  
ATOM   3197 HG13 ILE A 208       9.258  -6.377  -8.996  1.00 92.87           H  
ATOM   3198  CG2 ILE A 208      11.198  -7.597  -7.450  1.00 92.87           C  
ATOM   3199 HG21 ILE A 208      10.324  -8.236  -7.577  1.00 92.87           H  
ATOM   3200 HG22 ILE A 208      11.695  -7.846  -6.512  1.00 92.87           H  
ATOM   3201 HG23 ILE A 208      11.916  -7.812  -8.241  1.00 92.87           H  
ATOM   3202  CD1 ILE A 208      11.076  -5.912 -10.045  1.00 92.87           C  
ATOM   3203 HD11 ILE A 208      10.568  -5.539 -10.934  1.00 92.87           H  
ATOM   3204 HD12 ILE A 208      11.989  -5.338  -9.883  1.00 92.87           H  
ATOM   3205 HD13 ILE A 208      11.325  -6.960 -10.209  1.00 92.87           H  
ATOM   3206  N   TYR A 209       9.891  -7.296  -4.432  1.00 90.83           N  
ATOM   3207  H   TYR A 209       9.240  -7.836  -4.983  1.00 90.83           H  
ATOM   3208  CA  TYR A 209      10.404  -7.901  -3.208  1.00 90.83           C  
ATOM   3209  HA  TYR A 209      10.726  -7.123  -2.516  1.00 90.83           H  
ATOM   3210  C   TYR A 209      11.608  -8.781  -3.561  1.00 90.83           C  
ATOM   3211  CB  TYR A 209       9.274  -8.696  -2.540  1.00 90.83           C  
ATOM   3212  HB2 TYR A 209       8.403  -8.048  -2.447  1.00 90.83           H  
ATOM   3213  HB3 TYR A 209       8.990  -9.536  -3.174  1.00 90.83           H  
ATOM   3214  O   TYR A 209      11.434  -9.814  -4.211  1.00 90.83           O  
ATOM   3215  CG  TYR A 209       9.609  -9.208  -1.158  1.00 90.83           C  
ATOM   3216  CD1 TYR A 209      10.454 -10.322  -1.003  1.00 90.83           C  
ATOM   3217  HD1 TYR A 209      10.870 -10.827  -1.862  1.00 90.83           H  
ATOM   3218  CD2 TYR A 209       9.068  -8.572  -0.023  1.00 90.83           C  
ATOM   3219  HD2 TYR A 209       8.409  -7.724  -0.134  1.00 90.83           H  
ATOM   3220  CE1 TYR A 209      10.760 -10.794   0.282  1.00 90.83           C  
ATOM   3221  HE1 TYR A 209      11.384 -11.667   0.404  1.00 90.83           H  
ATOM   3222  CE2 TYR A 209       9.380  -9.037   1.267  1.00 90.83           C  
ATOM   3223  HE2 TYR A 209       8.977  -8.541   2.137  1.00 90.83           H  
ATOM   3224  OH  TYR A 209      10.513 -10.653   2.646  1.00 90.83           O  
ATOM   3225  HH  TYR A 209       9.927 -10.330   3.334  1.00 90.83           H  
ATOM   3226  CZ  TYR A 209      10.230 -10.153   1.419  1.00 90.83           C  
ATOM   3227  N   TYR A 210      12.816  -8.391  -3.150  1.00 90.51           N  
ATOM   3228  H   TYR A 210      12.908  -7.559  -2.586  1.00 90.51           H  
ATOM   3229  CA  TYR A 210      14.015  -9.212  -3.318  1.00 90.51           C  
ATOM   3230  HA  TYR A 210      13.810 -10.023  -4.018  1.00 90.51           H  
ATOM   3231  C   TYR A 210      14.410  -9.838  -1.982  1.00 90.51           C  
ATOM   3232  CB  TYR A 210      15.177  -8.414  -3.907  1.00 90.51           C  
ATOM   3233  HB2 TYR A 210      16.054  -9.061  -3.886  1.00 90.51           H  
ATOM   3234  HB3 TYR A 210      15.425  -7.583  -3.247  1.00 90.51           H  
ATOM   3235  O   TYR A 210      14.798  -9.152  -1.035  1.00 90.51           O  
ATOM   3236  CG  TYR A 210      15.000  -7.923  -5.335  1.00 90.51           C  
ATOM   3237  CD1 TYR A 210      15.636  -8.628  -6.372  1.00 90.51           C  
ATOM   3238  HD1 TYR A 210      16.186  -9.531  -6.150  1.00 90.51           H  
ATOM   3239  CD2 TYR A 210      14.252  -6.767  -5.649  1.00 90.51           C  
ATOM   3240  HD2 TYR A 210      13.608  -6.302  -4.918  1.00 90.51           H  
ATOM   3241  CE1 TYR A 210      15.560  -8.166  -7.698  1.00 90.51           C  
ATOM   3242  HE1 TYR A 210      16.034  -8.725  -8.491  1.00 90.51           H  
ATOM   3243  CE2 TYR A 210      14.274  -6.238  -6.949  1.00 90.51           C  
ATOM   3244  HE2 TYR A 210      13.777  -5.309  -7.190  1.00 90.51           H  
ATOM   3245  OH  TYR A 210      14.817  -6.511  -9.259  1.00 90.51           O  
ATOM   3246  HH  TYR A 210      15.306  -7.074  -9.864  1.00 90.51           H  
ATOM   3247  CZ  TYR A 210      14.894  -6.957  -7.983  1.00 90.51           C  
ATOM   3248  N   THR A 211      14.328 -11.163  -1.915  1.00 87.12           N  
ATOM   3249  H   THR A 211      13.955 -11.676  -2.701  1.00 87.12           H  
ATOM   3250  CA  THR A 211      14.657 -11.928  -0.712  1.00 87.12           C  
ATOM   3251  HA  THR A 211      13.982 -11.596   0.076  1.00 87.12           H  
ATOM   3252  C   THR A 211      16.100 -11.676  -0.261  1.00 87.12           C  
ATOM   3253  CB  THR A 211      14.407 -13.422  -0.945  1.00 87.12           C  
ATOM   3254  HB  THR A 211      15.117 -13.805  -1.678  1.00 87.12           H  
ATOM   3255  O   THR A 211      17.017 -11.669  -1.077  1.00 87.12           O  
ATOM   3256  CG2 THR A 211      14.509 -14.242   0.339  1.00 87.12           C  
ATOM   3257 HG21 THR A 211      13.819 -13.854   1.089  1.00 87.12           H  
ATOM   3258 HG22 THR A 211      15.527 -14.204   0.728  1.00 87.12           H  
ATOM   3259 HG23 THR A 211      14.265 -15.284   0.131  1.00 87.12           H  
ATOM   3260  OG1 THR A 211      13.095 -13.596  -1.436  1.00 87.12           O  
ATOM   3261  HG1 THR A 211      12.914 -14.539  -1.452  1.00 87.12           H  
ATOM   3262  N   GLY A 212      16.305 -11.451   1.039  1.00 83.61           N  
ATOM   3263  H   GLY A 212      15.502 -11.415   1.651  1.00 83.61           H  
ATOM   3264  CA  GLY A 212      17.597 -11.087   1.634  1.00 83.61           C  
ATOM   3265  HA2 GLY A 212      18.393 -11.632   1.126  1.00 83.61           H  
ATOM   3266  HA3 GLY A 212      17.597 -11.379   2.684  1.00 83.61           H  
ATOM   3267  C   GLY A 212      17.924  -9.591   1.561  1.00 83.61           C  
ATOM   3268  O   GLY A 212      18.909  -9.141   2.145  1.00 83.61           O  
ATOM   3269  N   GLY A 213      17.113  -8.806   0.848  1.00 77.07           N  
ATOM   3270  H   GLY A 213      16.346  -9.242   0.358  1.00 77.07           H  
ATOM   3271  CA  GLY A 213      17.128  -7.345   0.846  1.00 77.07           C  
ATOM   3272  HA2 GLY A 213      17.255  -6.992   1.869  1.00 77.07           H  
ATOM   3273  HA3 GLY A 213      16.170  -7.012   0.447  1.00 77.07           H  
ATOM   3274  C   GLY A 213      18.226  -6.672   0.053  1.00 77.07           C  
ATOM   3275  O   GLY A 213      18.062  -5.523  -0.345  1.00 77.07           O  
ATOM   3276  N   SER A 214      19.331  -7.364  -0.197  1.00 81.96           N  
ATOM   3277  H   SER A 214      19.379  -8.310   0.151  1.00 81.96           H  
ATOM   3278  CA  SER A 214      20.363  -6.889  -1.111  1.00 81.96           C  
ATOM   3279  HA  SER A 214      20.409  -5.801  -1.071  1.00 81.96           H  
ATOM   3280  C   SER A 214      20.012  -7.304  -2.531  1.00 81.96           C  
ATOM   3281  CB  SER A 214      21.735  -7.418  -0.707  1.00 81.96           C  
ATOM   3282  HB2 SER A 214      22.482  -7.085  -1.427  1.00 81.96           H  
ATOM   3283  HB3 SER A 214      21.722  -8.508  -0.685  1.00 81.96           H  
ATOM   3284  O   SER A 214      19.710  -8.465  -2.792  1.00 81.96           O  
ATOM   3285  OG  SER A 214      22.063  -6.913   0.573  1.00 81.96           O  
ATOM   3286  HG  SER A 214      21.389  -7.225   1.181  1.00 81.96           H  
ATOM   3287  N   TYR A 215      20.067  -6.359  -3.464  1.00 85.59           N  
ATOM   3288  H   TYR A 215      20.315  -5.416  -3.200  1.00 85.59           H  
ATOM   3289  CA  TYR A 215      19.781  -6.621  -4.870  1.00 85.59           C  
ATOM   3290  HA  TYR A 215      20.090  -7.640  -5.101  1.00 85.59           H  
ATOM   3291  C   TYR A 215      20.564  -5.676  -5.776  1.00 85.59           C  
ATOM   3292  CB  TYR A 215      18.272  -6.517  -5.136  1.00 85.59           C  
ATOM   3293  HB2 TYR A 215      18.063  -7.005  -6.088  1.00 85.59           H  
ATOM   3294  HB3 TYR A 215      17.734  -7.074  -4.369  1.00 85.59           H  
ATOM   3295  O   TYR A 215      20.988  -4.595  -5.365  1.00 85.59           O  
ATOM   3296  CG  TYR A 215      17.726  -5.102  -5.186  1.00 85.59           C  
ATOM   3297  CD1 TYR A 215      17.653  -4.327  -4.012  1.00 85.59           C  
ATOM   3298  HD1 TYR A 215      17.986  -4.738  -3.070  1.00 85.59           H  
ATOM   3299  CD2 TYR A 215      17.285  -4.565  -6.411  1.00 85.59           C  
ATOM   3300  HD2 TYR A 215      17.314  -5.159  -7.313  1.00 85.59           H  
ATOM   3301  CE1 TYR A 215      17.102  -3.033  -4.052  1.00 85.59           C  
ATOM   3302  HE1 TYR A 215      17.033  -2.451  -3.145  1.00 85.59           H  
ATOM   3303  CE2 TYR A 215      16.748  -3.267  -6.459  1.00 85.59           C  
ATOM   3304  HE2 TYR A 215      16.369  -2.880  -7.394  1.00 85.59           H  
ATOM   3305  OH  TYR A 215      16.084  -1.270  -5.311  1.00 85.59           O  
ATOM   3306  HH  TYR A 215      15.993  -0.909  -4.427  1.00 85.59           H  
ATOM   3307  CZ  TYR A 215      16.648  -2.504  -5.279  1.00 85.59           C  
ATOM   3308  N   THR A 216      20.733  -6.089  -7.030  1.00 83.38           N  
ATOM   3309  H   THR A 216      20.307  -6.962  -7.306  1.00 83.38           H  
ATOM   3310  CA  THR A 216      21.245  -5.230  -8.100  1.00 83.38           C  
ATOM   3311  HA  THR A 216      21.618  -4.299  -7.674  1.00 83.38           H  
ATOM   3312  C   THR A 216      20.100  -4.949  -9.066  1.00 83.38           C  
ATOM   3313  CB  THR A 216      22.430  -5.879  -8.820  1.00 83.38           C  
ATOM   3314  HB  THR A 216      22.128  -6.829  -9.259  1.00 83.38           H  
ATOM   3315  O   THR A 216      19.515  -5.906  -9.580  1.00 83.38           O  
ATOM   3316  CG2 THR A 216      23.019  -4.976  -9.903  1.00 83.38           C  
ATOM   3317 HG21 THR A 216      22.305  -4.850 -10.716  1.00 83.38           H  
ATOM   3318 HG22 THR A 216      23.273  -4.002  -9.484  1.00 83.38           H  
ATOM   3319 HG23 THR A 216      23.920  -5.439 -10.305  1.00 83.38           H  
ATOM   3320  OG1 THR A 216      23.457  -6.101  -7.882  1.00 83.38           O  
ATOM   3321  HG1 THR A 216      23.109  -6.674  -7.194  1.00 83.38           H  
ATOM   3322  N   PRO A 217      19.750  -3.676  -9.319  1.00 81.76           N  
ATOM   3323  CA  PRO A 217      18.711  -3.356 -10.283  1.00 81.76           C  
ATOM   3324  HA  PRO A 217      17.775  -3.803  -9.947  1.00 81.76           H  
ATOM   3325  C   PRO A 217      19.066  -3.877 -11.674  1.00 81.76           C  
ATOM   3326  CB  PRO A 217      18.566  -1.836 -10.273  1.00 81.76           C  
ATOM   3327  HB2 PRO A 217      19.143  -1.387 -11.082  1.00 81.76           H  
ATOM   3328  HB3 PRO A 217      17.514  -1.561 -10.344  1.00 81.76           H  
ATOM   3329  O   PRO A 217      20.204  -3.764 -12.127  1.00 81.76           O  
ATOM   3330  CG  PRO A 217      19.158  -1.420  -8.930  1.00 81.76           C  
ATOM   3331  HG2 PRO A 217      19.574  -0.413  -8.966  1.00 81.76           H  
ATOM   3332  HG3 PRO A 217      18.389  -1.494  -8.162  1.00 81.76           H  
ATOM   3333  CD  PRO A 217      20.231  -2.470  -8.666  1.00 81.76           C  
ATOM   3334  HD2 PRO A 217      20.346  -2.607  -7.591  1.00 81.76           H  
ATOM   3335  HD3 PRO A 217      21.174  -2.162  -9.119  1.00 81.76           H  
ATOM   3336  N   SER A 218      18.068  -4.408 -12.372  1.00 79.92           N  
ATOM   3337  H   SER A 218      17.166  -4.465 -11.919  1.00 79.92           H  
ATOM   3338  CA  SER A 218      18.224  -4.873 -13.760  1.00 79.92           C  
ATOM   3339  HA  SER A 218      19.184  -5.383 -13.848  1.00 79.92           H  
ATOM   3340  C   SER A 218      18.241  -3.729 -14.785  1.00 79.92           C  
ATOM   3341  CB  SER A 218      17.130  -5.890 -14.095  1.00 79.92           C  
ATOM   3342  HB2 SER A 218      17.213  -6.179 -15.142  1.00 79.92           H  
ATOM   3343  HB3 SER A 218      17.269  -6.779 -13.479  1.00 79.92           H  
ATOM   3344  O   SER A 218      18.600  -3.943 -15.941  1.00 79.92           O  
ATOM   3345  OG  SER A 218      15.838  -5.352 -13.849  1.00 79.92           O  
ATOM   3346  HG  SER A 218      15.747  -5.190 -12.907  1.00 79.92           H  
ATOM   3347  N   GLY A 219      17.852  -2.517 -14.373  1.00 80.66           N  
ATOM   3348  H   GLY A 219      17.643  -2.407 -13.391  1.00 80.66           H  
ATOM   3349  CA  GLY A 219      17.766  -1.326 -15.218  1.00 80.66           C  
ATOM   3350  HA2 GLY A 219      18.184  -1.532 -16.203  1.00 80.66           H  
ATOM   3351  HA3 GLY A 219      16.714  -1.071 -15.349  1.00 80.66           H  
ATOM   3352  C   GLY A 219      18.495  -0.108 -14.642  1.00 80.66           C  
ATOM   3353  O   GLY A 219      19.276  -0.195 -13.699  1.00 80.66           O  
ATOM   3354  N   SER A 220      18.219   1.068 -15.211  1.00 78.49           N  
ATOM   3355  H   SER A 220      17.526   1.094 -15.945  1.00 78.49           H  
ATOM   3356  CA  SER A 220      18.838   2.351 -14.820  1.00 78.49           C  
ATOM   3357  HA  SER A 220      19.909   2.195 -14.696  1.00 78.49           H  
ATOM   3358  C   SER A 220      18.301   2.934 -13.497  1.00 78.49           C  
ATOM   3359  CB  SER A 220      18.618   3.352 -15.958  1.00 78.49           C  
ATOM   3360  HB2 SER A 220      19.001   2.933 -16.888  1.00 78.49           H  
ATOM   3361  HB3 SER A 220      19.145   4.281 -15.741  1.00 78.49           H  
ATOM   3362  O   SER A 220      18.796   3.954 -12.985  1.00 78.49           O  
ATOM   3363  OG  SER A 220      17.233   3.609 -16.082  1.00 78.49           O  
ATOM   3364  HG  SER A 220      16.990   3.769 -16.997  1.00 78.49           H  
ATOM   3365  N   MET A 221      17.262   2.305 -12.947  1.00 84.13           N  
ATOM   3366  H   MET A 221      16.953   1.444 -13.374  1.00 84.13           H  
ATOM   3367  CA  MET A 221      16.546   2.728 -11.754  1.00 84.13           C  
ATOM   3368  HA  MET A 221      17.111   3.511 -11.249  1.00 84.13           H  
ATOM   3369  C   MET A 221      16.392   1.574 -10.772  1.00 84.13           C  
ATOM   3370  CB  MET A 221      15.171   3.286 -12.133  1.00 84.13           C  
ATOM   3371  HB2 MET A 221      14.589   2.525 -12.654  1.00 84.13           H  
ATOM   3372  HB3 MET A 221      14.640   3.539 -11.215  1.00 84.13           H  
ATOM   3373  O   MET A 221      16.326   0.417 -11.166  1.00 84.13           O  
ATOM   3374  CG  MET A 221      15.300   4.532 -13.017  1.00 84.13           C  
ATOM   3375  HG2 MET A 221      16.138   5.138 -12.672  1.00 84.13           H  
ATOM   3376  HG3 MET A 221      15.511   4.213 -14.037  1.00 84.13           H  
ATOM   3377  SD  MET A 221      13.828   5.576 -13.040  1.00 84.13           S  
ATOM   3378  CE  MET A 221      13.881   6.247 -11.361  1.00 84.13           C  
ATOM   3379  HE1 MET A 221      14.491   5.626 -10.706  1.00 84.13           H  
ATOM   3380  HE2 MET A 221      14.279   7.261 -11.385  1.00 84.13           H  
ATOM   3381  HE3 MET A 221      12.865   6.260 -10.966  1.00 84.13           H  
ATOM   3382  N   TYR A 222      16.323   1.926  -9.491  1.00 84.96           N  
ATOM   3383  H   TYR A 222      16.343   2.909  -9.258  1.00 84.96           H  
ATOM   3384  CA  TYR A 222      15.963   1.009  -8.416  1.00 84.96           C  
ATOM   3385  HA  TYR A 222      16.617   0.137  -8.438  1.00 84.96           H  
ATOM   3386  C   TYR A 222      14.520   0.551  -8.608  1.00 84.96           C  
ATOM   3387  CB  TYR A 222      16.124   1.746  -7.078  1.00 84.96           C  
ATOM   3388  HB2 TYR A 222      15.877   1.071  -6.259  1.00 84.96           H  
ATOM   3389  HB3 TYR A 222      15.413   2.572  -7.037  1.00 84.96           H  
ATOM   3390  O   TYR A 222      13.643   1.400  -8.714  1.00 84.96           O  
ATOM   3391  CG  TYR A 222      17.523   2.280  -6.876  1.00 84.96           C  
ATOM   3392  CD1 TYR A 222      18.576   1.368  -6.721  1.00 84.96           C  
ATOM   3393  HD1 TYR A 222      18.375   0.309  -6.662  1.00 84.96           H  
ATOM   3394  CD2 TYR A 222      17.787   3.661  -6.972  1.00 84.96           C  
ATOM   3395  HD2 TYR A 222      16.965   4.341  -7.141  1.00 84.96           H  
ATOM   3396  CE1 TYR A 222      19.898   1.830  -6.722  1.00 84.96           C  
ATOM   3397  HE1 TYR A 222      20.698   1.105  -6.718  1.00 84.96           H  
ATOM   3398  CE2 TYR A 222      19.112   4.135  -6.887  1.00 84.96           C  
ATOM   3399  HE2 TYR A 222      19.328   5.190  -6.959  1.00 84.96           H  
ATOM   3400  OH  TYR A 222      21.450   3.674  -6.743  1.00 84.96           O  
ATOM   3401  HH  TYR A 222      21.487   4.631  -6.812  1.00 84.96           H  
ATOM   3402  CZ  TYR A 222      20.173   3.211  -6.768  1.00 84.96           C  
ATOM   3403  N   ASP A 223      14.286  -0.754  -8.643  1.00 90.98           N  
ATOM   3404  H   ASP A 223      15.057  -1.405  -8.707  1.00 90.98           H  
ATOM   3405  CA  ASP A 223      12.964  -1.371  -8.796  1.00 90.98           C  
ATOM   3406  HA  ASP A 223      12.211  -0.589  -8.889  1.00 90.98           H  
ATOM   3407  C   ASP A 223      12.545  -2.185  -7.562  1.00 90.98           C  
ATOM   3408  CB  ASP A 223      12.913  -2.189 -10.110  1.00 90.98           C  
ATOM   3409  HB2 ASP A 223      12.974  -1.485 -10.940  1.00 90.98           H  
ATOM   3410  HB3 ASP A 223      11.943  -2.681 -10.181  1.00 90.98           H  
ATOM   3411  O   ASP A 223      11.437  -2.709  -7.518  1.00 90.98           O  
ATOM   3412  CG  ASP A 223      14.015  -3.246 -10.319  1.00 90.98           C  
ATOM   3413  OD1 ASP A 223      14.935  -3.330  -9.470  1.00 90.98           O  
ATOM   3414  OD2 ASP A 223      13.992  -3.910 -11.398  1.00 90.98           O  
ATOM   3415  N   GLY A 224      13.399  -2.273  -6.539  1.00 89.57           N  
ATOM   3416  H   GLY A 224      14.299  -1.824  -6.633  1.00 89.57           H  
ATOM   3417  CA  GLY A 224      13.098  -2.964  -5.289  1.00 89.57           C  
ATOM   3418  HA2 GLY A 224      12.570  -3.888  -5.522  1.00 89.57           H  
ATOM   3419  HA3 GLY A 224      14.033  -3.230  -4.796  1.00 89.57           H  
ATOM   3420  C   GLY A 224      12.257  -2.149  -4.307  1.00 89.57           C  
ATOM   3421  O   GLY A 224      11.998  -0.963  -4.505  1.00 89.57           O  
ATOM   3422  N   MET A 225      11.872  -2.785  -3.204  1.00 90.00           N  
ATOM   3423  H   MET A 225      12.047  -3.777  -3.135  1.00 90.00           H  
ATOM   3424  CA  MET A 225      11.208  -2.117  -2.087  1.00 90.00           C  
ATOM   3425  HA  MET A 225      10.436  -1.457  -2.483  1.00 90.00           H  
ATOM   3426  C   MET A 225      12.184  -1.286  -1.254  1.00 90.00           C  
ATOM   3427  CB  MET A 225      10.549  -3.159  -1.193  1.00 90.00           C  
ATOM   3428  HB2 MET A 225      10.258  -2.652  -0.273  1.00 90.00           H  
ATOM   3429  HB3 MET A 225      11.267  -3.938  -0.940  1.00 90.00           H  
ATOM   3430  O   MET A 225      13.114  -1.843  -0.687  1.00 90.00           O  
ATOM   3431  CG  MET A 225       9.331  -3.791  -1.873  1.00 90.00           C  
ATOM   3432  HG2 MET A 225       8.590  -3.019  -2.081  1.00 90.00           H  
ATOM   3433  HG3 MET A 225       9.651  -4.225  -2.820  1.00 90.00           H  
ATOM   3434  SD  MET A 225       8.561  -5.107  -0.906  1.00 90.00           S  
ATOM   3435  CE  MET A 225       7.947  -4.115   0.467  1.00 90.00           C  
ATOM   3436  HE1 MET A 225       8.613  -3.266   0.621  1.00 90.00           H  
ATOM   3437  HE2 MET A 225       6.965  -3.705   0.229  1.00 90.00           H  
ATOM   3438  HE3 MET A 225       7.909  -4.715   1.376  1.00 90.00           H  
ATOM   3439  N   PHE A 226      12.003   0.029  -1.141  1.00 87.44           N  
ATOM   3440  H   PHE A 226      11.220   0.468  -1.605  1.00 87.44           H  
ATOM   3441  CA  PHE A 226      12.944   0.857  -0.376  1.00 87.44           C  
ATOM   3442  HA  PHE A 226      13.358   0.257   0.434  1.00 87.44           H  
ATOM   3443  C   PHE A 226      12.298   2.069   0.290  1.00 87.44           C  
ATOM   3444  CB  PHE A 226      14.117   1.285  -1.277  1.00 87.44           C  
ATOM   3445  HB2 PHE A 226      14.848   1.816  -0.668  1.00 87.44           H  
ATOM   3446  HB3 PHE A 226      14.614   0.388  -1.647  1.00 87.44           H  
ATOM   3447  O   PHE A 226      11.282   2.586  -0.171  1.00 87.44           O  
ATOM   3448  CG  PHE A 226      13.745   2.165  -2.458  1.00 87.44           C  
ATOM   3449  CD1 PHE A 226      13.606   1.609  -3.743  1.00 87.44           C  
ATOM   3450  HD1 PHE A 226      13.756   0.549  -3.885  1.00 87.44           H  
ATOM   3451  CD2 PHE A 226      13.544   3.545  -2.277  1.00 87.44           C  
ATOM   3452  HD2 PHE A 226      13.632   3.981  -1.292  1.00 87.44           H  
ATOM   3453  CE1 PHE A 226      13.248   2.417  -4.837  1.00 87.44           C  
ATOM   3454  HE1 PHE A 226      13.100   1.967  -5.807  1.00 87.44           H  
ATOM   3455  CE2 PHE A 226      13.206   4.355  -3.372  1.00 87.44           C  
ATOM   3456  HE2 PHE A 226      13.039   5.413  -3.239  1.00 87.44           H  
ATOM   3457  CZ  PHE A 226      13.060   3.796  -4.645  1.00 87.44           C  
ATOM   3458  HZ  PHE A 226      12.794   4.449  -5.463  1.00 87.44           H  
ATOM   3459  N   TRP A 227      12.958   2.557   1.338  1.00 87.46           N  
ATOM   3460  H   TRP A 227      13.717   2.016   1.727  1.00 87.46           H  
ATOM   3461  CA  TRP A 227      12.732   3.859   1.952  1.00 87.46           C  
ATOM   3462  HA  TRP A 227      12.187   4.513   1.271  1.00 87.46           H  
ATOM   3463  C   TRP A 227      14.097   4.464   2.248  1.00 87.46           C  
ATOM   3464  CB  TRP A 227      11.909   3.685   3.222  1.00 87.46           C  
ATOM   3465  HB2 TRP A 227      12.501   3.200   3.998  1.00 87.46           H  
ATOM   3466  HB3 TRP A 227      11.073   3.025   2.990  1.00 87.46           H  
ATOM   3467  O   TRP A 227      14.829   3.980   3.109  1.00 87.46           O  
ATOM   3468  CG  TRP A 227      11.314   4.941   3.753  1.00 87.46           C  
ATOM   3469  CD1 TRP A 227      11.960   5.883   4.472  1.00 87.46           C  
ATOM   3470  HD1 TRP A 227      12.999   5.844   4.765  1.00 87.46           H  
ATOM   3471  CD2 TRP A 227       9.923   5.374   3.675  1.00 87.46           C  
ATOM   3472  CE2 TRP A 227       9.795   6.590   4.403  1.00 87.46           C  
ATOM   3473  CE3 TRP A 227       8.755   4.862   3.066  1.00 87.46           C  
ATOM   3474  HE3 TRP A 227       8.822   3.980   2.445  1.00 87.46           H  
ATOM   3475  NE1 TRP A 227      11.064   6.860   4.849  1.00 87.46           N  
ATOM   3476  HE1 TRP A 227      11.278   7.559   5.545  1.00 87.46           H  
ATOM   3477  CH2 TRP A 227       7.421   6.674   4.001  1.00 87.46           C  
ATOM   3478  HH2 TRP A 227       6.466   7.157   4.145  1.00 87.46           H  
ATOM   3479  CZ2 TRP A 227       8.569   7.239   4.573  1.00 87.46           C  
ATOM   3480  HZ2 TRP A 227       8.511   8.143   5.162  1.00 87.46           H  
ATOM   3481  CZ3 TRP A 227       7.512   5.497   3.237  1.00 87.46           C  
ATOM   3482  HZ3 TRP A 227       6.624   5.087   2.778  1.00 87.46           H  
ATOM   3483  N   LYS A 228      14.505   5.450   1.453  1.00 81.39           N  
ATOM   3484  H   LYS A 228      13.843   5.880   0.824  1.00 81.39           H  
ATOM   3485  CA  LYS A 228      15.881   5.954   1.471  1.00 81.39           C  
ATOM   3486  HA  LYS A 228      16.389   5.556   2.350  1.00 81.39           H  
ATOM   3487  C   LYS A 228      15.908   7.459   1.607  1.00 81.39           C  
ATOM   3488  CB  LYS A 228      16.651   5.478   0.230  1.00 81.39           C  
ATOM   3489  HB2 LYS A 228      16.548   4.396   0.140  1.00 81.39           H  
ATOM   3490  HB3 LYS A 228      17.707   5.714   0.360  1.00 81.39           H  
ATOM   3491  O   LYS A 228      15.065   8.142   1.037  1.00 81.39           O  
ATOM   3492  CG  LYS A 228      16.144   6.156  -1.048  1.00 81.39           C  
ATOM   3493  HG2 LYS A 228      16.302   7.233  -0.984  1.00 81.39           H  
ATOM   3494  HG3 LYS A 228      15.078   5.959  -1.161  1.00 81.39           H  
ATOM   3495  CD  LYS A 228      16.861   5.658  -2.291  1.00 81.39           C  
ATOM   3496  HD2 LYS A 228      17.925   5.883  -2.216  1.00 81.39           H  
ATOM   3497  HD3 LYS A 228      16.704   4.585  -2.397  1.00 81.39           H  
ATOM   3498  CE  LYS A 228      16.225   6.414  -3.453  1.00 81.39           C  
ATOM   3499  HE2 LYS A 228      15.152   6.226  -3.438  1.00 81.39           H  
ATOM   3500  HE3 LYS A 228      16.369   7.484  -3.300  1.00 81.39           H  
ATOM   3501  NZ  LYS A 228      16.796   5.979  -4.737  1.00 81.39           N  
ATOM   3502  HZ1 LYS A 228      16.307   6.464  -5.476  1.00 81.39           H  
ATOM   3503  HZ2 LYS A 228      16.652   4.984  -4.832  1.00 81.39           H  
ATOM   3504  HZ3 LYS A 228      17.784   6.188  -4.752  1.00 81.39           H  
ATOM   3505  N   ASP A 229      16.959   7.939   2.255  1.00 78.38           N  
ATOM   3506  H   ASP A 229      17.593   7.300   2.712  1.00 78.38           H  
ATOM   3507  CA  ASP A 229      17.253   9.361   2.327  1.00 78.38           C  
ATOM   3508  HA  ASP A 229      16.388   9.876   2.743  1.00 78.38           H  
ATOM   3509  C   ASP A 229      17.540   9.916   0.926  1.00 78.38           C  
ATOM   3510  CB  ASP A 229      18.436   9.586   3.276  1.00 78.38           C  
ATOM   3511  HB2 ASP A 229      19.347   9.228   2.796  1.00 78.38           H  
ATOM   3512  HB3 ASP A 229      18.302   8.997   4.183  1.00 78.38           H  
ATOM   3513  O   ASP A 229      18.559   9.584   0.301  1.00 78.38           O  
ATOM   3514  CG  ASP A 229      18.608  11.058   3.657  1.00 78.38           C  
ATOM   3515  OD1 ASP A 229      18.199  11.920   2.855  1.00 78.38           O  
ATOM   3516  OD2 ASP A 229      19.244  11.330   4.695  1.00 78.38           O  
ATOM   3517  N   CYS A 230      16.650  10.769   0.425  1.00 69.03           N  
ATOM   3518  H   CYS A 230      15.808  10.966   0.947  1.00 69.03           H  
ATOM   3519  CA  CYS A 230      16.883  11.459  -0.832  1.00 69.03           C  
ATOM   3520  HA  CYS A 230      17.453  10.777  -1.463  1.00 69.03           H  
ATOM   3521  C   CYS A 230      17.724  12.727  -0.710  1.00 69.03           C  
ATOM   3522  CB  CYS A 230      15.571  11.717  -1.534  1.00 69.03           C  
ATOM   3523  HB2 CYS A 230      14.791  11.910  -0.799  1.00 69.03           H  
ATOM   3524  HB3 CYS A 230      15.657  12.589  -2.182  1.00 69.03           H  
ATOM   3525  O   CYS A 230      18.180  13.267  -1.712  1.00 69.03           O  
ATOM   3526  SG  CYS A 230      15.129  10.314  -2.559  1.00 69.03           S  
ATOM   3527  N   LYS A 231      18.047  13.183   0.493  1.00 59.91           N  
ATOM   3528  H   LYS A 231      17.703  12.693   1.307  1.00 59.91           H  
ATOM   3529  CA  LYS A 231      19.125  14.160   0.692  1.00 59.91           C  
ATOM   3530  HA  LYS A 231      19.051  14.930  -0.077  1.00 59.91           H  
ATOM   3531  C   LYS A 231      20.493  13.504   0.512  1.00 59.91           C  
ATOM   3532  CB  LYS A 231      18.995  14.836   2.059  1.00 59.91           C  
ATOM   3533  HB2 LYS A 231      19.728  15.640   2.117  1.00 59.91           H  
ATOM   3534  HB3 LYS A 231      19.223  14.126   2.855  1.00 59.91           H  
ATOM   3535  O   LYS A 231      21.434  14.175   0.102  1.00 59.91           O  
ATOM   3536  CG  LYS A 231      17.592  15.421   2.265  1.00 59.91           C  
ATOM   3537  HG2 LYS A 231      16.843  14.630   2.210  1.00 59.91           H  
ATOM   3538  HG3 LYS A 231      17.389  16.158   1.488  1.00 59.91           H  
ATOM   3539  CD  LYS A 231      17.483  16.076   3.637  1.00 59.91           C  
ATOM   3540  HD2 LYS A 231      18.200  16.893   3.715  1.00 59.91           H  
ATOM   3541  HD3 LYS A 231      17.695  15.326   4.400  1.00 59.91           H  
ATOM   3542  CE  LYS A 231      16.056  16.596   3.798  1.00 59.91           C  
ATOM   3543  HE2 LYS A 231      15.375  15.768   3.602  1.00 59.91           H  
ATOM   3544  HE3 LYS A 231      15.868  17.364   3.048  1.00 59.91           H  
ATOM   3545  NZ  LYS A 231      15.826  17.119   5.163  1.00 59.91           N  
ATOM   3546  HZ1 LYS A 231      14.864  17.409   5.261  1.00 59.91           H  
ATOM   3547  HZ2 LYS A 231      16.443  17.894   5.362  1.00 59.91           H  
ATOM   3548  HZ3 LYS A 231      15.994  16.378   5.828  1.00 59.91           H  
ATOM   3549  N   ILE A 232      20.584  12.184   0.705  1.00 50.46           N  
ATOM   3550  H   ILE A 232      19.786  11.731   1.126  1.00 50.46           H  
ATOM   3551  CA  ILE A 232      21.741  11.362   0.303  1.00 50.46           C  
ATOM   3552  HA  ILE A 232      22.632  11.983   0.395  1.00 50.46           H  
ATOM   3553  C   ILE A 232      21.657  10.979  -1.193  1.00 50.46           C  
ATOM   3554  CB  ILE A 232      21.935  10.159   1.273  1.00 50.46           C  
ATOM   3555  HB  ILE A 232      21.053   9.521   1.215  1.00 50.46           H  
ATOM   3556  O   ILE A 232      22.533  10.283  -1.711  1.00 50.46           O  
ATOM   3557  CG1 ILE A 232      22.079  10.670   2.728  1.00 50.46           C  
ATOM   3558 HG12 ILE A 232      22.969  11.295   2.806  1.00 50.46           H  
ATOM   3559 HG13 ILE A 232      21.225  11.299   2.979  1.00 50.46           H  
ATOM   3560  CG2 ILE A 232      23.173   9.297   0.934  1.00 50.46           C  
ATOM   3561 HG21 ILE A 232      23.366   8.560   1.714  1.00 50.46           H  
ATOM   3562 HG22 ILE A 232      22.999   8.723   0.024  1.00 50.46           H  
ATOM   3563 HG23 ILE A 232      24.050   9.933   0.814  1.00 50.46           H  
ATOM   3564  CD1 ILE A 232      22.153   9.575   3.803  1.00 50.46           C  
ATOM   3565 HD11 ILE A 232      21.947  10.019   4.777  1.00 50.46           H  
ATOM   3566 HD12 ILE A 232      21.417   8.795   3.609  1.00 50.46           H  
ATOM   3567 HD13 ILE A 232      23.151   9.136   3.835  1.00 50.46           H  
ATOM   3568  N   GLN A 233      20.644  11.450  -1.938  1.00 44.14           N  
ATOM   3569  H   GLN A 233      19.976  12.073  -1.507  1.00 44.14           H  
ATOM   3570  CA  GLN A 233      20.475  11.164  -3.363  1.00 44.14           C  
ATOM   3571  HA  GLN A 233      20.475  10.078  -3.466  1.00 44.14           H  
ATOM   3572  C   GLN A 233      21.635  11.715  -4.186  1.00 44.14           C  
ATOM   3573  CB  GLN A 233      19.117  11.657  -3.876  1.00 44.14           C  
ATOM   3574  HB2 GLN A 233      18.371  11.280  -3.176  1.00 44.14           H  
ATOM   3575  HB3 GLN A 233      19.098  12.747  -3.894  1.00 44.14           H  
ATOM   3576  O   GLN A 233      21.613  12.832  -4.690  1.00 44.14           O  
ATOM   3577  CG  GLN A 233      18.684  11.150  -5.255  1.00 44.14           C  
ATOM   3578  HG2 GLN A 233      18.921  10.089  -5.336  1.00 44.14           H  
ATOM   3579  HG3 GLN A 233      19.224  11.692  -6.030  1.00 44.14           H  
ATOM   3580  CD  GLN A 233      17.176  11.320  -5.465  1.00 44.14           C  
ATOM   3581  NE2 GLN A 233      16.611  10.801  -6.532  1.00 44.14           N  
ATOM   3582 HE21 GLN A 233      15.627  11.018  -6.594  1.00 44.14           H  
ATOM   3583 HE22 GLN A 233      17.166  10.473  -7.310  1.00 44.14           H  
ATOM   3584  OE1 GLN A 233      16.453  11.907  -4.694  1.00 44.14           O  
ATOM   3585  N   CYS A 234      22.612  10.828  -4.361  1.00 44.01           N  
ATOM   3586  H   CYS A 234      22.650  10.109  -3.653  1.00 44.01           H  
ATOM   3587  CA  CYS A 234      23.450  10.655  -5.526  1.00 44.01           C  
ATOM   3588  HA  CYS A 234      24.351  10.123  -5.220  1.00 44.01           H  
ATOM   3589  C   CYS A 234      23.873  11.980  -6.134  1.00 44.01           C  
ATOM   3590  CB  CYS A 234      22.685   9.791  -6.549  1.00 44.01           C  
ATOM   3591  HB2 CYS A 234      23.393   9.454  -7.306  1.00 44.01           H  
ATOM   3592  HB3 CYS A 234      21.939  10.414  -7.042  1.00 44.01           H  
ATOM   3593  O   CYS A 234      23.326  12.285  -7.189  1.00 44.01           O  
ATOM   3594  SG  CYS A 234      21.782   8.375  -5.884  1.00 44.01           S  
ATOM   3595  N   ASP A 235      24.776  12.719  -5.464  1.00 35.50           N  
ATOM   3596  H   ASP A 235      25.026  12.420  -4.533  1.00 35.50           H  
ATOM   3597  CA  ASP A 235      25.476  13.913  -5.966  1.00 35.50           C  
ATOM   3598  HA  ASP A 235      25.174  14.779  -5.376  1.00 35.50           H  
ATOM   3599  C   ASP A 235      25.092  14.186  -7.419  1.00 35.50           C  
ATOM   3600  CB  ASP A 235      27.009  13.714  -5.862  1.00 35.50           C  
ATOM   3601  HB2 ASP A 235      27.241  12.649  -5.846  1.00 35.50           H  
ATOM   3602  HB3 ASP A 235      27.492  14.126  -6.747  1.00 35.50           H  
ATOM   3603  O   ASP A 235      25.728  13.677  -8.353  1.00 35.50           O  
ATOM   3604  CG  ASP A 235      27.701  14.402  -4.687  1.00 35.50           C  
ATOM   3605  OD1 ASP A 235      27.039  15.167  -3.958  1.00 35.50           O  
ATOM   3606  OD2 ASP A 235      28.937  14.207  -4.606  1.00 35.50           O  
ATOM   3607  N   LEU A 236      23.967  14.882  -7.620  1.00 36.85           N  
ATOM   3608  H   LEU A 236      23.410  15.149  -6.821  1.00 36.85           H  
ATOM   3609  CA  LEU A 236      23.543  15.270  -8.951  1.00 36.85           C  
ATOM   3610  HA  LEU A 236      23.713  14.444  -9.642  1.00 36.85           H  
ATOM   3611  C   LEU A 236      24.500  16.385  -9.332  1.00 36.85           C  
ATOM   3612  CB  LEU A 236      22.055  15.676  -8.996  1.00 36.85           C  
ATOM   3613  HB2 LEU A 236      21.847  16.323  -8.143  1.00 36.85           H  
ATOM   3614  HB3 LEU A 236      21.883  16.262  -9.898  1.00 36.85           H  
ATOM   3615  O   LEU A 236      24.185  17.563  -9.232  1.00 36.85           O  
ATOM   3616  CG  LEU A 236      21.060  14.502  -8.994  1.00 36.85           C  
ATOM   3617  HG  LEU A 236      21.238  13.869  -8.125  1.00 36.85           H  
ATOM   3618  CD1 LEU A 236      19.630  15.042  -8.917  1.00 36.85           C  
ATOM   3619 HD11 LEU A 236      19.409  15.667  -9.783  1.00 36.85           H  
ATOM   3620 HD12 LEU A 236      18.920  14.217  -8.871  1.00 36.85           H  
ATOM   3621 HD13 LEU A 236      19.517  15.637  -8.011  1.00 36.85           H  
ATOM   3622  CD2 LEU A 236      21.164  13.652 -10.267  1.00 36.85           C  
ATOM   3623 HD21 LEU A 236      20.393  12.882 -10.242  1.00 36.85           H  
ATOM   3624 HD22 LEU A 236      21.043  14.287 -11.145  1.00 36.85           H  
ATOM   3625 HD23 LEU A 236      22.134  13.156 -10.298  1.00 36.85           H  
ATOM   3626  N   LYS A 237      25.717  16.007  -9.724  1.00 38.66           N  
ATOM   3627  H   LYS A 237      25.939  15.025  -9.637  1.00 38.66           H  
ATOM   3628  CA  LYS A 237      26.647  16.913 -10.367  1.00 38.66           C  
ATOM   3629  HA  LYS A 237      26.679  17.848  -9.807  1.00 38.66           H  
ATOM   3630  C   LYS A 237      26.047  17.213 -11.728  1.00 38.66           C  
ATOM   3631  CB  LYS A 237      28.065  16.331 -10.432  1.00 38.66           C  
ATOM   3632  HB2 LYS A 237      28.035  15.303 -10.792  1.00 38.66           H  
ATOM   3633  HB3 LYS A 237      28.647  16.930 -11.133  1.00 38.66           H  
ATOM   3634  O   LYS A 237      26.057  16.372 -12.628  1.00 38.66           O  
ATOM   3635  CG  LYS A 237      28.735  16.394  -9.052  1.00 38.66           C  
ATOM   3636  HG2 LYS A 237      28.607  17.396  -8.641  1.00 38.66           H  
ATOM   3637  HG3 LYS A 237      28.250  15.682  -8.385  1.00 38.66           H  
ATOM   3638  CD  LYS A 237      30.236  16.089  -9.125  1.00 38.66           C  
ATOM   3639  HD2 LYS A 237      30.713  16.805  -9.795  1.00 38.66           H  
ATOM   3640  HD3 LYS A 237      30.383  15.076  -9.500  1.00 38.66           H  
ATOM   3641  CE  LYS A 237      30.820  16.223  -7.714  1.00 38.66           C  
ATOM   3642  HE2 LYS A 237      30.536  17.197  -7.315  1.00 38.66           H  
ATOM   3643  HE3 LYS A 237      30.356  15.476  -7.070  1.00 38.66           H  
ATOM   3644  NZ  LYS A 237      32.295  16.081  -7.694  1.00 38.66           N  
ATOM   3645  HZ1 LYS A 237      32.567  15.169  -8.034  1.00 38.66           H  
ATOM   3646  HZ2 LYS A 237      32.613  16.170  -6.740  1.00 38.66           H  
ATOM   3647  HZ3 LYS A 237      32.728  16.808  -8.246  1.00 38.66           H  
ATOM   3648  N   TYR A 238      25.461  18.396 -11.829  1.00 39.24           N  
ATOM   3649  H   TYR A 238      25.369  18.954 -10.992  1.00 39.24           H  
ATOM   3650  CA  TYR A 238      25.114  19.024 -13.087  1.00 39.24           C  
ATOM   3651  HA  TYR A 238      24.832  18.261 -13.812  1.00 39.24           H  
ATOM   3652  C   TYR A 238      26.359  19.739 -13.613  1.00 39.24           C  
ATOM   3653  CB  TYR A 238      23.910  19.964 -12.899  1.00 39.24           C  
ATOM   3654  HB2 TYR A 238      23.002  19.373 -13.020  1.00 39.24           H  
ATOM   3655  HB3 TYR A 238      23.924  20.700 -13.703  1.00 39.24           H  
ATOM   3656  O   TYR A 238      26.848  20.687 -13.003  1.00 39.24           O  
ATOM   3657  CG  TYR A 238      23.821  20.689 -11.562  1.00 39.24           C  
ATOM   3658  CD1 TYR A 238      23.100  20.110 -10.499  1.00 39.24           C  
ATOM   3659  HD1 TYR A 238      22.606  19.158 -10.629  1.00 39.24           H  
ATOM   3660  CD2 TYR A 238      24.476  21.921 -11.367  1.00 39.24           C  
ATOM   3661  HD2 TYR A 238      25.048  22.359 -12.171  1.00 39.24           H  
ATOM   3662  CE1 TYR A 238      23.051  20.743  -9.244  1.00 39.24           C  
ATOM   3663  HE1 TYR A 238      22.525  20.286  -8.419  1.00 39.24           H  
ATOM   3664  CE2 TYR A 238      24.422  22.563 -10.113  1.00 39.24           C  
ATOM   3665  HE2 TYR A 238      24.940  23.499  -9.963  1.00 39.24           H  
ATOM   3666  OH  TYR A 238      23.665  22.573  -7.830  1.00 39.24           O  
ATOM   3667  HH  TYR A 238      24.177  23.385  -7.799  1.00 39.24           H  
ATOM   3668  CZ  TYR A 238      23.712  21.970  -9.046  1.00 39.24           C  
ATOM   3669  N   ASP A 239      26.869  19.294 -14.758  1.00 42.82           N  
ATOM   3670  H   ASP A 239      26.460  18.480 -15.194  1.00 42.82           H  
ATOM   3671  CA  ASP A 239      27.785  20.118 -15.544  1.00 42.82           C  
ATOM   3672  HA  ASP A 239      28.459  20.658 -14.878  1.00 42.82           H  
ATOM   3673  C   ASP A 239      26.919  21.140 -16.304  1.00 42.82           C  
ATOM   3674  CB  ASP A 239      28.653  19.243 -16.469  1.00 42.82           C  
ATOM   3675  HB2 ASP A 239      27.998  18.618 -17.077  1.00 42.82           H  
ATOM   3676  HB3 ASP A 239      29.209  19.897 -17.141  1.00 42.82           H  
ATOM   3677  O   ASP A 239      26.030  20.754 -17.071  1.00 42.82           O  
ATOM   3678  CG  ASP A 239      29.665  18.342 -15.733  1.00 42.82           C  
ATOM   3679  OD1 ASP A 239      30.230  18.765 -14.705  1.00 42.82           O  
ATOM   3680  OD2 ASP A 239      29.912  17.199 -16.208  1.00 42.82           O  
ATOM   3681  N   ILE A 240      27.123  22.437 -16.048  1.00 45.68           N  
ATOM   3682  H   ILE A 240      27.851  22.687 -15.394  1.00 45.68           H  
ATOM   3683  CA  ILE A 240      26.453  23.517 -16.785  1.00 45.68           C  
ATOM   3684  HA  ILE A 240      25.448  23.193 -17.054  1.00 45.68           H  
ATOM   3685  C   ILE A 240      27.246  23.749 -18.066  1.00 45.68           C  
ATOM   3686  CB  ILE A 240      26.327  24.820 -15.953  1.00 45.68           C  
ATOM   3687  HB  ILE A 240      27.329  25.161 -15.693  1.00 45.68           H  
ATOM   3688  O   ILE A 240      28.382  24.218 -18.019  1.00 45.68           O  
ATOM   3689  CG1 ILE A 240      25.548  24.563 -14.642  1.00 45.68           C  
ATOM   3690 HG12 ILE A 240      26.027  23.751 -14.095  1.00 45.68           H  
ATOM   3691 HG13 ILE A 240      24.530  24.251 -14.878  1.00 45.68           H  
ATOM   3692  CG2 ILE A 240      25.637  25.924 -16.786  1.00 45.68           C  
ATOM   3693 HG21 ILE A 240      26.199  26.121 -17.699  1.00 45.68           H  
ATOM   3694 HG22 ILE A 240      25.611  26.860 -16.227  1.00 45.68           H  
ATOM   3695 HG23 ILE A 240      24.624  25.621 -17.048  1.00 45.68           H  
ATOM   3696  CD1 ILE A 240      25.495  25.768 -13.692  1.00 45.68           C  
ATOM   3697 HD11 ILE A 240      25.055  25.456 -12.745  1.00 45.68           H  
ATOM   3698 HD12 ILE A 240      24.879  26.562 -14.113  1.00 45.68           H  
ATOM   3699 HD13 ILE A 240      26.503  26.141 -13.508  1.00 45.68           H  
ATOM   3700  N   TYR A 241      26.640  23.451 -19.211  1.00 43.28           N  
ATOM   3701  H   TYR A 241      25.731  23.010 -19.185  1.00 43.28           H  
ATOM   3702  CA  TYR A 241      27.192  23.836 -20.505  1.00 43.28           C  
ATOM   3703  HA  TYR A 241      28.260  24.032 -20.405  1.00 43.28           H  
ATOM   3704  C   TYR A 241      26.517  25.128 -20.965  1.00 43.28           C  
ATOM   3705  CB  TYR A 241      27.042  22.687 -21.508  1.00 43.28           C  
ATOM   3706  HB2 TYR A 241      25.984  22.458 -21.633  1.00 43.28           H  
ATOM   3707  HB3 TYR A 241      27.422  23.016 -22.475  1.00 43.28           H  
ATOM   3708  O   TYR A 241      25.303  25.155 -21.183  1.00 43.28           O  
ATOM   3709  CG  TYR A 241      27.780  21.425 -21.095  1.00 43.28           C  
ATOM   3710  CD1 TYR A 241      29.146  21.269 -21.402  1.00 43.28           C  
ATOM   3711  HD1 TYR A 241      29.668  22.048 -21.938  1.00 43.28           H  
ATOM   3712  CD2 TYR A 241      27.107  20.424 -20.368  1.00 43.28           C  
ATOM   3713  HD2 TYR A 241      26.073  20.566 -20.087  1.00 43.28           H  
ATOM   3714  CE1 TYR A 241      29.837  20.111 -20.993  1.00 43.28           C  
ATOM   3715  HE1 TYR A 241      30.887  20.004 -21.223  1.00 43.28           H  
ATOM   3716  CE2 TYR A 241      27.790  19.261 -19.969  1.00 43.28           C  
ATOM   3717  HE2 TYR A 241      27.284  18.507 -19.383  1.00 43.28           H  
ATOM   3718  OH  TYR A 241      29.813  17.974 -19.894  1.00 43.28           O  
ATOM   3719  HH  TYR A 241      30.759  18.097 -20.010  1.00 43.28           H  
ATOM   3720  CZ  TYR A 241      29.155  19.101 -20.280  1.00 43.28           C  
ATOM   3721  N   GLU A 242      27.298  26.199 -21.108  1.00 46.56           N  
ATOM   3722  H   GLU A 242      28.276  26.135 -20.865  1.00 46.56           H  
ATOM   3723  CA  GLU A 242      26.859  27.395 -21.827  1.00 46.56           C  
ATOM   3724  HA  GLU A 242      25.792  27.546 -21.661  1.00 46.56           H  
ATOM   3725  C   GLU A 242      27.064  27.182 -23.325  1.00 46.56           C  
ATOM   3726  CB  GLU A 242      27.591  28.661 -21.351  1.00 46.56           C  
ATOM   3727  HB2 GLU A 242      27.532  29.406 -22.144  1.00 46.56           H  
ATOM   3728  HB3 GLU A 242      28.640  28.436 -21.158  1.00 46.56           H  
ATOM   3729  O   GLU A 242      28.191  27.112 -23.814  1.00 46.56           O  
ATOM   3730  CG  GLU A 242      26.930  29.255 -20.100  1.00 46.56           C  
ATOM   3731  HG2 GLU A 242      25.860  29.348 -20.288  1.00 46.56           H  
ATOM   3732  HG3 GLU A 242      27.061  28.564 -19.268  1.00 46.56           H  
ATOM   3733  CD  GLU A 242      27.481  30.636 -19.713  1.00 46.56           C  
ATOM   3734  OE1 GLU A 242      26.766  31.319 -18.941  1.00 46.56           O  
ATOM   3735  OE2 GLU A 242      28.572  31.009 -20.198  1.00 46.56           O  
ATOM   3736  N   VAL A 243      25.963  27.097 -24.069  1.00 50.86           N  
ATOM   3737  H   VAL A 243      25.062  27.087 -23.612  1.00 50.86           H  
ATOM   3738  CA  VAL A 243      26.004  27.144 -25.531  1.00 50.86           C  
ATOM   3739  HA  VAL A 243      27.005  26.877 -25.870  1.00 50.86           H  
ATOM   3740  C   VAL A 243      25.737  28.586 -25.956  1.00 50.86           C  
ATOM   3741  CB  VAL A 243      25.046  26.122 -26.169  1.00 50.86           C  
ATOM   3742  HB  VAL A 243      24.015  26.384 -25.933  1.00 50.86           H  
ATOM   3743  O   VAL A 243      24.601  29.057 -25.950  1.00 50.86           O  
ATOM   3744  CG1 VAL A 243      25.226  26.107 -27.694  1.00 50.86           C  
ATOM   3745 HG11 VAL A 243      26.254  25.853 -27.950  1.00 50.86           H  
ATOM   3746 HG12 VAL A 243      24.555  25.370 -28.134  1.00 50.86           H  
ATOM   3747 HG13 VAL A 243      24.981  27.084 -28.110  1.00 50.86           H  
ATOM   3748  CG2 VAL A 243      25.323  24.702 -25.651  1.00 50.86           C  
ATOM   3749 HG21 VAL A 243      24.677  23.989 -26.162  1.00 50.86           H  
ATOM   3750 HG22 VAL A 243      25.112  24.645 -24.583  1.00 50.86           H  
ATOM   3751 HG23 VAL A 243      26.366  24.436 -25.823  1.00 50.86           H  
ATOM   3752  N   SER A 244      26.808  29.305 -26.287  1.00 50.43           N  
ATOM   3753  H   SER A 244      27.709  28.855 -26.209  1.00 50.43           H  
ATOM   3754  CA  SER A 244      26.764  30.651 -26.862  1.00 50.43           C  
ATOM   3755  HA  SER A 244      25.900  31.192 -26.475  1.00 50.43           H  
ATOM   3756  C   SER A 244      26.655  30.551 -28.385  1.00 50.43           C  
ATOM   3757  CB  SER A 244      28.030  31.407 -26.441  1.00 50.43           C  
ATOM   3758  HB2 SER A 244      27.974  31.644 -25.379  1.00 50.43           H  
ATOM   3759  HB3 SER A 244      28.894  30.763 -26.607  1.00 50.43           H  
ATOM   3760  O   SER A 244      27.546  30.005 -29.033  1.00 50.43           O  
ATOM   3761  OG  SER A 244      28.214  32.591 -27.190  1.00 50.43           O  
ATOM   3762  HG  SER A 244      29.095  32.919 -26.996  1.00 50.43           H  
ATOM   3763  N   ASN A 245      25.575  31.076 -28.972  1.00 49.82           N  
ATOM   3764  H   ASN A 245      24.860  31.480 -28.385  1.00 49.82           H  
ATOM   3765  CA  ASN A 245      25.473  31.266 -30.421  1.00 49.82           C  
ATOM   3766  HA  ASN A 245      26.265  30.698 -30.908  1.00 49.82           H  
ATOM   3767  C   ASN A 245      25.700  32.750 -30.757  1.00 49.82           C  
ATOM   3768  CB  ASN A 245      24.137  30.697 -30.934  1.00 49.82           C  
ATOM   3769  HB2 ASN A 245      23.313  31.329 -30.605  1.00 49.82           H  
ATOM   3770  HB3 ASN A 245      23.997  29.701 -30.513  1.00 49.82           H  
ATOM   3771  O   ASN A 245      24.951  33.627 -30.323  1.00 49.82           O  
ATOM   3772  CG  ASN A 245      24.095  30.571 -32.449  1.00 49.82           C  
ATOM   3773  ND2 ASN A 245      23.089  29.921 -32.985  1.00 49.82           N  
ATOM   3774 HD21 ASN A 245      22.404  29.469 -32.396  1.00 49.82           H  
ATOM   3775 HD22 ASN A 245      23.124  29.786 -33.985  1.00 49.82           H  
ATOM   3776  OD1 ASN A 245      24.945  31.059 -33.174  1.00 49.82           O  
ATOM   3777  N   THR A 246      26.733  33.046 -31.546  1.00 50.04           N  
ATOM   3778  H   THR A 246      27.267  32.284 -31.937  1.00 50.04           H  
ATOM   3779  CA  THR A 246      27.265  34.397 -31.809  1.00 50.04           C  
ATOM   3780  HA  THR A 246      27.303  34.916 -30.851  1.00 50.04           H  
ATOM   3781  C   THR A 246      26.393  35.295 -32.698  1.00 50.04           C  
ATOM   3782  CB  THR A 246      28.716  34.317 -32.338  1.00 50.04           C  
ATOM   3783  HB  THR A 246      28.983  35.220 -32.887  1.00 50.04           H  
ATOM   3784  O   THR A 246      26.868  36.330 -33.159  1.00 50.04           O  
ATOM   3785  CG2 THR A 246      29.715  34.164 -31.194  1.00 50.04           C  
ATOM   3786 HG21 THR A 246      30.728  34.107 -31.591  1.00 50.04           H  
ATOM   3787 HG22 THR A 246      29.650  35.027 -30.531  1.00 50.04           H  
ATOM   3788 HG23 THR A 246      29.499  33.259 -30.625  1.00 50.04           H  
ATOM   3789  OG1 THR A 246      28.878  33.197 -33.180  1.00 50.04           O  
ATOM   3790  HG1 THR A 246      29.820  33.064 -33.310  1.00 50.04           H  
ATOM   3791  N   LYS A 247      25.106  34.987 -32.925  1.00 54.83           N  
ATOM   3792  H   LYS A 247      24.764  34.121 -32.533  1.00 54.83           H  
ATOM   3793  CA  LYS A 247      24.214  35.856 -33.728  1.00 54.83           C  
ATOM   3794  HA  LYS A 247      24.668  36.847 -33.763  1.00 54.83           H  
ATOM   3795  C   LYS A 247      22.842  36.196 -33.145  1.00 54.83           C  
ATOM   3796  CB  LYS A 247      24.150  35.366 -35.185  1.00 54.83           C  
ATOM   3797  HB2 LYS A 247      23.955  34.294 -35.216  1.00 54.83           H  
ATOM   3798  HB3 LYS A 247      23.340  35.878 -35.706  1.00 54.83           H  
ATOM   3799  O   LYS A 247      22.085  36.889 -33.811  1.00 54.83           O  
ATOM   3800  CG  LYS A 247      25.461  35.692 -35.918  1.00 54.83           C  
ATOM   3801  HG2 LYS A 247      26.250  35.030 -35.562  1.00 54.83           H  
ATOM   3802  HG3 LYS A 247      25.746  36.724 -35.709  1.00 54.83           H  
ATOM   3803  CD  LYS A 247      25.322  35.536 -37.434  1.00 54.83           C  
ATOM   3804  HD2 LYS A 247      24.524  36.187 -37.792  1.00 54.83           H  
ATOM   3805  HD3 LYS A 247      25.078  34.500 -37.668  1.00 54.83           H  
ATOM   3806  CE  LYS A 247      26.646  35.928 -38.098  1.00 54.83           C  
ATOM   3807  HE2 LYS A 247      27.428  35.270 -37.719  1.00 54.83           H  
ATOM   3808  HE3 LYS A 247      26.899  36.945 -37.797  1.00 54.83           H  
ATOM   3809  NZ  LYS A 247      26.574  35.835 -39.578  1.00 54.83           N  
ATOM   3810  HZ1 LYS A 247      27.470  36.055 -39.988  1.00 54.83           H  
ATOM   3811  HZ2 LYS A 247      25.893  36.484 -39.946  1.00 54.83           H  
ATOM   3812  HZ3 LYS A 247      26.321  34.900 -39.864  1.00 54.83           H  
ATOM   3813  N   LYS A 248      22.528  35.802 -31.911  1.00 47.58           N  
ATOM   3814  H   LYS A 248      23.177  35.179 -31.453  1.00 47.58           H  
ATOM   3815  CA  LYS A 248      21.396  36.308 -31.104  1.00 47.58           C  
ATOM   3816  HA  LYS A 248      21.449  37.394 -31.028  1.00 47.58           H  
ATOM   3817  C   LYS A 248      21.574  35.703 -29.713  1.00 47.58           C  
ATOM   3818  CB  LYS A 248      20.039  35.891 -31.733  1.00 47.58           C  
ATOM   3819  HB2 LYS A 248      19.362  35.555 -30.948  1.00 47.58           H  
ATOM   3820  HB3 LYS A 248      20.202  35.042 -32.396  1.00 47.58           H  
ATOM   3821  O   LYS A 248      21.645  34.484 -29.604  1.00 47.58           O  
ATOM   3822  CG  LYS A 248      19.328  37.031 -32.502  1.00 47.58           C  
ATOM   3823  HG2 LYS A 248      18.787  37.646 -31.783  1.00 47.58           H  
ATOM   3824  HG3 LYS A 248      20.044  37.690 -32.993  1.00 47.58           H  
ATOM   3825  CD  LYS A 248      18.337  36.501 -33.552  1.00 47.58           C  
ATOM   3826  HD2 LYS A 248      18.839  35.768 -34.182  1.00 47.58           H  
ATOM   3827  HD3 LYS A 248      17.507  36.018 -33.036  1.00 47.58           H  
ATOM   3828  CE  LYS A 248      17.818  37.646 -34.436  1.00 47.58           C  
ATOM   3829  HE2 LYS A 248      17.467  38.449 -33.788  1.00 47.58           H  
ATOM   3830  HE3 LYS A 248      18.653  38.035 -35.020  1.00 47.58           H  
ATOM   3831  NZ  LYS A 248      16.717  37.207 -35.333  1.00 47.58           N  
ATOM   3832  HZ1 LYS A 248      15.930  36.875 -34.794  1.00 47.58           H  
ATOM   3833  HZ2 LYS A 248      17.024  36.462 -35.942  1.00 47.58           H  
ATOM   3834  HZ3 LYS A 248      16.398  37.975 -35.906  1.00 47.58           H  
ATOM   3835  N   LYS A 249      21.700  36.535 -28.673  1.00 43.37           N  
ATOM   3836  H   LYS A 249      21.622  37.526 -28.853  1.00 43.37           H  
ATOM   3837  CA  LYS A 249      21.862  36.100 -27.273  1.00 43.37           C  
ATOM   3838  HA  LYS A 249      22.722  35.435 -27.189  1.00 43.37           H  
ATOM   3839  C   LYS A 249      20.632  35.297 -26.823  1.00 43.37           C  
ATOM   3840  CB  LYS A 249      22.067  37.316 -26.339  1.00 43.37           C  
ATOM   3841  HB2 LYS A 249      21.756  37.025 -25.335  1.00 43.37           H  
ATOM   3842  HB3 LYS A 249      21.416  38.130 -26.655  1.00 43.37           H  
ATOM   3843  O   LYS A 249      19.704  35.857 -26.253  1.00 43.37           O  
ATOM   3844  CG  LYS A 249      23.511  37.822 -26.208  1.00 43.37           C  
ATOM   3845  HG2 LYS A 249      23.878  38.148 -27.181  1.00 43.37           H  
ATOM   3846  HG3 LYS A 249      24.141  37.013 -25.839  1.00 43.37           H  
ATOM   3847  CD  LYS A 249      23.551  39.000 -25.214  1.00 43.37           C  
ATOM   3848  HD2 LYS A 249      22.998  39.838 -25.639  1.00 43.37           H  
ATOM   3849  HD3 LYS A 249      23.066  38.698 -24.286  1.00 43.37           H  
ATOM   3850  CE  LYS A 249      24.988  39.435 -24.899  1.00 43.37           C  
ATOM   3851  HE2 LYS A 249      25.483  39.707 -25.831  1.00 43.37           H  
ATOM   3852  HE3 LYS A 249      25.522  38.584 -24.476  1.00 43.37           H  
ATOM   3853  NZ  LYS A 249      25.024  40.579 -23.949  1.00 43.37           N  
ATOM   3854  HZ1 LYS A 249      24.585  40.330 -23.074  1.00 43.37           H  
ATOM   3855  HZ2 LYS A 249      24.546  41.383 -24.330  1.00 43.37           H  
ATOM   3856  HZ3 LYS A 249      25.977  40.845 -23.750  1.00 43.37           H  
ATOM   3857  N   LEU A 250      20.633  33.993 -27.071  1.00 34.84           N  
ATOM   3858  H   LEU A 250      21.356  33.625 -27.673  1.00 34.84           H  
ATOM   3859  CA  LEU A 250      19.783  33.033 -26.383  1.00 34.84           C  
ATOM   3860  HA  LEU A 250      19.134  33.561 -25.684  1.00 34.84           H  
ATOM   3861  C   LEU A 250      20.721  32.124 -25.586  1.00 34.84           C  
ATOM   3862  CB  LEU A 250      18.899  32.269 -27.388  1.00 34.84           C  
ATOM   3863  HB2 LEU A 250      18.653  32.911 -28.234  1.00 34.84           H  
ATOM   3864  HB3 LEU A 250      19.460  31.419 -27.778  1.00 34.84           H  
ATOM   3865  O   LEU A 250      21.505  31.379 -26.167  1.00 34.84           O  
ATOM   3866  CG  LEU A 250      17.592  31.781 -26.733  1.00 34.84           C  
ATOM   3867  HG  LEU A 250      17.777  31.540 -25.686  1.00 34.84           H  
ATOM   3868  CD1 LEU A 250      16.515  32.866 -26.819  1.00 34.84           C  
ATOM   3869 HD11 LEU A 250      16.271  33.077 -27.860  1.00 34.84           H  
ATOM   3870 HD12 LEU A 250      15.615  32.525 -26.306  1.00 34.84           H  
ATOM   3871 HD13 LEU A 250      16.864  33.779 -26.336  1.00 34.84           H  
ATOM   3872  CD2 LEU A 250      17.066  30.523 -27.419  1.00 34.84           C  
ATOM   3873 HD21 LEU A 250      16.874  30.720 -28.474  1.00 34.84           H  
ATOM   3874 HD22 LEU A 250      17.798  29.722 -27.328  1.00 34.84           H  
ATOM   3875 HD23 LEU A 250      16.141  30.202 -26.939  1.00 34.84           H  
ATOM   3876  N   LEU A 251      20.689  32.249 -24.262  1.00 41.61           N  
ATOM   3877  H   LEU A 251      20.008  32.871 -23.850  1.00 41.61           H  
ATOM   3878  CA  LEU A 251      21.441  31.383 -23.358  1.00 41.61           C  
ATOM   3879  HA  LEU A 251      22.383  31.085 -23.818  1.00 41.61           H  
ATOM   3880  C   LEU A 251      20.614  30.121 -23.116  1.00 41.61           C  
ATOM   3881  CB  LEU A 251      21.738  32.139 -22.047  1.00 41.61           C  
ATOM   3882  HB2 LEU A 251      20.862  32.731 -21.780  1.00 41.61           H  
ATOM   3883  HB3 LEU A 251      21.894  31.419 -21.244  1.00 41.61           H  
ATOM   3884  O   LEU A 251      19.627  30.160 -22.384  1.00 41.61           O  
ATOM   3885  CG  LEU A 251      22.978  33.046 -22.134  1.00 41.61           C  
ATOM   3886  HG  LEU A 251      23.012  33.527 -23.111  1.00 41.61           H  
ATOM   3887  CD1 LEU A 251      22.910  34.140 -21.068  1.00 41.61           C  
ATOM   3888 HD11 LEU A 251      23.799  34.767 -21.132  1.00 41.61           H  
ATOM   3889 HD12 LEU A 251      22.025  34.756 -21.222  1.00 41.61           H  
ATOM   3890 HD13 LEU A 251      22.872  33.689 -20.077  1.00 41.61           H  
ATOM   3891  CD2 LEU A 251      24.263  32.242 -21.922  1.00 41.61           C  
ATOM   3892 HD21 LEU A 251      24.275  31.785 -20.932  1.00 41.61           H  
ATOM   3893 HD22 LEU A 251      24.353  31.460 -22.675  1.00 41.61           H  
ATOM   3894 HD23 LEU A 251      25.131  32.896 -22.001  1.00 41.61           H  
ATOM   3895  N   LEU A 252      21.011  29.009 -23.730  1.00 38.68           N  
ATOM   3896  H   LEU A 252      21.807  29.051 -24.350  1.00 38.68           H  
ATOM   3897  CA  LEU A 252      20.450  27.699 -23.417  1.00 38.68           C  
ATOM   3898  HA  LEU A 252      19.456  27.830 -22.989  1.00 38.68           H  
ATOM   3899  C   LEU A 252      21.348  27.033 -22.365  1.00 38.68           C  
ATOM   3900  CB  LEU A 252      20.308  26.873 -24.711  1.00 38.68           C  
ATOM   3901  HB2 LEU A 252      21.272  26.424 -24.949  1.00 38.68           H  
ATOM   3902  HB3 LEU A 252      20.042  27.528 -25.540  1.00 38.68           H  
ATOM   3903  O   LEU A 252      22.485  26.669 -22.665  1.00 38.68           O  
ATOM   3904  CG  LEU A 252      19.235  25.774 -24.588  1.00 38.68           C  
ATOM   3905  HG  LEU A 252      19.269  25.342 -23.587  1.00 38.68           H  
ATOM   3906  CD1 LEU A 252      17.838  26.344 -24.850  1.00 38.68           C  
ATOM   3907 HD11 LEU A 252      17.776  26.744 -25.862  1.00 38.68           H  
ATOM   3908 HD12 LEU A 252      17.094  25.555 -24.734  1.00 38.68           H  
ATOM   3909 HD13 LEU A 252      17.613  27.137 -24.137  1.00 38.68           H  
ATOM   3910  CD2 LEU A 252      19.487  24.657 -25.598  1.00 38.68           C  
ATOM   3911 HD21 LEU A 252      18.733  23.879 -25.482  1.00 38.68           H  
ATOM   3912 HD22 LEU A 252      19.446  25.052 -26.613  1.00 38.68           H  
ATOM   3913 HD23 LEU A 252      20.470  24.218 -25.425  1.00 38.68           H  
ATOM   3914  N   LYS A 253      20.854  26.891 -21.130  1.00 42.09           N  
ATOM   3915  H   LYS A 253      19.918  27.226 -20.951  1.00 42.09           H  
ATOM   3916  CA  LYS A 253      21.519  26.090 -20.092  1.00 42.09           C  
ATOM   3917  HA  LYS A 253      22.598  26.116 -20.246  1.00 42.09           H  
ATOM   3918  C   LYS A 253      21.071  24.641 -20.241  1.00 42.09           C  
ATOM   3919  CB  LYS A 253      21.219  26.627 -18.682  1.00 42.09           C  
ATOM   3920  HB2 LYS A 253      20.142  26.735 -18.551  1.00 42.09           H  
ATOM   3921  HB3 LYS A 253      21.579  25.899 -17.955  1.00 42.09           H  
ATOM   3922  O   LYS A 253      19.917  24.323 -19.965  1.00 42.09           O  
ATOM   3923  CG  LYS A 253      21.914  27.969 -18.411  1.00 42.09           C  
ATOM   3924  HG2 LYS A 253      22.982  27.862 -18.600  1.00 42.09           H  
ATOM   3925  HG3 LYS A 253      21.513  28.728 -19.084  1.00 42.09           H  
ATOM   3926  CD  LYS A 253      21.704  28.416 -16.958  1.00 42.09           C  
ATOM   3927  HD2 LYS A 253      20.638  28.534 -16.768  1.00 42.09           H  
ATOM   3928  HD3 LYS A 253      22.106  27.653 -16.291  1.00 42.09           H  
ATOM   3929  CE  LYS A 253      22.430  29.746 -16.718  1.00 42.09           C  
ATOM   3930  HE2 LYS A 253      23.481  29.620 -16.978  1.00 42.09           H  
ATOM   3931  HE3 LYS A 253      22.017  30.495 -17.393  1.00 42.09           H  
ATOM   3932  NZ  LYS A 253      22.307  30.200 -15.310  1.00 42.09           N  
ATOM   3933  HZ1 LYS A 253      21.339  30.345 -15.059  1.00 42.09           H  
ATOM   3934  HZ2 LYS A 253      22.809  31.068 -15.184  1.00 42.09           H  
ATOM   3935  HZ3 LYS A 253      22.711  29.517 -14.685  1.00 42.09           H  
ATOM   3936  N   VAL A 254      21.973  23.774 -20.691  1.00 42.79           N  
ATOM   3937  H   VAL A 254      22.896  24.116 -20.917  1.00 42.79           H  
ATOM   3938  CA  VAL A 254      21.717  22.331 -20.793  1.00 42.79           C  
ATOM   3939  HA  VAL A 254      20.641  22.155 -20.779  1.00 42.79           H  
ATOM   3940  C   VAL A 254      22.325  21.644 -19.573  1.00 42.79           C  
ATOM   3941  CB  VAL A 254      22.253  21.751 -22.115  1.00 42.79           C  
ATOM   3942  HB  VAL A 254      23.338  21.851 -22.143  1.00 42.79           H  
ATOM   3943  O   VAL A 254      23.524  21.772 -19.327  1.00 42.79           O  
ATOM   3944  CG1 VAL A 254      21.891  20.265 -22.250  1.00 42.79           C  
ATOM   3945 HG11 VAL A 254      22.257  19.883 -23.203  1.00 42.79           H  
ATOM   3946 HG12 VAL A 254      22.357  19.688 -21.451  1.00 42.79           H  
ATOM   3947 HG13 VAL A 254      20.810  20.135 -22.207  1.00 42.79           H  
ATOM   3948  CG2 VAL A 254      21.665  22.490 -23.326  1.00 42.79           C  
ATOM   3949 HG21 VAL A 254      20.576  22.453 -23.297  1.00 42.79           H  
ATOM   3950 HG22 VAL A 254      21.990  23.531 -23.327  1.00 42.79           H  
ATOM   3951 HG23 VAL A 254      22.016  22.028 -24.249  1.00 42.79           H  
ATOM   3952  N   PHE A 255      21.504  20.919 -18.813  1.00 41.02           N  
ATOM   3953  H   PHE A 255      20.530  20.858 -19.073  1.00 41.02           H  
ATOM   3954  CA  PHE A 255      21.935  20.163 -17.636  1.00 41.02           C  
ATOM   3955  HA  PHE A 255      22.857  20.593 -17.245  1.00 41.02           H  
ATOM   3956  C   PHE A 255      22.206  18.708 -18.032  1.00 41.02           C  
ATOM   3957  CB  PHE A 255      20.866  20.253 -16.533  1.00 41.02           C  
ATOM   3958  HB2 PHE A 255      21.192  19.652 -15.685  1.00 41.02           H  
ATOM   3959  HB3 PHE A 255      19.937  19.815 -16.899  1.00 41.02           H  
ATOM   3960  O   PHE A 255      21.300  18.011 -18.488  1.00 41.02           O  
ATOM   3961  CG  PHE A 255      20.580  21.662 -16.046  1.00 41.02           C  
ATOM   3962  CD1 PHE A 255      21.298  22.194 -14.959  1.00 41.02           C  
ATOM   3963  HD1 PHE A 255      22.043  21.595 -14.457  1.00 41.02           H  
ATOM   3964  CD2 PHE A 255      19.595  22.447 -16.677  1.00 41.02           C  
ATOM   3965  HD2 PHE A 255      19.031  22.049 -17.507  1.00 41.02           H  
ATOM   3966  CE1 PHE A 255      21.038  23.499 -14.505  1.00 41.02           C  
ATOM   3967  HE1 PHE A 255      21.580  23.891 -13.657  1.00 41.02           H  
ATOM   3968  CE2 PHE A 255      19.337  23.754 -16.228  1.00 41.02           C  
ATOM   3969  HE2 PHE A 255      18.577  24.346 -16.714  1.00 41.02           H  
ATOM   3970  CZ  PHE A 255      20.056  24.280 -15.140  1.00 41.02           C  
ATOM   3971  HZ  PHE A 255      19.840  25.275 -14.780  1.00 41.02           H  
ATOM   3972  N   LYS A 256      23.441  18.226 -17.846  1.00 40.48           N  
ATOM   3973  H   LYS A 256      24.155  18.858 -17.516  1.00 40.48           H  
ATOM   3974  CA  LYS A 256      23.767  16.797 -17.982  1.00 40.48           C  
ATOM   3975  HA  LYS A 256      22.947  16.293 -18.494  1.00 40.48           H  
ATOM   3976  C   LYS A 256      23.905  16.176 -16.596  1.00 40.48           C  
ATOM   3977  CB  LYS A 256      25.026  16.626 -18.846  1.00 40.48           C  
ATOM   3978  HB2 LYS A 256      25.887  17.026 -18.311  1.00 40.48           H  
ATOM   3979  HB3 LYS A 256      24.893  17.194 -19.766  1.00 40.48           H  
ATOM   3980  O   LYS A 256      24.814  16.532 -15.854  1.00 40.48           O  
ATOM   3981  CG  LYS A 256      25.281  15.153 -19.203  1.00 40.48           C  
ATOM   3982  HG2 LYS A 256      25.509  14.592 -18.297  1.00 40.48           H  
ATOM   3983  HG3 LYS A 256      24.386  14.734 -19.663  1.00 40.48           H  
ATOM   3984  CD  LYS A 256      26.454  15.031 -20.185  1.00 40.48           C  
ATOM   3985  HD2 LYS A 256      27.354  15.435 -19.721  1.00 40.48           H  
ATOM   3986  HD3 LYS A 256      26.225  15.614 -21.076  1.00 40.48           H  
ATOM   3987  CE  LYS A 256      26.676  13.564 -20.573  1.00 40.48           C  
ATOM   3988  HE2 LYS A 256      26.955  13.005 -19.679  1.00 40.48           H  
ATOM   3989  HE3 LYS A 256      25.733  13.157 -20.937  1.00 40.48           H  
ATOM   3990  NZ  LYS A 256      27.722  13.434 -21.620  1.00 40.48           N  
ATOM   3991  HZ1 LYS A 256      27.424  13.901 -22.464  1.00 40.48           H  
ATOM   3992  HZ2 LYS A 256      28.587  13.860 -21.319  1.00 40.48           H  
ATOM   3993  HZ3 LYS A 256      27.888  12.463 -21.844  1.00 40.48           H  
ATOM   3994  N   MET A 257      23.022  15.239 -16.256  1.00 36.59           N  
ATOM   3995  H   MET A 257      22.277  15.017 -16.901  1.00 36.59           H  
ATOM   3996  CA  MET A 257      23.090  14.506 -14.990  1.00 36.59           C  
ATOM   3997  HA  MET A 257      23.352  15.195 -14.187  1.00 36.59           H  
ATOM   3998  C   MET A 257      24.149  13.404 -15.046  1.00 36.59           C  
ATOM   3999  CB  MET A 257      21.738  13.871 -14.664  1.00 36.59           C  
ATOM   4000  HB2 MET A 257      21.876  13.170 -13.840  1.00 36.59           H  
ATOM   4001  HB3 MET A 257      21.387  13.313 -15.533  1.00 36.59           H  
ATOM   4002  O   MET A 257      24.141  12.571 -15.954  1.00 36.59           O  
ATOM   4003  CG  MET A 257      20.680  14.891 -14.254  1.00 36.59           C  
ATOM   4004  HG2 MET A 257      20.683  15.719 -14.962  1.00 36.59           H  
ATOM   4005  HG3 MET A 257      20.904  15.283 -13.262  1.00 36.59           H  
ATOM   4006  SD  MET A 257      19.032  14.164 -14.266  1.00 36.59           S  
ATOM   4007  CE  MET A 257      19.120  12.923 -12.943  1.00 36.59           C  
ATOM   4008  HE1 MET A 257      18.261  12.257 -13.025  1.00 36.59           H  
ATOM   4009  HE2 MET A 257      19.067  13.433 -11.981  1.00 36.59           H  
ATOM   4010  HE3 MET A 257      20.034  12.333 -13.016  1.00 36.59           H  
ATOM   4011  N   LYS A 258      25.017  13.342 -14.035  1.00 38.96           N  
ATOM   4012  H   LYS A 258      25.025  14.097 -13.364  1.00 38.96           H  
ATOM   4013  CA  LYS A 258      25.854  12.170 -13.751  1.00 38.96           C  
ATOM   4014  HA  LYS A 258      25.755  11.437 -14.551  1.00 38.96           H  
ATOM   4015  C   LYS A 258      25.355  11.519 -12.461  1.00 38.96           C  
ATOM   4016  CB  LYS A 258      27.328  12.594 -13.663  1.00 38.96           C  
ATOM   4017  HB2 LYS A 258      27.410  13.464 -13.011  1.00 38.96           H  
ATOM   4018  HB3 LYS A 258      27.904  11.781 -13.221  1.00 38.96           H  
ATOM   4019  O   LYS A 258      25.339  12.160 -11.421  1.00 38.96           O  
ATOM   4020  CG  LYS A 258      27.920  12.918 -15.045  1.00 38.96           C  
ATOM   4021  HG2 LYS A 258      27.944  12.011 -15.648  1.00 38.96           H  
ATOM   4022  HG3 LYS A 258      27.298  13.659 -15.547  1.00 38.96           H  
ATOM   4023  CD  LYS A 258      29.339  13.483 -14.903  1.00 38.96           C  
ATOM   4024  HD2 LYS A 258      29.270  14.418 -14.347  1.00 38.96           H  
ATOM   4025  HD3 LYS A 258      29.964  12.786 -14.344  1.00 38.96           H  
ATOM   4026  CE  LYS A 258      29.968  13.755 -16.274  1.00 38.96           C  
ATOM   4027  HE2 LYS A 258      29.194  14.158 -16.927  1.00 38.96           H  
ATOM   4028  HE3 LYS A 258      30.330  12.817 -16.694  1.00 38.96           H  
ATOM   4029  NZ  LYS A 258      31.059  14.754 -16.174  1.00 38.96           N  
ATOM   4030  HZ1 LYS A 258      31.538  14.900 -17.051  1.00 38.96           H  
ATOM   4031  HZ2 LYS A 258      30.656  15.658 -15.975  1.00 38.96           H  
ATOM   4032  HZ3 LYS A 258      31.718  14.559 -15.433  1.00 38.96           H  
ATOM   4033  N   LYS A 259      24.935  10.253 -12.528  1.00 40.00           N  
ATOM   4034  H   LYS A 259      24.987   9.786 -13.422  1.00 40.00           H  
ATOM   4035  CA  LYS A 259      24.426   9.485 -11.380  1.00 40.00           C  
ATOM   4036  HA  LYS A 259      24.087  10.180 -10.612  1.00 40.00           H  
ATOM   4037  C   LYS A 259      25.575   8.646 -10.803  1.00 40.00           C  
ATOM   4038  CB  LYS A 259      23.217   8.638 -11.854  1.00 40.00           C  
ATOM   4039  HB2 LYS A 259      23.559   7.640 -12.129  1.00 40.00           H  
ATOM   4040  HB3 LYS A 259      22.813   9.093 -12.758  1.00 40.00           H  
ATOM   4041  O   LYS A 259      26.072   7.754 -11.485  1.00 40.00           O  
ATOM   4042  CG  LYS A 259      22.047   8.517 -10.858  1.00 40.00           C  
ATOM   4043  HG2 LYS A 259      21.670   9.512 -10.621  1.00 40.00           H  
ATOM   4044  HG3 LYS A 259      22.388   8.033  -9.943  1.00 40.00           H  
ATOM   4045  CD  LYS A 259      20.923   7.681 -11.508  1.00 40.00           C  
ATOM   4046  HD2 LYS A 259      20.672   8.126 -12.470  1.00 40.00           H  
ATOM   4047  HD3 LYS A 259      21.304   6.676 -11.691  1.00 40.00           H  
ATOM   4048  CE  LYS A 259      19.636   7.578 -10.676  1.00 40.00           C  
ATOM   4049  HE2 LYS A 259      19.256   8.583 -10.494  1.00 40.00           H  
ATOM   4050  HE3 LYS A 259      19.879   7.125  -9.715  1.00 40.00           H  
ATOM   4051  NZ  LYS A 259      18.610   6.759 -11.388  1.00 40.00           N  
ATOM   4052  HZ1 LYS A 259      18.949   5.836 -11.615  1.00 40.00           H  
ATOM   4053  HZ2 LYS A 259      18.357   7.181 -12.270  1.00 40.00           H  
ATOM   4054  HZ3 LYS A 259      17.763   6.660 -10.848  1.00 40.00           H  
ATOM   4055  N   LYS A 260      25.999   8.905  -9.563  1.00 37.88           N  
ATOM   4056  H   LYS A 260      25.638   9.728  -9.102  1.00 37.88           H  
ATOM   4057  CA  LYS A 260      26.785   7.959  -8.748  1.00 37.88           C  
ATOM   4058  HA  LYS A 260      26.756   6.969  -9.204  1.00 37.88           H  
ATOM   4059  C   LYS A 260      26.116   7.843  -7.382  1.00 37.88           C  
ATOM   4060  CB  LYS A 260      28.264   8.387  -8.609  1.00 37.88           C  
ATOM   4061  HB2 LYS A 260      28.349   9.471  -8.682  1.00 37.88           H  
ATOM   4062  HB3 LYS A 260      28.611   8.096  -7.618  1.00 37.88           H  
ATOM   4063  O   LYS A 260      26.107   8.800  -6.621  1.00 37.88           O  
ATOM   4064  CG  LYS A 260      29.188   7.710  -9.637  1.00 37.88           C  
ATOM   4065  HG2 LYS A 260      28.960   8.087 -10.634  1.00 37.88           H  
ATOM   4066  HG3 LYS A 260      29.010   6.634  -9.618  1.00 37.88           H  
ATOM   4067  CD  LYS A 260      30.668   7.968  -9.307  1.00 37.88           C  
ATOM   4068  HD2 LYS A 260      30.859   7.630  -8.288  1.00 37.88           H  
ATOM   4069  HD3 LYS A 260      30.871   9.037  -9.371  1.00 37.88           H  
ATOM   4070  CE  LYS A 260      31.578   7.197 -10.271  1.00 37.88           C  
ATOM   4071  HE2 LYS A 260      31.275   6.150 -10.257  1.00 37.88           H  
ATOM   4072  HE3 LYS A 260      31.422   7.574 -11.282  1.00 37.88           H  
ATOM   4073  NZ  LYS A 260      33.008   7.305  -9.885  1.00 37.88           N  
ATOM   4074  HZ1 LYS A 260      33.313   8.268  -9.875  1.00 37.88           H  
ATOM   4075  HZ2 LYS A 260      33.137   6.914  -8.963  1.00 37.88           H  
ATOM   4076  HZ3 LYS A 260      33.588   6.777 -10.522  1.00 37.88           H  
ATOM   4077  N   CYS A 261      25.542   6.683  -7.085  1.00 43.80           N  
ATOM   4078  H   CYS A 261      25.611   5.925  -7.750  1.00 43.80           H  
ATOM   4079  CA  CYS A 261      25.032   6.342  -5.759  1.00 43.80           C  
ATOM   4080  HA  CYS A 261      25.077   7.203  -5.093  1.00 43.80           H  
ATOM   4081  C   CYS A 261      25.929   5.217  -5.218  1.00 43.80           C  
ATOM   4082  CB  CYS A 261      23.574   5.875  -5.870  1.00 43.80           C  
ATOM   4083  HB2 CYS A 261      23.145   5.825  -4.869  1.00 43.80           H  
ATOM   4084  HB3 CYS A 261      23.609   4.856  -6.254  1.00 43.80           H  
ATOM   4085  O   CYS A 261      26.063   4.200  -5.891  1.00 43.80           O  
ATOM   4086  SG  CYS A 261      22.438   6.798  -6.952  1.00 43.80           S  
ATOM   4087  N   HIS A 262      26.570   5.401  -4.061  1.00 39.15           N  
ATOM   4088  H   HIS A 262      26.429   6.268  -3.564  1.00 39.15           H  
ATOM   4089  CA  HIS A 262      27.596   4.482  -3.527  1.00 39.15           C  
ATOM   4090  HA  HIS A 262      27.791   3.698  -4.259  1.00 39.15           H  
ATOM   4091  C   HIS A 262      27.171   3.699  -2.268  1.00 39.15           C  
ATOM   4092  CB  HIS A 262      28.914   5.260  -3.306  1.00 39.15           C  
ATOM   4093  HB2 HIS A 262      28.683   6.291  -3.037  1.00 39.15           H  
ATOM   4094  HB3 HIS A 262      29.449   4.842  -2.453  1.00 39.15           H  
ATOM   4095  O   HIS A 262      28.020   3.083  -1.632  1.00 39.15           O  
ATOM   4096  CG  HIS A 262      29.913   5.268  -4.442  1.00 39.15           C  
ATOM   4097  CD2 HIS A 262      29.829   4.684  -5.681  1.00 39.15           C  
ATOM   4098  HD2 HIS A 262      28.991   4.124  -6.067  1.00 39.15           H  
ATOM   4099  ND1 HIS A 262      31.160   5.840  -4.356  1.00 39.15           N  
ATOM   4100  HD1 HIS A 262      31.549   6.266  -3.527  1.00 39.15           H  
ATOM   4101  CE1 HIS A 262      31.812   5.609  -5.504  1.00 39.15           C  
ATOM   4102  HE1 HIS A 262      32.835   5.897  -5.696  1.00 39.15           H  
ATOM   4103  NE2 HIS A 262      31.031   4.939  -6.364  1.00 39.15           N  
ATOM   4104  N   ALA A 263      25.893   3.687  -1.882  1.00 39.17           N  
ATOM   4105  H   ALA A 263      25.185   4.115  -2.462  1.00 39.17           H  
ATOM   4106  CA  ALA A 263      25.452   2.884  -0.736  1.00 39.17           C  
ATOM   4107  HA  ALA A 263      26.307   2.710  -0.082  1.00 39.17           H  
ATOM   4108  C   ALA A 263      24.895   1.519  -1.189  1.00 39.17           C  
ATOM   4109  CB  ALA A 263      24.448   3.687   0.093  1.00 39.17           C  
ATOM   4110  HB1 ALA A 263      24.905   4.615   0.437  1.00 39.17           H  
ATOM   4111  HB2 ALA A 263      24.139   3.103   0.960  1.00 39.17           H  
ATOM   4112  HB3 ALA A 263      23.567   3.916  -0.507  1.00 39.17           H  
ATOM   4113  O   ALA A 263      24.121   1.496  -2.150  1.00 39.17           O  
ATOM   4114  N   PRO A 264      25.245   0.400  -0.518  1.00 42.75           N  
ATOM   4115  CA  PRO A 264      24.643  -0.901  -0.792  1.00 42.75           C  
ATOM   4116  HA  PRO A 264      24.766  -1.145  -1.847  1.00 42.75           H  
ATOM   4117  C   PRO A 264      23.147  -0.857  -0.460  1.00 42.75           C  
ATOM   4118  CB  PRO A 264      25.419  -1.918   0.050  1.00 42.75           C  
ATOM   4119  HB2 PRO A 264      26.256  -2.303  -0.532  1.00 42.75           H  
ATOM   4120  HB3 PRO A 264      24.788  -2.738   0.393  1.00 42.75           H  
ATOM   4121  O   PRO A 264      22.735  -0.367   0.593  1.00 42.75           O  
ATOM   4122  CG  PRO A 264      25.953  -1.087   1.215  1.00 42.75           C  
ATOM   4123  HG2 PRO A 264      25.199  -1.038   2.000  1.00 42.75           H  
ATOM   4124  HG3 PRO A 264      26.885  -1.494   1.607  1.00 42.75           H  
ATOM   4125  CD  PRO A 264      26.152   0.305   0.616  1.00 42.75           C  
ATOM   4126  HD2 PRO A 264      25.930   1.063   1.368  1.00 42.75           H  
ATOM   4127  HD3 PRO A 264      27.179   0.412   0.266  1.00 42.75           H  
ATOM   4128  N   TYR A 265      22.341  -1.328  -1.406  1.00 51.53           N  
ATOM   4129  H   TYR A 265      22.760  -1.702  -2.245  1.00 51.53           H  
ATOM   4130  CA  TYR A 265      20.893  -1.159  -1.425  1.00 51.53           C  
ATOM   4131  HA  TYR A 265      20.661  -0.132  -1.142  1.00 51.53           H  
ATOM   4132  C   TYR A 265      20.234  -2.099  -0.420  1.00 51.53           C  
ATOM   4133  CB  TYR A 265      20.396  -1.388  -2.863  1.00 51.53           C  
ATOM   4134  HB2 TYR A 265      19.353  -1.081  -2.935  1.00 51.53           H  
ATOM   4135  HB3 TYR A 265      20.447  -2.451  -3.101  1.00 51.53           H  
ATOM   4136  O   TYR A 265      20.261  -3.312  -0.607  1.00 51.53           O  
ATOM   4137  CG  TYR A 265      21.215  -0.616  -3.880  1.00 51.53           C  
ATOM   4138  CD1 TYR A 265      21.217   0.788  -3.834  1.00 51.53           C  
ATOM   4139  HD1 TYR A 265      20.595   1.304  -3.118  1.00 51.53           H  
ATOM   4140  CD2 TYR A 265      22.077  -1.293  -4.766  1.00 51.53           C  
ATOM   4141  HD2 TYR A 265      22.086  -2.373  -4.791  1.00 51.53           H  
ATOM   4142  CE1 TYR A 265      22.093   1.514  -4.658  1.00 51.53           C  
ATOM   4143  HE1 TYR A 265      22.132   2.590  -4.573  1.00 51.53           H  
ATOM   4144  CE2 TYR A 265      22.914  -0.566  -5.632  1.00 51.53           C  
ATOM   4145  HE2 TYR A 265      23.552  -1.078  -6.338  1.00 51.53           H  
ATOM   4146  OH  TYR A 265      23.659   1.548  -6.477  1.00 51.53           O  
ATOM   4147  HH  TYR A 265      23.507   2.490  -6.372  1.00 51.53           H  
ATOM   4148  CZ  TYR A 265      22.918   0.841  -5.586  1.00 51.53           C  
ATOM   4149  N   LYS A 266      19.663  -1.534   0.646  1.00 45.94           N  
ATOM   4150  H   LYS A 266      19.698  -0.529   0.736  1.00 45.94           H  
ATOM   4151  CA  LYS A 266      18.887  -2.272   1.643  1.00 45.94           C  
ATOM   4152  HA  LYS A 266      19.108  -3.337   1.564  1.00 45.94           H  
ATOM   4153  C   LYS A 266      17.401  -2.099   1.355  1.00 45.94           C  
ATOM   4154  CB  LYS A 266      19.242  -1.808   3.062  1.00 45.94           C  
ATOM   4155  HB2 LYS A 266      18.530  -2.258   3.754  1.00 45.94           H  
ATOM   4156  HB3 LYS A 266      19.143  -0.725   3.131  1.00 45.94           H  
ATOM   4157  O   LYS A 266      16.942  -0.973   1.173  1.00 45.94           O  
ATOM   4158  CG  LYS A 266      20.662  -2.232   3.468  1.00 45.94           C  
ATOM   4159  HG2 LYS A 266      21.396  -1.727   2.841  1.00 45.94           H  
ATOM   4160  HG3 LYS A 266      20.763  -3.310   3.337  1.00 45.94           H  
ATOM   4161  CD  LYS A 266      20.912  -1.879   4.938  1.00 45.94           C  
ATOM   4162  HD2 LYS A 266      20.128  -2.335   5.542  1.00 45.94           H  
ATOM   4163  HD3 LYS A 266      20.865  -0.797   5.060  1.00 45.94           H  
ATOM   4164  CE  LYS A 266      22.276  -2.402   5.396  1.00 45.94           C  
ATOM   4165  HE2 LYS A 266      22.336  -3.461   5.148  1.00 45.94           H  
ATOM   4166  HE3 LYS A 266      23.058  -1.880   4.845  1.00 45.94           H  
ATOM   4167  NZ  LYS A 266      22.439  -2.215   6.859  1.00 45.94           N  
ATOM   4168  HZ1 LYS A 266      21.693  -2.690   7.346  1.00 45.94           H  
ATOM   4169  HZ2 LYS A 266      22.385  -1.236   7.100  1.00 45.94           H  
ATOM   4170  HZ3 LYS A 266      23.318  -2.597   7.178  1.00 45.94           H  
ATOM   4171  N   GLN A 267      16.687  -3.214   1.273  1.00 46.27           N  
ATOM   4172  H   GLN A 267      17.162  -4.100   1.365  1.00 46.27           H  
ATOM   4173  CA  GLN A 267      15.229  -3.235   1.237  1.00 46.27           C  
ATOM   4174  HA  GLN A 267      14.863  -2.273   0.880  1.00 46.27           H  
ATOM   4175  C   GLN A 267      14.660  -3.461   2.626  1.00 46.27           C  
ATOM   4176  CB  GLN A 267      14.716  -4.342   0.318  1.00 46.27           C  
ATOM   4177  HB2 GLN A 267      13.626  -4.330   0.328  1.00 46.27           H  
ATOM   4178  HB3 GLN A 267      15.042  -5.307   0.704  1.00 46.27           H  
ATOM   4179  O   GLN A 267      15.293  -4.126   3.441  1.00 46.27           O  
ATOM   4180  CG  GLN A 267      15.190  -4.165  -1.121  1.00 46.27           C  
ATOM   4181  HG2 GLN A 267      14.896  -3.189  -1.506  1.00 46.27           H  
ATOM   4182  HG3 GLN A 267      16.278  -4.195  -1.176  1.00 46.27           H  
ATOM   4183  CD  GLN A 267      14.632  -5.225  -2.040  1.00 46.27           C  
ATOM   4184  NE2 GLN A 267      14.938  -5.101  -3.299  1.00 46.27           N  
ATOM   4185 HE21 GLN A 267      14.751  -5.916  -3.867  1.00 46.27           H  
ATOM   4186 HE22 GLN A 267      15.626  -4.424  -3.594  1.00 46.27           H  
ATOM   4187  OE1 GLN A 267      13.937  -6.161  -1.685  1.00 46.27           O  
ATOM   4188  N   ASP A 268      13.434  -2.998   2.829  1.00 54.43           N  
ATOM   4189  H   ASP A 268      12.955  -2.538   2.068  1.00 54.43           H  
ATOM   4190  CA  ASP A 268      12.664  -3.235   4.045  1.00 54.43           C  
ATOM   4191  HA  ASP A 268      13.208  -3.922   4.694  1.00 54.43           H  
ATOM   4192  C   ASP A 268      11.323  -3.910   3.694  1.00 54.43           C  
ATOM   4193  CB  ASP A 268      12.500  -1.917   4.825  1.00 54.43           C  
ATOM   4194  HB2 ASP A 268      11.935  -2.118   5.735  1.00 54.43           H  
ATOM   4195  HB3 ASP A 268      11.922  -1.217   4.221  1.00 54.43           H  
ATOM   4196  O   ASP A 268      10.846  -3.861   2.558  1.00 54.43           O  
ATOM   4197  CG  ASP A 268      13.837  -1.266   5.217  1.00 54.43           C  
ATOM   4198  OD1 ASP A 268      14.733  -1.990   5.704  1.00 54.43           O  
ATOM   4199  OD2 ASP A 268      13.958  -0.033   5.041  1.00 54.43           O  
ATOM   4200  N   ILE A 269      10.724  -4.572   4.674  1.00 51.76           N  
ATOM   4201  H   ILE A 269      11.216  -4.599   5.556  1.00 51.76           H  
ATOM   4202  CA  ILE A 269       9.345  -5.075   4.702  1.00 51.76           C  
ATOM   4203  HA  ILE A 269       9.056  -5.447   3.719  1.00 51.76           H  
ATOM   4204  C   ILE A 269       8.449  -3.897   5.088  1.00 51.76           C  
ATOM   4205  CB  ILE A 269       9.278  -6.222   5.738  1.00 51.76           C  
ATOM   4206  HB  ILE A 269       9.723  -5.839   6.656  1.00 51.76           H  
ATOM   4207  O   ILE A 269       8.811  -3.150   5.991  1.00 51.76           O  
ATOM   4208  CG1 ILE A 269      10.130  -7.423   5.261  1.00 51.76           C  
ATOM   4209 HG12 ILE A 269      11.143  -7.088   5.036  1.00 51.76           H  
ATOM   4210 HG13 ILE A 269       9.701  -7.827   4.344  1.00 51.76           H  
ATOM   4211  CG2 ILE A 269       7.864  -6.685   6.124  1.00 51.76           C  
ATOM   4212 HG21 ILE A 269       7.904  -7.172   7.099  1.00 51.76           H  
ATOM   4213 HG22 ILE A 269       7.165  -5.852   6.197  1.00 51.76           H  
ATOM   4214 HG23 ILE A 269       7.496  -7.417   5.405  1.00 51.76           H  
ATOM   4215  CD1 ILE A 269      10.251  -8.553   6.290  1.00 51.76           C  
ATOM   4216 HD11 ILE A 269      10.652  -8.160   7.225  1.00 51.76           H  
ATOM   4217 HD12 ILE A 269       9.281  -9.015   6.473  1.00 51.76           H  
ATOM   4218 HD13 ILE A 269      10.931  -9.315   5.908  1.00 51.76           H  
ATOM   4219  N   PHE A 270       7.293  -3.719   4.441  1.00 59.95           N  
ATOM   4220  H   PHE A 270       6.973  -4.448   3.820  1.00 59.95           H  
ATOM   4221  CA  PHE A 270       6.421  -2.556   4.660  1.00 59.95           C  
ATOM   4222  HA  PHE A 270       6.787  -1.983   5.511  1.00 59.95           H  
ATOM   4223  C   PHE A 270       4.983  -2.965   4.967  1.00 59.95           C  
ATOM   4224  CB  PHE A 270       6.411  -1.613   3.447  1.00 59.95           C  
ATOM   4225  HB2 PHE A 270       5.629  -0.869   3.598  1.00 59.95           H  
ATOM   4226  HB3 PHE A 270       6.140  -2.185   2.560  1.00 59.95           H  
ATOM   4227  O   PHE A 270       4.384  -3.798   4.282  1.00 59.95           O  
ATOM   4228  CG  PHE A 270       7.705  -0.880   3.170  1.00 59.95           C  
ATOM   4229  CD1 PHE A 270       7.843   0.482   3.470  1.00 59.95           C  
ATOM   4230  HD1 PHE A 270       7.043   1.026   3.950  1.00 59.95           H  
ATOM   4231  CD2 PHE A 270       8.774  -1.560   2.577  1.00 59.95           C  
ATOM   4232  HD2 PHE A 270       8.711  -2.633   2.466  1.00 59.95           H  
ATOM   4233  CE1 PHE A 270       9.038   1.137   3.145  1.00 59.95           C  
ATOM   4234  HE1 PHE A 270       9.144   2.181   3.400  1.00 59.95           H  
ATOM   4235  CE2 PHE A 270       9.961  -0.900   2.230  1.00 59.95           C  
ATOM   4236  HE2 PHE A 270      10.790  -1.449   1.808  1.00 59.95           H  
ATOM   4237  CZ  PHE A 270      10.102   0.453   2.541  1.00 59.95           C  
ATOM   4238  HZ  PHE A 270      11.045   0.946   2.358  1.00 59.95           H  
ATOM   4239  N   PHE A 271       4.400  -2.268   5.934  1.00 54.40           N  
ATOM   4240  H   PHE A 271       4.977  -1.649   6.485  1.00 54.40           H  
ATOM   4241  CA  PHE A 271       2.982  -2.275   6.244  1.00 54.40           C  
ATOM   4242  HA  PHE A 271       2.434  -2.831   5.482  1.00 54.40           H  
ATOM   4243  C   PHE A 271       2.499  -0.822   6.240  1.00 54.40           C  
ATOM   4244  CB  PHE A 271       2.760  -2.960   7.599  1.00 54.40           C  
ATOM   4245  HB2 PHE A 271       3.202  -2.340   8.379  1.00 54.40           H  
ATOM   4246  HB3 PHE A 271       1.687  -3.005   7.790  1.00 54.40           H  
ATOM   4247  O   PHE A 271       2.923  -0.031   7.084  1.00 54.40           O  
ATOM   4248  CG  PHE A 271       3.340  -4.359   7.720  1.00 54.40           C  
ATOM   4249  CD1 PHE A 271       2.546  -5.474   7.399  1.00 54.40           C  
ATOM   4250  HD1 PHE A 271       1.529  -5.322   7.067  1.00 54.40           H  
ATOM   4251  CD2 PHE A 271       4.666  -4.549   8.157  1.00 54.40           C  
ATOM   4252  HD2 PHE A 271       5.283  -3.697   8.401  1.00 54.40           H  
ATOM   4253  CE1 PHE A 271       3.072  -6.774   7.517  1.00 54.40           C  
ATOM   4254  HE1 PHE A 271       2.464  -7.639   7.294  1.00 54.40           H  
ATOM   4255  CE2 PHE A 271       5.193  -5.847   8.266  1.00 54.40           C  
ATOM   4256  HE2 PHE A 271       6.210  -5.990   8.600  1.00 54.40           H  
ATOM   4257  CZ  PHE A 271       4.398  -6.960   7.942  1.00 54.40           C  
ATOM   4258  HZ  PHE A 271       4.804  -7.957   8.029  1.00 54.40           H  
ATOM   4259  N   LEU A 272       1.639  -0.460   5.283  1.00 62.48           N  
ATOM   4260  H   LEU A 272       1.272  -1.184   4.683  1.00 62.48           H  
ATOM   4261  CA  LEU A 272       0.909   0.811   5.323  1.00 62.48           C  
ATOM   4262  HA  LEU A 272       1.422   1.507   5.987  1.00 62.48           H  
ATOM   4263  C   LEU A 272      -0.465   0.534   5.909  1.00 62.48           C  
ATOM   4264  CB  LEU A 272       0.778   1.491   3.952  1.00 62.48           C  
ATOM   4265  HB2 LEU A 272       0.218   2.417   4.082  1.00 62.48           H  
ATOM   4266  HB3 LEU A 272       0.153   0.865   3.315  1.00 62.48           H  
ATOM   4267  O   LEU A 272      -1.227  -0.303   5.410  1.00 62.48           O  
ATOM   4268  CG  LEU A 272       2.103   1.821   3.249  1.00 62.48           C  
ATOM   4269  HG  LEU A 272       2.761   0.952   3.271  1.00 62.48           H  
ATOM   4270  CD1 LEU A 272       1.870   2.212   1.793  1.00 62.48           C  
ATOM   4271 HD11 LEU A 272       2.829   2.272   1.278  1.00 62.48           H  
ATOM   4272 HD12 LEU A 272       1.366   3.176   1.741  1.00 62.48           H  
ATOM   4273 HD13 LEU A 272       1.241   1.472   1.298  1.00 62.48           H  
ATOM   4274  CD2 LEU A 272       2.794   2.999   3.919  1.00 62.48           C  
ATOM   4275 HD21 LEU A 272       3.731   3.223   3.409  1.00 62.48           H  
ATOM   4276 HD22 LEU A 272       2.151   3.879   3.907  1.00 62.48           H  
ATOM   4277 HD23 LEU A 272       3.010   2.718   4.950  1.00 62.48           H  
ATOM   4278  N   ILE A 273      -0.751   1.236   6.989  1.00 61.45           N  
ATOM   4279  H   ILE A 273      -0.085   1.922   7.314  1.00 61.45           H  
ATOM   4280  CA  ILE A 273      -1.859   0.969   7.877  1.00 61.45           C  
ATOM   4281  HA  ILE A 273      -2.551   0.266   7.413  1.00 61.45           H  
ATOM   4282  C   ILE A 273      -2.593   2.287   8.110  1.00 61.45           C  
ATOM   4283  CB  ILE A 273      -1.317   0.346   9.178  1.00 61.45           C  
ATOM   4284  HB  ILE A 273      -0.683   1.070   9.690  1.00 61.45           H  
ATOM   4285  O   ILE A 273      -1.991   3.283   8.493  1.00 61.45           O  
ATOM   4286  CG1 ILE A 273      -0.495  -0.945   8.935  1.00 61.45           C  
ATOM   4287 HG12 ILE A 273      -1.096  -1.666   8.381  1.00 61.45           H  
ATOM   4288 HG13 ILE A 273       0.379  -0.698   8.333  1.00 61.45           H  
ATOM   4289  CG2 ILE A 273      -2.518   0.034  10.047  1.00 61.45           C  
ATOM   4290 HG21 ILE A 273      -3.104   0.932  10.242  1.00 61.45           H  
ATOM   4291 HG22 ILE A 273      -3.134  -0.701   9.529  1.00 61.45           H  
ATOM   4292 HG23 ILE A 273      -2.193  -0.352  11.013  1.00 61.45           H  
ATOM   4293  CD1 ILE A 273       0.024  -1.611  10.217  1.00 61.45           C  
ATOM   4294 HD11 ILE A 273       0.488  -0.859  10.855  1.00 61.45           H  
ATOM   4295 HD12 ILE A 273       0.761  -2.373   9.961  1.00 61.45           H  
ATOM   4296 HD13 ILE A 273      -0.792  -2.094  10.755  1.00 61.45           H  
ATOM   4297  N   PHE A 274      -3.892   2.295   7.856  1.00 50.24           N  
ATOM   4298  H   PHE A 274      -4.349   1.436   7.587  1.00 50.24           H  
ATOM   4299  CA  PHE A 274      -4.764   3.433   8.113  1.00 50.24           C  
ATOM   4300  HA  PHE A 274      -4.195   4.361   8.068  1.00 50.24           H  
ATOM   4301  C   PHE A 274      -5.372   3.306   9.517  1.00 50.24           C  
ATOM   4302  CB  PHE A 274      -5.807   3.448   6.996  1.00 50.24           C  
ATOM   4303  HB2 PHE A 274      -5.293   3.380   6.037  1.00 50.24           H  
ATOM   4304  HB3 PHE A 274      -6.441   2.566   7.086  1.00 50.24           H  
ATOM   4305  O   PHE A 274      -5.824   2.216   9.879  1.00 50.24           O  
ATOM   4306  CG  PHE A 274      -6.680   4.673   6.960  1.00 50.24           C  
ATOM   4307  CD1 PHE A 274      -7.985   4.631   7.481  1.00 50.24           C  
ATOM   4308  HD1 PHE A 274      -8.347   3.745   7.982  1.00 50.24           H  
ATOM   4309  CD2 PHE A 274      -6.189   5.851   6.370  1.00 50.24           C  
ATOM   4310  HD2 PHE A 274      -5.169   5.896   6.019  1.00 50.24           H  
ATOM   4311  CE1 PHE A 274      -8.822   5.750   7.350  1.00 50.24           C  
ATOM   4312  HE1 PHE A 274      -9.824   5.741   7.755  1.00 50.24           H  
ATOM   4313  CE2 PHE A 274      -7.026   6.971   6.250  1.00 50.24           C  
ATOM   4314  HE2 PHE A 274      -6.660   7.894   5.826  1.00 50.24           H  
ATOM   4315  CZ  PHE A 274      -8.353   6.901   6.699  1.00 50.24           C  
ATOM   4316  HZ  PHE A 274      -9.006   7.754   6.588  1.00 50.24           H  
ATOM   4317  N   GLU A 275      -5.359   4.386  10.300  1.00 44.39           N  
ATOM   4318  H   GLU A 275      -5.045   5.262   9.906  1.00 44.39           H  
ATOM   4319  CA  GLU A 275      -5.861   4.449  11.688  1.00 44.39           C  
ATOM   4320  HA  GLU A 275      -6.222   3.467  11.994  1.00 44.39           H  
ATOM   4321  C   GLU A 275      -7.083   5.374  11.817  1.00 44.39           C  
ATOM   4322  CB  GLU A 275      -4.699   4.826  12.631  1.00 44.39           C  
ATOM   4323  HB2 GLU A 275      -3.881   4.125  12.463  1.00 44.39           H  
ATOM   4324  HB3 GLU A 275      -4.339   5.822  12.372  1.00 44.39           H  
ATOM   4325  O   GLU A 275      -6.966   6.572  11.467  1.00 44.39           O  
ATOM   4326  CG  GLU A 275      -5.061   4.793  14.129  1.00 44.39           C  
ATOM   4327  HG2 GLU A 275      -5.380   3.782  14.384  1.00 44.39           H  
ATOM   4328  HG3 GLU A 275      -5.901   5.466  14.304  1.00 44.39           H  
ATOM   4329  CD  GLU A 275      -3.901   5.210  15.065  1.00 44.39           C  
ATOM   4330  OE1 GLU A 275      -4.103   5.169  16.300  1.00 44.39           O  
ATOM   4331  OE2 GLU A 275      -2.804   5.588  14.581  1.00 44.39           O  
ATOM   4332  OXT GLU A 275      -8.132   4.852  12.260  1.00 44.39           O  
TER    4333      GLU A 275                                                       
END   
