# Supplementary material for: Nuclear genome of Bulinus truncatus, an intermediate host of the carcinogenic human blood fluke Schistosoma haematobium
Source: Nat Commun. 2022 Feb 21;13:977. doi: 10.1038/s41467-022-28634-9 (PMC8861042; doi:10.1038/s41467-022-28634-9)
Supplement: Supplementary file 6 — Supplementary Data 3 [file 41467_2022_28634_MOESM6_ESM.zip › Supplementary_Data_3/btru_046358-t1.mature.pep.pdb]

ATOM      1  N   MET A   1     -38.883  22.014 -25.455  1.00 30.69           N  
ATOM      2  H   MET A   1     -39.115  21.237 -24.852  1.00 30.69           H  
ATOM      3  H2  MET A   1     -39.532  22.772 -25.304  1.00 30.69           H  
ATOM      4  H3  MET A   1     -38.946  21.691 -26.410  1.00 30.69           H  
ATOM      5  CA  MET A   1     -37.500  22.437 -25.166  1.00 30.69           C  
ATOM      6  HA  MET A   1     -37.193  23.228 -25.851  1.00 30.69           H  
ATOM      7  C   MET A   1     -36.644  21.223 -25.445  1.00 30.69           C  
ATOM      8  CB  MET A   1     -37.333  22.941 -23.719  1.00 30.69           C  
ATOM      9  HB2 MET A   1     -37.775  22.224 -23.027  1.00 30.69           H  
ATOM     10  HB3 MET A   1     -36.270  23.024 -23.493  1.00 30.69           H  
ATOM     11  O   MET A   1     -36.660  20.293 -24.651  1.00 30.69           O  
ATOM     12  CG  MET A   1     -37.978  24.318 -23.506  1.00 30.69           C  
ATOM     13  HG2 MET A   1     -39.026  24.271 -23.801  1.00 30.69           H  
ATOM     14  HG3 MET A   1     -37.473  25.047 -24.138  1.00 30.69           H  
ATOM     15  SD  MET A   1     -37.907  24.892 -21.789  1.00 30.69           S  
ATOM     16  CE  MET A   1     -38.828  26.450 -21.915  1.00 30.69           C  
ATOM     17  HE1 MET A   1     -38.328  27.117 -22.616  1.00 30.69           H  
ATOM     18  HE2 MET A   1     -39.844  26.253 -22.257  1.00 30.69           H  
ATOM     19  HE3 MET A   1     -38.866  26.926 -20.935  1.00 30.69           H  
ATOM     20  N   ASP A   2     -36.063  21.175 -26.641  1.00 24.82           N  
ATOM     21  H   ASP A   2     -36.064  21.974 -27.258  1.00 24.82           H  
ATOM     22  CA  ASP A   2     -35.240  20.055 -27.098  1.00 24.82           C  
ATOM     23  HA  ASP A   2     -35.750  19.115 -26.889  1.00 24.82           H  
ATOM     24  C   ASP A   2     -33.904  20.040 -26.353  1.00 24.82           C  
ATOM     25  CB  ASP A   2     -34.986  20.162 -28.616  1.00 24.82           C  
ATOM     26  HB2 ASP A   2     -34.072  19.618 -28.854  1.00 24.82           H  
ATOM     27  HB3 ASP A   2     -34.828  21.206 -28.888  1.00 24.82           H  
ATOM     28  O   ASP A   2     -33.164  21.022 -26.376  1.00 24.82           O  
ATOM     29  CG  ASP A   2     -36.101  19.555 -29.464  1.00 24.82           C  
ATOM     30  OD1 ASP A   2     -36.663  18.532 -29.019  1.00 24.82           O  
ATOM     31  OD2 ASP A   2     -36.403  20.144 -30.522  1.00 24.82           O  
ATOM     32  N   PHE A   3     -33.587  18.907 -25.727  1.00 28.64           N  
ATOM     33  H   PHE A   3     -34.263  18.156 -25.749  1.00 28.64           H  
ATOM     34  CA  PHE A   3     -32.255  18.575 -25.225  1.00 28.64           C  
ATOM     35  HA  PHE A   3     -31.684  19.491 -25.075  1.00 28.64           H  
ATOM     36  C   PHE A   3     -31.511  17.762 -26.293  1.00 28.64           C  
ATOM     37  CB  PHE A   3     -32.350  17.861 -23.864  1.00 28.64           C  
ATOM     38  HB2 PHE A   3     -31.470  17.230 -23.730  1.00 28.64           H  
ATOM     39  HB3 PHE A   3     -33.215  17.198 -23.853  1.00 28.64           H  
ATOM     40  O   PHE A   3     -31.234  16.582 -26.118  1.00 28.64           O  
ATOM     41  CG  PHE A   3     -32.397  18.791 -22.668  1.00 28.64           C  
ATOM     42  CD1 PHE A   3     -31.195  19.192 -22.051  1.00 28.64           C  
ATOM     43  HD1 PHE A   3     -30.248  18.848 -22.439  1.00 28.64           H  
ATOM     44  CD2 PHE A   3     -33.628  19.238 -22.155  1.00 28.64           C  
ATOM     45  HD2 PHE A   3     -34.550  18.937 -22.628  1.00 28.64           H  
ATOM     46  CE1 PHE A   3     -31.224  20.028 -20.922  1.00 28.64           C  
ATOM     47  HE1 PHE A   3     -30.300  20.327 -20.449  1.00 28.64           H  
ATOM     48  CE2 PHE A   3     -33.656  20.072 -21.021  1.00 28.64           C  
ATOM     49  HE2 PHE A   3     -34.602  20.409 -20.623  1.00 28.64           H  
ATOM     50  CZ  PHE A   3     -32.455  20.465 -20.404  1.00 28.64           C  
ATOM     51  HZ  PHE A   3     -32.477  21.102 -19.532  1.00 28.64           H  
ATOM     52  N   ASN A   4     -31.188  18.408 -27.413  1.00 22.14           N  
ATOM     53  H   ASN A   4     -31.507  19.362 -27.510  1.00 22.14           H  
ATOM     54  CA  ASN A   4     -30.151  17.945 -28.337  1.00 22.14           C  
ATOM     55  HA  ASN A   4     -29.861  16.924 -28.086  1.00 22.14           H  
ATOM     56  C   ASN A   4     -28.901  18.799 -28.115  1.00 22.14           C  
ATOM     57  CB  ASN A   4     -30.671  17.938 -29.786  1.00 22.14           C  
ATOM     58  HB2 ASN A   4     -31.273  18.829 -29.968  1.00 22.14           H  
ATOM     59  HB3 ASN A   4     -29.824  17.959 -30.472  1.00 22.14           H  
ATOM     60  O   ASN A   4     -28.538  19.640 -28.930  1.00 22.14           O  
ATOM     61  CG  ASN A   4     -31.468  16.691 -30.126  1.00 22.14           C  
ATOM     62  ND2 ASN A   4     -32.347  16.772 -31.096  1.00 22.14           N  
ATOM     63 HD21 ASN A   4     -32.537  17.652 -31.553  1.00 22.14           H  
ATOM     64 HD22 ASN A   4     -32.882  15.934 -31.272  1.00 22.14           H  
ATOM     65  OD1 ASN A   4     -31.300  15.625 -29.563  1.00 22.14           O  
ATOM     66  N   GLY A   5     -28.272  18.606 -26.957  1.00 24.76           N  
ATOM     67  H   GLY A   5     -28.657  17.913 -26.330  1.00 24.76           H  
ATOM     68  CA  GLY A   5     -26.939  19.111 -26.650  1.00 24.76           C  
ATOM     69  HA2 GLY A   5     -26.666  19.928 -27.317  1.00 24.76           H  
ATOM     70  HA3 GLY A   5     -26.907  19.469 -25.621  1.00 24.76           H  
ATOM     71  C   GLY A   5     -25.932  17.984 -26.808  1.00 24.76           C  
ATOM     72  O   GLY A   5     -25.390  17.505 -25.816  1.00 24.76           O  
ATOM     73  N   VAL A   6     -25.722  17.528 -28.046  1.00 24.87           N  
ATOM     74  H   VAL A   6     -26.228  17.970 -28.801  1.00 24.87           H  
ATOM     75  CA  VAL A   6     -24.520  16.769 -28.398  1.00 24.87           C  
ATOM     76  HA  VAL A   6     -24.394  15.932 -27.712  1.00 24.87           H  
ATOM     77  C   VAL A   6     -23.363  17.744 -28.201  1.00 24.87           C  
ATOM     78  CB  VAL A   6     -24.591  16.214 -29.839  1.00 24.87           C  
ATOM     79  HB  VAL A   6     -24.781  17.033 -30.533  1.00 24.87           H  
ATOM     80  O   VAL A   6     -23.094  18.585 -29.055  1.00 24.87           O  
ATOM     81  CG1 VAL A   6     -23.296  15.506 -30.258  1.00 24.87           C  
ATOM     82 HG11 VAL A   6     -22.465  16.211 -30.269  1.00 24.87           H  
ATOM     83 HG12 VAL A   6     -23.403  15.097 -31.263  1.00 24.87           H  
ATOM     84 HG13 VAL A   6     -23.065  14.697 -29.565  1.00 24.87           H  
ATOM     85  CG2 VAL A   6     -25.738  15.200 -29.965  1.00 24.87           C  
ATOM     86 HG21 VAL A   6     -25.582  14.372 -29.274  1.00 24.87           H  
ATOM     87 HG22 VAL A   6     -26.693  15.677 -29.745  1.00 24.87           H  
ATOM     88 HG23 VAL A   6     -25.774  14.812 -30.983  1.00 24.87           H  
ATOM     89  N   LEU A   7     -22.748  17.692 -27.019  1.00 26.00           N  
ATOM     90  H   LEU A   7     -23.130  17.071 -26.320  1.00 26.00           H  
ATOM     91  CA  LEU A   7     -21.429  18.253 -26.775  1.00 26.00           C  
ATOM     92  HA  LEU A   7     -21.417  19.312 -27.034  1.00 26.00           H  
ATOM     93  C   LEU A   7     -20.487  17.517 -27.725  1.00 26.00           C  
ATOM     94  CB  LEU A   7     -21.052  18.078 -25.288  1.00 26.00           C  
ATOM     95  HB2 LEU A   7     -19.982  17.892 -25.203  1.00 26.00           H  
ATOM     96  HB3 LEU A   7     -21.557  17.196 -24.894  1.00 26.00           H  
ATOM     97  O   LEU A   7     -20.069  16.393 -27.460  1.00 26.00           O  
ATOM     98  CG  LEU A   7     -21.405  19.314 -24.438  1.00 26.00           C  
ATOM     99  HG  LEU A   7     -22.306  19.784 -24.833  1.00 26.00           H  
ATOM    100  CD1 LEU A   7     -21.677  18.924 -22.986  1.00 26.00           C  
ATOM    101 HD11 LEU A   7     -21.913  19.814 -22.402  1.00 26.00           H  
ATOM    102 HD12 LEU A   7     -20.800  18.435 -22.563  1.00 26.00           H  
ATOM    103 HD13 LEU A   7     -22.525  18.240 -22.945  1.00 26.00           H  
ATOM    104  CD2 LEU A   7     -20.259  20.329 -24.453  1.00 26.00           C  
ATOM    105 HD21 LEU A   7     -20.541  21.215 -23.883  1.00 26.00           H  
ATOM    106 HD22 LEU A   7     -20.041  20.626 -25.479  1.00 26.00           H  
ATOM    107 HD23 LEU A   7     -19.361  19.891 -24.016  1.00 26.00           H  
ATOM    108  N   SER A   8     -20.242  18.146 -28.872  1.00 22.98           N  
ATOM    109  H   SER A   8     -20.739  19.005 -29.058  1.00 22.98           H  
ATOM    110  CA  SER A   8     -19.148  17.826 -29.771  1.00 22.98           C  
ATOM    111  HA  SER A   8     -19.280  16.825 -30.182  1.00 22.98           H  
ATOM    112  C   SER A   8     -17.869  17.878 -28.950  1.00 22.98           C  
ATOM    113  CB  SER A   8     -19.108  18.842 -30.919  1.00 22.98           C  
ATOM    114  HB2 SER A   8     -18.218  18.669 -31.524  1.00 22.98           H  
ATOM    115  HB3 SER A   8     -19.990  18.714 -31.546  1.00 22.98           H  
ATOM    116  O   SER A   8     -17.391  18.958 -28.591  1.00 22.98           O  
ATOM    117  OG  SER A   8     -19.087  20.163 -30.407  1.00 22.98           O  
ATOM    118  HG  SER A   8     -18.359  20.194 -29.783  1.00 22.98           H  
ATOM    119  N   LEU A   9     -17.370  16.700 -28.599  1.00 28.15           N  
ATOM    120  H   LEU A   9     -17.872  15.862 -28.856  1.00 28.15           H  
ATOM    121  CA  LEU A   9     -16.041  16.544 -28.060  1.00 28.15           C  
ATOM    122  HA  LEU A   9     -15.956  17.129 -27.144  1.00 28.15           H  
ATOM    123  C   LEU A   9     -15.060  17.098 -29.087  1.00 28.15           C  
ATOM    124  CB  LEU A   9     -15.783  15.061 -27.749  1.00 28.15           C  
ATOM    125  HB2 LEU A   9     -14.709  14.897 -27.672  1.00 28.15           H  
ATOM    126  HB3 LEU A   9     -16.149  14.459 -28.580  1.00 28.15           H  
ATOM    127  O   LEU A   9     -15.123  16.810 -30.282  1.00 28.15           O  
ATOM    128  CG  LEU A   9     -16.445  14.602 -26.437  1.00 28.15           C  
ATOM    129  HG  LEU A   9     -17.427  15.065 -26.337  1.00 28.15           H  
ATOM    130  CD1 LEU A   9     -16.635  13.089 -26.421  1.00 28.15           C  
ATOM    131 HD11 LEU A   9     -15.671  12.590 -26.526  1.00 28.15           H  
ATOM    132 HD12 LEU A   9     -17.261  12.787 -27.261  1.00 28.15           H  
ATOM    133 HD13 LEU A   9     -17.111  12.777 -25.491  1.00 28.15           H  
ATOM    134  CD2 LEU A   9     -15.586  14.989 -25.229  1.00 28.15           C  
ATOM    135 HD21 LEU A   9     -14.606  14.519 -25.300  1.00 28.15           H  
ATOM    136 HD22 LEU A   9     -15.457  16.071 -25.186  1.00 28.15           H  
ATOM    137 HD23 LEU A   9     -16.072  14.658 -24.311  1.00 28.15           H  
ATOM    138  N   GLN A  10     -14.143  17.901 -28.579  1.00 31.60           N  
ATOM    139  H   GLN A  10     -14.219  18.113 -27.594  1.00 31.60           H  
ATOM    140  CA  GLN A  10     -12.886  18.261 -29.206  1.00 31.60           C  
ATOM    141  HA  GLN A  10     -13.086  18.556 -30.236  1.00 31.60           H  
ATOM    142  C   GLN A  10     -12.002  16.995 -29.215  1.00 31.60           C  
ATOM    143  CB  GLN A  10     -12.350  19.461 -28.397  1.00 31.60           C  
ATOM    144  HB2 GLN A  10     -11.663  19.138 -27.615  1.00 31.60           H  
ATOM    145  HB3 GLN A  10     -13.190  19.929 -27.885  1.00 31.60           H  
ATOM    146  O   GLN A  10     -11.002  16.896 -28.516  1.00 31.60           O  
ATOM    147  CG  GLN A  10     -11.683  20.533 -29.264  1.00 31.60           C  
ATOM    148  HG2 GLN A  10     -10.618  20.319 -29.344  1.00 31.60           H  
ATOM    149  HG3 GLN A  10     -12.104  20.520 -30.270  1.00 31.60           H  
ATOM    150  CD  GLN A  10     -11.904  21.938 -28.707  1.00 31.60           C  
ATOM    151  NE2 GLN A  10     -10.876  22.751 -28.626  1.00 31.60           N  
ATOM    152 HE21 GLN A  10      -9.954  22.413 -28.861  1.00 31.60           H  
ATOM    153 HE22 GLN A  10     -11.061  23.663 -28.235  1.00 31.60           H  
ATOM    154  OE1 GLN A  10     -13.001  22.353 -28.366  1.00 31.60           O  
ATOM    155  N   GLU A  11     -12.461  15.972 -29.940  1.00 36.62           N  
ATOM    156  H   GLU A  11     -13.302  16.148 -30.470  1.00 36.62           H  
ATOM    157  CA  GLU A  11     -12.134  14.549 -29.753  1.00 36.62           C  
ATOM    158  HA  GLU A  11     -12.149  14.346 -28.682  1.00 36.62           H  
ATOM    159  C   GLU A  11     -10.722  14.164 -30.241  1.00 36.62           C  
ATOM    160  CB  GLU A  11     -13.261  13.723 -30.427  1.00 36.62           C  
ATOM    161  HB2 GLU A  11     -12.909  13.333 -31.382  1.00 36.62           H  
ATOM    162  HB3 GLU A  11     -14.101  14.385 -30.639  1.00 36.62           H  
ATOM    163  O   GLU A  11     -10.276  13.034 -30.046  1.00 36.62           O  
ATOM    164  CG  GLU A  11     -13.808  12.572 -29.565  1.00 36.62           C  
ATOM    165  HG2 GLU A  11     -13.932  12.927 -28.541  1.00 36.62           H  
ATOM    166  HG3 GLU A  11     -13.068  11.772 -29.543  1.00 36.62           H  
ATOM    167  CD  GLU A  11     -15.158  12.010 -30.062  1.00 36.62           C  
ATOM    168  OE1 GLU A  11     -15.813  11.306 -29.258  1.00 36.62           O  
ATOM    169  OE2 GLU A  11     -15.538  12.263 -31.228  1.00 36.62           O  
ATOM    170  N   GLU A  12      -9.992  15.113 -30.833  1.00 32.19           N  
ATOM    171  H   GLU A  12     -10.430  16.016 -30.953  1.00 32.19           H  
ATOM    172  CA  GLU A  12      -8.697  14.874 -31.480  1.00 32.19           C  
ATOM    173  HA  GLU A  12      -8.513  13.799 -31.478  1.00 32.19           H  
ATOM    174  C   GLU A  12      -7.515  15.497 -30.711  1.00 32.19           C  
ATOM    175  CB  GLU A  12      -8.822  15.312 -32.953  1.00 32.19           C  
ATOM    176  HB2 GLU A  12      -9.874  15.229 -33.227  1.00 32.19           H  
ATOM    177  HB3 GLU A  12      -8.533  16.357 -33.061  1.00 32.19           H  
ATOM    178  O   GLU A  12      -6.471  14.862 -30.580  1.00 32.19           O  
ATOM    179  CG  GLU A  12      -8.019  14.431 -33.928  1.00 32.19           C  
ATOM    180  HG2 GLU A  12      -7.012  14.838 -34.024  1.00 32.19           H  
ATOM    181  HG3 GLU A  12      -7.930  13.427 -33.511  1.00 32.19           H  
ATOM    182  CD  GLU A  12      -8.678  14.313 -35.318  1.00 32.19           C  
ATOM    183  OE1 GLU A  12      -8.430  13.282 -35.986  1.00 32.19           O  
ATOM    184  OE2 GLU A  12      -9.438  15.231 -35.708  1.00 32.19           O  
ATOM    185  N   THR A  13      -7.689  16.664 -30.075  1.00 35.43           N  
ATOM    186  H   THR A  13      -8.572  17.146 -30.164  1.00 35.43           H  
ATOM    187  CA  THR A  13      -6.634  17.308 -29.260  1.00 35.43           C  
ATOM    188  HA  THR A  13      -5.694  17.241 -29.808  1.00 35.43           H  
ATOM    189  C   THR A  13      -6.374  16.617 -27.922  1.00 35.43           C  
ATOM    190  CB  THR A  13      -6.932  18.797 -29.005  1.00 35.43           C  
ATOM    191  HB  THR A  13      -6.482  19.103 -28.060  1.00 35.43           H  
ATOM    192  O   THR A  13      -5.242  16.632 -27.441  1.00 35.43           O  
ATOM    193  CG2 THR A  13      -6.339  19.669 -30.109  1.00 35.43           C  
ATOM    194 HG21 THR A  13      -6.756  19.379 -31.073  1.00 35.43           H  
ATOM    195 HG22 THR A  13      -6.568  20.716 -29.912  1.00 35.43           H  
ATOM    196 HG23 THR A  13      -5.257  19.541 -30.135  1.00 35.43           H  
ATOM    197  OG1 THR A  13      -8.324  19.062 -28.961  1.00 35.43           O  
ATOM    198  HG1 THR A  13      -8.682  18.595 -28.202  1.00 35.43           H  
ATOM    199  N   ASP A  14      -7.381  15.968 -27.329  1.00 39.37           N  
ATOM    200  H   ASP A  14      -8.304  15.997 -27.737  1.00 39.37           H  
ATOM    201  CA  ASP A  14      -7.186  15.258 -26.061  1.00 39.37           C  
ATOM    202  HA  ASP A  14      -6.611  15.894 -25.388  1.00 39.37           H  
ATOM    203  C   ASP A  14      -6.344  13.985 -26.257  1.00 39.37           C  
ATOM    204  CB  ASP A  14      -8.542  14.975 -25.386  1.00 39.37           C  
ATOM    205  HB2 ASP A  14      -8.388  14.229 -24.606  1.00 39.37           H  
ATOM    206  HB3 ASP A  14      -9.227  14.551 -26.120  1.00 39.37           H  
ATOM    207  O   ASP A  14      -5.518  13.666 -25.410  1.00 39.37           O  
ATOM    208  CG  ASP A  14      -9.180  16.211 -24.726  1.00 39.37           C  
ATOM    209  OD1 ASP A  14      -8.452  17.190 -24.444  1.00 39.37           O  
ATOM    210  OD2 ASP A  14     -10.405  16.156 -24.474  1.00 39.37           O  
ATOM    211  N   ARG A  15      -6.448  13.290 -27.402  1.00 36.75           N  
ATOM    212  H   ARG A  15      -7.057  13.657 -28.119  1.00 36.75           H  
ATOM    213  CA  ARG A  15      -5.651  12.077 -27.682  1.00 36.75           C  
ATOM    214  HA  ARG A  15      -5.695  11.424 -26.810  1.00 36.75           H  
ATOM    215  C   ARG A  15      -4.157  12.348 -27.870  1.00 36.75           C  
ATOM    216  CB  ARG A  15      -6.216  11.324 -28.893  1.00 36.75           C  
ATOM    217  HB2 ARG A  15      -6.543  12.034 -29.652  1.00 36.75           H  
ATOM    218  HB3 ARG A  15      -5.427  10.708 -29.325  1.00 36.75           H  
ATOM    219  O   ARG A  15      -3.353  11.518 -27.450  1.00 36.75           O  
ATOM    220  CG  ARG A  15      -7.372  10.401 -28.493  1.00 36.75           C  
ATOM    221  HG2 ARG A  15      -8.180  10.995 -28.066  1.00 36.75           H  
ATOM    222  HG3 ARG A  15      -7.023   9.681 -27.753  1.00 36.75           H  
ATOM    223  CD  ARG A  15      -7.885   9.655 -29.728  1.00 36.75           C  
ATOM    224  HD2 ARG A  15      -8.262  10.388 -30.441  1.00 36.75           H  
ATOM    225  HD3 ARG A  15      -7.047   9.134 -30.192  1.00 36.75           H  
ATOM    226  NE  ARG A  15      -8.975   8.723 -29.379  1.00 36.75           N  
ATOM    227  HE  ARG A  15      -9.766   9.149 -28.918  1.00 36.75           H  
ATOM    228  NH1 ARG A  15      -8.128   6.809 -30.336  1.00 36.75           N  
ATOM    229 HH11 ARG A  15      -7.327   7.345 -30.638  1.00 36.75           H  
ATOM    230 HH12 ARG A  15      -8.204   5.825 -30.549  1.00 36.75           H  
ATOM    231  NH2 ARG A  15     -10.110   6.755 -29.312  1.00 36.75           N  
ATOM    232 HH21 ARG A  15     -10.864   7.234 -28.841  1.00 36.75           H  
ATOM    233 HH22 ARG A  15     -10.194   5.778 -29.553  1.00 36.75           H  
ATOM    234  CZ  ARG A  15      -9.062   7.438 -29.676  1.00 36.75           C  
ATOM    235  N   GLU A  16      -3.775  13.481 -28.460  1.00 33.44           N  
ATOM    236  H   GLU A  16      -4.477  14.111 -28.821  1.00 33.44           H  
ATOM    237  CA  GLU A  16      -2.357  13.853 -28.581  1.00 33.44           C  
ATOM    238  HA  GLU A  16      -1.786  12.977 -28.891  1.00 33.44           H  
ATOM    239  C   GLU A  16      -1.754  14.280 -27.235  1.00 33.44           C  
ATOM    240  CB  GLU A  16      -2.151  14.936 -29.651  1.00 33.44           C  
ATOM    241  HB2 GLU A  16      -1.151  15.351 -29.520  1.00 33.44           H  
ATOM    242  HB3 GLU A  16      -2.879  15.735 -29.512  1.00 33.44           H  
ATOM    243  O   GLU A  16      -0.630  13.894 -26.926  1.00 33.44           O  
ATOM    244  CG  GLU A  16      -2.248  14.366 -31.076  1.00 33.44           C  
ATOM    245  HG2 GLU A  16      -3.283  14.091 -31.277  1.00 33.44           H  
ATOM    246  HG3 GLU A  16      -1.646  13.458 -31.127  1.00 33.44           H  
ATOM    247  CD  GLU A  16      -1.756  15.350 -32.153  1.00 33.44           C  
ATOM    248  OE1 GLU A  16      -1.348  14.862 -33.232  1.00 33.44           O  
ATOM    249  OE2 GLU A  16      -1.781  16.577 -31.899  1.00 33.44           O  
ATOM    250  N   LEU A  17      -2.511  14.978 -26.378  1.00 38.84           N  
ATOM    251  H   LEU A  17      -3.426  15.284 -26.679  1.00 38.84           H  
ATOM    252  CA  LEU A  17      -2.073  15.294 -25.010  1.00 38.84           C  
ATOM    253  HA  LEU A  17      -1.079  15.738 -25.056  1.00 38.84           H  
ATOM    254  C   LEU A  17      -1.937  14.033 -24.136  1.00 38.84           C  
ATOM    255  CB  LEU A  17      -3.057  16.307 -24.393  1.00 38.84           C  
ATOM    256  HB2 LEU A  17      -4.073  15.999 -24.640  1.00 38.84           H  
ATOM    257  HB3 LEU A  17      -2.964  16.284 -23.307  1.00 38.84           H  
ATOM    258  O   LEU A  17      -1.034  13.953 -23.305  1.00 38.84           O  
ATOM    259  CG  LEU A  17      -2.822  17.751 -24.876  1.00 38.84           C  
ATOM    260  HG  LEU A  17      -2.640  17.757 -25.951  1.00 38.84           H  
ATOM    261  CD1 LEU A  17      -4.051  18.615 -24.595  1.00 38.84           C  
ATOM    262 HD11 LEU A  17      -4.910  18.202 -25.124  1.00 38.84           H  
ATOM    263 HD12 LEU A  17      -3.879  19.631 -24.952  1.00 38.84           H  
ATOM    264 HD13 LEU A  17      -4.266  18.627 -23.527  1.00 38.84           H  
ATOM    265  CD2 LEU A  17      -1.628  18.392 -24.159  1.00 38.84           C  
ATOM    266 HD21 LEU A  17      -1.799  18.408 -23.082  1.00 38.84           H  
ATOM    267 HD22 LEU A  17      -0.721  17.824 -24.366  1.00 38.84           H  
ATOM    268 HD23 LEU A  17      -1.486  19.410 -24.521  1.00 38.84           H  
ATOM    269  N   ILE A  18      -2.790  13.027 -24.351  1.00 41.80           N  
ATOM    270  H   ILE A  18      -3.538  13.191 -25.009  1.00 41.80           H  
ATOM    271  CA  ILE A  18      -2.808  11.767 -23.590  1.00 41.80           C  
ATOM    272  HA  ILE A  18      -2.803  12.007 -22.527  1.00 41.80           H  
ATOM    273  C   ILE A  18      -1.549  10.913 -23.818  1.00 41.80           C  
ATOM    274  CB  ILE A  18      -4.131  11.017 -23.881  1.00 41.80           C  
ATOM    275  HB  ILE A  18      -4.309  11.038 -24.956  1.00 41.80           H  
ATOM    276  O   ILE A  18      -1.061  10.307 -22.868  1.00 41.80           O  
ATOM    277  CG1 ILE A  18      -5.305  11.719 -23.154  1.00 41.80           C  
ATOM    278 HG12 ILE A  18      -5.192  12.802 -23.204  1.00 41.80           H  
ATOM    279 HG13 ILE A  18      -5.273  11.469 -22.094  1.00 41.80           H  
ATOM    280  CG2 ILE A  18      -4.093   9.545 -23.436  1.00 41.80           C  
ATOM    281 HG21 ILE A  18      -3.842   9.485 -22.377  1.00 41.80           H  
ATOM    282 HG22 ILE A  18      -5.054   9.061 -23.612  1.00 41.80           H  
ATOM    283 HG23 ILE A  18      -3.342   8.999 -24.007  1.00 41.80           H  
ATOM    284  CD1 ILE A  18      -6.694  11.339 -23.691  1.00 41.80           C  
ATOM    285 HD11 ILE A  18      -7.442  11.992 -23.241  1.00 41.80           H  
ATOM    286 HD12 ILE A  18      -6.733  11.452 -24.775  1.00 41.80           H  
ATOM    287 HD13 ILE A  18      -6.932  10.308 -23.432  1.00 41.80           H  
ATOM    288  N   ASN A  19      -0.969  10.907 -25.023  1.00 38.77           N  
ATOM    289  H   ASN A  19      -1.398  11.437 -25.767  1.00 38.77           H  
ATOM    290  CA  ASN A  19       0.260  10.147 -25.307  1.00 38.77           C  
ATOM    291  HA  ASN A  19       0.194   9.176 -24.816  1.00 38.77           H  
ATOM    292  C   ASN A  19       1.541  10.799 -24.749  1.00 38.77           C  
ATOM    293  CB  ASN A  19       0.371   9.920 -26.823  1.00 38.77           C  
ATOM    294  HB2 ASN A  19       0.169  10.854 -27.346  1.00 38.77           H  
ATOM    295  HB3 ASN A  19       1.390   9.616 -27.063  1.00 38.77           H  
ATOM    296  O   ASN A  19       2.592  10.163 -24.741  1.00 38.77           O  
ATOM    297  CG  ASN A  19      -0.545   8.829 -27.346  1.00 38.77           C  
ATOM    298  ND2 ASN A  19      -0.769   8.806 -28.638  1.00 38.77           N  
ATOM    299 HD21 ASN A  19      -1.391   8.081 -28.967  1.00 38.77           H  
ATOM    300 HD22 ASN A  19      -0.391   9.537 -29.223  1.00 38.77           H  
ATOM    301  OD1 ASN A  19      -1.049   7.969 -26.643  1.00 38.77           O  
ATOM    302  N   HIS A  20       1.469  12.050 -24.285  1.00 40.31           N  
ATOM    303  H   HIS A  20       0.582  12.529 -24.340  1.00 40.31           H  
ATOM    304  CA  HIS A  20       2.612  12.791 -23.741  1.00 40.31           C  
ATOM    305  HA  HIS A  20       3.527  12.238 -23.956  1.00 40.31           H  
ATOM    306  C   HIS A  20       2.592  12.932 -22.212  1.00 40.31           C  
ATOM    307  CB  HIS A  20       2.713  14.143 -24.459  1.00 40.31           C  
ATOM    308  HB2 HIS A  20       1.737  14.627 -24.474  1.00 40.31           H  
ATOM    309  HB3 HIS A  20       3.400  14.791 -23.914  1.00 40.31           H  
ATOM    310  O   HIS A  20       3.534  13.475 -21.633  1.00 40.31           O  
ATOM    311  CG  HIS A  20       3.240  14.006 -25.866  1.00 40.31           C  
ATOM    312  CD2 HIS A  20       2.615  14.364 -27.030  1.00 40.31           C  
ATOM    313  HD2 HIS A  20       1.637  14.815 -27.114  1.00 40.31           H  
ATOM    314  ND1 HIS A  20       4.466  13.486 -26.209  1.00 40.31           N  
ATOM    315  HD1 HIS A  20       5.136  13.085 -25.568  1.00 40.31           H  
ATOM    316  CE1 HIS A  20       4.578  13.528 -27.545  1.00 40.31           C  
ATOM    317  HE1 HIS A  20       5.425  13.166 -28.109  1.00 40.31           H  
ATOM    318  NE2 HIS A  20       3.477  14.062 -28.092  1.00 40.31           N  
ATOM    319  N   LEU A  21       1.558  12.422 -21.537  1.00 46.96           N  
ATOM    320  H   LEU A  21       0.832  11.950 -22.057  1.00 46.96           H  
ATOM    321  CA  LEU A  21       1.440  12.474 -20.079  1.00 46.96           C  
ATOM    322  HA  LEU A  21       1.880  13.410 -19.735  1.00 46.96           H  
ATOM    323  C   LEU A  21       2.264  11.357 -19.427  1.00 46.96           C  
ATOM    324  CB  LEU A  21      -0.047  12.496 -19.679  1.00 46.96           C  
ATOM    325  HB2 LEU A  21      -0.575  11.761 -20.286  1.00 46.96           H  
ATOM    326  HB3 LEU A  21      -0.151  12.211 -18.632  1.00 46.96           H  
ATOM    327  O   LEU A  21       1.727  10.382 -18.912  1.00 46.96           O  
ATOM    328  CG  LEU A  21      -0.673  13.890 -19.877  1.00 46.96           C  
ATOM    329  HG  LEU A  21      -0.301  14.325 -20.805  1.00 46.96           H  
ATOM    330  CD1 LEU A  21      -2.196  13.805 -19.957  1.00 46.96           C  
ATOM    331 HD11 LEU A  21      -2.608  14.802 -20.105  1.00 46.96           H  
ATOM    332 HD12 LEU A  21      -2.472  13.191 -20.815  1.00 46.96           H  
ATOM    333 HD13 LEU A  21      -2.602  13.364 -19.047  1.00 46.96           H  
ATOM    334  CD2 LEU A  21      -0.354  14.854 -18.732  1.00 46.96           C  
ATOM    335 HD21 LEU A  21       0.661  14.693 -18.370  1.00 46.96           H  
ATOM    336 HD22 LEU A  21      -1.045  14.712 -17.901  1.00 46.96           H  
ATOM    337 HD23 LEU A  21      -0.441  15.880 -19.091  1.00 46.96           H  
ATOM    338  N   VAL A  22       3.587  11.524 -19.463  1.00 52.48           N  
ATOM    339  H   VAL A  22       3.937  12.306 -19.998  1.00 52.48           H  
ATOM    340  CA  VAL A  22       4.549  10.677 -18.753  1.00 52.48           C  
ATOM    341  HA  VAL A  22       4.146   9.665 -18.724  1.00 52.48           H  
ATOM    342  C   VAL A  22       4.680  11.194 -17.317  1.00 52.48           C  
ATOM    343  CB  VAL A  22       5.895  10.637 -19.511  1.00 52.48           C  
ATOM    344  HB  VAL A  22       6.272  11.655 -19.609  1.00 52.48           H  
ATOM    345  O   VAL A  22       5.329  12.216 -17.068  1.00 52.48           O  
ATOM    346  CG1 VAL A  22       6.970   9.799 -18.815  1.00 52.48           C  
ATOM    347 HG11 VAL A  22       6.653   8.756 -18.802  1.00 52.48           H  
ATOM    348 HG12 VAL A  22       7.904   9.869 -19.374  1.00 52.48           H  
ATOM    349 HG13 VAL A  22       7.141  10.168 -17.804  1.00 52.48           H  
ATOM    350  CG2 VAL A  22       5.721  10.051 -20.919  1.00 52.48           C  
ATOM    351 HG21 VAL A  22       6.682  10.007 -21.431  1.00 52.48           H  
ATOM    352 HG22 VAL A  22       5.045  10.670 -21.509  1.00 52.48           H  
ATOM    353 HG23 VAL A  22       5.308   9.044 -20.854  1.00 52.48           H  
ATOM    354  N   TRP A  23       4.038  10.537 -16.346  1.00 59.30           N  
ATOM    355  H   TRP A  23       3.515   9.708 -16.588  1.00 59.30           H  
ATOM    356  CA  TRP A  23       4.067  10.992 -14.946  1.00 59.30           C  
ATOM    357  HA  TRP A  23       3.902  12.069 -14.930  1.00 59.30           H  
ATOM    358  C   TRP A  23       5.428  10.703 -14.325  1.00 59.30           C  
ATOM    359  CB  TRP A  23       2.952  10.342 -14.114  1.00 59.30           C  
ATOM    360  HB2 TRP A  23       3.105   9.263 -14.089  1.00 59.30           H  
ATOM    361  HB3 TRP A  23       3.008  10.715 -13.091  1.00 59.30           H  
ATOM    362  O   TRP A  23       5.835   9.549 -14.197  1.00 59.30           O  
ATOM    363  CG  TRP A  23       1.589  10.620 -14.646  1.00 59.30           C  
ATOM    364  CD1 TRP A  23       0.911   9.804 -15.480  1.00 59.30           C  
ATOM    365  HD1 TRP A  23       1.253   8.835 -15.809  1.00 59.30           H  
ATOM    366  CD2 TRP A  23       0.810  11.846 -14.567  1.00 59.30           C  
ATOM    367  CE2 TRP A  23      -0.225  11.759 -15.539  1.00 59.30           C  
ATOM    368  CE3 TRP A  23       0.916  13.050 -13.841  1.00 59.30           C  
ATOM    369  HE3 TRP A  23       1.677  13.134 -13.079  1.00 59.30           H  
ATOM    370  NE1 TRP A  23      -0.179  10.464 -15.994  1.00 59.30           N  
ATOM    371  HE1 TRP A  23      -0.695  10.101 -16.783  1.00 59.30           H  
ATOM    372  CH2 TRP A  23      -0.792  14.085 -15.238  1.00 59.30           C  
ATOM    373  HH2 TRP A  23      -1.358  14.958 -15.528  1.00 59.30           H  
ATOM    374  CZ2 TRP A  23      -0.981  12.868 -15.912  1.00 59.30           C  
ATOM    375  HZ2 TRP A  23      -1.671  12.785 -16.739  1.00 59.30           H  
ATOM    376  CZ3 TRP A  23       0.092  14.151 -14.149  1.00 59.30           C  
ATOM    377  HZ3 TRP A  23       0.191  15.076 -13.600  1.00 59.30           H  
ATOM    378  N   THR A  24       6.146  11.722 -13.856  1.00 66.51           N  
ATOM    379  H   THR A  24       5.760  12.655 -13.877  1.00 66.51           H  
ATOM    380  CA  THR A  24       7.459  11.478 -13.235  1.00 66.51           C  
ATOM    381  HA  THR A  24       8.027  10.814 -13.887  1.00 66.51           H  
ATOM    382  C   THR A  24       7.323  10.756 -11.897  1.00 66.51           C  
ATOM    383  CB  THR A  24       8.283  12.756 -13.069  1.00 66.51           C  
ATOM    384  HB  THR A  24       9.237  12.504 -12.606  1.00 66.51           H  
ATOM    385  O   THR A  24       8.236  10.037 -11.493  1.00 66.51           O  
ATOM    386  CG2 THR A  24       8.563  13.442 -14.405  1.00 66.51           C  
ATOM    387 HG21 THR A  24       9.226  14.294 -14.257  1.00 66.51           H  
ATOM    388 HG22 THR A  24       7.635  13.775 -14.870  1.00 66.51           H  
ATOM    389 HG23 THR A  24       9.052  12.737 -15.078  1.00 66.51           H  
ATOM    390  OG1 THR A  24       7.623  13.701 -12.265  1.00 66.51           O  
ATOM    391  HG1 THR A  24       7.818  14.558 -12.651  1.00 66.51           H  
ATOM    392  N   SER A  25       6.183  10.910 -11.212  1.00 79.87           N  
ATOM    393  H   SER A  25       5.469  11.508 -11.602  1.00 79.87           H  
ATOM    394  CA  SER A  25       5.901  10.201  -9.969  1.00 79.87           C  
ATOM    395  HA  SER A  25       6.279   9.184 -10.077  1.00 79.87           H  
ATOM    396  C   SER A  25       4.410  10.136  -9.644  1.00 79.87           C  
ATOM    397  CB  SER A  25       6.652  10.900  -8.838  1.00 79.87           C  
ATOM    398  HB2 SER A  25       6.264  11.911  -8.718  1.00 79.87           H  
ATOM    399  HB3 SER A  25       7.706  10.969  -9.108  1.00 79.87           H  
ATOM    400  O   SER A  25       3.676  11.100  -9.866  1.00 79.87           O  
ATOM    401  OG  SER A  25       6.533  10.208  -7.614  1.00 79.87           O  
ATOM    402  HG  SER A  25       6.568   9.264  -7.786  1.00 79.87           H  
ATOM    403  N   THR A  26       3.986   9.022  -9.048  1.00 82.30           N  
ATOM    404  H   THR A  26       4.662   8.290  -8.883  1.00 82.30           H  
ATOM    405  CA  THR A  26       2.641   8.830  -8.491  1.00 82.30           C  
ATOM    406  HA  THR A  26       2.166   9.801  -8.352  1.00 82.30           H  
ATOM    407  C   THR A  26       2.754   8.141  -7.141  1.00 82.30           C  
ATOM    408  CB  THR A  26       1.747   7.984  -9.409  1.00 82.30           C  
ATOM    409  HB  THR A  26       2.129   6.964  -9.444  1.00 82.30           H  
ATOM    410  O   THR A  26       3.393   7.093  -7.038  1.00 82.30           O  
ATOM    411  CG2 THR A  26       0.297   7.947  -8.924  1.00 82.30           C  
ATOM    412 HG21 THR A  26      -0.062   8.954  -8.711  1.00 82.30           H  
ATOM    413 HG22 THR A  26       0.224   7.343  -8.019  1.00 82.30           H  
ATOM    414 HG23 THR A  26      -0.334   7.497  -9.691  1.00 82.30           H  
ATOM    415  OG1 THR A  26       1.757   8.488 -10.722  1.00 82.30           O  
ATOM    416  HG1 THR A  26       1.478   9.407 -10.716  1.00 82.30           H  
ATOM    417  N   HIS A  27       2.141   8.712  -6.109  1.00 88.94           N  
ATOM    418  H   HIS A  27       1.631   9.570  -6.266  1.00 88.94           H  
ATOM    419  CA  HIS A  27       2.057   8.118  -4.779  1.00 88.94           C  
ATOM    420  HA  HIS A  27       2.471   7.111  -4.799  1.00 88.94           H  
ATOM    421  C   HIS A  27       0.597   8.015  -4.354  1.00 88.94           C  
ATOM    422  CB  HIS A  27       2.843   8.946  -3.754  1.00 88.94           C  
ATOM    423  HB2 HIS A  27       2.796   8.434  -2.793  1.00 88.94           H  
ATOM    424  HB3 HIS A  27       2.345   9.908  -3.633  1.00 88.94           H  
ATOM    425  O   HIS A  27      -0.141   9.001  -4.410  1.00 88.94           O  
ATOM    426  CG  HIS A  27       4.293   9.213  -4.072  1.00 88.94           C  
ATOM    427  CD2 HIS A  27       5.156   8.437  -4.790  1.00 88.94           C  
ATOM    428  HD2 HIS A  27       4.905   7.502  -5.270  1.00 88.94           H  
ATOM    429  ND1 HIS A  27       5.006  10.302  -3.644  1.00 88.94           N  
ATOM    430  HD1 HIS A  27       4.608  11.077  -3.132  1.00 88.94           H  
ATOM    431  CE1 HIS A  27       6.262  10.187  -4.107  1.00 88.94           C  
ATOM    432  HE1 HIS A  27       7.037  10.929  -3.985  1.00 88.94           H  
ATOM    433  NE2 HIS A  27       6.426   9.032  -4.763  1.00 88.94           N  
ATOM    434  N   LEU A  28       0.196   6.839  -3.878  1.00 90.84           N  
ATOM    435  H   LEU A  28       0.863   6.082  -3.836  1.00 90.84           H  
ATOM    436  CA  LEU A  28      -1.109   6.650  -3.259  1.00 90.84           C  
ATOM    437  HA  LEU A  28      -1.721   7.535  -3.433  1.00 90.84           H  
ATOM    438  C   LEU A  28      -0.938   6.508  -1.751  1.00 90.84           C  
ATOM    439  CB  LEU A  28      -1.870   5.466  -3.864  1.00 90.84           C  
ATOM    440  HB2 LEU A  28      -2.900   5.561  -3.521  1.00 90.84           H  
ATOM    441  HB3 LEU A  28      -1.456   4.544  -3.456  1.00 90.84           H  
ATOM    442  O   LEU A  28      -0.136   5.697  -1.268  1.00 90.84           O  
ATOM    443  CG  LEU A  28      -1.915   5.371  -5.396  1.00 90.84           C  
ATOM    444  HG  LEU A  28      -0.904   5.364  -5.803  1.00 90.84           H  
ATOM    445  CD1 LEU A  28      -2.623   4.083  -5.825  1.00 90.84           C  
ATOM    446 HD11 LEU A  28      -2.112   3.220  -5.398  1.00 90.84           H  
ATOM    447 HD12 LEU A  28      -2.602   4.004  -6.912  1.00 90.84           H  
ATOM    448 HD13 LEU A  28      -3.658   4.090  -5.483  1.00 90.84           H  
ATOM    449  CD2 LEU A  28      -2.682   6.543  -5.993  1.00 90.84           C  
ATOM    450 HD21 LEU A  28      -3.719   6.512  -5.661  1.00 90.84           H  
ATOM    451 HD22 LEU A  28      -2.649   6.485  -7.081  1.00 90.84           H  
ATOM    452 HD23 LEU A  28      -2.214   7.476  -5.679  1.00 90.84           H  
ATOM    453  N   LEU A  29      -1.699   7.311  -1.015  1.00 93.15           N  
ATOM    454  H   LEU A  29      -2.335   7.938  -1.486  1.00 93.15           H  
ATOM    455  CA  LEU A  29      -1.614   7.414   0.430  1.00 93.15           C  
ATOM    456  HA  LEU A  29      -0.951   6.628   0.791  1.00 93.15           H  
ATOM    457  C   LEU A  29      -2.980   7.206   1.076  1.00 93.15           C  
ATOM    458  CB  LEU A  29      -1.020   8.763   0.860  1.00 93.15           C  
ATOM    459  HB2 LEU A  29      -1.771   9.545   0.751  1.00 93.15           H  
ATOM    460  HB3 LEU A  29      -0.824   8.651   1.926  1.00 93.15           H  
ATOM    461  O   LEU A  29      -3.994   7.651   0.547  1.00 93.15           O  
ATOM    462  CG  LEU A  29       0.279   9.206   0.155  1.00 93.15           C  
ATOM    463  HG  LEU A  29       0.813   8.334  -0.224  1.00 93.15           H  
ATOM    464  CD1 LEU A  29      -0.006  10.174  -0.997  1.00 93.15           C  
ATOM    465 HD11 LEU A  29      -0.489  11.077  -0.625  1.00 93.15           H  
ATOM    466 HD12 LEU A  29       0.926  10.458  -1.487  1.00 93.15           H  
ATOM    467 HD13 LEU A  29      -0.655   9.705  -1.737  1.00 93.15           H  
ATOM    468  CD2 LEU A  29       1.204   9.933   1.133  1.00 93.15           C  
ATOM    469 HD21 LEU A  29       2.108  10.256   0.617  1.00 93.15           H  
ATOM    470 HD22 LEU A  29       1.483   9.265   1.948  1.00 93.15           H  
ATOM    471 HD23 LEU A  29       0.700  10.811   1.537  1.00 93.15           H  
ATOM    472  N   VAL A  30      -3.004   6.578   2.246  1.00 93.59           N  
ATOM    473  H   VAL A  30      -2.134   6.232   2.624  1.00 93.59           H  
ATOM    474  CA  VAL A  30      -4.210   6.454   3.072  1.00 93.59           C  
ATOM    475  HA  VAL A  30      -4.951   7.162   2.699  1.00 93.59           H  
ATOM    476  C   VAL A  30      -3.930   6.839   4.511  1.00 93.59           C  
ATOM    477  CB  VAL A  30      -4.845   5.053   3.015  1.00 93.59           C  
ATOM    478  HB  VAL A  30      -5.678   5.031   3.718  1.00 93.59           H  
ATOM    479  O   VAL A  30      -2.844   6.585   5.030  1.00 93.59           O  
ATOM    480  CG1 VAL A  30      -5.436   4.764   1.639  1.00 93.59           C  
ATOM    481 HG11 VAL A  30      -5.943   3.798   1.653  1.00 93.59           H  
ATOM    482 HG12 VAL A  30      -4.641   4.747   0.894  1.00 93.59           H  
ATOM    483 HG13 VAL A  30      -6.158   5.538   1.379  1.00 93.59           H  
ATOM    484  CG2 VAL A  30      -3.878   3.923   3.401  1.00 93.59           C  
ATOM    485 HG21 VAL A  30      -3.539   4.063   4.427  1.00 93.59           H  
ATOM    486 HG22 VAL A  30      -3.019   3.907   2.732  1.00 93.59           H  
ATOM    487 HG23 VAL A  30      -4.395   2.965   3.342  1.00 93.59           H  
ATOM    488  N   ARG A  31      -4.919   7.414   5.188  1.00 93.93           N  
ATOM    489  H   ARG A  31      -5.771   7.648   4.699  1.00 93.93           H  
ATOM    490  CA  ARG A  31      -4.886   7.603   6.643  1.00 93.93           C  
ATOM    491  HA  ARG A  31      -4.328   6.777   7.083  1.00 93.93           H  
ATOM    492  C   ARG A  31      -6.294   7.578   7.231  1.00 93.93           C  
ATOM    493  CB  ARG A  31      -4.148   8.904   6.995  1.00 93.93           C  
ATOM    494  HB2 ARG A  31      -3.193   8.911   6.471  1.00 93.93           H  
ATOM    495  HB3 ARG A  31      -3.945   8.906   8.066  1.00 93.93           H  
ATOM    496  O   ARG A  31      -7.241   7.748   6.465  1.00 93.93           O  
ATOM    497  CG  ARG A  31      -4.887  10.195   6.650  1.00 93.93           C  
ATOM    498  HG2 ARG A  31      -5.048  10.257   5.574  1.00 93.93           H  
ATOM    499  HG3 ARG A  31      -5.862  10.211   7.137  1.00 93.93           H  
ATOM    500  CD  ARG A  31      -4.075  11.399   7.133  1.00 93.93           C  
ATOM    501  HD2 ARG A  31      -3.842  11.280   8.191  1.00 93.93           H  
ATOM    502  HD3 ARG A  31      -3.147  11.464   6.564  1.00 93.93           H  
ATOM    503  NE  ARG A  31      -4.881  12.600   6.955  1.00 93.93           N  
ATOM    504  HE  ARG A  31      -5.866  12.436   6.804  1.00 93.93           H  
ATOM    505  NH1 ARG A  31      -3.301  14.242   6.889  1.00 93.93           N  
ATOM    506 HH11 ARG A  31      -2.592  13.576   7.162  1.00 93.93           H  
ATOM    507 HH12 ARG A  31      -3.054  15.175   6.593  1.00 93.93           H  
ATOM    508  NH2 ARG A  31      -5.426  14.659   6.295  1.00 93.93           N  
ATOM    509 HH21 ARG A  31      -5.144  15.489   5.792  1.00 93.93           H  
ATOM    510 HH22 ARG A  31      -6.320  14.227   6.113  1.00 93.93           H  
ATOM    511  CZ  ARG A  31      -4.522  13.834   6.719  1.00 93.93           C  
ATOM    512  N   PRO A  32      -6.447   7.378   8.550  1.00 93.21           N  
ATOM    513  CA  PRO A  32      -7.723   7.611   9.215  1.00 93.21           C  
ATOM    514  HA  PRO A  32      -8.446   6.879   8.856  1.00 93.21           H  
ATOM    515  C   PRO A  32      -8.228   9.030   8.937  1.00 93.21           C  
ATOM    516  CB  PRO A  32      -7.469   7.381  10.706  1.00 93.21           C  
ATOM    517  HB2 PRO A  32      -8.333   6.928  11.192  1.00 93.21           H  
ATOM    518  HB3 PRO A  32      -7.204   8.319  11.195  1.00 93.21           H  
ATOM    519  O   PRO A  32      -7.444   9.980   8.977  1.00 93.21           O  
ATOM    520  CG  PRO A  32      -6.260   6.446  10.710  1.00 93.21           C  
ATOM    521  HG2 PRO A  32      -5.694   6.520  11.639  1.00 93.21           H  
ATOM    522  HG3 PRO A  32      -6.591   5.422  10.540  1.00 93.21           H  
ATOM    523  CD  PRO A  32      -5.451   6.934   9.511  1.00 93.21           C  
ATOM    524  HD2 PRO A  32      -4.838   6.123   9.118  1.00 93.21           H  
ATOM    525  HD3 PRO A  32      -4.828   7.777   9.809  1.00 93.21           H  
ATOM    526  N   GLU A  33      -9.516   9.157   8.638  1.00 88.77           N  
ATOM    527  H   GLU A  33     -10.107   8.339   8.686  1.00 88.77           H  
ATOM    528  CA  GLU A  33     -10.144  10.432   8.299  1.00 88.77           C  
ATOM    529  HA  GLU A  33      -9.608  10.854   7.449  1.00 88.77           H  
ATOM    530  C   GLU A  33     -10.031  11.422   9.467  1.00 88.77           C  
ATOM    531  CB  GLU A  33     -11.596  10.173   7.864  1.00 88.77           C  
ATOM    532  HB2 GLU A  33     -12.188   9.891   8.735  1.00 88.77           H  
ATOM    533  HB3 GLU A  33     -11.585   9.332   7.171  1.00 88.77           H  
ATOM    534  O   GLU A  33     -10.173  11.061  10.638  1.00 88.77           O  
ATOM    535  CG  GLU A  33     -12.263  11.364   7.153  1.00 88.77           C  
ATOM    536  HG2 GLU A  33     -11.625  11.675   6.325  1.00 88.77           H  
ATOM    537  HG3 GLU A  33     -12.338  12.195   7.855  1.00 88.77           H  
ATOM    538  CD  GLU A  33     -13.667  11.024   6.610  1.00 88.77           C  
ATOM    539  OE1 GLU A  33     -14.388  11.955   6.193  1.00 88.77           O  
ATOM    540  OE2 GLU A  33     -14.058   9.831   6.619  1.00 88.77           O  
ATOM    541  N   VAL A  34      -9.747  12.680   9.141  1.00 85.13           N  
ATOM    542  H   VAL A  34      -9.703  12.926   8.162  1.00 85.13           H  
ATOM    543  CA  VAL A  34      -9.572  13.766  10.112  1.00 85.13           C  
ATOM    544  HA  VAL A  34      -9.853  13.388  11.094  1.00 85.13           H  
ATOM    545  C   VAL A  34     -10.550  14.883   9.822  1.00 85.13           C  
ATOM    546  CB  VAL A  34      -8.122  14.298  10.192  1.00 85.13           C  
ATOM    547  HB  VAL A  34      -8.120  15.385  10.108  1.00 85.13           H  
ATOM    548  O   VAL A  34     -10.976  15.065   8.682  1.00 85.13           O  
ATOM    549  CG1 VAL A  34      -7.571  13.936  11.574  1.00 85.13           C  
ATOM    550 HG11 VAL A  34      -7.662  12.861  11.730  1.00 85.13           H  
ATOM    551 HG12 VAL A  34      -6.522  14.212  11.678  1.00 85.13           H  
ATOM    552 HG13 VAL A  34      -8.145  14.456  12.342  1.00 85.13           H  
ATOM    553  CG2 VAL A  34      -7.178  13.745   9.117  1.00 85.13           C  
ATOM    554 HG21 VAL A  34      -6.177  14.165   9.224  1.00 85.13           H  
ATOM    555 HG22 VAL A  34      -7.569  14.020   8.138  1.00 85.13           H  
ATOM    556 HG23 VAL A  34      -7.111  12.659   9.188  1.00 85.13           H  
ATOM    557  N   ASP A  35     -10.904  15.637  10.862  1.00 78.82           N  
ATOM    558  H   ASP A  35     -10.495  15.469  11.770  1.00 78.82           H  
ATOM    559  CA  ASP A  35     -11.819  16.757  10.698  1.00 78.82           C  
ATOM    560  HA  ASP A  35     -12.753  16.357  10.303  1.00 78.82           H  
ATOM    561  C   ASP A  35     -11.259  17.749   9.670  1.00 78.82           C  
ATOM    562  CB  ASP A  35     -12.132  17.415  12.051  1.00 78.82           C  
ATOM    563  HB2 ASP A  35     -12.450  16.644  12.752  1.00 78.82           H  
ATOM    564  HB3 ASP A  35     -11.223  17.874  12.439  1.00 78.82           H  
ATOM    565  O   ASP A  35     -10.069  18.077   9.655  1.00 78.82           O  
ATOM    566  CG  ASP A  35     -13.240  18.479  11.972  1.00 78.82           C  
ATOM    567  OD1 ASP A  35     -13.887  18.620  10.906  1.00 78.82           O  
ATOM    568  OD2 ASP A  35     -13.386  19.228  12.961  1.00 78.82           O  
ATOM    569  N   SER A  36     -12.148  18.242   8.814  1.00 73.24           N  
ATOM    570  H   SER A  36     -13.105  17.959   8.971  1.00 73.24           H  
ATOM    571  CA  SER A  36     -11.879  19.239   7.780  1.00 73.24           C  
ATOM    572  HA  SER A  36     -11.295  18.774   6.985  1.00 73.24           H  
ATOM    573  C   SER A  36     -11.098  20.453   8.299  1.00 73.24           C  
ATOM    574  CB  SER A  36     -13.225  19.695   7.211  1.00 73.24           C  
ATOM    575  HB2 SER A  36     -13.743  18.837   6.783  1.00 73.24           H  
ATOM    576  HB3 SER A  36     -13.052  20.425   6.420  1.00 73.24           H  
ATOM    577  O   SER A  36     -10.271  21.008   7.578  1.00 73.24           O  
ATOM    578  OG  SER A  36     -14.043  20.278   8.217  1.00 73.24           O  
ATOM    579  HG  SER A  36     -14.121  19.683   8.966  1.00 73.24           H  
ATOM    580  N   SER A  37     -11.321  20.835   9.562  1.00 71.35           N  
ATOM    581  H   SER A  37     -11.995  20.299  10.091  1.00 71.35           H  
ATOM    582  CA  SER A  37     -10.643  21.943  10.243  1.00 71.35           C  
ATOM    583  HA  SER A  37     -10.701  22.822   9.602  1.00 71.35           H  
ATOM    584  C   SER A  37      -9.152  21.687  10.519  1.00 71.35           C  
ATOM    585  CB  SER A  37     -11.387  22.254  11.549  1.00 71.35           C  
ATOM    586  HB2 SER A  37     -12.439  22.440  11.335  1.00 71.35           H  
ATOM    587  HB3 SER A  37     -10.957  23.156  11.985  1.00 71.35           H  
ATOM    588  O   SER A  37      -8.376  22.636  10.639  1.00 71.35           O  
ATOM    589  OG  SER A  37     -11.274  21.200  12.490  1.00 71.35           O  
ATOM    590  HG  SER A  37     -12.092  20.705  12.582  1.00 71.35           H  
ATOM    591  N   GLU A  38      -8.730  20.422  10.580  1.00 72.88           N  
ATOM    592  H   GLU A  38      -9.416  19.689  10.463  1.00 72.88           H  
ATOM    593  CA  GLU A  38      -7.340  20.004  10.783  1.00 72.88           C  
ATOM    594  HA  GLU A  38      -6.804  20.793  11.311  1.00 72.88           H  
ATOM    595  C   GLU A  38      -6.586  19.742   9.472  1.00 72.88           C  
ATOM    596  CB  GLU A  38      -7.279  18.729  11.630  1.00 72.88           C  
ATOM    597  HB2 GLU A  38      -6.226  18.484  11.762  1.00 72.88           H  
ATOM    598  HB3 GLU A  38      -7.750  17.912  11.083  1.00 72.88           H  
ATOM    599  O   GLU A  38      -5.404  19.369   9.493  1.00 72.88           O  
ATOM    600  CG  GLU A  38      -7.907  18.829  13.025  1.00 72.88           C  
ATOM    601  HG2 GLU A  38      -8.991  18.895  12.932  1.00 72.88           H  
ATOM    602  HG3 GLU A  38      -7.542  19.736  13.506  1.00 72.88           H  
ATOM    603  CD  GLU A  38      -7.532  17.612  13.889  1.00 72.88           C  
ATOM    604  OE1 GLU A  38      -7.698  17.713  15.126  1.00 72.88           O  
ATOM    605  OE2 GLU A  38      -6.969  16.628  13.341  1.00 72.88           O  
ATOM    606  N   ARG A  39      -7.260  19.881   8.326  1.00 73.17           N  
ATOM    607  H   ARG A  39      -8.222  20.184   8.375  1.00 73.17           H  
ATOM    608  CA  ARG A  39      -6.644  19.733   7.008  1.00 73.17           C  
ATOM    609  HA  ARG A  39      -5.930  18.911   7.055  1.00 73.17           H  
ATOM    610  C   ARG A  39      -5.859  21.004   6.694  1.00 73.17           C  
ATOM    611  CB  ARG A  39      -7.719  19.367   5.968  1.00 73.17           C  
ATOM    612  HB2 ARG A  39      -8.221  20.268   5.617  1.00 73.17           H  
ATOM    613  HB3 ARG A  39      -8.461  18.720   6.435  1.00 73.17           H  
ATOM    614  O   ARG A  39      -6.375  22.120   6.766  1.00 73.17           O  
ATOM    615  CG  ARG A  39      -7.108  18.603   4.784  1.00 73.17           C  
ATOM    616  HG2 ARG A  39      -6.389  19.251   4.283  1.00 73.17           H  
ATOM    617  HG3 ARG A  39      -6.583  17.730   5.172  1.00 73.17           H  
ATOM    618  CD  ARG A  39      -8.142  18.125   3.749  1.00 73.17           C  
ATOM    619  HD2 ARG A  39      -8.877  18.914   3.592  1.00 73.17           H  
ATOM    620  HD3 ARG A  39      -7.614  17.956   2.811  1.00 73.17           H  
ATOM    621  NE  ARG A  39      -8.820  16.860   4.128  1.00 73.17           N  
ATOM    622  HE  ARG A  39      -8.466  16.350   4.925  1.00 73.17           H  
ATOM    623  NH1 ARG A  39     -10.417  16.794   2.463  1.00 73.17           N  
ATOM    624 HH11 ARG A  39     -11.192  16.274   2.077  1.00 73.17           H  
ATOM    625 HH12 ARG A  39     -10.094  17.675   2.091  1.00 73.17           H  
ATOM    626  NH2 ARG A  39     -10.265  15.096   3.836  1.00 73.17           N  
ATOM    627 HH21 ARG A  39     -11.042  14.634   3.386  1.00 73.17           H  
ATOM    628 HH22 ARG A  39      -9.713  14.458   4.390  1.00 73.17           H  
ATOM    629  CZ  ARG A  39      -9.818  16.261   3.486  1.00 73.17           C  
ATOM    630  N   THR A  40      -4.581  20.852   6.378  1.00 66.86           N  
ATOM    631  H   THR A  40      -4.257  19.919   6.166  1.00 66.86           H  
ATOM    632  CA  THR A  40      -3.737  21.990   6.021  1.00 66.86           C  
ATOM    633  HA  THR A  40      -4.040  22.843   6.629  1.00 66.86           H  
ATOM    634  C   THR A  40      -3.972  22.355   4.564  1.00 66.86           C  
ATOM    635  CB  THR A  40      -2.257  21.753   6.315  1.00 66.86           C  
ATOM    636  HB  THR A  40      -1.682  22.607   5.956  1.00 66.86           H  
ATOM    637  O   THR A  40      -3.993  21.506   3.675  1.00 66.86           O  
ATOM    638  CG2 THR A  40      -1.976  21.572   7.806  1.00 66.86           C  
ATOM    639 HG21 THR A  40      -0.904  21.442   7.956  1.00 66.86           H  
ATOM    640 HG22 THR A  40      -2.499  20.692   8.181  1.00 66.86           H  
ATOM    641 HG23 THR A  40      -2.313  22.451   8.354  1.00 66.86           H  
ATOM    642  OG1 THR A  40      -1.797  20.600   5.685  1.00 66.86           O  
ATOM    643  HG1 THR A  40      -2.545  20.117   5.327  1.00 66.86           H  
ATOM    644  N   ARG A  41      -4.170  23.647   4.306  1.00 57.55           N  
ATOM    645  H   ARG A  41      -4.166  24.301   5.075  1.00 57.55           H  
ATOM    646  CA  ARG A  41      -4.332  24.155   2.948  1.00 57.55           C  
ATOM    647  HA  ARG A  41      -4.939  23.449   2.381  1.00 57.55           H  
ATOM    648  C   ARG A  41      -2.958  24.218   2.287  1.00 57.55           C  
ATOM    649  CB  ARG A  41      -5.071  25.497   3.009  1.00 57.55           C  
ATOM    650  HB2 ARG A  41      -4.426  26.256   3.453  1.00 57.55           H  
ATOM    651  HB3 ARG A  41      -5.948  25.377   3.646  1.00 57.55           H  
ATOM    652  O   ARG A  41      -2.198  25.147   2.536  1.00 57.55           O  
ATOM    653  CG  ARG A  41      -5.540  25.957   1.626  1.00 57.55           C  
ATOM    654  HG2 ARG A  41      -4.674  26.158   0.996  1.00 57.55           H  
ATOM    655  HG3 ARG A  41      -6.148  25.178   1.166  1.00 57.55           H  
ATOM    656  CD  ARG A  41      -6.373  27.231   1.781  1.00 57.55           C  
ATOM    657  HD2 ARG A  41      -5.766  27.986   2.280  1.00 57.55           H  
ATOM    658  HD3 ARG A  41      -7.242  27.003   2.399  1.00 57.55           H  
ATOM    659  NE  ARG A  41      -6.809  27.746   0.473  1.00 57.55           N  
ATOM    660  HE  ARG A  41      -6.339  27.362  -0.334  1.00 57.55           H  
ATOM    661  NH1 ARG A  41      -8.283  29.322   1.255  1.00 57.55           N  
ATOM    662 HH11 ARG A  41      -8.051  29.037   2.195  1.00 57.55           H  
ATOM    663 HH12 ARG A  41      -8.958  30.053   1.081  1.00 57.55           H  
ATOM    664  NH2 ARG A  41      -7.983  29.077  -0.947  1.00 57.55           N  
ATOM    665 HH21 ARG A  41      -7.505  28.638  -1.721  1.00 57.55           H  
ATOM    666 HH22 ARG A  41      -8.649  29.817  -1.117  1.00 57.55           H  
ATOM    667  CZ  ARG A  41      -7.688  28.709   0.267  1.00 57.55           C  
ATOM    668  N   GLU A  42      -2.636  23.207   1.491  1.00 60.65           N  
ATOM    669  H   GLU A  42      -3.253  22.408   1.455  1.00 60.65           H  
ATOM    670  CA  GLU A  42      -1.432  23.192   0.660  1.00 60.65           C  
ATOM    671  HA  GLU A  42      -0.690  23.861   1.097  1.00 60.65           H  
ATOM    672  C   GLU A  42      -1.755  23.725  -0.748  1.00 60.65           C  
ATOM    673  CB  GLU A  42      -0.807  21.786   0.630  1.00 60.65           C  
ATOM    674  HB2 GLU A  42      -1.542  21.078   0.249  1.00 60.65           H  
ATOM    675  HB3 GLU A  42       0.041  21.820  -0.054  1.00 60.65           H  
ATOM    676  O   GLU A  42      -2.750  23.320  -1.358  1.00 60.65           O  
ATOM    677  CG  GLU A  42      -0.291  21.310   2.004  1.00 60.65           C  
ATOM    678  HG2 GLU A  42       0.418  22.048   2.378  1.00 60.65           H  
ATOM    679  HG3 GLU A  42      -1.126  21.266   2.703  1.00 60.65           H  
ATOM    680  CD  GLU A  42       0.387  19.926   1.959  1.00 60.65           C  
ATOM    681  OE1 GLU A  42       1.373  19.705   2.699  1.00 60.65           O  
ATOM    682  OE2 GLU A  42      -0.065  19.051   1.190  1.00 60.65           O  
ATOM    683  N   ASP A  43      -0.911  24.629  -1.259  1.00 54.97           N  
ATOM    684  H   ASP A  43      -0.150  24.957  -0.681  1.00 54.97           H  
ATOM    685  CA  ASP A  43      -1.033  25.258  -2.584  1.00 54.97           C  
ATOM    686  HA  ASP A  43      -2.075  25.536  -2.744  1.00 54.97           H  
ATOM    687  C   ASP A  43      -0.644  24.283  -3.707  1.00 54.97           C  
ATOM    688  CB  ASP A  43      -0.185  26.544  -2.666  1.00 54.97           C  
ATOM    689  HB2 ASP A  43      -0.173  26.887  -3.701  1.00 54.97           H  
ATOM    690  HB3 ASP A  43       0.840  26.312  -2.379  1.00 54.97           H  
ATOM    691  O   ASP A  43       0.383  24.432  -4.370  1.00 54.97           O  
ATOM    692  CG  ASP A  43      -0.701  27.709  -1.822  1.00 54.97           C  
ATOM    693  OD1 ASP A  43      -1.940  27.851  -1.693  1.00 54.97           O  
ATOM    694  OD2 ASP A  43       0.160  28.473  -1.330  1.00 54.97           O  
ATOM    695  N   TYR A  44      -1.464  23.261  -3.929  1.00 61.11           N  
ATOM    696  H   TYR A  44      -2.267  23.165  -3.325  1.00 61.11           H  
ATOM    697  CA  TYR A  44      -1.393  22.470  -5.153  1.00 61.11           C  
ATOM    698  HA  TYR A  44      -0.496  22.728  -5.715  1.00 61.11           H  
ATOM    699  C   TYR A  44      -2.594  22.758  -6.039  1.00 61.11           C  
ATOM    700  CB  TYR A  44      -1.327  20.983  -4.862  1.00 61.11           C  
ATOM    701  HB2 TYR A  44      -2.292  20.736  -4.419  1.00 61.11           H  
ATOM    702  HB3 TYR A  44      -1.279  20.446  -5.809  1.00 61.11           H  
ATOM    703  O   TYR A  44      -3.688  23.091  -5.574  1.00 61.11           O  
ATOM    704  CG  TYR A  44      -0.174  20.514  -4.000  1.00 61.11           C  
ATOM    705  CD1 TYR A  44       1.050  20.250  -4.628  1.00 61.11           C  
ATOM    706  HD1 TYR A  44       1.143  20.437  -5.688  1.00 61.11           H  
ATOM    707  CD2 TYR A  44      -0.292  20.335  -2.609  1.00 61.11           C  
ATOM    708  HD2 TYR A  44      -1.219  20.567  -2.105  1.00 61.11           H  
ATOM    709  CE1 TYR A  44       2.152  19.809  -3.878  1.00 61.11           C  
ATOM    710  HE1 TYR A  44       3.114  19.656  -4.345  1.00 61.11           H  
ATOM    711  CE2 TYR A  44       0.813  19.870  -1.870  1.00 61.11           C  
ATOM    712  HE2 TYR A  44       0.733  19.732  -0.801  1.00 61.11           H  
ATOM    713  OH  TYR A  44       3.112  19.172  -1.777  1.00 61.11           O  
ATOM    714  HH  TYR A  44       2.828  19.051  -0.868  1.00 61.11           H  
ATOM    715  CZ  TYR A  44       2.039  19.602  -2.498  1.00 61.11           C  
ATOM    716  N   HIS A  45      -2.398  22.560  -7.336  1.00 59.86           N  
ATOM    717  H   HIS A  45      -1.485  22.271  -7.658  1.00 59.86           H  
ATOM    718  CA  HIS A  45      -3.487  22.581  -8.290  1.00 59.86           C  
ATOM    719  HA  HIS A  45      -4.117  23.449  -8.095  1.00 59.86           H  
ATOM    720  C   HIS A  45      -4.335  21.322  -8.081  1.00 59.86           C  
ATOM    721  CB  HIS A  45      -2.901  22.734  -9.698  1.00 59.86           C  
ATOM    722  HB2 HIS A  45      -2.212  21.912  -9.892  1.00 59.86           H  
ATOM    723  HB3 HIS A  45      -3.707  22.689 -10.431  1.00 59.86           H  
ATOM    724  O   HIS A  45      -3.944  20.222  -8.473  1.00 59.86           O  
ATOM    725  CG  HIS A  45      -2.162  24.042  -9.859  1.00 59.86           C  
ATOM    726  CD2 HIS A  45      -0.806  24.215  -9.950  1.00 59.86           C  
ATOM    727  HD2 HIS A  45      -0.064  23.431  -9.966  1.00 59.86           H  
ATOM    728  ND1 HIS A  45      -2.730  25.296  -9.855  1.00 59.86           N  
ATOM    729  HD1 HIS A  45      -3.716  25.503  -9.793  1.00 59.86           H  
ATOM    730  CE1 HIS A  45      -1.741  26.202  -9.939  1.00 59.86           C  
ATOM    731  HE1 HIS A  45      -1.876  27.273  -9.952  1.00 59.86           H  
ATOM    732  NE2 HIS A  45      -0.551  25.591  -9.995  1.00 59.86           N  
ATOM    733  N   LEU A  46      -5.480  21.484  -7.410  1.00 58.51           N  
ATOM    734  H   LEU A  46      -5.674  22.389  -7.005  1.00 58.51           H  
ATOM    735  CA  LEU A  46      -6.520  20.462  -7.363  1.00 58.51           C  
ATOM    736  HA  LEU A  46      -6.123  19.557  -6.903  1.00 58.51           H  
ATOM    737  C   LEU A  46      -6.908  20.140  -8.803  1.00 58.51           C  
ATOM    738  CB  LEU A  46      -7.738  20.967  -6.566  1.00 58.51           C  
ATOM    739  HB2 LEU A  46      -7.916  22.010  -6.827  1.00 58.51           H  
ATOM    740  HB3 LEU A  46      -8.619  20.403  -6.872  1.00 58.51           H  
ATOM    741  O   LEU A  46      -7.350  21.016  -9.549  1.00 58.51           O  
ATOM    742  CG  LEU A  46      -7.582  20.831  -5.042  1.00 58.51           C  
ATOM    743  HG  LEU A  46      -6.607  21.209  -4.735  1.00 58.51           H  
ATOM    744  CD1 LEU A  46      -8.662  21.655  -4.338  1.00 58.51           C  
ATOM    745 HD11 LEU A  46      -8.562  22.704  -4.616  1.00 58.51           H  
ATOM    746 HD12 LEU A  46      -9.650  21.294  -4.624  1.00 58.51           H  
ATOM    747 HD13 LEU A  46      -8.542  21.563  -3.258  1.00 58.51           H  
ATOM    748  CD2 LEU A  46      -7.730  19.375  -4.594  1.00 58.51           C  
ATOM    749 HD21 LEU A  46      -6.900  18.778  -4.973  1.00 58.51           H  
ATOM    750 HD22 LEU A  46      -7.720  19.323  -3.505  1.00 58.51           H  
ATOM    751 HD23 LEU A  46      -8.668  18.959  -4.959  1.00 58.51           H  
ATOM    752  N   LEU A  47      -6.693  18.894  -9.203  1.00 58.19           N  
ATOM    753  H   LEU A  47      -6.325  18.225  -8.542  1.00 58.19           H  
ATOM    754  CA  LEU A  47      -7.169  18.427 -10.491  1.00 58.19           C  
ATOM    755  HA  LEU A  47      -6.981  19.192 -11.244  1.00 58.19           H  
ATOM    756  C   LEU A  47      -8.677  18.214 -10.399  1.00 58.19           C  
ATOM    757  CB  LEU A  47      -6.434  17.144 -10.886  1.00 58.19           C  
ATOM    758  HB2 LEU A  47      -6.429  16.485 -10.017  1.00 58.19           H  
ATOM    759  HB3 LEU A  47      -6.985  16.652 -11.688  1.00 58.19           H  
ATOM    760  O   LEU A  47      -9.176  17.573  -9.474  1.00 58.19           O  
ATOM    761  CG  LEU A  47      -4.992  17.375 -11.356  1.00 58.19           C  
ATOM    762  HG  LEU A  47      -4.500  18.089 -10.695  1.00 58.19           H  
ATOM    763  CD1 LEU A  47      -4.249  16.048 -11.282  1.00 58.19           C  
ATOM    764 HD11 LEU A  47      -3.245  16.155 -11.693  1.00 58.19           H  
ATOM    765 HD12 LEU A  47      -4.181  15.735 -10.240  1.00 58.19           H  
ATOM    766 HD13 LEU A  47      -4.794  15.289 -11.843  1.00 58.19           H  
ATOM    767  CD2 LEU A  47      -4.932  17.891 -12.795  1.00 58.19           C  
ATOM    768 HD21 LEU A  47      -5.385  17.167 -13.473  1.00 58.19           H  
ATOM    769 HD22 LEU A  47      -3.890  18.038 -13.080  1.00 58.19           H  
ATOM    770 HD23 LEU A  47      -5.448  18.848 -12.870  1.00 58.19           H  
ATOM    771  N   ASP A  48      -9.402  18.733 -11.383  1.00 56.67           N  
ATOM    772  H   ASP A  48      -8.997  19.480 -11.928  1.00 56.67           H  
ATOM    773  CA  ASP A  48     -10.828  18.469 -11.524  1.00 56.67           C  
ATOM    774  HA  ASP A  48     -11.318  18.806 -10.610  1.00 56.67           H  
ATOM    775  C   ASP A  48     -11.039  16.956 -11.688  1.00 56.67           C  
ATOM    776  CB  ASP A  48     -11.430  19.245 -12.711  1.00 56.67           C  
ATOM    777  HB2 ASP A  48     -11.210  18.694 -13.625  1.00 56.67           H  
ATOM    778  HB3 ASP A  48     -12.513  19.279 -12.597  1.00 56.67           H  
ATOM    779  O   ASP A  48     -10.248  16.266 -12.332  1.00 56.67           O  
ATOM    780  CG  ASP A  48     -10.893  20.675 -12.877  1.00 56.67           C  
ATOM    781  OD1 ASP A  48     -10.527  21.309 -11.873  1.00 56.67           O  
ATOM    782  OD2 ASP A  48     -10.726  21.097 -14.046  1.00 56.67           O  
ATOM    783  N   MET A  49     -12.126  16.428 -11.133  1.00 50.75           N  
ATOM    784  H   MET A  49     -12.706  17.043 -10.580  1.00 50.75           H  
ATOM    785  CA  MET A  49     -12.413  14.988 -11.077  1.00 50.75           C  
ATOM    786  HA  MET A  49     -11.708  14.517 -10.392  1.00 50.75           H  
ATOM    787  C   MET A  49     -12.305  14.274 -12.439  1.00 50.75           C  
ATOM    788  CB  MET A  49     -13.823  14.860 -10.499  1.00 50.75           C  
ATOM    789  HB2 MET A  49     -13.904  15.497  -9.618  1.00 50.75           H  
ATOM    790  HB3 MET A  49     -14.539  15.219 -11.239  1.00 50.75           H  
ATOM    791  O   MET A  49     -11.836  13.142 -12.503  1.00 50.75           O  
ATOM    792  CG  MET A  49     -14.205  13.447 -10.069  1.00 50.75           C  
ATOM    793  HG2 MET A  49     -13.545  13.135  -9.259  1.00 50.75           H  
ATOM    794  HG3 MET A  49     -14.086  12.754 -10.902  1.00 50.75           H  
ATOM    795  SD  MET A  49     -15.919  13.391  -9.484  1.00 50.75           S  
ATOM    796  CE  MET A  49     -16.800  13.406 -11.070  1.00 50.75           C  
ATOM    797  HE1 MET A  49     -16.624  14.348 -11.590  1.00 50.75           H  
ATOM    798  HE2 MET A  49     -17.869  13.292 -10.891  1.00 50.75           H  
ATOM    799  HE3 MET A  49     -16.456  12.579 -11.690  1.00 50.75           H  
ATOM    800  N   TRP A  50     -12.681  14.944 -13.536  1.00 48.21           N  
ATOM    801  H   TRP A  50     -13.032  15.884 -13.423  1.00 48.21           H  
ATOM    802  CA  TRP A  50     -12.532  14.409 -14.896  1.00 48.21           C  
ATOM    803  HA  TRP A  50     -12.948  13.402 -14.916  1.00 48.21           H  
ATOM    804  C   TRP A  50     -11.058  14.274 -15.302  1.00 48.21           C  
ATOM    805  CB  TRP A  50     -13.331  15.269 -15.896  1.00 48.21           C  
ATOM    806  HB2 TRP A  50     -14.051  14.618 -16.391  1.00 48.21           H  
ATOM    807  HB3 TRP A  50     -13.911  16.023 -15.364  1.00 48.21           H  
ATOM    808  O   TRP A  50     -10.671  13.233 -15.827  1.00 48.21           O  
ATOM    809  CG  TRP A  50     -12.535  15.956 -16.967  1.00 48.21           C  
ATOM    810  CD1 TRP A  50     -11.879  17.133 -16.838  1.00 48.21           C  
ATOM    811  HD1 TRP A  50     -11.873  17.744 -15.947  1.00 48.21           H  
ATOM    812  CD2 TRP A  50     -12.300  15.520 -18.343  1.00 48.21           C  
ATOM    813  CE2 TRP A  50     -11.447  16.471 -18.978  1.00 48.21           C  
ATOM    814  CE3 TRP A  50     -12.746  14.435 -19.128  1.00 48.21           C  
ATOM    815  HE3 TRP A  50     -13.389  13.688 -18.687  1.00 48.21           H  
ATOM    816  NE1 TRP A  50     -11.206  17.419 -18.011  1.00 48.21           N  
ATOM    817  HE1 TRP A  50     -10.664  18.255 -18.175  1.00 48.21           H  
ATOM    818  CH2 TRP A  50     -11.530  15.279 -21.077  1.00 48.21           C  
ATOM    819  HH2 TRP A  50     -11.249  15.191 -22.116  1.00 48.21           H  
ATOM    820  CZ2 TRP A  50     -11.056  16.360 -20.319  1.00 48.21           C  
ATOM    821  HZ2 TRP A  50     -10.416  17.096 -20.782  1.00 48.21           H  
ATOM    822  CZ3 TRP A  50     -12.372  14.321 -20.482  1.00 48.21           C  
ATOM    823  HZ3 TRP A  50     -12.725  13.491 -21.076  1.00 48.21           H  
ATOM    824  N   LYS A  51     -10.231  15.279 -14.971  1.00 58.43           N  
ATOM    825  H   LYS A  51     -10.603  16.031 -14.408  1.00 58.43           H  
ATOM    826  CA  LYS A  51      -8.787  15.253 -15.212  1.00 58.43           C  
ATOM    827  HA  LYS A  51      -8.614  15.057 -16.270  1.00 58.43           H  
ATOM    828  C   LYS A  51      -8.191  14.099 -14.433  1.00 58.43           C  
ATOM    829  CB  LYS A  51      -8.101  16.579 -14.842  1.00 58.43           C  
ATOM    830  HB2 LYS A  51      -8.299  16.828 -13.800  1.00 58.43           H  
ATOM    831  HB3 LYS A  51      -7.025  16.449 -14.962  1.00 58.43           H  
ATOM    832  O   LYS A  51      -7.455  13.314 -15.007  1.00 58.43           O  
ATOM    833  CG  LYS A  51      -8.539  17.736 -15.744  1.00 58.43           C  
ATOM    834  HG2 LYS A  51      -9.622  17.843 -15.680  1.00 58.43           H  
ATOM    835  HG3 LYS A  51      -8.255  17.522 -16.775  1.00 58.43           H  
ATOM    836  CD  LYS A  51      -7.919  19.060 -15.295  1.00 58.43           C  
ATOM    837  HD2 LYS A  51      -6.832  18.982 -15.286  1.00 58.43           H  
ATOM    838  HD3 LYS A  51      -8.270  19.273 -14.285  1.00 58.43           H  
ATOM    839  CE  LYS A  51      -8.349  20.180 -16.248  1.00 58.43           C  
ATOM    840  HE2 LYS A  51      -7.644  20.229 -17.078  1.00 58.43           H  
ATOM    841  HE3 LYS A  51      -9.332  19.935 -16.650  1.00 58.43           H  
ATOM    842  NZ  LYS A  51      -8.440  21.479 -15.542  1.00 58.43           N  
ATOM    843  HZ1 LYS A  51      -9.210  21.440 -14.889  1.00 58.43           H  
ATOM    844  HZ2 LYS A  51      -7.601  21.687 -15.019  1.00 58.43           H  
ATOM    845  HZ3 LYS A  51      -8.654  22.233 -16.179  1.00 58.43           H  
ATOM    846  N   LEU A  52      -8.586  13.922 -13.173  1.00 54.93           N  
ATOM    847  H   LEU A  52      -9.213  14.607 -12.776  1.00 54.93           H  
ATOM    848  CA  LEU A  52      -8.172  12.776 -12.364  1.00 54.93           C  
ATOM    849  HA  LEU A  52      -7.083  12.779 -12.306  1.00 54.93           H  
ATOM    850  C   LEU A  52      -8.559  11.434 -12.974  1.00 54.93           C  
ATOM    851  CB  LEU A  52      -8.752  12.900 -10.954  1.00 54.93           C  
ATOM    852  HB2 LEU A  52      -8.759  11.929 -10.460  1.00 54.93           H  
ATOM    853  HB3 LEU A  52      -9.783  13.249 -11.020  1.00 54.93           H  
ATOM    854  O   LEU A  52      -7.729  10.538 -12.978  1.00 54.93           O  
ATOM    855  CG  LEU A  52      -7.913  13.874 -10.132  1.00 54.93           C  
ATOM    856  HG  LEU A  52      -7.596  14.692 -10.779  1.00 54.93           H  
ATOM    857  CD1 LEU A  52      -8.776  14.466  -9.025  1.00 54.93           C  
ATOM    858 HD11 LEU A  52      -8.216  15.234  -8.491  1.00 54.93           H  
ATOM    859 HD12 LEU A  52      -9.643  14.960  -9.463  1.00 54.93           H  
ATOM    860 HD13 LEU A  52      -9.115  13.685  -8.344  1.00 54.93           H  
ATOM    861  CD2 LEU A  52      -6.670  13.155  -9.604  1.00 54.93           C  
ATOM    862 HD21 LEU A  52      -5.994  13.885  -9.159  1.00 54.93           H  
ATOM    863 HD22 LEU A  52      -6.149  12.647 -10.416  1.00 54.93           H  
ATOM    864 HD23 LEU A  52      -6.957  12.401  -8.872  1.00 54.93           H  
ATOM    865  N   CYS A  53      -9.764  11.282 -13.523  1.00 52.61           N  
ATOM    866  H   CYS A  53     -10.442  12.025 -13.438  1.00 52.61           H  
ATOM    867  CA  CYS A  53     -10.152  10.049 -14.210  1.00 52.61           C  
ATOM    868  HA  CYS A  53     -10.012   9.205 -13.535  1.00 52.61           H  
ATOM    869  C   CYS A  53      -9.292   9.768 -15.439  1.00 52.61           C  
ATOM    870  CB  CYS A  53     -11.621  10.121 -14.624  1.00 52.61           C  
ATOM    871  HB2 CYS A  53     -11.838  11.081 -15.091  1.00 52.61           H  
ATOM    872  HB3 CYS A  53     -11.837   9.326 -15.338  1.00 52.61           H  
ATOM    873  O   CYS A  53      -8.837   8.638 -15.605  1.00 52.61           O  
ATOM    874  SG  CYS A  53     -12.646   9.885 -13.165  1.00 52.61           S  
ATOM    875  HG  CYS A  53     -12.154   8.697 -12.803  1.00 52.61           H  
ATOM    876  N   THR A  54      -9.042  10.777 -16.275  1.00 55.14           N  
ATOM    877  H   THR A  54      -9.472  11.678 -16.119  1.00 55.14           H  
ATOM    878  CA  THR A  54      -8.139  10.634 -17.424  1.00 55.14           C  
ATOM    879  HA  THR A  54      -8.447   9.765 -18.005  1.00 55.14           H  
ATOM    880  C   THR A  54      -6.705  10.355 -16.973  1.00 55.14           C  
ATOM    881  CB  THR A  54      -8.199  11.856 -18.356  1.00 55.14           C  
ATOM    882  HB  THR A  54      -7.342  11.838 -19.029  1.00 55.14           H  
ATOM    883  O   THR A  54      -6.089   9.426 -17.475  1.00 55.14           O  
ATOM    884  CG2 THR A  54      -9.479  11.849 -19.190  1.00 55.14           C  
ATOM    885 HG21 THR A  54      -9.517  10.947 -19.803  1.00 55.14           H  
ATOM    886 HG22 THR A  54      -9.486  12.719 -19.846  1.00 55.14           H  
ATOM    887 HG23 THR A  54     -10.354  11.891 -18.541  1.00 55.14           H  
ATOM    888  OG1 THR A  54      -8.210  13.070 -17.643  1.00 55.14           O  
ATOM    889  HG1 THR A  54      -7.610  13.017 -16.895  1.00 55.14           H  
ATOM    890  N   LEU A  55      -6.207  11.063 -15.956  1.00 52.12           N  
ATOM    891  H   LEU A  55      -6.796  11.769 -15.538  1.00 52.12           H  
ATOM    892  CA  LEU A  55      -4.886  10.872 -15.353  1.00 52.12           C  
ATOM    893  HA  LEU A  55      -4.108  11.009 -16.104  1.00 52.12           H  
ATOM    894  C   LEU A  55      -4.716   9.460 -14.783  1.00 52.12           C  
ATOM    895  CB  LEU A  55      -4.692  11.884 -14.206  1.00 52.12           C  
ATOM    896  HB2 LEU A  55      -4.095  11.370 -13.452  1.00 52.12           H  
ATOM    897  HB3 LEU A  55      -5.642  12.102 -13.719  1.00 52.12           H  
ATOM    898  O   LEU A  55      -3.695   8.821 -14.995  1.00 52.12           O  
ATOM    899  CG  LEU A  55      -3.962  13.193 -14.564  1.00 52.12           C  
ATOM    900  HG  LEU A  55      -3.408  13.051 -15.492  1.00 52.12           H  
ATOM    901  CD1 LEU A  55      -4.804  14.454 -14.734  1.00 52.12           C  
ATOM    902 HD11 LEU A  55      -5.370  14.372 -15.662  1.00 52.12           H  
ATOM    903 HD12 LEU A  55      -4.156  15.325 -14.831  1.00 52.12           H  
ATOM    904 HD13 LEU A  55      -5.470  14.580 -13.880  1.00 52.12           H  
ATOM    905  CD2 LEU A  55      -3.024  13.491 -13.404  1.00 52.12           C  
ATOM    906 HD21 LEU A  55      -2.235  12.741 -13.365  1.00 52.12           H  
ATOM    907 HD22 LEU A  55      -3.588  13.455 -12.472  1.00 52.12           H  
ATOM    908 HD23 LEU A  55      -2.582  14.484 -13.486  1.00 52.12           H  
ATOM    909  N   LEU A  56      -5.718   8.960 -14.065  1.00 53.51           N  
ATOM    910  H   LEU A  56      -6.518   9.551 -13.890  1.00 53.51           H  
ATOM    911  CA  LEU A  56      -5.670   7.660 -13.413  1.00 53.51           C  
ATOM    912  HA  LEU A  56      -4.712   7.566 -12.901  1.00 53.51           H  
ATOM    913  C   LEU A  56      -5.776   6.514 -14.429  1.00 53.51           C  
ATOM    914  CB  LEU A  56      -6.799   7.616 -12.380  1.00 53.51           C  
ATOM    915  HB2 LEU A  56      -6.827   8.551 -11.820  1.00 53.51           H  
ATOM    916  HB3 LEU A  56      -7.745   7.512 -12.912  1.00 53.51           H  
ATOM    917  O   LEU A  56      -5.094   5.505 -14.279  1.00 53.51           O  
ATOM    918  CG  LEU A  56      -6.608   6.474 -11.381  1.00 53.51           C  
ATOM    919  HG  LEU A  56      -6.026   5.676 -11.843  1.00 53.51           H  
ATOM    920  CD1 LEU A  56      -5.868   6.944 -10.126  1.00 53.51           C  
ATOM    921 HD11 LEU A  56      -5.711   6.100  -9.454  1.00 53.51           H  
ATOM    922 HD12 LEU A  56      -4.898   7.351 -10.408  1.00 53.51           H  
ATOM    923 HD13 LEU A  56      -6.446   7.713  -9.613  1.00 53.51           H  
ATOM    924  CD2 LEU A  56      -7.976   5.925 -11.006  1.00 53.51           C  
ATOM    925 HD21 LEU A  56      -8.416   5.432 -11.873  1.00 53.51           H  
ATOM    926 HD22 LEU A  56      -7.856   5.194 -10.206  1.00 53.51           H  
ATOM    927 HD23 LEU A  56      -8.626   6.740 -10.691  1.00 53.51           H  
ATOM    928  N   LEU A  57      -6.584   6.678 -15.484  1.00 52.06           N  
ATOM    929  H   LEU A  57      -7.131   7.525 -15.546  1.00 52.06           H  
ATOM    930  CA  LEU A  57      -6.578   5.771 -16.637  1.00 52.06           C  
ATOM    931  HA  LEU A  57      -6.767   4.755 -16.287  1.00 52.06           H  
ATOM    932  C   LEU A  57      -5.198   5.741 -17.308  1.00 52.06           C  
ATOM    933  CB  LEU A  57      -7.685   6.182 -17.629  1.00 52.06           C  
ATOM    934  HB2 LEU A  57      -7.389   5.898 -18.639  1.00 52.06           H  
ATOM    935  HB3 LEU A  57      -7.783   7.268 -17.622  1.00 52.06           H  
ATOM    936  O   LEU A  57      -4.715   4.655 -17.615  1.00 52.06           O  
ATOM    937  CG  LEU A  57      -9.042   5.527 -17.313  1.00 52.06           C  
ATOM    938  HG  LEU A  57      -9.187   5.486 -16.234  1.00 52.06           H  
ATOM    939  CD1 LEU A  57     -10.197   6.325 -17.918  1.00 52.06           C  
ATOM    940 HD11 LEU A  57     -11.145   5.843 -17.683  1.00 52.06           H  
ATOM    941 HD12 LEU A  57     -10.077   6.390 -19.000  1.00 52.06           H  
ATOM    942 HD13 LEU A  57     -10.200   7.332 -17.500  1.00 52.06           H  
ATOM    943  CD2 LEU A  57      -9.106   4.106 -17.885  1.00 52.06           C  
ATOM    944 HD21 LEU A  57      -8.297   3.504 -17.470  1.00 52.06           H  
ATOM    945 HD22 LEU A  57     -10.058   3.645 -17.622  1.00 52.06           H  
ATOM    946 HD23 LEU A  57      -9.004   4.134 -18.969  1.00 52.06           H  
ATOM    947  N   ILE A  58      -4.537   6.897 -17.445  1.00 48.93           N  
ATOM    948  H   ILE A  58      -5.013   7.754 -17.203  1.00 48.93           H  
ATOM    949  CA  ILE A  58      -3.182   7.005 -18.008  1.00 48.93           C  
ATOM    950  HA  ILE A  58      -3.185   6.508 -18.978  1.00 48.93           H  
ATOM    951  C   ILE A  58      -2.154   6.280 -17.135  1.00 48.93           C  
ATOM    952  CB  ILE A  58      -2.797   8.474 -18.276  1.00 48.93           C  
ATOM    953  HB  ILE A  58      -2.965   9.057 -17.371  1.00 48.93           H  
ATOM    954  O   ILE A  58      -1.405   5.463 -17.660  1.00 48.93           O  
ATOM    955  CG1 ILE A  58      -3.668   9.040 -19.417  1.00 48.93           C  
ATOM    956 HG12 ILE A  58      -3.281   8.683 -20.371  1.00 48.93           H  
ATOM    957 HG13 ILE A  58      -4.693   8.678 -19.341  1.00 48.93           H  
ATOM    958  CG2 ILE A  58      -1.313   8.610 -18.672  1.00 48.93           C  
ATOM    959 HG21 ILE A  58      -1.099   8.008 -19.555  1.00 48.93           H  
ATOM    960 HG22 ILE A  58      -0.653   8.283 -17.869  1.00 48.93           H  
ATOM    961 HG23 ILE A  58      -1.062   9.646 -18.901  1.00 48.93           H  
ATOM    962  CD1 ILE A  58      -3.701  10.571 -19.423  1.00 48.93           C  
ATOM    963 HD11 ILE A  58      -2.726  10.963 -19.714  1.00 48.93           H  
ATOM    964 HD12 ILE A  58      -4.448  10.914 -20.139  1.00 48.93           H  
ATOM    965 HD13 ILE A  58      -3.967  10.951 -18.436  1.00 48.93           H  
ATOM    966  N   VAL A  59      -2.164   6.488 -15.811  1.00 49.88           N  
ATOM    967  H   VAL A  59      -2.783   7.203 -15.456  1.00 49.88           H  
ATOM    968  CA  VAL A  59      -1.251   5.813 -14.860  1.00 49.88           C  
ATOM    969  HA  VAL A  59      -0.226   6.082 -15.114  1.00 49.88           H  
ATOM    970  C   VAL A  59      -1.344   4.282 -14.957  1.00 49.88           C  
ATOM    971  CB  VAL A  59      -1.539   6.291 -13.417  1.00 49.88           C  
ATOM    972  HB  VAL A  59      -2.608   6.206 -13.225  1.00 49.88           H  
ATOM    973  O   VAL A  59      -0.358   3.583 -14.720  1.00 49.88           O  
ATOM    974  CG1 VAL A  59      -0.798   5.492 -12.333  1.00 49.88           C  
ATOM    975 HG11 VAL A  59      -1.155   4.462 -12.313  1.00 49.88           H  
ATOM    976 HG12 VAL A  59       0.273   5.501 -12.536  1.00 49.88           H  
ATOM    977 HG13 VAL A  59      -0.986   5.933 -11.355  1.00 49.88           H  
ATOM    978  CG2 VAL A  59      -1.122   7.754 -13.216  1.00 49.88           C  
ATOM    979 HG21 VAL A  59      -1.517   8.389 -14.009  1.00 49.88           H  
ATOM    980 HG22 VAL A  59      -0.036   7.839 -13.242  1.00 49.88           H  
ATOM    981 HG23 VAL A  59      -1.488   8.123 -12.258  1.00 49.88           H  
ATOM    982  N   LEU A  60      -2.511   3.743 -15.326  1.00 50.43           N  
ATOM    983  H   LEU A  60      -3.282   4.369 -15.510  1.00 50.43           H  
ATOM    984  CA  LEU A  60      -2.708   2.306 -15.537  1.00 50.43           C  
ATOM    985  HA  LEU A  60      -2.108   1.753 -14.814  1.00 50.43           H  
ATOM    986  C   LEU A  60      -2.239   1.827 -16.916  1.00 50.43           C  
ATOM    987  CB  LEU A  60      -4.191   1.974 -15.340  1.00 50.43           C  
ATOM    988  HB2 LEU A  60      -4.761   2.571 -16.051  1.00 50.43           H  
ATOM    989  HB3 LEU A  60      -4.355   0.925 -15.586  1.00 50.43           H  
ATOM    990  O   LEU A  60      -1.731   0.710 -17.036  1.00 50.43           O  
ATOM    991  CG  LEU A  60      -4.708   2.234 -13.918  1.00 50.43           C  
ATOM    992  HG  LEU A  60      -4.427   3.234 -13.585  1.00 50.43           H  
ATOM    993  CD1 LEU A  60      -6.235   2.140 -13.980  1.00 50.43           C  
ATOM    994 HD11 LEU A  60      -6.688   2.602 -13.103  1.00 50.43           H  
ATOM    995 HD12 LEU A  60      -6.522   1.091 -14.059  1.00 50.43           H  
ATOM    996 HD13 LEU A  60      -6.606   2.690 -14.844  1.00 50.43           H  
ATOM    997  CD2 LEU A  60      -4.105   1.215 -12.942  1.00 50.43           C  
ATOM    998 HD21 LEU A  60      -3.017   1.220 -13.009  1.00 50.43           H  
ATOM    999 HD22 LEU A  60      -4.345   1.482 -11.912  1.00 50.43           H  
ATOM   1000 HD23 LEU A  60      -4.470   0.212 -13.165  1.00 50.43           H  
ATOM   1001  N   THR A  61      -2.390   2.655 -17.952  1.00 45.83           N  
ATOM   1002  H   THR A  61      -2.844   3.545 -17.803  1.00 45.83           H  
ATOM   1003  CA  THR A  61      -1.948   2.335 -19.318  1.00 45.83           C  
ATOM   1004  HA  THR A  61      -2.096   1.268 -19.487  1.00 45.83           H  
ATOM   1005  C   THR A  61      -0.457   2.585 -19.560  1.00 45.83           C  
ATOM   1006  CB  THR A  61      -2.781   3.073 -20.372  1.00 45.83           C  
ATOM   1007  HB  THR A  61      -2.328   2.923 -21.352  1.00 45.83           H  
ATOM   1008  O   THR A  61       0.118   1.947 -20.435  1.00 45.83           O  
ATOM   1009  CG2 THR A  61      -4.220   2.557 -20.419  1.00 45.83           C  
ATOM   1010 HG21 THR A  61      -4.707   2.710 -19.456  1.00 45.83           H  
ATOM   1011 HG22 THR A  61      -4.770   3.101 -21.187  1.00 45.83           H  
ATOM   1012 HG23 THR A  61      -4.221   1.495 -20.663  1.00 45.83           H  
ATOM   1013  OG1 THR A  61      -2.853   4.450 -20.107  1.00 45.83           O  
ATOM   1014  HG1 THR A  61      -2.006   4.756 -19.773  1.00 45.83           H  
ATOM   1015  N   GLU A  62       0.205   3.422 -18.753  1.00 45.16           N  
ATOM   1016  H   GLU A  62      -0.331   3.970 -18.095  1.00 45.16           H  
ATOM   1017  CA  GLU A  62       1.657   3.697 -18.807  1.00 45.16           C  
ATOM   1018  HA  GLU A  62       1.919   3.873 -19.851  1.00 45.16           H  
ATOM   1019  C   GLU A  62       2.518   2.498 -18.333  1.00 45.16           C  
ATOM   1020  CB  GLU A  62       1.964   4.995 -18.025  1.00 45.16           C  
ATOM   1021  HB2 GLU A  62       2.188   4.741 -16.989  1.00 45.16           H  
ATOM   1022  HB3 GLU A  62       1.081   5.633 -18.032  1.00 45.16           H  
ATOM   1023  O   GLU A  62       3.730   2.595 -18.170  1.00 45.16           O  
ATOM   1024  CG  GLU A  62       3.112   5.828 -18.627  1.00 45.16           C  
ATOM   1025  HG2 GLU A  62       2.816   6.162 -19.622  1.00 45.16           H  
ATOM   1026  HG3 GLU A  62       3.991   5.192 -18.733  1.00 45.16           H  
ATOM   1027  CD  GLU A  62       3.485   7.054 -17.770  1.00 45.16           C  
ATOM   1028  OE1 GLU A  62       4.621   7.568 -17.919  1.00 45.16           O  
ATOM   1029  OE2 GLU A  62       2.704   7.451 -16.878  1.00 45.16           O  
ATOM   1030  N   SER A  63       1.903   1.327 -18.132  1.00 47.51           N  
ATOM   1031  H   SER A  63       0.914   1.295 -18.336  1.00 47.51           H  
ATOM   1032  CA  SER A  63       2.571   0.039 -17.894  1.00 47.51           C  
ATOM   1033  HA  SER A  63       3.400   0.209 -17.207  1.00 47.51           H  
ATOM   1034  C   SER A  63       3.187  -0.591 -19.157  1.00 47.51           C  
ATOM   1035  CB  SER A  63       1.594  -0.933 -17.215  1.00 47.51           C  
ATOM   1036  HB2 SER A  63       2.087  -1.894 -17.068  1.00 47.51           H  
ATOM   1037  HB3 SER A  63       1.318  -0.536 -16.238  1.00 47.51           H  
ATOM   1038  O   SER A  63       3.706  -1.703 -19.090  1.00 47.51           O  
ATOM   1039  OG  SER A  63       0.416  -1.127 -17.980  1.00 47.51           O  
ATOM   1040  HG  SER A  63      -0.277  -0.554 -17.645  1.00 47.51           H  
ATOM   1041  N   LEU A  64       3.143   0.098 -20.304  1.00 41.83           N  
ATOM   1042  H   LEU A  64       2.708   1.009 -20.285  1.00 41.83           H  
ATOM   1043  CA  LEU A  64       3.546  -0.440 -21.609  1.00 41.83           C  
ATOM   1044  HA  LEU A  64       3.514  -1.528 -21.543  1.00 41.83           H  
ATOM   1045  C   LEU A  64       4.995  -0.150 -22.035  1.00 41.83           C  
ATOM   1046  CB  LEU A  64       2.520  -0.002 -22.671  1.00 41.83           C  
ATOM   1047  HB2 LEU A  64       2.933  -0.155 -23.668  1.00 41.83           H  
ATOM   1048  HB3 LEU A  64       2.336   1.066 -22.555  1.00 41.83           H  
ATOM   1049  O   LEU A  64       5.397  -0.607 -23.104  1.00 41.83           O  
ATOM   1050  CG  LEU A  64       1.186  -0.767 -22.582  1.00 41.83           C  
ATOM   1051  HG  LEU A  64       0.819  -0.758 -21.556  1.00 41.83           H  
ATOM   1052  CD1 LEU A  64       0.144  -0.088 -23.470  1.00 41.83           C  
ATOM   1053 HD11 LEU A  64       0.483  -0.077 -24.506  1.00 41.83           H  
ATOM   1054 HD12 LEU A  64      -0.807  -0.616 -23.396  1.00 41.83           H  
ATOM   1055 HD13 LEU A  64      -0.001   0.937 -23.129  1.00 41.83           H  
ATOM   1056  CD2 LEU A  64       1.319  -2.221 -23.054  1.00 41.83           C  
ATOM   1057 HD21 LEU A  64       1.976  -2.773 -22.381  1.00 41.83           H  
ATOM   1058 HD22 LEU A  64       1.729  -2.250 -24.064  1.00 41.83           H  
ATOM   1059 HD23 LEU A  64       0.341  -2.701 -23.041  1.00 41.83           H  
ATOM   1060  N   GLU A  65       5.807   0.524 -21.220  1.00 51.49           N  
ATOM   1061  H   GLU A  65       5.452   0.883 -20.346  1.00 51.49           H  
ATOM   1062  CA  GLU A  65       7.243   0.665 -21.499  1.00 51.49           C  
ATOM   1063  HA  GLU A  65       7.439   0.411 -22.540  1.00 51.49           H  
ATOM   1064  C   GLU A  65       8.073  -0.276 -20.614  1.00 51.49           C  
ATOM   1065  CB  GLU A  65       7.701   2.119 -21.353  1.00 51.49           C  
ATOM   1066  HB2 GLU A  65       7.388   2.507 -20.384  1.00 51.49           H  
ATOM   1067  HB3 GLU A  65       8.789   2.142 -21.410  1.00 51.49           H  
ATOM   1068  O   GLU A  65       8.120  -0.099 -19.393  1.00 51.49           O  
ATOM   1069  CG  GLU A  65       7.132   2.992 -22.482  1.00 51.49           C  
ATOM   1070  HG2 GLU A  65       7.393   2.538 -23.438  1.00 51.49           H  
ATOM   1071  HG3 GLU A  65       6.045   3.011 -22.404  1.00 51.49           H  
ATOM   1072  CD  GLU A  65       7.659   4.435 -22.458  1.00 51.49           C  
ATOM   1073  OE1 GLU A  65       7.364   5.155 -23.438  1.00 51.49           O  
ATOM   1074  OE2 GLU A  65       8.340   4.814 -21.475  1.00 51.49           O  
ATOM   1075  N   PRO A  66       8.770  -1.274 -21.192  1.00 41.09           N  
ATOM   1076  CA  PRO A  66       9.769  -2.024 -20.463  1.00 41.09           C  
ATOM   1077  HA  PRO A  66       9.482  -2.162 -19.421  1.00 41.09           H  
ATOM   1078  C   PRO A  66      11.091  -1.256 -20.530  1.00 41.09           C  
ATOM   1079  CB  PRO A  66       9.812  -3.385 -21.163  1.00 41.09           C  
ATOM   1080  HB2 PRO A  66      10.766  -3.894 -21.028  1.00 41.09           H  
ATOM   1081  HB3 PRO A  66       8.997  -4.005 -20.788  1.00 41.09           H  
ATOM   1082  O   PRO A  66      11.915  -1.509 -21.403  1.00 41.09           O  
ATOM   1083  CG  PRO A  66       9.546  -3.033 -22.629  1.00 41.09           C  
ATOM   1084  HG2 PRO A  66      10.486  -2.826 -23.143  1.00 41.09           H  
ATOM   1085  HG3 PRO A  66       9.012  -3.835 -23.137  1.00 41.09           H  
ATOM   1086  CD  PRO A  66       8.702  -1.753 -22.567  1.00 41.09           C  
ATOM   1087  HD2 PRO A  66       9.100  -1.007 -23.255  1.00 41.09           H  
ATOM   1088  HD3 PRO A  66       7.668  -1.985 -22.822  1.00 41.09           H  
ATOM   1089  N   GLU A  67      11.347  -0.367 -19.576  1.00 46.80           N  
ATOM   1090  H   GLU A  67      10.597  -0.067 -18.969  1.00 46.80           H  
ATOM   1091  CA  GLU A  67      12.731  -0.066 -19.194  1.00 46.80           C  
ATOM   1092  HA  GLU A  67      13.414  -0.583 -19.868  1.00 46.80           H  
ATOM   1093  C   GLU A  67      13.024  -0.689 -17.832  1.00 46.80           C  
ATOM   1094  CB  GLU A  67      13.105   1.419 -19.307  1.00 46.80           C  
ATOM   1095  HB2 GLU A  67      13.982   1.588 -18.682  1.00 46.80           H  
ATOM   1096  HB3 GLU A  67      12.290   2.047 -18.945  1.00 46.80           H  
ATOM   1097  O   GLU A  67      13.206  -0.016 -16.824  1.00 46.80           O  
ATOM   1098  CG  GLU A  67      13.489   1.801 -20.749  1.00 46.80           C  
ATOM   1099  HG2 GLU A  67      12.582   1.886 -21.347  1.00 46.80           H  
ATOM   1100  HG3 GLU A  67      14.096   1.002 -21.174  1.00 46.80           H  
ATOM   1101  CD  GLU A  67      14.298   3.109 -20.835  1.00 46.80           C  
ATOM   1102  OE1 GLU A  67      14.962   3.301 -21.882  1.00 46.80           O  
ATOM   1103  OE2 GLU A  67      14.311   3.883 -19.850  1.00 46.80           O  
ATOM   1104  N   ILE A  68      13.089  -2.022 -17.799  1.00 55.89           N  
ATOM   1105  H   ILE A  68      12.888  -2.529 -18.649  1.00 55.89           H  
ATOM   1106  CA  ILE A  68      13.736  -2.724 -16.690  1.00 55.89           C  
ATOM   1107  HA  ILE A  68      13.916  -2.020 -15.878  1.00 55.89           H  
ATOM   1108  C   ILE A  68      15.110  -3.173 -17.177  1.00 55.89           C  
ATOM   1109  CB  ILE A  68      12.865  -3.838 -16.073  1.00 55.89           C  
ATOM   1110  HB  ILE A  68      12.745  -4.637 -16.805  1.00 55.89           H  
ATOM   1111  O   ILE A  68      15.331  -4.317 -17.573  1.00 55.89           O  
ATOM   1112  CG1 ILE A  68      11.470  -3.290 -15.693  1.00 55.89           C  
ATOM   1113 HG12 ILE A  68      11.577  -2.529 -14.920  1.00 55.89           H  
ATOM   1114 HG13 ILE A  68      11.007  -2.820 -16.560  1.00 55.89           H  
ATOM   1115  CG2 ILE A  68      13.565  -4.397 -14.813  1.00 55.89           C  
ATOM   1116 HG21 ILE A  68      13.565  -3.648 -14.020  1.00 55.89           H  
ATOM   1117 HG22 ILE A  68      13.047  -5.290 -14.464  1.00 55.89           H  
ATOM   1118 HG23 ILE A  68      14.596  -4.677 -15.033  1.00 55.89           H  
ATOM   1119  CD1 ILE A  68      10.499  -4.365 -15.201  1.00 55.89           C  
ATOM   1120 HD11 ILE A  68       9.521  -3.908 -15.047  1.00 55.89           H  
ATOM   1121 HD12 ILE A  68      10.841  -4.786 -14.255  1.00 55.89           H  
ATOM   1122 HD13 ILE A  68      10.408  -5.154 -15.947  1.00 55.89           H  
ATOM   1123  N   THR A  69      16.072  -2.257 -17.104  1.00 50.88           N  
ATOM   1124  H   THR A  69      15.802  -1.307 -16.893  1.00 50.88           H  
ATOM   1125  CA  THR A  69      17.432  -2.650 -16.734  1.00 50.88           C  
ATOM   1126  HA  THR A  69      17.791  -3.429 -17.407  1.00 50.88           H  
ATOM   1127  C   THR A  69      17.355  -3.197 -15.313  1.00 50.88           C  
ATOM   1128  CB  THR A  69      18.400  -1.457 -16.777  1.00 50.88           C  
ATOM   1129  HB  THR A  69      19.285  -1.698 -16.189  1.00 50.88           H  
ATOM   1130  O   THR A  69      16.945  -2.457 -14.430  1.00 50.88           O  
ATOM   1131  CG2 THR A  69      18.842  -1.151 -18.206  1.00 50.88           C  
ATOM   1132 HG21 THR A  69      19.521  -0.298 -18.198  1.00 50.88           H  
ATOM   1133 HG22 THR A  69      17.973  -0.904 -18.816  1.00 50.88           H  
ATOM   1134 HG23 THR A  69      19.353  -2.014 -18.632  1.00 50.88           H  
ATOM   1135  OG1 THR A  69      17.797  -0.297 -16.253  1.00 50.88           O  
ATOM   1136  HG1 THR A  69      17.379  -0.537 -15.423  1.00 50.88           H  
ATOM   1137  N   THR A  70      17.656  -4.490 -15.139  1.00 56.73           N  
ATOM   1138  H   THR A  70      17.858  -4.996 -15.989  1.00 56.73           H  
ATOM   1139  CA  THR A  70      17.862  -5.248 -13.881  1.00 56.73           C  
ATOM   1140  HA  THR A  70      17.325  -6.191 -13.987  1.00 56.73           H  
ATOM   1141  C   THR A  70      17.419  -4.562 -12.574  1.00 56.73           C  
ATOM   1142  CB  THR A  70      19.350  -5.592 -13.715  1.00 56.73           C  
ATOM   1143  HB  THR A  70      19.500  -6.068 -12.746  1.00 56.73           H  
ATOM   1144  O   THR A  70      17.994  -3.521 -12.254  1.00 56.73           O  
ATOM   1145  CG2 THR A  70      19.843  -6.544 -14.806  1.00 56.73           C  
ATOM   1146 HG21 THR A  70      19.242  -7.454 -14.804  1.00 56.73           H  
ATOM   1147 HG22 THR A  70      20.882  -6.806 -14.605  1.00 56.73           H  
ATOM   1148 HG23 THR A  70      19.784  -6.067 -15.784  1.00 56.73           H  
ATOM   1149  OG1 THR A  70      20.134  -4.424 -13.787  1.00 56.73           O  
ATOM   1150  HG1 THR A  70      19.685  -3.775 -13.241  1.00 56.73           H  
ATOM   1151  N   PRO A  71      16.529  -5.170 -11.754  1.00 58.05           N  
ATOM   1152  CA  PRO A  71      16.100  -4.603 -10.474  1.00 58.05           C  
ATOM   1153  HA  PRO A  71      15.411  -3.780 -10.667  1.00 58.05           H  
ATOM   1154  C   PRO A  71      17.300  -4.102  -9.669  1.00 58.05           C  
ATOM   1155  CB  PRO A  71      15.357  -5.724  -9.732  1.00 58.05           C  
ATOM   1156  HB2 PRO A  71      16.033  -6.282  -9.084  1.00 58.05           H  
ATOM   1157  HB3 PRO A  71      14.521  -5.332  -9.153  1.00 58.05           H  
ATOM   1158  O   PRO A  71      18.137  -4.893  -9.228  1.00 58.05           O  
ATOM   1159  CG  PRO A  71      14.883  -6.642 -10.853  1.00 58.05           C  
ATOM   1160  HG2 PRO A  71      13.932  -6.276 -11.239  1.00 58.05           H  
ATOM   1161  HG3 PRO A  71      14.788  -7.675 -10.518  1.00 58.05           H  
ATOM   1162  CD  PRO A  71      15.953  -6.493 -11.931  1.00 58.05           C  
ATOM   1163  HD2 PRO A  71      15.495  -6.600 -12.915  1.00 58.05           H  
ATOM   1164  HD3 PRO A  71      16.727  -7.247 -11.787  1.00 58.05           H  
ATOM   1165  N   LEU A  72      17.430  -2.782  -9.535  1.00 64.24           N  
ATOM   1166  H   LEU A  72      16.748  -2.172  -9.962  1.00 64.24           H  
ATOM   1167  CA  LEU A  72      18.501  -2.208  -8.741  1.00 64.24           C  
ATOM   1168  HA  LEU A  72      19.407  -2.790  -8.908  1.00 64.24           H  
ATOM   1169  C   LEU A  72      18.073  -2.358  -7.283  1.00 64.24           C  
ATOM   1170  CB  LEU A  72      18.757  -0.749  -9.169  1.00 64.24           C  
ATOM   1171  HB2 LEU A  72      17.941  -0.130  -8.796  1.00 64.24           H  
ATOM   1172  HB3 LEU A  72      18.750  -0.684 -10.257  1.00 64.24           H  
ATOM   1173  O   LEU A  72      17.104  -1.730  -6.859  1.00 64.24           O  
ATOM   1174  CG  LEU A  72      20.102  -0.205  -8.649  1.00 64.24           C  
ATOM   1175  HG  LEU A  72      20.240  -0.503  -7.610  1.00 64.24           H  
ATOM   1176  CD1 LEU A  72      21.281  -0.722  -9.482  1.00 64.24           C  
ATOM   1177 HD11 LEU A  72      22.215  -0.314  -9.095  1.00 64.24           H  
ATOM   1178 HD12 LEU A  72      21.160  -0.428 -10.525  1.00 64.24           H  
ATOM   1179 HD13 LEU A  72      21.330  -1.809  -9.426  1.00 64.24           H  
ATOM   1180  CD2 LEU A  72      20.122   1.324  -8.710  1.00 64.24           C  
ATOM   1181 HD21 LEU A  72      21.072   1.694  -8.326  1.00 64.24           H  
ATOM   1182 HD22 LEU A  72      19.310   1.718  -8.100  1.00 64.24           H  
ATOM   1183 HD23 LEU A  72      19.990   1.651  -9.742  1.00 64.24           H  
ATOM   1184  N   GLU A  73      18.767  -3.193  -6.509  1.00 68.20           N  
ATOM   1185  H   GLU A  73      19.469  -3.790  -6.924  1.00 68.20           H  
ATOM   1186  CA  GLU A  73      18.534  -3.270  -5.066  1.00 68.20           C  
ATOM   1187  HA  GLU A  73      17.467  -3.407  -4.890  1.00 68.20           H  
ATOM   1188  C   GLU A  73      18.934  -1.938  -4.420  1.00 68.20           C  
ATOM   1189  CB  GLU A  73      19.258  -4.458  -4.417  1.00 68.20           C  
ATOM   1190  HB2 GLU A  73      20.290  -4.501  -4.765  1.00 68.20           H  
ATOM   1191  HB3 GLU A  73      19.259  -4.292  -3.340  1.00 68.20           H  
ATOM   1192  O   GLU A  73      20.089  -1.691  -4.066  1.00 68.20           O  
ATOM   1193  CG  GLU A  73      18.553  -5.797  -4.687  1.00 68.20           C  
ATOM   1194  HG2 GLU A  73      17.486  -5.670  -4.506  1.00 68.20           H  
ATOM   1195  HG3 GLU A  73      18.688  -6.063  -5.736  1.00 68.20           H  
ATOM   1196  CD  GLU A  73      19.073  -6.937  -3.792  1.00 68.20           C  
ATOM   1197  OE1 GLU A  73      18.364  -7.964  -3.703  1.00 68.20           O  
ATOM   1198  OE2 GLU A  73      20.161  -6.779  -3.190  1.00 68.20           O  
ATOM   1199  N   ARG A  74      17.959  -1.032  -4.311  1.00 82.15           N  
ATOM   1200  H   ARG A  74      17.084  -1.241  -4.771  1.00 82.15           H  
ATOM   1201  CA  ARG A  74      18.134   0.258  -3.653  1.00 82.15           C  
ATOM   1202  HA  ARG A  74      19.114   0.648  -3.927  1.00 82.15           H  
ATOM   1203  C   ARG A  74      18.115   0.061  -2.152  1.00 82.15           C  
ATOM   1204  CB  ARG A  74      17.065   1.269  -4.082  1.00 82.15           C  
ATOM   1205  HB2 ARG A  74      17.185   2.175  -3.489  1.00 82.15           H  
ATOM   1206  HB3 ARG A  74      16.072   0.862  -3.892  1.00 82.15           H  
ATOM   1207  O   ARG A  74      17.175  -0.502  -1.592  1.00 82.15           O  
ATOM   1208  CG  ARG A  74      17.196   1.628  -5.563  1.00 82.15           C  
ATOM   1209  HG2 ARG A  74      16.923   0.764  -6.170  1.00 82.15           H  
ATOM   1210  HG3 ARG A  74      18.224   1.911  -5.789  1.00 82.15           H  
ATOM   1211  CD  ARG A  74      16.265   2.790  -5.905  1.00 82.15           C  
ATOM   1212  HD2 ARG A  74      15.259   2.552  -5.558  1.00 82.15           H  
ATOM   1213  HD3 ARG A  74      16.586   3.697  -5.393  1.00 82.15           H  
ATOM   1214  NE  ARG A  74      16.216   2.980  -7.355  1.00 82.15           N  
ATOM   1215  HE  ARG A  74      15.566   2.380  -7.843  1.00 82.15           H  
ATOM   1216  NH1 ARG A  74      17.774   4.648  -7.611  1.00 82.15           N  
ATOM   1217 HH11 ARG A  74      18.325   5.220  -8.235  1.00 82.15           H  
ATOM   1218 HH12 ARG A  74      17.888   4.651  -6.608  1.00 82.15           H  
ATOM   1219  NH2 ARG A  74      16.741   3.742  -9.394  1.00 82.15           N  
ATOM   1220 HH21 ARG A  74      17.232   4.325 -10.057  1.00 82.15           H  
ATOM   1221 HH22 ARG A  74      16.070   3.058  -9.715  1.00 82.15           H  
ATOM   1222  CZ  ARG A  74      16.914   3.797  -8.108  1.00 82.15           C  
ATOM   1223  N   THR A  75      19.127   0.607  -1.497  1.00 85.98           N  
ATOM   1224  H   THR A  75      19.875   1.040  -2.020  1.00 85.98           H  
ATOM   1225  CA  THR A  75      19.155   0.739  -0.047  1.00 85.98           C  
ATOM   1226  HA  THR A  75      18.433   0.046   0.386  1.00 85.98           H  
ATOM   1227  C   THR A  75      18.725   2.146   0.342  1.00 85.98           C  
ATOM   1228  CB  THR A  75      20.522   0.361   0.533  1.00 85.98           C  
ATOM   1229  HB  THR A  75      20.513   0.532   1.610  1.00 85.98           H  
ATOM   1230  O   THR A  75      19.055   3.140  -0.305  1.00 85.98           O  
ATOM   1231  CG2 THR A  75      20.853  -1.107   0.269  1.00 85.98           C  
ATOM   1232 HG21 THR A  75      20.938  -1.300  -0.800  1.00 85.98           H  
ATOM   1233 HG22 THR A  75      20.064  -1.740   0.675  1.00 85.98           H  
ATOM   1234 HG23 THR A  75      21.792  -1.368   0.758  1.00 85.98           H  
ATOM   1235  OG1 THR A  75      21.550   1.122  -0.049  1.00 85.98           O  
ATOM   1236  HG1 THR A  75      22.244   0.507  -0.299  1.00 85.98           H  
ATOM   1237  N   CYS A  76      17.946   2.229   1.409  1.00 89.95           N  
ATOM   1238  H   CYS A  76      17.674   1.383   1.888  1.00 89.95           H  
ATOM   1239  CA  CYS A  76      17.490   3.471   2.000  1.00 89.95           C  
ATOM   1240  HA  CYS A  76      18.128   4.288   1.665  1.00 89.95           H  
ATOM   1241  C   CYS A  76      17.620   3.357   3.520  1.00 89.95           C  
ATOM   1242  CB  CYS A  76      16.056   3.760   1.544  1.00 89.95           C  
ATOM   1243  HB2 CYS A  76      15.775   4.749   1.906  1.00 89.95           H  
ATOM   1244  HB3 CYS A  76      16.030   3.786   0.455  1.00 89.95           H  
ATOM   1245  O   CYS A  76      17.543   2.264   4.077  1.00 89.95           O  
ATOM   1246  SG  CYS A  76      14.792   2.595   2.124  1.00 89.95           S  
ATOM   1247  N   SER A  77      17.845   4.482   4.192  1.00 92.18           N  
ATOM   1248  H   SER A  77      17.893   5.353   3.683  1.00 92.18           H  
ATOM   1249  CA  SER A  77      17.981   4.533   5.649  1.00 92.18           C  
ATOM   1250  HA  SER A  77      17.827   3.543   6.079  1.00 92.18           H  
ATOM   1251  C   SER A  77      16.906   5.448   6.213  1.00 92.18           C  
ATOM   1252  CB  SER A  77      19.396   4.972   6.033  1.00 92.18           C  
ATOM   1253  HB2 SER A  77      19.606   5.960   5.624  1.00 92.18           H  
ATOM   1254  HB3 SER A  77      20.113   4.260   5.625  1.00 92.18           H  
ATOM   1255  O   SER A  77      17.145   6.636   6.427  1.00 92.18           O  
ATOM   1256  OG  SER A  77      19.527   5.002   7.439  1.00 92.18           O  
ATOM   1257  HG  SER A  77      18.991   5.728   7.766  1.00 92.18           H  
ATOM   1258  N   TYR A  78      15.708   4.902   6.413  1.00 94.81           N  
ATOM   1259  H   TYR A  78      15.574   3.920   6.219  1.00 94.81           H  
ATOM   1260  CA  TYR A  78      14.614   5.625   7.049  1.00 94.81           C  
ATOM   1261  HA  TYR A  78      14.692   6.681   6.788  1.00 94.81           H  
ATOM   1262  C   TYR A  78      14.706   5.530   8.571  1.00 94.81           C  
ATOM   1263  CB  TYR A  78      13.265   5.110   6.535  1.00 94.81           C  
ATOM   1264  HB2 TYR A  78      12.470   5.615   7.085  1.00 94.81           H  
ATOM   1265  HB3 TYR A  78      13.201   4.044   6.754  1.00 94.81           H  
ATOM   1266  O   TYR A  78      15.024   4.480   9.132  1.00 94.81           O  
ATOM   1267  CG  TYR A  78      13.024   5.342   5.055  1.00 94.81           C  
ATOM   1268  CD1 TYR A  78      13.169   6.636   4.515  1.00 94.81           C  
ATOM   1269  HD1 TYR A  78      13.409   7.467   5.161  1.00 94.81           H  
ATOM   1270  CD2 TYR A  78      12.652   4.274   4.215  1.00 94.81           C  
ATOM   1271  HD2 TYR A  78      12.519   3.283   4.623  1.00 94.81           H  
ATOM   1272  CE1 TYR A  78      13.023   6.848   3.133  1.00 94.81           C  
ATOM   1273  HE1 TYR A  78      13.173   7.838   2.728  1.00 94.81           H  
ATOM   1274  CE2 TYR A  78      12.450   4.497   2.839  1.00 94.81           C  
ATOM   1275  HE2 TYR A  78      12.154   3.687   2.189  1.00 94.81           H  
ATOM   1276  OH  TYR A  78      12.584   5.990   0.949  1.00 94.81           O  
ATOM   1277  HH  TYR A  78      12.945   6.854   0.736  1.00 94.81           H  
ATOM   1278  CZ  TYR A  78      12.676   5.774   2.289  1.00 94.81           C  
ATOM   1279  N   SER A  79      14.373   6.630   9.245  1.00 95.27           N  
ATOM   1280  H   SER A  79      14.204   7.490   8.743  1.00 95.27           H  
ATOM   1281  CA  SER A  79      14.069   6.602  10.674  1.00 95.27           C  
ATOM   1282  HA  SER A  79      14.948   6.255  11.217  1.00 95.27           H  
ATOM   1283  C   SER A  79      12.911   5.634  10.927  1.00 95.27           C  
ATOM   1284  CB  SER A  79      13.707   8.006  11.165  1.00 95.27           C  
ATOM   1285  HB2 SER A  79      13.425   7.958  12.217  1.00 95.27           H  
ATOM   1286  HB3 SER A  79      12.866   8.392  10.589  1.00 95.27           H  
ATOM   1287  O   SER A  79      11.952   5.607  10.152  1.00 95.27           O  
ATOM   1288  OG  SER A  79      14.813   8.873  11.021  1.00 95.27           O  
ATOM   1289  HG  SER A  79      14.580   9.607  10.448  1.00 95.27           H  
ATOM   1290  N   LYS A  80      12.998   4.848  12.003  1.00 95.03           N  
ATOM   1291  H   LYS A  80      13.793   4.957  12.617  1.00 95.03           H  
ATOM   1292  CA  LYS A  80      12.004   3.823  12.343  1.00 95.03           C  
ATOM   1293  HA  LYS A  80      11.399   3.629  11.457  1.00 95.03           H  
ATOM   1294  C   LYS A  80      11.059   4.299  13.436  1.00 95.03           C  
ATOM   1295  CB  LYS A  80      12.676   2.497  12.720  1.00 95.03           C  
ATOM   1296  HB2 LYS A  80      11.905   1.793  13.031  1.00 95.03           H  
ATOM   1297  HB3 LYS A  80      13.362   2.653  13.553  1.00 95.03           H  
ATOM   1298  O   LYS A  80      11.505   4.875  14.426  1.00 95.03           O  
ATOM   1299  CG  LYS A  80      13.429   1.904  11.525  1.00 95.03           C  
ATOM   1300  HG2 LYS A  80      12.743   1.816  10.682  1.00 95.03           H  
ATOM   1301  HG3 LYS A  80      14.250   2.562  11.241  1.00 95.03           H  
ATOM   1302  CD  LYS A  80      13.985   0.519  11.855  1.00 95.03           C  
ATOM   1303  HD2 LYS A  80      14.688   0.586  12.686  1.00 95.03           H  
ATOM   1304  HD3 LYS A  80      13.158  -0.141  12.118  1.00 95.03           H  
ATOM   1305  CE  LYS A  80      14.688   0.004  10.599  1.00 95.03           C  
ATOM   1306  HE2 LYS A  80      13.996   0.110   9.764  1.00 95.03           H  
ATOM   1307  HE3 LYS A  80      15.548   0.637  10.380  1.00 95.03           H  
ATOM   1308  NZ  LYS A  80      15.080  -1.414  10.723  1.00 95.03           N  
ATOM   1309  HZ1 LYS A  80      14.252  -1.963  10.901  1.00 95.03           H  
ATOM   1310  HZ2 LYS A  80      15.759  -1.547  11.459  1.00 95.03           H  
ATOM   1311  HZ3 LYS A  80      15.453  -1.720   9.835  1.00 95.03           H  
ATOM   1312  N   PHE A  81       9.772   4.024  13.262  1.00 95.64           N  
ATOM   1313  H   PHE A  81       9.501   3.573  12.400  1.00 95.64           H  
ATOM   1314  CA  PHE A  81       8.716   4.322  14.230  1.00 95.64           C  
ATOM   1315  HA  PHE A  81       9.160   4.483  15.212  1.00 95.64           H  
ATOM   1316  C   PHE A  81       7.743   3.145  14.361  1.00 95.64           C  
ATOM   1317  CB  PHE A  81       7.982   5.606  13.806  1.00 95.64           C  
ATOM   1318  HB2 PHE A  81       7.064   5.696  14.386  1.00 95.64           H  
ATOM   1319  HB3 PHE A  81       7.691   5.526  12.759  1.00 95.64           H  
ATOM   1320  O   PHE A  81       7.600   2.345  13.442  1.00 95.64           O  
ATOM   1321  CG  PHE A  81       8.792   6.873  14.007  1.00 95.64           C  
ATOM   1322  CD1 PHE A  81       8.690   7.589  15.213  1.00 95.64           C  
ATOM   1323  HD1 PHE A  81       8.036   7.232  15.996  1.00 95.64           H  
ATOM   1324  CD2 PHE A  81       9.682   7.319  13.013  1.00 95.64           C  
ATOM   1325  HD2 PHE A  81       9.796   6.741  12.108  1.00 95.64           H  
ATOM   1326  CE1 PHE A  81       9.451   8.754  15.415  1.00 95.64           C  
ATOM   1327  HE1 PHE A  81       9.392   9.277  16.358  1.00 95.64           H  
ATOM   1328  CE2 PHE A  81      10.451   8.480  13.216  1.00 95.64           C  
ATOM   1329  HE2 PHE A  81      11.155   8.799  12.462  1.00 95.64           H  
ATOM   1330  CZ  PHE A  81      10.331   9.202  14.416  1.00 95.64           C  
ATOM   1331  HZ  PHE A  81      10.945  10.073  14.591  1.00 95.64           H  
ATOM   1332  N   ASP A  82       7.028   3.064  15.484  1.00 92.52           N  
ATOM   1333  H   ASP A  82       7.288   3.645  16.268  1.00 92.52           H  
ATOM   1334  CA  ASP A  82       6.071   1.971  15.734  1.00 92.52           C  
ATOM   1335  HA  ASP A  82       6.478   1.040  15.338  1.00 92.52           H  
ATOM   1336  C   ASP A  82       4.701   2.204  15.073  1.00 92.52           C  
ATOM   1337  CB  ASP A  82       5.889   1.796  17.247  1.00 92.52           C  
ATOM   1338  HB2 ASP A  82       5.189   0.980  17.426  1.00 92.52           H  
ATOM   1339  HB3 ASP A  82       5.451   2.708  17.655  1.00 92.52           H  
ATOM   1340  O   ASP A  82       3.895   1.284  14.920  1.00 92.52           O  
ATOM   1341  CG  ASP A  82       7.193   1.482  17.985  1.00 92.52           C  
ATOM   1342  OD1 ASP A  82       8.018   0.721  17.439  1.00 92.52           O  
ATOM   1343  OD2 ASP A  82       7.352   2.038  19.094  1.00 92.52           O  
ATOM   1344  N   SER A  83       4.401   3.452  14.695  1.00 92.74           N  
ATOM   1345  H   SER A  83       5.124   4.154  14.767  1.00 92.74           H  
ATOM   1346  CA  SER A  83       3.133   3.835  14.066  1.00 92.74           C  
ATOM   1347  HA  SER A  83       2.784   3.001  13.457  1.00 92.74           H  
ATOM   1348  C   SER A  83       3.279   5.053  13.151  1.00 92.74           C  
ATOM   1349  CB  SER A  83       2.068   4.108  15.136  1.00 92.74           C  
ATOM   1350  HB2 SER A  83       1.989   3.247  15.801  1.00 92.74           H  
ATOM   1351  HB3 SER A  83       1.103   4.258  14.652  1.00 92.74           H  
ATOM   1352  O   SER A  83       4.207   5.849  13.298  1.00 92.74           O  
ATOM   1353  OG  SER A  83       2.386   5.262  15.888  1.00 92.74           O  
ATOM   1354  HG  SER A  83       3.197   5.080  16.370  1.00 92.74           H  
ATOM   1355  N   CYS A  84       2.323   5.224  12.234  1.00 93.96           N  
ATOM   1356  H   CYS A  84       1.581   4.541  12.181  1.00 93.96           H  
ATOM   1357  CA  CYS A  84       2.213   6.400  11.369  1.00 93.96           C  
ATOM   1358  HA  CYS A  84       3.207   6.831  11.251  1.00 93.96           H  
ATOM   1359  C   CYS A  84       1.330   7.480  12.016  1.00 93.96           C  
ATOM   1360  CB  CYS A  84       1.730   5.963   9.979  1.00 93.96           C  
ATOM   1361  HB2 CYS A  84       0.699   5.617  10.050  1.00 93.96           H  
ATOM   1362  HB3 CYS A  84       2.346   5.127   9.647  1.00 93.96           H  
ATOM   1363  O   CYS A  84       0.260   7.821  11.518  1.00 93.96           O  
ATOM   1364  SG  CYS A  84       1.807   7.225   8.682  1.00 93.96           S  
ATOM   1365  N   ALA A  85       1.738   7.980  13.184  1.00 91.74           N  
ATOM   1366  H   ALA A  85       2.615   7.659  13.570  1.00 91.74           H  
ATOM   1367  CA  ALA A  85       1.011   9.054  13.858  1.00 91.74           C  
ATOM   1368  HA  ALA A  85      -0.039   8.768  13.919  1.00 91.74           H  
ATOM   1369  C   ALA A  85       1.101  10.370  13.060  1.00 91.74           C  
ATOM   1370  CB  ALA A  85       1.552   9.206  15.284  1.00 91.74           C  
ATOM   1371  HB1 ALA A  85       0.963   9.945  15.827  1.00 91.74           H  
ATOM   1372  HB2 ALA A  85       2.592   9.531  15.254  1.00 91.74           H  
ATOM   1373  HB3 ALA A  85       1.489   8.251  15.806  1.00 91.74           H  
ATOM   1374  O   ALA A  85       2.127  10.649  12.439  1.00 91.74           O  
ATOM   1375  N   ARG A  86       0.073  11.234  13.128  1.00 87.26           N  
ATOM   1376  H   ARG A  86      -0.779  10.935  13.578  1.00 87.26           H  
ATOM   1377  CA  ARG A  86       0.107  12.545  12.438  1.00 87.26           C  
ATOM   1378  HA  ARG A  86       0.263  12.379  11.372  1.00 87.26           H  
ATOM   1379  C   ARG A  86       1.293  13.411  12.866  1.00 87.26           C  
ATOM   1380  CB  ARG A  86      -1.203  13.340  12.609  1.00 87.26           C  
ATOM   1381  HB2 ARG A  86      -1.475  13.399  13.663  1.00 87.26           H  
ATOM   1382  HB3 ARG A  86      -1.019  14.354  12.253  1.00 87.26           H  
ATOM   1383  O   ARG A  86       1.896  14.093  12.048  1.00 87.26           O  
ATOM   1384  CG  ARG A  86      -2.380  12.771  11.799  1.00 87.26           C  
ATOM   1385  HG2 ARG A  86      -2.786  11.911  12.331  1.00 87.26           H  
ATOM   1386  HG3 ARG A  86      -2.035  12.432  10.823  1.00 87.26           H  
ATOM   1387  CD  ARG A  86      -3.505  13.801  11.583  1.00 87.26           C  
ATOM   1388  HD2 ARG A  86      -4.406  13.253  11.305  1.00 87.26           H  
ATOM   1389  HD3 ARG A  86      -3.704  14.330  12.515  1.00 87.26           H  
ATOM   1390  NE  ARG A  86      -3.200  14.762  10.498  1.00 87.26           N  
ATOM   1391  HE  ARG A  86      -2.365  14.603   9.953  1.00 87.26           H  
ATOM   1392  NH1 ARG A  86      -5.118  16.052  10.661  1.00 87.26           N  
ATOM   1393 HH11 ARG A  86      -5.441  15.612  11.510  1.00 87.26           H  
ATOM   1394 HH12 ARG A  86      -5.677  16.817  10.311  1.00 87.26           H  
ATOM   1395  NH2 ARG A  86      -3.690  16.489   9.061  1.00 87.26           N  
ATOM   1396 HH21 ARG A  86      -2.908  16.294   8.452  1.00 87.26           H  
ATOM   1397 HH22 ARG A  86      -4.292  17.264   8.822  1.00 87.26           H  
ATOM   1398  CZ  ARG A  86      -3.997  15.739  10.078  1.00 87.26           C  
ATOM   1399  N   ARG A  87       1.653  13.379  14.152  1.00 87.74           N  
ATOM   1400  H   ARG A  87       1.148  12.748  14.757  1.00 87.74           H  
ATOM   1401  CA  ARG A  87       2.742  14.193  14.712  1.00 87.74           C  
ATOM   1402  HA  ARG A  87       3.182  14.804  13.923  1.00 87.74           H  
ATOM   1403  C   ARG A  87       3.865  13.309  15.224  1.00 87.74           C  
ATOM   1404  CB  ARG A  87       2.209  15.152  15.782  1.00 87.74           C  
ATOM   1405  HB2 ARG A  87       3.050  15.688  16.220  1.00 87.74           H  
ATOM   1406  HB3 ARG A  87       1.712  14.583  16.568  1.00 87.74           H  
ATOM   1407  O   ARG A  87       3.942  13.014  16.413  1.00 87.74           O  
ATOM   1408  CG  ARG A  87       1.230  16.170  15.187  1.00 87.74           C  
ATOM   1409  HG2 ARG A  87       0.349  15.650  14.810  1.00 87.74           H  
ATOM   1410  HG3 ARG A  87       1.704  16.708  14.366  1.00 87.74           H  
ATOM   1411  CD  ARG A  87       0.799  17.163  16.267  1.00 87.74           C  
ATOM   1412  HD2 ARG A  87       1.651  17.786  16.538  1.00 87.74           H  
ATOM   1413  HD3 ARG A  87       0.475  16.602  17.144  1.00 87.74           H  
ATOM   1414  NE  ARG A  87      -0.313  18.007  15.798  1.00 87.74           N  
ATOM   1415  HE  ARG A  87      -0.598  17.897  14.836  1.00 87.74           H  
ATOM   1416  NH1 ARG A  87      -0.745  19.067  17.788  1.00 87.74           N  
ATOM   1417 HH11 ARG A  87      -1.338  19.677  18.333  1.00 87.74           H  
ATOM   1418 HH12 ARG A  87       0.037  18.585  18.207  1.00 87.74           H  
ATOM   1419  NH2 ARG A  87      -2.067  19.438  16.026  1.00 87.74           N  
ATOM   1420 HH21 ARG A  87      -2.375  19.226  15.088  1.00 87.74           H  
ATOM   1421 HH22 ARG A  87      -2.673  20.009  16.598  1.00 87.74           H  
ATOM   1422  CZ  ARG A  87      -1.032  18.834  16.536  1.00 87.74           C  
ATOM   1423  N   LEU A  88       4.740  12.906  14.313  1.00 92.39           N  
ATOM   1424  H   LEU A  88       4.581  13.153  13.347  1.00 92.39           H  
ATOM   1425  CA  LEU A  88       5.988  12.246  14.675  1.00 92.39           C  
ATOM   1426  HA  LEU A  88       5.810  11.685  15.593  1.00 92.39           H  
ATOM   1427  C   LEU A  88       7.085  13.283  14.971  1.00 92.39           C  
ATOM   1428  CB  LEU A  88       6.393  11.243  13.584  1.00 92.39           C  
ATOM   1429  HB2 LEU A  88       7.402  10.886  13.788  1.00 92.39           H  
ATOM   1430  HB3 LEU A  88       6.404  11.753  12.620  1.00 92.39           H  
ATOM   1431  O   LEU A  88       7.183  14.288  14.260  1.00 92.39           O  
ATOM   1432  CG  LEU A  88       5.453  10.026  13.502  1.00 92.39           C  
ATOM   1433  HG  LEU A  88       4.435  10.365  13.309  1.00 92.39           H  
ATOM   1434  CD1 LEU A  88       5.885   9.121  12.357  1.00 92.39           C  
ATOM   1435 HD11 LEU A  88       5.214   8.265  12.286  1.00 92.39           H  
ATOM   1436 HD12 LEU A  88       6.900   8.764  12.532  1.00 92.39           H  
ATOM   1437 HD13 LEU A  88       5.835   9.669  11.416  1.00 92.39           H  
ATOM   1438  CD2 LEU A  88       5.456   9.192  14.785  1.00 92.39           C  
ATOM   1439 HD21 LEU A  88       6.481   8.968  15.079  1.00 92.39           H  
ATOM   1440 HD22 LEU A  88       4.954   9.728  15.591  1.00 92.39           H  
ATOM   1441 HD23 LEU A  88       4.922   8.257  14.618  1.00 92.39           H  
ATOM   1442  N   PRO A  89       7.942  13.054  15.985  1.00 93.36           N  
ATOM   1443  CA  PRO A  89       9.054  13.937  16.335  1.00 93.36           C  
ATOM   1444  HA  PRO A  89       8.730  14.977  16.284  1.00 93.36           H  
ATOM   1445  C   PRO A  89      10.237  13.758  15.366  1.00 93.36           C  
ATOM   1446  CB  PRO A  89       9.381  13.587  17.792  1.00 93.36           C  
ATOM   1447  HB2 PRO A  89       8.686  14.105  18.453  1.00 93.36           H  
ATOM   1448  HB3 PRO A  89      10.407  13.823  18.073  1.00 93.36           H  
ATOM   1449  O   PRO A  89      11.351  13.438  15.767  1.00 93.36           O  
ATOM   1450  CG  PRO A  89       9.100  12.087  17.839  1.00 93.36           C  
ATOM   1451  HG2 PRO A  89       9.939  11.540  17.409  1.00 93.36           H  
ATOM   1452  HG3 PRO A  89       8.896  11.743  18.853  1.00 93.36           H  
ATOM   1453  CD  PRO A  89       7.873  11.949  16.937  1.00 93.36           C  
ATOM   1454  HD2 PRO A  89       7.881  10.986  16.427  1.00 93.36           H  
ATOM   1455  HD3 PRO A  89       6.969  12.047  17.537  1.00 93.36           H  
ATOM   1456  N   THR A  90       9.996  13.946  14.070  1.00 94.51           N  
ATOM   1457  H   THR A  90       9.061  14.220  13.801  1.00 94.51           H  
ATOM   1458  CA  THR A  90      11.001  13.815  13.009  1.00 94.51           C  
ATOM   1459  HA  THR A  90      11.992  13.825  13.463  1.00 94.51           H  
ATOM   1460  C   THR A  90      10.939  14.987  12.036  1.00 94.51           C  
ATOM   1461  CB  THR A  90      10.880  12.475  12.265  1.00 94.51           C  
ATOM   1462  HB  THR A  90      10.988  11.660  12.980  1.00 94.51           H  
ATOM   1463  O   THR A  90       9.892  15.608  11.838  1.00 94.51           O  
ATOM   1464  CG2 THR A  90       9.553  12.330  11.520  1.00 94.51           C  
ATOM   1465 HG21 THR A  90       8.715  12.522  12.191  1.00 94.51           H  
ATOM   1466 HG22 THR A  90       9.457  11.313  11.140  1.00 94.51           H  
ATOM   1467 HG23 THR A  90       9.507  13.022  10.679  1.00 94.51           H  
ATOM   1468  OG1 THR A  90      11.934  12.420  11.330  1.00 94.51           O  
ATOM   1469  HG1 THR A  90      12.096  11.513  11.060  1.00 94.51           H  
ATOM   1470  N   LYS A  91      12.073  15.295  11.403  1.00 94.31           N  
ATOM   1471  H   LYS A  91      12.854  14.675  11.561  1.00 94.31           H  
ATOM   1472  CA  LYS A  91      12.157  16.227  10.270  1.00 94.31           C  
ATOM   1473  HA  LYS A  91      11.317  16.922  10.298  1.00 94.31           H  
ATOM   1474  C   LYS A  91      12.052  15.513   8.919  1.00 94.31           C  
ATOM   1475  CB  LYS A  91      13.448  17.049  10.367  1.00 94.31           C  
ATOM   1476  HB2 LYS A  91      13.560  17.638   9.457  1.00 94.31           H  
ATOM   1477  HB3 LYS A  91      14.300  16.373  10.443  1.00 94.31           H  
ATOM   1478  O   LYS A  91      11.826  16.186   7.917  1.00 94.31           O  
ATOM   1479  CG  LYS A  91      13.424  18.002  11.572  1.00 94.31           C  
ATOM   1480  HG2 LYS A  91      13.335  17.430  12.495  1.00 94.31           H  
ATOM   1481  HG3 LYS A  91      12.567  18.670  11.485  1.00 94.31           H  
ATOM   1482  CD  LYS A  91      14.710  18.834  11.620  1.00 94.31           C  
ATOM   1483  HD2 LYS A  91      14.796  19.412  10.700  1.00 94.31           H  
ATOM   1484  HD3 LYS A  91      15.563  18.160  11.697  1.00 94.31           H  
ATOM   1485  CE  LYS A  91      14.687  19.777  12.827  1.00 94.31           C  
ATOM   1486  HE2 LYS A  91      13.819  20.431  12.742  1.00 94.31           H  
ATOM   1487  HE3 LYS A  91      14.570  19.181  13.731  1.00 94.31           H  
ATOM   1488  NZ  LYS A  91      15.931  20.584  12.903  1.00 94.31           N  
ATOM   1489  HZ1 LYS A  91      16.040  21.146  12.071  1.00 94.31           H  
ATOM   1490  HZ2 LYS A  91      16.736  19.979  12.985  1.00 94.31           H  
ATOM   1491  HZ3 LYS A  91      15.910  21.197  13.706  1.00 94.31           H  
ATOM   1492  N   ASP A  92      12.161  14.188   8.898  1.00 95.30           N  
ATOM   1493  H   ASP A  92      12.307  13.689   9.764  1.00 95.30           H  
ATOM   1494  CA  ASP A  92      12.168  13.390   7.673  1.00 95.30           C  
ATOM   1495  HA  ASP A  92      12.905  13.813   6.990  1.00 95.30           H  
ATOM   1496  C   ASP A  92      10.798  13.411   6.996  1.00 95.30           C  
ATOM   1497  CB  ASP A  92      12.581  11.941   7.977  1.00 95.30           C  
ATOM   1498  HB2 ASP A  92      12.618  11.386   7.039  1.00 95.30           H  
ATOM   1499  HB3 ASP A  92      11.825  11.480   8.612  1.00 95.30           H  
ATOM   1500  O   ASP A  92       9.773  13.310   7.669  1.00 95.30           O  
ATOM   1501  CG  ASP A  92      13.949  11.837   8.652  1.00 95.30           C  
ATOM   1502  OD1 ASP A  92      14.802  12.705   8.362  1.00 95.30           O  
ATOM   1503  OD2 ASP A  92      14.098  10.917   9.492  1.00 95.30           O  
ATOM   1504  N   LYS A  93      10.761  13.515   5.660  1.00 94.36           N  
ATOM   1505  H   LYS A  93      11.632  13.620   5.159  1.00 94.36           H  
ATOM   1506  CA  LYS A  93       9.495  13.399   4.918  1.00 94.36           C  
ATOM   1507  HA  LYS A  93       8.770  14.076   5.371  1.00 94.36           H  
ATOM   1508  C   LYS A  93       8.895  12.007   5.084  1.00 94.36           C  
ATOM   1509  CB  LYS A  93       9.647  13.795   3.435  1.00 94.36           C  
ATOM   1510  HB2 LYS A  93      10.380  13.153   2.946  1.00 94.36           H  
ATOM   1511  HB3 LYS A  93       9.976  14.832   3.373  1.00 94.36           H  
ATOM   1512  O   LYS A  93       7.721  11.884   5.415  1.00 94.36           O  
ATOM   1513  CG  LYS A  93       8.285  13.647   2.734  1.00 94.36           C  
ATOM   1514  HG2 LYS A  93       7.536  14.166   3.332  1.00 94.36           H  
ATOM   1515  HG3 LYS A  93       8.018  12.591   2.705  1.00 94.36           H  
ATOM   1516  CD  LYS A  93       8.200  14.182   1.299  1.00 94.36           C  
ATOM   1517  HD2 LYS A  93       8.397  15.255   1.290  1.00 94.36           H  
ATOM   1518  HD3 LYS A  93       8.900  13.652   0.654  1.00 94.36           H  
ATOM   1519  CE  LYS A  93       6.750  13.893   0.880  1.00 94.36           C  
ATOM   1520  HE2 LYS A  93       6.082  14.289   1.645  1.00 94.36           H  
ATOM   1521  HE3 LYS A  93       6.582  12.817   0.894  1.00 94.36           H  
ATOM   1522  NZ  LYS A  93       6.340  14.442  -0.430  1.00 94.36           N  
ATOM   1523  HZ1 LYS A  93       5.363  14.209  -0.539  1.00 94.36           H  
ATOM   1524  HZ2 LYS A  93       6.848  14.016  -1.192  1.00 94.36           H  
ATOM   1525  HZ3 LYS A  93       6.390  15.451  -0.436  1.00 94.36           H  
ATOM   1526  N   TYR A  94       9.724  10.991   4.875  1.00 95.89           N  
ATOM   1527  H   TYR A  94      10.702  11.189   4.721  1.00 95.89           H  
ATOM   1528  CA  TYR A  94       9.330   9.597   4.953  1.00 95.89           C  
ATOM   1529  HA  TYR A  94       8.255   9.538   5.127  1.00 95.89           H  
ATOM   1530  C   TYR A  94      10.037   8.892   6.100  1.00 95.89           C  
ATOM   1531  CB  TYR A  94       9.621   8.893   3.632  1.00 95.89           C  
ATOM   1532  HB2 TYR A  94       9.327   7.850   3.756  1.00 95.89           H  
ATOM   1533  HB3 TYR A  94      10.694   8.916   3.439  1.00 95.89           H  
ATOM   1534  O   TYR A  94      11.240   9.074   6.296  1.00 95.89           O  
ATOM   1535  CG  TYR A  94       8.867   9.438   2.438  1.00 95.89           C  
ATOM   1536  CD1 TYR A  94       7.460   9.377   2.405  1.00 95.89           C  
ATOM   1537  HD1 TYR A  94       6.910   8.965   3.238  1.00 95.89           H  
ATOM   1538  CD2 TYR A  94       9.577   9.975   1.348  1.00 95.89           C  
ATOM   1539  HD2 TYR A  94      10.656  10.009   1.374  1.00 95.89           H  
ATOM   1540  CE1 TYR A  94       6.762   9.862   1.283  1.00 95.89           C  
ATOM   1541  HE1 TYR A  94       5.683   9.832   1.247  1.00 95.89           H  
ATOM   1542  CE2 TYR A  94       8.883  10.437   0.214  1.00 95.89           C  
ATOM   1543  HE2 TYR A  94       9.429  10.828  -0.632  1.00 95.89           H  
ATOM   1544  OH  TYR A  94       6.811  10.836  -0.909  1.00 95.89           O  
ATOM   1545  HH  TYR A  94       7.375  10.826  -1.686  1.00 95.89           H  
ATOM   1546  CZ  TYR A  94       7.473  10.381   0.185  1.00 95.89           C  
ATOM   1547  N   VAL A  95       9.288   8.058   6.813  1.00 96.53           N  
ATOM   1548  H   VAL A  95       8.304   7.993   6.596  1.00 96.53           H  
ATOM   1549  CA  VAL A  95       9.805   7.168   7.854  1.00 96.53           C  
ATOM   1550  HA  VAL A  95      10.893   7.135   7.788  1.00 96.53           H  
ATOM   1551  C   VAL A  95       9.305   5.748   7.635  1.00 96.53           C  
ATOM   1552  CB  VAL A  95       9.455   7.667   9.262  1.00 96.53           C  
ATOM   1553  HB  VAL A  95       9.913   6.985   9.978  1.00 96.53           H  
ATOM   1554  O   VAL A  95       8.231   5.544   7.068  1.00 96.53           O  
ATOM   1555  CG1 VAL A  95      10.039   9.058   9.515  1.00 96.53           C  
ATOM   1556 HG11 VAL A  95       9.519   9.807   8.919  1.00 96.53           H  
ATOM   1557 HG12 VAL A  95      11.097   9.066   9.254  1.00 96.53           H  
ATOM   1558 HG13 VAL A  95       9.930   9.290  10.575  1.00 96.53           H  
ATOM   1559  CG2 VAL A  95       7.955   7.689   9.557  1.00 96.53           C  
ATOM   1560 HG21 VAL A  95       7.564   6.672   9.538  1.00 96.53           H  
ATOM   1561 HG22 VAL A  95       7.433   8.303   8.822  1.00 96.53           H  
ATOM   1562 HG23 VAL A  95       7.789   8.096  10.554  1.00 96.53           H  
ATOM   1563  N   GLU A  96      10.077   4.770   8.089  1.00 96.15           N  
ATOM   1564  H   GLU A  96      10.882   5.007   8.651  1.00 96.15           H  
ATOM   1565  CA  GLU A  96       9.678   3.368   8.070  1.00 96.15           C  
ATOM   1566  HA  GLU A  96       9.031   3.184   7.212  1.00 96.15           H  
ATOM   1567  C   GLU A  96       8.889   3.062   9.340  1.00 96.15           C  
ATOM   1568  CB  GLU A  96      10.913   2.472   7.917  1.00 96.15           C  
ATOM   1569  HB2 GLU A  96      11.610   2.691   8.726  1.00 96.15           H  
ATOM   1570  HB3 GLU A  96      11.390   2.707   6.966  1.00 96.15           H  
ATOM   1571  O   GLU A  96       9.340   3.318  10.458  1.00 96.15           O  
ATOM   1572  CG  GLU A  96      10.569   0.974   7.923  1.00 96.15           C  
ATOM   1573  HG2 GLU A  96      10.085   0.721   8.867  1.00 96.15           H  
ATOM   1574  HG3 GLU A  96       9.860   0.777   7.119  1.00 96.15           H  
ATOM   1575  CD  GLU A  96      11.802   0.068   7.760  1.00 96.15           C  
ATOM   1576  OE1 GLU A  96      11.601  -1.149   7.552  1.00 96.15           O  
ATOM   1577  OE2 GLU A  96      12.946   0.547   7.926  1.00 96.15           O  
ATOM   1578  N   VAL A  97       7.703   2.494   9.171  1.00 95.28           N  
ATOM   1579  H   VAL A  97       7.371   2.316   8.233  1.00 95.28           H  
ATOM   1580  CA  VAL A  97       6.883   2.036  10.281  1.00 95.28           C  
ATOM   1581  HA  VAL A  97       7.243   2.516  11.191  1.00 95.28           H  
ATOM   1582  C   VAL A  97       7.057   0.535  10.437  1.00 95.28           C  
ATOM   1583  CB  VAL A  97       5.426   2.473  10.134  1.00 95.28           C  
ATOM   1584  HB  VAL A  97       5.020   2.082   9.201  1.00 95.28           H  
ATOM   1585  O   VAL A  97       6.681  -0.245   9.562  1.00 95.28           O  
ATOM   1586  CG1 VAL A  97       4.590   1.965  11.311  1.00 95.28           C  
ATOM   1587 HG11 VAL A  97       3.578   2.365  11.254  1.00 95.28           H  
ATOM   1588 HG12 VAL A  97       5.054   2.266  12.251  1.00 95.28           H  
ATOM   1589 HG13 VAL A  97       4.539   0.877  11.272  1.00 95.28           H  
ATOM   1590  CG2 VAL A  97       5.338   4.005  10.128  1.00 95.28           C  
ATOM   1591 HG21 VAL A  97       5.881   4.401   9.271  1.00 95.28           H  
ATOM   1592 HG22 VAL A  97       5.770   4.411  11.043  1.00 95.28           H  
ATOM   1593 HG23 VAL A  97       4.295   4.311  10.055  1.00 95.28           H  
ATOM   1594  N   THR A  98       7.629   0.143  11.573  1.00 91.03           N  
ATOM   1595  H   THR A  98       7.827   0.856  12.262  1.00 91.03           H  
ATOM   1596  CA  THR A  98       7.748  -1.253  12.000  1.00 91.03           C  
ATOM   1597  HA  THR A  98       7.681  -1.914  11.136  1.00 91.03           H  
ATOM   1598  C   THR A  98       6.576  -1.541  12.930  1.00 91.03           C  
ATOM   1599  CB  THR A  98       9.096  -1.512  12.688  1.00 91.03           C  
ATOM   1600  HB  THR A  98       9.118  -1.019  13.659  1.00 91.03           H  
ATOM   1601  O   THR A  98       6.611  -1.231  14.116  1.00 91.03           O  
ATOM   1602  CG2 THR A  98       9.355  -3.008  12.858  1.00 91.03           C  
ATOM   1603 HG21 THR A  98       8.586  -3.447  13.493  1.00 91.03           H  
ATOM   1604 HG22 THR A  98       9.346  -3.503  11.887  1.00 91.03           H  
ATOM   1605 HG23 THR A  98      10.326  -3.153  13.331  1.00 91.03           H  
ATOM   1606  OG1 THR A  98      10.150  -0.997  11.900  1.00 91.03           O  
ATOM   1607  HG1 THR A  98       9.757  -0.324  11.339  1.00 91.03           H  
ATOM   1608  N   SER A  99       5.485  -2.049  12.368  1.00 81.42           N  
ATOM   1609  H   SER A  99       5.548  -2.350  11.406  1.00 81.42           H  
ATOM   1610  CA  SER A  99       4.241  -2.270  13.112  1.00 81.42           C  
ATOM   1611  HA  SER A  99       4.276  -1.716  14.051  1.00 81.42           H  
ATOM   1612  C   SER A  99       4.037  -3.748  13.459  1.00 81.42           C  
ATOM   1613  CB  SER A  99       3.064  -1.711  12.317  1.00 81.42           C  
ATOM   1614  HB2 SER A  99       3.311  -0.737  11.894  1.00 81.42           H  
ATOM   1615  HB3 SER A  99       2.202  -1.594  12.974  1.00 81.42           H  
ATOM   1616  O   SER A  99       4.873  -4.598  13.171  1.00 81.42           O  
ATOM   1617  OG  SER A  99       2.741  -2.624  11.295  1.00 81.42           O  
ATOM   1618  HG  SER A  99       3.470  -2.671  10.672  1.00 81.42           H  
ATOM   1619  N   LYS A 100       2.876  -4.074  14.038  1.00 80.62           N  
ATOM   1620  H   LYS A 100       2.221  -3.328  14.221  1.00 80.62           H  
ATOM   1621  CA  LYS A 100       2.443  -5.465  14.245  1.00 80.62           C  
ATOM   1622  HA  LYS A 100       3.285  -6.039  14.632  1.00 80.62           H  
ATOM   1623  C   LYS A 100       2.033  -6.181  12.950  1.00 80.62           C  
ATOM   1624  CB  LYS A 100       1.293  -5.510  15.258  1.00 80.62           C  
ATOM   1625  HB2 LYS A 100       0.960  -6.542  15.363  1.00 80.62           H  
ATOM   1626  HB3 LYS A 100       0.458  -4.919  14.881  1.00 80.62           H  
ATOM   1627  O   LYS A 100       1.764  -7.380  12.991  1.00 80.62           O  
ATOM   1628  CG  LYS A 100       1.712  -4.992  16.639  1.00 80.62           C  
ATOM   1629  HG2 LYS A 100       1.984  -3.938  16.574  1.00 80.62           H  
ATOM   1630  HG3 LYS A 100       2.572  -5.561  16.992  1.00 80.62           H  
ATOM   1631  CD  LYS A 100       0.555  -5.151  17.629  1.00 80.62           C  
ATOM   1632  HD2 LYS A 100      -0.305  -4.589  17.265  1.00 80.62           H  
ATOM   1633  HD3 LYS A 100       0.289  -6.206  17.703  1.00 80.62           H  
ATOM   1634  CE  LYS A 100       0.978  -4.624  19.001  1.00 80.62           C  
ATOM   1635  HE2 LYS A 100       1.292  -3.586  18.891  1.00 80.62           H  
ATOM   1636  HE3 LYS A 100       1.842  -5.194  19.343  1.00 80.62           H  
ATOM   1637  NZ  LYS A 100      -0.131  -4.722  19.980  1.00 80.62           N  
ATOM   1638  HZ1 LYS A 100       0.161  -4.360  20.877  1.00 80.62           H  
ATOM   1639  HZ2 LYS A 100      -0.416  -5.685  20.094  1.00 80.62           H  
ATOM   1640  HZ3 LYS A 100      -0.924  -4.185  19.663  1.00 80.62           H  
ATOM   1641  N   PHE A 101       1.922  -5.466  11.831  1.00 81.85           N  
ATOM   1642  H   PHE A 101       2.202  -4.495  11.842  1.00 81.85           H  
ATOM   1643  CA  PHE A 101       1.645  -6.071  10.532  1.00 81.85           C  
ATOM   1644  HA  PHE A 101       0.842  -6.795  10.673  1.00 81.85           H  
ATOM   1645  C   PHE A 101       2.876  -6.836  10.023  1.00 81.85           C  
ATOM   1646  CB  PHE A 101       1.154  -5.000   9.543  1.00 81.85           C  
ATOM   1647  HB2 PHE A 101       1.929  -4.245   9.417  1.00 81.85           H  
ATOM   1648  HB3 PHE A 101       0.997  -5.446   8.561  1.00 81.85           H  
ATOM   1649  O   PHE A 101       4.002  -6.476  10.358  1.00 81.85           O  
ATOM   1650  CG  PHE A 101      -0.148  -4.348   9.974  1.00 81.85           C  
ATOM   1651  CD1 PHE A 101      -1.325  -5.112  10.075  1.00 81.85           C  
ATOM   1652  HD1 PHE A 101      -1.315  -6.162   9.820  1.00 81.85           H  
ATOM   1653  CD2 PHE A 101      -0.195  -2.978  10.283  1.00 81.85           C  
ATOM   1654  HD2 PHE A 101       0.681  -2.360  10.149  1.00 81.85           H  
ATOM   1655  CE1 PHE A 101      -2.521  -4.512  10.508  1.00 81.85           C  
ATOM   1656  HE1 PHE A 101      -3.421  -5.104  10.588  1.00 81.85           H  
ATOM   1657  CE2 PHE A 101      -1.378  -2.381  10.740  1.00 81.85           C  
ATOM   1658  HE2 PHE A 101      -1.398  -1.327  10.978  1.00 81.85           H  
ATOM   1659  CZ  PHE A 101      -2.545  -3.150  10.853  1.00 81.85           C  
ATOM   1660  HZ  PHE A 101      -3.458  -2.687  11.195  1.00 81.85           H  
ATOM   1661  N   PRO A 102       2.686  -7.883   9.201  1.00 82.85           N  
ATOM   1662  CA  PRO A 102       3.784  -8.730   8.726  1.00 82.85           C  
ATOM   1663  HA  PRO A 102       4.351  -9.108   9.577  1.00 82.85           H  
ATOM   1664  C   PRO A 102       4.769  -8.007   7.796  1.00 82.85           C  
ATOM   1665  CB  PRO A 102       3.096  -9.898   8.010  1.00 82.85           C  
ATOM   1666  HB2 PRO A 102       2.901 -10.695   8.728  1.00 82.85           H  
ATOM   1667  HB3 PRO A 102       3.684 -10.282   7.176  1.00 82.85           H  
ATOM   1668  O   PRO A 102       5.806  -8.571   7.457  1.00 82.85           O  
ATOM   1669  CG  PRO A 102       1.770  -9.303   7.540  1.00 82.85           C  
ATOM   1670  HG2 PRO A 102       1.926  -8.734   6.624  1.00 82.85           H  
ATOM   1671  HG3 PRO A 102       1.009 -10.070   7.394  1.00 82.85           H  
ATOM   1672  CD  PRO A 102       1.412  -8.359   8.680  1.00 82.85           C  
ATOM   1673  HD2 PRO A 102       0.886  -8.909   9.461  1.00 82.85           H  
ATOM   1674  HD3 PRO A 102       0.786  -7.552   8.301  1.00 82.85           H  
ATOM   1675  N   VAL A 103       4.443  -6.786   7.368  1.00 87.88           N  
ATOM   1676  H   VAL A 103       3.630  -6.339   7.766  1.00 87.88           H  
ATOM   1677  CA  VAL A 103       5.256  -5.974   6.466  1.00 87.88           C  
ATOM   1678  HA  VAL A 103       6.245  -6.425   6.388  1.00 87.88           H  
ATOM   1679  C   VAL A 103       5.450  -4.576   7.042  1.00 87.88           C  
ATOM   1680  CB  VAL A 103       4.668  -5.928   5.040  1.00 87.88           C  
ATOM   1681  HB  VAL A 103       5.304  -5.285   4.432  1.00 87.88           H  
ATOM   1682  O   VAL A 103       4.526  -3.975   7.602  1.00 87.88           O  
ATOM   1683  CG1 VAL A 103       4.660  -7.322   4.401  1.00 87.88           C  
ATOM   1684 HG11 VAL A 103       4.342  -7.245   3.361  1.00 87.88           H  
ATOM   1685 HG12 VAL A 103       3.977  -7.986   4.930  1.00 87.88           H  
ATOM   1686 HG13 VAL A 103       5.664  -7.745   4.428  1.00 87.88           H  
ATOM   1687  CG2 VAL A 103       3.240  -5.381   4.986  1.00 87.88           C  
ATOM   1688 HG21 VAL A 103       3.219  -4.364   5.378  1.00 87.88           H  
ATOM   1689 HG22 VAL A 103       2.902  -5.351   3.950  1.00 87.88           H  
ATOM   1690 HG23 VAL A 103       2.570  -6.021   5.560  1.00 87.88           H  
ATOM   1691  N   ASN A 104       6.663  -4.056   6.878  1.00 91.25           N  
ATOM   1692  H   ASN A 104       7.367  -4.607   6.408  1.00 91.25           H  
ATOM   1693  CA  ASN A 104       6.968  -2.660   7.158  1.00 91.25           C  
ATOM   1694  HA  ASN A 104       6.470  -2.367   8.082  1.00 91.25           H  
ATOM   1695  C   ASN A 104       6.423  -1.789   6.024  1.00 91.25           C  
ATOM   1696  CB  ASN A 104       8.481  -2.475   7.341  1.00 91.25           C  
ATOM   1697  HB2 ASN A 104       8.697  -1.419   7.503  1.00 91.25           H  
ATOM   1698  HB3 ASN A 104       9.002  -2.787   6.435  1.00 91.25           H  
ATOM   1699  O   ASN A 104       6.383  -2.210   4.867  1.00 91.25           O  
ATOM   1700  CG  ASN A 104       9.049  -3.241   8.521  1.00 91.25           C  
ATOM   1701  ND2 ASN A 104      10.349  -3.336   8.608  1.00 91.25           N  
ATOM   1702 HD21 ASN A 104      10.706  -3.782   9.440  1.00 91.25           H  
ATOM   1703 HD22 ASN A 104      10.904  -2.701   8.052  1.00 91.25           H  
ATOM   1704  OD1 ASN A 104       8.355  -3.746   9.387  1.00 91.25           O  
ATOM   1705  N   PHE A 105       6.025  -0.563   6.347  1.00 94.23           N  
ATOM   1706  H   PHE A 105       6.114  -0.257   7.305  1.00 94.23           H  
ATOM   1707  CA  PHE A 105       5.484   0.376   5.366  1.00 94.23           C  
ATOM   1708  HA  PHE A 105       5.801   0.071   4.368  1.00 94.23           H  
ATOM   1709  C   PHE A 105       6.022   1.783   5.577  1.00 94.23           C  
ATOM   1710  CB  PHE A 105       3.953   0.332   5.384  1.00 94.23           C  
ATOM   1711  HB2 PHE A 105       3.557   1.026   4.643  1.00 94.23           H  
ATOM   1712  HB3 PHE A 105       3.653  -0.671   5.080  1.00 94.23           H  
ATOM   1713  O   PHE A 105       6.574   2.112   6.627  1.00 94.23           O  
ATOM   1714  CG  PHE A 105       3.318   0.620   6.725  1.00 94.23           C  
ATOM   1715  CD1 PHE A 105       2.967  -0.449   7.568  1.00 94.23           C  
ATOM   1716  HD1 PHE A 105       3.174  -1.467   7.270  1.00 94.23           H  
ATOM   1717  CD2 PHE A 105       3.067   1.943   7.129  1.00 94.23           C  
ATOM   1718  HD2 PHE A 105       3.346   2.767   6.489  1.00 94.23           H  
ATOM   1719  CE1 PHE A 105       2.354  -0.192   8.802  1.00 94.23           C  
ATOM   1720  HE1 PHE A 105       2.096  -1.017   9.449  1.00 94.23           H  
ATOM   1721  CE2 PHE A 105       2.436   2.194   8.359  1.00 94.23           C  
ATOM   1722  HE2 PHE A 105       2.231   3.211   8.658  1.00 94.23           H  
ATOM   1723  CZ  PHE A 105       2.072   1.125   9.195  1.00 94.23           C  
ATOM   1724  HZ  PHE A 105       1.584   1.315  10.140  1.00 94.23           H  
ATOM   1725  N   LEU A 106       5.868   2.620   4.555  1.00 95.71           N  
ATOM   1726  H   LEU A 106       5.350   2.309   3.746  1.00 95.71           H  
ATOM   1727  CA  LEU A 106       6.344   3.994   4.572  1.00 95.71           C  
ATOM   1728  HA  LEU A 106       7.189   4.053   5.258  1.00 95.71           H  
ATOM   1729  C   LEU A 106       5.245   4.932   5.084  1.00 95.71           C  
ATOM   1730  CB  LEU A 106       6.833   4.348   3.160  1.00 95.71           C  
ATOM   1731  HB2 LEU A 106       7.313   3.477   2.714  1.00 95.71           H  
ATOM   1732  HB3 LEU A 106       5.963   4.582   2.547  1.00 95.71           H  
ATOM   1733  O   LEU A 106       4.088   4.828   4.676  1.00 95.71           O  
ATOM   1734  CG  LEU A 106       7.820   5.522   3.103  1.00 95.71           C  
ATOM   1735  HG  LEU A 106       7.445   6.360   3.690  1.00 95.71           H  
ATOM   1736  CD1 LEU A 106       9.188   5.080   3.631  1.00 95.71           C  
ATOM   1737 HD11 LEU A 106       9.142   4.887   4.703  1.00 95.71           H  
ATOM   1738 HD12 LEU A 106       9.947   5.841   3.450  1.00 95.71           H  
ATOM   1739 HD13 LEU A 106       9.508   4.170   3.123  1.00 95.71           H  
ATOM   1740  CD2 LEU A 106       7.983   5.967   1.647  1.00 95.71           C  
ATOM   1741 HD21 LEU A 106       7.029   6.330   1.265  1.00 95.71           H  
ATOM   1742 HD22 LEU A 106       8.321   5.124   1.044  1.00 95.71           H  
ATOM   1743 HD23 LEU A 106       8.719   6.768   1.583  1.00 95.71           H  
ATOM   1744  N   CYS A 107       5.616   5.862   5.955  1.00 96.55           N  
ATOM   1745  H   CYS A 107       6.572   5.854   6.281  1.00 96.55           H  
ATOM   1746  CA  CYS A 107       4.739   6.913   6.455  1.00 96.55           C  
ATOM   1747  HA  CYS A 107       3.727   6.756   6.083  1.00 96.55           H  
ATOM   1748  C   CYS A 107       5.236   8.280   5.981  1.00 96.55           C  
ATOM   1749  CB  CYS A 107       4.693   6.818   7.978  1.00 96.55           C  
ATOM   1750  HB2 CYS A 107       5.712   6.918   8.352  1.00 96.55           H  
ATOM   1751  HB3 CYS A 107       4.332   5.825   8.246  1.00 96.55           H  
ATOM   1752  O   CYS A 107       6.399   8.622   6.210  1.00 96.55           O  
ATOM   1753  SG  CYS A 107       3.658   8.042   8.814  1.00 96.55           S  
ATOM   1754  N   ASP A 108       4.369   9.063   5.340  1.00 96.45           N  
ATOM   1755  H   ASP A 108       3.425   8.723   5.224  1.00 96.45           H  
ATOM   1756  CA  ASP A 108       4.607  10.479   5.070  1.00 96.45           C  
ATOM   1757  HA  ASP A 108       5.678  10.619   4.925  1.00 96.45           H  
ATOM   1758  C   ASP A 108       4.185  11.308   6.292  1.00 96.45           C  
ATOM   1759  CB  ASP A 108       3.942  10.920   3.757  1.00 96.45           C  
ATOM   1760  HB2 ASP A 108       4.269  10.247   2.965  1.00 96.45           H  
ATOM   1761  HB3 ASP A 108       2.858  10.827   3.831  1.00 96.45           H  
ATOM   1762  O   ASP A 108       3.027  11.314   6.728  1.00 96.45           O  
ATOM   1763  CG  ASP A 108       4.277  12.362   3.354  1.00 96.45           C  
ATOM   1764  OD1 ASP A 108       4.466  13.235   4.232  1.00 96.45           O  
ATOM   1765  OD2 ASP A 108       4.384  12.632   2.137  1.00 96.45           O  
ATOM   1766  N   THR A 109       5.168  11.997   6.871  1.00 95.71           N  
ATOM   1767  H   THR A 109       6.074  11.971   6.425  1.00 95.71           H  
ATOM   1768  CA  THR A 109       5.023  12.750   8.124  1.00 95.71           C  
ATOM   1769  HA  THR A 109       4.126  12.396   8.633  1.00 95.71           H  
ATOM   1770  C   THR A 109       4.826  14.251   7.909  1.00 95.71           C  
ATOM   1771  CB  THR A 109       6.196  12.497   9.085  1.00 95.71           C  
ATOM   1772  HB  THR A 109       5.866  12.781  10.084  1.00 95.71           H  
ATOM   1773  O   THR A 109       4.797  15.012   8.879  1.00 95.71           O  
ATOM   1774  CG2 THR A 109       6.644  11.039   9.133  1.00 95.71           C  
ATOM   1775 HG21 THR A 109       7.329  10.894   9.968  1.00 95.71           H  
ATOM   1776 HG22 THR A 109       5.773  10.395   9.260  1.00 95.71           H  
ATOM   1777 HG23 THR A 109       7.147  10.764   8.206  1.00 95.71           H  
ATOM   1778  OG1 THR A 109       7.314  13.294   8.764  1.00 95.71           O  
ATOM   1779  HG1 THR A 109       7.927  12.794   8.221  1.00 95.71           H  
ATOM   1780  N   LYS A 110       4.744  14.701   6.650  1.00 93.07           N  
ATOM   1781  H   LYS A 110       4.712  14.019   5.906  1.00 93.07           H  
ATOM   1782  CA  LYS A 110       4.765  16.124   6.285  1.00 93.07           C  
ATOM   1783  HA  LYS A 110       4.707  16.737   7.185  1.00 93.07           H  
ATOM   1784  C   LYS A 110       3.549  16.542   5.487  1.00 93.07           C  
ATOM   1785  CB  LYS A 110       6.051  16.459   5.505  1.00 93.07           C  
ATOM   1786  HB2 LYS A 110       6.040  17.518   5.246  1.00 93.07           H  
ATOM   1787  HB3 LYS A 110       6.056  15.888   4.577  1.00 93.07           H  
ATOM   1788  O   LYS A 110       2.942  17.548   5.840  1.00 93.07           O  
ATOM   1789  CG  LYS A 110       7.344  16.146   6.268  1.00 93.07           C  
ATOM   1790  HG2 LYS A 110       7.346  15.087   6.522  1.00 93.07           H  
ATOM   1791  HG3 LYS A 110       8.197  16.352   5.622  1.00 93.07           H  
ATOM   1792  CD  LYS A 110       7.483  16.959   7.555  1.00 93.07           C  
ATOM   1793  HD2 LYS A 110       7.665  18.008   7.320  1.00 93.07           H  
ATOM   1794  HD3 LYS A 110       6.560  16.883   8.129  1.00 93.07           H  
ATOM   1795  CE  LYS A 110       8.624  16.394   8.395  1.00 93.07           C  
ATOM   1796  HE2 LYS A 110       9.564  16.873   8.122  1.00 93.07           H  
ATOM   1797  HE3 LYS A 110       8.715  15.328   8.186  1.00 93.07           H  
ATOM   1798  NZ  LYS A 110       8.304  16.565   9.825  1.00 93.07           N  
ATOM   1799  HZ1 LYS A 110       7.449  16.062  10.015  1.00 93.07           H  
ATOM   1800  HZ2 LYS A 110       9.003  16.137  10.415  1.00 93.07           H  
ATOM   1801  HZ3 LYS A 110       8.181  17.535  10.075  1.00 93.07           H  
ATOM   1802  N   THR A 111       3.219  15.786   4.447  1.00 90.25           N  
ATOM   1803  H   THR A 111       3.739  14.938   4.272  1.00 90.25           H  
ATOM   1804  CA  THR A 111       2.155  16.135   3.506  1.00 90.25           C  
ATOM   1805  HA  THR A 111       2.372  17.105   3.058  1.00 90.25           H  
ATOM   1806  C   THR A 111       0.834  16.242   4.247  1.00 90.25           C  
ATOM   1807  CB  THR A 111       2.072  15.094   2.383  1.00 90.25           C  
ATOM   1808  HB  THR A 111       1.832  14.120   2.808  1.00 90.25           H  
ATOM   1809  O   THR A 111       0.466  15.345   5.004  1.00 90.25           O  
ATOM   1810  CG2 THR A 111       1.021  15.450   1.335  1.00 90.25           C  
ATOM   1811 HG21 THR A 111       1.073  14.735   0.514  1.00 90.25           H  
ATOM   1812 HG22 THR A 111       0.023  15.400   1.771  1.00 90.25           H  
ATOM   1813 HG23 THR A 111       1.200  16.454   0.950  1.00 90.25           H  
ATOM   1814  OG1 THR A 111       3.331  15.007   1.735  1.00 90.25           O  
ATOM   1815  HG1 THR A 111       3.630  14.106   1.879  1.00 90.25           H  
ATOM   1816  N   ASP A 112       0.143  17.360   4.075  1.00 87.98           N  
ATOM   1817  H   ASP A 112       0.517  18.065   3.457  1.00 87.98           H  
ATOM   1818  CA  ASP A 112      -1.128  17.653   4.725  1.00 87.98           C  
ATOM   1819  HA  ASP A 112      -1.232  18.730   4.594  1.00 87.98           H  
ATOM   1820  C   ASP A 112      -1.150  17.361   6.251  1.00 87.98           C  
ATOM   1821  CB  ASP A 112      -2.292  17.048   3.932  1.00 87.98           C  
ATOM   1822  HB2 ASP A 112      -2.248  17.399   2.901  1.00 87.98           H  
ATOM   1823  HB3 ASP A 112      -2.204  15.962   3.928  1.00 87.98           H  
ATOM   1824  O   ASP A 112      -2.020  16.664   6.784  1.00 87.98           O  
ATOM   1825  CG  ASP A 112      -3.637  17.451   4.534  1.00 87.98           C  
ATOM   1826  OD1 ASP A 112      -3.750  18.587   5.050  1.00 87.98           O  
ATOM   1827  OD2 ASP A 112      -4.526  16.571   4.575  1.00 87.98           O  
ATOM   1828  N   GLY A 113      -0.116  17.794   6.977  1.00 89.04           N  
ATOM   1829  H   GLY A 113       0.616  18.295   6.493  1.00 89.04           H  
ATOM   1830  CA  GLY A 113       0.007  17.552   8.421  1.00 89.04           C  
ATOM   1831  HA2 GLY A 113       0.792  18.199   8.812  1.00 89.04           H  
ATOM   1832  HA3 GLY A 113      -0.931  17.821   8.908  1.00 89.04           H  
ATOM   1833  C   GLY A 113       0.356  16.108   8.812  1.00 89.04           C  
ATOM   1834  O   GLY A 113       0.255  15.762   9.989  1.00 89.04           O  
ATOM   1835  N   GLY A 114       0.761  15.277   7.850  1.00 93.50           N  
ATOM   1836  H   GLY A 114       0.701  15.602   6.895  1.00 93.50           H  
ATOM   1837  CA  GLY A 114       1.312  13.943   8.065  1.00 93.50           C  
ATOM   1838  HA2 GLY A 114       1.796  13.613   7.146  1.00 93.50           H  
ATOM   1839  HA3 GLY A 114       2.071  14.005   8.845  1.00 93.50           H  
ATOM   1840  C   GLY A 114       0.297  12.876   8.478  1.00 93.50           C  
ATOM   1841  O   GLY A 114      -0.922  13.078   8.457  1.00 93.50           O  
ATOM   1842  N   GLY A 115       0.838  11.718   8.866  1.00 95.05           N  
ATOM   1843  H   GLY A 115       1.837  11.610   8.761  1.00 95.05           H  
ATOM   1844  CA  GLY A 115       0.073  10.534   9.270  1.00 95.05           C  
ATOM   1845  HA2 GLY A 115       0.707   9.904   9.894  1.00 95.05           H  
ATOM   1846  HA3 GLY A 115      -0.801  10.829   9.851  1.00 95.05           H  
ATOM   1847  C   GLY A 115      -0.410   9.689   8.096  1.00 95.05           C  
ATOM   1848  O   GLY A 115      -1.335   8.899   8.252  1.00 95.05           O  
ATOM   1849  N   TRP A 116       0.191   9.865   6.922  1.00 95.77           N  
ATOM   1850  H   TRP A 116       0.984  10.489   6.869  1.00 95.77           H  
ATOM   1851  CA  TRP A 116      -0.198   9.174   5.703  1.00 95.77           C  
ATOM   1852  HA  TRP A 116      -1.257   8.915   5.730  1.00 95.77           H  
ATOM   1853  C   TRP A 116       0.600   7.894   5.504  1.00 95.77           C  
ATOM   1854  CB  TRP A 116       0.023  10.115   4.535  1.00 95.77           C  
ATOM   1855  HB2 TRP A 116       1.039  10.503   4.611  1.00 95.77           H  
ATOM   1856  HB3 TRP A 116      -0.054   9.540   3.612  1.00 95.77           H  
ATOM   1857  O   TRP A 116       1.820   7.929   5.366  1.00 95.77           O  
ATOM   1858  CG  TRP A 116      -0.899  11.275   4.439  1.00 95.77           C  
ATOM   1859  CD1 TRP A 116      -0.576  12.544   4.753  1.00 95.77           C  
ATOM   1860  HD1 TRP A 116       0.391  12.867   5.109  1.00 95.77           H  
ATOM   1861  CD2 TRP A 116      -2.273  11.309   3.959  1.00 95.77           C  
ATOM   1862  CE2 TRP A 116      -2.731  12.659   4.020  1.00 95.77           C  
ATOM   1863  CE3 TRP A 116      -3.172  10.337   3.473  1.00 95.77           C  
ATOM   1864  HE3 TRP A 116      -2.855   9.308   3.404  1.00 95.77           H  
ATOM   1865  NE1 TRP A 116      -1.648  13.366   4.494  1.00 95.77           N  
ATOM   1866  HE1 TRP A 116      -1.594  14.370   4.594  1.00 95.77           H  
ATOM   1867  CH2 TRP A 116      -4.911  12.029   3.191  1.00 95.77           C  
ATOM   1868  HH2 TRP A 116      -5.921  12.286   2.909  1.00 95.77           H  
ATOM   1869  CZ2 TRP A 116      -4.028  13.025   3.638  1.00 95.77           C  
ATOM   1870  HZ2 TRP A 116      -4.347  14.055   3.694  1.00 95.77           H  
ATOM   1871  CZ3 TRP A 116      -4.478  10.694   3.089  1.00 95.77           C  
ATOM   1872  HZ3 TRP A 116      -5.161   9.939   2.730  1.00 95.77           H  
ATOM   1873  N   ILE A 117      -0.087   6.762   5.420  1.00 95.98           N  
ATOM   1874  H   ILE A 117      -1.093   6.804   5.498  1.00 95.98           H  
ATOM   1875  CA  ILE A 117       0.499   5.487   5.015  1.00 95.98           C  
ATOM   1876  HA  ILE A 117       1.498   5.394   5.442  1.00 95.98           H  
ATOM   1877  C   ILE A 117       0.614   5.487   3.493  1.00 95.98           C  
ATOM   1878  CB  ILE A 117      -0.362   4.310   5.520  1.00 95.98           C  
ATOM   1879  HB  ILE A 117      -1.365   4.410   5.105  1.00 95.98           H  
ATOM   1880  O   ILE A 117      -0.396   5.557   2.796  1.00 95.98           O  
ATOM   1881  CG1 ILE A 117      -0.474   4.350   7.062  1.00 95.98           C  
ATOM   1882 HG12 ILE A 117      -0.868   5.318   7.372  1.00 95.98           H  
ATOM   1883 HG13 ILE A 117       0.519   4.240   7.499  1.00 95.98           H  
ATOM   1884  CG2 ILE A 117       0.222   2.975   5.017  1.00 95.98           C  
ATOM   1885 HG21 ILE A 117      -0.362   2.132   5.387  1.00 95.98           H  
ATOM   1886 HG22 ILE A 117       1.257   2.870   5.341  1.00 95.98           H  
ATOM   1887 HG23 ILE A 117       0.189   2.931   3.928  1.00 95.98           H  
ATOM   1888  CD1 ILE A 117      -1.407   3.289   7.656  1.00 95.98           C  
ATOM   1889 HD11 ILE A 117      -2.379   3.331   7.165  1.00 95.98           H  
ATOM   1890 HD12 ILE A 117      -0.979   2.294   7.540  1.00 95.98           H  
ATOM   1891 HD13 ILE A 117      -1.540   3.484   8.721  1.00 95.98           H  
ATOM   1892  N   VAL A 118       1.831   5.377   2.967  1.00 95.55           N  
ATOM   1893  H   VAL A 118       2.618   5.279   3.592  1.00 95.55           H  
ATOM   1894  CA  VAL A 118       2.061   5.220   1.528  1.00 95.55           C  
ATOM   1895  HA  VAL A 118       1.331   5.814   0.977  1.00 95.55           H  
ATOM   1896  C   VAL A 118       1.868   3.748   1.184  1.00 95.55           C  
ATOM   1897  CB  VAL A 118       3.464   5.696   1.117  1.00 95.55           C  
ATOM   1898  HB  VAL A 118       4.200   5.013   1.543  1.00 95.55           H  
ATOM   1899  O   VAL A 118       2.646   2.901   1.627  1.00 95.55           O  
ATOM   1900  CG1 VAL A 118       3.628   5.679  -0.408  1.00 95.55           C  
ATOM   1901 HG11 VAL A 118       3.508   4.666  -0.791  1.00 95.55           H  
ATOM   1902 HG12 VAL A 118       4.622   6.033  -0.681  1.00 95.55           H  
ATOM   1903 HG13 VAL A 118       2.880   6.321  -0.873  1.00 95.55           H  
ATOM   1904  CG2 VAL A 118       3.786   7.110   1.615  1.00 95.55           C  
ATOM   1905 HG21 VAL A 118       4.796   7.388   1.312  1.00 95.55           H  
ATOM   1906 HG22 VAL A 118       3.729   7.158   2.703  1.00 95.55           H  
ATOM   1907 HG23 VAL A 118       3.080   7.818   1.182  1.00 95.55           H  
ATOM   1908  N   PHE A 119       0.835   3.432   0.404  1.00 93.46           N  
ATOM   1909  H   PHE A 119       0.246   4.174   0.053  1.00 93.46           H  
ATOM   1910  CA  PHE A 119       0.551   2.050   0.004  1.00 93.46           C  
ATOM   1911  HA  PHE A 119       1.135   1.386   0.641  1.00 93.46           H  
ATOM   1912  C   PHE A 119       0.974   1.743  -1.435  1.00 93.46           C  
ATOM   1913  CB  PHE A 119      -0.916   1.710   0.266  1.00 93.46           C  
ATOM   1914  HB2 PHE A 119      -1.175   2.008   1.282  1.00 93.46           H  
ATOM   1915  HB3 PHE A 119      -1.036   0.628   0.212  1.00 93.46           H  
ATOM   1916  O   PHE A 119       1.068   0.577  -1.816  1.00 93.46           O  
ATOM   1917  CG  PHE A 119      -1.889   2.336  -0.704  1.00 93.46           C  
ATOM   1918  CD1 PHE A 119      -2.433   3.601  -0.431  1.00 93.46           C  
ATOM   1919  HD1 PHE A 119      -2.126   4.150   0.447  1.00 93.46           H  
ATOM   1920  CD2 PHE A 119      -2.266   1.644  -1.871  1.00 93.46           C  
ATOM   1921  HD2 PHE A 119      -1.833   0.681  -2.099  1.00 93.46           H  
ATOM   1922  CE1 PHE A 119      -3.392   4.149  -1.298  1.00 93.46           C  
ATOM   1923  HE1 PHE A 119      -3.804   5.127  -1.099  1.00 93.46           H  
ATOM   1924  CE2 PHE A 119      -3.234   2.190  -2.729  1.00 93.46           C  
ATOM   1925  HE2 PHE A 119      -3.540   1.649  -3.613  1.00 93.46           H  
ATOM   1926  CZ  PHE A 119      -3.820   3.428  -2.425  1.00 93.46           C  
ATOM   1927  HZ  PHE A 119      -4.575   3.843  -3.076  1.00 93.46           H  
ATOM   1928  N   GLN A 120       1.257   2.774  -2.225  1.00 93.10           N  
ATOM   1929  H   GLN A 120       1.114   3.711  -1.875  1.00 93.10           H  
ATOM   1930  CA  GLN A 120       1.799   2.639  -3.566  1.00 93.10           C  
ATOM   1931  HA  GLN A 120       2.350   1.701  -3.630  1.00 93.10           H  
ATOM   1932  C   GLN A 120       2.763   3.792  -3.843  1.00 93.10           C  
ATOM   1933  CB  GLN A 120       0.626   2.591  -4.554  1.00 93.10           C  
ATOM   1934  HB2 GLN A 120       0.110   3.550  -4.535  1.00 93.10           H  
ATOM   1935  HB3 GLN A 120      -0.073   1.822  -4.224  1.00 93.10           H  
ATOM   1936  O   GLN A 120       2.481   4.944  -3.503  1.00 93.10           O  
ATOM   1937  CG  GLN A 120       1.028   2.272  -5.993  1.00 93.10           C  
ATOM   1938  HG2 GLN A 120       1.695   1.410  -5.986  1.00 93.10           H  
ATOM   1939  HG3 GLN A 120       0.138   2.022  -6.570  1.00 93.10           H  
ATOM   1940  CD  GLN A 120       1.702   3.427  -6.701  1.00 93.10           C  
ATOM   1941  NE2 GLN A 120       2.682   3.122  -7.502  1.00 93.10           N  
ATOM   1942 HE21 GLN A 120       2.978   2.165  -7.627  1.00 93.10           H  
ATOM   1943 HE22 GLN A 120       3.160   3.918  -7.899  1.00 93.10           H  
ATOM   1944  OE1 GLN A 120       1.424   4.597  -6.518  1.00 93.10           O  
ATOM   1945  N   ARG A 121       3.891   3.480  -4.487  1.00 91.03           N  
ATOM   1946  H   ARG A 121       4.067   2.506  -4.688  1.00 91.03           H  
ATOM   1947  CA  ARG A 121       4.867   4.473  -4.940  1.00 91.03           C  
ATOM   1948  HA  ARG A 121       4.368   5.439  -5.009  1.00 91.03           H  
ATOM   1949  C   ARG A 121       5.403   4.131  -6.329  1.00 91.03           C  
ATOM   1950  CB  ARG A 121       5.975   4.556  -3.879  1.00 91.03           C  
ATOM   1951  HB2 ARG A 121       6.417   3.570  -3.741  1.00 91.03           H  
ATOM   1952  HB3 ARG A 121       5.517   4.860  -2.937  1.00 91.03           H  
ATOM   1953  O   ARG A 121       5.917   3.034  -6.525  1.00 91.03           O  
ATOM   1954  CG  ARG A 121       7.093   5.536  -4.241  1.00 91.03           C  
ATOM   1955  HG2 ARG A 121       7.755   5.081  -4.978  1.00 91.03           H  
ATOM   1956  HG3 ARG A 121       6.664   6.433  -4.688  1.00 91.03           H  
ATOM   1957  CD  ARG A 121       7.898   5.922  -3.001  1.00 91.03           C  
ATOM   1958  HD2 ARG A 121       7.217   6.198  -2.195  1.00 91.03           H  
ATOM   1959  HD3 ARG A 121       8.474   5.048  -2.697  1.00 91.03           H  
ATOM   1960  NE  ARG A 121       8.791   7.056  -3.290  1.00 91.03           N  
ATOM   1961  HE  ARG A 121       8.533   7.626  -4.084  1.00 91.03           H  
ATOM   1962  NH1 ARG A 121      10.244   6.700  -1.555  1.00 91.03           N  
ATOM   1963 HH11 ARG A 121       9.661   5.929  -1.261  1.00 91.03           H  
ATOM   1964 HH12 ARG A 121      11.168   6.764  -1.151  1.00 91.03           H  
ATOM   1965  NH2 ARG A 121      10.727   8.231  -3.124  1.00 91.03           N  
ATOM   1966 HH21 ARG A 121      11.655   8.306  -2.732  1.00 91.03           H  
ATOM   1967 HH22 ARG A 121      10.545   8.598  -4.047  1.00 91.03           H  
ATOM   1968  CZ  ARG A 121       9.911   7.329  -2.651  1.00 91.03           C  
ATOM   1969  N   ARG A 122       5.292   5.077  -7.270  1.00 87.61           N  
ATOM   1970  H   ARG A 122       4.737   5.888  -7.039  1.00 87.61           H  
ATOM   1971  CA  ARG A 122       6.061   5.150  -8.525  1.00 87.61           C  
ATOM   1972  HA  ARG A 122       6.710   4.279  -8.618  1.00 87.61           H  
ATOM   1973  C   ARG A 122       6.946   6.388  -8.492  1.00 87.61           C  
ATOM   1974  CB  ARG A 122       5.178   5.249  -9.785  1.00 87.61           C  
ATOM   1975  HB2 ARG A 122       5.846   5.294 -10.645  1.00 87.61           H  
ATOM   1976  HB3 ARG A 122       4.631   6.192  -9.762  1.00 87.61           H  
ATOM   1977  O   ARG A 122       6.443   7.506  -8.370  1.00 87.61           O  
ATOM   1978  CG  ARG A 122       4.159   4.147 -10.062  1.00 87.61           C  
ATOM   1979  HG2 ARG A 122       3.273   4.342  -9.458  1.00 87.61           H  
ATOM   1980  HG3 ARG A 122       3.812   4.276 -11.087  1.00 87.61           H  
ATOM   1981  CD  ARG A 122       4.691   2.712  -9.888  1.00 87.61           C  
ATOM   1982  HD2 ARG A 122       3.846   2.024  -9.855  1.00 87.61           H  
ATOM   1983  HD3 ARG A 122       5.234   2.615  -8.947  1.00 87.61           H  
ATOM   1984  NE  ARG A 122       5.569   2.341 -11.008  1.00 87.61           N  
ATOM   1985  HE  ARG A 122       6.565   2.359 -10.840  1.00 87.61           H  
ATOM   1986  NH1 ARG A 122       3.886   1.989 -12.549  1.00 87.61           N  
ATOM   1987 HH11 ARG A 122       3.185   2.164 -11.843  1.00 87.61           H  
ATOM   1988 HH12 ARG A 122       3.612   1.855 -13.512  1.00 87.61           H  
ATOM   1989  NH2 ARG A 122       6.009   1.831 -13.186  1.00 87.61           N  
ATOM   1990 HH21 ARG A 122       5.699   1.646 -14.129  1.00 87.61           H  
ATOM   1991 HH22 ARG A 122       6.996   1.775 -12.978  1.00 87.61           H  
ATOM   1992  CZ  ARG A 122       5.153   2.050 -12.233  1.00 87.61           C  
ATOM   1993  N   PHE A 123       8.248   6.203  -8.608  1.00 85.48           N  
ATOM   1994  H   PHE A 123       8.585   5.251  -8.619  1.00 85.48           H  
ATOM   1995  CA  PHE A 123       9.228   7.277  -8.714  1.00 85.48           C  
ATOM   1996  HA  PHE A 123       8.792   8.126  -9.242  1.00 85.48           H  
ATOM   1997  C   PHE A 123      10.456   6.837  -9.515  1.00 85.48           C  
ATOM   1998  CB  PHE A 123       9.637   7.718  -7.300  1.00 85.48           C  
ATOM   1999  HB2 PHE A 123      10.036   6.860  -6.758  1.00 85.48           H  
ATOM   2000  HB3 PHE A 123       8.751   8.063  -6.766  1.00 85.48           H  
ATOM   2001  O   PHE A 123      10.903   7.566 -10.392  1.00 85.48           O  
ATOM   2002  CG  PHE A 123      10.663   8.833  -7.299  1.00 85.48           C  
ATOM   2003  CD1 PHE A 123      12.026   8.546  -7.114  1.00 85.48           C  
ATOM   2004  HD1 PHE A 123      12.340   7.523  -6.969  1.00 85.48           H  
ATOM   2005  CD2 PHE A 123      10.264  10.155  -7.554  1.00 85.48           C  
ATOM   2006  HD2 PHE A 123       9.219  10.375  -7.719  1.00 85.48           H  
ATOM   2007  CE1 PHE A 123      12.985   9.572  -7.186  1.00 85.48           C  
ATOM   2008  HE1 PHE A 123      14.034   9.337  -7.083  1.00 85.48           H  
ATOM   2009  CE2 PHE A 123      11.219  11.182  -7.640  1.00 85.48           C  
ATOM   2010  HE2 PHE A 123      10.906  12.187  -7.882  1.00 85.48           H  
ATOM   2011  CZ  PHE A 123      12.582  10.891  -7.455  1.00 85.48           C  
ATOM   2012  HZ  PHE A 123      13.320  11.673  -7.554  1.00 85.48           H  
ATOM   2013  N   TYR A 124      10.999   5.654  -9.223  1.00 84.63           N  
ATOM   2014  H   TYR A 124      10.540   5.049  -8.557  1.00 84.63           H  
ATOM   2015  CA  TYR A 124      12.225   5.168  -9.858  1.00 84.63           C  
ATOM   2016  HA  TYR A 124      12.838   6.022 -10.146  1.00 84.63           H  
ATOM   2017  C   TYR A 124      11.976   4.377 -11.139  1.00 84.63           C  
ATOM   2018  CB  TYR A 124      13.025   4.334  -8.861  1.00 84.63           C  
ATOM   2019  HB2 TYR A 124      13.881   3.900  -9.378  1.00 84.63           H  
ATOM   2020  HB3 TYR A 124      12.404   3.509  -8.512  1.00 84.63           H  
ATOM   2021  O   TYR A 124      12.910   4.222 -11.920  1.00 84.63           O  
ATOM   2022  CG  TYR A 124      13.543   5.126  -7.679  1.00 84.63           C  
ATOM   2023  CD1 TYR A 124      14.616   6.022  -7.842  1.00 84.63           C  
ATOM   2024  HD1 TYR A 124      15.042   6.162  -8.824  1.00 84.63           H  
ATOM   2025  CD2 TYR A 124      12.947   4.966  -6.419  1.00 84.63           C  
ATOM   2026  HD2 TYR A 124      12.107   4.293  -6.327  1.00 84.63           H  
ATOM   2027  CE1 TYR A 124      15.122   6.727  -6.732  1.00 84.63           C  
ATOM   2028  HE1 TYR A 124      15.942   7.418  -6.864  1.00 84.63           H  
ATOM   2029  CE2 TYR A 124      13.451   5.658  -5.301  1.00 84.63           C  
ATOM   2030  HE2 TYR A 124      13.021   5.498  -4.324  1.00 84.63           H  
ATOM   2031  OH  TYR A 124      15.001   7.246  -4.392  1.00 84.63           O  
ATOM   2032  HH  TYR A 124      15.764   7.777  -4.632  1.00 84.63           H  
ATOM   2033  CZ  TYR A 124      14.538   6.542  -5.459  1.00 84.63           C  
ATOM   2034  N   ARG A 125      10.738   3.910 -11.360  1.00 80.16           N  
ATOM   2035  H   ARG A 125      10.064   3.993 -10.612  1.00 80.16           H  
ATOM   2036  CA  ARG A 125      10.318   3.131 -12.534  1.00 80.16           C  
ATOM   2037  HA  ARG A 125       9.283   2.835 -12.366  1.00 80.16           H  
ATOM   2038  C   ARG A 125      11.070   1.799 -12.690  1.00 80.16           C  
ATOM   2039  CB  ARG A 125      10.352   4.005 -13.809  1.00 80.16           C  
ATOM   2040  HB2 ARG A 125      10.005   3.407 -14.651  1.00 80.16           H  
ATOM   2041  HB3 ARG A 125      11.382   4.293 -14.019  1.00 80.16           H  
ATOM   2042  O   ARG A 125      11.146   1.267 -13.786  1.00 80.16           O  
ATOM   2043  CG  ARG A 125       9.479   5.271 -13.738  1.00 80.16           C  
ATOM   2044  HG2 ARG A 125       9.749   5.877 -12.873  1.00 80.16           H  
ATOM   2045  HG3 ARG A 125       8.435   4.970 -13.651  1.00 80.16           H  
ATOM   2046  CD  ARG A 125       9.667   6.115 -15.010  1.00 80.16           C  
ATOM   2047  HD2 ARG A 125      10.638   6.607 -14.970  1.00 80.16           H  
ATOM   2048  HD3 ARG A 125       9.670   5.441 -15.866  1.00 80.16           H  
ATOM   2049  NE  ARG A 125       8.597   7.128 -15.168  1.00 80.16           N  
ATOM   2050  HE  ARG A 125       8.320   7.653 -14.351  1.00 80.16           H  
ATOM   2051  NH1 ARG A 125       8.089   6.752 -17.400  1.00 80.16           N  
ATOM   2052 HH11 ARG A 125       7.426   6.875 -18.152  1.00 80.16           H  
ATOM   2053 HH12 ARG A 125       8.894   6.163 -17.558  1.00 80.16           H  
ATOM   2054  NH2 ARG A 125       6.778   8.031 -16.204  1.00 80.16           N  
ATOM   2055 HH21 ARG A 125       6.095   7.948 -16.943  1.00 80.16           H  
ATOM   2056 HH22 ARG A 125       6.445   8.455 -15.349  1.00 80.16           H  
ATOM   2057  CZ  ARG A 125       7.848   7.307 -16.249  1.00 80.16           C  
ATOM   2058  N   ASP A 126      11.581   1.235 -11.595  1.00 81.32           N  
ATOM   2059  H   ASP A 126      11.463   1.710 -10.712  1.00 81.32           H  
ATOM   2060  CA  ASP A 126      12.424   0.026 -11.590  1.00 81.32           C  
ATOM   2061  HA  ASP A 126      12.671  -0.227 -12.621  1.00 81.32           H  
ATOM   2062  C   ASP A 126      11.741  -1.231 -11.018  1.00 81.32           C  
ATOM   2063  CB  ASP A 126      13.756   0.334 -10.890  1.00 81.32           C  
ATOM   2064  HB2 ASP A 126      14.386  -0.555 -10.910  1.00 81.32           H  
ATOM   2065  HB3 ASP A 126      14.269   1.106 -11.464  1.00 81.32           H  
ATOM   2066  O   ASP A 126      12.350  -2.301 -10.953  1.00 81.32           O  
ATOM   2067  CG  ASP A 126      13.632   0.816  -9.443  1.00 81.32           C  
ATOM   2068  OD1 ASP A 126      12.533   0.747  -8.843  1.00 81.32           O  
ATOM   2069  OD2 ASP A 126      14.652   1.339  -8.930  1.00 81.32           O  
ATOM   2070  N   THR A 127      10.464  -1.127 -10.648  1.00 83.69           N  
ATOM   2071  H   THR A 127      10.036  -0.215 -10.719  1.00 83.69           H  
ATOM   2072  CA  THR A 127       9.632  -2.262 -10.231  1.00 83.69           C  
ATOM   2073  HA  THR A 127      10.262  -3.144 -10.113  1.00 83.69           H  
ATOM   2074  C   THR A 127       8.588  -2.555 -11.300  1.00 83.69           C  
ATOM   2075  CB  THR A 127       8.969  -1.998  -8.870  1.00 83.69           C  
ATOM   2076  HB  THR A 127       8.396  -1.072  -8.930  1.00 83.69           H  
ATOM   2077  O   THR A 127       7.852  -1.660 -11.714  1.00 83.69           O  
ATOM   2078  CG2 THR A 127       8.039  -3.116  -8.402  1.00 83.69           C  
ATOM   2079 HG21 THR A 127       8.572  -4.067  -8.394  1.00 83.69           H  
ATOM   2080 HG22 THR A 127       7.680  -2.892  -7.397  1.00 83.69           H  
ATOM   2081 HG23 THR A 127       7.175  -3.184  -9.063  1.00 83.69           H  
ATOM   2082  OG1 THR A 127       9.947  -1.885  -7.865  1.00 83.69           O  
ATOM   2083  HG1 THR A 127       9.547  -1.453  -7.106  1.00 83.69           H  
ATOM   2084  N   ASP A 128       8.481  -3.822 -11.704  1.00 81.45           N  
ATOM   2085  H   ASP A 128       9.191  -4.480 -11.414  1.00 81.45           H  
ATOM   2086  CA  ASP A 128       7.397  -4.299 -12.566  1.00 81.45           C  
ATOM   2087  HA  ASP A 128       7.300  -3.619 -13.413  1.00 81.45           H  
ATOM   2088  C   ASP A 128       6.063  -4.328 -11.803  1.00 81.45           C  
ATOM   2089  CB  ASP A 128       7.747  -5.688 -13.118  1.00 81.45           C  
ATOM   2090  HB2 ASP A 128       8.707  -5.647 -13.632  1.00 81.45           H  
ATOM   2091  HB3 ASP A 128       7.853  -6.384 -12.285  1.00 81.45           H  
ATOM   2092  O   ASP A 128       5.976  -4.940 -10.733  1.00 81.45           O  
ATOM   2093  CG  ASP A 128       6.696  -6.232 -14.086  1.00 81.45           C  
ATOM   2094  OD1 ASP A 128       5.859  -5.427 -14.552  1.00 81.45           O  
ATOM   2095  OD2 ASP A 128       6.729  -7.458 -14.307  1.00 81.45           O  
ATOM   2096  N   PHE A 129       5.038  -3.683 -12.361  1.00 83.58           N  
ATOM   2097  H   PHE A 129       5.194  -3.313 -13.288  1.00 83.58           H  
ATOM   2098  CA  PHE A 129       3.666  -3.677 -11.843  1.00 83.58           C  
ATOM   2099  HA  PHE A 129       3.669  -4.078 -10.830  1.00 83.58           H  
ATOM   2100  C   PHE A 129       2.733  -4.605 -12.635  1.00 83.58           C  
ATOM   2101  CB  PHE A 129       3.123  -2.236 -11.758  1.00 83.58           C  
ATOM   2102  HB2 PHE A 129       2.033  -2.268 -11.766  1.00 83.58           H  
ATOM   2103  HB3 PHE A 129       3.430  -1.679 -12.643  1.00 83.58           H  
ATOM   2104  O   PHE A 129       1.587  -4.779 -12.237  1.00 83.58           O  
ATOM   2105  CG  PHE A 129       3.555  -1.483 -10.511  1.00 83.58           C  
ATOM   2106  CD1 PHE A 129       2.640  -1.201  -9.477  1.00 83.58           C  
ATOM   2107  HD1 PHE A 129       1.610  -1.513  -9.573  1.00 83.58           H  
ATOM   2108  CD2 PHE A 129       4.893  -1.093 -10.366  1.00 83.58           C  
ATOM   2109  HD2 PHE A 129       5.592  -1.295 -11.164  1.00 83.58           H  
ATOM   2110  CE1 PHE A 129       3.070  -0.549  -8.305  1.00 83.58           C  
ATOM   2111  HE1 PHE A 129       2.372  -0.370  -7.501  1.00 83.58           H  
ATOM   2112  CE2 PHE A 129       5.328  -0.462  -9.192  1.00 83.58           C  
ATOM   2113  HE2 PHE A 129       6.371  -0.197  -9.099  1.00 83.58           H  
ATOM   2114  CZ  PHE A 129       4.420  -0.182  -8.159  1.00 83.58           C  
ATOM   2115  HZ  PHE A 129       4.766   0.300  -7.257  1.00 83.58           H  
ATOM   2116  N   ASN A 130       3.189  -5.259 -13.706  1.00 81.43           N  
ATOM   2117  H   ASN A 130       4.155  -5.161 -13.986  1.00 81.43           H  
ATOM   2118  CA  ASN A 130       2.409  -6.279 -14.401  1.00 81.43           C  
ATOM   2119  HA  ASN A 130       1.371  -5.952 -14.447  1.00 81.43           H  
ATOM   2120  C   ASN A 130       2.436  -7.605 -13.622  1.00 81.43           C  
ATOM   2121  CB  ASN A 130       2.913  -6.413 -15.840  1.00 81.43           C  
ATOM   2122  HB2 ASN A 130       3.926  -6.816 -15.831  1.00 81.43           H  
ATOM   2123  HB3 ASN A 130       2.934  -5.435 -16.320  1.00 81.43           H  
ATOM   2124  O   ASN A 130       3.123  -8.564 -13.973  1.00 81.43           O  
ATOM   2125  CG  ASN A 130       2.016  -7.325 -16.654  1.00 81.43           C  
ATOM   2126  ND2 ASN A 130       2.511  -7.824 -17.760  1.00 81.43           N  
ATOM   2127 HD21 ASN A 130       3.471  -7.619 -18.000  1.00 81.43           H  
ATOM   2128 HD22 ASN A 130       1.903  -8.423 -18.299  1.00 81.43           H  
ATOM   2129  OD1 ASN A 130       0.863  -7.582 -16.340  1.00 81.43           O  
ATOM   2130  N   ARG A 131       1.716  -7.628 -12.498  1.00 82.90           N  
ATOM   2131  H   ARG A 131       1.201  -6.788 -12.277  1.00 82.90           H  
ATOM   2132  CA  ARG A 131       1.771  -8.700 -11.500  1.00 82.90           C  
ATOM   2133  HA  ARG A 131       2.541  -9.414 -11.790  1.00 82.90           H  
ATOM   2134  C   ARG A 131       0.486  -9.504 -11.431  1.00 82.90           C  
ATOM   2135  CB  ARG A 131       2.144  -8.112 -10.133  1.00 82.90           C  
ATOM   2136  HB2 ARG A 131       1.376  -7.407  -9.814  1.00 82.90           H  
ATOM   2137  HB3 ARG A 131       2.181  -8.920  -9.402  1.00 82.90           H  
ATOM   2138  O   ARG A 131      -0.600  -9.027 -11.752  1.00 82.90           O  
ATOM   2139  CG  ARG A 131       3.497  -7.398 -10.110  1.00 82.90           C  
ATOM   2140  HG2 ARG A 131       3.469  -6.509 -10.740  1.00 82.90           H  
ATOM   2141  HG3 ARG A 131       3.702  -7.087  -9.085  1.00 82.90           H  
ATOM   2142  CD  ARG A 131       4.624  -8.315 -10.568  1.00 82.90           C  
ATOM   2143  HD2 ARG A 131       4.541  -8.494 -11.640  1.00 82.90           H  
ATOM   2144  HD3 ARG A 131       4.531  -9.266 -10.044  1.00 82.90           H  
ATOM   2145  NE  ARG A 131       5.919  -7.697 -10.292  1.00 82.90           N  
ATOM   2146  HE  ARG A 131       5.953  -6.691 -10.384  1.00 82.90           H  
ATOM   2147  NH1 ARG A 131       7.119  -9.628  -9.978  1.00 82.90           N  
ATOM   2148 HH11 ARG A 131       6.262 -10.145  -9.844  1.00 82.90           H  
ATOM   2149 HH12 ARG A 131       7.999 -10.112  -9.870  1.00 82.90           H  
ATOM   2150  NH2 ARG A 131       8.152  -7.633 -10.045  1.00 82.90           N  
ATOM   2151 HH21 ARG A 131       9.047  -8.098 -10.008  1.00 82.90           H  
ATOM   2152 HH22 ARG A 131       8.070  -6.644 -10.233  1.00 82.90           H  
ATOM   2153  CZ  ARG A 131       7.054  -8.330 -10.113  1.00 82.90           C  
ATOM   2154  N   SER A 132       0.608 -10.739 -10.960  1.00 84.80           N  
ATOM   2155  H   SER A 132       1.525 -11.047 -10.668  1.00 84.80           H  
ATOM   2156  CA  SER A 132      -0.544 -11.601 -10.711  1.00 84.80           C  
ATOM   2157  HA  SER A 132      -1.149 -11.623 -11.617  1.00 84.80           H  
ATOM   2158  C   SER A 132      -1.422 -11.073  -9.570  1.00 84.80           C  
ATOM   2159  CB  SER A 132      -0.074 -13.029 -10.421  1.00 84.80           C  
ATOM   2160  HB2 SER A 132      -0.941 -13.685 -10.339  1.00 84.80           H  
ATOM   2161  HB3 SER A 132       0.554 -13.379 -11.240  1.00 84.80           H  
ATOM   2162  O   SER A 132      -0.975 -10.322  -8.701  1.00 84.80           O  
ATOM   2163  OG  SER A 132       0.659 -13.077  -9.215  1.00 84.80           O  
ATOM   2164  HG  SER A 132       1.510 -12.670  -9.391  1.00 84.80           H  
ATOM   2165  N   PHE A 133      -2.677 -11.527  -9.523  1.00 81.47           N  
ATOM   2166  H   PHE A 133      -3.017 -12.094 -10.287  1.00 81.47           H  
ATOM   2167  CA  PHE A 133      -3.596 -11.216  -8.422  1.00 81.47           C  
ATOM   2168  HA  PHE A 133      -3.811 -10.147  -8.427  1.00 81.47           H  
ATOM   2169  C   PHE A 133      -2.993 -11.555  -7.046  1.00 81.47           C  
ATOM   2170  CB  PHE A 133      -4.905 -11.985  -8.649  1.00 81.47           C  
ATOM   2171  HB2 PHE A 133      -4.687 -13.050  -8.731  1.00 81.47           H  
ATOM   2172  HB3 PHE A 133      -5.341 -11.665  -9.596  1.00 81.47           H  
ATOM   2173  O   PHE A 133      -3.074 -10.751  -6.122  1.00 81.47           O  
ATOM   2174  CG  PHE A 133      -5.930 -11.789  -7.548  1.00 81.47           C  
ATOM   2175  CD1 PHE A 133      -5.918 -12.622  -6.412  1.00 81.47           C  
ATOM   2176  HD1 PHE A 133      -5.183 -13.408  -6.313  1.00 81.47           H  
ATOM   2177  CD2 PHE A 133      -6.890 -10.763  -7.647  1.00 81.47           C  
ATOM   2178  HD2 PHE A 133      -6.909 -10.120  -8.514  1.00 81.47           H  
ATOM   2179  CE1 PHE A 133      -6.849 -12.430  -5.378  1.00 81.47           C  
ATOM   2180  HE1 PHE A 133      -6.824 -13.062  -4.503  1.00 81.47           H  
ATOM   2181  CE2 PHE A 133      -7.832 -10.588  -6.616  1.00 81.47           C  
ATOM   2182  HE2 PHE A 133      -8.591  -9.823  -6.684  1.00 81.47           H  
ATOM   2183  CZ  PHE A 133      -7.811 -11.415  -5.483  1.00 81.47           C  
ATOM   2184  HZ  PHE A 133      -8.534 -11.285  -4.691  1.00 81.47           H  
ATOM   2185  N   VAL A 134      -2.332 -12.713  -6.931  1.00 89.72           N  
ATOM   2186  H   VAL A 134      -2.258 -13.299  -7.751  1.00 89.72           H  
ATOM   2187  CA  VAL A 134      -1.708 -13.186  -5.682  1.00 89.72           C  
ATOM   2188  HA  VAL A 134      -2.447 -13.152  -4.882  1.00 89.72           H  
ATOM   2189  C   VAL A 134      -0.539 -12.289  -5.257  1.00 89.72           C  
ATOM   2190  CB  VAL A 134      -1.232 -14.645  -5.847  1.00 89.72           C  
ATOM   2191  HB  VAL A 134      -0.523 -14.695  -6.672  1.00 89.72           H  
ATOM   2192  O   VAL A 134      -0.320 -12.070  -4.066  1.00 89.72           O  
ATOM   2193  CG1 VAL A 134      -0.539 -15.186  -4.587  1.00 89.72           C  
ATOM   2194 HG11 VAL A 134      -1.205 -15.068  -3.733  1.00 89.72           H  
ATOM   2195 HG12 VAL A 134       0.386 -14.638  -4.407  1.00 89.72           H  
ATOM   2196 HG13 VAL A 134      -0.301 -16.241  -4.722  1.00 89.72           H  
ATOM   2197  CG2 VAL A 134      -2.408 -15.580  -6.167  1.00 89.72           C  
ATOM   2198 HG21 VAL A 134      -2.882 -15.295  -7.106  1.00 89.72           H  
ATOM   2199 HG22 VAL A 134      -2.056 -16.608  -6.261  1.00 89.72           H  
ATOM   2200 HG23 VAL A 134      -3.147 -15.528  -5.368  1.00 89.72           H  
ATOM   2201  N   GLU A 135       0.223 -11.747  -6.208  1.00 89.30           N  
ATOM   2202  H   GLU A 135       0.008 -11.927  -7.178  1.00 89.30           H  
ATOM   2203  CA  GLU A 135       1.285 -10.778  -5.910  1.00 89.30           C  
ATOM   2204  HA  GLU A 135       1.904 -11.145  -5.091  1.00 89.30           H  
ATOM   2205  C   GLU A 135       0.706  -9.434  -5.457  1.00 89.30           C  
ATOM   2206  CB  GLU A 135       2.174 -10.583  -7.139  1.00 89.30           C  
ATOM   2207  HB2 GLU A 135       1.525 -10.453  -8.005  1.00 89.30           H  
ATOM   2208  HB3 GLU A 135       2.769  -9.678  -7.015  1.00 89.30           H  
ATOM   2209  O   GLU A 135       1.186  -8.866  -4.483  1.00 89.30           O  
ATOM   2210  CG  GLU A 135       3.132 -11.754  -7.389  1.00 89.30           C  
ATOM   2211  HG2 GLU A 135       3.899 -11.760  -6.615  1.00 89.30           H  
ATOM   2212  HG3 GLU A 135       2.589 -12.697  -7.329  1.00 89.30           H  
ATOM   2213  CD  GLU A 135       3.764 -11.618  -8.778  1.00 89.30           C  
ATOM   2214  OE1 GLU A 135       4.978 -11.311  -8.870  1.00 89.30           O  
ATOM   2215  OE2 GLU A 135       2.990 -11.796  -9.751  1.00 89.30           O  
ATOM   2216  N   TYR A 136      -0.361  -8.945  -6.094  1.00 87.94           N  
ATOM   2217  H   TYR A 136      -0.707  -9.434  -6.906  1.00 87.94           H  
ATOM   2218  CA  TYR A 136      -1.059  -7.734  -5.647  1.00 87.94           C  
ATOM   2219  HA  TYR A 136      -0.338  -6.921  -5.567  1.00 87.94           H  
ATOM   2220  C   TYR A 136      -1.698  -7.891  -4.263  1.00 87.94           C  
ATOM   2221  CB  TYR A 136      -2.122  -7.349  -6.678  1.00 87.94           C  
ATOM   2222  HB2 TYR A 136      -2.943  -6.843  -6.171  1.00 87.94           H  
ATOM   2223  HB3 TYR A 136      -2.537  -8.240  -7.149  1.00 87.94           H  
ATOM   2224  O   TYR A 136      -1.695  -6.952  -3.468  1.00 87.94           O  
ATOM   2225  CG  TYR A 136      -1.611  -6.395  -7.726  1.00 87.94           C  
ATOM   2226  CD1 TYR A 136      -1.449  -5.039  -7.386  1.00 87.94           C  
ATOM   2227  HD1 TYR A 136      -1.687  -4.703  -6.387  1.00 87.94           H  
ATOM   2228  CD2 TYR A 136      -1.316  -6.838  -9.028  1.00 87.94           C  
ATOM   2229  HD2 TYR A 136      -1.434  -7.878  -9.297  1.00 87.94           H  
ATOM   2230  CE1 TYR A 136      -1.007  -4.115  -8.345  1.00 87.94           C  
ATOM   2231  HE1 TYR A 136      -0.904  -3.073  -8.081  1.00 87.94           H  
ATOM   2232  CE2 TYR A 136      -0.883  -5.914  -9.996  1.00 87.94           C  
ATOM   2233  HE2 TYR A 136      -0.670  -6.231 -11.007  1.00 87.94           H  
ATOM   2234  OH  TYR A 136      -0.396  -3.642 -10.598  1.00 87.94           O  
ATOM   2235  HH  TYR A 136      -0.411  -2.741 -10.266  1.00 87.94           H  
ATOM   2236  CZ  TYR A 136      -0.741  -4.553  -9.658  1.00 87.94           C  
ATOM   2237  N   GLU A 137      -2.221  -9.074  -3.946  1.00 88.25           N  
ATOM   2238  H   GLU A 137      -2.275  -9.783  -4.663  1.00 88.25           H  
ATOM   2239  CA  GLU A 137      -2.745  -9.395  -2.620  1.00 88.25           C  
ATOM   2240  HA  GLU A 137      -3.537  -8.691  -2.367  1.00 88.25           H  
ATOM   2241  C   GLU A 137      -1.667  -9.276  -1.535  1.00 88.25           C  
ATOM   2242  CB  GLU A 137      -3.360 -10.798  -2.660  1.00 88.25           C  
ATOM   2243  HB2 GLU A 137      -2.625 -11.498  -3.058  1.00 88.25           H  
ATOM   2244  HB3 GLU A 137      -4.227 -10.785  -3.320  1.00 88.25           H  
ATOM   2245  O   GLU A 137      -1.902  -8.636  -0.504  1.00 88.25           O  
ATOM   2246  CG  GLU A 137      -3.790 -11.262  -1.266  1.00 88.25           C  
ATOM   2247  HG2 GLU A 137      -2.915 -11.334  -0.620  1.00 88.25           H  
ATOM   2248  HG3 GLU A 137      -4.449 -10.505  -0.840  1.00 88.25           H  
ATOM   2249  CD  GLU A 137      -4.457 -12.638  -1.292  1.00 88.25           C  
ATOM   2250  OE1 GLU A 137      -5.373 -12.834  -0.469  1.00 88.25           O  
ATOM   2251  OE2 GLU A 137      -3.965 -13.496  -2.064  1.00 88.25           O  
ATOM   2252  N   LYS A 138      -0.488  -9.860  -1.787  1.00 91.79           N  
ATOM   2253  H   LYS A 138      -0.401 -10.361  -2.659  1.00 91.79           H  
ATOM   2254  CA  LYS A 138       0.641  -9.895  -0.844  1.00 91.79           C  
ATOM   2255  HA  LYS A 138       0.257 -10.041   0.166  1.00 91.79           H  
ATOM   2256  C   LYS A 138       1.452  -8.602  -0.797  1.00 91.79           C  
ATOM   2257  CB  LYS A 138       1.564 -11.065  -1.207  1.00 91.79           C  
ATOM   2258  HB2 LYS A 138       2.477 -10.991  -0.616  1.00 91.79           H  
ATOM   2259  HB3 LYS A 138       1.831 -10.997  -2.261  1.00 91.79           H  
ATOM   2260  O   LYS A 138       2.029  -8.304   0.243  1.00 91.79           O  
ATOM   2261  CG  LYS A 138       0.901 -12.416  -0.917  1.00 91.79           C  
ATOM   2262  HG2 LYS A 138       0.688 -12.492   0.150  1.00 91.79           H  
ATOM   2263  HG3 LYS A 138      -0.036 -12.498  -1.467  1.00 91.79           H  
ATOM   2264  CD  LYS A 138       1.831 -13.555  -1.334  1.00 91.79           C  
ATOM   2265  HD2 LYS A 138       2.750 -13.506  -0.750  1.00 91.79           H  
ATOM   2266  HD3 LYS A 138       2.065 -13.448  -2.393  1.00 91.79           H  
ATOM   2267  CE  LYS A 138       1.116 -14.884  -1.094  1.00 91.79           C  
ATOM   2268  HE2 LYS A 138       0.871 -14.967  -0.035  1.00 91.79           H  
ATOM   2269  HE3 LYS A 138       0.177 -14.867  -1.647  1.00 91.79           H  
ATOM   2270  NZ  LYS A 138       1.952 -16.024  -1.535  1.00 91.79           N  
ATOM   2271  HZ1 LYS A 138       1.449 -16.889  -1.401  1.00 91.79           H  
ATOM   2272  HZ2 LYS A 138       2.160 -15.922  -2.518  1.00 91.79           H  
ATOM   2273  HZ3 LYS A 138       2.818 -16.045  -1.016  1.00 91.79           H  
ATOM   2274  N   GLY A 139       1.493  -7.856  -1.896  1.00 91.35           N  
ATOM   2275  H   GLY A 139       1.060  -8.240  -2.725  1.00 91.35           H  
ATOM   2276  CA  GLY A 139       2.417  -6.745  -2.095  1.00 91.35           C  
ATOM   2277  HA2 GLY A 139       2.667  -6.279  -1.142  1.00 91.35           H  
ATOM   2278  HA3 GLY A 139       1.933  -5.994  -2.719  1.00 91.35           H  
ATOM   2279  C   GLY A 139       3.716  -7.171  -2.782  1.00 91.35           C  
ATOM   2280  O   GLY A 139       4.099  -8.342  -2.780  1.00 91.35           O  
ATOM   2281  N   PHE A 140       4.388  -6.201  -3.398  1.00 91.17           N  
ATOM   2282  H   PHE A 140       4.056  -5.254  -3.288  1.00 91.17           H  
ATOM   2283  CA  PHE A 140       5.645  -6.389  -4.123  1.00 91.17           C  
ATOM   2284  HA  PHE A 140       6.250  -7.118  -3.584  1.00 91.17           H  
ATOM   2285  C   PHE A 140       6.450  -5.085  -4.194  1.00 91.17           C  
ATOM   2286  CB  PHE A 140       5.366  -6.942  -5.532  1.00 91.17           C  
ATOM   2287  HB2 PHE A 140       6.309  -7.068  -6.063  1.00 91.17           H  
ATOM   2288  HB3 PHE A 140       4.931  -7.937  -5.432  1.00 91.17           H  
ATOM   2289  O   PHE A 140       5.930  -3.995  -3.953  1.00 91.17           O  
ATOM   2290  CG  PHE A 140       4.439  -6.094  -6.382  1.00 91.17           C  
ATOM   2291  CD1 PHE A 140       3.070  -6.413  -6.453  1.00 91.17           C  
ATOM   2292  HD1 PHE A 140       2.681  -7.252  -5.896  1.00 91.17           H  
ATOM   2293  CD2 PHE A 140       4.939  -4.999  -7.112  1.00 91.17           C  
ATOM   2294  HD2 PHE A 140       5.989  -4.751  -7.072  1.00 91.17           H  
ATOM   2295  CE1 PHE A 140       2.209  -5.650  -7.260  1.00 91.17           C  
ATOM   2296  HE1 PHE A 140       1.164  -5.912  -7.334  1.00 91.17           H  
ATOM   2297  CE2 PHE A 140       4.076  -4.231  -7.912  1.00 91.17           C  
ATOM   2298  HE2 PHE A 140       4.468  -3.403  -8.484  1.00 91.17           H  
ATOM   2299  CZ  PHE A 140       2.712  -4.561  -7.993  1.00 91.17           C  
ATOM   2300  HZ  PHE A 140       2.053  -3.991  -8.631  1.00 91.17           H  
ATOM   2301  N   GLY A 141       7.727  -5.197  -4.561  1.00 90.22           N  
ATOM   2302  H   GLY A 141       8.098  -6.123  -4.716  1.00 90.22           H  
ATOM   2303  CA  GLY A 141       8.672  -4.080  -4.544  1.00 90.22           C  
ATOM   2304  HA2 GLY A 141       9.489  -4.279  -5.237  1.00 90.22           H  
ATOM   2305  HA3 GLY A 141       8.171  -3.171  -4.875  1.00 90.22           H  
ATOM   2306  C   GLY A 141       9.264  -3.836  -3.154  1.00 90.22           C  
ATOM   2307  O   GLY A 141       9.190  -4.688  -2.269  1.00 90.22           O  
ATOM   2308  N   THR A 142       9.886  -2.674  -2.967  1.00 91.48           N  
ATOM   2309  H   THR A 142       9.861  -1.992  -3.711  1.00 91.48           H  
ATOM   2310  CA  THR A 142      10.544  -2.285  -1.709  1.00 91.48           C  
ATOM   2311  HA  THR A 142      10.159  -2.908  -0.901  1.00 91.48           H  
ATOM   2312  C   THR A 142      10.221  -0.840  -1.354  1.00 91.48           C  
ATOM   2313  CB  THR A 142      12.067  -2.515  -1.769  1.00 91.48           C  
ATOM   2314  HB  THR A 142      12.251  -3.589  -1.789  1.00 91.48           H  
ATOM   2315  O   THR A 142      10.147   0.014  -2.234  1.00 91.48           O  
ATOM   2316  CG2 THR A 142      12.765  -1.884  -2.975  1.00 91.48           C  
ATOM   2317 HG21 THR A 142      12.376  -2.309  -3.900  1.00 91.48           H  
ATOM   2318 HG22 THR A 142      12.608  -0.805  -2.981  1.00 91.48           H  
ATOM   2319 HG23 THR A 142      13.835  -2.088  -2.930  1.00 91.48           H  
ATOM   2320  OG1 THR A 142      12.690  -1.969  -0.624  1.00 91.48           O  
ATOM   2321  HG1 THR A 142      13.587  -2.309  -0.608  1.00 91.48           H  
ATOM   2322  N   ILE A 143      10.097  -0.533  -0.060  1.00 92.75           N  
ATOM   2323  H   ILE A 143      10.191  -1.274   0.621  1.00 92.75           H  
ATOM   2324  CA  ILE A 143       9.876   0.841   0.424  1.00 92.75           C  
ATOM   2325  HA  ILE A 143       8.984   1.227  -0.068  1.00 92.75           H  
ATOM   2326  C   ILE A 143      11.019   1.801   0.049  1.00 92.75           C  
ATOM   2327  CB  ILE A 143       9.616   0.864   1.946  1.00 92.75           C  
ATOM   2328  HB  ILE A 143       9.439   1.902   2.226  1.00 92.75           H  
ATOM   2329  O   ILE A 143      10.824   3.016   0.050  1.00 92.75           O  
ATOM   2330  CG1 ILE A 143      10.834   0.357   2.754  1.00 92.75           C  
ATOM   2331 HG12 ILE A 143      11.001  -0.701   2.551  1.00 92.75           H  
ATOM   2332 HG13 ILE A 143      11.726   0.905   2.450  1.00 92.75           H  
ATOM   2333  CG2 ILE A 143       8.333   0.078   2.274  1.00 92.75           C  
ATOM   2334 HG21 ILE A 143       7.518   0.413   1.633  1.00 92.75           H  
ATOM   2335 HG22 ILE A 143       8.483  -0.991   2.125  1.00 92.75           H  
ATOM   2336 HG23 ILE A 143       8.043   0.246   3.311  1.00 92.75           H  
ATOM   2337  CD1 ILE A 143      10.687   0.549   4.267  1.00 92.75           C  
ATOM   2338 HD11 ILE A 143      11.624   0.281   4.756  1.00 92.75           H  
ATOM   2339 HD12 ILE A 143      10.456   1.591   4.492  1.00 92.75           H  
ATOM   2340 HD13 ILE A 143       9.897  -0.093   4.658  1.00 92.75           H  
ATOM   2341  N   CYS A 144      12.197   1.264  -0.290  1.00 92.13           N  
ATOM   2342  H   CYS A 144      12.289   0.259  -0.250  1.00 92.13           H  
ATOM   2343  CA  CYS A 144      13.333   2.032  -0.800  1.00 92.13           C  
ATOM   2344  HA  CYS A 144      13.401   2.967  -0.244  1.00 92.13           H  
ATOM   2345  C   CYS A 144      13.209   2.413  -2.282  1.00 92.13           C  
ATOM   2346  CB  CYS A 144      14.623   1.232  -0.583  1.00 92.13           C  
ATOM   2347  HB2 CYS A 144      15.450   1.805  -1.004  1.00 92.13           H  
ATOM   2348  HB3 CYS A 144      14.565   0.299  -1.144  1.00 92.13           H  
ATOM   2349  O   CYS A 144      14.023   3.201  -2.765  1.00 92.13           O  
ATOM   2350  SG  CYS A 144      15.055   0.841   1.131  1.00 92.13           S  
ATOM   2351  N   SER A 145      12.230   1.857  -2.999  1.00 90.73           N  
ATOM   2352  H   SER A 145      11.551   1.271  -2.534  1.00 90.73           H  
ATOM   2353  CA  SER A 145      12.001   2.110  -4.418  1.00 90.73           C  
ATOM   2354  HA  SER A 145      12.439   3.082  -4.645  1.00 90.73           H  
ATOM   2355  C   SER A 145      10.504   2.213  -4.745  1.00 90.73           C  
ATOM   2356  CB  SER A 145      12.727   1.064  -5.283  1.00 90.73           C  
ATOM   2357  HB2 SER A 145      12.121   0.169  -5.426  1.00 90.73           H  
ATOM   2358  HB3 SER A 145      13.681   0.794  -4.832  1.00 90.73           H  
ATOM   2359  O   SER A 145       9.728   2.775  -3.964  1.00 90.73           O  
ATOM   2360  OG  SER A 145      12.968   1.730  -6.498  1.00 90.73           O  
ATOM   2361  HG  SER A 145      12.899   1.170  -7.275  1.00 90.73           H  
ATOM   2362  N   ASP A 146      10.106   1.703  -5.907  1.00 88.80           N  
ATOM   2363  H   ASP A 146      10.817   1.374  -6.544  1.00 88.80           H  
ATOM   2364  CA  ASP A 146       8.723   1.540  -6.315  1.00 88.80           C  
ATOM   2365  HA  ASP A 146       8.159   2.409  -5.975  1.00 88.80           H  
ATOM   2366  C   ASP A 146       8.118   0.280  -5.685  1.00 88.80           C  
ATOM   2367  CB  ASP A 146       8.650   1.471  -7.844  1.00 88.80           C  
ATOM   2368  HB2 ASP A 146       7.644   1.150  -8.113  1.00 88.80           H  
ATOM   2369  HB3 ASP A 146       9.371   0.737  -8.206  1.00 88.80           H  
ATOM   2370  O   ASP A 146       8.736  -0.792  -5.684  1.00 88.80           O  
ATOM   2371  CG  ASP A 146       8.913   2.789  -8.562  1.00 88.80           C  
ATOM   2372  OD1 ASP A 146       9.309   3.791  -7.926  1.00 88.80           O  
ATOM   2373  OD2 ASP A 146       8.625   2.855  -9.777  1.00 88.80           O  
ATOM   2374  N   PHE A 147       6.898   0.389  -5.158  1.00 91.12           N  
ATOM   2375  H   PHE A 147       6.409   1.269  -5.234  1.00 91.12           H  
ATOM   2376  CA  PHE A 147       6.243  -0.727  -4.474  1.00 91.12           C  
ATOM   2377  HA  PHE A 147       6.511  -1.647  -4.995  1.00 91.12           H  
ATOM   2378  C   PHE A 147       4.717  -0.650  -4.487  1.00 91.12           C  
ATOM   2379  CB  PHE A 147       6.764  -0.839  -3.029  1.00 91.12           C  
ATOM   2380  HB2 PHE A 147       6.463  -1.802  -2.618  1.00 91.12           H  
ATOM   2381  HB3 PHE A 147       7.854  -0.840  -3.051  1.00 91.12           H  
ATOM   2382  O   PHE A 147       4.115   0.407  -4.713  1.00 91.12           O  
ATOM   2383  CG  PHE A 147       6.297   0.246  -2.078  1.00 91.12           C  
ATOM   2384  CD1 PHE A 147       7.040   1.432  -1.935  1.00 91.12           C  
ATOM   2385  HD1 PHE A 147       7.945   1.569  -2.510  1.00 91.12           H  
ATOM   2386  CD2 PHE A 147       5.127   0.062  -1.317  1.00 91.12           C  
ATOM   2387  HD2 PHE A 147       4.562  -0.855  -1.406  1.00 91.12           H  
ATOM   2388  CE1 PHE A 147       6.615   2.428  -1.038  1.00 91.12           C  
ATOM   2389  HE1 PHE A 147       7.198   3.330  -0.924  1.00 91.12           H  
ATOM   2390  CE2 PHE A 147       4.693   1.064  -0.433  1.00 91.12           C  
ATOM   2391  HE2 PHE A 147       3.794   0.922   0.149  1.00 91.12           H  
ATOM   2392  CZ  PHE A 147       5.438   2.246  -0.291  1.00 91.12           C  
ATOM   2393  HZ  PHE A 147       5.107   3.008   0.399  1.00 91.12           H  
ATOM   2394  N   TRP A 148       4.119  -1.798  -4.178  1.00 92.18           N  
ATOM   2395  H   TRP A 148       4.716  -2.602  -4.044  1.00 92.18           H  
ATOM   2396  CA  TRP A 148       2.722  -1.985  -3.821  1.00 92.18           C  
ATOM   2397  HA  TRP A 148       2.223  -1.019  -3.748  1.00 92.18           H  
ATOM   2398  C   TRP A 148       2.640  -2.691  -2.466  1.00 92.18           C  
ATOM   2399  CB  TRP A 148       2.027  -2.820  -4.897  1.00 92.18           C  
ATOM   2400  HB2 TRP A 148       2.159  -2.338  -5.865  1.00 92.18           H  
ATOM   2401  HB3 TRP A 148       2.492  -3.805  -4.949  1.00 92.18           H  
ATOM   2402  O   TRP A 148       3.206  -3.767  -2.290  1.00 92.18           O  
ATOM   2403  CG  TRP A 148       0.564  -2.979  -4.643  1.00 92.18           C  
ATOM   2404  CD1 TRP A 148      -0.045  -4.045  -4.075  1.00 92.18           C  
ATOM   2405  HD1 TRP A 148       0.449  -4.956  -3.774  1.00 92.18           H  
ATOM   2406  CD2 TRP A 148      -0.496  -2.027  -4.939  1.00 92.18           C  
ATOM   2407  CE2 TRP A 148      -1.728  -2.560  -4.468  1.00 92.18           C  
ATOM   2408  CE3 TRP A 148      -0.542  -0.777  -5.587  1.00 92.18           C  
ATOM   2409  HE3 TRP A 148       0.377  -0.374  -5.987  1.00 92.18           H  
ATOM   2410  NE1 TRP A 148      -1.397  -3.792  -3.953  1.00 92.18           N  
ATOM   2411  HE1 TRP A 148      -2.080  -4.472  -3.654  1.00 92.18           H  
ATOM   2412  CH2 TRP A 148      -2.954  -0.628  -5.250  1.00 92.18           C  
ATOM   2413  HH2 TRP A 148      -3.884  -0.093  -5.377  1.00 92.18           H  
ATOM   2414  CZ2 TRP A 148      -2.940  -1.877  -4.608  1.00 92.18           C  
ATOM   2415  HZ2 TRP A 148      -3.850  -2.322  -4.234  1.00 92.18           H  
ATOM   2416  CZ3 TRP A 148      -1.758  -0.083  -5.744  1.00 92.18           C  
ATOM   2417  HZ3 TRP A 148      -1.783   0.867  -6.258  1.00 92.18           H  
ATOM   2418  N   LEU A 149       1.936  -2.096  -1.503  1.00 92.84           N  
ATOM   2419  H   LEU A 149       1.510  -1.204  -1.707  1.00 92.84           H  
ATOM   2420  CA  LEU A 149       1.916  -2.564  -0.113  1.00 92.84           C  
ATOM   2421  HA  LEU A 149       2.947  -2.725   0.202  1.00 92.84           H  
ATOM   2422  C   LEU A 149       1.180  -3.898   0.081  1.00 92.84           C  
ATOM   2423  CB  LEU A 149       1.298  -1.445   0.739  1.00 92.84           C  
ATOM   2424  HB2 LEU A 149       1.911  -0.555   0.599  1.00 92.84           H  
ATOM   2425  HB3 LEU A 149       0.293  -1.246   0.366  1.00 92.84           H  
ATOM   2426  O   LEU A 149       1.483  -4.630   1.018  1.00 92.84           O  
ATOM   2427  CG  LEU A 149       1.209  -1.731   2.245  1.00 92.84           C  
ATOM   2428  HG  LEU A 149       0.596  -2.617   2.406  1.00 92.84           H  
ATOM   2429  CD1 LEU A 149       2.596  -1.940   2.853  1.00 92.84           C  
ATOM   2430 HD11 LEU A 149       2.498  -2.123   3.923  1.00 92.84           H  
ATOM   2431 HD12 LEU A 149       3.224  -1.067   2.678  1.00 92.84           H  
ATOM   2432 HD13 LEU A 149       3.069  -2.820   2.418  1.00 92.84           H  
ATOM   2433  CD2 LEU A 149       0.531  -0.568   2.973  1.00 92.84           C  
ATOM   2434 HD21 LEU A 149      -0.472  -0.418   2.573  1.00 92.84           H  
ATOM   2435 HD22 LEU A 149       0.453  -0.797   4.036  1.00 92.84           H  
ATOM   2436 HD23 LEU A 149       1.114   0.345   2.847  1.00 92.84           H  
ATOM   2437  N   GLY A 150       0.224  -4.212  -0.794  1.00 91.77           N  
ATOM   2438  H   GLY A 150       0.049  -3.569  -1.553  1.00 91.77           H  
ATOM   2439  CA  GLY A 150      -0.569  -5.435  -0.720  1.00 91.77           C  
ATOM   2440  HA2 GLY A 150      -0.526  -5.925  -1.693  1.00 91.77           H  
ATOM   2441  HA3 GLY A 150      -0.145  -6.131   0.004  1.00 91.77           H  
ATOM   2442  C   GLY A 150      -2.025  -5.187  -0.337  1.00 91.77           C  
ATOM   2443  O   GLY A 150      -2.340  -4.475   0.622  1.00 91.77           O  
ATOM   2444  N   ASN A 151      -2.935  -5.807  -1.084  1.00 91.14           N  
ATOM   2445  H   ASN A 151      -2.604  -6.362  -1.859  1.00 91.14           H  
ATOM   2446  CA  ASN A 151      -4.372  -5.585  -0.932  1.00 91.14           C  
ATOM   2447  HA  ASN A 151      -4.565  -4.512  -0.955  1.00 91.14           H  
ATOM   2448  C   ASN A 151      -4.909  -6.132   0.385  1.00 91.14           C  
ATOM   2449  CB  ASN A 151      -5.137  -6.243  -2.080  1.00 91.14           C  
ATOM   2450  HB2 ASN A 151      -5.111  -7.327  -1.977  1.00 91.14           H  
ATOM   2451  HB3 ASN A 151      -6.177  -5.923  -2.020  1.00 91.14           H  
ATOM   2452  O   ASN A 151      -5.788  -5.519   0.984  1.00 91.14           O  
ATOM   2453  CG  ASN A 151      -4.635  -5.852  -3.442  1.00 91.14           C  
ATOM   2454  ND2 ASN A 151      -4.906  -6.667  -4.433  1.00 91.14           N  
ATOM   2455 HD21 ASN A 151      -4.655  -6.363  -5.363  1.00 91.14           H  
ATOM   2456 HD22 ASN A 151      -5.405  -7.529  -4.269  1.00 91.14           H  
ATOM   2457  OD1 ASN A 151      -4.023  -4.812  -3.624  1.00 91.14           O  
ATOM   2458  N   SER A 152      -4.374  -7.260   0.863  1.00 91.42           N  
ATOM   2459  H   SER A 152      -3.649  -7.721   0.331  1.00 91.42           H  
ATOM   2460  CA  SER A 152      -4.815  -7.847   2.130  1.00 91.42           C  
ATOM   2461  HA  SER A 152      -5.892  -8.012   2.087  1.00 91.42           H  
ATOM   2462  C   SER A 152      -4.529  -6.910   3.305  1.00 91.42           C  
ATOM   2463  CB  SER A 152      -4.138  -9.202   2.345  1.00 91.42           C  
ATOM   2464  HB2 SER A 152      -4.378  -9.862   1.512  1.00 91.42           H  
ATOM   2465  HB3 SER A 152      -3.056  -9.080   2.398  1.00 91.42           H  
ATOM   2466  O   SER A 152      -5.363  -6.751   4.202  1.00 91.42           O  
ATOM   2467  OG  SER A 152      -4.620  -9.778   3.544  1.00 91.42           O  
ATOM   2468  HG  SER A 152      -4.277  -9.299   4.302  1.00 91.42           H  
ATOM   2469  N   LEU A 153      -3.367  -6.248   3.297  1.00 91.73           N  
ATOM   2470  H   LEU A 153      -2.740  -6.366   2.514  1.00 91.73           H  
ATOM   2471  CA  LEU A 153      -3.037  -5.260   4.319  1.00 91.73           C  
ATOM   2472  HA  LEU A 153      -3.274  -5.694   5.290  1.00 91.73           H  
ATOM   2473  C   LEU A 153      -3.899  -4.004   4.163  1.00 91.73           C  
ATOM   2474  CB  LEU A 153      -1.533  -4.949   4.287  1.00 91.73           C  
ATOM   2475  HB2 LEU A 153      -0.979  -5.869   4.475  1.00 91.73           H  
ATOM   2476  HB3 LEU A 153      -1.261  -4.587   3.295  1.00 91.73           H  
ATOM   2477  O   LEU A 153      -4.439  -3.517   5.152  1.00 91.73           O  
ATOM   2478  CG  LEU A 153      -1.119  -3.891   5.328  1.00 91.73           C  
ATOM   2479  HG  LEU A 153      -1.568  -2.933   5.066  1.00 91.73           H  
ATOM   2480  CD1 LEU A 153      -1.519  -4.265   6.758  1.00 91.73           C  
ATOM   2481 HD11 LEU A 153      -2.604  -4.255   6.870  1.00 91.73           H  
ATOM   2482 HD12 LEU A 153      -1.115  -3.524   7.448  1.00 91.73           H  
ATOM   2483 HD13 LEU A 153      -1.134  -5.252   7.014  1.00 91.73           H  
ATOM   2484  CD2 LEU A 153       0.392  -3.721   5.343  1.00 91.73           C  
ATOM   2485 HD21 LEU A 153       0.779  -3.709   4.324  1.00 91.73           H  
ATOM   2486 HD22 LEU A 153       0.657  -2.790   5.845  1.00 91.73           H  
ATOM   2487 HD23 LEU A 153       0.845  -4.555   5.879  1.00 91.73           H  
ATOM   2488  N   LEU A 154      -4.094  -3.518   2.936  1.00 91.38           N  
ATOM   2489  H   LEU A 154      -3.604  -3.938   2.159  1.00 91.38           H  
ATOM   2490  CA  LEU A 154      -4.924  -2.339   2.687  1.00 91.38           C  
ATOM   2491  HA  LEU A 154      -4.534  -1.535   3.311  1.00 91.38           H  
ATOM   2492  C   LEU A 154      -6.392  -2.561   3.097  1.00 91.38           C  
ATOM   2493  CB  LEU A 154      -4.770  -1.946   1.211  1.00 91.38           C  
ATOM   2494  HB2 LEU A 154      -5.258  -2.700   0.593  1.00 91.38           H  
ATOM   2495  HB3 LEU A 154      -3.710  -1.938   0.957  1.00 91.38           H  
ATOM   2496  O   LEU A 154      -6.993  -1.691   3.726  1.00 91.38           O  
ATOM   2497  CG  LEU A 154      -5.354  -0.565   0.871  1.00 91.38           C  
ATOM   2498  HG  LEU A 154      -6.415  -0.550   1.122  1.00 91.38           H  
ATOM   2499  CD1 LEU A 154      -4.672   0.573   1.631  1.00 91.38           C  
ATOM   2500 HD11 LEU A 154      -5.026   1.530   1.249  1.00 91.38           H  
ATOM   2501 HD12 LEU A 154      -4.913   0.520   2.693  1.00 91.38           H  
ATOM   2502 HD13 LEU A 154      -3.592   0.522   1.494  1.00 91.38           H  
ATOM   2503  CD2 LEU A 154      -5.174  -0.306  -0.624  1.00 91.38           C  
ATOM   2504 HD21 LEU A 154      -5.672   0.623  -0.904  1.00 91.38           H  
ATOM   2505 HD22 LEU A 154      -5.591  -1.127  -1.207  1.00 91.38           H  
ATOM   2506 HD23 LEU A 154      -4.114  -0.224  -0.862  1.00 91.38           H  
ATOM   2507  N   TYR A 155      -6.944  -3.749   2.832  1.00 91.73           N  
ATOM   2508  H   TYR A 155      -6.417  -4.400   2.267  1.00 91.73           H  
ATOM   2509  CA  TYR A 155      -8.239  -4.193   3.356  1.00 91.73           C  
ATOM   2510  HA  TYR A 155      -9.025  -3.518   3.019  1.00 91.73           H  
ATOM   2511  C   TYR A 155      -8.253  -4.175   4.887  1.00 91.73           C  
ATOM   2512  CB  TYR A 155      -8.548  -5.607   2.838  1.00 91.73           C  
ATOM   2513  HB2 TYR A 155      -8.761  -5.550   1.770  1.00 91.73           H  
ATOM   2514  HB3 TYR A 155      -7.671  -6.241   2.964  1.00 91.73           H  
ATOM   2515  O   TYR A 155      -9.150  -3.592   5.493  1.00 91.73           O  
ATOM   2516  CG  TYR A 155      -9.725  -6.263   3.539  1.00 91.73           C  
ATOM   2517  CD1 TYR A 155      -9.537  -7.310   4.461  1.00 91.73           C  
ATOM   2518  HD1 TYR A 155      -8.543  -7.685   4.656  1.00 91.73           H  
ATOM   2519  CD2 TYR A 155     -11.015  -5.767   3.313  1.00 91.73           C  
ATOM   2520  HD2 TYR A 155     -11.140  -4.956   2.610  1.00 91.73           H  
ATOM   2521  CE1 TYR A 155     -10.645  -7.851   5.145  1.00 91.73           C  
ATOM   2522  HE1 TYR A 155     -10.494  -8.649   5.857  1.00 91.73           H  
ATOM   2523  CE2 TYR A 155     -12.127  -6.295   3.990  1.00 91.73           C  
ATOM   2524  HE2 TYR A 155     -13.111  -5.878   3.837  1.00 91.73           H  
ATOM   2525  OH  TYR A 155     -13.013  -7.868   5.559  1.00 91.73           O  
ATOM   2526  HH  TYR A 155     -12.734  -8.484   6.240  1.00 91.73           H  
ATOM   2527  CZ  TYR A 155     -11.942  -7.341   4.912  1.00 91.73           C  
ATOM   2528  N   THR A 156      -7.237  -4.768   5.519  1.00 92.46           N  
ATOM   2529  H   THR A 156      -6.526  -5.217   4.959  1.00 92.46           H  
ATOM   2530  CA  THR A 156      -7.142  -4.846   6.983  1.00 92.46           C  
ATOM   2531  HA  THR A 156      -8.038  -5.337   7.362  1.00 92.46           H  
ATOM   2532  C   THR A 156      -7.072  -3.463   7.627  1.00 92.46           C  
ATOM   2533  CB  THR A 156      -5.923  -5.675   7.412  1.00 92.46           C  
ATOM   2534  HB  THR A 156      -5.009  -5.205   7.051  1.00 92.46           H  
ATOM   2535  O   THR A 156      -7.686  -3.260   8.669  1.00 92.46           O  
ATOM   2536  CG2 THR A 156      -5.825  -5.842   8.930  1.00 92.46           C  
ATOM   2537 HG21 THR A 156      -6.767  -6.225   9.322  1.00 92.46           H  
ATOM   2538 HG22 THR A 156      -5.027  -6.547   9.164  1.00 92.46           H  
ATOM   2539 HG23 THR A 156      -5.593  -4.886   9.398  1.00 92.46           H  
ATOM   2540  OG1 THR A 156      -6.012  -6.974   6.875  1.00 92.46           O  
ATOM   2541  HG1 THR A 156      -5.839  -6.921   5.932  1.00 92.46           H  
ATOM   2542  N   LEU A 157      -6.351  -2.513   7.024  1.00 91.51           N  
ATOM   2543  H   LEU A 157      -5.841  -2.766   6.189  1.00 91.51           H  
ATOM   2544  CA  LEU A 157      -6.262  -1.128   7.492  1.00 91.51           C  
ATOM   2545  HA  LEU A 157      -6.036  -1.116   8.558  1.00 91.51           H  
ATOM   2546  C   LEU A 157      -7.606  -0.411   7.325  1.00 91.51           C  
ATOM   2547  CB  LEU A 157      -5.145  -0.397   6.721  1.00 91.51           C  
ATOM   2548  HB2 LEU A 157      -5.302  -0.553   5.653  1.00 91.51           H  
ATOM   2549  HB3 LEU A 157      -5.233   0.673   6.909  1.00 91.51           H  
ATOM   2550  O   LEU A 157      -8.206   0.018   8.304  1.00 91.51           O  
ATOM   2551  CG  LEU A 157      -3.715  -0.839   7.082  1.00 91.51           C  
ATOM   2552  HG  LEU A 157      -3.643  -1.926   7.064  1.00 91.51           H  
ATOM   2553  CD1 LEU A 157      -2.725  -0.269   6.064  1.00 91.51           C  
ATOM   2554 HD11 LEU A 157      -2.960  -0.652   5.071  1.00 91.51           H  
ATOM   2555 HD12 LEU A 157      -2.780   0.820   6.051  1.00 91.51           H  
ATOM   2556 HD13 LEU A 157      -1.711  -0.577   6.321  1.00 91.51           H  
ATOM   2557  CD2 LEU A 157      -3.303  -0.348   8.471  1.00 91.51           C  
ATOM   2558 HD21 LEU A 157      -3.947  -0.789   9.232  1.00 91.51           H  
ATOM   2559 HD22 LEU A 157      -3.376   0.738   8.521  1.00 91.51           H  
ATOM   2560 HD23 LEU A 157      -2.273  -0.647   8.666  1.00 91.51           H  
ATOM   2561  N   THR A 158      -8.117  -0.349   6.094  1.00 91.28           N  
ATOM   2562  H   THR A 158      -7.605  -0.790   5.343  1.00 91.28           H  
ATOM   2563  CA  THR A 158      -9.316   0.440   5.751  1.00 91.28           C  
ATOM   2564  HA  THR A 158      -9.214   1.422   6.214  1.00 91.28           H  
ATOM   2565  C   THR A 158     -10.627  -0.137   6.295  1.00 91.28           C  
ATOM   2566  CB  THR A 158      -9.428   0.672   4.238  1.00 91.28           C  
ATOM   2567  HB  THR A 158     -10.327   1.257   4.045  1.00 91.28           H  
ATOM   2568  O   THR A 158     -11.662   0.526   6.264  1.00 91.28           O  
ATOM   2569  CG2 THR A 158      -8.232   1.440   3.674  1.00 91.28           C  
ATOM   2570 HG21 THR A 158      -8.367   1.566   2.600  1.00 91.28           H  
ATOM   2571 HG22 THR A 158      -8.184   2.425   4.138  1.00 91.28           H  
ATOM   2572 HG23 THR A 158      -7.297   0.912   3.859  1.00 91.28           H  
ATOM   2573  OG1 THR A 158      -9.512  -0.546   3.529  1.00 91.28           O  
ATOM   2574  HG1 THR A 158      -8.651  -0.966   3.585  1.00 91.28           H  
ATOM   2575  N   SER A 159     -10.600  -1.357   6.838  1.00 91.61           N  
ATOM   2576  H   SER A 159      -9.749  -1.894   6.748  1.00 91.61           H  
ATOM   2577  CA  SER A 159     -11.740  -1.957   7.542  1.00 91.61           C  
ATOM   2578  HA  SER A 159     -12.661  -1.642   7.052  1.00 91.61           H  
ATOM   2579  C   SER A 159     -11.849  -1.542   9.013  1.00 91.61           C  
ATOM   2580  CB  SER A 159     -11.676  -3.483   7.458  1.00 91.61           C  
ATOM   2581  HB2 SER A 159     -12.509  -3.908   8.018  1.00 91.61           H  
ATOM   2582  HB3 SER A 159     -10.741  -3.840   7.890  1.00 91.61           H  
ATOM   2583  O   SER A 159     -12.893  -1.782   9.616  1.00 91.61           O  
ATOM   2584  OG  SER A 159     -11.773  -3.903   6.116  1.00 91.61           O  
ATOM   2585  HG  SER A 159     -10.923  -3.741   5.701  1.00 91.61           H  
ATOM   2586  N   GLN A 160     -10.800  -0.957   9.606  1.00 90.12           N  
ATOM   2587  H   GLN A 160      -9.980  -0.745   9.056  1.00 90.12           H  
ATOM   2588  CA  GLN A 160     -10.764  -0.635  11.042  1.00 90.12           C  
ATOM   2589  HA  GLN A 160     -11.234  -1.442  11.603  1.00 90.12           H  
ATOM   2590  C   GLN A 160     -11.529   0.638  11.398  1.00 90.12           C  
ATOM   2591  CB  GLN A 160      -9.308  -0.498  11.514  1.00 90.12           C  
ATOM   2592  HB2 GLN A 160      -8.767   0.174  10.848  1.00 90.12           H  
ATOM   2593  HB3 GLN A 160      -9.288  -0.074  12.517  1.00 90.12           H  
ATOM   2594  O   GLN A 160     -12.071   0.730  12.495  1.00 90.12           O  
ATOM   2595  CG  GLN A 160      -8.625  -1.866  11.555  1.00 90.12           C  
ATOM   2596  HG2 GLN A 160      -8.835  -2.397  10.626  1.00 90.12           H  
ATOM   2597  HG3 GLN A 160      -9.048  -2.454  12.369  1.00 90.12           H  
ATOM   2598  CD  GLN A 160      -7.117  -1.788  11.753  1.00 90.12           C  
ATOM   2599  NE2 GLN A 160      -6.388  -2.733  11.212  1.00 90.12           N  
ATOM   2600 HE21 GLN A 160      -5.390  -2.600  11.291  1.00 90.12           H  
ATOM   2601 HE22 GLN A 160      -6.824  -3.280  10.483  1.00 90.12           H  
ATOM   2602  OE1 GLN A 160      -6.555  -0.924  12.404  1.00 90.12           O  
ATOM   2603  N   ASP A 161     -11.569   1.605  10.486  1.00 90.55           N  
ATOM   2604  H   ASP A 161     -11.155   1.443   9.579  1.00 90.55           H  
ATOM   2605  CA  ASP A 161     -12.217   2.897  10.694  1.00 90.55           C  
ATOM   2606  HA  ASP A 161     -13.140   2.744  11.253  1.00 90.55           H  
ATOM   2607  C   ASP A 161     -12.574   3.527   9.337  1.00 90.55           C  
ATOM   2608  CB  ASP A 161     -11.284   3.806  11.528  1.00 90.55           C  
ATOM   2609  HB2 ASP A 161     -10.679   3.192  12.195  1.00 90.55           H  
ATOM   2610  HB3 ASP A 161     -10.601   4.341  10.868  1.00 90.55           H  
ATOM   2611  O   ASP A 161     -12.471   2.885   8.286  1.00 90.55           O  
ATOM   2612  CG  ASP A 161     -12.062   4.806  12.397  1.00 90.55           C  
ATOM   2613  OD1 ASP A 161     -13.217   5.131  12.028  1.00 90.55           O  
ATOM   2614  OD2 ASP A 161     -11.505   5.219  13.435  1.00 90.55           O  
ATOM   2615  N   LYS A 162     -13.001   4.786   9.336  1.00 91.89           N  
ATOM   2616  H   LYS A 162     -13.097   5.236  10.235  1.00 91.89           H  
ATOM   2617  CA  LYS A 162     -13.056   5.614   8.138  1.00 91.89           C  
ATOM   2618  HA  LYS A 162     -13.467   5.036   7.310  1.00 91.89           H  
ATOM   2619  C   LYS A 162     -11.654   6.060   7.754  1.00 91.89           C  
ATOM   2620  CB  LYS A 162     -13.939   6.829   8.377  1.00 91.89           C  
ATOM   2621  HB2 LYS A 162     -13.579   7.387   9.242  1.00 91.89           H  
ATOM   2622  HB3 LYS A 162     -13.870   7.469   7.497  1.00 91.89           H  
ATOM   2623  O   LYS A 162     -10.936   6.656   8.553  1.00 91.89           O  
ATOM   2624  CG  LYS A 162     -15.398   6.421   8.585  1.00 91.89           C  
ATOM   2625  HG2 LYS A 162     -15.509   5.833   9.496  1.00 91.89           H  
ATOM   2626  HG3 LYS A 162     -15.736   5.840   7.727  1.00 91.89           H  
ATOM   2627  CD  LYS A 162     -16.218   7.699   8.693  1.00 91.89           C  
ATOM   2628  HD2 LYS A 162     -15.951   8.236   9.603  1.00 91.89           H  
ATOM   2629  HD3 LYS A 162     -15.973   8.332   7.840  1.00 91.89           H  
ATOM   2630  CE  LYS A 162     -17.708   7.383   8.679  1.00 91.89           C  
ATOM   2631  HE2 LYS A 162     -18.021   7.057   9.671  1.00 91.89           H  
ATOM   2632  HE3 LYS A 162     -17.880   6.581   7.962  1.00 91.89           H  
ATOM   2633  NZ  LYS A 162     -18.428   8.592   8.238  1.00 91.89           N  
ATOM   2634  HZ1 LYS A 162     -18.076   8.831   7.322  1.00 91.89           H  
ATOM   2635  HZ2 LYS A 162     -19.425   8.443   8.166  1.00 91.89           H  
ATOM   2636  HZ3 LYS A 162     -18.213   9.375   8.838  1.00 91.89           H  
ATOM   2637  N   TYR A 163     -11.278   5.756   6.522  1.00 92.52           N  
ATOM   2638  H   TYR A 163     -11.940   5.304   5.907  1.00 92.52           H  
ATOM   2639  CA  TYR A 163     -10.021   6.187   5.938  1.00 92.52           C  
ATOM   2640  HA  TYR A 163      -9.429   6.714   6.686  1.00 92.52           H  
ATOM   2641  C   TYR A 163     -10.294   7.176   4.816  1.00 92.52           C  
ATOM   2642  CB  TYR A 163      -9.210   4.975   5.460  1.00 92.52           C  
ATOM   2643  HB2 TYR A 163      -9.878   4.238   5.015  1.00 92.52           H  
ATOM   2644  HB3 TYR A 163      -8.526   5.302   4.678  1.00 92.52           H  
ATOM   2645  O   TYR A 163     -11.312   7.098   4.137  1.00 92.52           O  
ATOM   2646  CG  TYR A 163      -8.400   4.316   6.560  1.00 92.52           C  
ATOM   2647  CD1 TYR A 163      -6.997   4.419   6.552  1.00 92.52           C  
ATOM   2648  HD1 TYR A 163      -6.510   4.975   5.764  1.00 92.52           H  
ATOM   2649  CD2 TYR A 163      -9.042   3.621   7.602  1.00 92.52           C  
ATOM   2650  HD2 TYR A 163     -10.119   3.537   7.614  1.00 92.52           H  
ATOM   2651  CE1 TYR A 163      -6.232   3.826   7.572  1.00 92.52           C  
ATOM   2652  HE1 TYR A 163      -5.155   3.909   7.558  1.00 92.52           H  
ATOM   2653  CE2 TYR A 163      -8.285   3.038   8.634  1.00 92.52           C  
ATOM   2654  HE2 TYR A 163      -8.770   2.508   9.441  1.00 92.52           H  
ATOM   2655  OH  TYR A 163      -6.145   2.559   9.604  1.00 92.52           O  
ATOM   2656  HH  TYR A 163      -5.205   2.723   9.496  1.00 92.52           H  
ATOM   2657  CZ  TYR A 163      -6.880   3.132   8.617  1.00 92.52           C  
ATOM   2658  N   GLU A 164      -9.352   8.075   4.595  1.00 89.75           N  
ATOM   2659  H   GLU A 164      -8.555   8.094   5.215  1.00 89.75           H  
ATOM   2660  CA  GLU A 164      -9.291   8.917   3.411  1.00 89.75           C  
ATOM   2661  HA  GLU A 164     -10.205   8.789   2.831  1.00 89.75           H  
ATOM   2662  C   GLU A 164      -8.129   8.479   2.517  1.00 89.75           C  
ATOM   2663  CB  GLU A 164      -9.237  10.397   3.799  1.00 89.75           C  
ATOM   2664  HB2 GLU A 164     -10.175  10.657   4.290  1.00 89.75           H  
ATOM   2665  HB3 GLU A 164      -9.155  10.983   2.884  1.00 89.75           H  
ATOM   2666  O   GLU A 164      -7.085   8.022   2.994  1.00 89.75           O  
ATOM   2667  CG  GLU A 164      -8.073  10.753   4.737  1.00 89.75           C  
ATOM   2668  HG2 GLU A 164      -8.156  10.180   5.660  1.00 89.75           H  
ATOM   2669  HG3 GLU A 164      -7.131  10.492   4.255  1.00 89.75           H  
ATOM   2670  CD  GLU A 164      -8.061  12.241   5.086  1.00 89.75           C  
ATOM   2671  OE1 GLU A 164      -7.340  12.659   6.009  1.00 89.75           O  
ATOM   2672  OE2 GLU A 164      -8.692  13.052   4.391  1.00 89.75           O  
ATOM   2673  N   LEU A 165      -8.334   8.608   1.210  1.00 88.11           N  
ATOM   2674  H   LEU A 165      -9.201   9.040   0.926  1.00 88.11           H  
ATOM   2675  CA  LEU A 165      -7.346   8.368   0.167  1.00 88.11           C  
ATOM   2676  HA  LEU A 165      -6.517   7.790   0.576  1.00 88.11           H  
ATOM   2677  C   LEU A 165      -6.810   9.705  -0.325  1.00 88.11           C  
ATOM   2678  CB  LEU A 165      -7.992   7.560  -0.973  1.00 88.11           C  
ATOM   2679  HB2 LEU A 165      -8.957   8.013  -1.201  1.00 88.11           H  
ATOM   2680  HB3 LEU A 165      -8.175   6.549  -0.607  1.00 88.11           H  
ATOM   2681  O   LEU A 165      -7.570  10.635  -0.584  1.00 88.11           O  
ATOM   2682  CG  LEU A 165      -7.185   7.467  -2.285  1.00 88.11           C  
ATOM   2683  HG  LEU A 165      -6.887   8.461  -2.617  1.00 88.11           H  
ATOM   2684  CD1 LEU A 165      -5.941   6.595  -2.133  1.00 88.11           C  
ATOM   2685 HD11 LEU A 165      -5.247   7.067  -1.438  1.00 88.11           H  
ATOM   2686 HD12 LEU A 165      -5.438   6.498  -3.096  1.00 88.11           H  
ATOM   2687 HD13 LEU A 165      -6.219   5.609  -1.760  1.00 88.11           H  
ATOM   2688  CD2 LEU A 165      -8.038   6.861  -3.396  1.00 88.11           C  
ATOM   2689 HD21 LEU A 165      -7.482   6.868  -4.333  1.00 88.11           H  
ATOM   2690 HD22 LEU A 165      -8.307   5.835  -3.144  1.00 88.11           H  
ATOM   2691 HD23 LEU A 165      -8.946   7.449  -3.528  1.00 88.11           H  
ATOM   2692  N   ARG A 166      -5.505   9.754  -0.560  1.00 88.52           N  
ATOM   2693  H   ARG A 166      -4.947   8.957  -0.288  1.00 88.52           H  
ATOM   2694  CA  ARG A 166      -4.842  10.832  -1.276  1.00 88.52           C  
ATOM   2695  HA  ARG A 166      -5.604  11.481  -1.707  1.00 88.52           H  
ATOM   2696  C   ARG A 166      -4.014  10.273  -2.426  1.00 88.52           C  
ATOM   2697  CB  ARG A 166      -4.045  11.659  -0.270  1.00 88.52           C  
ATOM   2698  HB2 ARG A 166      -4.741  12.061   0.467  1.00 88.52           H  
ATOM   2699  HB3 ARG A 166      -3.324  11.021   0.241  1.00 88.52           H  
ATOM   2700  O   ARG A 166      -3.320   9.270  -2.278  1.00 88.52           O  
ATOM   2701  CG  ARG A 166      -3.314  12.822  -0.930  1.00 88.52           C  
ATOM   2702  HG2 ARG A 166      -4.028  13.454  -1.459  1.00 88.52           H  
ATOM   2703  HG3 ARG A 166      -2.574  12.445  -1.636  1.00 88.52           H  
ATOM   2704  CD  ARG A 166      -2.604  13.644   0.139  1.00 88.52           C  
ATOM   2705  HD2 ARG A 166      -3.331  14.049   0.843  1.00 88.52           H  
ATOM   2706  HD3 ARG A 166      -1.913  13.004   0.687  1.00 88.52           H  
ATOM   2707  NE  ARG A 166      -1.849  14.707  -0.518  1.00 88.52           N  
ATOM   2708  HE  ARG A 166      -1.094  14.411  -1.119  1.00 88.52           H  
ATOM   2709  NH1 ARG A 166      -3.243  16.503  -0.140  1.00 88.52           N  
ATOM   2710 HH11 ARG A 166      -3.868  15.940   0.418  1.00 88.52           H  
ATOM   2711 HH12 ARG A 166      -3.460  17.472  -0.324  1.00 88.52           H  
ATOM   2712  NH2 ARG A 166      -1.373  16.710  -1.365  1.00 88.52           N  
ATOM   2713 HH21 ARG A 166      -1.460  17.716  -1.371  1.00 88.52           H  
ATOM   2714 HH22 ARG A 166      -0.667  16.214  -1.891  1.00 88.52           H  
ATOM   2715  CZ  ARG A 166      -2.170  15.972  -0.658  1.00 88.52           C  
ATOM   2716  N   VAL A 167      -4.096  10.936  -3.571  1.00 85.13           N  
ATOM   2717  H   VAL A 167      -4.688  11.754  -3.589  1.00 85.13           H  
ATOM   2718  CA  VAL A 167      -3.335  10.628  -4.782  1.00 85.13           C  
ATOM   2719  HA  VAL A 167      -2.711   9.748  -4.627  1.00 85.13           H  
ATOM   2720  C   VAL A 167      -2.441  11.819  -5.061  1.00 85.13           C  
ATOM   2721  CB  VAL A 167      -4.277  10.359  -5.974  1.00 85.13           C  
ATOM   2722  HB  VAL A 167      -4.841  11.264  -6.200  1.00 85.13           H  
ATOM   2723  O   VAL A 167      -2.955  12.867  -5.432  1.00 85.13           O  
ATOM   2724  CG1 VAL A 167      -3.490   9.974  -7.232  1.00 85.13           C  
ATOM   2725 HG11 VAL A 167      -2.875   9.093  -7.053  1.00 85.13           H  
ATOM   2726 HG12 VAL A 167      -4.177   9.772  -8.054  1.00 85.13           H  
ATOM   2727 HG13 VAL A 167      -2.842  10.799  -7.530  1.00 85.13           H  
ATOM   2728  CG2 VAL A 167      -5.297   9.260  -5.647  1.00 85.13           C  
ATOM   2729 HG21 VAL A 167      -4.788   8.387  -5.236  1.00 85.13           H  
ATOM   2730 HG22 VAL A 167      -6.012   9.626  -4.910  1.00 85.13           H  
ATOM   2731 HG23 VAL A 167      -5.845   8.977  -6.545  1.00 85.13           H  
ATOM   2732  N   ASP A 168      -1.134  11.666  -4.882  1.00 84.78           N  
ATOM   2733  H   ASP A 168      -0.789  10.757  -4.609  1.00 84.78           H  
ATOM   2734  CA  ASP A 168      -0.141  12.685  -5.224  1.00 84.78           C  
ATOM   2735  HA  ASP A 168      -0.623  13.657  -5.327  1.00 84.78           H  
ATOM   2736  C   ASP A 168       0.518  12.333  -6.557  1.00 84.78           C  
ATOM   2737  CB  ASP A 168       0.933  12.798  -4.133  1.00 84.78           C  
ATOM   2738  HB2 ASP A 168       1.248  11.797  -3.839  1.00 84.78           H  
ATOM   2739  HB3 ASP A 168       1.800  13.304  -4.559  1.00 84.78           H  
ATOM   2740  O   ASP A 168       0.933  11.193  -6.776  1.00 84.78           O  
ATOM   2741  CG  ASP A 168       0.527  13.581  -2.884  1.00 84.78           C  
ATOM   2742  OD1 ASP A 168      -0.541  14.228  -2.856  1.00 84.78           O  
ATOM   2743  OD2 ASP A 168       1.346  13.602  -1.942  1.00 84.78           O  
ATOM   2744  N   MET A 169       0.650  13.315  -7.445  1.00 81.88           N  
ATOM   2745  H   MET A 169       0.290  14.229  -7.211  1.00 81.88           H  
ATOM   2746  CA  MET A 169       1.231  13.132  -8.775  1.00 81.88           C  
ATOM   2747  HA  MET A 169       1.804  12.205  -8.794  1.00 81.88           H  
ATOM   2748  C   MET A 169       2.183  14.271  -9.117  1.00 81.88           C  
ATOM   2749  CB  MET A 169       0.126  13.027  -9.832  1.00 81.88           C  
ATOM   2750  HB2 MET A 169      -0.477  13.934  -9.789  1.00 81.88           H  
ATOM   2751  HB3 MET A 169       0.573  12.962 -10.824  1.00 81.88           H  
ATOM   2752  O   MET A 169       1.982  15.416  -8.707  1.00 81.88           O  
ATOM   2753  CG  MET A 169      -0.754  11.788  -9.616  1.00 81.88           C  
ATOM   2754  HG2 MET A 169      -0.167  10.908  -9.879  1.00 81.88           H  
ATOM   2755  HG3 MET A 169      -1.032  11.708  -8.565  1.00 81.88           H  
ATOM   2756  SD  MET A 169      -2.284  11.756 -10.570  1.00 81.88           S  
ATOM   2757  CE  MET A 169      -3.175  13.103  -9.748  1.00 81.88           C  
ATOM   2758  HE1 MET A 169      -2.592  14.023  -9.781  1.00 81.88           H  
ATOM   2759  HE2 MET A 169      -4.111  13.274 -10.280  1.00 81.88           H  
ATOM   2760  HE3 MET A 169      -3.381  12.837  -8.711  1.00 81.88           H  
ATOM   2761  N   VAL A 170       3.218  13.957  -9.894  1.00 79.02           N  
ATOM   2762  H   VAL A 170       3.331  12.992 -10.172  1.00 79.02           H  
ATOM   2763  CA  VAL A 170       4.156  14.941 -10.435  1.00 79.02           C  
ATOM   2764  HA  VAL A 170       3.778  15.935 -10.193  1.00 79.02           H  
ATOM   2765  C   VAL A 170       4.210  14.822 -11.951  1.00 79.02           C  
ATOM   2766  CB  VAL A 170       5.558  14.824  -9.810  1.00 79.02           C  
ATOM   2767  HB  VAL A 170       6.022  13.891 -10.131  1.00 79.02           H  
ATOM   2768  O   VAL A 170       4.430  13.736 -12.487  1.00 79.02           O  
ATOM   2769  CG1 VAL A 170       6.456  16.000 -10.230  1.00 79.02           C  
ATOM   2770 HG11 VAL A 170       7.458  15.860  -9.823  1.00 79.02           H  
ATOM   2771 HG12 VAL A 170       6.040  16.939  -9.865  1.00 79.02           H  
ATOM   2772 HG13 VAL A 170       6.533  16.047 -11.316  1.00 79.02           H  
ATOM   2773  CG2 VAL A 170       5.490  14.816  -8.276  1.00 79.02           C  
ATOM   2774 HG21 VAL A 170       4.843  15.623  -7.933  1.00 79.02           H  
ATOM   2775 HG22 VAL A 170       5.065  13.870  -7.940  1.00 79.02           H  
ATOM   2776 HG23 VAL A 170       6.489  14.914  -7.851  1.00 79.02           H  
ATOM   2777  N   PHE A 171       4.039  15.950 -12.633  1.00 71.67           N  
ATOM   2778  H   PHE A 171       3.868  16.804 -12.120  1.00 71.67           H  
ATOM   2779  CA  PHE A 171       4.119  16.062 -14.085  1.00 71.67           C  
ATOM   2780  HA  PHE A 171       4.709  15.238 -14.488  1.00 71.67           H  
ATOM   2781  C   PHE A 171       4.796  17.366 -14.467  1.00 71.67           C  
ATOM   2782  CB  PHE A 171       2.723  15.971 -14.680  1.00 71.67           C  
ATOM   2783  HB2 PHE A 171       2.399  14.951 -14.478  1.00 71.67           H  
ATOM   2784  HB3 PHE A 171       2.052  16.675 -14.189  1.00 71.67           H  
ATOM   2785  O   PHE A 171       4.459  18.415 -13.926  1.00 71.67           O  
ATOM   2786  CG  PHE A 171       2.667  16.160 -16.176  1.00 71.67           C  
ATOM   2787  CD1 PHE A 171       2.167  17.355 -16.728  1.00 71.67           C  
ATOM   2788  HD1 PHE A 171       1.804  18.145 -16.088  1.00 71.67           H  
ATOM   2789  CD2 PHE A 171       3.169  15.149 -17.015  1.00 71.67           C  
ATOM   2790  HD2 PHE A 171       3.552  14.228 -16.601  1.00 71.67           H  
ATOM   2791  CE1 PHE A 171       2.177  17.537 -18.121  1.00 71.67           C  
ATOM   2792  HE1 PHE A 171       1.838  18.466 -18.554  1.00 71.67           H  
ATOM   2793  CE2 PHE A 171       3.204  15.347 -18.404  1.00 71.67           C  
ATOM   2794  HE2 PHE A 171       3.638  14.598 -19.051  1.00 71.67           H  
ATOM   2795  CZ  PHE A 171       2.699  16.535 -18.958  1.00 71.67           C  
ATOM   2796  HZ  PHE A 171       2.754  16.698 -20.024  1.00 71.67           H  
ATOM   2797  N   GLU A 172       5.805  17.278 -15.335  1.00 76.89           N  
ATOM   2798  H   GLU A 172       5.891  16.426 -15.870  1.00 76.89           H  
ATOM   2799  CA  GLU A 172       6.611  18.432 -15.765  1.00 76.89           C  
ATOM   2800  HA  GLU A 172       7.514  18.043 -16.237  1.00 76.89           H  
ATOM   2801  C   GLU A 172       7.109  19.303 -14.591  1.00 76.89           C  
ATOM   2802  CB  GLU A 172       5.869  19.222 -16.849  1.00 76.89           C  
ATOM   2803  HB2 GLU A 172       6.464  20.097 -17.113  1.00 76.89           H  
ATOM   2804  HB3 GLU A 172       4.903  19.552 -16.466  1.00 76.89           H  
ATOM   2805  O   GLU A 172       7.122  20.530 -14.635  1.00 76.89           O  
ATOM   2806  CG  GLU A 172       5.677  18.376 -18.116  1.00 76.89           C  
ATOM   2807  HG2 GLU A 172       5.049  17.516 -17.885  1.00 76.89           H  
ATOM   2808  HG3 GLU A 172       6.652  18.001 -18.427  1.00 76.89           H  
ATOM   2809  CD  GLU A 172       5.059  19.183 -19.266  1.00 76.89           C  
ATOM   2810  OE1 GLU A 172       5.207  18.727 -20.420  1.00 76.89           O  
ATOM   2811  OE2 GLU A 172       4.487  20.265 -18.995  1.00 76.89           O  
ATOM   2812  N   GLY A 173       7.488  18.654 -13.483  1.00 78.13           N  
ATOM   2813  H   GLY A 173       7.384  17.649 -13.486  1.00 78.13           H  
ATOM   2814  CA  GLY A 173       7.948  19.318 -12.257  1.00 78.13           C  
ATOM   2815  HA2 GLY A 173       8.466  18.589 -11.633  1.00 78.13           H  
ATOM   2816  HA3 GLY A 173       8.655  20.101 -12.530  1.00 78.13           H  
ATOM   2817  C   GLY A 173       6.843  19.966 -11.413  1.00 78.13           C  
ATOM   2818  O   GLY A 173       7.106  20.362 -10.276  1.00 78.13           O  
ATOM   2819  N   GLN A 174       5.610  20.025 -11.914  1.00 76.08           N  
ATOM   2820  H   GLN A 174       5.446  19.656 -12.840  1.00 76.08           H  
ATOM   2821  CA  GLN A 174       4.441  20.481 -11.173  1.00 76.08           C  
ATOM   2822  HA  GLN A 174       4.754  21.261 -10.478  1.00 76.08           H  
ATOM   2823  C   GLN A 174       3.835  19.342 -10.363  1.00 76.08           C  
ATOM   2824  CB  GLN A 174       3.392  21.088 -12.106  1.00 76.08           C  
ATOM   2825  HB2 GLN A 174       3.050  20.339 -12.819  1.00 76.08           H  
ATOM   2826  HB3 GLN A 174       2.541  21.404 -11.503  1.00 76.08           H  
ATOM   2827  O   GLN A 174       3.859  18.180 -10.765  1.00 76.08           O  
ATOM   2828  CG  GLN A 174       3.942  22.296 -12.872  1.00 76.08           C  
ATOM   2829  HG2 GLN A 174       4.370  23.016 -12.174  1.00 76.08           H  
ATOM   2830  HG3 GLN A 174       4.726  21.965 -13.553  1.00 76.08           H  
ATOM   2831  CD  GLN A 174       2.859  23.000 -13.678  1.00 76.08           C  
ATOM   2832  NE2 GLN A 174       3.209  23.605 -14.789  1.00 76.08           N  
ATOM   2833 HE21 GLN A 174       2.448  23.967 -15.346  1.00 76.08           H  
ATOM   2834 HE22 GLN A 174       4.129  23.453 -15.177  1.00 76.08           H  
ATOM   2835  OE1 GLN A 174       1.692  23.035 -13.324  1.00 76.08           O  
ATOM   2836  N   ARG A 175       3.296  19.686  -9.196  1.00 80.70           N  
ATOM   2837  H   ARG A 175       3.196  20.670  -8.993  1.00 80.70           H  
ATOM   2838  CA  ARG A 175       2.709  18.732  -8.260  1.00 80.70           C  
ATOM   2839  HA  ARG A 175       2.904  17.714  -8.598  1.00 80.70           H  
ATOM   2840  C   ARG A 175       1.199  18.912  -8.219  1.00 80.70           C  
ATOM   2841  CB  ARG A 175       3.328  18.909  -6.876  1.00 80.70           C  
ATOM   2842  HB2 ARG A 175       3.158  19.939  -6.563  1.00 80.70           H  
ATOM   2843  HB3 ARG A 175       2.819  18.230  -6.192  1.00 80.70           H  
ATOM   2844  O   ARG A 175       0.710  20.033  -8.085  1.00 80.70           O  
ATOM   2845  CG  ARG A 175       4.836  18.636  -6.818  1.00 80.70           C  
ATOM   2846  HG2 ARG A 175       5.370  19.343  -7.454  1.00 80.70           H  
ATOM   2847  HG3 ARG A 175       5.040  17.621  -7.161  1.00 80.70           H  
ATOM   2848  CD  ARG A 175       5.308  18.793  -5.371  1.00 80.70           C  
ATOM   2849  HD2 ARG A 175       5.129  19.824  -5.067  1.00 80.70           H  
ATOM   2850  HD3 ARG A 175       4.726  18.121  -4.740  1.00 80.70           H  
ATOM   2851  NE  ARG A 175       6.736  18.492  -5.208  1.00 80.70           N  
ATOM   2852  HE  ARG A 175       7.233  18.207  -6.039  1.00 80.70           H  
ATOM   2853  NH1 ARG A 175       6.838  19.048  -2.981  1.00 80.70           N  
ATOM   2854 HH11 ARG A 175       7.372  19.290  -2.159  1.00 80.70           H  
ATOM   2855 HH12 ARG A 175       5.843  19.220  -2.993  1.00 80.70           H  
ATOM   2856  NH2 ARG A 175       8.698  18.433  -4.068  1.00 80.70           N  
ATOM   2857 HH21 ARG A 175       9.236  18.642  -3.240  1.00 80.70           H  
ATOM   2858 HH22 ARG A 175       9.164  18.175  -4.927  1.00 80.70           H  
ATOM   2859  CZ  ARG A 175       7.414  18.657  -4.089  1.00 80.70           C  
ATOM   2860  N   PHE A 176       0.488  17.799  -8.271  1.00 80.34           N  
ATOM   2861  H   PHE A 176       0.979  16.920  -8.348  1.00 80.34           H  
ATOM   2862  CA  PHE A 176      -0.964  17.735  -8.236  1.00 80.34           C  
ATOM   2863  HA  PHE A 176      -1.382  18.713  -7.997  1.00 80.34           H  
ATOM   2864  C   PHE A 176      -1.403  16.746  -7.166  1.00 80.34           C  
ATOM   2865  CB  PHE A 176      -1.490  17.306  -9.607  1.00 80.34           C  
ATOM   2866  HB2 PHE A 176      -1.153  16.292  -9.823  1.00 80.34           H  
ATOM   2867  HB3 PHE A 176      -2.578  17.293  -9.547  1.00 80.34           H  
ATOM   2868  O   PHE A 176      -0.675  15.795  -6.869  1.00 80.34           O  
ATOM   2869  CG  PHE A 176      -1.076  18.219 -10.742  1.00 80.34           C  
ATOM   2870  CD1 PHE A 176      -1.850  19.352 -11.048  1.00 80.34           C  
ATOM   2871  HD1 PHE A 176      -2.754  19.557 -10.493  1.00 80.34           H  
ATOM   2872  CD2 PHE A 176       0.099  17.959 -11.473  1.00 80.34           C  
ATOM   2873  HD2 PHE A 176       0.701  17.092 -11.245  1.00 80.34           H  
ATOM   2874  CE1 PHE A 176      -1.449  20.231 -12.068  1.00 80.34           C  
ATOM   2875  HE1 PHE A 176      -2.037  21.107 -12.297  1.00 80.34           H  
ATOM   2876  CE2 PHE A 176       0.502  18.840 -12.491  1.00 80.34           C  
ATOM   2877  HE2 PHE A 176       1.408  18.647 -13.046  1.00 80.34           H  
ATOM   2878  CZ  PHE A 176      -0.267  19.979 -12.785  1.00 80.34           C  
ATOM   2879  HZ  PHE A 176       0.053  20.661 -13.558  1.00 80.34           H  
ATOM   2880  N   TYR A 177      -2.602  16.945  -6.620  1.00 80.77           N  
ATOM   2881  H   TYR A 177      -3.177  17.719  -6.918  1.00 80.77           H  
ATOM   2882  CA  TYR A 177      -3.212  15.928  -5.776  1.00 80.77           C  
ATOM   2883  HA  TYR A 177      -2.787  14.980  -6.106  1.00 80.77           H  
ATOM   2884  C   TYR A 177      -4.721  15.811  -5.959  1.00 80.77           C  
ATOM   2885  CB  TYR A 177      -2.846  16.114  -4.294  1.00 80.77           C  
ATOM   2886  HB2 TYR A 177      -3.023  15.172  -3.777  1.00 80.77           H  
ATOM   2887  HB3 TYR A 177      -1.778  16.315  -4.215  1.00 80.77           H  
ATOM   2888  O   TYR A 177      -5.388  16.722  -6.455  1.00 80.77           O  
ATOM   2889  CG  TYR A 177      -3.624  17.201  -3.572  1.00 80.77           C  
ATOM   2890  CD1 TYR A 177      -3.106  18.499  -3.520  1.00 80.77           C  
ATOM   2891  HD1 TYR A 177      -2.143  18.670  -3.979  1.00 80.77           H  
ATOM   2892  CD2 TYR A 177      -4.837  16.915  -2.916  1.00 80.77           C  
ATOM   2893  HD2 TYR A 177      -5.218  15.905  -2.905  1.00 80.77           H  
ATOM   2894  CE1 TYR A 177      -3.814  19.528  -2.861  1.00 80.77           C  
ATOM   2895  HE1 TYR A 177      -3.429  20.533  -2.777  1.00 80.77           H  
ATOM   2896  CE2 TYR A 177      -5.553  17.940  -2.267  1.00 80.77           C  
ATOM   2897  HE2 TYR A 177      -6.488  17.727  -1.770  1.00 80.77           H  
ATOM   2898  OH  TYR A 177      -5.735  20.269  -1.666  1.00 80.77           O  
ATOM   2899  HH  TYR A 177      -5.260  21.100  -1.733  1.00 80.77           H  
ATOM   2900  CZ  TYR A 177      -5.055  19.258  -2.266  1.00 80.77           C  
ATOM   2901  N   ALA A 178      -5.239  14.681  -5.490  1.00 77.98           N  
ATOM   2902  H   ALA A 178      -4.588  13.977  -5.171  1.00 77.98           H  
ATOM   2903  CA  ALA A 178      -6.648  14.450  -5.223  1.00 77.98           C  
ATOM   2904  HA  ALA A 178      -7.186  15.397  -5.247  1.00 77.98           H  
ATOM   2905  C   ALA A 178      -6.835  13.807  -3.862  1.00 77.98           C  
ATOM   2906  CB  ALA A 178      -7.208  13.535  -6.289  1.00 77.98           C  
ATOM   2907  HB1 ALA A 178      -6.966  14.009  -7.240  1.00 77.98           H  
ATOM   2908  HB2 ALA A 178      -6.739  12.552  -6.240  1.00 77.98           H  
ATOM   2909  HB3 ALA A 178      -8.287  13.438  -6.173  1.00 77.98           H  
ATOM   2910  O   ALA A 178      -5.979  13.044  -3.417  1.00 77.98           O  
ATOM   2911  N   GLN A 179      -7.961  14.095  -3.224  1.00 80.45           N  
ATOM   2912  H   GLN A 179      -8.660  14.668  -3.673  1.00 80.45           H  
ATOM   2913  CA  GLN A 179      -8.299  13.546  -1.922  1.00 80.45           C  
ATOM   2914  HA  GLN A 179      -7.665  12.679  -1.735  1.00 80.45           H  
ATOM   2915  C   GLN A 179      -9.748  13.081  -1.922  1.00 80.45           C  
ATOM   2916  CB  GLN A 179      -7.986  14.593  -0.852  1.00 80.45           C  
ATOM   2917  HB2 GLN A 179      -6.967  14.932  -1.038  1.00 80.45           H  
ATOM   2918  HB3 GLN A 179      -8.656  15.446  -0.960  1.00 80.45           H  
ATOM   2919  O   GLN A 179     -10.622  13.764  -2.455  1.00 80.45           O  
ATOM   2920  CG  GLN A 179      -8.063  14.060   0.589  1.00 80.45           C  
ATOM   2921  HG2 GLN A 179      -9.104  13.959   0.897  1.00 80.45           H  
ATOM   2922  HG3 GLN A 179      -7.588  13.081   0.645  1.00 80.45           H  
ATOM   2923  CD  GLN A 179      -7.333  14.991   1.553  1.00 80.45           C  
ATOM   2924  NE2 GLN A 179      -7.236  14.673   2.814  1.00 80.45           N  
ATOM   2925 HE21 GLN A 179      -7.776  13.919   3.215  1.00 80.45           H  
ATOM   2926 HE22 GLN A 179      -6.671  15.282   3.389  1.00 80.45           H  
ATOM   2927  OE1 GLN A 179      -6.782  16.019   1.194  1.00 80.45           O  
ATOM   2928  N   TYR A 180      -9.972  11.905  -1.352  1.00 79.56           N  
ATOM   2929  H   TYR A 180      -9.196  11.428  -0.914  1.00 79.56           H  
ATOM   2930  CA  TYR A 180     -11.259  11.233  -1.314  1.00 79.56           C  
ATOM   2931  HA  TYR A 180     -12.049  11.929  -1.597  1.00 79.56           H  
ATOM   2932  C   TYR A 180     -11.518  10.747   0.104  1.00 79.56           C  
ATOM   2933  CB  TYR A 180     -11.275  10.051  -2.292  1.00 79.56           C  
ATOM   2934  HB2 TYR A 180     -10.558   9.302  -1.954  1.00 79.56           H  
ATOM   2935  HB3 TYR A 180     -12.260   9.586  -2.254  1.00 79.56           H  
ATOM   2936  O   TYR A 180     -10.723   9.987   0.659  1.00 79.56           O  
ATOM   2937  CG  TYR A 180     -10.953  10.402  -3.730  1.00 79.56           C  
ATOM   2938  CD1 TYR A 180     -11.992  10.749  -4.612  1.00 79.56           C  
ATOM   2939  HD1 TYR A 180     -13.010  10.775  -4.250  1.00 79.56           H  
ATOM   2940  CD2 TYR A 180      -9.621  10.371  -4.187  1.00 79.56           C  
ATOM   2941  HD2 TYR A 180      -8.824  10.113  -3.506  1.00 79.56           H  
ATOM   2942  CE1 TYR A 180     -11.709  11.064  -5.954  1.00 79.56           C  
ATOM   2943  HE1 TYR A 180     -12.512  11.332  -6.625  1.00 79.56           H  
ATOM   2944  CE2 TYR A 180      -9.331  10.680  -5.530  1.00 79.56           C  
ATOM   2945  HE2 TYR A 180      -8.316  10.648  -5.895  1.00 79.56           H  
ATOM   2946  OH  TYR A 180     -10.094  11.307  -7.712  1.00 79.56           O  
ATOM   2947  HH  TYR A 180     -10.888  11.510  -8.212  1.00 79.56           H  
ATOM   2948  CZ  TYR A 180     -10.375  11.026  -6.413  1.00 79.56           C  
ATOM   2949  N   ASP A 181     -12.641  11.163   0.668  1.00 83.36           N  
ATOM   2950  H   ASP A 181     -13.230  11.824   0.183  1.00 83.36           H  
ATOM   2951  CA  ASP A 181     -13.078  10.715   1.985  1.00 83.36           C  
ATOM   2952  HA  ASP A 181     -12.210  10.640   2.640  1.00 83.36           H  
ATOM   2953  C   ASP A 181     -13.732   9.319   1.889  1.00 83.36           C  
ATOM   2954  CB  ASP A 181     -14.009  11.778   2.591  1.00 83.36           C  
ATOM   2955  HB2 ASP A 181     -14.234  11.498   3.620  1.00 83.36           H  
ATOM   2956  HB3 ASP A 181     -14.945  11.774   2.033  1.00 83.36           H  
ATOM   2957  O   ASP A 181     -14.076   8.849   0.798  1.00 83.36           O  
ATOM   2958  CG  ASP A 181     -13.420  13.206   2.574  1.00 83.36           C  
ATOM   2959  OD1 ASP A 181     -12.199  13.394   2.803  1.00 83.36           O  
ATOM   2960  OD2 ASP A 181     -14.178  14.137   2.222  1.00 83.36           O  
ATOM   2961  N   ASN A 182     -13.915   8.643   3.028  1.00 85.11           N  
ATOM   2962  H   ASN A 182     -13.649   9.093   3.892  1.00 85.11           H  
ATOM   2963  CA  ASN A 182     -14.560   7.322   3.126  1.00 85.11           C  
ATOM   2964  HA  ASN A 182     -14.325   6.944   4.121  1.00 85.11           H  
ATOM   2965  C   ASN A 182     -14.013   6.258   2.146  1.00 85.11           C  
ATOM   2966  CB  ASN A 182     -16.091   7.470   3.048  1.00 85.11           C  
ATOM   2967  HB2 ASN A 182     -16.355   7.884   2.075  1.00 85.11           H  
ATOM   2968  HB3 ASN A 182     -16.564   6.492   3.136  1.00 85.11           H  
ATOM   2969  O   ASN A 182     -14.761   5.469   1.566  1.00 85.11           O  
ATOM   2970  CG  ASN A 182     -16.654   8.348   4.147  1.00 85.11           C  
ATOM   2971  ND2 ASN A 182     -17.122   9.521   3.804  1.00 85.11           N  
ATOM   2972 HD21 ASN A 182     -17.178  10.209   4.542  1.00 85.11           H  
ATOM   2973 HD22 ASN A 182     -17.062   9.806   2.837  1.00 85.11           H  
ATOM   2974  OD1 ASN A 182     -16.689   7.990   5.319  1.00 85.11           O  
ATOM   2975  N   PHE A 183     -12.697   6.212   1.963  1.00 85.89           N  
ATOM   2976  H   PHE A 183     -12.133   6.840   2.518  1.00 85.89           H  
ATOM   2977  CA  PHE A 183     -12.022   5.190   1.182  1.00 85.89           C  
ATOM   2978  HA  PHE A 183     -12.546   5.086   0.231  1.00 85.89           H  
ATOM   2979  C   PHE A 183     -12.036   3.838   1.899  1.00 85.89           C  
ATOM   2980  CB  PHE A 183     -10.588   5.635   0.892  1.00 85.89           C  
ATOM   2981  HB2 PHE A 183     -10.617   6.568   0.330  1.00 85.89           H  
ATOM   2982  HB3 PHE A 183     -10.076   5.835   1.833  1.00 85.89           H  
ATOM   2983  O   PHE A 183     -11.528   3.697   3.015  1.00 85.89           O  
ATOM   2984  CG  PHE A 183      -9.802   4.608   0.104  1.00 85.89           C  
ATOM   2985  CD1 PHE A 183      -8.838   3.805   0.741  1.00 85.89           C  
ATOM   2986  HD1 PHE A 183      -8.667   3.915   1.802  1.00 85.89           H  
ATOM   2987  CD2 PHE A 183     -10.031   4.464  -1.275  1.00 85.89           C  
ATOM   2988  HD2 PHE A 183     -10.763   5.084  -1.770  1.00 85.89           H  
ATOM   2989  CE1 PHE A 183      -8.094   2.871  -0.002  1.00 85.89           C  
ATOM   2990  HE1 PHE A 183      -7.349   2.259   0.484  1.00 85.89           H  
ATOM   2991  CE2 PHE A 183      -9.276   3.542  -2.018  1.00 85.89           C  
ATOM   2992  HE2 PHE A 183      -9.430   3.460  -3.084  1.00 85.89           H  
ATOM   2993  CZ  PHE A 183      -8.305   2.747  -1.384  1.00 85.89           C  
ATOM   2994  HZ  PHE A 183      -7.718   2.046  -1.958  1.00 85.89           H  
ATOM   2995  N   LYS A 184     -12.563   2.815   1.220  1.00 87.95           N  
ATOM   2996  H   LYS A 184     -13.026   3.014   0.345  1.00 87.95           H  
ATOM   2997  CA  LYS A 184     -12.487   1.423   1.667  1.00 87.95           C  
ATOM   2998  HA  LYS A 184     -11.709   1.347   2.426  1.00 87.95           H  
ATOM   2999  C   LYS A 184     -12.077   0.486   0.549  1.00 87.95           C  
ATOM   3000  CB  LYS A 184     -13.809   0.970   2.301  1.00 87.95           C  
ATOM   3001  HB2 LYS A 184     -14.641   1.186   1.632  1.00 87.95           H  
ATOM   3002  HB3 LYS A 184     -13.762  -0.106   2.468  1.00 87.95           H  
ATOM   3003  O   LYS A 184     -12.511   0.622  -0.597  1.00 87.95           O  
ATOM   3004  CG  LYS A 184     -14.025   1.669   3.646  1.00 87.95           C  
ATOM   3005  HG2 LYS A 184     -14.249   2.723   3.481  1.00 87.95           H  
ATOM   3006  HG3 LYS A 184     -13.108   1.594   4.231  1.00 87.95           H  
ATOM   3007  CD  LYS A 184     -15.163   1.027   4.437  1.00 87.95           C  
ATOM   3008  HD2 LYS A 184     -14.974  -0.042   4.534  1.00 87.95           H  
ATOM   3009  HD3 LYS A 184     -16.110   1.195   3.923  1.00 87.95           H  
ATOM   3010  CE  LYS A 184     -15.173   1.678   5.821  1.00 87.95           C  
ATOM   3011  HE2 LYS A 184     -14.170   1.603   6.241  1.00 87.95           H  
ATOM   3012  HE3 LYS A 184     -15.396   2.739   5.708  1.00 87.95           H  
ATOM   3013  NZ  LYS A 184     -16.145   1.030   6.727  1.00 87.95           N  
ATOM   3014  HZ1 LYS A 184     -15.902   0.056   6.837  1.00 87.95           H  
ATOM   3015  HZ2 LYS A 184     -17.083   1.122   6.362  1.00 87.95           H  
ATOM   3016  HZ3 LYS A 184     -16.086   1.469   7.634  1.00 87.95           H  
ATOM   3017  N   VAL A 185     -11.290  -0.510   0.934  1.00 86.30           N  
ATOM   3018  H   VAL A 185     -10.978  -0.526   1.895  1.00 86.30           H  
ATOM   3019  CA  VAL A 185     -11.028  -1.700   0.133  1.00 86.30           C  
ATOM   3020  HA  VAL A 185     -11.315  -1.517  -0.903  1.00 86.30           H  
ATOM   3021  C   VAL A 185     -11.893  -2.819   0.682  1.00 86.30           C  
ATOM   3022  CB  VAL A 185      -9.535  -2.056   0.154  1.00 86.30           C  
ATOM   3023  HB  VAL A 185      -9.231  -2.322   1.167  1.00 86.30           H  
ATOM   3024  O   VAL A 185     -12.000  -2.983   1.894  1.00 86.30           O  
ATOM   3025  CG1 VAL A 185      -9.211  -3.227  -0.775  1.00 86.30           C  
ATOM   3026 HG11 VAL A 185      -9.761  -4.115  -0.463  1.00 86.30           H  
ATOM   3027 HG12 VAL A 185      -9.478  -2.973  -1.801  1.00 86.30           H  
ATOM   3028 HG13 VAL A 185      -8.146  -3.456  -0.728  1.00 86.30           H  
ATOM   3029  CG2 VAL A 185      -8.720  -0.843  -0.295  1.00 86.30           C  
ATOM   3030 HG21 VAL A 185      -7.729  -1.165  -0.615  1.00 86.30           H  
ATOM   3031 HG22 VAL A 185      -9.210  -0.343  -1.130  1.00 86.30           H  
ATOM   3032 HG23 VAL A 185      -8.631  -0.133   0.528  1.00 86.30           H  
ATOM   3033  N   SER A 186     -12.545  -3.568  -0.198  1.00 83.34           N  
ATOM   3034  H   SER A 186     -12.480  -3.318  -1.175  1.00 83.34           H  
ATOM   3035  CA  SER A 186     -13.361  -4.716   0.197  1.00 83.34           C  
ATOM   3036  HA  SER A 186     -13.794  -4.505   1.175  1.00 83.34           H  
ATOM   3037  C   SER A 186     -12.525  -5.995   0.353  1.00 83.34           C  
ATOM   3038  CB  SER A 186     -14.533  -4.858  -0.771  1.00 83.34           C  
ATOM   3039  HB2 SER A 186     -15.039  -3.898  -0.869  1.00 83.34           H  
ATOM   3040  HB3 SER A 186     -15.248  -5.574  -0.367  1.00 83.34           H  
ATOM   3041  O   SER A 186     -11.328  -6.016   0.081  1.00 83.34           O  
ATOM   3042  OG  SER A 186     -14.077  -5.275  -2.039  1.00 83.34           O  
ATOM   3043  HG  SER A 186     -13.699  -4.495  -2.452  1.00 83.34           H  
ATOM   3044  N   SER A 187     -13.142  -7.070   0.837  1.00 86.13           N  
ATOM   3045  H   SER A 187     -14.129  -7.007   1.043  1.00 86.13           H  
ATOM   3046  CA  SER A 187     -12.449  -8.340   1.089  1.00 86.13           C  
ATOM   3047  HA  SER A 187     -11.580  -8.137   1.717  1.00 86.13           H  
ATOM   3048  C   SER A 187     -11.949  -9.030  -0.190  1.00 86.13           C  
ATOM   3049  CB  SER A 187     -13.390  -9.268   1.859  1.00 86.13           C  
ATOM   3050  HB2 SER A 187     -13.783  -8.742   2.729  1.00 86.13           H  
ATOM   3051  HB3 SER A 187     -12.839 -10.143   2.205  1.00 86.13           H  
ATOM   3052  O   SER A 187     -12.387  -8.718  -1.299  1.00 86.13           O  
ATOM   3053  OG  SER A 187     -14.463  -9.688   1.030  1.00 86.13           O  
ATOM   3054  HG  SER A 187     -14.638  -9.008   0.376  1.00 86.13           H  
ATOM   3055  N   GLU A 188     -11.122 -10.063  -0.028  1.00 84.93           N  
ATOM   3056  H   GLU A 188     -10.721 -10.237   0.883  1.00 84.93           H  
ATOM   3057  CA  GLU A 188     -10.705 -10.962  -1.116  1.00 84.93           C  
ATOM   3058  HA  GLU A 188     -10.080 -10.418  -1.825  1.00 84.93           H  
ATOM   3059  C   GLU A 188     -11.908 -11.561  -1.875  1.00 84.93           C  
ATOM   3060  CB  GLU A 188      -9.877 -12.091  -0.493  1.00 84.93           C  
ATOM   3061  HB2 GLU A 188      -9.150 -11.672   0.202  1.00 84.93           H  
ATOM   3062  HB3 GLU A 188     -10.566 -12.715   0.078  1.00 84.93           H  
ATOM   3063  O   GLU A 188     -11.921 -11.585  -3.102  1.00 84.93           O  
ATOM   3064  CG  GLU A 188      -9.132 -12.942  -1.536  1.00 84.93           C  
ATOM   3065  HG2 GLU A 188      -8.279 -12.376  -1.911  1.00 84.93           H  
ATOM   3066  HG3 GLU A 188      -9.797 -13.134  -2.377  1.00 84.93           H  
ATOM   3067  CD  GLU A 188      -8.671 -14.298  -0.974  1.00 84.93           C  
ATOM   3068  OE1 GLU A 188      -8.265 -15.139  -1.806  1.00 84.93           O  
ATOM   3069  OE2 GLU A 188      -8.911 -14.554   0.234  1.00 84.93           O  
ATOM   3070  N   LYS A 189     -12.984 -11.942  -1.163  1.00 82.94           N  
ATOM   3071  H   LYS A 189     -12.914 -11.862  -0.159  1.00 82.94           H  
ATOM   3072  CA  LYS A 189     -14.219 -12.506  -1.756  1.00 82.94           C  
ATOM   3073  HA  LYS A 189     -13.965 -13.413  -2.306  1.00 82.94           H  
ATOM   3074  C   LYS A 189     -14.889 -11.566  -2.757  1.00 82.94           C  
ATOM   3075  CB  LYS A 189     -15.244 -12.824  -0.659  1.00 82.94           C  
ATOM   3076  HB2 LYS A 189     -16.161 -13.169  -1.136  1.00 82.94           H  
ATOM   3077  HB3 LYS A 189     -15.473 -11.914  -0.105  1.00 82.94           H  
ATOM   3078  O   LYS A 189     -15.595 -12.003  -3.662  1.00 82.94           O  
ATOM   3079  CG  LYS A 189     -14.771 -13.907   0.315  1.00 82.94           C  
ATOM   3080  HG2 LYS A 189     -13.872 -13.571   0.831  1.00 82.94           H  
ATOM   3081  HG3 LYS A 189     -14.545 -14.817  -0.240  1.00 82.94           H  
ATOM   3082  CD  LYS A 189     -15.868 -14.191   1.345  1.00 82.94           C  
ATOM   3083  HD2 LYS A 189     -16.767 -14.529   0.830  1.00 82.94           H  
ATOM   3084  HD3 LYS A 189     -16.087 -13.275   1.894  1.00 82.94           H  
ATOM   3085  CE  LYS A 189     -15.380 -15.273   2.310  1.00 82.94           C  
ATOM   3086  HE2 LYS A 189     -15.148 -16.170   1.736  1.00 82.94           H  
ATOM   3087  HE3 LYS A 189     -14.454 -14.932   2.771  1.00 82.94           H  
ATOM   3088  NZ  LYS A 189     -16.395 -15.570   3.349  1.00 82.94           N  
ATOM   3089  HZ1 LYS A 189     -16.596 -14.738   3.885  1.00 82.94           H  
ATOM   3090  HZ2 LYS A 189     -16.048 -16.282   3.976  1.00 82.94           H  
ATOM   3091  HZ3 LYS A 189     -17.248 -15.900   2.920  1.00 82.94           H  
ATOM   3092  N   THR A 190     -14.695 -10.269  -2.561  1.00 81.91           N  
ATOM   3093  H   THR A 190     -14.068  -9.998  -1.818  1.00 81.91           H  
ATOM   3094  CA  THR A 190     -15.202  -9.191  -3.412  1.00 81.91           C  
ATOM   3095  HA  THR A 190     -15.907  -9.606  -4.133  1.00 81.91           H  
ATOM   3096  C   THR A 190     -14.079  -8.573  -4.238  1.00 81.91           C  
ATOM   3097  CB  THR A 190     -15.959  -8.152  -2.577  1.00 81.91           C  
ATOM   3098  HB  THR A 190     -16.197  -7.276  -3.181  1.00 81.91           H  
ATOM   3099  O   THR A 190     -14.207  -7.441  -4.706  1.00 81.91           O  
ATOM   3100  CG2 THR A 190     -17.262  -8.730  -2.028  1.00 81.91           C  
ATOM   3101 HG21 THR A 190     -17.057  -9.570  -1.364  1.00 81.91           H  
ATOM   3102 HG22 THR A 190     -17.891  -9.066  -2.853  1.00 81.91           H  
ATOM   3103 HG23 THR A 190     -17.791  -7.956  -1.473  1.00 81.91           H  
ATOM   3104  OG1 THR A 190     -15.190  -7.774  -1.461  1.00 81.91           O  
ATOM   3105  HG1 THR A 190     -14.612  -7.070  -1.763  1.00 81.91           H  
ATOM   3106  N   HIS A 191     -12.989  -9.321  -4.438  1.00 78.47           N  
ATOM   3107  H   HIS A 191     -12.924 -10.223  -3.987  1.00 78.47           H  
ATOM   3108  CA  HIS A 191     -11.890  -8.976  -5.327  1.00 78.47           C  
ATOM   3109  HA  HIS A 191     -11.091  -9.697  -5.158  1.00 78.47           H  
ATOM   3110  C   HIS A 191     -11.299  -7.598  -5.005  1.00 78.47           C  
ATOM   3111  CB  HIS A 191     -12.380  -9.149  -6.777  1.00 78.47           C  
ATOM   3112  HB2 HIS A 191     -11.629  -8.825  -7.497  1.00 78.47           H  
ATOM   3113  HB3 HIS A 191     -13.253  -8.518  -6.948  1.00 78.47           H  
ATOM   3114  O   HIS A 191     -11.053  -6.809  -5.912  1.00 78.47           O  
ATOM   3115  CG  HIS A 191     -12.729 -10.568  -7.119  1.00 78.47           C  
ATOM   3116  CD2 HIS A 191     -11.887 -11.518  -7.632  1.00 78.47           C  
ATOM   3117  HD2 HIS A 191     -10.837 -11.390  -7.853  1.00 78.47           H  
ATOM   3118  ND1 HIS A 191     -13.970 -11.145  -6.994  1.00 78.47           N  
ATOM   3119  HD1 HIS A 191     -14.792 -10.717  -6.591  1.00 78.47           H  
ATOM   3120  CE1 HIS A 191     -13.881 -12.412  -7.425  1.00 78.47           C  
ATOM   3121  HE1 HIS A 191     -14.690 -13.128  -7.425  1.00 78.47           H  
ATOM   3122  NE2 HIS A 191     -12.635 -12.680  -7.838  1.00 78.47           N  
ATOM   3123  N   TYR A 192     -11.142  -7.270  -3.716  1.00 78.07           N  
ATOM   3124  H   TYR A 192     -11.403  -7.944  -3.010  1.00 78.07           H  
ATOM   3125  CA  TYR A 192     -10.539  -6.011  -3.258  1.00 78.07           C  
ATOM   3126  HA  TYR A 192     -10.797  -5.901  -2.204  1.00 78.07           H  
ATOM   3127  C   TYR A 192     -11.098  -4.752  -3.940  1.00 78.07           C  
ATOM   3128  CB  TYR A 192      -9.014  -6.110  -3.335  1.00 78.07           C  
ATOM   3129  HB2 TYR A 192      -8.575  -5.178  -2.980  1.00 78.07           H  
ATOM   3130  HB3 TYR A 192      -8.725  -6.241  -4.378  1.00 78.07           H  
ATOM   3131  O   TYR A 192     -10.391  -3.768  -4.148  1.00 78.07           O  
ATOM   3132  CG  TYR A 192      -8.439  -7.235  -2.507  1.00 78.07           C  
ATOM   3133  CD1 TYR A 192      -8.468  -7.140  -1.102  1.00 78.07           C  
ATOM   3134  HD1 TYR A 192      -8.904  -6.274  -0.626  1.00 78.07           H  
ATOM   3135  CD2 TYR A 192      -7.866  -8.357  -3.134  1.00 78.07           C  
ATOM   3136  HD2 TYR A 192      -7.849  -8.436  -4.210  1.00 78.07           H  
ATOM   3137  CE1 TYR A 192      -7.928  -8.167  -0.313  1.00 78.07           C  
ATOM   3138  HE1 TYR A 192      -7.951  -8.096   0.765  1.00 78.07           H  
ATOM   3139  CE2 TYR A 192      -7.316  -9.384  -2.346  1.00 78.07           C  
ATOM   3140  HE2 TYR A 192      -6.876 -10.263  -2.795  1.00 78.07           H  
ATOM   3141  OH  TYR A 192      -6.838 -10.291  -0.203  1.00 78.07           O  
ATOM   3142  HH  TYR A 192      -6.940 -10.240   0.750  1.00 78.07           H  
ATOM   3143  CZ  TYR A 192      -7.353  -9.289  -0.940  1.00 78.07           C  
ATOM   3144  N   THR A 193     -12.383  -4.784  -4.303  1.00 71.09           N  
ATOM   3145  H   THR A 193     -12.879  -5.655  -4.182  1.00 71.09           H  
ATOM   3146  CA  THR A 193     -13.068  -3.665  -4.955  1.00 71.09           C  
ATOM   3147  HA  THR A 193     -12.571  -3.466  -5.904  1.00 71.09           H  
ATOM   3148  C   THR A 193     -12.982  -2.417  -4.082  1.00 71.09           C  
ATOM   3149  CB  THR A 193     -14.539  -4.005  -5.244  1.00 71.09           C  
ATOM   3150  HB  THR A 193     -15.063  -4.212  -4.311  1.00 71.09           H  
ATOM   3151  O   THR A 193     -13.209  -2.504  -2.869  1.00 71.09           O  
ATOM   3152  CG2 THR A 193     -15.270  -2.884  -5.983  1.00 71.09           C  
ATOM   3153 HG21 THR A 193     -15.393  -2.020  -5.331  1.00 71.09           H  
ATOM   3154 HG22 THR A 193     -16.262  -3.229  -6.277  1.00 71.09           H  
ATOM   3155 HG23 THR A 193     -14.712  -2.595  -6.873  1.00 71.09           H  
ATOM   3156  OG1 THR A 193     -14.630  -5.137  -6.079  1.00 71.09           O  
ATOM   3157  HG1 THR A 193     -14.391  -5.921  -5.580  1.00 71.09           H  
ATOM   3158  N   LEU A 194     -12.675  -1.282  -4.712  1.00 67.72           N  
ATOM   3159  H   LEU A 194     -12.487  -1.320  -5.703  1.00 67.72           H  
ATOM   3160  CA  LEU A 194     -12.682   0.037  -4.091  1.00 67.72           C  
ATOM   3161  HA  LEU A 194     -12.299  -0.043  -3.074  1.00 67.72           H  
ATOM   3162  C   LEU A 194     -14.102   0.591  -4.019  1.00 67.72           C  
ATOM   3163  CB  LEU A 194     -11.797   1.009  -4.894  1.00 67.72           C  
ATOM   3164  HB2 LEU A 194     -12.183   1.082  -5.911  1.00 67.72           H  
ATOM   3165  HB3 LEU A 194     -11.882   1.997  -4.440  1.00 67.72           H  
ATOM   3166  O   LEU A 194     -14.826   0.590  -5.016  1.00 67.72           O  
ATOM   3167  CG  LEU A 194     -10.309   0.636  -4.965  1.00 67.72           C  
ATOM   3168  HG  LEU A 194     -10.194  -0.298  -5.515  1.00 67.72           H  
ATOM   3169  CD1 LEU A 194      -9.540   1.736  -5.695  1.00 67.72           C  
ATOM   3170 HD11 LEU A 194      -8.485   1.470  -5.756  1.00 67.72           H  
ATOM   3171 HD12 LEU A 194      -9.649   2.692  -5.183  1.00 67.72           H  
ATOM   3172 HD13 LEU A 194      -9.926   1.834  -6.709  1.00 67.72           H  
ATOM   3173  CD2 LEU A 194      -9.732   0.449  -3.569  1.00 67.72           C  
ATOM   3174 HD21 LEU A 194      -8.645   0.528  -3.597  1.00 67.72           H  
ATOM   3175 HD22 LEU A 194     -10.003  -0.547  -3.218  1.00 67.72           H  
ATOM   3176 HD23 LEU A 194     -10.141   1.191  -2.883  1.00 67.72           H  
ATOM   3177  N   THR A 195     -14.471   1.133  -2.866  1.00 63.17           N  
ATOM   3178  H   THR A 195     -13.861   1.034  -2.067  1.00 63.17           H  
ATOM   3179  CA  THR A 195     -15.712   1.894  -2.699  1.00 63.17           C  
ATOM   3180  HA  THR A 195     -16.198   2.047  -3.663  1.00 63.17           H  
ATOM   3181  C   THR A 195     -15.387   3.268  -2.124  1.00 63.17           C  
ATOM   3182  CB  THR A 195     -16.724   1.150  -1.807  1.00 63.17           C  
ATOM   3183  HB  THR A 195     -17.552   1.823  -1.584  1.00 63.17           H  
ATOM   3184  O   THR A 195     -15.281   3.387  -0.904  1.00 63.17           O  
ATOM   3185  CG2 THR A 195     -17.290  -0.094  -2.489  1.00 63.17           C  
ATOM   3186 HG21 THR A 195     -18.038  -0.551  -1.841  1.00 63.17           H  
ATOM   3187 HG22 THR A 195     -16.492  -0.812  -2.678  1.00 63.17           H  
ATOM   3188 HG23 THR A 195     -17.757   0.184  -3.434  1.00 63.17           H  
ATOM   3189  OG1 THR A 195     -16.126   0.745  -0.597  1.00 63.17           O  
ATOM   3190  HG1 THR A 195     -15.758   1.549  -0.224  1.00 63.17           H  
ATOM   3191  N   PRO A 196     -15.195   4.304  -2.959  1.00 54.58           N  
ATOM   3192  CA  PRO A 196     -15.283   5.678  -2.488  1.00 54.58           C  
ATOM   3193  HA  PRO A 196     -14.819   5.787  -1.508  1.00 54.58           H  
ATOM   3194  C   PRO A 196     -16.754   6.097  -2.399  1.00 54.58           C  
ATOM   3195  CB  PRO A 196     -14.505   6.506  -3.508  1.00 54.58           C  
ATOM   3196  HB2 PRO A 196     -14.898   7.518  -3.604  1.00 54.58           H  
ATOM   3197  HB3 PRO A 196     -13.455   6.539  -3.214  1.00 54.58           H  
ATOM   3198  O   PRO A 196     -17.497   5.974  -3.374  1.00 54.58           O  
ATOM   3199  CG  PRO A 196     -14.642   5.715  -4.807  1.00 54.58           C  
ATOM   3200  HG2 PRO A 196     -13.727   5.828  -5.388  1.00 54.58           H  
ATOM   3201  HG3 PRO A 196     -15.506   6.070  -5.368  1.00 54.58           H  
ATOM   3202  CD  PRO A 196     -14.864   4.258  -4.378  1.00 54.58           C  
ATOM   3203  HD2 PRO A 196     -15.678   3.819  -4.956  1.00 54.58           H  
ATOM   3204  HD3 PRO A 196     -13.948   3.687  -4.524  1.00 54.58           H  
ATOM   3205  N   GLU A 197     -17.173   6.655  -1.265  1.00 52.78           N  
ATOM   3206  H   GLU A 197     -16.541   6.715  -0.479  1.00 52.78           H  
ATOM   3207  CA  GLU A 197     -18.413   7.436  -1.213  1.00 52.78           C  
ATOM   3208  HA  GLU A 197     -19.143   7.007  -1.899  1.00 52.78           H  
ATOM   3209  C   GLU A 197     -18.119   8.854  -1.705  1.00 52.78           C  
ATOM   3210  CB  GLU A 197     -19.065   7.438   0.179  1.00 52.78           C  
ATOM   3211  HB2 GLU A 197     -19.812   8.231   0.186  1.00 52.78           H  
ATOM   3212  HB3 GLU A 197     -18.319   7.657   0.943  1.00 52.78           H  
ATOM   3213  O   GLU A 197     -17.835   9.766  -0.936  1.00 52.78           O  
ATOM   3214  CG  GLU A 197     -19.782   6.120   0.503  1.00 52.78           C  
ATOM   3215  HG2 GLU A 197     -20.376   5.826  -0.363  1.00 52.78           H  
ATOM   3216  HG3 GLU A 197     -19.037   5.344   0.678  1.00 52.78           H  
ATOM   3217  CD  GLU A 197     -20.715   6.228   1.725  1.00 52.78           C  
ATOM   3218  OE1 GLU A 197     -21.577   5.329   1.866  1.00 52.78           O  
ATOM   3219  OE2 GLU A 197     -20.577   7.189   2.516  1.00 52.78           O  
ATOM   3220  N   THR A 198     -18.172   9.049  -3.020  1.00 43.43           N  
ATOM   3221  H   THR A 198     -18.376   8.257  -3.613  1.00 43.43           H  
ATOM   3222  CA  THR A 198     -18.273  10.390  -3.609  1.00 43.43           C  
ATOM   3223  HA  THR A 198     -18.300  11.123  -2.803  1.00 43.43           H  
ATOM   3224  C   THR A 198     -19.616  10.522  -4.322  1.00 43.43           C  
ATOM   3225  CB  THR A 198     -17.057  10.754  -4.476  1.00 43.43           C  
ATOM   3226  HB  THR A 198     -17.328  11.547  -5.172  1.00 43.43           H  
ATOM   3227  O   THR A 198     -20.135   9.556  -4.881  1.00 43.43           O  
ATOM   3228  CG2 THR A 198     -15.895  11.246  -3.611  1.00 43.43           C  
ATOM   3229 HG21 THR A 198     -16.220  12.076  -2.985  1.00 43.43           H  
ATOM   3230 HG22 THR A 198     -15.093  11.602  -4.258  1.00 43.43           H  
ATOM   3231 HG23 THR A 198     -15.528  10.446  -2.967  1.00 43.43           H  
ATOM   3232  OG1 THR A 198     -16.575   9.635  -5.179  1.00 43.43           O  
ATOM   3233  HG1 THR A 198     -16.413   8.962  -4.514  1.00 43.43           H  
ATOM   3234  N   SER A 199     -20.227  11.708  -4.210  1.00 39.80           N  
ATOM   3235  H   SER A 199     -19.716  12.440  -3.738  1.00 39.80           H  
ATOM   3236  CA  SER A 199     -21.565  12.059  -4.714  1.00 39.80           C  
ATOM   3237  HA  SER A 199     -22.309  11.730  -3.988  1.00 39.80           H  
ATOM   3238  C   SER A 199     -21.888  11.428  -6.074  1.00 39.80           C  
ATOM   3239  CB  SER A 199     -21.642  13.583  -4.853  1.00 39.80           C  
ATOM   3240  HB2 SER A 199     -21.606  14.041  -3.864  1.00 39.80           H  
ATOM   3241  HB3 SER A 199     -22.580  13.863  -5.334  1.00 39.80           H  
ATOM   3242  O   SER A 199     -21.019  11.392  -6.933  1.00 39.80           O  
ATOM   3243  OG  SER A 199     -20.551  14.057  -5.621  1.00 39.80           O  
ATOM   3244  HG  SER A 199     -20.207  13.336  -6.152  1.00 39.80           H  
ATOM   3245  N   ALA A 200     -23.138  10.999  -6.294  1.00 36.68           N  
ATOM   3246  H   ALA A 200     -23.777  11.080  -5.517  1.00 36.68           H  
ATOM   3247  CA  ALA A 200     -23.615  10.176  -7.421  1.00 36.68           C  
ATOM   3248  HA  ALA A 200     -23.405   9.135  -7.173  1.00 36.68           H  
ATOM   3249  C   ALA A 200     -23.007  10.423  -8.826  1.00 36.68           C  
ATOM   3250  CB  ALA A 200     -25.138  10.347  -7.491  1.00 36.68           C  
ATOM   3251  HB1 ALA A 200     -25.594  10.091  -6.534  1.00 36.68           H  
ATOM   3252  HB2 ALA A 200     -25.389  11.375  -7.754  1.00 36.68           H  
ATOM   3253  HB3 ALA A 200     -25.538   9.681  -8.255  1.00 36.68           H  
ATOM   3254  O   ALA A 200     -22.919   9.477  -9.605  1.00 36.68           O  
ATOM   3255  N   ALA A 201     -22.547  11.636  -9.149  1.00 36.42           N  
ATOM   3256  H   ALA A 201     -22.593  12.357  -8.443  1.00 36.42           H  
ATOM   3257  CA  ALA A 201     -21.784  11.938 -10.366  1.00 36.42           C  
ATOM   3258  HA  ALA A 201     -22.405  11.707 -11.232  1.00 36.42           H  
ATOM   3259  C   ALA A 201     -20.474  11.125 -10.520  1.00 36.42           C  
ATOM   3260  CB  ALA A 201     -21.501  13.447 -10.365  1.00 36.42           C  
ATOM   3261  HB1 ALA A 201     -20.874  13.712  -9.514  1.00 36.42           H  
ATOM   3262  HB2 ALA A 201     -20.982  13.719 -11.284  1.00 36.42           H  
ATOM   3263  HB3 ALA A 201     -22.437  14.004 -10.315  1.00 36.42           H  
ATOM   3264  O   ALA A 201     -20.023  10.897 -11.638  1.00 36.42           O  
ATOM   3265  N   THR A 202     -19.880  10.654  -9.422  1.00 39.51           N  
ATOM   3266  H   THR A 202     -20.231  10.966  -8.527  1.00 39.51           H  
ATOM   3267  CA  THR A 202     -18.619   9.890  -9.381  1.00 39.51           C  
ATOM   3268  HA  THR A 202     -18.041  10.125 -10.275  1.00 39.51           H  
ATOM   3269  C   THR A 202     -18.846   8.368  -9.374  1.00 39.51           C  
ATOM   3270  CB  THR A 202     -17.799  10.311  -8.142  1.00 39.51           C  
ATOM   3271  HB  THR A 202     -18.033   9.635  -7.320  1.00 39.51           H  
ATOM   3272  O   THR A 202     -17.926   7.597  -9.638  1.00 39.51           O  
ATOM   3273  CG2 THR A 202     -16.295  10.321  -8.386  1.00 39.51           C  
ATOM   3274 HG21 THR A 202     -16.060  10.666  -9.393  1.00 39.51           H  
ATOM   3275 HG22 THR A 202     -15.789  10.940  -7.646  1.00 39.51           H  
ATOM   3276 HG23 THR A 202     -15.926   9.303  -8.255  1.00 39.51           H  
ATOM   3277  OG1 THR A 202     -18.112  11.616  -7.710  1.00 39.51           O  
ATOM   3278  HG1 THR A 202     -17.435  12.190  -8.074  1.00 39.51           H  
ATOM   3279  N   SER A 203     -20.089   7.921  -9.135  1.00 35.95           N  
ATOM   3280  H   SER A 203     -20.797   8.621  -8.964  1.00 35.95           H  
ATOM   3281  CA  SER A 203     -20.482   6.501  -9.017  1.00 35.95           C  
ATOM   3282  HA  SER A 203     -19.841   6.042  -8.264  1.00 35.95           H  
ATOM   3283  C   SER A 203     -20.314   5.667 -10.296  1.00 35.95           C  
ATOM   3284  CB  SER A 203     -21.929   6.383  -8.519  1.00 35.95           C  
ATOM   3285  HB2 SER A 203     -22.057   6.993  -7.625  1.00 35.95           H  
ATOM   3286  HB3 SER A 203     -22.119   5.344  -8.251  1.00 35.95           H  
ATOM   3287  O   SER A 203     -20.386   4.441 -10.248  1.00 35.95           O  
ATOM   3288  OG  SER A 203     -22.875   6.768  -9.504  1.00 35.95           O  
ATOM   3289  HG  SER A 203     -22.882   7.723  -9.605  1.00 35.95           H  
ATOM   3290  N   LEU A 204     -20.053   6.311 -11.438  1.00 32.04           N  
ATOM   3291  H   LEU A 204     -19.979   7.318 -11.404  1.00 32.04           H  
ATOM   3292  CA  LEU A 204     -19.816   5.637 -12.718  1.00 32.04           C  
ATOM   3293  HA  LEU A 204     -20.394   4.714 -12.736  1.00 32.04           H  
ATOM   3294  C   LEU A 204     -18.355   5.193 -12.903  1.00 32.04           C  
ATOM   3295  CB  LEU A 204     -20.311   6.537 -13.863  1.00 32.04           C  
ATOM   3296  HB2 LEU A 204     -19.773   7.484 -13.820  1.00 32.04           H  
ATOM   3297  HB3 LEU A 204     -20.067   6.059 -14.812  1.00 32.04           H  
ATOM   3298  O   LEU A 204     -18.039   4.510 -13.877  1.00 32.04           O  
ATOM   3299  CG  LEU A 204     -21.827   6.819 -13.837  1.00 32.04           C  
ATOM   3300  HG  LEU A 204     -22.095   7.310 -12.901  1.00 32.04           H  
ATOM   3301  CD1 LEU A 204     -22.186   7.761 -14.985  1.00 32.04           C  
ATOM   3302 HD11 LEU A 204     -21.622   8.688 -14.888  1.00 32.04           H  
ATOM   3303 HD12 LEU A 204     -21.948   7.295 -15.941  1.00 32.04           H  
ATOM   3304 HD13 LEU A 204     -23.250   7.996 -14.952  1.00 32.04           H  
ATOM   3305  CD2 LEU A 204     -22.667   5.547 -13.987  1.00 32.04           C  
ATOM   3306 HD21 LEU A 204     -22.545   4.914 -13.108  1.00 32.04           H  
ATOM   3307 HD22 LEU A 204     -22.362   5.000 -14.880  1.00 32.04           H  
ATOM   3308 HD23 LEU A 204     -23.721   5.811 -14.067  1.00 32.04           H  
ATOM   3309  N   ILE A 205     -17.461   5.533 -11.970  1.00 35.75           N  
ATOM   3310  H   ILE A 205     -17.765   6.081 -11.178  1.00 35.75           H  
ATOM   3311  CA  ILE A 205     -16.058   5.125 -12.027  1.00 35.75           C  
ATOM   3312  HA  ILE A 205     -15.760   5.040 -13.072  1.00 35.75           H  
ATOM   3313  C   ILE A 205     -15.927   3.742 -11.393  1.00 35.75           C  
ATOM   3314  CB  ILE A 205     -15.133   6.181 -11.396  1.00 35.75           C  
ATOM   3315  HB  ILE A 205     -15.393   6.274 -10.342  1.00 35.75           H  
ATOM   3316  O   ILE A 205     -15.721   3.578 -10.189  1.00 35.75           O  
ATOM   3317  CG1 ILE A 205     -15.315   7.552 -12.090  1.00 35.75           C  
ATOM   3318 HG12 ILE A 205     -14.768   7.576 -13.032  1.00 35.75           H  
ATOM   3319 HG13 ILE A 205     -16.365   7.747 -12.308  1.00 35.75           H  
ATOM   3320  CG2 ILE A 205     -13.658   5.740 -11.511  1.00 35.75           C  
ATOM   3321 HG21 ILE A 205     -13.385   5.593 -12.556  1.00 35.75           H  
ATOM   3322 HG22 ILE A 205     -13.002   6.491 -11.072  1.00 35.75           H  
ATOM   3323 HG23 ILE A 205     -13.493   4.814 -10.962  1.00 35.75           H  
ATOM   3324  CD1 ILE A 205     -14.847   8.684 -11.182  1.00 35.75           C  
ATOM   3325 HD11 ILE A 205     -13.781   8.605 -10.967  1.00 35.75           H  
ATOM   3326 HD12 ILE A 205     -15.069   9.646 -11.644  1.00 35.75           H  
ATOM   3327 HD13 ILE A 205     -15.393   8.609 -10.241  1.00 35.75           H  
ATOM   3328  N   ARG A 206     -16.026   2.716 -12.238  1.00 31.13           N  
ATOM   3329  H   ARG A 206     -16.285   2.931 -13.191  1.00 31.13           H  
ATOM   3330  CA  ARG A 206     -15.515   1.384 -11.921  1.00 31.13           C  
ATOM   3331  HA  ARG A 206     -15.820   1.128 -10.906  1.00 31.13           H  
ATOM   3332  C   ARG A 206     -13.988   1.477 -11.960  1.00 31.13           C  
ATOM   3333  CB  ARG A 206     -16.124   0.372 -12.907  1.00 31.13           C  
ATOM   3334  HB2 ARG A 206     -15.605   0.413 -13.864  1.00 31.13           H  
ATOM   3335  HB3 ARG A 206     -17.163   0.650 -13.080  1.00 31.13           H  
ATOM   3336  O   ARG A 206     -13.395   1.427 -13.032  1.00 31.13           O  
ATOM   3337  CG  ARG A 206     -16.113  -1.061 -12.361  1.00 31.13           C  
ATOM   3338  HG2 ARG A 206     -15.086  -1.404 -12.238  1.00 31.13           H  
ATOM   3339  HG3 ARG A 206     -16.615  -1.076 -11.393  1.00 31.13           H  
ATOM   3340  CD  ARG A 206     -16.860  -1.983 -13.334  1.00 31.13           C  
ATOM   3341  HD2 ARG A 206     -17.823  -1.533 -13.576  1.00 31.13           H  
ATOM   3342  HD3 ARG A 206     -16.277  -2.050 -14.253  1.00 31.13           H  
ATOM   3343  NE  ARG A 206     -17.103  -3.315 -12.745  1.00 31.13           N  
ATOM   3344  HE  ARG A 206     -17.445  -3.321 -11.795  1.00 31.13           H  
ATOM   3345  NH1 ARG A 206     -16.434  -4.614 -14.523  1.00 31.13           N  
ATOM   3346 HH11 ARG A 206     -16.257  -5.524 -14.925  1.00 31.13           H  
ATOM   3347 HH12 ARG A 206     -16.164  -3.779 -15.023  1.00 31.13           H  
ATOM   3348  NH2 ARG A 206     -17.204  -5.587 -12.671  1.00 31.13           N  
ATOM   3349 HH21 ARG A 206     -17.017  -6.485 -13.092  1.00 31.13           H  
ATOM   3350 HH22 ARG A 206     -17.527  -5.537 -11.715  1.00 31.13           H  
ATOM   3351  CZ  ARG A 206     -16.914  -4.492 -13.317  1.00 31.13           C  
ATOM   3352  N   TRP A 207     -13.367   1.702 -10.803  1.00 36.47           N  
ATOM   3353  H   TRP A 207     -13.934   1.896  -9.990  1.00 36.47           H  
ATOM   3354  CA  TRP A 207     -11.911   1.777 -10.661  1.00 36.47           C  
ATOM   3355  HA  TRP A 207     -11.546   2.664 -11.179  1.00 36.47           H  
ATOM   3356  C   TRP A 207     -11.266   0.512 -11.252  1.00 36.47           C  
ATOM   3357  CB  TRP A 207     -11.549   1.916  -9.171  1.00 36.47           C  
ATOM   3358  HB2 TRP A 207     -10.463   1.910  -9.080  1.00 36.47           H  
ATOM   3359  HB3 TRP A 207     -11.928   1.053  -8.623  1.00 36.47           H  
ATOM   3360  O   TRP A 207     -11.558  -0.576 -10.752  1.00 36.47           O  
ATOM   3361  CG  TRP A 207     -12.068   3.161  -8.521  1.00 36.47           C  
ATOM   3362  CD1 TRP A 207     -13.309   3.328  -8.012  1.00 36.47           C  
ATOM   3363  HD1 TRP A 207     -14.085   2.576  -7.990  1.00 36.47           H  
ATOM   3364  CD2 TRP A 207     -11.393   4.444  -8.343  1.00 36.47           C  
ATOM   3365  CE2 TRP A 207     -12.320   5.373  -7.786  1.00 36.47           C  
ATOM   3366  CE3 TRP A 207     -10.088   4.915  -8.584  1.00 36.47           C  
ATOM   3367  HE3 TRP A 207      -9.349   4.222  -8.958  1.00 36.47           H  
ATOM   3368  NE1 TRP A 207     -13.474   4.640  -7.626  1.00 36.47           N  
ATOM   3369  HE1 TRP A 207     -14.360   5.016  -7.320  1.00 36.47           H  
ATOM   3370  CH2 TRP A 207     -10.680   7.149  -7.781  1.00 36.47           C  
ATOM   3371  HH2 TRP A 207     -10.394   8.167  -7.560  1.00 36.47           H  
ATOM   3372  CZ2 TRP A 207     -11.987   6.709  -7.521  1.00 36.47           C  
ATOM   3373  HZ2 TRP A 207     -12.720   7.387  -7.110  1.00 36.47           H  
ATOM   3374  CZ3 TRP A 207      -9.732   6.247  -8.290  1.00 36.47           C  
ATOM   3375  HZ3 TRP A 207      -8.714   6.581  -8.429  1.00 36.47           H  
ATOM   3376  N   PRO A 208     -10.376   0.596 -12.260  1.00 31.95           N  
ATOM   3377  CA  PRO A 208      -9.647  -0.577 -12.751  1.00 31.95           C  
ATOM   3378  HA  PRO A 208     -10.333  -1.423 -12.790  1.00 31.95           H  
ATOM   3379  C   PRO A 208      -8.480  -0.985 -11.827  1.00 31.95           C  
ATOM   3380  CB  PRO A 208      -9.216  -0.250 -14.187  1.00 31.95           C  
ATOM   3381  HB2 PRO A 208      -9.669  -0.953 -14.887  1.00 31.95           H  
ATOM   3382  HB3 PRO A 208      -8.132  -0.297 -14.294  1.00 31.95           H  
ATOM   3383  O   PRO A 208      -7.587  -1.723 -12.222  1.00 31.95           O  
ATOM   3384  CG  PRO A 208      -9.724   1.169 -14.465  1.00 31.95           C  
ATOM   3385  HG2 PRO A 208      -8.976   1.775 -14.977  1.00 31.95           H  
ATOM   3386  HG3 PRO A 208     -10.631   1.111 -15.067  1.00 31.95           H  
ATOM   3387  CD  PRO A 208     -10.073   1.747 -13.097  1.00 31.95           C  
ATOM   3388  HD2 PRO A 208      -9.213   2.280 -12.690  1.00 31.95           H  
ATOM   3389  HD3 PRO A 208     -10.924   2.422 -13.195  1.00 31.95           H  
ATOM   3390  N   ILE A 209      -8.466  -0.502 -10.587  1.00 39.01           N  
ATOM   3391  H   ILE A 209      -9.286  -0.005 -10.271  1.00 39.01           H  
ATOM   3392  CA  ILE A 209      -7.365  -0.626  -9.627  1.00 39.01           C  
ATOM   3393  HA  ILE A 209      -6.637  -1.356  -9.980  1.00 39.01           H  
ATOM   3394  C   ILE A 209      -8.045  -1.140  -8.371  1.00 39.01           C  
ATOM   3395  CB  ILE A 209      -6.677   0.745  -9.383  1.00 39.01           C  
ATOM   3396  HB  ILE A 209      -7.171   1.260  -8.558  1.00 39.01           H  
ATOM   3397  O   ILE A 209      -8.793  -0.414  -7.738  1.00 39.01           O  
ATOM   3398  CG1 ILE A 209      -6.777   1.687 -10.596  1.00 39.01           C  
ATOM   3399 HG12 ILE A 209      -7.822   1.945 -10.764  1.00 39.01           H  
ATOM   3400 HG13 ILE A 209      -6.414   1.147 -11.471  1.00 39.01           H  
ATOM   3401  CG2 ILE A 209      -5.222   0.489  -8.959  1.00 39.01           C  
ATOM   3402 HG21 ILE A 209      -5.195  -0.230  -8.140  1.00 39.01           H  
ATOM   3403 HG22 ILE A 209      -4.653   0.092  -9.800  1.00 39.01           H  
ATOM   3404 HG23 ILE A 209      -4.757   1.410  -8.608  1.00 39.01           H  
ATOM   3405  CD1 ILE A 209      -6.033   3.014 -10.425  1.00 39.01           C  
ATOM   3406 HD11 ILE A 209      -6.217   3.641 -11.297  1.00 39.01           H  
ATOM   3407 HD12 ILE A 209      -4.957   2.865 -10.330  1.00 39.01           H  
ATOM   3408 HD13 ILE A 209      -6.395   3.522  -9.531  1.00 39.01           H  
ATOM   3409  N   ILE A 210      -8.086  -2.430  -8.095  1.00 43.83           N  
ATOM   3410  H   ILE A 210      -8.965  -2.659  -7.653  1.00 43.83           H  
ATOM   3411  CA  ILE A 210      -6.995  -3.234  -7.540  1.00 43.83           C  
ATOM   3412  HA  ILE A 210      -6.029  -2.802  -7.802  1.00 43.83           H  
ATOM   3413  C   ILE A 210      -7.029  -4.661  -8.132  1.00 43.83           C  
ATOM   3414  CB  ILE A 210      -7.203  -3.159  -6.001  1.00 43.83           C  
ATOM   3415  HB  ILE A 210      -8.269  -3.192  -5.780  1.00 43.83           H  
ATOM   3416  O   ILE A 210      -6.221  -5.531  -7.809  1.00 43.83           O  
ATOM   3417  CG1 ILE A 210      -6.631  -1.827  -5.462  1.00 43.83           C  
ATOM   3418 HG12 ILE A 210      -7.119  -0.986  -5.954  1.00 43.83           H  
ATOM   3419 HG13 ILE A 210      -5.569  -1.772  -5.703  1.00 43.83           H  
ATOM   3420  CG2 ILE A 210      -6.570  -4.315  -5.254  1.00 43.83           C  
ATOM   3421 HG21 ILE A 210      -7.052  -5.254  -5.529  1.00 43.83           H  
ATOM   3422 HG22 ILE A 210      -6.695  -4.204  -4.177  1.00 43.83           H  
ATOM   3423 HG23 ILE A 210      -5.514  -4.339  -5.524  1.00 43.83           H  
ATOM   3424  CD1 ILE A 210      -6.815  -1.600  -3.957  1.00 43.83           C  
ATOM   3425 HD11 ILE A 210      -7.848  -1.801  -3.674  1.00 43.83           H  
ATOM   3426 HD12 ILE A 210      -6.566  -0.566  -3.718  1.00 43.83           H  
ATOM   3427 HD13 ILE A 210      -6.148  -2.244  -3.385  1.00 43.83           H  
ATOM   3428  N   THR A 211      -7.959  -4.902  -9.050  1.00 32.41           N  
ATOM   3429  H   THR A 211      -8.596  -4.162  -9.309  1.00 32.41           H  
ATOM   3430  CA  THR A 211      -8.135  -6.188  -9.698  1.00 32.41           C  
ATOM   3431  HA  THR A 211      -7.285  -6.828  -9.462  1.00 32.41           H  
ATOM   3432  C   THR A 211      -8.083  -6.031 -11.194  1.00 32.41           C  
ATOM   3433  CB  THR A 211      -9.385  -6.910  -9.186  1.00 32.41           C  
ATOM   3434  HB  THR A 211      -9.641  -7.737  -9.848  1.00 32.41           H  
ATOM   3435  O   THR A 211      -9.065  -5.715 -11.859  1.00 32.41           O  
ATOM   3436  CG2 THR A 211      -8.987  -7.454  -7.821  1.00 32.41           C  
ATOM   3437 HG21 THR A 211      -8.872  -6.646  -7.099  1.00 32.41           H  
ATOM   3438 HG22 THR A 211      -8.035  -7.981  -7.888  1.00 32.41           H  
ATOM   3439 HG23 THR A 211      -9.726  -8.178  -7.478  1.00 32.41           H  
ATOM   3440  OG1 THR A 211     -10.498  -6.061  -8.989  1.00 32.41           O  
ATOM   3441  HG1 THR A 211     -10.771  -6.180  -8.076  1.00 32.41           H  
ATOM   3442  N   ILE A 212      -6.908  -6.353 -11.736  1.00 34.84           N  
ATOM   3443  H   ILE A 212      -6.122  -6.496 -11.118  1.00 34.84           H  
ATOM   3444  CA  ILE A 212      -6.865  -7.025 -13.028  1.00 34.84           C  
ATOM   3445  HA  ILE A 212      -7.125  -6.306 -13.805  1.00 34.84           H  
ATOM   3446  C   ILE A 212      -7.907  -8.148 -12.920  1.00 34.84           C  
ATOM   3447  CB  ILE A 212      -5.464  -7.617 -13.315  1.00 34.84           C  
ATOM   3448  HB  ILE A 212      -5.302  -8.465 -12.649  1.00 34.84           H  
ATOM   3449  O   ILE A 212      -7.806  -8.960 -11.989  1.00 34.84           O  
ATOM   3450  CG1 ILE A 212      -4.331  -6.597 -13.053  1.00 34.84           C  
ATOM   3451 HG12 ILE A 212      -4.434  -5.750 -13.732  1.00 34.84           H  
ATOM   3452 HG13 ILE A 212      -4.397  -6.223 -12.032  1.00 34.84           H  
ATOM   3453  CG2 ILE A 212      -5.425  -8.128 -14.768  1.00 34.84           C  
ATOM   3454 HG21 ILE A 212      -6.238  -8.831 -14.953  1.00 34.84           H  
ATOM   3455 HG22 ILE A 212      -5.509  -7.292 -15.462  1.00 34.84           H  
ATOM   3456 HG23 ILE A 212      -4.489  -8.653 -14.959  1.00 34.84           H  
ATOM   3457  CD1 ILE A 212      -2.928  -7.192 -13.202  1.00 34.84           C  
ATOM   3458 HD11 ILE A 212      -2.849  -8.096 -12.598  1.00 34.84           H  
ATOM   3459 HD12 ILE A 212      -2.716  -7.426 -14.245  1.00 34.84           H  
ATOM   3460 HD13 ILE A 212      -2.190  -6.467 -12.858  1.00 34.84           H  
ATOM   3461  N   PRO A 213      -8.941  -8.200 -13.777  1.00 35.16           N  
ATOM   3462  CA  PRO A 213      -9.768  -9.381 -13.825  1.00 35.16           C  
ATOM   3463  HA  PRO A 213     -10.201  -9.595 -12.848  1.00 35.16           H  
ATOM   3464  C   PRO A 213      -8.826 -10.500 -14.243  1.00 35.16           C  
ATOM   3465  CB  PRO A 213     -10.880  -9.088 -14.835  1.00 35.16           C  
ATOM   3466  HB2 PRO A 213     -11.177  -9.978 -15.391  1.00 35.16           H  
ATOM   3467  HB3 PRO A 213     -11.736  -8.664 -14.311  1.00 35.16           H  
ATOM   3468  O   PRO A 213      -8.342 -10.523 -15.377  1.00 35.16           O  
ATOM   3469  CG  PRO A 213     -10.270  -8.023 -15.748  1.00 35.16           C  
ATOM   3470  HG2 PRO A 213     -11.030  -7.345 -16.139  1.00 35.16           H  
ATOM   3471  HG3 PRO A 213      -9.741  -8.505 -16.570  1.00 35.16           H  
ATOM   3472  CD  PRO A 213      -9.264  -7.287 -14.860  1.00 35.16           C  
ATOM   3473  HD2 PRO A 213      -8.380  -7.028 -15.443  1.00 35.16           H  
ATOM   3474  HD3 PRO A 213      -9.721  -6.387 -14.448  1.00 35.16           H  
ATOM   3475  N   TYR A 214      -8.531 -11.407 -13.314  1.00 34.06           N  
ATOM   3476  H   TYR A 214      -8.843 -11.252 -12.366  1.00 34.06           H  
ATOM   3477  CA  TYR A 214      -8.027 -12.712 -13.682  1.00 34.06           C  
ATOM   3478  HA  TYR A 214      -7.070 -12.603 -14.192  1.00 34.06           H  
ATOM   3479  C   TYR A 214      -9.060 -13.289 -14.650  1.00 34.06           C  
ATOM   3480  CB  TYR A 214      -7.829 -13.576 -12.432  1.00 34.06           C  
ATOM   3481  HB2 TYR A 214      -7.183 -13.042 -11.736  1.00 34.06           H  
ATOM   3482  HB3 TYR A 214      -8.788 -13.728 -11.935  1.00 34.06           H  
ATOM   3483  O   TYR A 214     -10.139 -13.720 -14.252  1.00 34.06           O  
ATOM   3484  CG  TYR A 214      -7.198 -14.920 -12.734  1.00 34.06           C  
ATOM   3485  CD1 TYR A 214      -8.004 -16.063 -12.901  1.00 34.06           C  
ATOM   3486  HD1 TYR A 214      -9.076 -15.982 -12.807  1.00 34.06           H  
ATOM   3487  CD2 TYR A 214      -5.799 -15.021 -12.859  1.00 34.06           C  
ATOM   3488  HD2 TYR A 214      -5.184 -14.141 -12.740  1.00 34.06           H  
ATOM   3489  CE1 TYR A 214      -7.409 -17.309 -13.179  1.00 34.06           C  
ATOM   3490  HE1 TYR A 214      -8.015 -18.196 -13.288  1.00 34.06           H  
ATOM   3491  CE2 TYR A 214      -5.201 -16.264 -13.141  1.00 34.06           C  
ATOM   3492  HE2 TYR A 214      -4.127 -16.337 -13.239  1.00 34.06           H  
ATOM   3493  OH  TYR A 214      -5.440 -18.615 -13.571  1.00 34.06           O  
ATOM   3494  HH  TYR A 214      -4.484 -18.551 -13.631  1.00 34.06           H  
ATOM   3495  CZ  TYR A 214      -6.008 -17.411 -13.301  1.00 34.06           C  
ATOM   3496  N   SER A 215      -8.769 -13.179 -15.941  1.00 35.73           N  
ATOM   3497  H   SER A 215      -7.918 -12.700 -16.195  1.00 35.73           H  
ATOM   3498  CA  SER A 215      -9.505 -13.867 -16.982  1.00 35.73           C  
ATOM   3499  HA  SER A 215     -10.550 -13.988 -16.698  1.00 35.73           H  
ATOM   3500  C   SER A 215      -8.799 -15.210 -17.085  1.00 35.73           C  
ATOM   3501  CB  SER A 215      -9.465 -13.074 -18.293  1.00 35.73           C  
ATOM   3502  HB2 SER A 215     -10.038 -13.602 -19.054  1.00 35.73           H  
ATOM   3503  HB3 SER A 215      -8.435 -12.970 -18.634  1.00 35.73           H  
ATOM   3504  O   SER A 215      -7.690 -15.242 -17.627  1.00 35.73           O  
ATOM   3505  OG  SER A 215     -10.020 -11.787 -18.085  1.00 35.73           O  
ATOM   3506  HG  SER A 215      -9.498 -11.347 -17.410  1.00 35.73           H  
ATOM   3507  N   PRO A 216      -9.337 -16.305 -16.512  1.00 36.11           N  
ATOM   3508  CA  PRO A 216      -8.786 -17.614 -16.820  1.00 36.11           C  
ATOM   3509  HA  PRO A 216      -7.768 -17.680 -16.436  1.00 36.11           H  
ATOM   3510  C   PRO A 216      -8.804 -17.757 -18.347  1.00 36.11           C  
ATOM   3511  CB  PRO A 216      -9.682 -18.638 -16.117  1.00 36.11           C  
ATOM   3512  HB2 PRO A 216      -9.276 -18.860 -15.130  1.00 36.11           H  
ATOM   3513  HB3 PRO A 216      -9.789 -19.556 -16.696  1.00 36.11           H  
ATOM   3514  O   PRO A 216      -9.755 -17.279 -18.980  1.00 36.11           O  
ATOM   3515  CG  PRO A 216     -11.014 -17.905 -15.965  1.00 36.11           C  
ATOM   3516  HG2 PRO A 216     -11.576 -18.258 -15.100  1.00 36.11           H  
ATOM   3517  HG3 PRO A 216     -11.600 -18.028 -16.876  1.00 36.11           H  
ATOM   3518  CD  PRO A 216     -10.611 -16.439 -15.819  1.00 36.11           C  
ATOM   3519  HD2 PRO A 216     -11.387 -15.808 -16.251  1.00 36.11           H  
ATOM   3520  HD3 PRO A 216     -10.475 -16.204 -14.763  1.00 36.11           H  
ATOM   3521  N   PRO A 217      -7.769 -18.351 -18.965  1.00 34.70           N  
ATOM   3522  CA  PRO A 217      -7.806 -18.595 -20.394  1.00 34.70           C  
ATOM   3523  HA  PRO A 217      -7.783 -17.647 -20.932  1.00 34.70           H  
ATOM   3524  C   PRO A 217      -9.106 -19.334 -20.709  1.00 34.70           C  
ATOM   3525  CB  PRO A 217      -6.544 -19.404 -20.722  1.00 34.70           C  
ATOM   3526  HB2 PRO A 217      -5.762 -18.723 -21.057  1.00 34.70           H  
ATOM   3527  HB3 PRO A 217      -6.728 -20.168 -21.476  1.00 34.70           H  
ATOM   3528  O   PRO A 217      -9.418 -20.348 -20.083  1.00 34.70           O  
ATOM   3529  CG  PRO A 217      -6.137 -20.016 -19.381  1.00 34.70           C  
ATOM   3530  HG2 PRO A 217      -5.061 -20.179 -19.318  1.00 34.70           H  
ATOM   3531  HG3 PRO A 217      -6.675 -20.952 -19.233  1.00 34.70           H  
ATOM   3532  CD  PRO A 217      -6.616 -18.990 -18.356  1.00 34.70           C  
ATOM   3533  HD2 PRO A 217      -6.871 -19.489 -17.421  1.00 34.70           H  
ATOM   3534  HD3 PRO A 217      -5.841 -18.242 -18.189  1.00 34.70           H  
ATOM   3535  N   LEU A 218      -9.879 -18.806 -21.659  1.00 35.01           N  
ATOM   3536  H   LEU A 218      -9.610 -17.920 -22.062  1.00 35.01           H  
ATOM   3537  CA  LEU A 218     -10.938 -19.568 -22.306  1.00 35.01           C  
ATOM   3538  HA  LEU A 218     -11.559 -20.048 -21.550  1.00 35.01           H  
ATOM   3539  C   LEU A 218     -10.256 -20.675 -23.117  1.00 35.01           C  
ATOM   3540  CB  LEU A 218     -11.816 -18.653 -23.188  1.00 35.01           C  
ATOM   3541  HB2 LEU A 218     -12.466 -19.286 -23.792  1.00 35.01           H  
ATOM   3542  HB3 LEU A 218     -11.163 -18.112 -23.873  1.00 35.01           H  
ATOM   3543  O   LEU A 218     -10.123 -20.579 -24.333  1.00 35.01           O  
ATOM   3544  CG  LEU A 218     -12.698 -17.636 -22.444  1.00 35.01           C  
ATOM   3545  HG  LEU A 218     -12.076 -17.012 -21.803  1.00 35.01           H  
ATOM   3546  CD1 LEU A 218     -13.399 -16.737 -23.466  1.00 35.01           C  
ATOM   3547 HD11 LEU A 218     -14.006 -15.994 -22.948  1.00 35.01           H  
ATOM   3548 HD12 LEU A 218     -14.036 -17.335 -24.118  1.00 35.01           H  
ATOM   3549 HD13 LEU A 218     -12.655 -16.218 -24.068  1.00 35.01           H  
ATOM   3550  CD2 LEU A 218     -13.778 -18.310 -21.593  1.00 35.01           C  
ATOM   3551 HD21 LEU A 218     -14.413 -17.551 -21.138  1.00 35.01           H  
ATOM   3552 HD22 LEU A 218     -13.310 -18.885 -20.793  1.00 35.01           H  
ATOM   3553 HD23 LEU A 218     -14.385 -18.972 -22.211  1.00 35.01           H  
ATOM   3554  N   THR A 219      -9.779 -21.722 -22.447  1.00 38.86           N  
ATOM   3555  H   THR A 219      -9.764 -21.697 -21.438  1.00 38.86           H  
ATOM   3556  CA  THR A 219      -9.549 -23.004 -23.097  1.00 38.86           C  
ATOM   3557  HA  THR A 219      -9.171 -22.817 -24.102  1.00 38.86           H  
ATOM   3558  C   THR A 219     -10.901 -23.674 -23.268  1.00 38.86           C  
ATOM   3559  CB  THR A 219      -8.493 -23.880 -22.411  1.00 38.86           C  
ATOM   3560  HB  THR A 219      -8.744 -24.932 -22.548  1.00 38.86           H  
ATOM   3561  O   THR A 219     -11.428 -24.377 -22.409  1.00 38.86           O  
ATOM   3562  CG2 THR A 219      -7.123 -23.620 -23.039  1.00 38.86           C  
ATOM   3563 HG21 THR A 219      -6.369 -24.220 -22.529  1.00 38.86           H  
ATOM   3564 HG22 THR A 219      -6.868 -22.565 -22.945  1.00 38.86           H  
ATOM   3565 HG23 THR A 219      -7.140 -23.899 -24.092  1.00 38.86           H  
ATOM   3566  OG1 THR A 219      -8.361 -23.602 -21.036  1.00 38.86           O  
ATOM   3567  HG1 THR A 219      -8.385 -24.441 -20.570  1.00 38.86           H  
ATOM   3568  N   ASP A 220     -11.467 -23.347 -24.422  1.00 35.09           N  
ATOM   3569  H   ASP A 220     -10.990 -22.631 -24.950  1.00 35.09           H  
ATOM   3570  CA  ASP A 220     -12.467 -24.085 -25.168  1.00 35.09           C  
ATOM   3571  HA  ASP A 220     -13.454 -23.926 -24.734  1.00 35.09           H  
ATOM   3572  C   ASP A 220     -12.144 -25.589 -25.202  1.00 35.09           C  
ATOM   3573  CB  ASP A 220     -12.425 -23.478 -26.584  1.00 35.09           C  
ATOM   3574  HB2 ASP A 220     -12.592 -22.403 -26.506  1.00 35.09           H  
ATOM   3575  HB3 ASP A 220     -11.431 -23.627 -27.006  1.00 35.09           H  
ATOM   3576  O   ASP A 220     -11.060 -25.998 -25.616  1.00 35.09           O  
ATOM   3577  CG  ASP A 220     -13.460 -24.036 -27.560  1.00 35.09           C  
ATOM   3578  OD1 ASP A 220     -14.447 -24.655 -27.090  1.00 35.09           O  
ATOM   3579  OD2 ASP A 220     -13.271 -23.825 -28.776  1.00 35.09           O  
ATOM   3580  N   THR A 221     -13.070 -26.423 -24.735  1.00 37.46           N  
ATOM   3581  H   THR A 221     -13.659 -26.000 -24.033  1.00 37.46           H  
ATOM   3582  CA  THR A 221     -13.772 -27.431 -25.551  1.00 37.46           C  
ATOM   3583  HA  THR A 221     -14.628 -26.921 -25.992  1.00 37.46           H  
ATOM   3584  C   THR A 221     -14.300 -28.564 -24.678  1.00 37.46           C  
ATOM   3585  CB  THR A 221     -13.009 -28.081 -26.728  1.00 37.46           C  
ATOM   3586  HB  THR A 221     -13.541 -28.992 -27.001  1.00 37.46           H  
ATOM   3587  O   THR A 221     -13.624 -29.147 -23.832  1.00 37.46           O  
ATOM   3588  CG2 THR A 221     -12.954 -27.232 -27.995  1.00 37.46           C  
ATOM   3589 HG21 THR A 221     -12.557 -27.837 -28.810  1.00 37.46           H  
ATOM   3590 HG22 THR A 221     -13.951 -26.890 -28.270  1.00 37.46           H  
ATOM   3591 HG23 THR A 221     -12.290 -26.377 -27.863  1.00 37.46           H  
ATOM   3592  OG1 THR A 221     -11.702 -28.441 -26.388  1.00 37.46           O  
ATOM   3593  HG1 THR A 221     -11.279 -27.632 -26.092  1.00 37.46           H  
ATOM   3594  N   ARG A 222     -15.559 -28.905 -24.955  1.00 37.37           N  
ATOM   3595  H   ARG A 222     -16.007 -28.325 -25.650  1.00 37.37           H  
ATOM   3596  CA  ARG A 222     -16.188 -30.195 -24.674  1.00 37.37           C  
ATOM   3597  HA  ARG A 222     -16.606 -30.214 -23.668  1.00 37.37           H  
ATOM   3598  C   ARG A 222     -15.181 -31.342 -24.814  1.00 37.37           C  
ATOM   3599  CB  ARG A 222     -17.292 -30.388 -25.731  1.00 37.37           C  
ATOM   3600  HB2 ARG A 222     -17.613 -31.430 -25.729  1.00 37.37           H  
ATOM   3601  HB3 ARG A 222     -16.879 -30.171 -26.716  1.00 37.37           H  
ATOM   3602  O   ARG A 222     -14.890 -31.765 -25.924  1.00 37.37           O  
ATOM   3603  CG  ARG A 222     -18.531 -29.518 -25.495  1.00 37.37           C  
ATOM   3604  HG2 ARG A 222     -19.106 -29.953 -24.677  1.00 37.37           H  
ATOM   3605  HG3 ARG A 222     -18.236 -28.511 -25.198  1.00 37.37           H  
ATOM   3606  CD  ARG A 222     -19.411 -29.454 -26.753  1.00 37.37           C  
ATOM   3607  HD2 ARG A 222     -20.440 -29.661 -26.458  1.00 37.37           H  
ATOM   3608  HD3 ARG A 222     -19.101 -30.223 -27.461  1.00 37.37           H  
ATOM   3609  NE  ARG A 222     -19.357 -28.121 -27.385  1.00 37.37           N  
ATOM   3610  HE  ARG A 222     -18.832 -27.408 -26.899  1.00 37.37           H  
ATOM   3611  NH1 ARG A 222     -20.614 -28.592 -29.248  1.00 37.37           N  
ATOM   3612 HH11 ARG A 222     -20.625 -29.565 -28.978  1.00 37.37           H  
ATOM   3613 HH12 ARG A 222     -21.045 -28.290 -30.110  1.00 37.37           H  
ATOM   3614  NH2 ARG A 222     -19.906 -26.503 -28.885  1.00 37.37           N  
ATOM   3615 HH21 ARG A 222     -20.329 -26.216 -29.756  1.00 37.37           H  
ATOM   3616 HH22 ARG A 222     -19.340 -25.840 -28.376  1.00 37.37           H  
ATOM   3617  CZ  ARG A 222     -19.958 -27.747 -28.500  1.00 37.37           C  
ATOM   3618  N   THR A 223     -14.743 -31.893 -23.690  1.00 39.54           N  
ATOM   3619  H   THR A 223     -14.871 -31.394 -22.821  1.00 39.54           H  
ATOM   3620  CA  THR A 223     -14.247 -33.270 -23.641  1.00 39.54           C  
ATOM   3621  HA  THR A 223     -14.564 -33.783 -24.549  1.00 39.54           H  
ATOM   3622  C   THR A 223     -14.938 -33.972 -22.480  1.00 39.54           C  
ATOM   3623  CB  THR A 223     -12.711 -33.379 -23.596  1.00 39.54           C  
ATOM   3624  HB  THR A 223     -12.351 -33.288 -22.571  1.00 39.54           H  
ATOM   3625  O   THR A 223     -14.394 -34.141 -21.395  1.00 39.54           O  
ATOM   3626  CG2 THR A 223     -12.271 -34.717 -24.196  1.00 39.54           C  
ATOM   3627 HG21 THR A 223     -12.711 -35.540 -23.634  1.00 39.54           H  
ATOM   3628 HG22 THR A 223     -12.578 -34.779 -25.240  1.00 39.54           H  
ATOM   3629 HG23 THR A 223     -11.185 -34.794 -24.140  1.00 39.54           H  
ATOM   3630  OG1 THR A 223     -12.088 -32.388 -24.377  1.00 39.54           O  
ATOM   3631  HG1 THR A 223     -12.381 -31.519 -24.095  1.00 39.54           H  
ATOM   3632  N   THR A 224     -16.205 -34.321 -22.695  1.00 42.82           N  
ATOM   3633  H   THR A 224     -16.618 -34.097 -23.589  1.00 42.82           H  
ATOM   3634  CA  THR A 224     -16.819 -35.455 -21.997  1.00 42.82           C  
ATOM   3635  HA  THR A 224     -16.716 -35.319 -20.921  1.00 42.82           H  
ATOM   3636  C   THR A 224     -16.089 -36.724 -22.448  1.00 42.82           C  
ATOM   3637  CB  THR A 224     -18.307 -35.583 -22.356  1.00 42.82           C  
ATOM   3638  HB  THR A 224     -18.657 -36.585 -22.108  1.00 42.82           H  
ATOM   3639  O   THR A 224     -15.922 -36.893 -23.660  1.00 42.82           O  
ATOM   3640  CG2 THR A 224     -19.151 -34.565 -21.592  1.00 42.82           C  
ATOM   3641 HG21 THR A 224     -19.054 -34.736 -20.520  1.00 42.82           H  
ATOM   3642 HG22 THR A 224     -20.197 -34.683 -21.875  1.00 42.82           H  
ATOM   3643 HG23 THR A 224     -18.823 -33.554 -21.831  1.00 42.82           H  
ATOM   3644  OG1 THR A 224     -18.499 -35.339 -23.736  1.00 42.82           O  
ATOM   3645  HG1 THR A 224     -18.025 -36.034 -24.198  1.00 42.82           H  
ATOM   3646  N   PRO A 225     -15.631 -37.589 -21.530  1.00 45.51           N  
ATOM   3647  CA  PRO A 225     -14.930 -38.810 -21.902  1.00 45.51           C  
ATOM   3648  HA  PRO A 225     -14.172 -38.589 -22.653  1.00 45.51           H  
ATOM   3649  C   PRO A 225     -15.919 -39.856 -22.449  1.00 45.51           C  
ATOM   3650  CB  PRO A 225     -14.250 -39.278 -20.612  1.00 45.51           C  
ATOM   3651  HB2 PRO A 225     -14.099 -40.358 -20.593  1.00 45.51           H  
ATOM   3652  HB3 PRO A 225     -13.299 -38.759 -20.494  1.00 45.51           H  
ATOM   3653  O   PRO A 225     -17.101 -39.802 -22.091  1.00 45.51           O  
ATOM   3654  CG  PRO A 225     -15.222 -38.820 -19.524  1.00 45.51           C  
ATOM   3655  HG2 PRO A 225     -14.714 -38.652 -18.574  1.00 45.51           H  
ATOM   3656  HG3 PRO A 225     -16.011 -39.563 -19.407  1.00 45.51           H  
ATOM   3657  CD  PRO A 225     -15.817 -37.528 -20.086  1.00 45.51           C  
ATOM   3658  HD2 PRO A 225     -15.273 -36.673 -19.687  1.00 45.51           H  
ATOM   3659  HD3 PRO A 225     -16.874 -37.461 -19.829  1.00 45.51           H  
ATOM   3660  N   PRO A 226     -15.468 -40.795 -23.300  1.00 56.33           N  
ATOM   3661  CA  PRO A 226     -16.136 -42.083 -23.447  1.00 56.33           C  
ATOM   3662  HA  PRO A 226     -17.208 -41.945 -23.589  1.00 56.33           H  
ATOM   3663  C   PRO A 226     -15.944 -42.961 -22.201  1.00 56.33           C  
ATOM   3664  CB  PRO A 226     -15.528 -42.711 -24.700  1.00 56.33           C  
ATOM   3665  HB2 PRO A 226     -15.559 -43.800 -24.668  1.00 56.33           H  
ATOM   3666  HB3 PRO A 226     -16.051 -42.338 -25.581  1.00 56.33           H  
ATOM   3667  O   PRO A 226     -14.891 -42.833 -21.531  1.00 56.33           O  
ATOM   3668  CG  PRO A 226     -14.097 -42.178 -24.688  1.00 56.33           C  
ATOM   3669  HG2 PRO A 226     -13.477 -42.824 -24.066  1.00 56.33           H  
ATOM   3670  HG3 PRO A 226     -13.684 -42.111 -25.694  1.00 56.33           H  
ATOM   3671  CD  PRO A 226     -14.209 -40.799 -24.029  1.00 56.33           C  
ATOM   3672  HD2 PRO A 226     -13.366 -40.642 -23.357  1.00 56.33           H  
ATOM   3673  HD3 PRO A 226     -14.234 -40.024 -24.795  1.00 56.33           H  
ATOM   3674  OXT PRO A 226     -16.864 -43.771 -21.969  1.00 56.33           O  
TER    3675      PRO A 226                                                       
END   
