# Supplementary material for: Nuclear genome of Bulinus truncatus, an intermediate host of the carcinogenic human blood fluke Schistosoma haematobium
Source: Nat Commun. 2022 Feb 21;13:977. doi: 10.1038/s41467-022-28634-9 (PMC8861042; doi:10.1038/s41467-022-28634-9)
Supplement: Supplementary file 6 — Supplementary Data 3 [file 41467_2022_28634_MOESM6_ESM.zip › Supplementary_Data_3/btru_063413-t1.mature.pep.pdb]

ATOM      1  N   SER A   1     -19.755   6.226  -2.050  1.00 82.20           N  
ATOM      2  H   SER A   1     -20.156   5.303  -1.968  1.00 82.20           H  
ATOM      3  H2  SER A   1     -20.104   6.696  -2.872  1.00 82.20           H  
ATOM      4  H3  SER A   1     -19.999   6.753  -1.223  1.00 82.20           H  
ATOM      5  CA  SER A   1     -18.281   6.106  -2.087  1.00 82.20           C  
ATOM      6  HA  SER A   1     -17.941   6.143  -3.122  1.00 82.20           H  
ATOM      7  C   SER A   1     -17.880   4.753  -1.534  1.00 82.20           C  
ATOM      8  CB  SER A   1     -17.600   7.231  -1.298  1.00 82.20           C  
ATOM      9  HB2 SER A   1     -16.725   6.861  -0.764  1.00 82.20           H  
ATOM     10  HB3 SER A   1     -17.276   8.003  -1.996  1.00 82.20           H  
ATOM     11  O   SER A   1     -18.691   4.128  -0.860  1.00 82.20           O  
ATOM     12  OG  SER A   1     -18.518   7.809  -0.393  1.00 82.20           O  
ATOM     13  HG  SER A   1     -18.215   7.677   0.508  1.00 82.20           H  
ATOM     14  N   ILE A   2     -16.680   4.275  -1.870  1.00 86.97           N  
ATOM     15  H   ILE A   2     -16.037   4.851  -2.394  1.00 86.97           H  
ATOM     16  CA  ILE A   2     -16.106   3.057  -1.282  1.00 86.97           C  
ATOM     17  HA  ILE A   2     -16.880   2.302  -1.148  1.00 86.97           H  
ATOM     18  C   ILE A   2     -15.541   3.447   0.085  1.00 86.97           C  
ATOM     19  CB  ILE A   2     -14.997   2.480  -2.192  1.00 86.97           C  
ATOM     20  HB  ILE A   2     -14.233   3.249  -2.307  1.00 86.97           H  
ATOM     21  O   ILE A   2     -14.635   4.271   0.147  1.00 86.97           O  
ATOM     22  CG1 ILE A   2     -15.526   2.103  -3.595  1.00 86.97           C  
ATOM     23 HG12 ILE A   2     -16.073   1.162  -3.531  1.00 86.97           H  
ATOM     24 HG13 ILE A   2     -16.210   2.868  -3.962  1.00 86.97           H  
ATOM     25  CG2 ILE A   2     -14.361   1.240  -1.537  1.00 86.97           C  
ATOM     26 HG21 ILE A   2     -15.111   0.462  -1.392  1.00 86.97           H  
ATOM     27 HG22 ILE A   2     -13.926   1.493  -0.570  1.00 86.97           H  
ATOM     28 HG23 ILE A   2     -13.555   0.844  -2.154  1.00 86.97           H  
ATOM     29  CD1 ILE A   2     -14.409   1.962  -4.637  1.00 86.97           C  
ATOM     30 HD11 ILE A   2     -14.843   1.733  -5.611  1.00 86.97           H  
ATOM     31 HD12 ILE A   2     -13.716   1.167  -4.364  1.00 86.97           H  
ATOM     32 HD13 ILE A   2     -13.861   2.900  -4.718  1.00 86.97           H  
ATOM     33  N   GLU A   3     -16.103   2.904   1.161  1.00 88.87           N  
ATOM     34  H   GLU A   3     -16.831   2.214   1.051  1.00 88.87           H  
ATOM     35  CA  GLU A   3     -15.732   3.235   2.540  1.00 88.87           C  
ATOM     36  HA  GLU A   3     -14.708   3.607   2.568  1.00 88.87           H  
ATOM     37  C   GLU A   3     -15.795   1.980   3.412  1.00 88.87           C  
ATOM     38  CB  GLU A   3     -16.657   4.332   3.105  1.00 88.87           C  
ATOM     39  HB2 GLU A   3     -16.477   4.428   4.176  1.00 88.87           H  
ATOM     40  HB3 GLU A   3     -17.696   4.040   2.951  1.00 88.87           H  
ATOM     41  O   GLU A   3     -16.572   1.059   3.141  1.00 88.87           O  
ATOM     42  CG  GLU A   3     -16.402   5.696   2.440  1.00 88.87           C  
ATOM     43  HG2 GLU A   3     -15.386   6.018   2.665  1.00 88.87           H  
ATOM     44  HG3 GLU A   3     -16.494   5.587   1.359  1.00 88.87           H  
ATOM     45  CD  GLU A   3     -17.385   6.792   2.862  1.00 88.87           C  
ATOM     46  OE1 GLU A   3     -17.672   7.649   1.980  1.00 88.87           O  
ATOM     47  OE2 GLU A   3     -17.858   6.774   4.014  1.00 88.87           O  
ATOM     48  N   CYS A   4     -14.982   1.947   4.466  1.00 89.59           N  
ATOM     49  H   CYS A   4     -14.396   2.745   4.666  1.00 89.59           H  
ATOM     50  CA  CYS A   4     -15.024   0.871   5.444  1.00 89.59           C  
ATOM     51  HA  CYS A   4     -15.295  -0.045   4.919  1.00 89.59           H  
ATOM     52  C   CYS A   4     -16.060   1.159   6.535  1.00 89.59           C  
ATOM     53  CB  CYS A   4     -13.636   0.641   6.030  1.00 89.59           C  
ATOM     54  HB2 CYS A   4     -13.115   1.596   6.106  1.00 89.59           H  
ATOM     55  HB3 CYS A   4     -13.722   0.203   7.024  1.00 89.59           H  
ATOM     56  O   CYS A   4     -16.013   2.227   7.152  1.00 89.59           O  
ATOM     57  SG  CYS A   4     -12.664  -0.469   5.009  1.00 89.59           S  
ATOM     58  N   PRO A   5     -16.965   0.208   6.832  1.00 83.88           N  
ATOM     59  CA  PRO A   5     -17.860   0.331   7.971  1.00 83.88           C  
ATOM     60  HA  PRO A   5     -18.474   1.223   7.844  1.00 83.88           H  
ATOM     61  C   PRO A   5     -17.058   0.421   9.271  1.00 83.88           C  
ATOM     62  CB  PRO A   5     -18.749  -0.918   7.962  1.00 83.88           C  
ATOM     63  HB2 PRO A   5     -19.791  -0.673   8.167  1.00 83.88           H  
ATOM     64  HB3 PRO A   5     -18.384  -1.646   8.687  1.00 83.88           H  
ATOM     65  O   PRO A   5     -16.045  -0.257   9.436  1.00 83.88           O  
ATOM     66  CG  PRO A   5     -18.577  -1.499   6.561  1.00 83.88           C  
ATOM     67  HG2 PRO A   5     -19.302  -1.040   5.888  1.00 83.88           H  
ATOM     68  HG3 PRO A   5     -18.684  -2.584   6.552  1.00 83.88           H  
ATOM     69  CD  PRO A   5     -17.175  -1.062   6.157  1.00 83.88           C  
ATOM     70  HD2 PRO A   5     -17.129  -0.965   5.072  1.00 83.88           H  
ATOM     71  HD3 PRO A   5     -16.442  -1.788   6.509  1.00 83.88           H  
ATOM     72  N   LYS A   6     -17.542   1.216  10.226  1.00 72.47           N  
ATOM     73  H   LYS A   6     -18.342   1.794  10.011  1.00 72.47           H  
ATOM     74  CA  LYS A   6     -16.961   1.274  11.578  1.00 72.47           C  
ATOM     75  HA  LYS A   6     -15.885   1.116  11.509  1.00 72.47           H  
ATOM     76  C   LYS A   6     -17.458   0.148  12.499  1.00 72.47           C  
ATOM     77  CB  LYS A   6     -17.182   2.667  12.192  1.00 72.47           C  
ATOM     78  HB2 LYS A   6     -16.817   2.652  13.219  1.00 72.47           H  
ATOM     79  HB3 LYS A   6     -18.247   2.899  12.209  1.00 72.47           H  
ATOM     80  O   LYS A   6     -16.899  -0.040  13.570  1.00 72.47           O  
ATOM     81  CG  LYS A   6     -16.419   3.760  11.425  1.00 72.47           C  
ATOM     82  HG2 LYS A   6     -16.817   3.847  10.413  1.00 72.47           H  
ATOM     83  HG3 LYS A   6     -15.367   3.481  11.365  1.00 72.47           H  
ATOM     84  CD  LYS A   6     -16.532   5.117  12.130  1.00 72.47           C  
ATOM     85  HD2 LYS A   6     -16.143   5.021  13.144  1.00 72.47           H  
ATOM     86  HD3 LYS A   6     -17.577   5.423  12.168  1.00 72.47           H  
ATOM     87  CE  LYS A   6     -15.706   6.159  11.366  1.00 72.47           C  
ATOM     88  HE2 LYS A   6     -16.097   6.247  10.352  1.00 72.47           H  
ATOM     89  HE3 LYS A   6     -14.682   5.792  11.295  1.00 72.47           H  
ATOM     90  NZ  LYS A   6     -15.715   7.482  12.040  1.00 72.47           N  
ATOM     91  HZ1 LYS A   6     -15.312   7.398  12.962  1.00 72.47           H  
ATOM     92  HZ2 LYS A   6     -16.654   7.847  12.112  1.00 72.47           H  
ATOM     93  HZ3 LYS A   6     -15.152   8.137  11.517  1.00 72.47           H  
ATOM     94  N   ALA A   7     -18.487  -0.600  12.090  1.00 63.96           N  
ATOM     95  H   ALA A   7     -18.841  -0.453  11.156  1.00 63.96           H  
ATOM     96  CA  ALA A   7     -19.081  -1.693  12.861  1.00 63.96           C  
ATOM     97  HA  ALA A   7     -18.519  -1.818  13.787  1.00 63.96           H  
ATOM     98  C   ALA A   7     -19.001  -3.032  12.105  1.00 63.96           C  
ATOM     99  CB  ALA A   7     -20.513  -1.316  13.254  1.00 63.96           C  
ATOM    100  HB1 ALA A   7     -20.511  -0.385  13.820  1.00 63.96           H  
ATOM    101  HB2 ALA A   7     -21.125  -1.196  12.360  1.00 63.96           H  
ATOM    102  HB3 ALA A   7     -20.945  -2.103  13.872  1.00 63.96           H  
ATOM    103  O   ALA A   7     -19.082  -3.081  10.877  1.00 63.96           O  
ATOM    104  N   MET A   8     -18.807  -4.110  12.862  1.00 56.21           N  
ATOM    105  H   MET A   8     -18.847  -3.989  13.864  1.00 56.21           H  
ATOM    106  CA  MET A   8     -18.405  -5.435  12.385  1.00 56.21           C  
ATOM    107  HA  MET A   8     -17.659  -5.307  11.601  1.00 56.21           H  
ATOM    108  C   MET A   8     -19.592  -6.242  11.833  1.00 56.21           C  
ATOM    109  CB  MET A   8     -17.760  -6.156  13.583  1.00 56.21           C  
ATOM    110  HB2 MET A   8     -18.522  -6.701  14.140  1.00 56.21           H  
ATOM    111  HB3 MET A   8     -17.332  -5.416  14.259  1.00 56.21           H  
ATOM    112  O   MET A   8     -20.625  -6.320  12.490  1.00 56.21           O  
ATOM    113  CG  MET A   8     -16.621  -7.100  13.213  1.00 56.21           C  
ATOM    114  HG2 MET A   8     -16.986  -7.903  12.572  1.00 56.21           H  
ATOM    115  HG3 MET A   8     -15.858  -6.538  12.674  1.00 56.21           H  
ATOM    116  SD  MET A   8     -15.861  -7.807  14.692  1.00 56.21           S  
ATOM    117  CE  MET A   8     -17.008  -9.171  15.028  1.00 56.21           C  
ATOM    118  HE1 MET A   8     -16.666  -9.711  15.911  1.00 56.21           H  
ATOM    119  HE2 MET A   8     -17.015  -9.861  14.185  1.00 56.21           H  
ATOM    120  HE3 MET A   8     -18.013  -8.788  15.206  1.00 56.21           H  
ATOM    121  N   HIS A   9     -19.437  -6.899  10.675  1.00 54.81           N  
ATOM    122  H   HIS A   9     -18.599  -6.729  10.137  1.00 54.81           H  
ATOM    123  CA  HIS A   9     -20.421  -7.893  10.201  1.00 54.81           C  
ATOM    124  HA  HIS A   9     -20.983  -8.240  11.068  1.00 54.81           H  
ATOM    125  C   HIS A   9     -19.833  -9.197   9.622  1.00 54.81           C  
ATOM    126  CB  HIS A   9     -21.443  -7.230   9.254  1.00 54.81           C  
ATOM    127  HB2 HIS A   9     -21.864  -7.988   8.594  1.00 54.81           H  
ATOM    128  HB3 HIS A   9     -20.944  -6.489   8.630  1.00 54.81           H  
ATOM    129  O   HIS A   9     -20.575 -10.171   9.522  1.00 54.81           O  
ATOM    130  CG  HIS A   9     -22.602  -6.589   9.988  1.00 54.81           C  
ATOM    131  CD2 HIS A   9     -22.885  -5.252  10.089  1.00 54.81           C  
ATOM    132  HD2 HIS A   9     -22.312  -4.448   9.650  1.00 54.81           H  
ATOM    133  ND1 HIS A   9     -23.562  -7.256  10.719  1.00 54.81           N  
ATOM    134  HD1 HIS A   9     -23.587  -8.249  10.905  1.00 54.81           H  
ATOM    135  CE1 HIS A   9     -24.396  -6.344  11.246  1.00 54.81           C  
ATOM    136  HE1 HIS A   9     -25.233  -6.565  11.892  1.00 54.81           H  
ATOM    137  NE2 HIS A   9     -24.034  -5.108  10.874  1.00 54.81           N  
ATOM    138  N   ARG A  10     -18.533  -9.277   9.285  1.00 55.14           N  
ATOM    139  H   ARG A  10     -17.958  -8.454   9.400  1.00 55.14           H  
ATOM    140  CA  ARG A  10     -17.834 -10.513   8.861  1.00 55.14           C  
ATOM    141  HA  ARG A  10     -18.219 -11.354   9.438  1.00 55.14           H  
ATOM    142  C   ARG A  10     -16.324 -10.444   9.122  1.00 55.14           C  
ATOM    143  CB  ARG A  10     -18.055 -10.788   7.358  1.00 55.14           C  
ATOM    144  HB2 ARG A  10     -17.890  -9.876   6.784  1.00 55.14           H  
ATOM    145  HB3 ARG A  10     -17.315 -11.522   7.039  1.00 55.14           H  
ATOM    146  O   ARG A  10     -15.666  -9.524   8.659  1.00 55.14           O  
ATOM    147  CG  ARG A  10     -19.444 -11.358   7.046  1.00 55.14           C  
ATOM    148  HG2 ARG A  10     -20.192 -10.572   7.150  1.00 55.14           H  
ATOM    149  HG3 ARG A  10     -19.662 -12.168   7.742  1.00 55.14           H  
ATOM    150  CD  ARG A  10     -19.538 -11.890   5.618  1.00 55.14           C  
ATOM    151  HD2 ARG A  10     -19.431 -11.054   4.926  1.00 55.14           H  
ATOM    152  HD3 ARG A  10     -18.725 -12.596   5.451  1.00 55.14           H  
ATOM    153  NE  ARG A  10     -20.829 -12.572   5.405  1.00 55.14           N  
ATOM    154  HE  ARG A  10     -21.420 -12.668   6.219  1.00 55.14           H  
ATOM    155  NH1 ARG A  10     -20.572 -13.003   3.169  1.00 55.14           N  
ATOM    156 HH11 ARG A  10     -20.910 -13.414   2.311  1.00 55.14           H  
ATOM    157 HH12 ARG A  10     -19.696 -12.501   3.193  1.00 55.14           H  
ATOM    158  NH2 ARG A  10     -22.389 -13.746   4.234  1.00 55.14           N  
ATOM    159 HH21 ARG A  10     -22.938 -13.852   5.075  1.00 55.14           H  
ATOM    160 HH22 ARG A  10     -22.712 -14.161   3.372  1.00 55.14           H  
ATOM    161  CZ  ARG A  10     -21.257 -13.101   4.275  1.00 55.14           C  
ATOM    162  N   GLU A  11     -15.758 -11.430   9.801  1.00 62.16           N  
ATOM    163  H   GLU A  11     -16.328 -12.179  10.167  1.00 62.16           H  
ATOM    164  CA  GLU A  11     -14.319 -11.489  10.096  1.00 62.16           C  
ATOM    165  HA  GLU A  11     -13.896 -10.485  10.102  1.00 62.16           H  
ATOM    166  C   GLU A  11     -13.563 -12.310   9.037  1.00 62.16           C  
ATOM    167  CB  GLU A  11     -14.112 -12.078  11.498  1.00 62.16           C  
ATOM    168  HB2 GLU A  11     -14.611 -13.047  11.529  1.00 62.16           H  
ATOM    169  HB3 GLU A  11     -13.046 -12.230  11.667  1.00 62.16           H  
ATOM    170  O   GLU A  11     -14.087 -13.290   8.499  1.00 62.16           O  
ATOM    171  CG  GLU A  11     -14.661 -11.159  12.606  1.00 62.16           C  
ATOM    172  HG2 GLU A  11     -15.692 -10.891  12.376  1.00 62.16           H  
ATOM    173  HG3 GLU A  11     -14.072 -10.242  12.618  1.00 62.16           H  
ATOM    174  CD  GLU A  11     -14.637 -11.821  13.993  1.00 62.16           C  
ATOM    175  OE1 GLU A  11     -14.703 -11.083  14.997  1.00 62.16           O  
ATOM    176  OE2 GLU A  11     -14.608 -13.069  14.048  1.00 62.16           O  
ATOM    177  N   CYS A  12     -12.312 -11.940   8.745  1.00 66.67           N  
ATOM    178  H   CYS A  12     -11.940 -11.120   9.203  1.00 66.67           H  
ATOM    179  CA  CYS A  12     -11.376 -12.842   8.067  1.00 66.67           C  
ATOM    180  HA  CYS A  12     -11.852 -13.293   7.196  1.00 66.67           H  
ATOM    181  C   CYS A  12     -10.994 -13.958   9.051  1.00 66.67           C  
ATOM    182  CB  CYS A  12     -10.138 -12.064   7.603  1.00 66.67           C  
ATOM    183  HB2 CYS A  12      -9.280 -12.736   7.607  1.00 66.67           H  
ATOM    184  HB3 CYS A  12      -9.961 -11.285   8.345  1.00 66.67           H  
ATOM    185  O   CYS A  12     -10.102 -13.789   9.877  1.00 66.67           O  
ATOM    186  SG  CYS A  12     -10.185 -11.247   5.987  1.00 66.67           S  
ATOM    187  N   ASN A  13     -11.692 -15.090   8.994  1.00 53.52           N  
ATOM    188  H   ASN A  13     -12.483 -15.134   8.367  1.00 53.52           H  
ATOM    189  CA  ASN A  13     -11.503 -16.168   9.956  1.00 53.52           C  
ATOM    190  HA  ASN A  13     -11.275 -15.709  10.918  1.00 53.52           H  
ATOM    191  C   ASN A  13     -10.304 -17.053   9.564  1.00 53.52           C  
ATOM    192  CB  ASN A  13     -12.843 -16.923  10.106  1.00 53.52           C  
ATOM    193  HB2 ASN A  13     -13.665 -16.244   9.875  1.00 53.52           H  
ATOM    194  HB3 ASN A  13     -12.889 -17.764   9.414  1.00 53.52           H  
ATOM    195  O   ASN A  13     -10.402 -17.855   8.634  1.00 53.52           O  
ATOM    196  CG  ASN A  13     -13.088 -17.422  11.518  1.00 53.52           C  
ATOM    197  ND2 ASN A  13     -14.281 -17.884  11.808  1.00 53.52           N  
ATOM    198 HD21 ASN A  13     -15.032 -17.859  11.132  1.00 53.52           H  
ATOM    199 HD22 ASN A  13     -14.415 -18.128  12.779  1.00 53.52           H  
ATOM    200  OD1 ASN A  13     -12.230 -17.397  12.377  1.00 53.52           O  
ATOM    201  N   ARG A  14      -9.173 -16.887  10.264  1.00 49.57           N  
ATOM    202  H   ARG A  14      -9.146 -16.095  10.890  1.00 49.57           H  
ATOM    203  CA  ARG A  14      -8.092 -17.877  10.427  1.00 49.57           C  
ATOM    204  HA  ARG A  14      -8.550 -18.856  10.572  1.00 49.57           H  
ATOM    205  C   ARG A  14      -7.298 -17.552  11.697  1.00 49.57           C  
ATOM    206  CB  ARG A  14      -7.157 -17.928   9.196  1.00 49.57           C  
ATOM    207  HB2 ARG A  14      -7.283 -17.028   8.593  1.00 49.57           H  
ATOM    208  HB3 ARG A  14      -6.121 -17.963   9.530  1.00 49.57           H  
ATOM    209  O   ARG A  14      -6.942 -16.398  11.889  1.00 49.57           O  
ATOM    210  CG  ARG A  14      -7.419 -19.175   8.334  1.00 49.57           C  
ATOM    211  HG2 ARG A  14      -7.291 -20.066   8.950  1.00 49.57           H  
ATOM    212  HG3 ARG A  14      -8.441 -19.159   7.954  1.00 49.57           H  
ATOM    213  CD  ARG A  14      -6.459 -19.257   7.144  1.00 49.57           C  
ATOM    214  HD2 ARG A  14      -5.439 -19.314   7.523  1.00 49.57           H  
ATOM    215  HD3 ARG A  14      -6.564 -18.352   6.546  1.00 49.57           H  
ATOM    216  NE  ARG A  14      -6.750 -20.441   6.309  1.00 49.57           N  
ATOM    217  HE  ARG A  14      -7.533 -21.009   6.600  1.00 49.57           H  
ATOM    218  NH1 ARG A  14      -5.020 -20.191   4.820  1.00 49.57           N  
ATOM    219 HH11 ARG A  14      -4.710 -19.375   5.329  1.00 49.57           H  
ATOM    220 HH12 ARG A  14      -4.482 -20.512   4.028  1.00 49.57           H  
ATOM    221  NH2 ARG A  14      -6.426 -21.911   4.602  1.00 49.57           N  
ATOM    222 HH21 ARG A  14      -7.195 -22.470   4.943  1.00 49.57           H  
ATOM    223 HH22 ARG A  14      -5.875 -22.229   3.817  1.00 49.57           H  
ATOM    224  CZ  ARG A  14      -6.067 -20.839   5.251  1.00 49.57           C  
ATOM    225  N   GLU A  15      -7.064 -18.595  12.498  1.00 45.07           N  
ATOM    226  H   GLU A  15      -7.495 -19.444  12.162  1.00 45.07           H  
ATOM    227  CA  GLU A  15      -6.284 -18.857  13.738  1.00 45.07           C  
ATOM    228  HA  GLU A  15      -7.010 -19.002  14.538  1.00 45.07           H  
ATOM    229  C   GLU A  15      -5.278 -17.842  14.350  1.00 45.07           C  
ATOM    230  CB  GLU A  15      -5.590 -20.221  13.527  1.00 45.07           C  
ATOM    231  HB2 GLU A  15      -4.898 -20.426  14.344  1.00 45.07           H  
ATOM    232  HB3 GLU A  15      -5.023 -20.185  12.597  1.00 45.07           H  
ATOM    233  O   GLU A  15      -4.620 -18.170  15.334  1.00 45.07           O  
ATOM    234  CG  GLU A  15      -6.605 -21.379  13.483  1.00 45.07           C  
ATOM    235  HG2 GLU A  15      -7.175 -21.372  14.413  1.00 45.07           H  
ATOM    236  HG3 GLU A  15      -7.305 -21.215  12.664  1.00 45.07           H  
ATOM    237  CD  GLU A  15      -5.947 -22.754  13.295  1.00 45.07           C  
ATOM    238  OE1 GLU A  15      -6.595 -23.750  13.683  1.00 45.07           O  
ATOM    239  OE2 GLU A  15      -4.847 -22.802  12.701  1.00 45.07           O  
ATOM    240  N   LEU A  16      -5.160 -16.600  13.886  1.00 47.37           N  
ATOM    241  H   LEU A  16      -5.759 -16.317  13.124  1.00 47.37           H  
ATOM    242  CA  LEU A  16      -4.273 -15.584  14.453  1.00 47.37           C  
ATOM    243  HA  LEU A  16      -3.624 -16.036  15.203  1.00 47.37           H  
ATOM    244  C   LEU A  16      -5.102 -14.507  15.163  1.00 47.37           C  
ATOM    245  CB  LEU A  16      -3.379 -15.034  13.327  1.00 47.37           C  
ATOM    246  HB2 LEU A  16      -2.882 -14.126  13.669  1.00 47.37           H  
ATOM    247  HB3 LEU A  16      -4.019 -14.769  12.486  1.00 47.37           H  
ATOM    248  O   LEU A  16      -5.900 -13.812  14.540  1.00 47.37           O  
ATOM    249  CG  LEU A  16      -2.311 -16.043  12.854  1.00 47.37           C  
ATOM    250  HG  LEU A  16      -2.759 -17.028  12.724  1.00 47.37           H  
ATOM    251  CD1 LEU A  16      -1.742 -15.608  11.503  1.00 47.37           C  
ATOM    252 HD11 LEU A  16      -1.001 -16.334  11.168  1.00 47.37           H  
ATOM    253 HD12 LEU A  16      -2.541 -15.561  10.764  1.00 47.37           H  
ATOM    254 HD13 LEU A  16      -1.268 -14.630  11.591  1.00 47.37           H  
ATOM    255  CD2 LEU A  16      -1.153 -16.146  13.850  1.00 47.37           C  
ATOM    256 HD21 LEU A  16      -1.510 -16.537  14.802  1.00 47.37           H  
ATOM    257 HD22 LEU A  16      -0.403 -16.837  13.465  1.00 47.37           H  
ATOM    258 HD23 LEU A  16      -0.690 -15.170  14.002  1.00 47.37           H  
ATOM    259  N   GLN A  17      -4.880 -14.328  16.471  1.00 45.53           N  
ATOM    260  H   GLN A  17      -4.218 -14.948  16.915  1.00 45.53           H  
ATOM    261  CA  GLN A  17      -5.591 -13.366  17.336  1.00 45.53           C  
ATOM    262  HA  GLN A  17      -6.630 -13.684  17.427  1.00 45.53           H  
ATOM    263  C   GLN A  17      -5.639 -11.917  16.807  1.00 45.53           C  
ATOM    264  CB  GLN A  17      -4.945 -13.377  18.736  1.00 45.53           C  
ATOM    265  HB2 GLN A  17      -3.869 -13.523  18.636  1.00 45.53           H  
ATOM    266  HB3 GLN A  17      -5.101 -12.409  19.212  1.00 45.53           H  
ATOM    267  O   GLN A  17      -6.506 -11.151  17.213  1.00 45.53           O  
ATOM    268  CG  GLN A  17      -5.540 -14.444  19.669  1.00 45.53           C  
ATOM    269  HG2 GLN A  17      -6.599 -14.234  19.816  1.00 45.53           H  
ATOM    270  HG3 GLN A  17      -5.444 -15.427  19.207  1.00 45.53           H  
ATOM    271  CD  GLN A  17      -4.840 -14.484  21.028  1.00 45.53           C  
ATOM    272  NE2 GLN A  17      -5.524 -14.849  22.090  1.00 45.53           N  
ATOM    273 HE21 GLN A  17      -4.995 -14.890  22.949  1.00 45.53           H  
ATOM    274 HE22 GLN A  17      -6.502 -15.093  22.027  1.00 45.53           H  
ATOM    275  OE1 GLN A  17      -3.664 -14.209  21.166  1.00 45.53           O  
ATOM    276  N   HIS A  18      -4.765 -11.535  15.875  1.00 50.35           N  
ATOM    277  H   HIS A  18      -4.072 -12.204  15.572  1.00 50.35           H  
ATOM    278  CA  HIS A  18      -4.763 -10.204  15.260  1.00 50.35           C  
ATOM    279  HA  HIS A  18      -5.007  -9.472  16.029  1.00 50.35           H  
ATOM    280  C   HIS A  18      -5.817 -10.009  14.149  1.00 50.35           C  
ATOM    281  CB  HIS A  18      -3.341  -9.900  14.769  1.00 50.35           C  
ATOM    282  HB2 HIS A  18      -3.010 -10.683  14.087  1.00 50.35           H  
ATOM    283  HB3 HIS A  18      -3.345  -8.957  14.223  1.00 50.35           H  
ATOM    284  O   HIS A  18      -5.991  -8.892  13.664  1.00 50.35           O  
ATOM    285  CG  HIS A  18      -2.365  -9.770  15.910  1.00 50.35           C  
ATOM    286  CD2 HIS A  18      -1.418 -10.679  16.301  1.00 50.35           C  
ATOM    287  HD2 HIS A  18      -1.207 -11.627  15.828  1.00 50.35           H  
ATOM    288  ND1 HIS A  18      -2.299  -8.713  16.791  1.00 50.35           N  
ATOM    289  HD1 HIS A  18      -2.868  -7.879  16.769  1.00 50.35           H  
ATOM    290  CE1 HIS A  18      -1.334  -8.978  17.687  1.00 50.35           C  
ATOM    291  HE1 HIS A  18      -1.045  -8.332  18.503  1.00 50.35           H  
ATOM    292  NE2 HIS A  18      -0.776 -10.169  17.431  1.00 50.35           N  
ATOM    293  N   PHE A  19      -6.527 -11.061  13.723  1.00 55.59           N  
ATOM    294  H   PHE A  19      -6.347 -11.967  14.130  1.00 55.59           H  
ATOM    295  CA  PHE A  19      -7.465 -10.993  12.593  1.00 55.59           C  
ATOM    296  HA  PHE A  19      -7.122 -10.209  11.918  1.00 55.59           H  
ATOM    297  C   PHE A  19      -8.900 -10.598  12.935  1.00 55.59           C  
ATOM    298  CB  PHE A  19      -7.438 -12.308  11.812  1.00 55.59           C  
ATOM    299  HB2 PHE A  19      -7.077 -13.131  12.429  1.00 55.59           H  
ATOM    300  HB3 PHE A  19      -8.449 -12.573  11.504  1.00 55.59           H  
ATOM    301  O   PHE A  19      -9.611 -10.131  12.045  1.00 55.59           O  
ATOM    302  CG  PHE A  19      -6.586 -12.174  10.583  1.00 55.59           C  
ATOM    303  CD1 PHE A  19      -7.174 -11.735   9.390  1.00 55.59           C  
ATOM    304  HD1 PHE A  19      -8.236 -11.539   9.383  1.00 55.59           H  
ATOM    305  CD2 PHE A  19      -5.207 -12.406  10.654  1.00 55.59           C  
ATOM    306  HD2 PHE A  19      -4.761 -12.736  11.581  1.00 55.59           H  
ATOM    307  CE1 PHE A  19      -6.391 -11.564   8.241  1.00 55.59           C  
ATOM    308  HE1 PHE A  19      -6.854 -11.276   7.309  1.00 55.59           H  
ATOM    309  CE2 PHE A  19      -4.414 -12.215   9.517  1.00 55.59           C  
ATOM    310  HE2 PHE A  19      -3.355 -12.419   9.572  1.00 55.59           H  
ATOM    311  CZ  PHE A  19      -5.002 -11.791   8.318  1.00 55.59           C  
ATOM    312  HZ  PHE A  19      -4.363 -11.652   7.459  1.00 55.59           H  
ATOM    313  N   TYR A  20      -9.309 -10.710  14.201  1.00 56.74           N  
ATOM    314  H   TYR A  20      -8.682 -11.126  14.875  1.00 56.74           H  
ATOM    315  CA  TYR A  20     -10.672 -10.383  14.649  1.00 56.74           C  
ATOM    316  HA  TYR A  20     -11.384 -11.004  14.105  1.00 56.74           H  
ATOM    317  C   TYR A  20     -11.068  -8.920  14.382  1.00 56.74           C  
ATOM    318  CB  TYR A  20     -10.792 -10.721  16.141  1.00 56.74           C  
ATOM    319  HB2 TYR A  20     -11.752 -10.353  16.503  1.00 56.74           H  
ATOM    320  HB3 TYR A  20     -10.011 -10.201  16.697  1.00 56.74           H  
ATOM    321  O   TYR A  20     -12.239  -8.567  14.359  1.00 56.74           O  
ATOM    322  CG  TYR A  20     -10.727 -12.210  16.431  1.00 56.74           C  
ATOM    323  CD1 TYR A  20     -11.868 -13.002  16.208  1.00 56.74           C  
ATOM    324  HD1 TYR A  20     -12.782 -12.551  15.852  1.00 56.74           H  
ATOM    325  CD2 TYR A  20      -9.543 -12.810  16.902  1.00 56.74           C  
ATOM    326  HD2 TYR A  20      -8.676 -12.196  17.096  1.00 56.74           H  
ATOM    327  CE1 TYR A  20     -11.828 -14.388  16.441  1.00 56.74           C  
ATOM    328  HE1 TYR A  20     -12.704 -14.991  16.252  1.00 56.74           H  
ATOM    329  CE2 TYR A  20      -9.497 -14.200  17.135  1.00 56.74           C  
ATOM    330  HE2 TYR A  20      -8.592 -14.666  17.497  1.00 56.74           H  
ATOM    331  OH  TYR A  20     -10.606 -16.330  17.131  1.00 56.74           O  
ATOM    332  HH  TYR A  20      -9.733 -16.632  17.393  1.00 56.74           H  
ATOM    333  CZ  TYR A  20     -10.642 -14.991  16.902  1.00 56.74           C  
ATOM    334  N   GLU A  21     -10.095  -8.045  14.130  1.00 76.95           N  
ATOM    335  H   GLU A  21      -9.143  -8.381  14.169  1.00 76.95           H  
ATOM    336  CA  GLU A  21     -10.317  -6.616  13.887  1.00 76.95           C  
ATOM    337  HA  GLU A  21     -11.304  -6.342  14.262  1.00 76.95           H  
ATOM    338  C   GLU A  21     -10.314  -6.244  12.399  1.00 76.95           C  
ATOM    339  CB  GLU A  21      -9.283  -5.815  14.680  1.00 76.95           C  
ATOM    340  HB2 GLU A  21      -9.505  -4.754  14.563  1.00 76.95           H  
ATOM    341  HB3 GLU A  21      -8.287  -6.010  14.283  1.00 76.95           H  
ATOM    342  O   GLU A  21     -10.211  -5.064  12.042  1.00 76.95           O  
ATOM    343  CG  GLU A  21      -9.320  -6.190  16.170  1.00 76.95           C  
ATOM    344  HG2 GLU A  21     -10.361  -6.250  16.487  1.00 76.95           H  
ATOM    345  HG3 GLU A  21      -8.866  -7.171  16.313  1.00 76.95           H  
ATOM    346  CD  GLU A  21      -8.602  -5.177  17.060  1.00 76.95           C  
ATOM    347  OE1 GLU A  21      -9.035  -5.085  18.239  1.00 76.95           O  
ATOM    348  OE2 GLU A  21      -7.727  -4.442  16.555  1.00 76.95           O  
ATOM    349  N   ARG A  22     -10.355  -7.249  11.515  1.00 86.85           N  
ATOM    350  H   ARG A  22     -10.433  -8.190  11.874  1.00 86.85           H  
ATOM    351  CA  ARG A  22     -10.309  -7.068  10.066  1.00 86.85           C  
ATOM    352  HA  ARG A  22     -10.271  -5.996   9.871  1.00 86.85           H  
ATOM    353  C   ARG A  22     -11.584  -7.592   9.409  1.00 86.85           C  
ATOM    354  CB  ARG A  22      -9.032  -7.691   9.481  1.00 86.85           C  
ATOM    355  HB2 ARG A  22      -9.035  -7.527   8.404  1.00 86.85           H  
ATOM    356  HB3 ARG A  22      -9.050  -8.766   9.663  1.00 86.85           H  
ATOM    357  O   ARG A  22     -11.911  -8.775   9.501  1.00 86.85           O  
ATOM    358  CG  ARG A  22      -7.721  -7.119  10.050  1.00 86.85           C  
ATOM    359  HG2 ARG A  22      -6.895  -7.732   9.689  1.00 86.85           H  
ATOM    360  HG3 ARG A  22      -7.728  -7.182  11.138  1.00 86.85           H  
ATOM    361  CD  ARG A  22      -7.471  -5.671   9.616  1.00 86.85           C  
ATOM    362  HD2 ARG A  22      -8.333  -5.053   9.866  1.00 86.85           H  
ATOM    363  HD3 ARG A  22      -7.357  -5.660   8.532  1.00 86.85           H  
ATOM    364  NE  ARG A  22      -6.255  -5.109  10.240  1.00 86.85           N  
ATOM    365  HE  ARG A  22      -5.373  -5.177   9.753  1.00 86.85           H  
ATOM    366  NH1 ARG A  22      -7.256  -4.232  12.127  1.00 86.85           N  
ATOM    367 HH11 ARG A  22      -8.149  -4.649  11.904  1.00 86.85           H  
ATOM    368 HH12 ARG A  22      -7.201  -3.596  12.909  1.00 86.85           H  
ATOM    369  NH2 ARG A  22      -5.127  -3.806  11.712  1.00 86.85           N  
ATOM    370 HH21 ARG A  22      -4.374  -3.770  11.040  1.00 86.85           H  
ATOM    371 HH22 ARG A  22      -5.169  -3.112  12.445  1.00 86.85           H  
ATOM    372  CZ  ARG A  22      -6.218  -4.401  11.356  1.00 86.85           C  
ATOM    373  N   LEU A  23     -12.277  -6.703   8.702  1.00 87.45           N  
ATOM    374  H   LEU A  23     -11.899  -5.768   8.653  1.00 87.45           H  
ATOM    375  CA  LEU A  23     -13.536  -6.974   8.008  1.00 87.45           C  
ATOM    376  HA  LEU A  23     -13.911  -7.945   8.332  1.00 87.45           H  
ATOM    377  C   LEU A  23     -13.297  -7.052   6.501  1.00 87.45           C  
ATOM    378  CB  LEU A  23     -14.572  -5.916   8.436  1.00 87.45           C  
ATOM    379  HB2 LEU A  23     -14.864  -6.136   9.463  1.00 87.45           H  
ATOM    380  HB3 LEU A  23     -14.083  -4.941   8.456  1.00 87.45           H  
ATOM    381  O   LEU A  23     -12.900  -6.076   5.871  1.00 87.45           O  
ATOM    382  CG  LEU A  23     -15.843  -5.786   7.574  1.00 87.45           C  
ATOM    383  HG  LEU A  23     -15.571  -5.543   6.547  1.00 87.45           H  
ATOM    384  CD1 LEU A  23     -16.710  -7.033   7.584  1.00 87.45           C  
ATOM    385 HD11 LEU A  23     -16.865  -7.335   8.619  1.00 87.45           H  
ATOM    386 HD12 LEU A  23     -17.665  -6.836   7.096  1.00 87.45           H  
ATOM    387 HD13 LEU A  23     -16.208  -7.817   7.017  1.00 87.45           H  
ATOM    388  CD2 LEU A  23     -16.710  -4.655   8.126  1.00 87.45           C  
ATOM    389 HD21 LEU A  23     -17.641  -4.571   7.566  1.00 87.45           H  
ATOM    390 HD22 LEU A  23     -16.170  -3.711   8.047  1.00 87.45           H  
ATOM    391 HD23 LEU A  23     -16.943  -4.832   9.176  1.00 87.45           H  
ATOM    392  N   TYR A  24     -13.555  -8.214   5.911  1.00 89.50           N  
ATOM    393  H   TYR A  24     -13.903  -8.976   6.475  1.00 89.50           H  
ATOM    394  CA  TYR A  24     -13.495  -8.380   4.462  1.00 89.50           C  
ATOM    395  HA  TYR A  24     -12.664  -7.795   4.069  1.00 89.50           H  
ATOM    396  C   TYR A  24     -14.781  -7.877   3.803  1.00 89.50           C  
ATOM    397  CB  TYR A  24     -13.237  -9.847   4.119  1.00 89.50           C  
ATOM    398  HB2 TYR A  24     -12.231 -10.111   4.445  1.00 89.50           H  
ATOM    399  HB3 TYR A  24     -13.944 -10.472   4.664  1.00 89.50           H  
ATOM    400  O   TYR A  24     -15.877  -8.334   4.138  1.00 89.50           O  
ATOM    401  CG  TYR A  24     -13.352 -10.134   2.638  1.00 89.50           C  
ATOM    402  CD1 TYR A  24     -14.383 -10.961   2.150  1.00 89.50           C  
ATOM    403  HD1 TYR A  24     -15.084 -11.402   2.843  1.00 89.50           H  
ATOM    404  CD2 TYR A  24     -12.450  -9.534   1.746  1.00 89.50           C  
ATOM    405  HD2 TYR A  24     -11.674  -8.879   2.116  1.00 89.50           H  
ATOM    406  CE1 TYR A  24     -14.486 -11.228   0.771  1.00 89.50           C  
ATOM    407  HE1 TYR A  24     -15.258 -11.888   0.404  1.00 89.50           H  
ATOM    408  CE2 TYR A  24     -12.564  -9.786   0.372  1.00 89.50           C  
ATOM    409  HE2 TYR A  24     -11.854  -9.348  -0.314  1.00 89.50           H  
ATOM    410  OH  TYR A  24     -13.600 -10.943  -1.444  1.00 89.50           O  
ATOM    411  HH  TYR A  24     -14.243 -11.629  -1.639  1.00 89.50           H  
ATOM    412  CZ  TYR A  24     -13.560 -10.647  -0.120  1.00 89.50           C  
ATOM    413  N   ILE A  25     -14.642  -6.979   2.828  1.00 90.34           N  
ATOM    414  H   ILE A  25     -13.716  -6.645   2.602  1.00 90.34           H  
ATOM    415  CA  ILE A  25     -15.750  -6.463   2.028  1.00 90.34           C  
ATOM    416  HA  ILE A  25     -16.684  -6.890   2.393  1.00 90.34           H  
ATOM    417  C   ILE A  25     -15.579  -6.902   0.577  1.00 90.34           C  
ATOM    418  CB  ILE A  25     -15.863  -4.929   2.152  1.00 90.34           C  
ATOM    419  HB  ILE A  25     -14.940  -4.490   1.774  1.00 90.34           H  
ATOM    420  O   ILE A  25     -14.571  -6.608  -0.062  1.00 90.34           O  
ATOM    421  CG1 ILE A  25     -16.035  -4.450   3.612  1.00 90.34           C  
ATOM    422 HG12 ILE A  25     -16.025  -3.360   3.615  1.00 90.34           H  
ATOM    423 HG13 ILE A  25     -15.179  -4.775   4.203  1.00 90.34           H  
ATOM    424  CG2 ILE A  25     -17.028  -4.410   1.285  1.00 90.34           C  
ATOM    425 HG21 ILE A  25     -16.776  -4.510   0.229  1.00 90.34           H  
ATOM    426 HG22 ILE A  25     -17.942  -4.968   1.488  1.00 90.34           H  
ATOM    427 HG23 ILE A  25     -17.201  -3.354   1.493  1.00 90.34           H  
ATOM    428  CD1 ILE A  25     -17.322  -4.914   4.308  1.00 90.34           C  
ATOM    429 HD11 ILE A  25     -17.326  -5.999   4.421  1.00 90.34           H  
ATOM    430 HD12 ILE A  25     -17.372  -4.455   5.296  1.00 90.34           H  
ATOM    431 HD13 ILE A  25     -18.201  -4.598   3.748  1.00 90.34           H  
ATOM    432  N   ASN A  26     -16.615  -7.549   0.047  1.00 90.34           N  
ATOM    433  H   ASN A  26     -17.408  -7.737   0.643  1.00 90.34           H  
ATOM    434  CA  ASN A  26     -16.810  -7.735  -1.386  1.00 90.34           C  
ATOM    435  HA  ASN A  26     -15.893  -7.489  -1.922  1.00 90.34           H  
ATOM    436  C   ASN A  26     -17.896  -6.759  -1.845  1.00 90.34           C  
ATOM    437  CB  ASN A  26     -17.144  -9.211  -1.659  1.00 90.34           C  
ATOM    438  HB2 ASN A  26     -18.038  -9.495  -1.103  1.00 90.34           H  
ATOM    439  HB3 ASN A  26     -16.306  -9.817  -1.314  1.00 90.34           H  
ATOM    440  O   ASN A  26     -19.055  -6.885  -1.442  1.00 90.34           O  
ATOM    441  CG  ASN A  26     -17.395  -9.509  -3.132  1.00 90.34           C  
ATOM    442  ND2 ASN A  26     -16.970 -10.655  -3.608  1.00 90.34           N  
ATOM    443 HD21 ASN A  26     -17.117 -10.777  -4.600  1.00 90.34           H  
ATOM    444 HD22 ASN A  26     -16.367 -11.248  -3.056  1.00 90.34           H  
ATOM    445  OD1 ASN A  26     -18.017  -8.763  -3.866  1.00 90.34           O  
ATOM    446  N   SER A  27     -17.516  -5.767  -2.648  1.00 89.35           N  
ATOM    447  H   SER A  27     -16.558  -5.741  -2.969  1.00 89.35           H  
ATOM    448  CA  SER A  27     -18.449  -4.804  -3.219  1.00 89.35           C  
ATOM    449  HA  SER A  27     -19.405  -4.882  -2.702  1.00 89.35           H  
ATOM    450  C   SER A  27     -18.685  -5.102  -4.694  1.00 89.35           C  
ATOM    451  CB  SER A  27     -17.950  -3.377  -3.024  1.00 89.35           C  
ATOM    452  HB2 SER A  27     -17.716  -3.209  -1.973  1.00 89.35           H  
ATOM    453  HB3 SER A  27     -17.055  -3.207  -3.623  1.00 89.35           H  
ATOM    454  O   SER A  27     -17.886  -4.737  -5.558  1.00 89.35           O  
ATOM    455  OG  SER A  27     -18.987  -2.502  -3.427  1.00 89.35           O  
ATOM    456  HG  SER A  27     -19.658  -2.510  -2.741  1.00 89.35           H  
ATOM    457  N   THR A  28     -19.836  -5.702  -4.986  1.00 89.52           N  
ATOM    458  H   THR A  28     -20.422  -6.034  -4.234  1.00 89.52           H  
ATOM    459  CA  THR A  28     -20.291  -5.955  -6.360  1.00 89.52           C  
ATOM    460  HA  THR A  28     -19.509  -6.488  -6.901  1.00 89.52           H  
ATOM    461  C   THR A  28     -20.565  -4.659  -7.121  1.00 89.52           C  
ATOM    462  CB  THR A  28     -21.555  -6.822  -6.357  1.00 89.52           C  
ATOM    463  HB  THR A  28     -21.948  -6.891  -7.371  1.00 89.52           H  
ATOM    464  O   THR A  28     -20.214  -4.557  -8.291  1.00 89.52           O  
ATOM    465  CG2 THR A  28     -21.274  -8.232  -5.838  1.00 89.52           C  
ATOM    466 HG21 THR A  28     -20.953  -8.202  -4.797  1.00 89.52           H  
ATOM    467 HG22 THR A  28     -22.173  -8.843  -5.923  1.00 89.52           H  
ATOM    468 HG23 THR A  28     -20.484  -8.689  -6.435  1.00 89.52           H  
ATOM    469  OG1 THR A  28     -22.532  -6.253  -5.509  1.00 89.52           O  
ATOM    470  HG1 THR A  28     -23.318  -6.801  -5.573  1.00 89.52           H  
ATOM    471  N   LEU A  29     -21.113  -3.639  -6.447  1.00 90.76           N  
ATOM    472  H   LEU A  29     -21.418  -3.826  -5.503  1.00 90.76           H  
ATOM    473  CA  LEU A  29     -21.420  -2.332  -7.042  1.00 90.76           C  
ATOM    474  HA  LEU A  29     -22.121  -2.486  -7.862  1.00 90.76           H  
ATOM    475  C   LEU A  29     -20.180  -1.640  -7.626  1.00 90.76           C  
ATOM    476  CB  LEU A  29     -22.076  -1.446  -5.966  1.00 90.76           C  
ATOM    477  HB2 LEU A  29     -22.988  -1.932  -5.620  1.00 90.76           H  
ATOM    478  HB3 LEU A  29     -21.393  -1.367  -5.121  1.00 90.76           H  
ATOM    479  O   LEU A  29     -20.250  -1.043  -8.695  1.00 90.76           O  
ATOM    480  CG  LEU A  29     -22.422  -0.018  -6.442  1.00 90.76           C  
ATOM    481  HG  LEU A  29     -21.521   0.488  -6.786  1.00 90.76           H  
ATOM    482  CD1 LEU A  29     -23.457  -0.021  -7.568  1.00 90.76           C  
ATOM    483 HD11 LEU A  29     -23.037  -0.488  -8.459  1.00 90.76           H  
ATOM    484 HD12 LEU A  29     -23.726   1.004  -7.824  1.00 90.76           H  
ATOM    485 HD13 LEU A  29     -24.351  -0.563  -7.261  1.00 90.76           H  
ATOM    486  CD2 LEU A  29     -22.981   0.790  -5.272  1.00 90.76           C  
ATOM    487 HD21 LEU A  29     -23.184   1.810  -5.598  1.00 90.76           H  
ATOM    488 HD22 LEU A  29     -23.906   0.338  -4.914  1.00 90.76           H  
ATOM    489 HD23 LEU A  29     -22.252   0.815  -4.462  1.00 90.76           H  
ATOM    490  N   TYR A  30     -19.049  -1.706  -6.921  1.00 90.25           N  
ATOM    491  H   TYR A  30     -19.055  -2.210  -6.046  1.00 90.25           H  
ATOM    492  CA  TYR A  30     -17.806  -1.057  -7.348  1.00 90.25           C  
ATOM    493  HA  TYR A  30     -18.040  -0.319  -8.115  1.00 90.25           H  
ATOM    494  C   TYR A  30     -16.808  -2.023  -7.998  1.00 90.25           C  
ATOM    495  CB  TYR A  30     -17.202  -0.299  -6.163  1.00 90.25           C  
ATOM    496  HB2 TYR A  30     -16.995  -1.010  -5.364  1.00 90.25           H  
ATOM    497  HB3 TYR A  30     -16.255   0.144  -6.473  1.00 90.25           H  
ATOM    498  O   TYR A  30     -15.737  -1.578  -8.429  1.00 90.25           O  
ATOM    499  CG  TYR A  30     -18.089   0.805  -5.618  1.00 90.25           C  
ATOM    500  CD1 TYR A  30     -18.340   1.964  -6.377  1.00 90.25           C  
ATOM    501  HD1 TYR A  30     -17.915   2.064  -7.365  1.00 90.25           H  
ATOM    502  CD2 TYR A  30     -18.657   0.675  -4.338  1.00 90.25           C  
ATOM    503  HD2 TYR A  30     -18.429  -0.193  -3.737  1.00 90.25           H  
ATOM    504  CE1 TYR A  30     -19.157   2.987  -5.854  1.00 90.25           C  
ATOM    505  HE1 TYR A  30     -19.367   3.871  -6.439  1.00 90.25           H  
ATOM    506  CE2 TYR A  30     -19.492   1.678  -3.820  1.00 90.25           C  
ATOM    507  HE2 TYR A  30     -19.915   1.565  -2.833  1.00 90.25           H  
ATOM    508  OH  TYR A  30     -20.535   3.809  -4.052  1.00 90.25           O  
ATOM    509  HH  TYR A  30     -21.055   3.429  -3.340  1.00 90.25           H  
ATOM    510  CZ  TYR A  30     -19.740   2.839  -4.578  1.00 90.25           C  
ATOM    511  N   ASN A  31     -17.174  -3.306  -8.083  1.00 92.85           N  
ATOM    512  H   ASN A  31     -18.095  -3.553  -7.751  1.00 92.85           H  
ATOM    513  CA  ASN A  31     -16.340  -4.413  -8.538  1.00 92.85           C  
ATOM    514  HA  ASN A  31     -16.832  -5.331  -8.219  1.00 92.85           H  
ATOM    515  C   ASN A  31     -14.959  -4.415  -7.862  1.00 92.85           C  
ATOM    516  CB  ASN A  31     -16.300  -4.420 -10.074  1.00 92.85           C  
ATOM    517  HB2 ASN A  31     -15.725  -3.563 -10.425  1.00 92.85           H  
ATOM    518  HB3 ASN A  31     -17.313  -4.352 -10.470  1.00 92.85           H  
ATOM    519  O   ASN A  31     -13.923  -4.329  -8.520  1.00 92.85           O  
ATOM    520  CG  ASN A  31     -15.681  -5.698 -10.604  1.00 92.85           C  
ATOM    521  ND2 ASN A  31     -14.976  -5.634 -11.708  1.00 92.85           N  
ATOM    522 HD21 ASN A  31     -14.553  -6.500 -12.009  1.00 92.85           H  
ATOM    523 HD22 ASN A  31     -14.790  -4.744 -12.149  1.00 92.85           H  
ATOM    524  OD1 ASN A  31     -15.843  -6.772 -10.052  1.00 92.85           O  
ATOM    525  N   ILE A  32     -14.954  -4.419  -6.528  1.00 92.99           N  
ATOM    526  H   ILE A  32     -15.838  -4.511  -6.047  1.00 92.99           H  
ATOM    527  CA  ILE A  32     -13.732  -4.379  -5.723  1.00 92.99           C  
ATOM    528  HA  ILE A  32     -12.944  -4.866  -6.297  1.00 92.99           H  
ATOM    529  C   ILE A  32     -13.908  -5.169  -4.429  1.00 92.99           C  
ATOM    530  CB  ILE A  32     -13.278  -2.924  -5.458  1.00 92.99           C  
ATOM    531  HB  ILE A  32     -13.203  -2.426  -6.424  1.00 92.99           H  
ATOM    532  O   ILE A  32     -14.944  -5.102  -3.765  1.00 92.99           O  
ATOM    533  CG1 ILE A  32     -11.876  -2.894  -4.809  1.00 92.99           C  
ATOM    534 HG12 ILE A  32     -11.177  -3.432  -5.449  1.00 92.99           H  
ATOM    535 HG13 ILE A  32     -11.904  -3.389  -3.838  1.00 92.99           H  
ATOM    536  CG2 ILE A  32     -14.309  -2.154  -4.614  1.00 92.99           C  
ATOM    537 HG21 ILE A  32     -14.115  -1.083  -4.671  1.00 92.99           H  
ATOM    538 HG22 ILE A  32     -14.269  -2.475  -3.573  1.00 92.99           H  
ATOM    539 HG23 ILE A  32     -15.312  -2.343  -4.997  1.00 92.99           H  
ATOM    540  CD1 ILE A  32     -11.333  -1.484  -4.581  1.00 92.99           C  
ATOM    541 HD11 ILE A  32     -11.306  -0.933  -5.521  1.00 92.99           H  
ATOM    542 HD12 ILE A  32     -10.330  -1.557  -4.160  1.00 92.99           H  
ATOM    543 HD13 ILE A  32     -11.958  -0.951  -3.864  1.00 92.99           H  
ATOM    544  N   ASN A  33     -12.844  -5.871  -4.061  1.00 92.66           N  
ATOM    545  H   ASN A  33     -12.016  -5.815  -4.636  1.00 92.66           H  
ATOM    546  CA  ASN A  33     -12.700  -6.555  -2.789  1.00 92.66           C  
ATOM    547  HA  ASN A  33     -13.645  -6.543  -2.246  1.00 92.66           H  
ATOM    548  C   ASN A  33     -11.639  -5.825  -1.966  1.00 92.66           C  
ATOM    549  CB  ASN A  33     -12.307  -8.006  -3.083  1.00 92.66           C  
ATOM    550  HB2 ASN A  33     -12.086  -8.519  -2.147  1.00 92.66           H  
ATOM    551  HB3 ASN A  33     -11.402  -8.015  -3.690  1.00 92.66           H  
ATOM    552  O   ASN A  33     -10.560  -5.543  -2.485  1.00 92.66           O  
ATOM    553  CG  ASN A  33     -13.396  -8.786  -3.791  1.00 92.66           C  
ATOM    554  ND2 ASN A  33     -13.028  -9.779  -4.564  1.00 92.66           N  
ATOM    555 HD21 ASN A  33     -13.763 -10.225  -5.093  1.00 92.66           H  
ATOM    556 HD22 ASN A  33     -12.049  -9.993  -4.689  1.00 92.66           H  
ATOM    557  OD1 ASN A  33     -14.579  -8.527  -3.674  1.00 92.66           O  
ATOM    558  N   PHE A  34     -11.929  -5.509  -0.708  1.00 94.63           N  
ATOM    559  H   PHE A  34     -12.819  -5.788  -0.320  1.00 94.63           H  
ATOM    560  CA  PHE A  34     -11.001  -4.780   0.154  1.00 94.63           C  
ATOM    561  HA  PHE A  34      -9.985  -4.994  -0.178  1.00 94.63           H  
ATOM    562  C   PHE A  34     -11.101  -5.229   1.610  1.00 94.63           C  
ATOM    563  CB  PHE A  34     -11.176  -3.266  -0.005  1.00 94.63           C  
ATOM    564  HB2 PHE A  34     -10.941  -2.999  -1.035  1.00 94.63           H  
ATOM    565  HB3 PHE A  34     -10.434  -2.770   0.621  1.00 94.63           H  
ATOM    566  O   PHE A  34     -12.109  -5.794   2.043  1.00 94.63           O  
ATOM    567  CG  PHE A  34     -12.550  -2.722   0.323  1.00 94.63           C  
ATOM    568  CD1 PHE A  34     -13.550  -2.733  -0.665  1.00 94.63           C  
ATOM    569  HD1 PHE A  34     -13.343  -3.172  -1.629  1.00 94.63           H  
ATOM    570  CD2 PHE A  34     -12.823  -2.169   1.588  1.00 94.63           C  
ATOM    571  HD2 PHE A  34     -12.063  -2.159   2.355  1.00 94.63           H  
ATOM    572  CE1 PHE A  34     -14.814  -2.180  -0.402  1.00 94.63           C  
ATOM    573  HE1 PHE A  34     -15.577  -2.192  -1.167  1.00 94.63           H  
ATOM    574  CE2 PHE A  34     -14.085  -1.601   1.843  1.00 94.63           C  
ATOM    575  HE2 PHE A  34     -14.298  -1.141   2.796  1.00 94.63           H  
ATOM    576  CZ  PHE A  34     -15.077  -1.601   0.851  1.00 94.63           C  
ATOM    577  HZ  PHE A  34     -16.038  -1.154   1.058  1.00 94.63           H  
ATOM    578  N   LEU A  35     -10.028  -4.988   2.360  1.00 93.90           N  
ATOM    579  H   LEU A  35      -9.242  -4.503   1.952  1.00 93.90           H  
ATOM    580  CA  LEU A  35      -9.947  -5.304   3.777  1.00 93.90           C  
ATOM    581  HA  LEU A  35     -10.762  -5.982   4.031  1.00 93.90           H  
ATOM    582  C   LEU A  35     -10.110  -4.033   4.605  1.00 93.90           C  
ATOM    583  CB  LEU A  35      -8.612  -6.008   4.063  1.00 93.90           C  
ATOM    584  HB2 LEU A  35      -8.436  -6.784   3.318  1.00 93.90           H  
ATOM    585  HB3 LEU A  35      -7.808  -5.279   3.966  1.00 93.90           H  
ATOM    586  O   LEU A  35      -9.440  -3.032   4.360  1.00 93.90           O  
ATOM    587  CG  LEU A  35      -8.569  -6.642   5.461  1.00 93.90           C  
ATOM    588  HG  LEU A  35      -8.893  -5.921   6.211  1.00 93.90           H  
ATOM    589  CD1 LEU A  35      -9.474  -7.876   5.527  1.00 93.90           C  
ATOM    590 HD11 LEU A  35     -10.522  -7.582   5.490  1.00 93.90           H  
ATOM    591 HD12 LEU A  35      -9.306  -8.426   6.453  1.00 93.90           H  
ATOM    592 HD13 LEU A  35      -9.254  -8.541   4.691  1.00 93.90           H  
ATOM    593  CD2 LEU A  35      -7.145  -7.061   5.804  1.00 93.90           C  
ATOM    594 HD21 LEU A  35      -6.814  -7.849   5.127  1.00 93.90           H  
ATOM    595 HD22 LEU A  35      -7.125  -7.416   6.834  1.00 93.90           H  
ATOM    596 HD23 LEU A  35      -6.477  -6.205   5.711  1.00 93.90           H  
ATOM    597  N   CYS A  36     -10.976  -4.095   5.605  1.00 94.11           N  
ATOM    598  H   CYS A  36     -11.530  -4.932   5.712  1.00 94.11           H  
ATOM    599  CA  CYS A  36     -11.231  -3.010   6.531  1.00 94.11           C  
ATOM    600  HA  CYS A  36     -10.827  -2.090   6.108  1.00 94.11           H  
ATOM    601  C   CYS A  36     -10.563  -3.253   7.872  1.00 94.11           C  
ATOM    602  CB  CYS A  36     -12.737  -2.842   6.717  1.00 94.11           C  
ATOM    603  HB2 CYS A  36     -12.919  -2.135   7.526  1.00 94.11           H  
ATOM    604  HB3 CYS A  36     -13.165  -3.806   6.992  1.00 94.11           H  
ATOM    605  O   CYS A  36     -10.717  -4.323   8.447  1.00 94.11           O  
ATOM    606  SG  CYS A  36     -13.577  -2.254   5.245  1.00 94.11           S  
ATOM    607  N   ASP A  37      -9.912  -2.233   8.411  1.00 93.14           N  
ATOM    608  H   ASP A  37      -9.821  -1.392   7.859  1.00 93.14           H  
ATOM    609  CA  ASP A  37      -9.603  -2.131   9.830  1.00 93.14           C  
ATOM    610  HA  ASP A  37      -9.635  -3.120  10.287  1.00 93.14           H  
ATOM    611  C   ASP A  37     -10.680  -1.279  10.509  1.00 93.14           C  
ATOM    612  CB  ASP A  37      -8.172  -1.631   9.986  1.00 93.14           C  
ATOM    613  HB2 ASP A  37      -7.984  -0.785   9.325  1.00 93.14           H  
ATOM    614  HB3 ASP A  37      -7.517  -2.434   9.647  1.00 93.14           H  
ATOM    615  O   ASP A  37     -10.855  -0.083  10.240  1.00 93.14           O  
ATOM    616  CG  ASP A  37      -7.747  -1.267  11.402  1.00 93.14           C  
ATOM    617  OD1 ASP A  37      -8.561  -1.334  12.357  1.00 93.14           O  
ATOM    618  OD2 ASP A  37      -6.540  -0.968  11.503  1.00 93.14           O  
ATOM    619  N   THR A  38     -11.456  -1.942  11.364  1.00 90.81           N  
ATOM    620  H   THR A  38     -11.251  -2.915  11.542  1.00 90.81           H  
ATOM    621  CA  THR A  38     -12.637  -1.377  12.023  1.00 90.81           C  
ATOM    622  HA  THR A  38     -12.987  -0.519  11.449  1.00 90.81           H  
ATOM    623  C   THR A  38     -12.339  -0.866  13.430  1.00 90.81           C  
ATOM    624  CB  THR A  38     -13.787  -2.395  12.049  1.00 90.81           C  
ATOM    625  HB  THR A  38     -14.669  -1.938  12.499  1.00 90.81           H  
ATOM    626  O   THR A  38     -13.264  -0.448  14.121  1.00 90.81           O  
ATOM    627  CG2 THR A  38     -14.154  -2.884  10.648  1.00 90.81           C  
ATOM    628 HG21 THR A  38     -15.071  -3.471  10.701  1.00 90.81           H  
ATOM    629 HG22 THR A  38     -13.354  -3.508  10.248  1.00 90.81           H  
ATOM    630 HG23 THR A  38     -14.311  -2.033   9.985  1.00 90.81           H  
ATOM    631  OG1 THR A  38     -13.419  -3.535  12.790  1.00 90.81           O  
ATOM    632  HG1 THR A  38     -13.510  -3.324  13.722  1.00 90.81           H  
ATOM    633  N   LYS A  39     -11.078  -0.898  13.878  1.00 89.88           N  
ATOM    634  H   LYS A  39     -10.353  -1.201  13.243  1.00 89.88           H  
ATOM    635  CA  LYS A  39     -10.706  -0.659  15.280  1.00 89.88           C  
ATOM    636  HA  LYS A  39     -11.570  -0.323  15.852  1.00 89.88           H  
ATOM    637  C   LYS A  39      -9.659   0.429  15.449  1.00 89.88           C  
ATOM    638  CB  LYS A  39     -10.196  -1.978  15.877  1.00 89.88           C  
ATOM    639  HB2 LYS A  39      -9.534  -1.767  16.717  1.00 89.88           H  
ATOM    640  HB3 LYS A  39      -9.587  -2.490  15.132  1.00 89.88           H  
ATOM    641  O   LYS A  39      -9.856   1.326  16.270  1.00 89.88           O  
ATOM    642  CG  LYS A  39     -11.331  -2.914  16.328  1.00 89.88           C  
ATOM    643  HG2 LYS A  39     -11.068  -3.931  16.037  1.00 89.88           H  
ATOM    644  HG3 LYS A  39     -12.269  -2.662  15.832  1.00 89.88           H  
ATOM    645  CD  LYS A  39     -11.517  -2.873  17.849  1.00 89.88           C  
ATOM    646  HD2 LYS A  39     -12.039  -1.959  18.133  1.00 89.88           H  
ATOM    647  HD3 LYS A  39     -10.535  -2.867  18.322  1.00 89.88           H  
ATOM    648  CE  LYS A  39     -12.303  -4.100  18.327  1.00 89.88           C  
ATOM    649  HE2 LYS A  39     -12.427  -4.781  17.485  1.00 89.88           H  
ATOM    650  HE3 LYS A  39     -13.292  -3.799  18.673  1.00 89.88           H  
ATOM    651  NZ  LYS A  39     -11.546  -4.797  19.394  1.00 89.88           N  
ATOM    652  HZ1 LYS A  39     -10.615  -4.979  19.049  1.00 89.88           H  
ATOM    653  HZ2 LYS A  39     -11.950  -5.694  19.622  1.00 89.88           H  
ATOM    654  HZ3 LYS A  39     -11.433  -4.225  20.219  1.00 89.88           H  
ATOM    655  N   THR A  40      -8.555   0.366  14.705  1.00 92.13           N  
ATOM    656  H   THR A  40      -8.468  -0.353  14.002  1.00 92.13           H  
ATOM    657  CA  THR A  40      -7.426   1.280  14.911  1.00 92.13           C  
ATOM    658  HA  THR A  40      -7.086   1.172  15.942  1.00 92.13           H  
ATOM    659  C   THR A  40      -7.870   2.723  14.708  1.00 92.13           C  
ATOM    660  CB  THR A  40      -6.252   0.929  13.989  1.00 92.13           C  
ATOM    661  HB  THR A  40      -6.573   1.002  12.950  1.00 92.13           H  
ATOM    662  O   THR A  40      -8.493   3.047  13.700  1.00 92.13           O  
ATOM    663  CG2 THR A  40      -5.045   1.844  14.189  1.00 92.13           C  
ATOM    664 HG21 THR A  40      -4.742   1.852  15.236  1.00 92.13           H  
ATOM    665 HG22 THR A  40      -4.218   1.476  13.582  1.00 92.13           H  
ATOM    666 HG23 THR A  40      -5.286   2.856  13.865  1.00 92.13           H  
ATOM    667  OG1 THR A  40      -5.804  -0.380  14.273  1.00 92.13           O  
ATOM    668  HG1 THR A  40      -5.863  -0.546  15.216  1.00 92.13           H  
ATOM    669  N   ASP A  41      -7.574   3.592  15.678  1.00 92.92           N  
ATOM    670  H   ASP A  41      -7.077   3.260  16.493  1.00 92.92           H  
ATOM    671  CA  ASP A  41      -7.922   5.019  15.626  1.00 92.92           C  
ATOM    672  HA  ASP A  41      -7.766   5.431  16.623  1.00 92.92           H  
ATOM    673  C   ASP A  41      -9.413   5.278  15.298  1.00 92.92           C  
ATOM    674  CB  ASP A  41      -6.927   5.731  14.694  1.00 92.92           C  
ATOM    675  HB2 ASP A  41      -5.911   5.510  15.019  1.00 92.92           H  
ATOM    676  HB3 ASP A  41      -7.045   5.355  13.678  1.00 92.92           H  
ATOM    677  O   ASP A  41      -9.762   6.121  14.477  1.00 92.92           O  
ATOM    678  CG  ASP A  41      -7.122   7.245  14.705  1.00 92.92           C  
ATOM    679  OD1 ASP A  41      -7.164   7.802  15.822  1.00 92.92           O  
ATOM    680  OD2 ASP A  41      -7.217   7.814  13.594  1.00 92.92           O  
ATOM    681  N   GLY A  42     -10.327   4.487  15.870  1.00 91.96           N  
ATOM    682  H   GLY A  42     -10.006   3.727  16.453  1.00 91.96           H  
ATOM    683  CA  GLY A  42     -11.770   4.606  15.611  1.00 91.96           C  
ATOM    684  HA2 GLY A  42     -12.041   5.661  15.566  1.00 91.96           H  
ATOM    685  HA3 GLY A  42     -12.308   4.151  16.443  1.00 91.96           H  
ATOM    686  C   GLY A  42     -12.259   3.932  14.320  1.00 91.96           C  
ATOM    687  O   GLY A  42     -13.432   4.074  13.966  1.00 91.96           O  
ATOM    688  N   GLY A  43     -11.387   3.194  13.628  1.00 92.49           N  
ATOM    689  H   GLY A  43     -10.423   3.196  13.929  1.00 92.49           H  
ATOM    690  CA  GLY A  43     -11.737   2.335  12.499  1.00 92.49           C  
ATOM    691  HA2 GLY A  43     -10.898   1.674  12.280  1.00 92.49           H  
ATOM    692  HA3 GLY A  43     -12.589   1.721  12.792  1.00 92.49           H  
ATOM    693  C   GLY A  43     -12.121   3.077  11.219  1.00 92.49           C  
ATOM    694  O   GLY A  43     -11.941   4.288  11.084  1.00 92.49           O  
ATOM    695  N   GLY A  44     -12.676   2.333  10.262  1.00 94.10           N  
ATOM    696  H   GLY A  44     -12.708   1.333  10.399  1.00 94.10           H  
ATOM    697  CA  GLY A  44     -13.078   2.865   8.956  1.00 94.10           C  
ATOM    698  HA2 GLY A  44     -13.507   3.860   9.074  1.00 94.10           H  
ATOM    699  HA3 GLY A  44     -13.841   2.209   8.537  1.00 94.10           H  
ATOM    700  C   GLY A  44     -11.926   2.953   7.954  1.00 94.10           C  
ATOM    701  O   GLY A  44     -12.018   3.689   6.974  1.00 94.10           O  
ATOM    702  N   TRP A  45     -10.849   2.207   8.182  1.00 96.45           N  
ATOM    703  H   TRP A  45     -10.839   1.589   8.982  1.00 96.45           H  
ATOM    704  CA  TRP A  45      -9.672   2.209   7.324  1.00 96.45           C  
ATOM    705  HA  TRP A  45      -9.574   3.172   6.822  1.00 96.45           H  
ATOM    706  C   TRP A  45      -9.745   1.109   6.272  1.00 96.45           C  
ATOM    707  CB  TRP A  45      -8.444   1.991   8.192  1.00 96.45           C  
ATOM    708  HB2 TRP A  45      -7.577   1.918   7.536  1.00 96.45           H  
ATOM    709  HB3 TRP A  45      -8.571   1.045   8.718  1.00 96.45           H  
ATOM    710  O   TRP A  45      -9.892  -0.057   6.619  1.00 96.45           O  
ATOM    711  CG  TRP A  45      -8.165   3.039   9.206  1.00 96.45           C  
ATOM    712  CD1 TRP A  45      -8.462   2.967  10.520  1.00 96.45           C  
ATOM    713  HD1 TRP A  45      -8.931   2.127  11.011  1.00 96.45           H  
ATOM    714  CD2 TRP A  45      -7.494   4.312   9.008  1.00 96.45           C  
ATOM    715  CE2 TRP A  45      -7.442   4.991  10.259  1.00 96.45           C  
ATOM    716  CE3 TRP A  45      -6.913   4.949   7.893  1.00 96.45           C  
ATOM    717  HE3 TRP A  45      -6.935   4.457   6.933  1.00 96.45           H  
ATOM    718  NE1 TRP A  45      -8.053   4.128  11.142  1.00 96.45           N  
ATOM    719  HE1 TRP A  45      -8.158   4.271  12.137  1.00 96.45           H  
ATOM    720  CH2 TRP A  45      -6.306   6.875   9.260  1.00 96.45           C  
ATOM    721  HH2 TRP A  45      -5.878   7.863   9.346  1.00 96.45           H  
ATOM    722  CZ2 TRP A  45      -6.853   6.253  10.394  1.00 96.45           C  
ATOM    723  HZ2 TRP A  45      -6.841   6.754  11.350  1.00 96.45           H  
ATOM    724  CZ3 TRP A  45      -6.324   6.219   8.016  1.00 96.45           C  
ATOM    725  HZ3 TRP A  45      -5.894   6.700   7.150  1.00 96.45           H  
ATOM    726  N   ILE A  46      -9.564   1.460   5.003  1.00 96.88           N  
ATOM    727  H   ILE A  46      -9.428   2.440   4.799  1.00 96.88           H  
ATOM    728  CA  ILE A  46      -9.335   0.513   3.910  1.00 96.88           C  
ATOM    729  HA  ILE A  46      -9.870  -0.415   4.109  1.00 96.88           H  
ATOM    730  C   ILE A  46      -7.838   0.210   3.857  1.00 96.88           C  
ATOM    731  CB  ILE A  46      -9.838   1.088   2.565  1.00 96.88           C  
ATOM    732  HB  ILE A  46      -9.320   2.027   2.373  1.00 96.88           H  
ATOM    733  O   ILE A  46      -7.039   1.098   3.558  1.00 96.88           O  
ATOM    734  CG1 ILE A  46     -11.358   1.366   2.594  1.00 96.88           C  
ATOM    735 HG12 ILE A  46     -11.622   1.892   3.511  1.00 96.88           H  
ATOM    736 HG13 ILE A  46     -11.893   0.417   2.565  1.00 96.88           H  
ATOM    737  CG2 ILE A  46      -9.505   0.100   1.431  1.00 96.88           C  
ATOM    738 HG21 ILE A  46      -9.935  -0.875   1.661  1.00 96.88           H  
ATOM    739 HG22 ILE A  46      -9.899   0.451   0.478  1.00 96.88           H  
ATOM    740 HG23 ILE A  46      -8.427  -0.010   1.318  1.00 96.88           H  
ATOM    741  CD1 ILE A  46     -11.866   2.220   1.431  1.00 96.88           C  
ATOM    742 HD11 ILE A  46     -12.930   2.414   1.570  1.00 96.88           H  
ATOM    743 HD12 ILE A  46     -11.731   1.702   0.482  1.00 96.88           H  
ATOM    744 HD13 ILE A  46     -11.334   3.171   1.409  1.00 96.88           H  
ATOM    745  N   ILE A  47      -7.449  -1.032   4.123  1.00 96.46           N  
ATOM    746  H   ILE A  47      -8.160  -1.725   4.307  1.00 96.46           H  
ATOM    747  CA  ILE A  47      -6.065  -1.493   3.980  1.00 96.46           C  
ATOM    748  HA  ILE A  47      -5.389  -0.705   4.312  1.00 96.46           H  
ATOM    749  C   ILE A  47      -5.799  -1.759   2.503  1.00 96.46           C  
ATOM    750  CB  ILE A  47      -5.800  -2.739   4.843  1.00 96.46           C  
ATOM    751  HB  ILE A  47      -6.499  -3.521   4.546  1.00 96.46           H  
ATOM    752  O   ILE A  47      -6.555  -2.485   1.858  1.00 96.46           O  
ATOM    753  CG1 ILE A  47      -6.012  -2.417   6.337  1.00 96.46           C  
ATOM    754 HG12 ILE A  47      -6.905  -1.808   6.482  1.00 96.46           H  
ATOM    755 HG13 ILE A  47      -5.157  -1.855   6.711  1.00 96.46           H  
ATOM    756  CG2 ILE A  47      -4.361  -3.244   4.622  1.00 96.46           C  
ATOM    757 HG21 ILE A  47      -4.131  -4.072   5.292  1.00 96.46           H  
ATOM    758 HG22 ILE A  47      -3.644  -2.443   4.804  1.00 96.46           H  
ATOM    759 HG23 ILE A  47      -4.238  -3.605   3.600  1.00 96.46           H  
ATOM    760  CD1 ILE A  47      -6.189  -3.672   7.185  1.00 96.46           C  
ATOM    761 HD11 ILE A  47      -5.368  -4.375   7.044  1.00 96.46           H  
ATOM    762 HD12 ILE A  47      -6.197  -3.374   8.234  1.00 96.46           H  
ATOM    763 HD13 ILE A  47      -7.136  -4.147   6.928  1.00 96.46           H  
ATOM    764  N   PHE A  48      -4.727  -1.169   1.974  1.00 96.62           N  
ATOM    765  H   PHE A  48      -4.151  -0.585   2.564  1.00 96.62           H  
ATOM    766  CA  PHE A  48      -4.343  -1.353   0.576  1.00 96.62           C  
ATOM    767  HA  PHE A  48      -5.050  -2.057   0.137  1.00 96.62           H  
ATOM    768  C   PHE A  48      -2.971  -1.985   0.372  1.00 96.62           C  
ATOM    769  CB  PHE A  48      -4.467  -0.033  -0.178  1.00 96.62           C  
ATOM    770  HB2 PHE A  48      -5.458   0.379   0.012  1.00 96.62           H  
ATOM    771  HB3 PHE A  48      -4.401  -0.239  -1.247  1.00 96.62           H  
ATOM    772  O   PHE A  48      -2.694  -2.482  -0.717  1.00 96.62           O  
ATOM    773  CG  PHE A  48      -3.406   0.994   0.150  1.00 96.62           C  
ATOM    774  CD1 PHE A  48      -3.705   2.056   1.019  1.00 96.62           C  
ATOM    775  HD1 PHE A  48      -4.676   2.120   1.488  1.00 96.62           H  
ATOM    776  CD2 PHE A  48      -2.131   0.909  -0.445  1.00 96.62           C  
ATOM    777  HD2 PHE A  48      -1.889   0.095  -1.113  1.00 96.62           H  
ATOM    778  CE1 PHE A  48      -2.750   3.059   1.249  1.00 96.62           C  
ATOM    779  HE1 PHE A  48      -2.996   3.895   1.886  1.00 96.62           H  
ATOM    780  CE2 PHE A  48      -1.167   1.897  -0.195  1.00 96.62           C  
ATOM    781  HE2 PHE A  48      -0.196   1.833  -0.664  1.00 96.62           H  
ATOM    782  CZ  PHE A  48      -1.489   2.987   0.629  1.00 96.62           C  
ATOM    783  HZ  PHE A  48      -0.766   3.774   0.785  1.00 96.62           H  
ATOM    784  N   HIS A  49      -2.124  -1.976   1.396  1.00 94.91           N  
ATOM    785  H   HIS A  49      -2.396  -1.506   2.247  1.00 94.91           H  
ATOM    786  CA  HIS A  49      -0.881  -2.731   1.421  1.00 94.91           C  
ATOM    787  HA  HIS A  49      -0.890  -3.479   0.629  1.00 94.91           H  
ATOM    788  C   HIS A  49      -0.789  -3.431   2.768  1.00 94.91           C  
ATOM    789  CB  HIS A  49       0.307  -1.793   1.196  1.00 94.91           C  
ATOM    790  HB2 HIS A  49       0.149  -1.240   0.269  1.00 94.91           H  
ATOM    791  HB3 HIS A  49       0.334  -1.079   2.019  1.00 94.91           H  
ATOM    792  O   HIS A  49      -0.913  -2.782   3.807  1.00 94.91           O  
ATOM    793  CG  HIS A  49       1.659  -2.459   1.146  1.00 94.91           C  
ATOM    794  CD2 HIS A  49       1.931  -3.786   0.935  1.00 94.91           C  
ATOM    795  HD2 HIS A  49       1.212  -4.573   0.761  1.00 94.91           H  
ATOM    796  ND1 HIS A  49       2.875  -1.825   1.289  1.00 94.91           N  
ATOM    797  HD1 HIS A  49       3.034  -0.847   1.486  1.00 94.91           H  
ATOM    798  CE1 HIS A  49       3.845  -2.743   1.154  1.00 94.91           C  
ATOM    799  HE1 HIS A  49       4.906  -2.550   1.211  1.00 94.91           H  
ATOM    800  NE2 HIS A  49       3.314  -3.955   0.951  1.00 94.91           N  
ATOM    801  N   ARG A  50      -0.582  -4.744   2.761  1.00 92.23           N  
ATOM    802  H   ARG A  50      -0.542  -5.225   1.874  1.00 92.23           H  
ATOM    803  CA  ARG A  50      -0.443  -5.534   3.982  1.00 92.23           C  
ATOM    804  HA  ARG A  50      -0.196  -4.871   4.811  1.00 92.23           H  
ATOM    805  C   ARG A  50       0.676  -6.546   3.844  1.00 92.23           C  
ATOM    806  CB  ARG A  50      -1.783  -6.210   4.277  1.00 92.23           C  
ATOM    807  HB2 ARG A  50      -2.000  -6.945   3.502  1.00 92.23           H  
ATOM    808  HB3 ARG A  50      -2.558  -5.444   4.254  1.00 92.23           H  
ATOM    809  O   ARG A  50       0.723  -7.226   2.822  1.00 92.23           O  
ATOM    810  CG  ARG A  50      -1.790  -6.895   5.646  1.00 92.23           C  
ATOM    811  HG2 ARG A  50      -1.359  -6.227   6.391  1.00 92.23           H  
ATOM    812  HG3 ARG A  50      -1.195  -7.808   5.609  1.00 92.23           H  
ATOM    813  CD  ARG A  50      -3.228  -7.241   6.032  1.00 92.23           C  
ATOM    814  HD2 ARG A  50      -3.884  -6.412   5.767  1.00 92.23           H  
ATOM    815  HD3 ARG A  50      -3.531  -8.122   5.465  1.00 92.23           H  
ATOM    816  NE  ARG A  50      -3.353  -7.469   7.480  1.00 92.23           N  
ATOM    817  HE  ARG A  50      -2.897  -6.803   8.088  1.00 92.23           H  
ATOM    818  NH1 ARG A  50      -5.092  -8.932   7.422  1.00 92.23           N  
ATOM    819 HH11 ARG A  50      -5.608  -9.662   7.893  1.00 92.23           H  
ATOM    820 HH12 ARG A  50      -5.116  -8.826   6.418  1.00 92.23           H  
ATOM    821  NH2 ARG A  50      -4.137  -8.447   9.371  1.00 92.23           N  
ATOM    822 HH21 ARG A  50      -3.527  -7.838   9.898  1.00 92.23           H  
ATOM    823 HH22 ARG A  50      -4.721  -9.126   9.839  1.00 92.23           H  
ATOM    824  CZ  ARG A  50      -4.188  -8.282   8.084  1.00 92.23           C  
ATOM    825  N   ARG A  51       1.509  -6.654   4.883  1.00 89.32           N  
ATOM    826  H   ARG A  51       1.375  -6.004   5.644  1.00 89.32           H  
ATOM    827  CA  ARG A  51       2.530  -7.692   5.086  1.00 89.32           C  
ATOM    828  HA  ARG A  51       2.347  -8.527   4.410  1.00 89.32           H  
ATOM    829  C   ARG A  51       2.436  -8.207   6.515  1.00 89.32           C  
ATOM    830  CB  ARG A  51       3.951  -7.160   4.838  1.00 89.32           C  
ATOM    831  HB2 ARG A  51       4.249  -6.509   5.661  1.00 89.32           H  
ATOM    832  HB3 ARG A  51       4.645  -7.999   4.877  1.00 89.32           H  
ATOM    833  O   ARG A  51       2.516  -7.420   7.450  1.00 89.32           O  
ATOM    834  CG  ARG A  51       4.127  -6.401   3.514  1.00 89.32           C  
ATOM    835  HG2 ARG A  51       3.422  -5.572   3.455  1.00 89.32           H  
ATOM    836  HG3 ARG A  51       5.135  -5.988   3.476  1.00 89.32           H  
ATOM    837  CD  ARG A  51       3.919  -7.319   2.312  1.00 89.32           C  
ATOM    838  HD2 ARG A  51       4.037  -6.729   1.402  1.00 89.32           H  
ATOM    839  HD3 ARG A  51       2.912  -7.736   2.313  1.00 89.32           H  
ATOM    840  NE  ARG A  51       4.867  -8.434   2.346  1.00 89.32           N  
ATOM    841  HE  ARG A  51       4.562  -9.300   2.767  1.00 89.32           H  
ATOM    842  NH1 ARG A  51       6.517  -7.426   1.114  1.00 89.32           N  
ATOM    843 HH11 ARG A  51       5.883  -6.699   0.814  1.00 89.32           H  
ATOM    844 HH12 ARG A  51       7.395  -7.613   0.651  1.00 89.32           H  
ATOM    845  NH2 ARG A  51       6.910  -9.354   2.107  1.00 89.32           N  
ATOM    846 HH21 ARG A  51       7.751  -9.360   1.547  1.00 89.32           H  
ATOM    847 HH22 ARG A  51       6.787  -9.967   2.900  1.00 89.32           H  
ATOM    848  CZ  ARG A  51       6.083  -8.397   1.862  1.00 89.32           C  
ATOM    849  N   ILE A  52       2.244  -9.500   6.694  1.00 86.80           N  
ATOM    850  H   ILE A  52       2.090 -10.057   5.866  1.00 86.80           H  
ATOM    851  CA  ILE A  52       2.106 -10.150   8.001  1.00 86.80           C  
ATOM    852  HA  ILE A  52       2.557  -9.526   8.773  1.00 86.80           H  
ATOM    853  C   ILE A  52       2.845 -11.485   8.067  1.00 86.80           C  
ATOM    854  CB  ILE A  52       0.616 -10.360   8.352  1.00 86.80           C  
ATOM    855  HB  ILE A  52       0.586 -10.939   9.274  1.00 86.80           H  
ATOM    856  O   ILE A  52       3.164 -11.941   9.158  1.00 86.80           O  
ATOM    857  CG1 ILE A  52      -0.142 -11.150   7.259  1.00 86.80           C  
ATOM    858 HG12 ILE A  52      -0.324 -10.513   6.394  1.00 86.80           H  
ATOM    859 HG13 ILE A  52       0.451 -12.005   6.936  1.00 86.80           H  
ATOM    860  CG2 ILE A  52      -0.081  -9.017   8.638  1.00 86.80           C  
ATOM    861 HG21 ILE A  52      -1.080  -9.187   9.039  1.00 86.80           H  
ATOM    862 HG22 ILE A  52      -0.147  -8.420   7.728  1.00 86.80           H  
ATOM    863 HG23 ILE A  52       0.496  -8.466   9.381  1.00 86.80           H  
ATOM    864  CD1 ILE A  52      -1.475 -11.699   7.754  1.00 86.80           C  
ATOM    865 HD11 ILE A  52      -2.173 -10.882   7.938  1.00 86.80           H  
ATOM    866 HD12 ILE A  52      -1.311 -12.267   8.671  1.00 86.80           H  
ATOM    867 HD13 ILE A  52      -1.891 -12.373   7.005  1.00 86.80           H  
ATOM    868  N   ASN A  53       3.089 -12.136   6.927  1.00 83.63           N  
ATOM    869  H   ASN A  53       2.697 -11.783   6.066  1.00 83.63           H  
ATOM    870  CA  ASN A  53       3.701 -13.464   6.912  1.00 83.63           C  
ATOM    871  HA  ASN A  53       4.331 -13.563   7.796  1.00 83.63           H  
ATOM    872  C   ASN A  53       4.652 -13.728   5.733  1.00 83.63           C  
ATOM    873  CB  ASN A  53       2.586 -14.514   7.031  1.00 83.63           C  
ATOM    874  HB2 ASN A  53       3.046 -15.500   7.104  1.00 83.63           H  
ATOM    875  HB3 ASN A  53       2.025 -14.336   7.948  1.00 83.63           H  
ATOM    876  O   ASN A  53       5.336 -14.745   5.747  1.00 83.63           O  
ATOM    877  CG  ASN A  53       1.617 -14.545   5.866  1.00 83.63           C  
ATOM    878  ND2 ASN A  53       0.595 -15.353   5.993  1.00 83.63           N  
ATOM    879 HD21 ASN A  53       0.390 -15.798   5.109  1.00 83.63           H  
ATOM    880 HD22 ASN A  53       0.602 -15.970   6.793  1.00 83.63           H  
ATOM    881  OD1 ASN A  53       1.771 -13.892   4.844  1.00 83.63           O  
ATOM    882  N   ASN A  54       4.779 -12.803   4.773  1.00 82.07           N  
ATOM    883  H   ASN A  54       4.123 -12.036   4.754  1.00 82.07           H  
ATOM    884  CA  ASN A  54       5.654 -12.918   3.598  1.00 82.07           C  
ATOM    885  HA  ASN A  54       5.497 -12.006   3.022  1.00 82.07           H  
ATOM    886  C   ASN A  54       5.269 -14.044   2.620  1.00 82.07           C  
ATOM    887  CB  ASN A  54       7.142 -12.931   4.008  1.00 82.07           C  
ATOM    888  HB2 ASN A  54       7.760 -12.882   3.111  1.00 82.07           H  
ATOM    889  HB3 ASN A  54       7.372 -13.869   4.513  1.00 82.07           H  
ATOM    890  O   ASN A  54       6.102 -14.473   1.823  1.00 82.07           O  
ATOM    891  CG  ASN A  54       7.516 -11.760   4.889  1.00 82.07           C  
ATOM    892  ND2 ASN A  54       8.084 -12.003   6.045  1.00 82.07           N  
ATOM    893 HD21 ASN A  54       8.153 -12.960   6.361  1.00 82.07           H  
ATOM    894 HD22 ASN A  54       8.204 -11.211   6.661  1.00 82.07           H  
ATOM    895  OD1 ASN A  54       7.291 -10.611   4.547  1.00 82.07           O  
ATOM    896  N   ASP A  55       4.008 -14.488   2.625  1.00 85.68           N  
ATOM    897  H   ASP A  55       3.386 -14.156   3.348  1.00 85.68           H  
ATOM    898  CA  ASP A  55       3.522 -15.549   1.725  1.00 85.68           C  
ATOM    899  HA  ASP A  55       4.220 -16.386   1.744  1.00 85.68           H  
ATOM    900  C   ASP A  55       3.385 -15.091   0.263  1.00 85.68           C  
ATOM    901  CB  ASP A  55       2.146 -16.040   2.200  1.00 85.68           C  
ATOM    902  HB2 ASP A  55       1.696 -16.637   1.407  1.00 85.68           H  
ATOM    903  HB3 ASP A  55       1.497 -15.179   2.364  1.00 85.68           H  
ATOM    904  O   ASP A  55       3.277 -15.904  -0.660  1.00 85.68           O  
ATOM    905  CG  ASP A  55       2.168 -16.913   3.455  1.00 85.68           C  
ATOM    906  OD1 ASP A  55       3.251 -17.383   3.858  1.00 85.68           O  
ATOM    907  OD2 ASP A  55       1.052 -17.139   3.984  1.00 85.68           O  
ATOM    908  N   VAL A  56       3.345 -13.779   0.033  1.00 88.47           N  
ATOM    909  H   VAL A  56       3.493 -13.167   0.822  1.00 88.47           H  
ATOM    910  CA  VAL A  56       3.150 -13.187  -1.290  1.00 88.47           C  
ATOM    911  HA  VAL A  56       3.017 -13.981  -2.025  1.00 88.47           H  
ATOM    912  C   VAL A  56       4.394 -12.408  -1.671  1.00 88.47           C  
ATOM    913  CB  VAL A  56       1.880 -12.321  -1.323  1.00 88.47           C  
ATOM    914  HB  VAL A  56       1.944 -11.553  -0.552  1.00 88.47           H  
ATOM    915  O   VAL A  56       4.788 -11.477  -0.983  1.00 88.47           O  
ATOM    916  CG1 VAL A  56       1.686 -11.621  -2.674  1.00 88.47           C  
ATOM    917 HG11 VAL A  56       0.773 -11.026  -2.634  1.00 88.47           H  
ATOM    918 HG12 VAL A  56       2.512 -10.934  -2.858  1.00 88.47           H  
ATOM    919 HG13 VAL A  56       1.623 -12.353  -3.479  1.00 88.47           H  
ATOM    920  CG2 VAL A  56       0.647 -13.200  -1.064  1.00 88.47           C  
ATOM    921 HG21 VAL A  56       0.695 -13.619  -0.058  1.00 88.47           H  
ATOM    922 HG22 VAL A  56       0.607 -14.017  -1.784  1.00 88.47           H  
ATOM    923 HG23 VAL A  56      -0.263 -12.605  -1.134  1.00 88.47           H  
ATOM    924  N   SER A  57       4.987 -12.759  -2.812  1.00 90.04           N  
ATOM    925  H   SER A  57       4.658 -13.590  -3.283  1.00 90.04           H  
ATOM    926  CA  SER A  57       6.078 -11.976  -3.393  1.00 90.04           C  
ATOM    927  HA  SER A  57       6.823 -11.792  -2.619  1.00 90.04           H  
ATOM    928  C   SER A  57       5.569 -10.627  -3.908  1.00 90.04           C  
ATOM    929  CB  SER A  57       6.742 -12.763  -4.523  1.00 90.04           C  
ATOM    930  HB2 SER A  57       7.179 -13.677  -4.120  1.00 90.04           H  
ATOM    931  HB3 SER A  57       5.991 -13.028  -5.267  1.00 90.04           H  
ATOM    932  O   SER A  57       4.555 -10.577  -4.610  1.00 90.04           O  
ATOM    933  OG  SER A  57       7.750 -11.996  -5.148  1.00 90.04           O  
ATOM    934  HG  SER A  57       8.475 -11.893  -4.528  1.00 90.04           H  
ATOM    935  N   PHE A  58       6.312  -9.559  -3.615  1.00 91.53           N  
ATOM    936  H   PHE A  58       7.078  -9.675  -2.968  1.00 91.53           H  
ATOM    937  CA  PHE A  58       6.052  -8.202  -4.112  1.00 91.53           C  
ATOM    938  HA  PHE A  58       5.028  -8.153  -4.483  1.00 91.53           H  
ATOM    939  C   PHE A  58       6.924  -7.821  -5.322  1.00 91.53           C  
ATOM    940  CB  PHE A  58       6.139  -7.205  -2.944  1.00 91.53           C  
ATOM    941  HB2 PHE A  58       6.346  -6.210  -3.340  1.00 91.53           H  
ATOM    942  HB3 PHE A  58       6.971  -7.468  -2.292  1.00 91.53           H  
ATOM    943  O   PHE A  58       6.747  -6.754  -5.900  1.00 91.53           O  
ATOM    944  CG  PHE A  58       4.855  -7.141  -2.132  1.00 91.53           C  
ATOM    945  CD1 PHE A  58       4.043  -5.993  -2.171  1.00 91.53           C  
ATOM    946  HD1 PHE A  58       4.354  -5.127  -2.736  1.00 91.53           H  
ATOM    947  CD2 PHE A  58       4.442  -8.248  -1.371  1.00 91.53           C  
ATOM    948  HD2 PHE A  58       5.083  -9.114  -1.294  1.00 91.53           H  
ATOM    949  CE1 PHE A  58       2.821  -5.968  -1.477  1.00 91.53           C  
ATOM    950  HE1 PHE A  58       2.207  -5.080  -1.505  1.00 91.53           H  
ATOM    951  CE2 PHE A  58       3.214  -8.232  -0.691  1.00 91.53           C  
ATOM    952  HE2 PHE A  58       2.918  -9.091  -0.107  1.00 91.53           H  
ATOM    953  CZ  PHE A  58       2.403  -7.086  -0.736  1.00 91.53           C  
ATOM    954  HZ  PHE A  58       1.476  -7.060  -0.182  1.00 91.53           H  
ATOM    955  N   ASP A  59       7.795  -8.713  -5.803  1.00 90.77           N  
ATOM    956  H   ASP A  59       7.904  -9.592  -5.318  1.00 90.77           H  
ATOM    957  CA  ASP A  59       8.558  -8.507  -7.042  1.00 90.77           C  
ATOM    958  HA  ASP A  59       8.909  -7.475  -7.054  1.00 90.77           H  
ATOM    959  C   ASP A  59       7.647  -8.707  -8.268  1.00 90.77           C  
ATOM    960  CB  ASP A  59       9.802  -9.408  -7.047  1.00 90.77           C  
ATOM    961  HB2 ASP A  59      10.304  -9.319  -6.084  1.00 90.77           H  
ATOM    962  HB3 ASP A  59       9.498 -10.449  -7.161  1.00 90.77           H  
ATOM    963  O   ASP A  59       7.612  -9.767  -8.900  1.00 90.77           O  
ATOM    964  CG  ASP A  59      10.811  -9.042  -8.145  1.00 90.77           C  
ATOM    965  OD1 ASP A  59      10.849  -7.870  -8.584  1.00 90.77           O  
ATOM    966  OD2 ASP A  59      11.627  -9.924  -8.498  1.00 90.77           O  
ATOM    967  N   LYS A  60       6.802  -7.704  -8.537  1.00 94.24           N  
ATOM    968  H   LYS A  60       6.842  -6.916  -7.907  1.00 94.24           H  
ATOM    969  CA  LYS A  60       5.698  -7.760  -9.505  1.00 94.24           C  
ATOM    970  HA  LYS A  60       5.757  -8.715 -10.028  1.00 94.24           H  
ATOM    971  C   LYS A  60       5.801  -6.693 -10.597  1.00 94.24           C  
ATOM    972  CB  LYS A  60       4.352  -7.685  -8.759  1.00 94.24           C  
ATOM    973  HB2 LYS A  60       4.308  -6.753  -8.197  1.00 94.24           H  
ATOM    974  HB3 LYS A  60       3.541  -7.664  -9.487  1.00 94.24           H  
ATOM    975  O   LYS A  60       6.428  -5.646 -10.439  1.00 94.24           O  
ATOM    976  CG  LYS A  60       4.075  -8.831  -7.779  1.00 94.24           C  
ATOM    977  HG2 LYS A  60       3.134  -8.624  -7.271  1.00 94.24           H  
ATOM    978  HG3 LYS A  60       4.862  -8.867  -7.025  1.00 94.24           H  
ATOM    979  CD  LYS A  60       3.965 -10.196  -8.468  1.00 94.24           C  
ATOM    980  HD2 LYS A  60       3.162 -10.173  -9.204  1.00 94.24           H  
ATOM    981  HD3 LYS A  60       4.911 -10.438  -8.952  1.00 94.24           H  
ATOM    982  CE  LYS A  60       3.671 -11.239  -7.393  1.00 94.24           C  
ATOM    983  HE2 LYS A  60       4.455 -11.150  -6.641  1.00 94.24           H  
ATOM    984  HE3 LYS A  60       2.722 -11.005  -6.912  1.00 94.24           H  
ATOM    985  NZ  LYS A  60       3.685 -12.615  -7.934  1.00 94.24           N  
ATOM    986  HZ1 LYS A  60       2.995 -12.718  -8.665  1.00 94.24           H  
ATOM    987  HZ2 LYS A  60       4.604 -12.811  -8.304  1.00 94.24           H  
ATOM    988  HZ3 LYS A  60       3.494 -13.271  -7.191  1.00 94.24           H  
ATOM    989  N   THR A  61       5.159  -6.990 -11.726  1.00 98.12           N  
ATOM    990  H   THR A  61       4.622  -7.846 -11.761  1.00 98.12           H  
ATOM    991  CA  THR A  61       5.073  -6.113 -12.901  1.00 98.12           C  
ATOM    992  HA  THR A  61       6.060  -5.703 -13.115  1.00 98.12           H  
ATOM    993  C   THR A  61       4.123  -4.941 -12.676  1.00 98.12           C  
ATOM    994  CB  THR A  61       4.594  -6.892 -14.137  1.00 98.12           C  
ATOM    995  HB  THR A  61       4.461  -6.206 -14.974  1.00 98.12           H  
ATOM    996  O   THR A  61       3.273  -4.968 -11.781  1.00 98.12           O  
ATOM    997  CG2 THR A  61       5.573  -7.985 -14.560  1.00 98.12           C  
ATOM    998 HG21 THR A  61       5.727  -8.704 -13.755  1.00 98.12           H  
ATOM    999 HG22 THR A  61       6.524  -7.522 -14.823  1.00 98.12           H  
ATOM   1000 HG23 THR A  61       5.190  -8.499 -15.442  1.00 98.12           H  
ATOM   1001  OG1 THR A  61       3.350  -7.517 -13.892  1.00 98.12           O  
ATOM   1002  HG1 THR A  61       3.165  -8.052 -14.667  1.00 98.12           H  
ATOM   1003  N   TRP A  62       4.197  -3.943 -13.556  1.00 98.64           N  
ATOM   1004  H   TRP A  62       4.959  -3.955 -14.218  1.00 98.64           H  
ATOM   1005  CA  TRP A  62       3.285  -2.804 -13.604  1.00 98.64           C  
ATOM   1006  HA  TRP A  62       3.416  -2.184 -12.716  1.00 98.64           H  
ATOM   1007  C   TRP A  62       1.830  -3.252 -13.654  1.00 98.64           C  
ATOM   1008  CB  TRP A  62       3.594  -1.957 -14.840  1.00 98.64           C  
ATOM   1009  HB2 TRP A  62       4.641  -1.655 -14.815  1.00 98.64           H  
ATOM   1010  HB3 TRP A  62       3.446  -2.548 -15.743  1.00 98.64           H  
ATOM   1011  O   TRP A  62       1.003  -2.768 -12.886  1.00 98.64           O  
ATOM   1012  CG  TRP A  62       2.754  -0.723 -14.910  1.00 98.64           C  
ATOM   1013  CD1 TRP A  62       1.633  -0.540 -15.644  1.00 98.64           C  
ATOM   1014  HD1 TRP A  62       1.191  -1.275 -16.300  1.00 98.64           H  
ATOM   1015  CD2 TRP A  62       2.936   0.502 -14.151  1.00 98.64           C  
ATOM   1016  CE2 TRP A  62       1.916   1.427 -14.521  1.00 98.64           C  
ATOM   1017  CE3 TRP A  62       3.890   0.922 -13.205  1.00 98.64           C  
ATOM   1018  HE3 TRP A  62       4.669   0.240 -12.899  1.00 98.64           H  
ATOM   1019  NE1 TRP A  62       1.123   0.724 -15.409  1.00 98.64           N  
ATOM   1020  HE1 TRP A  62       0.261   1.049 -15.824  1.00 98.64           H  
ATOM   1021  CH2 TRP A  62       2.886   3.146 -13.118  1.00 98.64           C  
ATOM   1022  HH2 TRP A  62       2.891   4.149 -12.718  1.00 98.64           H  
ATOM   1023  CZ2 TRP A  62       1.895   2.741 -14.029  1.00 98.64           C  
ATOM   1024  HZ2 TRP A  62       1.126   3.434 -14.339  1.00 98.64           H  
ATOM   1025  CZ3 TRP A  62       3.863   2.229 -12.695  1.00 98.64           C  
ATOM   1026  HZ3 TRP A  62       4.611   2.524 -11.975  1.00 98.64           H  
ATOM   1027  N   LYS A  63       1.526  -4.229 -14.519  1.00 98.72           N  
ATOM   1028  H   LYS A  63       2.275  -4.578 -15.100  1.00 98.72           H  
ATOM   1029  CA  LYS A  63       0.174  -4.778 -14.666  1.00 98.72           C  
ATOM   1030  HA  LYS A  63      -0.502  -3.966 -14.933  1.00 98.72           H  
ATOM   1031  C   LYS A  63      -0.350  -5.347 -13.344  1.00 98.72           C  
ATOM   1032  CB  LYS A  63       0.156  -5.826 -15.790  1.00 98.72           C  
ATOM   1033  HB2 LYS A  63       0.809  -6.658 -15.527  1.00 98.72           H  
ATOM   1034  HB3 LYS A  63       0.517  -5.370 -16.712  1.00 98.72           H  
ATOM   1035  O   LYS A  63      -1.467  -5.030 -12.951  1.00 98.72           O  
ATOM   1036  CG  LYS A  63      -1.272  -6.342 -16.009  1.00 98.72           C  
ATOM   1037  HG2 LYS A  63      -1.920  -5.502 -16.257  1.00 98.72           H  
ATOM   1038  HG3 LYS A  63      -1.634  -6.799 -15.089  1.00 98.72           H  
ATOM   1039  CD  LYS A  63      -1.360  -7.390 -17.119  1.00 98.72           C  
ATOM   1040  HD2 LYS A  63      -0.709  -8.231 -16.880  1.00 98.72           H  
ATOM   1041  HD3 LYS A  63      -1.074  -6.948 -18.074  1.00 98.72           H  
ATOM   1042  CE  LYS A  63      -2.820  -7.848 -17.154  1.00 98.72           C  
ATOM   1043  HE2 LYS A  63      -3.456  -6.989 -17.367  1.00 98.72           H  
ATOM   1044  HE3 LYS A  63      -3.107  -8.173 -16.154  1.00 98.72           H  
ATOM   1045  NZ  LYS A  63      -3.068  -8.931 -18.129  1.00 98.72           N  
ATOM   1046  HZ1 LYS A  63      -2.857  -8.621 -19.067  1.00 98.72           H  
ATOM   1047  HZ2 LYS A  63      -2.524  -9.746 -17.885  1.00 98.72           H  
ATOM   1048  HZ3 LYS A  63      -4.047  -9.172 -18.070  1.00 98.72           H  
ATOM   1049  N   ALA A  64       0.464  -6.129 -12.639  1.00 98.29           N  
ATOM   1050  H   ALA A  64       1.403  -6.290 -12.975  1.00 98.29           H  
ATOM   1051  CA  ALA A  64       0.073  -6.701 -11.356  1.00 98.29           C  
ATOM   1052  HA  ALA A  64      -0.882  -7.214 -11.471  1.00 98.29           H  
ATOM   1053  C   ALA A  64      -0.126  -5.617 -10.285  1.00 98.29           C  
ATOM   1054  CB  ALA A  64       1.131  -7.731 -10.959  1.00 98.29           C  
ATOM   1055  HB1 ALA A  64       1.102  -8.570 -11.654  1.00 98.29           H  
ATOM   1056  HB2 ALA A  64       2.115  -7.264 -11.007  1.00 98.29           H  
ATOM   1057  HB3 ALA A  64       0.935  -8.091  -9.950  1.00 98.29           H  
ATOM   1058  O   ALA A  64      -1.131  -5.634  -9.584  1.00 98.29           O  
ATOM   1059  N   TYR A  65       0.770  -4.630 -10.186  1.00 98.31           N  
ATOM   1060  H   TYR A  65       1.594  -4.652 -10.769  1.00 98.31           H  
ATOM   1061  CA  TYR A  65       0.590  -3.504  -9.260  1.00 98.31           C  
ATOM   1062  HA  TYR A  65       0.408  -3.899  -8.261  1.00 98.31           H  
ATOM   1063  C   TYR A  65      -0.617  -2.629  -9.598  1.00 98.31           C  
ATOM   1064  CB  TYR A  65       1.859  -2.651  -9.215  1.00 98.31           C  
ATOM   1065  HB2 TYR A  65       1.591  -1.621  -8.980  1.00 98.31           H  
ATOM   1066  HB3 TYR A  65       2.340  -2.642 -10.193  1.00 98.31           H  
ATOM   1067  O   TYR A  65      -1.242  -2.091  -8.689  1.00 98.31           O  
ATOM   1068  CG  TYR A  65       2.824  -3.117  -8.153  1.00 98.31           C  
ATOM   1069  CD1 TYR A  65       2.574  -2.772  -6.812  1.00 98.31           C  
ATOM   1070  HD1 TYR A  65       1.718  -2.163  -6.561  1.00 98.31           H  
ATOM   1071  CD2 TYR A  65       3.950  -3.890  -8.486  1.00 98.31           C  
ATOM   1072  HD2 TYR A  65       4.150  -4.157  -9.514  1.00 98.31           H  
ATOM   1073  CE1 TYR A  65       3.443  -3.197  -5.794  1.00 98.31           C  
ATOM   1074  HE1 TYR A  65       3.252  -2.923  -4.767  1.00 98.31           H  
ATOM   1075  CE2 TYR A  65       4.831  -4.306  -7.472  1.00 98.31           C  
ATOM   1076  HE2 TYR A  65       5.714  -4.883  -7.704  1.00 98.31           H  
ATOM   1077  OH  TYR A  65       5.421  -4.363  -5.156  1.00 98.31           O  
ATOM   1078  HH  TYR A  65       5.265  -3.946  -4.306  1.00 98.31           H  
ATOM   1079  CZ  TYR A  65       4.569  -3.971  -6.127  1.00 98.31           C  
ATOM   1080  N   LYS A  66      -0.975  -2.499 -10.878  1.00 98.65           N  
ATOM   1081  H   LYS A  66      -0.364  -2.897 -11.577  1.00 98.65           H  
ATOM   1082  CA  LYS A  66      -2.185  -1.808 -11.335  1.00 98.65           C  
ATOM   1083  HA  LYS A  66      -2.229  -0.819 -10.878  1.00 98.65           H  
ATOM   1084  C   LYS A  66      -3.457  -2.533 -10.898  1.00 98.65           C  
ATOM   1085  CB  LYS A  66      -2.097  -1.621 -12.858  1.00 98.65           C  
ATOM   1086  HB2 LYS A  66      -1.801  -2.555 -13.334  1.00 98.65           H  
ATOM   1087  HB3 LYS A  66      -1.335  -0.872 -13.071  1.00 98.65           H  
ATOM   1088  O   LYS A  66      -4.339  -1.899 -10.322  1.00 98.65           O  
ATOM   1089  CG  LYS A  66      -3.432  -1.179 -13.465  1.00 98.65           C  
ATOM   1090  HG2 LYS A  66      -3.813  -0.322 -12.910  1.00 98.65           H  
ATOM   1091  HG3 LYS A  66      -4.155  -1.991 -13.392  1.00 98.65           H  
ATOM   1092  CD  LYS A  66      -3.269  -0.810 -14.937  1.00 98.65           C  
ATOM   1093  HD2 LYS A  66      -2.892  -1.669 -15.494  1.00 98.65           H  
ATOM   1094  HD3 LYS A  66      -2.563   0.017 -15.020  1.00 98.65           H  
ATOM   1095  CE  LYS A  66      -4.628  -0.380 -15.487  1.00 98.65           C  
ATOM   1096  HE2 LYS A  66      -4.994   0.447 -14.879  1.00 98.65           H  
ATOM   1097  HE3 LYS A  66      -5.330  -1.210 -15.398  1.00 98.65           H  
ATOM   1098  NZ  LYS A  66      -4.511   0.059 -16.893  1.00 98.65           N  
ATOM   1099  HZ1 LYS A  66      -3.894   0.857 -16.931  1.00 98.65           H  
ATOM   1100  HZ2 LYS A  66      -4.112  -0.651 -17.491  1.00 98.65           H  
ATOM   1101  HZ3 LYS A  66      -5.391   0.403 -17.249  1.00 98.65           H  
ATOM   1102  N   GLU A  67      -3.536  -3.834 -11.169  1.00 98.08           N  
ATOM   1103  H   GLU A  67      -2.765  -4.260 -11.663  1.00 98.08           H  
ATOM   1104  CA  GLU A  67      -4.725  -4.667 -10.932  1.00 98.08           C  
ATOM   1105  HA  GLU A  67      -5.621  -4.105 -11.194  1.00 98.08           H  
ATOM   1106  C   GLU A  67      -4.886  -5.073  -9.458  1.00 98.08           C  
ATOM   1107  CB  GLU A  67      -4.651  -5.911 -11.845  1.00 98.08           C  
ATOM   1108  HB2 GLU A  67      -3.691  -6.403 -11.690  1.00 98.08           H  
ATOM   1109  HB3 GLU A  67      -5.445  -6.605 -11.569  1.00 98.08           H  
ATOM   1110  O   GLU A  67      -6.007  -5.249  -8.985  1.00 98.08           O  
ATOM   1111  CG  GLU A  67      -4.820  -5.545 -13.335  1.00 98.08           C  
ATOM   1112  HG2 GLU A  67      -4.131  -4.740 -13.589  1.00 98.08           H  
ATOM   1113  HG3 GLU A  67      -5.829  -5.159 -13.477  1.00 98.08           H  
ATOM   1114  CD  GLU A  67      -4.580  -6.702 -14.328  1.00 98.08           C  
ATOM   1115  OE1 GLU A  67      -4.798  -6.476 -15.544  1.00 98.08           O  
ATOM   1116  OE2 GLU A  67      -4.107  -7.795 -13.943  1.00 98.08           O  
ATOM   1117  N   GLY A  68      -3.776  -5.163  -8.724  1.00 97.45           N  
ATOM   1118  H   GLY A  68      -2.896  -5.077  -9.212  1.00 97.45           H  
ATOM   1119  CA  GLY A  68      -3.719  -5.719  -7.377  1.00 97.45           C  
ATOM   1120  HA2 GLY A  68      -2.976  -5.166  -6.802  1.00 97.45           H  
ATOM   1121  HA3 GLY A  68      -4.682  -5.619  -6.876  1.00 97.45           H  
ATOM   1122  C   GLY A  68      -3.322  -7.194  -7.384  1.00 97.45           C  
ATOM   1123  O   GLY A  68      -3.447  -7.902  -8.384  1.00 97.45           O  
ATOM   1124  N   PHE A  69      -2.792  -7.665  -6.259  1.00 96.68           N  
ATOM   1125  H   PHE A  69      -2.767  -7.061  -5.451  1.00 96.68           H  
ATOM   1126  CA  PHE A  69      -2.342  -9.046  -6.099  1.00 96.68           C  
ATOM   1127  HA  PHE A  69      -3.053  -9.700  -6.603  1.00 96.68           H  
ATOM   1128  C   PHE A  69      -2.298  -9.463  -4.628  1.00 96.68           C  
ATOM   1129  CB  PHE A  69      -0.962  -9.232  -6.756  1.00 96.68           C  
ATOM   1130  HB2 PHE A  69      -0.656 -10.274  -6.658  1.00 96.68           H  
ATOM   1131  HB3 PHE A  69      -1.057  -9.040  -7.825  1.00 96.68           H  
ATOM   1132  O   PHE A  69      -2.351  -8.636  -3.719  1.00 96.68           O  
ATOM   1133  CG  PHE A  69       0.142  -8.350  -6.203  1.00 96.68           C  
ATOM   1134  CD1 PHE A  69       0.461  -7.145  -6.853  1.00 96.68           C  
ATOM   1135  HD1 PHE A  69      -0.099  -6.844  -7.726  1.00 96.68           H  
ATOM   1136  CD2 PHE A  69       0.855  -8.726  -5.049  1.00 96.68           C  
ATOM   1137  HD2 PHE A  69       0.614  -9.644  -4.532  1.00 96.68           H  
ATOM   1138  CE1 PHE A  69       1.493  -6.327  -6.365  1.00 96.68           C  
ATOM   1139  HE1 PHE A  69       1.740  -5.404  -6.867  1.00 96.68           H  
ATOM   1140  CE2 PHE A  69       1.880  -7.903  -4.552  1.00 96.68           C  
ATOM   1141  HE2 PHE A  69       2.424  -8.189  -3.664  1.00 96.68           H  
ATOM   1142  CZ  PHE A  69       2.203  -6.707  -5.214  1.00 96.68           C  
ATOM   1143  HZ  PHE A  69       2.997  -6.079  -4.836  1.00 96.68           H  
ATOM   1144  N   GLY A  70      -2.139 -10.767  -4.410  1.00 94.24           N  
ATOM   1145  H   GLY A  70      -2.181 -11.389  -5.204  1.00 94.24           H  
ATOM   1146  CA  GLY A  70      -2.022 -11.370  -3.088  1.00 94.24           C  
ATOM   1147  HA2 GLY A  70      -1.642 -10.637  -2.376  1.00 94.24           H  
ATOM   1148  HA3 GLY A  70      -1.311 -12.195  -3.132  1.00 94.24           H  
ATOM   1149  C   GLY A  70      -3.344 -11.919  -2.569  1.00 94.24           C  
ATOM   1150  O   GLY A  70      -4.254 -12.223  -3.341  1.00 94.24           O  
ATOM   1151  N   GLN A  71      -3.428 -12.088  -1.253  1.00 90.97           N  
ATOM   1152  H   GLN A  71      -2.669 -11.752  -0.678  1.00 90.97           H  
ATOM   1153  CA  GLN A  71      -4.604 -12.620  -0.575  1.00 90.97           C  
ATOM   1154  HA  GLN A  71      -5.358 -12.906  -1.308  1.00 90.97           H  
ATOM   1155  C   GLN A  71      -5.191 -11.538   0.318  1.00 90.97           C  
ATOM   1156  CB  GLN A  71      -4.241 -13.869   0.237  1.00 90.97           C  
ATOM   1157  HB2 GLN A  71      -3.502 -13.611   0.995  1.00 90.97           H  
ATOM   1158  HB3 GLN A  71      -5.143 -14.219   0.740  1.00 90.97           H  
ATOM   1159  O   GLN A  71      -4.513 -11.016   1.193  1.00 90.97           O  
ATOM   1160  CG  GLN A  71      -3.684 -15.000  -0.642  1.00 90.97           C  
ATOM   1161  HG2 GLN A  71      -4.377 -15.204  -1.459  1.00 90.97           H  
ATOM   1162  HG3 GLN A  71      -2.731 -14.687  -1.069  1.00 90.97           H  
ATOM   1163  CD  GLN A  71      -3.462 -16.293   0.135  1.00 90.97           C  
ATOM   1164  NE2 GLN A  71      -2.692 -17.216  -0.396  1.00 90.97           N  
ATOM   1165 HE21 GLN A  71      -2.470 -17.991   0.213  1.00 90.97           H  
ATOM   1166 HE22 GLN A  71      -2.163 -17.027  -1.235  1.00 90.97           H  
ATOM   1167  OE1 GLN A  71      -3.988 -16.515   1.212  1.00 90.97           O  
ATOM   1168  N   ILE A  72      -6.465 -11.204   0.129  1.00 87.54           N  
ATOM   1169  H   ILE A  72      -6.970 -11.634  -0.634  1.00 87.54           H  
ATOM   1170  CA  ILE A  72      -7.071 -10.055   0.815  1.00 87.54           C  
ATOM   1171  HA  ILE A  72      -6.445  -9.195   0.578  1.00 87.54           H  
ATOM   1172  C   ILE A  72      -7.054 -10.178   2.349  1.00 87.54           C  
ATOM   1173  CB  ILE A  72      -8.490  -9.833   0.256  1.00 87.54           C  
ATOM   1174  HB  ILE A  72      -8.436  -9.897  -0.831  1.00 87.54           H  
ATOM   1175  O   ILE A  72      -6.846  -9.195   3.051  1.00 87.54           O  
ATOM   1176  CG1 ILE A  72      -9.025  -8.430   0.604  1.00 87.54           C  
ATOM   1177 HG12 ILE A  72     -10.075  -8.352   0.325  1.00 87.54           H  
ATOM   1178 HG13 ILE A  72      -8.956  -8.270   1.680  1.00 87.54           H  
ATOM   1179  CG2 ILE A  72      -9.443 -10.947   0.735  1.00 87.54           C  
ATOM   1180 HG21 ILE A  72      -9.764 -10.767   1.761  1.00 87.54           H  
ATOM   1181 HG22 ILE A  72     -10.315 -10.981   0.083  1.00 87.54           H  
ATOM   1182 HG23 ILE A  72      -8.968 -11.926   0.672  1.00 87.54           H  
ATOM   1183  CD1 ILE A  72      -8.282  -7.305  -0.130  1.00 87.54           C  
ATOM   1184 HD11 ILE A  72      -7.200  -7.413  -0.060  1.00 87.54           H  
ATOM   1185 HD12 ILE A  72      -8.571  -7.291  -1.181  1.00 87.54           H  
ATOM   1186 HD13 ILE A  72      -8.529  -6.351   0.334  1.00 87.54           H  
ATOM   1187  N   CYS A  73      -7.203 -11.399   2.872  1.00 88.00           N  
ATOM   1188  H   CYS A  73      -7.357 -12.165   2.232  1.00 88.00           H  
ATOM   1189  CA  CYS A  73      -7.043 -11.719   4.291  1.00 88.00           C  
ATOM   1190  HA  CYS A  73      -7.334 -10.849   4.880  1.00 88.00           H  
ATOM   1191  C   CYS A  73      -5.583 -12.041   4.659  1.00 88.00           C  
ATOM   1192  CB  CYS A  73      -7.964 -12.888   4.684  1.00 88.00           C  
ATOM   1193  HB2 CYS A  73      -7.752 -13.160   5.718  1.00 88.00           H  
ATOM   1194  HB3 CYS A  73      -7.700 -13.751   4.074  1.00 88.00           H  
ATOM   1195  O   CYS A  73      -5.352 -12.711   5.649  1.00 88.00           O  
ATOM   1196  SG  CYS A  73      -9.757 -12.641   4.571  1.00 88.00           S  
ATOM   1197  N   GLY A  74      -4.594 -11.633   3.876  1.00 88.91           N  
ATOM   1198  H   GLY A  74      -4.808 -11.092   3.050  1.00 88.91           H  
ATOM   1199  CA  GLY A  74      -3.178 -11.901   4.108  1.00 88.91           C  
ATOM   1200  HA2 GLY A  74      -2.913 -12.858   3.659  1.00 88.91           H  
ATOM   1201  HA3 GLY A  74      -2.965 -11.945   5.176  1.00 88.91           H  
ATOM   1202  C   GLY A  74      -2.324 -10.802   3.495  1.00 88.91           C  
ATOM   1203  O   GLY A  74      -2.743  -9.638   3.451  1.00 88.91           O  
ATOM   1204  N   ASP A  75      -1.147 -11.180   3.008  1.00 90.83           N  
ATOM   1205  H   ASP A  75      -0.809 -12.116   3.178  1.00 90.83           H  
ATOM   1206  CA  ASP A  75      -0.271 -10.272   2.279  1.00 90.83           C  
ATOM   1207  HA  ASP A  75      -0.149  -9.375   2.886  1.00 90.83           H  
ATOM   1208  C   ASP A  75      -0.909  -9.878   0.940  1.00 90.83           C  
ATOM   1209  CB  ASP A  75       1.116 -10.903   2.081  1.00 90.83           C  
ATOM   1210  HB2 ASP A  75       1.647 -10.313   1.334  1.00 90.83           H  
ATOM   1211  HB3 ASP A  75       1.009 -11.921   1.708  1.00 90.83           H  
ATOM   1212  O   ASP A  75      -1.266 -10.738   0.128  1.00 90.83           O  
ATOM   1213  CG  ASP A  75       1.973 -10.918   3.349  1.00 90.83           C  
ATOM   1214  OD1 ASP A  75       1.420 -10.807   4.462  1.00 90.83           O  
ATOM   1215  OD2 ASP A  75       3.216 -10.931   3.226  1.00 90.83           O  
ATOM   1216  N   HIS A  76      -1.084  -8.578   0.703  1.00 93.84           N  
ATOM   1217  H   HIS A  76      -0.739  -7.908   1.377  1.00 93.84           H  
ATOM   1218  CA  HIS A  76      -1.685  -8.089  -0.537  1.00 93.84           C  
ATOM   1219  HA  HIS A  76      -1.299  -8.702  -1.352  1.00 93.84           H  
ATOM   1220  C   HIS A  76      -1.323  -6.645  -0.872  1.00 93.84           C  
ATOM   1221  CB  HIS A  76      -3.217  -8.249  -0.513  1.00 93.84           C  
ATOM   1222  HB2 HIS A  76      -3.462  -9.290  -0.299  1.00 93.84           H  
ATOM   1223  HB3 HIS A  76      -3.614  -8.032  -1.504  1.00 93.84           H  
ATOM   1224  O   HIS A  76      -0.951  -5.841  -0.011  1.00 93.84           O  
ATOM   1225  CG  HIS A  76      -3.931  -7.366   0.475  1.00 93.84           C  
ATOM   1226  CD2 HIS A  76      -4.576  -6.188   0.209  1.00 93.84           C  
ATOM   1227  HD2 HIS A  76      -4.653  -5.711  -0.757  1.00 93.84           H  
ATOM   1228  ND1 HIS A  76      -4.078  -7.617   1.817  1.00 93.84           N  
ATOM   1229  HD1 HIS A  76      -3.701  -8.413   2.311  1.00 93.84           H  
ATOM   1230  CE1 HIS A  76      -4.803  -6.618   2.347  1.00 93.84           C  
ATOM   1231  HE1 HIS A  76      -5.099  -6.552   3.383  1.00 93.84           H  
ATOM   1232  NE2 HIS A  76      -5.129  -5.719   1.405  1.00 93.84           N  
ATOM   1233  N   TRP A  77      -1.518  -6.333  -2.150  1.00 96.31           N  
ATOM   1234  H   TRP A  77      -1.808  -7.082  -2.763  1.00 96.31           H  
ATOM   1235  CA  TRP A  77      -1.594  -4.992  -2.704  1.00 96.31           C  
ATOM   1236  HA  TRP A  77      -1.488  -4.256  -1.907  1.00 96.31           H  
ATOM   1237  C   TRP A  77      -2.956  -4.819  -3.382  1.00 96.31           C  
ATOM   1238  CB  TRP A  77      -0.458  -4.791  -3.706  1.00 96.31           C  
ATOM   1239  HB2 TRP A  77       0.488  -5.039  -3.224  1.00 96.31           H  
ATOM   1240  HB3 TRP A  77      -0.590  -5.474  -4.545  1.00 96.31           H  
ATOM   1241  O   TRP A  77      -3.318  -5.609  -4.253  1.00 96.31           O  
ATOM   1242  CG  TRP A  77      -0.366  -3.392  -4.218  1.00 96.31           C  
ATOM   1243  CD1 TRP A  77      -0.850  -2.935  -5.396  1.00 96.31           C  
ATOM   1244  HD1 TRP A  77      -1.343  -3.543  -6.140  1.00 96.31           H  
ATOM   1245  CD2 TRP A  77       0.269  -2.250  -3.573  1.00 96.31           C  
ATOM   1246  CE2 TRP A  77       0.108  -1.111  -4.412  1.00 96.31           C  
ATOM   1247  CE3 TRP A  77       0.997  -2.070  -2.379  1.00 96.31           C  
ATOM   1248  HE3 TRP A  77       1.154  -2.915  -1.725  1.00 96.31           H  
ATOM   1249  NE1 TRP A  77      -0.597  -1.579  -5.498  1.00 96.31           N  
ATOM   1250  HE1 TRP A  77      -0.789  -1.014  -6.313  1.00 96.31           H  
ATOM   1251  CH2 TRP A  77       1.379   0.286  -2.902  1.00 96.31           C  
ATOM   1252  HH2 TRP A  77       1.830   1.235  -2.655  1.00 96.31           H  
ATOM   1253  CZ2 TRP A  77       0.644   0.143  -4.089  1.00 96.31           C  
ATOM   1254  HZ2 TRP A  77       0.520   0.980  -4.759  1.00 96.31           H  
ATOM   1255  CZ3 TRP A  77       1.554  -0.820  -2.053  1.00 96.31           C  
ATOM   1256  HZ3 TRP A  77       2.142  -0.715  -1.153  1.00 96.31           H  
ATOM   1257  N   LEU A  78      -3.718  -3.791  -3.008  1.00 97.19           N  
ATOM   1258  H   LEU A  78      -3.368  -3.194  -2.272  1.00 97.19           H  
ATOM   1259  CA  LEU A  78      -5.093  -3.578  -3.491  1.00 97.19           C  
ATOM   1260  HA  LEU A  78      -5.662  -4.492  -3.316  1.00 97.19           H  
ATOM   1261  C   LEU A  78      -5.179  -3.264  -4.990  1.00 97.19           C  
ATOM   1262  CB  LEU A  78      -5.700  -2.437  -2.667  1.00 97.19           C  
ATOM   1263  HB2 LEU A  78      -5.619  -2.734  -1.621  1.00 97.19           H  
ATOM   1264  HB3 LEU A  78      -5.103  -1.543  -2.847  1.00 97.19           H  
ATOM   1265  O   LEU A  78      -6.227  -3.467  -5.601  1.00 97.19           O  
ATOM   1266  CG  LEU A  78      -7.176  -2.095  -2.927  1.00 97.19           C  
ATOM   1267  HG  LEU A  78      -7.326  -1.839  -3.976  1.00 97.19           H  
ATOM   1268  CD1 LEU A  78      -8.091  -3.260  -2.555  1.00 97.19           C  
ATOM   1269 HD11 LEU A  78      -9.135  -2.975  -2.688  1.00 97.19           H  
ATOM   1270 HD12 LEU A  78      -7.929  -3.553  -1.518  1.00 97.19           H  
ATOM   1271 HD13 LEU A  78      -7.895  -4.113  -3.205  1.00 97.19           H  
ATOM   1272  CD2 LEU A  78      -7.577  -0.876  -2.095  1.00 97.19           C  
ATOM   1273 HD21 LEU A  78      -7.440  -1.088  -1.035  1.00 97.19           H  
ATOM   1274 HD22 LEU A  78      -8.625  -0.638  -2.278  1.00 97.19           H  
ATOM   1275 HD23 LEU A  78      -6.965  -0.020  -2.379  1.00 97.19           H  
ATOM   1276  N   GLY A  79      -4.094  -2.756  -5.570  1.00 98.06           N  
ATOM   1277  H   GLY A  79      -3.276  -2.624  -4.992  1.00 98.06           H  
ATOM   1278  CA  GLY A  79      -4.036  -2.317  -6.959  1.00 98.06           C  
ATOM   1279  HA2 GLY A  79      -4.874  -2.720  -7.528  1.00 98.06           H  
ATOM   1280  HA3 GLY A  79      -3.123  -2.707  -7.410  1.00 98.06           H  
ATOM   1281  C   GLY A  79      -4.069  -0.799  -7.078  1.00 98.06           C  
ATOM   1282  O   GLY A  79      -4.933  -0.136  -6.502  1.00 98.06           O  
ATOM   1283  N   ASN A  80      -3.142  -0.236  -7.848  1.00 98.72           N  
ATOM   1284  H   ASN A  80      -2.456  -0.839  -8.279  1.00 98.72           H  
ATOM   1285  CA  ASN A  80      -3.015   1.208  -8.031  1.00 98.72           C  
ATOM   1286  HA  ASN A  80      -2.892   1.679  -7.056  1.00 98.72           H  
ATOM   1287  C   ASN A  80      -4.276   1.806  -8.659  1.00 98.72           C  
ATOM   1288  CB  ASN A  80      -1.775   1.526  -8.882  1.00 98.72           C  
ATOM   1289  HB2 ASN A  80      -1.853   1.052  -9.860  1.00 98.72           H  
ATOM   1290  HB3 ASN A  80      -1.745   2.606  -9.030  1.00 98.72           H  
ATOM   1291  O   ASN A  80      -4.691   2.894  -8.274  1.00 98.72           O  
ATOM   1292  CG  ASN A  80      -0.462   1.140  -8.232  1.00 98.72           C  
ATOM   1293  ND2 ASN A  80       0.629   1.198  -8.956  1.00 98.72           N  
ATOM   1294 HD21 ASN A  80       0.591   1.526  -9.910  1.00 98.72           H  
ATOM   1295 HD22 ASN A  80       1.497   1.021  -8.470  1.00 98.72           H  
ATOM   1296  OD1 ASN A  80      -0.398   0.790  -7.070  1.00 98.72           O  
ATOM   1297  N   GLU A  81      -4.951   1.081  -9.554  1.00 98.37           N  
ATOM   1298  H   GLU A  81      -4.609   0.169  -9.821  1.00 98.37           H  
ATOM   1299  CA  GLU A  81      -6.203   1.567 -10.135  1.00 98.37           C  
ATOM   1300  HA  GLU A  81      -6.024   2.563 -10.540  1.00 98.37           H  
ATOM   1301  C   GLU A  81      -7.307   1.693  -9.076  1.00 98.37           C  
ATOM   1302  CB  GLU A  81      -6.627   0.620 -11.267  1.00 98.37           C  
ATOM   1303  HB2 GLU A  81      -6.997  -0.313 -10.843  1.00 98.37           H  
ATOM   1304  HB3 GLU A  81      -5.760   0.382 -11.884  1.00 98.37           H  
ATOM   1305  O   GLU A  81      -8.053   2.670  -9.039  1.00 98.37           O  
ATOM   1306  CG  GLU A  81      -7.711   1.232 -12.165  1.00 98.37           C  
ATOM   1307  HG2 GLU A  81      -7.951   0.515 -12.951  1.00 98.37           H  
ATOM   1308  HG3 GLU A  81      -8.614   1.389 -11.574  1.00 98.37           H  
ATOM   1309  CD  GLU A  81      -7.264   2.553 -12.810  1.00 98.37           C  
ATOM   1310  OE1 GLU A  81      -8.146   3.410 -13.023  1.00 98.37           O  
ATOM   1311  OE2 GLU A  81      -6.042   2.700 -13.070  1.00 98.37           O  
ATOM   1312  N   ASN A  82      -7.374   0.736  -8.151  1.00 97.94           N  
ATOM   1313  H   ASN A  82      -6.683  -0.000  -8.176  1.00 97.94           H  
ATOM   1314  CA  ASN A  82      -8.329   0.763  -7.051  1.00 97.94           C  
ATOM   1315  HA  ASN A  82      -9.322   0.980  -7.446  1.00 97.94           H  
ATOM   1316  C   ASN A  82      -8.009   1.872  -6.043  1.00 97.94           C  
ATOM   1317  CB  ASN A  82      -8.346  -0.623  -6.399  1.00 97.94           C  
ATOM   1318  HB2 ASN A  82      -8.872  -0.560  -5.447  1.00 97.94           H  
ATOM   1319  HB3 ASN A  82      -7.326  -0.946  -6.189  1.00 97.94           H  
ATOM   1320  O   ASN A  82      -8.912   2.602  -5.634  1.00 97.94           O  
ATOM   1321  CG  ASN A  82      -9.034  -1.667  -7.261  1.00 97.94           C  
ATOM   1322  ND2 ASN A  82      -8.596  -2.901  -7.180  1.00 97.94           N  
ATOM   1323 HD21 ASN A  82      -7.784  -3.125  -6.623  1.00 97.94           H  
ATOM   1324 HD22 ASN A  82      -8.977  -3.584  -7.819  1.00 97.94           H  
ATOM   1325  OD1 ASN A  82      -9.969  -1.383  -8.001  1.00 97.94           O  
ATOM   1326  N   ILE A  83      -6.734   2.045  -5.682  1.00 98.47           N  
ATOM   1327  H   ILE A  83      -6.042   1.411  -6.055  1.00 98.47           H  
ATOM   1328  CA  ILE A  83      -6.299   3.114  -4.771  1.00 98.47           C  
ATOM   1329  HA  ILE A  83      -6.888   3.047  -3.856  1.00 98.47           H  
ATOM   1330  C   ILE A  83      -6.594   4.488  -5.388  1.00 98.47           C  
ATOM   1331  CB  ILE A  83      -4.807   2.953  -4.401  1.00 98.47           C  
ATOM   1332  HB  ILE A  83      -4.229   2.982  -5.325  1.00 98.47           H  
ATOM   1333  O   ILE A  83      -7.150   5.354  -4.711  1.00 98.47           O  
ATOM   1334  CG1 ILE A  83      -4.519   1.607  -3.697  1.00 98.47           C  
ATOM   1335 HG12 ILE A  83      -4.831   1.668  -2.655  1.00 98.47           H  
ATOM   1336 HG13 ILE A  83      -5.094   0.803  -4.157  1.00 98.47           H  
ATOM   1337  CG2 ILE A  83      -4.352   4.103  -3.478  1.00 98.47           C  
ATOM   1338 HG21 ILE A  83      -4.933   4.101  -2.556  1.00 98.47           H  
ATOM   1339 HG22 ILE A  83      -4.475   5.071  -3.963  1.00 98.47           H  
ATOM   1340 HG23 ILE A  83      -3.296   3.996  -3.228  1.00 98.47           H  
ATOM   1341  CD1 ILE A  83      -3.039   1.204  -3.761  1.00 98.47           C  
ATOM   1342 HD11 ILE A  83      -2.705   1.169  -4.798  1.00 98.47           H  
ATOM   1343 HD12 ILE A  83      -2.421   1.911  -3.206  1.00 98.47           H  
ATOM   1344 HD13 ILE A  83      -2.917   0.212  -3.326  1.00 98.47           H  
ATOM   1345  N   HIS A  84      -6.310   4.675  -6.680  1.00 98.40           N  
ATOM   1346  H   HIS A  84      -5.834   3.942  -7.187  1.00 98.40           H  
ATOM   1347  CA  HIS A  84      -6.651   5.894  -7.410  1.00 98.40           C  
ATOM   1348  HA  HIS A  84      -6.161   6.744  -6.934  1.00 98.40           H  
ATOM   1349  C   HIS A  84      -8.164   6.162  -7.389  1.00 98.40           C  
ATOM   1350  CB  HIS A  84      -6.134   5.789  -8.853  1.00 98.40           C  
ATOM   1351  HB2 HIS A  84      -6.506   4.872  -9.310  1.00 98.40           H  
ATOM   1352  HB3 HIS A  84      -5.045   5.746  -8.853  1.00 98.40           H  
ATOM   1353  O   HIS A  84      -8.595   7.245  -6.989  1.00 98.40           O  
ATOM   1354  CG  HIS A  84      -6.576   6.958  -9.689  1.00 98.40           C  
ATOM   1355  CD2 HIS A  84      -7.401   6.923 -10.780  1.00 98.40           C  
ATOM   1356  HD2 HIS A  84      -7.810   6.034 -11.239  1.00 98.40           H  
ATOM   1357  ND1 HIS A  84      -6.322   8.279  -9.412  1.00 98.40           N  
ATOM   1358  HD1 HIS A  84      -5.739   8.630  -8.666  1.00 98.40           H  
ATOM   1359  CE1 HIS A  84      -6.986   9.027 -10.305  1.00 98.40           C  
ATOM   1360  HE1 HIS A  84      -7.004  10.107 -10.312  1.00 98.40           H  
ATOM   1361  NE2 HIS A  84      -7.658   8.244 -11.165  1.00 98.40           N  
ATOM   1362  N   ARG A  85      -8.988   5.167  -7.752  1.00 96.90           N  
ATOM   1363  H   ARG A  85      -8.569   4.312  -8.091  1.00 96.90           H  
ATOM   1364  CA  ARG A  85     -10.459   5.288  -7.771  1.00 96.90           C  
ATOM   1365  HA  ARG A  85     -10.738   6.092  -8.452  1.00 96.90           H  
ATOM   1366  C   ARG A  85     -11.046   5.664  -6.411  1.00 96.90           C  
ATOM   1367  CB  ARG A  85     -11.086   3.969  -8.249  1.00 96.90           C  
ATOM   1368  HB2 ARG A  85     -12.142   3.965  -7.978  1.00 96.90           H  
ATOM   1369  HB3 ARG A  85     -10.606   3.136  -7.736  1.00 96.90           H  
ATOM   1370  O   ARG A  85     -11.986   6.455  -6.361  1.00 96.90           O  
ATOM   1371  CG  ARG A  85     -10.985   3.768  -9.770  1.00 96.90           C  
ATOM   1372  HG2 ARG A  85      -9.955   3.910 -10.098  1.00 96.90           H  
ATOM   1373  HG3 ARG A  85     -11.601   4.511 -10.278  1.00 96.90           H  
ATOM   1374  CD  ARG A  85     -11.442   2.357 -10.170  1.00 96.90           C  
ATOM   1375  HD2 ARG A  85     -11.223   2.218 -11.229  1.00 96.90           H  
ATOM   1376  HD3 ARG A  85     -10.848   1.633  -9.612  1.00 96.90           H  
ATOM   1377  NE  ARG A  85     -12.892   2.148  -9.941  1.00 96.90           N  
ATOM   1378  HE  ARG A  85     -13.481   2.955 -10.091  1.00 96.90           H  
ATOM   1379  NH1 ARG A  85     -12.859  -0.106  -9.414  1.00 96.90           N  
ATOM   1380 HH11 ARG A  85     -13.361  -0.942  -9.149  1.00 96.90           H  
ATOM   1381 HH12 ARG A  85     -11.850  -0.135  -9.431  1.00 96.90           H  
ATOM   1382  NH2 ARG A  85     -14.791   0.961  -9.483  1.00 96.90           N  
ATOM   1383 HH21 ARG A  85     -15.196   0.076  -9.215  1.00 96.90           H  
ATOM   1384 HH22 ARG A  85     -15.370   1.760  -9.697  1.00 96.90           H  
ATOM   1385  CZ  ARG A  85     -13.495   1.013  -9.619  1.00 96.90           C  
ATOM   1386  N   ILE A  86     -10.518   5.102  -5.323  1.00 97.74           N  
ATOM   1387  H   ILE A  86      -9.774   4.431  -5.450  1.00 97.74           H  
ATOM   1388  CA  ILE A  86     -10.971   5.408  -3.958  1.00 97.74           C  
ATOM   1389  HA  ILE A  86     -12.060   5.383  -3.931  1.00 97.74           H  
ATOM   1390  C   ILE A  86     -10.552   6.832  -3.585  1.00 97.74           C  
ATOM   1391  CB  ILE A  86     -10.443   4.352  -2.959  1.00 97.74           C  
ATOM   1392  HB  ILE A  86      -9.362   4.277  -3.073  1.00 97.74           H  
ATOM   1393  O   ILE A  86     -11.400   7.660  -3.252  1.00 97.74           O  
ATOM   1394  CG1 ILE A  86     -11.076   2.971  -3.246  1.00 97.74           C  
ATOM   1395 HG12 ILE A  86     -12.105   2.967  -2.885  1.00 97.74           H  
ATOM   1396 HG13 ILE A  86     -11.108   2.782  -4.319  1.00 97.74           H  
ATOM   1397  CG2 ILE A  86     -10.755   4.764  -1.506  1.00 97.74           C  
ATOM   1398 HG21 ILE A  86     -11.826   4.912  -1.368  1.00 97.74           H  
ATOM   1399 HG22 ILE A  86     -10.409   4.003  -0.806  1.00 97.74           H  
ATOM   1400 HG23 ILE A  86     -10.239   5.688  -1.248  1.00 97.74           H  
ATOM   1401  CD1 ILE A  86     -10.323   1.805  -2.598  1.00 97.74           C  
ATOM   1402 HD11 ILE A  86     -10.815   0.868  -2.859  1.00 97.74           H  
ATOM   1403 HD12 ILE A  86      -9.297   1.779  -2.964  1.00 97.74           H  
ATOM   1404 HD13 ILE A  86     -10.317   1.901  -1.512  1.00 97.74           H  
ATOM   1405  N   THR A  87      -9.260   7.139  -3.706  1.00 98.20           N  
ATOM   1406  H   THR A  87      -8.623   6.429  -4.039  1.00 98.20           H  
ATOM   1407  CA  THR A  87      -8.696   8.410  -3.227  1.00 98.20           C  
ATOM   1408  HA  THR A  87      -9.107   8.602  -2.236  1.00 98.20           H  
ATOM   1409  C   THR A  87      -9.061   9.626  -4.073  1.00 98.20           C  
ATOM   1410  CB  THR A  87      -7.179   8.346  -3.063  1.00 98.20           C  
ATOM   1411  HB  THR A  87      -6.854   9.334  -2.736  1.00 98.20           H  
ATOM   1412  O   THR A  87      -9.006  10.744  -3.573  1.00 98.20           O  
ATOM   1413  CG2 THR A  87      -6.747   7.332  -2.012  1.00 98.20           C  
ATOM   1414 HG21 THR A  87      -7.072   6.330  -2.293  1.00 98.20           H  
ATOM   1415 HG22 THR A  87      -7.176   7.599  -1.046  1.00 98.20           H  
ATOM   1416 HG23 THR A  87      -5.660   7.347  -1.933  1.00 98.20           H  
ATOM   1417  OG1 THR A  87      -6.523   8.005  -4.266  1.00 98.20           O  
ATOM   1418  HG1 THR A  87      -6.714   7.080  -4.438  1.00 98.20           H  
ATOM   1419  N   SER A  88      -9.511   9.432  -5.315  1.00 96.23           N  
ATOM   1420  H   SER A  88      -9.428   8.508  -5.713  1.00 96.23           H  
ATOM   1421  CA  SER A  88     -10.029  10.522  -6.158  1.00 96.23           C  
ATOM   1422  HA  SER A  88      -9.359  11.377  -6.074  1.00 96.23           H  
ATOM   1423  C   SER A  88     -11.426  10.998  -5.748  1.00 96.23           C  
ATOM   1424  CB  SER A  88     -10.061  10.101  -7.627  1.00 96.23           C  
ATOM   1425  HB2 SER A  88     -10.737   9.256  -7.762  1.00 96.23           H  
ATOM   1426  HB3 SER A  88     -10.411  10.937  -8.233  1.00 96.23           H  
ATOM   1427  O   SER A  88     -11.877  12.050  -6.197  1.00 96.23           O  
ATOM   1428  OG  SER A  88      -8.764   9.749  -8.043  1.00 96.23           O  
ATOM   1429  HG  SER A  88      -8.565   8.881  -7.685  1.00 96.23           H  
ATOM   1430  N   ASN A  89     -12.143  10.240  -4.910  1.00 93.99           N  
ATOM   1431  H   ASN A  89     -11.712   9.411  -4.526  1.00 93.99           H  
ATOM   1432  CA  ASN A  89     -13.505  10.565  -4.488  1.00 93.99           C  
ATOM   1433  HA  ASN A  89     -13.905  11.321  -5.165  1.00 93.99           H  
ATOM   1434  C   ASN A  89     -13.538  11.191  -3.086  1.00 93.99           C  
ATOM   1435  CB  ASN A  89     -14.397   9.329  -4.647  1.00 93.99           C  
ATOM   1436  HB2 ASN A  89     -14.105   8.572  -3.919  1.00 93.99           H  
ATOM   1437  HB3 ASN A  89     -14.248   8.919  -5.645  1.00 93.99           H  
ATOM   1438  O   ASN A  89     -13.942  10.568  -2.098  1.00 93.99           O  
ATOM   1439  CG  ASN A  89     -15.873   9.653  -4.470  1.00 93.99           C  
ATOM   1440  ND2 ASN A  89     -16.737   8.765  -4.900  1.00 93.99           N  
ATOM   1441 HD21 ASN A  89     -17.677   9.124  -4.989  1.00 93.99           H  
ATOM   1442 HD22 ASN A  89     -16.384   8.002  -5.459  1.00 93.99           H  
ATOM   1443  OD1 ASN A  89     -16.301  10.683  -3.978  1.00 93.99           O  
ATOM   1444  N   GLY A  90     -13.143  12.460  -3.024  1.00 94.94           N  
ATOM   1445  H   GLY A  90     -12.742  12.861  -3.860  1.00 94.94           H  
ATOM   1446  CA  GLY A  90     -13.071  13.226  -1.784  1.00 94.94           C  
ATOM   1447  HA2 GLY A  90     -13.876  12.925  -1.113  1.00 94.94           H  
ATOM   1448  HA3 GLY A  90     -13.199  14.284  -2.015  1.00 94.94           H  
ATOM   1449  C   GLY A  90     -11.741  13.052  -1.057  1.00 94.94           C  
ATOM   1450  O   GLY A  90     -10.832  12.365  -1.518  1.00 94.94           O  
ATOM   1451  N   ARG A  91     -11.610  13.722   0.086  1.00 97.71           N  
ATOM   1452  H   ARG A  91     -12.420  14.165   0.495  1.00 97.71           H  
ATOM   1453  CA  ARG A  91     -10.344  13.769   0.820  1.00 97.71           C  
ATOM   1454  HA  ARG A  91      -9.528  13.808   0.099  1.00 97.71           H  
ATOM   1455  C   ARG A  91     -10.163  12.494   1.625  1.00 97.71           C  
ATOM   1456  CB  ARG A  91     -10.264  15.023   1.699  1.00 97.71           C  
ATOM   1457  HB2 ARG A  91      -9.297  15.040   2.202  1.00 97.71           H  
ATOM   1458  HB3 ARG A  91     -11.050  14.985   2.453  1.00 97.71           H  
ATOM   1459  O   ARG A  91     -11.086  12.055   2.305  1.00 97.71           O  
ATOM   1460  CG  ARG A  91     -10.412  16.292   0.841  1.00 97.71           C  
ATOM   1461  HG2 ARG A  91     -11.421  16.341   0.432  1.00 97.71           H  
ATOM   1462  HG3 ARG A  91      -9.707  16.247   0.011  1.00 97.71           H  
ATOM   1463  CD  ARG A  91     -10.147  17.578   1.620  1.00 97.71           C  
ATOM   1464  HD2 ARG A  91      -9.086  17.613   1.868  1.00 97.71           H  
ATOM   1465  HD3 ARG A  91     -10.355  18.425   0.967  1.00 97.71           H  
ATOM   1466  NE  ARG A  91     -10.994  17.682   2.826  1.00 97.71           N  
ATOM   1467  HE  ARG A  91     -11.962  17.413   2.730  1.00 97.71           H  
ATOM   1468  NH1 ARG A  91      -9.344  18.314   4.294  1.00 97.71           N  
ATOM   1469 HH11 ARG A  91      -9.050  18.461   5.249  1.00 97.71           H  
ATOM   1470 HH12 ARG A  91      -8.646  17.980   3.645  1.00 97.71           H  
ATOM   1471  NH2 ARG A  91     -11.468  18.121   4.995  1.00 97.71           N  
ATOM   1472 HH21 ARG A  91     -12.403  17.770   4.844  1.00 97.71           H  
ATOM   1473 HH22 ARG A  91     -11.167  18.296   5.943  1.00 97.71           H  
ATOM   1474  CZ  ARG A  91     -10.595  18.047   4.028  1.00 97.71           C  
ATOM   1475  N   HIS A  92      -8.970  11.927   1.548  1.00 98.58           N  
ATOM   1476  H   HIS A  92      -8.262  12.333   0.953  1.00 98.58           H  
ATOM   1477  CA  HIS A  92      -8.585  10.769   2.334  1.00 98.58           C  
ATOM   1478  HA  HIS A  92      -9.392  10.517   3.022  1.00 98.58           H  
ATOM   1479  C   HIS A  92      -7.370  11.109   3.186  1.00 98.58           C  
ATOM   1480  CB  HIS A  92      -8.353   9.558   1.422  1.00 98.58           C  
ATOM   1481  HB2 HIS A  92      -7.649   9.818   0.632  1.00 98.58           H  
ATOM   1482  HB3 HIS A  92      -7.911   8.754   2.012  1.00 98.58           H  
ATOM   1483  O   HIS A  92      -6.558  11.963   2.839  1.00 98.58           O  
ATOM   1484  CG  HIS A  92      -9.626   9.045   0.800  1.00 98.58           C  
ATOM   1485  CD2 HIS A  92     -10.296   7.907   1.157  1.00 98.58           C  
ATOM   1486  HD2 HIS A  92      -9.991   7.206   1.920  1.00 98.58           H  
ATOM   1487  ND1 HIS A  92     -10.356   9.646  -0.205  1.00 98.58           N  
ATOM   1488  HD1 HIS A  92     -10.129  10.494  -0.704  1.00 98.58           H  
ATOM   1489  CE1 HIS A  92     -11.436   8.884  -0.439  1.00 98.58           C  
ATOM   1490  HE1 HIS A  92     -12.180   9.087  -1.195  1.00 98.58           H  
ATOM   1491  NE2 HIS A  92     -11.449   7.815   0.373  1.00 98.58           N  
ATOM   1492  N   GLU A  93      -7.244  10.446   4.317  1.00 98.43           N  
ATOM   1493  H   GLU A  93      -7.973   9.795   4.571  1.00 98.43           H  
ATOM   1494  CA  GLU A  93      -6.015  10.386   5.089  1.00 98.43           C  
ATOM   1495  HA  GLU A  93      -5.319  11.143   4.727  1.00 98.43           H  
ATOM   1496  C   GLU A  93      -5.340   9.033   4.877  1.00 98.43           C  
ATOM   1497  CB  GLU A  93      -6.280  10.710   6.561  1.00 98.43           C  
ATOM   1498  HB2 GLU A  93      -5.341  10.627   7.109  1.00 98.43           H  
ATOM   1499  HB3 GLU A  93      -6.627  11.742   6.628  1.00 98.43           H  
ATOM   1500  O   GLU A  93      -5.988   8.033   4.559  1.00 98.43           O  
ATOM   1501  CG  GLU A  93      -7.322   9.786   7.200  1.00 98.43           C  
ATOM   1502  HG2 GLU A  93      -6.983   8.753   7.113  1.00 98.43           H  
ATOM   1503  HG3 GLU A  93      -8.266   9.881   6.663  1.00 98.43           H  
ATOM   1504  CD  GLU A  93      -7.582  10.114   8.668  1.00 98.43           C  
ATOM   1505  OE1 GLU A  93      -8.478   9.453   9.234  1.00 98.43           O  
ATOM   1506  OE2 GLU A  93      -6.911  11.004   9.232  1.00 98.43           O  
ATOM   1507  N   LEU A  94      -4.022   9.026   5.041  1.00 98.30           N  
ATOM   1508  H   LEU A  94      -3.591   9.885   5.354  1.00 98.30           H  
ATOM   1509  CA  LEU A  94      -3.166   7.852   4.959  1.00 98.30           C  
ATOM   1510  HA  LEU A  94      -3.728   7.002   4.572  1.00 98.30           H  
ATOM   1511  C   LEU A  94      -2.649   7.527   6.350  1.00 98.30           C  
ATOM   1512  CB  LEU A  94      -2.001   8.165   4.013  1.00 98.30           C  
ATOM   1513  HB2 LEU A  94      -1.514   9.071   4.373  1.00 98.30           H  
ATOM   1514  HB3 LEU A  94      -2.414   8.371   3.025  1.00 98.30           H  
ATOM   1515  O   LEU A  94      -2.154   8.413   7.044  1.00 98.30           O  
ATOM   1516  CG  LEU A  94      -0.936   7.070   3.864  1.00 98.30           C  
ATOM   1517  HG  LEU A  94      -0.592   6.728   4.841  1.00 98.30           H  
ATOM   1518  CD1 LEU A  94      -1.482   5.890   3.072  1.00 98.30           C  
ATOM   1519 HD11 LEU A  94      -1.974   6.241   2.165  1.00 98.30           H  
ATOM   1520 HD12 LEU A  94      -2.192   5.333   3.683  1.00 98.30           H  
ATOM   1521 HD13 LEU A  94      -0.656   5.240   2.786  1.00 98.30           H  
ATOM   1522  CD2 LEU A  94       0.268   7.625   3.112  1.00 98.30           C  
ATOM   1523 HD21 LEU A  94       1.036   6.855   3.033  1.00 98.30           H  
ATOM   1524 HD22 LEU A  94      -0.029   7.940   2.112  1.00 98.30           H  
ATOM   1525 HD23 LEU A  94       0.677   8.480   3.650  1.00 98.30           H  
ATOM   1526  N   ARG A  95      -2.672   6.249   6.712  1.00 97.23           N  
ATOM   1527  H   ARG A  95      -3.115   5.587   6.091  1.00 97.23           H  
ATOM   1528  CA  ARG A  95      -2.012   5.724   7.900  1.00 97.23           C  
ATOM   1529  HA  ARG A  95      -1.388   6.508   8.329  1.00 97.23           H  
ATOM   1530  C   ARG A  95      -1.093   4.571   7.519  1.00 97.23           C  
ATOM   1531  CB  ARG A  95      -3.076   5.366   8.942  1.00 97.23           C  
ATOM   1532  HB2 ARG A  95      -3.598   6.281   9.220  1.00 97.23           H  
ATOM   1533  HB3 ARG A  95      -3.798   4.675   8.507  1.00 97.23           H  
ATOM   1534  O   ARG A  95      -1.458   3.700   6.734  1.00 97.23           O  
ATOM   1535  CG  ARG A  95      -2.478   4.741  10.202  1.00 97.23           C  
ATOM   1536  HG2 ARG A  95      -2.028   3.778   9.960  1.00 97.23           H  
ATOM   1537  HG3 ARG A  95      -1.708   5.400  10.605  1.00 97.23           H  
ATOM   1538  CD  ARG A  95      -3.564   4.525  11.255  1.00 97.23           C  
ATOM   1539  HD2 ARG A  95      -4.050   5.473  11.485  1.00 97.23           H  
ATOM   1540  HD3 ARG A  95      -4.321   3.846  10.863  1.00 97.23           H  
ATOM   1541  NE  ARG A  95      -2.958   3.932  12.453  1.00 97.23           N  
ATOM   1542  HE  ARG A  95      -2.643   2.977  12.363  1.00 97.23           H  
ATOM   1543  NH1 ARG A  95      -2.803   5.819  13.760  1.00 97.23           N  
ATOM   1544 HH11 ARG A  95      -2.516   6.250  14.627  1.00 97.23           H  
ATOM   1545 HH12 ARG A  95      -3.420   6.306  13.125  1.00 97.23           H  
ATOM   1546  NH2 ARG A  95      -1.862   3.913  14.422  1.00 97.23           N  
ATOM   1547 HH21 ARG A  95      -1.425   4.391  15.197  1.00 97.23           H  
ATOM   1548 HH22 ARG A  95      -1.474   3.044  14.084  1.00 97.23           H  
ATOM   1549  CZ  ARG A  95      -2.555   4.558  13.539  1.00 97.23           C  
ATOM   1550  N   ILE A  96       0.101   4.586   8.089  1.00 93.67           N  
ATOM   1551  H   ILE A  96       0.310   5.357   8.707  1.00 93.67           H  
ATOM   1552  CA  ILE A  96       1.062   3.488   8.054  1.00 93.67           C  
ATOM   1553  HA  ILE A  96       0.713   2.693   7.394  1.00 93.67           H  
ATOM   1554  C   ILE A  96       1.142   2.944   9.473  1.00 93.67           C  
ATOM   1555  CB  ILE A  96       2.433   3.989   7.549  1.00 93.67           C  
ATOM   1556  HB  ILE A  96       2.750   4.821   8.179  1.00 93.67           H  
ATOM   1557  O   ILE A  96       1.396   3.726  10.385  1.00 93.67           O  
ATOM   1558  CG1 ILE A  96       2.340   4.484   6.089  1.00 93.67           C  
ATOM   1559 HG12 ILE A  96       2.187   3.621   5.441  1.00 93.67           H  
ATOM   1560 HG13 ILE A  96       1.489   5.157   5.977  1.00 93.67           H  
ATOM   1561  CG2 ILE A  96       3.478   2.867   7.665  1.00 93.67           C  
ATOM   1562 HG21 ILE A  96       3.151   1.992   7.104  1.00 93.67           H  
ATOM   1563 HG22 ILE A  96       3.615   2.585   8.709  1.00 93.67           H  
ATOM   1564 HG23 ILE A  96       4.447   3.206   7.299  1.00 93.67           H  
ATOM   1565  CD1 ILE A  96       3.580   5.233   5.589  1.00 93.67           C  
ATOM   1566 HD11 ILE A  96       3.383   5.618   4.588  1.00 93.67           H  
ATOM   1567 HD12 ILE A  96       4.439   4.564   5.534  1.00 93.67           H  
ATOM   1568 HD13 ILE A  96       3.808   6.065   6.255  1.00 93.67           H  
ATOM   1569  N   ASP A  97       0.938   1.643   9.643  1.00 92.01           N  
ATOM   1570  H   ASP A  97       0.724   1.084   8.830  1.00 92.01           H  
ATOM   1571  CA  ASP A  97       1.152   0.904  10.885  1.00 92.01           C  
ATOM   1572  HA  ASP A  97       1.491   1.583  11.668  1.00 92.01           H  
ATOM   1573  C   ASP A  97       2.234  -0.152  10.661  1.00 92.01           C  
ATOM   1574  CB  ASP A  97      -0.149   0.238  11.358  1.00 92.01           C  
ATOM   1575  HB2 ASP A  97       0.091  -0.482  12.139  1.00 92.01           H  
ATOM   1576  HB3 ASP A  97      -0.601  -0.305  10.528  1.00 92.01           H  
ATOM   1577  O   ASP A  97       2.199  -0.890   9.676  1.00 92.01           O  
ATOM   1578  CG  ASP A  97      -1.153   1.234  11.934  1.00 92.01           C  
ATOM   1579  OD1 ASP A  97      -0.790   2.030  12.825  1.00 92.01           O  
ATOM   1580  OD2 ASP A  97      -2.340   1.214  11.533  1.00 92.01           O  
ATOM   1581  N   ILE A  98       3.197  -0.227  11.575  1.00 87.79           N  
ATOM   1582  H   ILE A  98       3.162   0.408  12.360  1.00 87.79           H  
ATOM   1583  CA  ILE A  98       4.286  -1.201  11.548  1.00 87.79           C  
ATOM   1584  HA  ILE A  98       4.026  -2.010  10.865  1.00 87.79           H  
ATOM   1585  C   ILE A  98       4.465  -1.798  12.935  1.00 87.79           C  
ATOM   1586  CB  ILE A  98       5.604  -0.562  11.070  1.00 87.79           C  
ATOM   1587  HB  ILE A  98       5.846   0.278  11.721  1.00 87.79           H  
ATOM   1588  O   ILE A  98       4.433  -1.078  13.930  1.00 87.79           O  
ATOM   1589  CG1 ILE A  98       5.469  -0.038   9.633  1.00 87.79           C  
ATOM   1590 HG12 ILE A  98       4.585   0.595   9.555  1.00 87.79           H  
ATOM   1591 HG13 ILE A  98       5.353  -0.886   8.958  1.00 87.79           H  
ATOM   1592  CG2 ILE A  98       6.732  -1.599  11.152  1.00 87.79           C  
ATOM   1593 HG21 ILE A  98       7.108  -1.666  12.173  1.00 87.79           H  
ATOM   1594 HG22 ILE A  98       7.555  -1.346  10.484  1.00 87.79           H  
ATOM   1595 HG23 ILE A  98       6.358  -2.576  10.847  1.00 87.79           H  
ATOM   1596  CD1 ILE A  98       6.653   0.810   9.187  1.00 87.79           C  
ATOM   1597 HD11 ILE A  98       7.472   0.181   8.840  1.00 87.79           H  
ATOM   1598 HD12 ILE A  98       6.990   1.447  10.005  1.00 87.79           H  
ATOM   1599 HD13 ILE A  98       6.298   1.434   8.367  1.00 87.79           H  
ATOM   1600  N   VAL A  99       4.738  -3.096  12.994  1.00 86.69           N  
ATOM   1601  H   VAL A  99       4.741  -3.622  12.132  1.00 86.69           H  
ATOM   1602  CA  VAL A  99       5.227  -3.757  14.203  1.00 86.69           C  
ATOM   1603  HA  VAL A  99       5.310  -3.020  15.002  1.00 86.69           H  
ATOM   1604  C   VAL A  99       6.625  -4.303  13.931  1.00 86.69           C  
ATOM   1605  CB  VAL A  99       4.242  -4.827  14.696  1.00 86.69           C  
ATOM   1606  HB  VAL A  99       4.165  -5.622  13.955  1.00 86.69           H  
ATOM   1607  O   VAL A  99       6.830  -5.074  12.992  1.00 86.69           O  
ATOM   1608  CG1 VAL A  99       4.708  -5.421  16.029  1.00 86.69           C  
ATOM   1609 HG11 VAL A  99       4.012  -6.197  16.350  1.00 86.69           H  
ATOM   1610 HG12 VAL A  99       4.760  -4.645  16.792  1.00 86.69           H  
ATOM   1611 HG13 VAL A  99       5.691  -5.880  15.917  1.00 86.69           H  
ATOM   1612  CG2 VAL A  99       2.844  -4.233  14.929  1.00 86.69           C  
ATOM   1613 HG21 VAL A  99       2.427  -3.862  13.993  1.00 86.69           H  
ATOM   1614 HG22 VAL A  99       2.899  -3.413  15.644  1.00 86.69           H  
ATOM   1615 HG23 VAL A  99       2.175  -5.004  15.313  1.00 86.69           H  
ATOM   1616  N   LEU A 100       7.592  -3.863  14.737  1.00 80.51           N  
ATOM   1617  H   LEU A 100       7.332  -3.237  15.485  1.00 80.51           H  
ATOM   1618  CA  LEU A 100       8.982  -4.316  14.687  1.00 80.51           C  
ATOM   1619  HA  LEU A 100       9.056  -5.180  14.026  1.00 80.51           H  
ATOM   1620  C   LEU A 100       9.420  -4.747  16.084  1.00 80.51           C  
ATOM   1621  CB  LEU A 100       9.883  -3.185  14.145  1.00 80.51           C  
ATOM   1622  HB2 LEU A 100       9.601  -2.959  13.117  1.00 80.51           H  
ATOM   1623  HB3 LEU A 100       9.701  -2.293  14.743  1.00 80.51           H  
ATOM   1624  O   LEU A 100       9.442  -3.921  16.997  1.00 80.51           O  
ATOM   1625  CG  LEU A 100      11.390  -3.513  14.206  1.00 80.51           C  
ATOM   1626  HG  LEU A 100      11.660  -3.802  15.222  1.00 80.51           H  
ATOM   1627  CD1 LEU A 100      11.811  -4.636  13.257  1.00 80.51           C  
ATOM   1628 HD11 LEU A 100      11.191  -5.520  13.408  1.00 80.51           H  
ATOM   1629 HD12 LEU A 100      11.730  -4.313  12.219  1.00 80.51           H  
ATOM   1630 HD13 LEU A 100      12.844  -4.919  13.459  1.00 80.51           H  
ATOM   1631  CD2 LEU A 100      12.226  -2.281  13.864  1.00 80.51           C  
ATOM   1632 HD21 LEU A 100      12.028  -1.987  12.833  1.00 80.51           H  
ATOM   1633 HD22 LEU A 100      11.960  -1.463  14.533  1.00 80.51           H  
ATOM   1634 HD23 LEU A 100      13.284  -2.515  13.980  1.00 80.51           H  
ATOM   1635  N   ASN A 101       9.841  -6.002  16.231  1.00 82.48           N  
ATOM   1636  H   ASN A 101       9.607  -6.659  15.501  1.00 82.48           H  
ATOM   1637  CA  ASN A 101      10.226  -6.584  17.518  1.00 82.48           C  
ATOM   1638  HA  ASN A 101      10.316  -7.660  17.368  1.00 82.48           H  
ATOM   1639  C   ASN A 101       9.125  -6.387  18.577  1.00 82.48           C  
ATOM   1640  CB  ASN A 101      11.598  -6.044  17.971  1.00 82.48           C  
ATOM   1641  HB2 ASN A 101      11.880  -6.540  18.900  1.00 82.48           H  
ATOM   1642  HB3 ASN A 101      11.504  -4.978  18.183  1.00 82.48           H  
ATOM   1643  O   ASN A 101       9.407  -5.970  19.701  1.00 82.48           O  
ATOM   1644  CG  ASN A 101      12.717  -6.267  16.979  1.00 82.48           C  
ATOM   1645  ND2 ASN A 101      13.617  -5.320  16.855  1.00 82.48           N  
ATOM   1646 HD21 ASN A 101      14.342  -5.508  16.177  1.00 82.48           H  
ATOM   1647 HD22 ASN A 101      13.508  -4.464  17.379  1.00 82.48           H  
ATOM   1648  OD1 ASN A 101      12.846  -7.284  16.327  1.00 82.48           O  
ATOM   1649  N   ASN A 102       7.869  -6.633  18.199  1.00 83.28           N  
ATOM   1650  H   ASN A 102       7.736  -7.017  17.274  1.00 83.28           H  
ATOM   1651  CA  ASN A 102       6.663  -6.424  19.008  1.00 83.28           C  
ATOM   1652  HA  ASN A 102       5.821  -6.695  18.371  1.00 83.28           H  
ATOM   1653  C   ASN A 102       6.392  -4.969  19.438  1.00 83.28           C  
ATOM   1654  CB  ASN A 102       6.650  -7.403  20.195  1.00 83.28           C  
ATOM   1655  HB2 ASN A 102       7.467  -7.171  20.878  1.00 83.28           H  
ATOM   1656  HB3 ASN A 102       5.713  -7.292  20.742  1.00 83.28           H  
ATOM   1657  O   ASN A 102       5.508  -4.732  20.261  1.00 83.28           O  
ATOM   1658  CG  ASN A 102       6.735  -8.843  19.744  1.00 83.28           C  
ATOM   1659  ND2 ASN A 102       7.692  -9.596  20.231  1.00 83.28           N  
ATOM   1660 HD21 ASN A 102       7.735 -10.529  19.846  1.00 83.28           H  
ATOM   1661 HD22 ASN A 102       8.393  -9.197  20.838  1.00 83.28           H  
ATOM   1662  OD1 ASN A 102       5.939  -9.313  18.957  1.00 83.28           O  
ATOM   1663  N   LEU A 103       7.112  -3.980  18.897  1.00 83.80           N  
ATOM   1664  H   LEU A 103       7.850  -4.213  18.248  1.00 83.80           H  
ATOM   1665  CA  LEU A 103       6.865  -2.566  19.177  1.00 83.80           C  
ATOM   1666  HA  LEU A 103       6.294  -2.497  20.103  1.00 83.80           H  
ATOM   1667  C   LEU A 103       6.042  -1.925  18.049  1.00 83.80           C  
ATOM   1668  CB  LEU A 103       8.188  -1.824  19.417  1.00 83.80           C  
ATOM   1669  HB2 LEU A 103       7.982  -0.756  19.487  1.00 83.80           H  
ATOM   1670  HB3 LEU A 103       8.837  -1.978  18.554  1.00 83.80           H  
ATOM   1671  O   LEU A 103       6.451  -2.011  16.886  1.00 83.80           O  
ATOM   1672  CG  LEU A 103       8.931  -2.269  20.689  1.00 83.80           C  
ATOM   1673  HG  LEU A 103       9.106  -3.344  20.663  1.00 83.80           H  
ATOM   1674  CD1 LEU A 103      10.288  -1.566  20.751  1.00 83.80           C  
ATOM   1675 HD11 LEU A 103      10.866  -1.826  19.864  1.00 83.80           H  
ATOM   1676 HD12 LEU A 103      10.150  -0.485  20.788  1.00 83.80           H  
ATOM   1677 HD13 LEU A 103      10.832  -1.899  21.634  1.00 83.80           H  
ATOM   1678  CD2 LEU A 103       8.159  -1.917  21.966  1.00 83.80           C  
ATOM   1679 HD21 LEU A 103       7.902  -0.858  21.973  1.00 83.80           H  
ATOM   1680 HD22 LEU A 103       8.769  -2.151  22.838  1.00 83.80           H  
ATOM   1681 HD23 LEU A 103       7.251  -2.517  22.026  1.00 83.80           H  
ATOM   1682  N   PRO A 104       4.904  -1.274  18.366  1.00 88.86           N  
ATOM   1683  CA  PRO A 104       4.050  -0.644  17.371  1.00 88.86           C  
ATOM   1684  HA  PRO A 104       4.026  -1.253  16.468  1.00 88.86           H  
ATOM   1685  C   PRO A 104       4.529   0.766  17.011  1.00 88.86           C  
ATOM   1686  CB  PRO A 104       2.650  -0.635  17.986  1.00 88.86           C  
ATOM   1687  HB2 PRO A 104       2.033   0.176  17.600  1.00 88.86           H  
ATOM   1688  HB3 PRO A 104       2.170  -1.597  17.807  1.00 88.86           H  
ATOM   1689  O   PRO A 104       4.782   1.624  17.864  1.00 88.86           O  
ATOM   1690  CG  PRO A 104       2.937  -0.476  19.478  1.00 88.86           C  
ATOM   1691  HG2 PRO A 104       2.135  -0.892  20.089  1.00 88.86           H  
ATOM   1692  HG3 PRO A 104       3.090   0.576  19.717  1.00 88.86           H  
ATOM   1693  CD  PRO A 104       4.246  -1.244  19.669  1.00 88.86           C  
ATOM   1694  HD2 PRO A 104       4.868  -0.746  20.412  1.00 88.86           H  
ATOM   1695  HD3 PRO A 104       4.024  -2.263  19.985  1.00 88.86           H  
ATOM   1696  N   TYR A 105       4.558   1.032  15.715  1.00 88.21           N  
ATOM   1697  H   TYR A 105       4.336   0.280  15.079  1.00 88.21           H  
ATOM   1698  CA  TYR A 105       4.913   2.303  15.111  1.00 88.21           C  
ATOM   1699  HA  TYR A 105       5.001   3.059  15.890  1.00 88.21           H  
ATOM   1700  C   TYR A 105       3.832   2.728  14.125  1.00 88.21           C  
ATOM   1701  CB  TYR A 105       6.266   2.174  14.419  1.00 88.21           C  
ATOM   1702  HB2 TYR A 105       6.470   3.094  13.871  1.00 88.21           H  
ATOM   1703  HB3 TYR A 105       6.222   1.364  13.692  1.00 88.21           H  
ATOM   1704  O   TYR A 105       3.231   1.892  13.457  1.00 88.21           O  
ATOM   1705  CG  TYR A 105       7.419   1.938  15.362  1.00 88.21           C  
ATOM   1706  CD1 TYR A 105       8.047   3.021  16.010  1.00 88.21           C  
ATOM   1707  HD1 TYR A 105       7.702   4.030  15.835  1.00 88.21           H  
ATOM   1708  CD2 TYR A 105       7.851   0.621  15.598  1.00 88.21           C  
ATOM   1709  HD2 TYR A 105       7.348  -0.208  15.122  1.00 88.21           H  
ATOM   1710  CE1 TYR A 105       9.115   2.782  16.895  1.00 88.21           C  
ATOM   1711  HE1 TYR A 105       9.596   3.610  17.395  1.00 88.21           H  
ATOM   1712  CE2 TYR A 105       8.918   0.379  16.479  1.00 88.21           C  
ATOM   1713  HE2 TYR A 105       9.242  -0.633  16.673  1.00 88.21           H  
ATOM   1714  OH  TYR A 105      10.581   1.220  17.980  1.00 88.21           O  
ATOM   1715  HH  TYR A 105      10.898   2.032  18.382  1.00 88.21           H  
ATOM   1716  CZ  TYR A 105       9.550   1.457  17.129  1.00 88.21           C  
ATOM   1717  N   HIS A 106       3.589   4.030  14.020  1.00 92.19           N  
ATOM   1718  H   HIS A 106       4.096   4.676  14.608  1.00 92.19           H  
ATOM   1719  CA  HIS A 106       2.664   4.572  13.045  1.00 92.19           C  
ATOM   1720  HA  HIS A 106       2.732   3.916  12.177  1.00 92.19           H  
ATOM   1721  C   HIS A 106       3.025   5.980  12.572  1.00 92.19           C  
ATOM   1722  CB  HIS A 106       1.232   4.522  13.592  1.00 92.19           C  
ATOM   1723  HB2 HIS A 106       1.032   3.520  13.970  1.00 92.19           H  
ATOM   1724  HB3 HIS A 106       0.538   4.699  12.770  1.00 92.19           H  
ATOM   1725  O   HIS A 106       3.704   6.745  13.266  1.00 92.19           O  
ATOM   1726  CG  HIS A 106       0.949   5.520  14.686  1.00 92.19           C  
ATOM   1727  CD2 HIS A 106       0.229   6.675  14.565  1.00 92.19           C  
ATOM   1728  HD2 HIS A 106      -0.220   7.045  13.655  1.00 92.19           H  
ATOM   1729  ND1 HIS A 106       1.346   5.424  15.998  1.00 92.19           N  
ATOM   1730  HD1 HIS A 106       1.965   4.719  16.373  1.00 92.19           H  
ATOM   1731  CE1 HIS A 106       0.862   6.488  16.659  1.00 92.19           C  
ATOM   1732  HE1 HIS A 106       1.019   6.694  17.708  1.00 92.19           H  
ATOM   1733  NE2 HIS A 106       0.156   7.270  15.827  1.00 92.19           N  
ATOM   1734  N   ALA A 107       2.508   6.324  11.396  1.00 92.43           N  
ATOM   1735  H   ALA A 107       1.994   5.610  10.900  1.00 92.43           H  
ATOM   1736  CA  ALA A 107       2.514   7.663  10.818  1.00 92.43           C  
ATOM   1737  HA  ALA A 107       2.642   8.403  11.608  1.00 92.43           H  
ATOM   1738  C   ALA A 107       1.181   7.938  10.115  1.00 92.43           C  
ATOM   1739  CB  ALA A 107       3.675   7.791   9.827  1.00 92.43           C  
ATOM   1740  HB1 ALA A 107       3.643   8.774   9.359  1.00 92.43           H  
ATOM   1741  HB2 ALA A 107       3.595   7.020   9.061  1.00 92.43           H  
ATOM   1742  HB3 ALA A 107       4.626   7.684  10.349  1.00 92.43           H  
ATOM   1743  O   ALA A 107       0.653   7.061   9.431  1.00 92.43           O  
ATOM   1744  N   VAL A 108       0.664   9.157  10.253  1.00 96.85           N  
ATOM   1745  H   VAL A 108       1.142   9.810  10.858  1.00 96.85           H  
ATOM   1746  CA  VAL A 108      -0.587   9.619   9.641  1.00 96.85           C  
ATOM   1747  HA  VAL A 108      -0.961   8.830   8.988  1.00 96.85           H  
ATOM   1748  C   VAL A 108      -0.322  10.859   8.795  1.00 96.85           C  
ATOM   1749  CB  VAL A 108      -1.677   9.896  10.694  1.00 96.85           C  
ATOM   1750  HB  VAL A 108      -1.340  10.705  11.342  1.00 96.85           H  
ATOM   1751  O   VAL A 108       0.379  11.775   9.230  1.00 96.85           O  
ATOM   1752  CG1 VAL A 108      -3.005  10.312  10.048  1.00 96.85           C  
ATOM   1753 HG11 VAL A 108      -3.771  10.445  10.812  1.00 96.85           H  
ATOM   1754 HG12 VAL A 108      -2.903  11.259   9.518  1.00 96.85           H  
ATOM   1755 HG13 VAL A 108      -3.344   9.546   9.350  1.00 96.85           H  
ATOM   1756  CG2 VAL A 108      -1.951   8.659  11.559  1.00 96.85           C  
ATOM   1757 HG21 VAL A 108      -2.244   7.823  10.924  1.00 96.85           H  
ATOM   1758 HG22 VAL A 108      -2.753   8.875  12.265  1.00 96.85           H  
ATOM   1759 HG23 VAL A 108      -1.056   8.399  12.123  1.00 96.85           H  
ATOM   1760  N   TYR A 109      -0.914  10.908   7.604  1.00 98.01           N  
ATOM   1761  H   TYR A 109      -1.502  10.129   7.342  1.00 98.01           H  
ATOM   1762  CA  TYR A 109      -0.790  12.003   6.644  1.00 98.01           C  
ATOM   1763  HA  TYR A 109      -0.307  12.846   7.139  1.00 98.01           H  
ATOM   1764  C   TYR A 109      -2.169  12.451   6.161  1.00 98.01           C  
ATOM   1765  CB  TYR A 109       0.081  11.588   5.450  1.00 98.01           C  
ATOM   1766  HB2 TYR A 109      -0.447  10.835   4.864  1.00 98.01           H  
ATOM   1767  HB3 TYR A 109       0.208  12.455   4.803  1.00 98.01           H  
ATOM   1768  O   TYR A 109      -3.046  11.622   5.922  1.00 98.01           O  
ATOM   1769  CG  TYR A 109       1.447  11.043   5.813  1.00 98.01           C  
ATOM   1770  CD1 TYR A 109       2.567  11.886   5.753  1.00 98.01           C  
ATOM   1771  HD1 TYR A 109       2.456  12.914   5.439  1.00 98.01           H  
ATOM   1772  CD2 TYR A 109       1.598   9.702   6.220  1.00 98.01           C  
ATOM   1773  HD2 TYR A 109       0.737   9.052   6.265  1.00 98.01           H  
ATOM   1774  CE1 TYR A 109       3.835  11.395   6.101  1.00 98.01           C  
ATOM   1775  HE1 TYR A 109       4.696  12.045   6.046  1.00 98.01           H  
ATOM   1776  CE2 TYR A 109       2.865   9.213   6.591  1.00 98.01           C  
ATOM   1777  HE2 TYR A 109       2.966   8.188   6.915  1.00 98.01           H  
ATOM   1778  OH  TYR A 109       5.213   9.600   6.914  1.00 98.01           O  
ATOM   1779  HH  TYR A 109       5.151   8.706   7.258  1.00 98.01           H  
ATOM   1780  CZ  TYR A 109       3.990  10.064   6.538  1.00 98.01           C  
ATOM   1781  N   SER A 110      -2.363  13.758   5.984  1.00 98.27           N  
ATOM   1782  H   SER A 110      -1.590  14.387   6.149  1.00 98.27           H  
ATOM   1783  CA  SER A 110      -3.636  14.318   5.513  1.00 98.27           C  
ATOM   1784  HA  SER A 110      -4.436  13.630   5.786  1.00 98.27           H  
ATOM   1785  C   SER A 110      -3.678  14.490   3.996  1.00 98.27           C  
ATOM   1786  CB  SER A 110      -3.944  15.651   6.203  1.00 98.27           C  
ATOM   1787  HB2 SER A 110      -3.865  15.528   7.283  1.00 98.27           H  
ATOM   1788  HB3 SER A 110      -4.970  15.938   5.969  1.00 98.27           H  
ATOM   1789  O   SER A 110      -2.649  14.754   3.371  1.00 98.27           O  
ATOM   1790  OG  SER A 110      -3.074  16.684   5.775  1.00 98.27           O  
ATOM   1791  HG  SER A 110      -3.237  16.798   4.836  1.00 98.27           H  
ATOM   1792  N   ASP A 111      -4.891  14.476   3.440  1.00 98.07           N  
ATOM   1793  H   ASP A 111      -5.676  14.192   4.009  1.00 98.07           H  
ATOM   1794  CA  ASP A 111      -5.191  14.742   2.025  1.00 98.07           C  
ATOM   1795  HA  ASP A 111      -6.233  14.461   1.871  1.00 98.07           H  
ATOM   1796  C   ASP A 111      -4.377  13.842   1.066  1.00 98.07           C  
ATOM   1797  CB  ASP A 111      -5.097  16.251   1.710  1.00 98.07           C  
ATOM   1798  HB2 ASP A 111      -4.045  16.534   1.735  1.00 98.07           H  
ATOM   1799  HB3 ASP A 111      -5.458  16.415   0.695  1.00 98.07           H  
ATOM   1800  O   ASP A 111      -3.794  14.313   0.091  1.00 98.07           O  
ATOM   1801  CG  ASP A 111      -5.888  17.184   2.650  1.00 98.07           C  
ATOM   1802  OD1 ASP A 111      -7.099  16.958   2.892  1.00 98.07           O  
ATOM   1803  OD2 ASP A 111      -5.299  18.183   3.135  1.00 98.07           O  
ATOM   1804  N   PHE A 112      -4.302  12.547   1.383  1.00 98.52           N  
ATOM   1805  H   PHE A 112      -4.885  12.236   2.146  1.00 98.52           H  
ATOM   1806  CA  PHE A 112      -3.663  11.509   0.579  1.00 98.52           C  
ATOM   1807  HA  PHE A 112      -2.690  11.877   0.255  1.00 98.52           H  
ATOM   1808  C   PHE A 112      -4.484  11.165  -0.661  1.00 98.52           C  
ATOM   1809  CB  PHE A 112      -3.443  10.253   1.430  1.00 98.52           C  
ATOM   1810  HB2 PHE A 112      -2.636  10.462   2.133  1.00 98.52           H  
ATOM   1811  HB3 PHE A 112      -4.344  10.065   2.013  1.00 98.52           H  
ATOM   1812  O   PHE A 112      -5.685  10.903  -0.576  1.00 98.52           O  
ATOM   1813  CG  PHE A 112      -3.108   8.987   0.646  1.00 98.52           C  
ATOM   1814  CD1 PHE A 112      -4.043   7.933   0.574  1.00 98.52           C  
ATOM   1815  HD1 PHE A 112      -5.004   8.033   1.058  1.00 98.52           H  
ATOM   1816  CD2 PHE A 112      -1.863   8.848   0.003  1.00 98.52           C  
ATOM   1817  HD2 PHE A 112      -1.144   9.653   0.033  1.00 98.52           H  
ATOM   1818  CE1 PHE A 112      -3.736   6.751  -0.125  1.00 98.52           C  
ATOM   1819  HE1 PHE A 112      -4.457   5.949  -0.178  1.00 98.52           H  
ATOM   1820  CE2 PHE A 112      -1.562   7.663  -0.696  1.00 98.52           C  
ATOM   1821  HE2 PHE A 112      -0.615   7.546  -1.201  1.00 98.52           H  
ATOM   1822  CZ  PHE A 112      -2.493   6.617  -0.763  1.00 98.52           C  
ATOM   1823  HZ  PHE A 112      -2.257   5.713  -1.304  1.00 98.52           H  
ATOM   1824  N   PHE A 113      -3.803  11.090  -1.799  1.00 98.70           N  
ATOM   1825  H   PHE A 113      -2.825  11.340  -1.796  1.00 98.70           H  
ATOM   1826  CA  PHE A 113      -4.317  10.488  -3.017  1.00 98.70           C  
ATOM   1827  HA  PHE A 113      -4.872   9.593  -2.735  1.00 98.70           H  
ATOM   1828  C   PHE A 113      -3.178  10.025  -3.915  1.00 98.70           C  
ATOM   1829  CB  PHE A 113      -5.249  11.466  -3.755  1.00 98.70           C  
ATOM   1830  HB2 PHE A 113      -6.041  11.789  -3.080  1.00 98.70           H  
ATOM   1831  HB3 PHE A 113      -5.738  10.931  -4.569  1.00 98.70           H  
ATOM   1832  O   PHE A 113      -2.022  10.421  -3.748  1.00 98.70           O  
ATOM   1833  CG  PHE A 113      -4.562  12.695  -4.322  1.00 98.70           C  
ATOM   1834  CD1 PHE A 113      -4.254  13.784  -3.484  1.00 98.70           C  
ATOM   1835  HD1 PHE A 113      -4.500  13.743  -2.433  1.00 98.70           H  
ATOM   1836  CD2 PHE A 113      -4.231  12.753  -5.690  1.00 98.70           C  
ATOM   1837  HD2 PHE A 113      -4.465  11.922  -6.340  1.00 98.70           H  
ATOM   1838  CE1 PHE A 113      -3.626  14.926  -4.010  1.00 98.70           C  
ATOM   1839  HE1 PHE A 113      -3.389  15.756  -3.360  1.00 98.70           H  
ATOM   1840  CE2 PHE A 113      -3.597  13.893  -6.215  1.00 98.70           C  
ATOM   1841  HE2 PHE A 113      -3.336  13.937  -7.262  1.00 98.70           H  
ATOM   1842  CZ  PHE A 113      -3.298  14.981  -5.376  1.00 98.70           C  
ATOM   1843  HZ  PHE A 113      -2.802  15.850  -5.783  1.00 98.70           H  
ATOM   1844  N   ILE A 114      -3.519   9.198  -4.899  1.00 98.79           N  
ATOM   1845  H   ILE A 114      -4.486   8.919  -4.989  1.00 98.79           H  
ATOM   1846  CA  ILE A 114      -2.619   8.927  -6.015  1.00 98.79           C  
ATOM   1847  HA  ILE A 114      -1.745   9.568  -5.897  1.00 98.79           H  
ATOM   1848  C   ILE A 114      -3.270   9.353  -7.322  1.00 98.79           C  
ATOM   1849  CB  ILE A 114      -2.090   7.483  -6.019  1.00 98.79           C  
ATOM   1850  HB  ILE A 114      -1.307   7.427  -6.776  1.00 98.79           H  
ATOM   1851  O   ILE A 114      -4.486   9.235  -7.491  1.00 98.79           O  
ATOM   1852  CG1 ILE A 114      -3.183   6.468  -6.395  1.00 98.79           C  
ATOM   1853 HG12 ILE A 114      -4.000   6.518  -5.675  1.00 98.79           H  
ATOM   1854 HG13 ILE A 114      -3.576   6.723  -7.379  1.00 98.79           H  
ATOM   1855  CG2 ILE A 114      -1.452   7.164  -4.655  1.00 98.79           C  
ATOM   1856 HG21 ILE A 114      -0.763   7.959  -4.372  1.00 98.79           H  
ATOM   1857 HG22 ILE A 114      -2.218   7.069  -3.886  1.00 98.79           H  
ATOM   1858 HG23 ILE A 114      -0.889   6.232  -4.714  1.00 98.79           H  
ATOM   1859  CD1 ILE A 114      -2.657   5.037  -6.477  1.00 98.79           C  
ATOM   1860 HD11 ILE A 114      -1.797   4.991  -7.145  1.00 98.79           H  
ATOM   1861 HD12 ILE A 114      -3.445   4.398  -6.874  1.00 98.79           H  
ATOM   1862 HD13 ILE A 114      -2.366   4.671  -5.492  1.00 98.79           H  
ATOM   1863  N   GLU A 115      -2.467   9.872  -8.243  1.00 98.78           N  
ATOM   1864  H   GLU A 115      -1.487   9.977  -8.024  1.00 98.78           H  
ATOM   1865  CA  GLU A 115      -2.950  10.256  -9.571  1.00 98.78           C  
ATOM   1866  HA  GLU A 115      -3.879  10.812  -9.452  1.00 98.78           H  
ATOM   1867  C   GLU A 115      -3.294   9.020 -10.417  1.00 98.78           C  
ATOM   1868  CB  GLU A 115      -1.942  11.192 -10.256  1.00 98.78           C  
ATOM   1869  HB2 GLU A 115      -0.957  10.724 -10.262  1.00 98.78           H  
ATOM   1870  HB3 GLU A 115      -2.262  11.365 -11.284  1.00 98.78           H  
ATOM   1871  O   GLU A 115      -3.110   7.877  -9.998  1.00 98.78           O  
ATOM   1872  CG  GLU A 115      -1.891  12.554  -9.544  1.00 98.78           C  
ATOM   1873  HG2 GLU A 115      -2.865  13.033  -9.648  1.00 98.78           H  
ATOM   1874  HG3 GLU A 115      -1.717  12.387  -8.481  1.00 98.78           H  
ATOM   1875  CD  GLU A 115      -0.805  13.502 -10.072  1.00 98.78           C  
ATOM   1876  OE1 GLU A 115      -0.470  14.451  -9.329  1.00 98.78           O  
ATOM   1877  OE2 GLU A 115      -0.247  13.257 -11.161  1.00 98.78           O  
ATOM   1878  N   ASN A 116      -3.842   9.242 -11.607  1.00 98.62           N  
ATOM   1879  H   ASN A 116      -3.898  10.191 -11.946  1.00 98.62           H  
ATOM   1880  CA  ASN A 116      -4.190   8.162 -12.524  1.00 98.62           C  
ATOM   1881  HA  ASN A 116      -4.658   7.363 -11.947  1.00 98.62           H  
ATOM   1882  C   ASN A 116      -2.941   7.558 -13.202  1.00 98.62           C  
ATOM   1883  CB  ASN A 116      -5.237   8.690 -13.526  1.00 98.62           C  
ATOM   1884  HB2 ASN A 116      -6.063   9.147 -12.981  1.00 98.62           H  
ATOM   1885  HB3 ASN A 116      -5.642   7.856 -14.098  1.00 98.62           H  
ATOM   1886  O   ASN A 116      -1.808   8.028 -13.050  1.00 98.62           O  
ATOM   1887  CG  ASN A 116      -4.699   9.724 -14.492  1.00 98.62           C  
ATOM   1888  ND2 ASN A 116      -5.525  10.238 -15.366  1.00 98.62           N  
ATOM   1889 HD21 ASN A 116      -6.495   9.956 -15.379  1.00 98.62           H  
ATOM   1890 HD22 ASN A 116      -5.107  10.800 -16.093  1.00 98.62           H  
ATOM   1891  OD1 ASN A 116      -3.536  10.083 -14.489  1.00 98.62           O  
ATOM   1892  N   GLU A 117      -3.155   6.527 -14.020  1.00 98.76           N  
ATOM   1893  H   GLU A 117      -4.080   6.123 -14.062  1.00 98.76           H  
ATOM   1894  CA  GLU A 117      -2.074   5.845 -14.736  1.00 98.76           C  
ATOM   1895  HA  GLU A 117      -1.371   5.456 -14.000  1.00 98.76           H  
ATOM   1896  C   GLU A 117      -1.292   6.761 -15.694  1.00 98.76           C  
ATOM   1897  CB  GLU A 117      -2.663   4.665 -15.520  1.00 98.76           C  
ATOM   1898  HB2 GLU A 117      -3.269   5.041 -16.344  1.00 98.76           H  
ATOM   1899  HB3 GLU A 117      -3.306   4.084 -14.859  1.00 98.76           H  
ATOM   1900  O   GLU A 117      -0.079   6.594 -15.840  1.00 98.76           O  
ATOM   1901  CG  GLU A 117      -1.546   3.765 -16.066  1.00 98.76           C  
ATOM   1902  HG2 GLU A 117      -0.871   3.520 -15.246  1.00 98.76           H  
ATOM   1903  HG3 GLU A 117      -0.977   4.302 -16.824  1.00 98.76           H  
ATOM   1904  CD  GLU A 117      -2.052   2.462 -16.682  1.00 98.76           C  
ATOM   1905  OE1 GLU A 117      -1.244   1.506 -16.752  1.00 98.76           O  
ATOM   1906  OE2 GLU A 117      -3.227   2.383 -17.103  1.00 98.76           O  
ATOM   1907  N   SER A 118      -1.946   7.745 -16.330  1.00 98.52           N  
ATOM   1908  H   SER A 118      -2.922   7.900 -16.120  1.00 98.52           H  
ATOM   1909  CA  SER A 118      -1.277   8.656 -17.273  1.00 98.52           C  
ATOM   1910  HA  SER A 118      -0.728   8.046 -17.991  1.00 98.52           H  
ATOM   1911  C   SER A 118      -0.245   9.560 -16.596  1.00 98.52           C  
ATOM   1912  CB  SER A 118      -2.283   9.496 -18.071  1.00 98.52           C  
ATOM   1913  HB2 SER A 118      -3.009   8.831 -18.539  1.00 98.52           H  
ATOM   1914  HB3 SER A 118      -1.752  10.028 -18.860  1.00 98.52           H  
ATOM   1915  O   SER A 118       0.657  10.052 -17.266  1.00 98.52           O  
ATOM   1916  OG  SER A 118      -2.970  10.438 -17.269  1.00 98.52           O  
ATOM   1917  HG  SER A 118      -2.331  11.074 -16.937  1.00 98.52           H  
ATOM   1918  N   HIS A 119      -0.352   9.744 -15.278  1.00 98.59           N  
ATOM   1919  H   HIS A 119      -1.142   9.336 -14.800  1.00 98.59           H  
ATOM   1920  CA  HIS A 119       0.634  10.442 -14.453  1.00 98.59           C  
ATOM   1921  HA  HIS A 119       1.339  10.959 -15.104  1.00 98.59           H  
ATOM   1922  C   HIS A 119       1.472   9.480 -13.593  1.00 98.59           C  
ATOM   1923  CB  HIS A 119      -0.067  11.506 -13.612  1.00 98.59           C  
ATOM   1924  HB2 HIS A 119       0.697  12.024 -13.032  1.00 98.59           H  
ATOM   1925  HB3 HIS A 119      -0.754  11.016 -12.921  1.00 98.59           H  
ATOM   1926  O   HIS A 119       2.096   9.890 -12.614  1.00 98.59           O  
ATOM   1927  CG  HIS A 119      -0.818  12.537 -14.413  1.00 98.59           C  
ATOM   1928  CD2 HIS A 119      -0.359  13.765 -14.801  1.00 98.59           C  
ATOM   1929  HD2 HIS A 119       0.616  14.172 -14.580  1.00 98.59           H  
ATOM   1930  ND1 HIS A 119      -2.111  12.431 -14.864  1.00 98.59           N  
ATOM   1931  HD1 HIS A 119      -2.728  11.657 -14.668  1.00 98.59           H  
ATOM   1932  CE1 HIS A 119      -2.424  13.564 -15.513  1.00 98.59           C  
ATOM   1933  HE1 HIS A 119      -3.383  13.781 -15.958  1.00 98.59           H  
ATOM   1934  NE2 HIS A 119      -1.377  14.402 -15.520  1.00 98.59           N  
ATOM   1935  N   GLY A 120       1.480   8.187 -13.936  1.00 98.57           N  
ATOM   1936  H   GLY A 120       0.932   7.898 -14.733  1.00 98.57           H  
ATOM   1937  CA  GLY A 120       2.311   7.180 -13.280  1.00 98.57           C  
ATOM   1938  HA2 GLY A 120       2.258   6.258 -13.859  1.00 98.57           H  
ATOM   1939  HA3 GLY A 120       3.346   7.521 -13.267  1.00 98.57           H  
ATOM   1940  C   GLY A 120       1.886   6.864 -11.847  1.00 98.57           C  
ATOM   1941  O   GLY A 120       2.744   6.525 -11.035  1.00 98.57           O  
ATOM   1942  N   TYR A 121       0.596   6.994 -11.516  1.00 98.86           N  
ATOM   1943  H   TYR A 121      -0.059   7.302 -12.221  1.00 98.86           H  
ATOM   1944  CA  TYR A 121       0.074   6.776 -10.161  1.00 98.86           C  
ATOM   1945  HA  TYR A 121      -0.951   7.148 -10.160  1.00 98.86           H  
ATOM   1946  C   TYR A 121       0.805   7.594  -9.089  1.00 98.86           C  
ATOM   1947  CB  TYR A 121       0.005   5.276  -9.835  1.00 98.86           C  
ATOM   1948  HB2 TYR A 121       1.009   4.854  -9.865  1.00 98.86           H  
ATOM   1949  HB3 TYR A 121      -0.359   5.155  -8.815  1.00 98.86           H  
ATOM   1950  O   TYR A 121       1.120   7.087  -8.013  1.00 98.86           O  
ATOM   1951  CG  TYR A 121      -0.908   4.475 -10.738  1.00 98.86           C  
ATOM   1952  CD1 TYR A 121      -2.300   4.684 -10.694  1.00 98.86           C  
ATOM   1953  HD1 TYR A 121      -2.717   5.427 -10.031  1.00 98.86           H  
ATOM   1954  CD2 TYR A 121      -0.373   3.484 -11.581  1.00 98.86           C  
ATOM   1955  HD2 TYR A 121       0.694   3.317 -11.600  1.00 98.86           H  
ATOM   1956  CE1 TYR A 121      -3.158   3.913 -11.501  1.00 98.86           C  
ATOM   1957  HE1 TYR A 121      -4.226   4.070 -11.471  1.00 98.86           H  
ATOM   1958  CE2 TYR A 121      -1.227   2.707 -12.385  1.00 98.86           C  
ATOM   1959  HE2 TYR A 121      -0.831   1.944 -13.038  1.00 98.86           H  
ATOM   1960  OH  TYR A 121      -3.441   2.174 -13.131  1.00 98.86           O  
ATOM   1961  HH  TYR A 121      -4.361   2.442 -13.070  1.00 98.86           H  
ATOM   1962  CZ  TYR A 121      -2.622   2.922 -12.348  1.00 98.86           C  
ATOM   1963  N   ARG A 122       1.129   8.854  -9.401  1.00 98.75           N  
ATOM   1964  H   ARG A 122       0.858   9.196 -10.312  1.00 98.75           H  
ATOM   1965  CA  ARG A 122       1.938   9.733  -8.550  1.00 98.75           C  
ATOM   1966  HA  ARG A 122       2.937   9.303  -8.484  1.00 98.75           H  
ATOM   1967  C   ARG A 122       1.381   9.852  -7.132  1.00 98.75           C  
ATOM   1968  CB  ARG A 122       2.024  11.108  -9.217  1.00 98.75           C  
ATOM   1969  HB2 ARG A 122       2.379  10.976 -10.239  1.00 98.75           H  
ATOM   1970  HB3 ARG A 122       1.029  11.552  -9.253  1.00 98.75           H  
ATOM   1971  O   ARG A 122       0.202  10.159  -6.969  1.00 98.75           O  
ATOM   1972  CG  ARG A 122       2.964  12.062  -8.472  1.00 98.75           C  
ATOM   1973  HG2 ARG A 122       3.968  11.638  -8.456  1.00 98.75           H  
ATOM   1974  HG3 ARG A 122       2.619  12.207  -7.448  1.00 98.75           H  
ATOM   1975  CD  ARG A 122       3.005  13.428  -9.153  1.00 98.75           C  
ATOM   1976  HD2 ARG A 122       3.615  14.098  -8.547  1.00 98.75           H  
ATOM   1977  HD3 ARG A 122       1.992  13.828  -9.200  1.00 98.75           H  
ATOM   1978  NE  ARG A 122       3.570  13.334 -10.512  1.00 98.75           N  
ATOM   1979  HE  ARG A 122       3.707  12.402 -10.877  1.00 98.75           H  
ATOM   1980  NH1 ARG A 122       3.495  15.569 -10.966  1.00 98.75           N  
ATOM   1981 HH11 ARG A 122       2.938  15.662 -10.129  1.00 98.75           H  
ATOM   1982 HH12 ARG A 122       3.563  16.335 -11.620  1.00 98.75           H  
ATOM   1983  NH2 ARG A 122       4.282  14.146 -12.507  1.00 98.75           N  
ATOM   1984 HH21 ARG A 122       4.435  13.198 -12.818  1.00 98.75           H  
ATOM   1985 HH22 ARG A 122       4.382  14.920 -13.148  1.00 98.75           H  
ATOM   1986  CZ  ARG A 122       3.783  14.348 -11.319  1.00 98.75           C  
ATOM   1987  N   LEU A 123       2.238   9.654  -6.129  1.00 98.45           N  
ATOM   1988  H   LEU A 123       3.200   9.451  -6.362  1.00 98.45           H  
ATOM   1989  CA  LEU A 123       1.894   9.815  -4.716  1.00 98.45           C  
ATOM   1990  HA  LEU A 123       0.951   9.301  -4.528  1.00 98.45           H  
ATOM   1991  C   LEU A 123       1.719  11.286  -4.368  1.00 98.45           C  
ATOM   1992  CB  LEU A 123       2.990   9.189  -3.835  1.00 98.45           C  
ATOM   1993  HB2 LEU A 123       2.985   8.115  -4.019  1.00 98.45           H  
ATOM   1994  HB3 LEU A 123       3.958   9.590  -4.138  1.00 98.45           H  
ATOM   1995  O   LEU A 123       2.620  12.084  -4.615  1.00 98.45           O  
ATOM   1996  CG  LEU A 123       2.834   9.381  -2.316  1.00 98.45           C  
ATOM   1997  HG  LEU A 123       2.833  10.442  -2.068  1.00 98.45           H  
ATOM   1998  CD1 LEU A 123       1.549   8.740  -1.802  1.00 98.45           C  
ATOM   1999 HD11 LEU A 123       0.681   9.246  -2.225  1.00 98.45           H  
ATOM   2000 HD12 LEU A 123       1.530   7.687  -2.082  1.00 98.45           H  
ATOM   2001 HD13 LEU A 123       1.501   8.829  -0.717  1.00 98.45           H  
ATOM   2002  CD2 LEU A 123       3.993   8.715  -1.575  1.00 98.45           C  
ATOM   2003 HD21 LEU A 123       4.003   7.646  -1.784  1.00 98.45           H  
ATOM   2004 HD22 LEU A 123       4.935   9.149  -1.909  1.00 98.45           H  
ATOM   2005 HD23 LEU A 123       3.888   8.875  -0.501  1.00 98.45           H  
ATOM   2006  N   ASN A 124       0.613  11.620  -3.715  1.00 98.64           N  
ATOM   2007  H   ASN A 124      -0.129  10.944  -3.605  1.00 98.64           H  
ATOM   2008  CA  ASN A 124       0.381  12.941  -3.163  1.00 98.64           C  
ATOM   2009  HA  ASN A 124       1.322  13.488  -3.106  1.00 98.64           H  
ATOM   2010  C   ASN A 124      -0.199  12.845  -1.748  1.00 98.64           C  
ATOM   2011  CB  ASN A 124      -0.543  13.714  -4.104  1.00 98.64           C  
ATOM   2012  HB2 ASN A 124      -0.852  14.638  -3.614  1.00 98.64           H  
ATOM   2013  HB3 ASN A 124      -1.434  13.117  -4.301  1.00 98.64           H  
ATOM   2014  O   ASN A 124      -1.067  12.024  -1.456  1.00 98.64           O  
ATOM   2015  CG  ASN A 124       0.114  14.105  -5.417  1.00 98.64           C  
ATOM   2016  ND2 ASN A 124      -0.184  13.418  -6.497  1.00 98.64           N  
ATOM   2017 HD21 ASN A 124      -0.789  12.612  -6.431  1.00 98.64           H  
ATOM   2018 HD22 ASN A 124       0.013  13.846  -7.390  1.00 98.64           H  
ATOM   2019  OD1 ASN A 124       0.871  15.060  -5.483  1.00 98.64           O  
ATOM   2020  N   PHE A 125       0.269  13.715  -0.863  1.00 98.06           N  
ATOM   2021  H   PHE A 125       1.067  14.272  -1.133  1.00 98.06           H  
ATOM   2022  CA  PHE A 125      -0.365  14.029   0.416  1.00 98.06           C  
ATOM   2023  HA  PHE A 125      -1.447  14.032   0.276  1.00 98.06           H  
ATOM   2024  C   PHE A 125       0.058  15.431   0.857  1.00 98.06           C  
ATOM   2025  CB  PHE A 125      -0.020  12.980   1.480  1.00 98.06           C  
ATOM   2026  HB2 PHE A 125      -0.514  13.245   2.415  1.00 98.06           H  
ATOM   2027  HB3 PHE A 125      -0.424  12.016   1.173  1.00 98.06           H  
ATOM   2028  O   PHE A 125       1.103  15.941   0.443  1.00 98.06           O  
ATOM   2029  CG  PHE A 125       1.462  12.832   1.726  1.00 98.06           C  
ATOM   2030  CD1 PHE A 125       2.202  11.921   0.951  1.00 98.06           C  
ATOM   2031  HD1 PHE A 125       1.714  11.340   0.182  1.00 98.06           H  
ATOM   2032  CD2 PHE A 125       2.103  13.623   2.699  1.00 98.06           C  
ATOM   2033  HD2 PHE A 125       1.534  14.334   3.279  1.00 98.06           H  
ATOM   2034  CE1 PHE A 125       3.577  11.774   1.171  1.00 98.06           C  
ATOM   2035  HE1 PHE A 125       4.150  11.079   0.575  1.00 98.06           H  
ATOM   2036  CE2 PHE A 125       3.480  13.469   2.926  1.00 98.06           C  
ATOM   2037  HE2 PHE A 125       3.979  14.045   3.691  1.00 98.06           H  
ATOM   2038  CZ  PHE A 125       4.197  12.524   2.179  1.00 98.06           C  
ATOM   2039  HZ  PHE A 125       5.241  12.352   2.394  1.00 98.06           H  
ATOM   2040  N   ARG A 126      -0.740  16.072   1.714  1.00 97.97           N  
ATOM   2041  H   ARG A 126      -1.571  15.594   2.032  1.00 97.97           H  
ATOM   2042  CA  ARG A 126      -0.501  17.463   2.118  1.00 97.97           C  
ATOM   2043  HA  ARG A 126      -0.104  18.002   1.258  1.00 97.97           H  
ATOM   2044  C   ARG A 126       0.552  17.597   3.208  1.00 97.97           C  
ATOM   2045  CB  ARG A 126      -1.830  18.108   2.509  1.00 97.97           C  
ATOM   2046  HB2 ARG A 126      -2.291  17.537   3.315  1.00 97.97           H  
ATOM   2047  HB3 ARG A 126      -2.486  18.083   1.639  1.00 97.97           H  
ATOM   2048  O   ARG A 126       1.461  18.410   3.076  1.00 97.97           O  
ATOM   2049  CG  ARG A 126      -1.665  19.568   2.943  1.00 97.97           C  
ATOM   2050  HG2 ARG A 126      -1.237  20.146   2.125  1.00 97.97           H  
ATOM   2051  HG3 ARG A 126      -1.023  19.640   3.821  1.00 97.97           H  
ATOM   2052  CD  ARG A 126      -3.044  20.110   3.293  1.00 97.97           C  
ATOM   2053  HD2 ARG A 126      -3.446  19.527   4.122  1.00 97.97           H  
ATOM   2054  HD3 ARG A 126      -3.693  19.978   2.427  1.00 97.97           H  
ATOM   2055  NE  ARG A 126      -3.010  21.534   3.662  1.00 97.97           N  
ATOM   2056  HE  ARG A 126      -2.125  22.013   3.582  1.00 97.97           H  
ATOM   2057  NH1 ARG A 126      -5.268  21.673   3.978  1.00 97.97           N  
ATOM   2058 HH11 ARG A 126      -6.114  22.207   4.122  1.00 97.97           H  
ATOM   2059 HH12 ARG A 126      -5.331  20.697   3.727  1.00 97.97           H  
ATOM   2060  NH2 ARG A 126      -3.995  23.509   4.211  1.00 97.97           N  
ATOM   2061 HH21 ARG A 126      -4.834  24.048   4.372  1.00 97.97           H  
ATOM   2062 HH22 ARG A 126      -3.107  23.980   4.117  1.00 97.97           H  
ATOM   2063  CZ  ARG A 126      -4.089  22.235   3.950  1.00 97.97           C  
ATOM   2064  N   LYS A 127       0.396  16.879   4.320  1.00 96.42           N  
ATOM   2065  H   LYS A 127      -0.369  16.221   4.362  1.00 96.42           H  
ATOM   2066  CA  LYS A 127       1.314  16.976   5.464  1.00 96.42           C  
ATOM   2067  HA  LYS A 127       2.329  17.067   5.075  1.00 96.42           H  
ATOM   2068  C   LYS A 127       1.282  15.729   6.332  1.00 96.42           C  
ATOM   2069  CB  LYS A 127       1.017  18.234   6.310  1.00 96.42           C  
ATOM   2070  HB2 LYS A 127       1.743  18.279   7.122  1.00 96.42           H  
ATOM   2071  HB3 LYS A 127       1.163  19.120   5.692  1.00 96.42           H  
ATOM   2072  O   LYS A 127       0.246  15.073   6.430  1.00 96.42           O  
ATOM   2073  CG  LYS A 127      -0.398  18.275   6.911  1.00 96.42           C  
ATOM   2074  HG2 LYS A 127      -1.124  18.350   6.101  1.00 96.42           H  
ATOM   2075  HG3 LYS A 127      -0.585  17.364   7.479  1.00 96.42           H  
ATOM   2076  CD  LYS A 127      -0.579  19.476   7.844  1.00 96.42           C  
ATOM   2077  HD2 LYS A 127       0.172  19.425   8.631  1.00 96.42           H  
ATOM   2078  HD3 LYS A 127      -0.451  20.399   7.277  1.00 96.42           H  
ATOM   2079  CE  LYS A 127      -1.979  19.423   8.466  1.00 96.42           C  
ATOM   2080  HE2 LYS A 127      -2.721  19.469   7.669  1.00 96.42           H  
ATOM   2081  HE3 LYS A 127      -2.092  18.458   8.959  1.00 96.42           H  
ATOM   2082  NZ  LYS A 127      -2.185  20.520   9.445  1.00 96.42           N  
ATOM   2083  HZ1 LYS A 127      -1.504  20.442  10.186  1.00 96.42           H  
ATOM   2084  HZ2 LYS A 127      -3.102  20.448   9.864  1.00 96.42           H  
ATOM   2085  HZ3 LYS A 127      -2.085  21.425   9.007  1.00 96.42           H  
ATOM   2086  N   PHE A 128       2.395  15.469   7.010  1.00 95.97           N  
ATOM   2087  H   PHE A 128       3.213  16.037   6.839  1.00 95.97           H  
ATOM   2088  CA  PHE A 128       2.422  14.627   8.200  1.00 95.97           C  
ATOM   2089  HA  PHE A 128       2.013  13.645   7.962  1.00 95.97           H  
ATOM   2090  C   PHE A 128       1.564  15.266   9.301  1.00 95.97           C  
ATOM   2091  CB  PHE A 128       3.877  14.452   8.640  1.00 95.97           C  
ATOM   2092  HB2 PHE A 128       4.326  15.432   8.804  1.00 95.97           H  
ATOM   2093  HB3 PHE A 128       4.421  13.976   7.824  1.00 95.97           H  
ATOM   2094  O   PHE A 128       1.629  16.476   9.532  1.00 95.97           O  
ATOM   2095  CG  PHE A 128       4.060  13.618   9.890  1.00 95.97           C  
ATOM   2096  CD1 PHE A 128       4.079  14.233  11.156  1.00 95.97           C  
ATOM   2097  HD1 PHE A 128       3.939  15.301  11.243  1.00 95.97           H  
ATOM   2098  CD2 PHE A 128       4.234  12.225   9.788  1.00 95.97           C  
ATOM   2099  HD2 PHE A 128       4.222  11.747   8.820  1.00 95.97           H  
ATOM   2100  CE1 PHE A 128       4.286  13.461  12.313  1.00 95.97           C  
ATOM   2101  HE1 PHE A 128       4.305  13.932  13.284  1.00 95.97           H  
ATOM   2102  CE2 PHE A 128       4.453  11.456  10.944  1.00 95.97           C  
ATOM   2103  HE2 PHE A 128       4.616  10.391  10.869  1.00 95.97           H  
ATOM   2104  CZ  PHE A 128       4.484  12.074  12.205  1.00 95.97           C  
ATOM   2105  HZ  PHE A 128       4.669  11.483  13.090  1.00 95.97           H  
ATOM   2106  N   VAL A 129       0.729  14.456   9.945  1.00 97.22           N  
ATOM   2107  H   VAL A 129       0.736  13.479   9.690  1.00 97.22           H  
ATOM   2108  CA  VAL A 129      -0.228  14.890  10.970  1.00 97.22           C  
ATOM   2109  HA  VAL A 129      -0.284  15.978  10.984  1.00 97.22           H  
ATOM   2110  C   VAL A 129       0.240  14.454  12.348  1.00 97.22           C  
ATOM   2111  CB  VAL A 129      -1.640  14.343  10.677  1.00 97.22           C  
ATOM   2112  HB  VAL A 129      -1.608  13.253  10.655  1.00 97.22           H  
ATOM   2113  O   VAL A 129       0.347  15.280  13.248  1.00 97.22           O  
ATOM   2114  CG1 VAL A 129      -2.652  14.777  11.745  1.00 97.22           C  
ATOM   2115 HG11 VAL A 129      -2.399  14.339  12.710  1.00 97.22           H  
ATOM   2116 HG12 VAL A 129      -3.648  14.426  11.473  1.00 97.22           H  
ATOM   2117 HG13 VAL A 129      -2.664  15.863  11.837  1.00 97.22           H  
ATOM   2118  CG2 VAL A 129      -2.155  14.836   9.322  1.00 97.22           C  
ATOM   2119 HG21 VAL A 129      -3.138  14.403   9.135  1.00 97.22           H  
ATOM   2120 HG22 VAL A 129      -2.221  15.924   9.312  1.00 97.22           H  
ATOM   2121 HG23 VAL A 129      -1.484  14.508   8.527  1.00 97.22           H  
ATOM   2122  N   THR A 130       0.493  13.158  12.517  1.00 95.71           N  
ATOM   2123  H   THR A 130       0.451  12.539  11.720  1.00 95.71           H  
ATOM   2124  CA  THR A 130       0.868  12.562  13.800  1.00 95.71           C  
ATOM   2125  HA  THR A 130       1.608  13.203  14.281  1.00 95.71           H  
ATOM   2126  C   THR A 130       1.504  11.193  13.588  1.00 95.71           C  
ATOM   2127  CB  THR A 130      -0.351  12.466  14.736  1.00 95.71           C  
ATOM   2128  HB  THR A 130      -0.819  13.448  14.802  1.00 95.71           H  
ATOM   2129  O   THR A 130       1.394  10.602  12.513  1.00 95.71           O  
ATOM   2130  CG2 THR A 130      -1.416  11.461  14.296  1.00 95.71           C  
ATOM   2131 HG21 THR A 130      -0.999  10.456  14.228  1.00 95.71           H  
ATOM   2132 HG22 THR A 130      -1.819  11.755  13.327  1.00 95.71           H  
ATOM   2133 HG23 THR A 130      -2.235  11.455  15.015  1.00 95.71           H  
ATOM   2134  OG1 THR A 130       0.073  12.111  16.029  1.00 95.71           O  
ATOM   2135  HG1 THR A 130      -0.713  12.005  16.570  1.00 95.71           H  
ATOM   2136  N   GLY A 131       2.170  10.680  14.612  1.00 90.85           N  
ATOM   2137  H   GLY A 131       2.184  11.201  15.477  1.00 90.85           H  
ATOM   2138  CA  GLY A 131       2.845   9.394  14.580  1.00 90.85           C  
ATOM   2139  HA2 GLY A 131       2.146   8.609  14.869  1.00 90.85           H  
ATOM   2140  HA3 GLY A 131       3.201   9.189  13.570  1.00 90.85           H  
ATOM   2141  C   GLY A 131       4.049   9.358  15.503  1.00 90.85           C  
ATOM   2142  O   GLY A 131       4.623  10.391  15.839  1.00 90.85           O  
ATOM   2143  N   ASN A 132       4.450   8.153  15.893  1.00 89.01           N  
ATOM   2144  H   ASN A 132       3.949   7.351  15.538  1.00 89.01           H  
ATOM   2145  CA  ASN A 132       5.715   7.895  16.587  1.00 89.01           C  
ATOM   2146  HA  ASN A 132       6.067   8.832  17.019  1.00 89.01           H  
ATOM   2147  C   ASN A 132       6.832   7.451  15.619  1.00 89.01           C  
ATOM   2148  CB  ASN A 132       5.476   6.923  17.760  1.00 89.01           C  
ATOM   2149  HB2 ASN A 132       6.412   6.796  18.305  1.00 89.01           H  
ATOM   2150  HB3 ASN A 132       4.743   7.354  18.442  1.00 89.01           H  
ATOM   2151  O   ASN A 132       7.924   7.091  16.055  1.00 89.01           O  
ATOM   2152  CG  ASN A 132       4.984   5.554  17.331  1.00 89.01           C  
ATOM   2153  ND2 ASN A 132       4.953   4.594  18.226  1.00 89.01           N  
ATOM   2154 HD21 ASN A 132       5.298   4.754  19.162  1.00 89.01           H  
ATOM   2155 HD22 ASN A 132       4.756   3.649  17.928  1.00 89.01           H  
ATOM   2156  OD1 ASN A 132       4.598   5.344  16.198  1.00 89.01           O  
ATOM   2157  N   MET A 133       6.577   7.491  14.308  1.00 84.88           N  
ATOM   2158  H   MET A 133       5.638   7.728  14.021  1.00 84.88           H  
ATOM   2159  CA  MET A 133       7.585   7.368  13.253  1.00 84.88           C  
ATOM   2160  HA  MET A 133       8.454   6.834  13.638  1.00 84.88           H  
ATOM   2161  C   MET A 133       8.043   8.743  12.757  1.00 84.88           C  
ATOM   2162  CB  MET A 133       7.012   6.585  12.071  1.00 84.88           C  
ATOM   2163  HB2 MET A 133       7.731   6.599  11.251  1.00 84.88           H  
ATOM   2164  HB3 MET A 133       6.097   7.078  11.744  1.00 84.88           H  
ATOM   2165  O   MET A 133       7.291   9.716  12.791  1.00 84.88           O  
ATOM   2166  CG  MET A 133       6.694   5.139  12.426  1.00 84.88           C  
ATOM   2167  HG2 MET A 133       7.622   4.626  12.678  1.00 84.88           H  
ATOM   2168  HG3 MET A 133       6.050   5.142  13.306  1.00 84.88           H  
ATOM   2169  SD  MET A 133       5.838   4.207  11.129  1.00 84.88           S  
ATOM   2170  CE  MET A 133       7.089   4.212   9.819  1.00 84.88           C  
ATOM   2171  HE1 MET A 133       7.996   3.722  10.171  1.00 84.88           H  
ATOM   2172  HE2 MET A 133       6.698   3.674   8.955  1.00 84.88           H  
ATOM   2173  HE3 MET A 133       7.312   5.235   9.516  1.00 84.88           H  
ATOM   2174  N   LYS A 134       9.261   8.810  12.208  1.00 78.59           N  
ATOM   2175  H   LYS A 134       9.816   7.967  12.179  1.00 78.59           H  
ATOM   2176  CA  LYS A 134       9.726   9.984  11.459  1.00 78.59           C  
ATOM   2177  HA  LYS A 134       9.565  10.863  12.083  1.00 78.59           H  
ATOM   2178  C   LYS A 134       8.900  10.158  10.178  1.00 78.59           C  
ATOM   2179  CB  LYS A 134      11.232   9.844  11.157  1.00 78.59           C  
ATOM   2180  HB2 LYS A 134      11.752   9.574  12.076  1.00 78.59           H  
ATOM   2181  HB3 LYS A 134      11.378   9.044  10.432  1.00 78.59           H  
ATOM   2182  O   LYS A 134       8.586   9.179   9.500  1.00 78.59           O  
ATOM   2183  CG  LYS A 134      11.853  11.144  10.614  1.00 78.59           C  
ATOM   2184  HG2 LYS A 134      11.331  11.454   9.709  1.00 78.59           H  
ATOM   2185  HG3 LYS A 134      11.740  11.922  11.369  1.00 78.59           H  
ATOM   2186  CD  LYS A 134      13.341  10.981  10.273  1.00 78.59           C  
ATOM   2187  HD2 LYS A 134      13.449  10.305   9.425  1.00 78.59           H  
ATOM   2188  HD3 LYS A 134      13.860  10.534  11.122  1.00 78.59           H  
ATOM   2189  CE  LYS A 134      13.941  12.352   9.908  1.00 78.59           C  
ATOM   2190  HE2 LYS A 134      13.623  12.597   8.895  1.00 78.59           H  
ATOM   2191  HE3 LYS A 134      13.537  13.104  10.585  1.00 78.59           H  
ATOM   2192  NZ  LYS A 134      15.426  12.363   9.978  1.00 78.59           N  
ATOM   2193  HZ1 LYS A 134      15.831  13.233   9.662  1.00 78.59           H  
ATOM   2194  HZ2 LYS A 134      15.784  12.104  10.886  1.00 78.59           H  
ATOM   2195  HZ3 LYS A 134      15.776  11.689   9.312  1.00 78.59           H  
ATOM   2196  N   ASP A 135       8.631  11.410   9.809  1.00 86.07           N  
ATOM   2197  H   ASP A 135       8.815  12.157  10.463  1.00 86.07           H  
ATOM   2198  CA  ASP A 135       8.108  11.772   8.488  1.00 86.07           C  
ATOM   2199  HA  ASP A 135       7.255  11.133   8.258  1.00 86.07           H  
ATOM   2200  C   ASP A 135       9.173  11.543   7.405  1.00 86.07           C  
ATOM   2201  CB  ASP A 135       7.604  13.221   8.481  1.00 86.07           C  
ATOM   2202  HB2 ASP A 135       6.818  13.328   9.229  1.00 86.07           H  
ATOM   2203  HB3 ASP A 135       8.422  13.887   8.756  1.00 86.07           H  
ATOM   2204  O   ASP A 135       9.900  12.451   6.989  1.00 86.07           O  
ATOM   2205  CG  ASP A 135       7.055  13.636   7.108  1.00 86.07           C  
ATOM   2206  OD1 ASP A 135       6.885  12.755   6.232  1.00 86.07           O  
ATOM   2207  OD2 ASP A 135       6.856  14.856   6.923  1.00 86.07           O  
ATOM   2208  N   THR A 136       9.309  10.290   6.992  1.00 79.51           N  
ATOM   2209  H   THR A 136       8.829   9.577   7.523  1.00 79.51           H  
ATOM   2210  CA  THR A 136      10.183   9.885   5.890  1.00 79.51           C  
ATOM   2211  HA  THR A 136      10.927  10.661   5.710  1.00 79.51           H  
ATOM   2212  C   THR A 136       9.385   9.712   4.595  1.00 79.51           C  
ATOM   2213  CB  THR A 136      10.928   8.602   6.259  1.00 79.51           C  
ATOM   2214  HB  THR A 136      10.169   7.819   6.280  1.00 79.51           H  
ATOM   2215  O   THR A 136       9.966   9.801   3.515  1.00 79.51           O  
ATOM   2216  CG2 THR A 136      12.044   8.201   5.297  1.00 79.51           C  
ATOM   2217 HG21 THR A 136      12.550   7.305   5.656  1.00 79.51           H  
ATOM   2218 HG22 THR A 136      12.775   9.005   5.212  1.00 79.51           H  
ATOM   2219 HG23 THR A 136      11.629   7.978   4.314  1.00 79.51           H  
ATOM   2220  OG1 THR A 136      11.511   8.659   7.542  1.00 79.51           O  
ATOM   2221  HG1 THR A 136      12.461   8.642   7.407  1.00 79.51           H  
ATOM   2222  N   LEU A 137       8.052   9.549   4.654  1.00 88.67           N  
ATOM   2223  H   LEU A 137       7.583   9.594   5.548  1.00 88.67           H  
ATOM   2224  CA  LEU A 137       7.241   9.457   3.436  1.00 88.67           C  
ATOM   2225  HA  LEU A 137       7.667   8.656   2.833  1.00 88.67           H  
ATOM   2226  C   LEU A 137       7.319  10.751   2.612  1.00 88.67           C  
ATOM   2227  CB  LEU A 137       5.786   9.088   3.765  1.00 88.67           C  
ATOM   2228  HB2 LEU A 137       5.311   9.975   4.184  1.00 88.67           H  
ATOM   2229  HB3 LEU A 137       5.769   8.297   4.515  1.00 88.67           H  
ATOM   2230  O   LEU A 137       7.211  10.686   1.389  1.00 88.67           O  
ATOM   2231  CG  LEU A 137       4.960   8.628   2.546  1.00 88.67           C  
ATOM   2232  HG  LEU A 137       5.047   9.359   1.742  1.00 88.67           H  
ATOM   2233  CD1 LEU A 137       5.392   7.262   2.008  1.00 88.67           C  
ATOM   2234 HD11 LEU A 137       5.336   6.512   2.797  1.00 88.67           H  
ATOM   2235 HD12 LEU A 137       4.733   6.968   1.192  1.00 88.67           H  
ATOM   2236 HD13 LEU A 137       6.408   7.310   1.615  1.00 88.67           H  
ATOM   2237  CD2 LEU A 137       3.490   8.534   2.938  1.00 88.67           C  
ATOM   2238 HD21 LEU A 137       3.354   7.810   3.740  1.00 88.67           H  
ATOM   2239 HD22 LEU A 137       2.900   8.240   2.070  1.00 88.67           H  
ATOM   2240 HD23 LEU A 137       3.138   9.509   3.275  1.00 88.67           H  
ATOM   2241  N   LYS A 138       7.588  11.912   3.241  1.00 90.79           N  
ATOM   2242  H   LYS A 138       7.551  11.928   4.250  1.00 90.79           H  
ATOM   2243  CA  LYS A 138       7.789  13.201   2.544  1.00 90.79           C  
ATOM   2244  HA  LYS A 138       6.849  13.527   2.097  1.00 90.79           H  
ATOM   2245  C   LYS A 138       8.779  13.144   1.391  1.00 90.79           C  
ATOM   2246  CB  LYS A 138       8.207  14.291   3.536  1.00 90.79           C  
ATOM   2247  HB2 LYS A 138       7.489  14.322   4.356  1.00 90.79           H  
ATOM   2248  HB3 LYS A 138       8.159  15.253   3.027  1.00 90.79           H  
ATOM   2249  O   LYS A 138       8.618  13.888   0.432  1.00 90.79           O  
ATOM   2250  CG  LYS A 138       9.631  14.096   4.078  1.00 90.79           C  
ATOM   2251  HG2 LYS A 138       9.724  13.108   4.527  1.00 90.79           H  
ATOM   2252  HG3 LYS A 138      10.354  14.187   3.267  1.00 90.79           H  
ATOM   2253  CD  LYS A 138       9.947  15.171   5.110  1.00 90.79           C  
ATOM   2254  HD2 LYS A 138       9.250  15.081   5.943  1.00 90.79           H  
ATOM   2255  HD3 LYS A 138       9.837  16.155   4.654  1.00 90.79           H  
ATOM   2256  CE  LYS A 138      11.375  14.979   5.611  1.00 90.79           C  
ATOM   2257  HE2 LYS A 138      11.449  13.978   6.037  1.00 90.79           H  
ATOM   2258  HE3 LYS A 138      12.061  15.042   4.766  1.00 90.79           H  
ATOM   2259  NZ  LYS A 138      11.689  16.002   6.633  1.00 90.79           N  
ATOM   2260  HZ1 LYS A 138      11.029  15.907   7.392  1.00 90.79           H  
ATOM   2261  HZ2 LYS A 138      12.629  15.883   6.982  1.00 90.79           H  
ATOM   2262  HZ3 LYS A 138      11.586  16.926   6.239  1.00 90.79           H  
ATOM   2263  N   PHE A 139       9.787  12.275   1.464  1.00 88.95           N  
ATOM   2264  H   PHE A 139       9.839  11.651   2.257  1.00 88.95           H  
ATOM   2265  CA  PHE A 139      10.776  12.160   0.398  1.00 88.95           C  
ATOM   2266  HA  PHE A 139      11.116  13.159   0.123  1.00 88.95           H  
ATOM   2267  C   PHE A 139      10.177  11.547  -0.866  1.00 88.95           C  
ATOM   2268  CB  PHE A 139      11.979  11.355   0.899  1.00 88.95           C  
ATOM   2269  HB2 PHE A 139      12.685  11.238   0.077  1.00 88.95           H  
ATOM   2270  HB3 PHE A 139      11.645  10.359   1.187  1.00 88.95           H  
ATOM   2271  O   PHE A 139      10.611  11.885  -1.956  1.00 88.95           O  
ATOM   2272  CG  PHE A 139      12.708  12.010   2.058  1.00 88.95           C  
ATOM   2273  CD1 PHE A 139      13.361  13.244   1.877  1.00 88.95           C  
ATOM   2274  HD1 PHE A 139      13.333  13.732   0.914  1.00 88.95           H  
ATOM   2275  CD2 PHE A 139      12.753  11.382   3.314  1.00 88.95           C  
ATOM   2276  HD2 PHE A 139      12.290  10.415   3.445  1.00 88.95           H  
ATOM   2277  CE1 PHE A 139      14.058  13.838   2.945  1.00 88.95           C  
ATOM   2278  HE1 PHE A 139      14.572  14.777   2.797  1.00 88.95           H  
ATOM   2279  CE2 PHE A 139      13.438  11.979   4.387  1.00 88.95           C  
ATOM   2280  HE2 PHE A 139      13.495  11.475   5.340  1.00 88.95           H  
ATOM   2281  CZ  PHE A 139      14.101  13.203   4.199  1.00 88.95           C  
ATOM   2282  HZ  PHE A 139      14.668  13.637   5.010  1.00 88.95           H  
ATOM   2283  N   TYR A 140       9.167  10.693  -0.729  1.00 92.12           N  
ATOM   2284  H   TYR A 140       8.810  10.510   0.198  1.00 92.12           H  
ATOM   2285  CA  TYR A 140       8.483  10.031  -1.839  1.00 92.12           C  
ATOM   2286  HA  TYR A 140       9.167   9.950  -2.684  1.00 92.12           H  
ATOM   2287  C   TYR A 140       7.255  10.812  -2.331  1.00 92.12           C  
ATOM   2288  CB  TYR A 140       8.123   8.610  -1.394  1.00 92.12           C  
ATOM   2289  HB2 TYR A 140       7.709   8.067  -2.244  1.00 92.12           H  
ATOM   2290  HB3 TYR A 140       7.337   8.670  -0.642  1.00 92.12           H  
ATOM   2291  O   TYR A 140       6.634  10.431  -3.322  1.00 92.12           O  
ATOM   2292  CG  TYR A 140       9.298   7.823  -0.829  1.00 92.12           C  
ATOM   2293  CD1 TYR A 140      10.380   7.454  -1.651  1.00 92.12           C  
ATOM   2294  HD1 TYR A 140      10.378   7.735  -2.694  1.00 92.12           H  
ATOM   2295  CD2 TYR A 140       9.325   7.489   0.536  1.00 92.12           C  
ATOM   2296  HD2 TYR A 140       8.508   7.793   1.173  1.00 92.12           H  
ATOM   2297  CE1 TYR A 140      11.463   6.730  -1.117  1.00 92.12           C  
ATOM   2298  HE1 TYR A 140      12.288   6.431  -1.746  1.00 92.12           H  
ATOM   2299  CE2 TYR A 140      10.406   6.773   1.081  1.00 92.12           C  
ATOM   2300  HE2 TYR A 140      10.411   6.525   2.132  1.00 92.12           H  
ATOM   2301  OH  TYR A 140      12.536   5.714   0.774  1.00 92.12           O  
ATOM   2302  HH  TYR A 140      12.380   5.483   1.692  1.00 92.12           H  
ATOM   2303  CZ  TYR A 140      11.479   6.389   0.251  1.00 92.12           C  
ATOM   2304  N   ASN A 141       6.897  11.913  -1.663  1.00 95.27           N  
ATOM   2305  H   ASN A 141       7.468  12.221  -0.889  1.00 95.27           H  
ATOM   2306  CA  ASN A 141       5.790  12.761  -2.090  1.00 95.27           C  
ATOM   2307  HA  ASN A 141       4.906  12.128  -2.168  1.00 95.27           H  
ATOM   2308  C   ASN A 141       6.074  13.354  -3.482  1.00 95.27           C  
ATOM   2309  CB  ASN A 141       5.533  13.845  -1.028  1.00 95.27           C  
ATOM   2310  HB2 ASN A 141       6.265  14.644  -1.143  1.00 95.27           H  
ATOM   2311  HB3 ASN A 141       5.653  13.413  -0.034  1.00 95.27           H  
ATOM   2312  O   ASN A 141       7.197  13.770  -3.785  1.00 95.27           O  
ATOM   2313  CG  ASN A 141       4.130  14.428  -1.098  1.00 95.27           C  
ATOM   2314  ND2 ASN A 141       3.882  15.513  -0.405  1.00 95.27           N  
ATOM   2315 HD21 ASN A 141       4.603  15.941   0.158  1.00 95.27           H  
ATOM   2316 HD22 ASN A 141       2.914  15.791  -0.333  1.00 95.27           H  
ATOM   2317  OD1 ASN A 141       3.234  13.901  -1.732  1.00 95.27           O  
ATOM   2318  N   GLY A 142       5.063  13.366  -4.344  1.00 97.67           N  
ATOM   2319  H   GLY A 142       4.163  13.016  -4.046  1.00 97.67           H  
ATOM   2320  CA  GLY A 142       5.156  13.813  -5.733  1.00 97.67           C  
ATOM   2321  HA2 GLY A 142       5.672  14.772  -5.764  1.00 97.67           H  
ATOM   2322  HA3 GLY A 142       4.143  13.957  -6.110  1.00 97.67           H  
ATOM   2323  C   GLY A 142       5.879  12.852  -6.682  1.00 97.67           C  
ATOM   2324  O   GLY A 142       6.034  13.186  -7.857  1.00 97.67           O  
ATOM   2325  N   GLN A 143       6.324  11.677  -6.224  1.00 96.93           N  
ATOM   2326  H   GLN A 143       6.147  11.421  -5.263  1.00 96.93           H  
ATOM   2327  CA  GLN A 143       7.011  10.708  -7.083  1.00 96.93           C  
ATOM   2328  HA  GLN A 143       7.560  11.257  -7.849  1.00 96.93           H  
ATOM   2329  C   GLN A 143       6.033   9.795  -7.815  1.00 96.93           C  
ATOM   2330  CB  GLN A 143       8.033   9.879  -6.298  1.00 96.93           C  
ATOM   2331  HB2 GLN A 143       8.558   9.226  -6.996  1.00 96.93           H  
ATOM   2332  HB3 GLN A 143       7.514   9.250  -5.575  1.00 96.93           H  
ATOM   2333  O   GLN A 143       4.966   9.460  -7.298  1.00 96.93           O  
ATOM   2334  CG  GLN A 143       9.068  10.720  -5.550  1.00 96.93           C  
ATOM   2335  HG2 GLN A 143       8.604  11.192  -4.684  1.00 96.93           H  
ATOM   2336  HG3 GLN A 143       9.846  10.043  -5.196  1.00 96.93           H  
ATOM   2337  CD  GLN A 143       9.693  11.806  -6.410  1.00 96.93           C  
ATOM   2338  NE2 GLN A 143       9.582  13.057  -6.019  1.00 96.93           N  
ATOM   2339 HE21 GLN A 143       9.024  13.281  -5.208  1.00 96.93           H  
ATOM   2340 HE22 GLN A 143       9.922  13.760  -6.659  1.00 96.93           H  
ATOM   2341  OE1 GLN A 143      10.275  11.557  -7.449  1.00 96.93           O  
ATOM   2342  N   GLN A 144       6.414   9.376  -9.021  1.00 98.26           N  
ATOM   2343  H   GLN A 144       7.348   9.608  -9.328  1.00 98.26           H  
ATOM   2344  CA  GLN A 144       5.689   8.368  -9.792  1.00 98.26           C  
ATOM   2345  HA  GLN A 144       4.617   8.539  -9.697  1.00 98.26           H  
ATOM   2346  C   GLN A 144       5.985   6.966  -9.255  1.00 98.26           C  
ATOM   2347  CB  GLN A 144       6.056   8.476 -11.276  1.00 98.26           C  
ATOM   2348  HB2 GLN A 144       7.139   8.410 -11.382  1.00 98.26           H  
ATOM   2349  HB3 GLN A 144       5.600   7.647 -11.816  1.00 98.26           H  
ATOM   2350  O   GLN A 144       7.058   6.700  -8.714  1.00 98.26           O  
ATOM   2351  CG  GLN A 144       5.563   9.792 -11.890  1.00 98.26           C  
ATOM   2352  HG2 GLN A 144       4.482   9.860 -11.771  1.00 98.26           H  
ATOM   2353  HG3 GLN A 144       6.018  10.634 -11.370  1.00 98.26           H  
ATOM   2354  CD  GLN A 144       5.901   9.875 -13.372  1.00 98.26           C  
ATOM   2355  NE2 GLN A 144       6.856  10.692 -13.758  1.00 98.26           N  
ATOM   2356 HE21 GLN A 144       7.111  10.602 -14.731  1.00 98.26           H  
ATOM   2357 HE22 GLN A 144       7.486  11.092 -13.078  1.00 98.26           H  
ATOM   2358  OE1 GLN A 144       5.319   9.212 -14.209  1.00 98.26           O  
ATOM   2359  N   PHE A 145       5.027   6.059  -9.408  1.00 98.03           N  
ATOM   2360  H   PHE A 145       4.183   6.311  -9.903  1.00 98.03           H  
ATOM   2361  CA  PHE A 145       5.206   4.658  -9.050  1.00 98.03           C  
ATOM   2362  HA  PHE A 145       5.650   4.609  -8.055  1.00 98.03           H  
ATOM   2363  C   PHE A 145       6.149   3.983 -10.046  1.00 98.03           C  
ATOM   2364  CB  PHE A 145       3.840   3.968  -9.012  1.00 98.03           C  
ATOM   2365  HB2 PHE A 145       3.524   3.711 -10.023  1.00 98.03           H  
ATOM   2366  HB3 PHE A 145       3.104   4.667  -8.614  1.00 98.03           H  
ATOM   2367  O   PHE A 145       6.056   4.243 -11.241  1.00 98.03           O  
ATOM   2368  CG  PHE A 145       3.819   2.739  -8.132  1.00 98.03           C  
ATOM   2369  CD1 PHE A 145       3.998   1.449  -8.659  1.00 98.03           C  
ATOM   2370  HD1 PHE A 145       4.171   1.311  -9.716  1.00 98.03           H  
ATOM   2371  CD2 PHE A 145       3.626   2.903  -6.753  1.00 98.03           C  
ATOM   2372  HD2 PHE A 145       3.532   3.899  -6.346  1.00 98.03           H  
ATOM   2373  CE1 PHE A 145       3.956   0.336  -7.799  1.00 98.03           C  
ATOM   2374  HE1 PHE A 145       4.101  -0.659  -8.194  1.00 98.03           H  
ATOM   2375  CE2 PHE A 145       3.564   1.797  -5.895  1.00 98.03           C  
ATOM   2376  HE2 PHE A 145       3.398   1.936  -4.837  1.00 98.03           H  
ATOM   2377  CZ  PHE A 145       3.728   0.508  -6.421  1.00 98.03           C  
ATOM   2378  HZ  PHE A 145       3.696  -0.347  -5.762  1.00 98.03           H  
ATOM   2379  N   SER A 146       7.022   3.094  -9.588  1.00 96.83           N  
ATOM   2380  H   SER A 146       7.075   2.941  -8.591  1.00 96.83           H  
ATOM   2381  CA  SER A 146       7.913   2.296 -10.442  1.00 96.83           C  
ATOM   2382  HA  SER A 146       7.629   2.405 -11.489  1.00 96.83           H  
ATOM   2383  C   SER A 146       7.811   0.821 -10.081  1.00 96.83           C  
ATOM   2384  CB  SER A 146       9.356   2.765 -10.296  1.00 96.83           C  
ATOM   2385  HB2 SER A 146      10.004   2.159 -10.929  1.00 96.83           H  
ATOM   2386  HB3 SER A 146       9.660   2.658  -9.255  1.00 96.83           H  
ATOM   2387  O   SER A 146       7.582   0.499  -8.920  1.00 96.83           O  
ATOM   2388  OG  SER A 146       9.464   4.113 -10.679  1.00 96.83           O  
ATOM   2389  HG  SER A 146       9.033   4.669 -10.026  1.00 96.83           H  
ATOM   2390  N   THR A 147       7.994  -0.068 -11.055  1.00 96.16           N  
ATOM   2391  H   THR A 147       8.231   0.286 -11.971  1.00 96.16           H  
ATOM   2392  CA  THR A 147       7.942  -1.541 -10.924  1.00 96.16           C  
ATOM   2393  HA  THR A 147       8.048  -1.822  -9.876  1.00 96.16           H  
ATOM   2394  C   THR A 147       9.089  -2.180 -11.695  1.00 96.16           C  
ATOM   2395  CB  THR A 147       6.621  -2.121 -11.452  1.00 96.16           C  
ATOM   2396  HB  THR A 147       6.653  -3.209 -11.395  1.00 96.16           H  
ATOM   2397  O   THR A 147       9.781  -1.489 -12.427  1.00 96.16           O  
ATOM   2398  CG2 THR A 147       5.450  -1.633 -10.610  1.00 96.16           C  
ATOM   2399 HG21 THR A 147       5.652  -1.839  -9.559  1.00 96.16           H  
ATOM   2400 HG22 THR A 147       5.302  -0.562 -10.746  1.00 96.16           H  
ATOM   2401 HG23 THR A 147       4.546  -2.168 -10.902  1.00 96.16           H  
ATOM   2402  OG1 THR A 147       6.396  -1.737 -12.791  1.00 96.16           O  
ATOM   2403  HG1 THR A 147       6.526  -2.491 -13.371  1.00 96.16           H  
ATOM   2404  N   LEU A 148       9.311  -3.493 -11.572  1.00 93.71           N  
ATOM   2405  H   LEU A 148       8.703  -4.035 -10.974  1.00 93.71           H  
ATOM   2406  CA  LEU A 148      10.461  -4.178 -12.194  1.00 93.71           C  
ATOM   2407  HA  LEU A 148      11.367  -3.752 -11.763  1.00 93.71           H  
ATOM   2408  C   LEU A 148      10.585  -3.999 -13.726  1.00 93.71           C  
ATOM   2409  CB  LEU A 148      10.396  -5.666 -11.795  1.00 93.71           C  
ATOM   2410  HB2 LEU A 148      11.346  -6.141 -12.037  1.00 93.71           H  
ATOM   2411  HB3 LEU A 148      10.298  -5.707 -10.710  1.00 93.71           H  
ATOM   2412  O   LEU A 148      11.666  -4.176 -14.300  1.00 93.71           O  
ATOM   2413  CG  LEU A 148       9.248  -6.481 -12.440  1.00 93.71           C  
ATOM   2414  HG  LEU A 148       8.374  -5.848 -12.591  1.00 93.71           H  
ATOM   2415  CD1 LEU A 148       9.648  -7.125 -13.772  1.00 93.71           C  
ATOM   2416 HD11 LEU A 148       8.816  -7.712 -14.162  1.00 93.71           H  
ATOM   2417 HD12 LEU A 148      10.503  -7.784 -13.621  1.00 93.71           H  
ATOM   2418 HD13 LEU A 148       9.915  -6.372 -14.514  1.00 93.71           H  
ATOM   2419  CD2 LEU A 148       8.855  -7.635 -11.522  1.00 93.71           C  
ATOM   2420 HD21 LEU A 148       8.006  -8.181 -11.932  1.00 93.71           H  
ATOM   2421 HD22 LEU A 148       8.592  -7.239 -10.541  1.00 93.71           H  
ATOM   2422 HD23 LEU A 148       9.695  -8.315 -11.383  1.00 93.71           H  
ATOM   2423  N   ASP A 149       9.467  -3.705 -14.386  1.00 97.76           N  
ATOM   2424  H   ASP A 149       8.617  -3.625 -13.846  1.00 97.76           H  
ATOM   2425  CA  ASP A 149       9.285  -3.531 -15.829  1.00 97.76           C  
ATOM   2426  HA  ASP A 149      10.216  -3.777 -16.338  1.00 97.76           H  
ATOM   2427  C   ASP A 149       8.934  -2.088 -16.234  1.00 97.76           C  
ATOM   2428  CB  ASP A 149       8.201  -4.510 -16.323  1.00 97.76           C  
ATOM   2429  HB2 ASP A 149       8.515  -5.531 -16.107  1.00 97.76           H  
ATOM   2430  HB3 ASP A 149       8.114  -4.422 -17.406  1.00 97.76           H  
ATOM   2431  O   ASP A 149       8.776  -1.824 -17.425  1.00 97.76           O  
ATOM   2432  CG  ASP A 149       6.819  -4.280 -15.690  1.00 97.76           C  
ATOM   2433  OD1 ASP A 149       6.747  -3.780 -14.539  1.00 97.76           O  
ATOM   2434  OD2 ASP A 149       5.803  -4.688 -16.291  1.00 97.76           O  
ATOM   2435  N   ARG A 150       8.824  -1.152 -15.281  1.00 97.55           N  
ATOM   2436  H   ARG A 150       9.043  -1.409 -14.329  1.00 97.55           H  
ATOM   2437  CA  ARG A 150       8.539   0.260 -15.562  1.00 97.55           C  
ATOM   2438  HA  ARG A 150       8.879   0.474 -16.575  1.00 97.55           H  
ATOM   2439  C   ARG A 150       9.308   1.174 -14.618  1.00 97.55           C  
ATOM   2440  CB  ARG A 150       7.025   0.513 -15.512  1.00 97.55           C  
ATOM   2441  HB2 ARG A 150       6.671   0.476 -14.481  1.00 97.55           H  
ATOM   2442  HB3 ARG A 150       6.517  -0.265 -16.082  1.00 97.55           H  
ATOM   2443  O   ARG A 150       8.978   1.293 -13.437  1.00 97.55           O  
ATOM   2444  CG  ARG A 150       6.697   1.877 -16.134  1.00 97.55           C  
ATOM   2445  HG2 ARG A 150       7.100   1.918 -17.146  1.00 97.55           H  
ATOM   2446  HG3 ARG A 150       7.149   2.672 -15.541  1.00 97.55           H  
ATOM   2447  CD  ARG A 150       5.184   2.079 -16.197  1.00 97.55           C  
ATOM   2448  HD2 ARG A 150       4.740   1.244 -16.739  1.00 97.55           H  
ATOM   2449  HD3 ARG A 150       4.807   2.087 -15.174  1.00 97.55           H  
ATOM   2450  NE  ARG A 150       4.814   3.356 -16.830  1.00 97.55           N  
ATOM   2451  HE  ARG A 150       5.544   4.048 -16.917  1.00 97.55           H  
ATOM   2452  NH1 ARG A 150       2.600   2.848 -17.228  1.00 97.55           N  
ATOM   2453 HH11 ARG A 150       1.676   3.131 -17.521  1.00 97.55           H  
ATOM   2454 HH12 ARG A 150       2.722   1.953 -16.776  1.00 97.55           H  
ATOM   2455  NH2 ARG A 150       3.379   4.874 -17.723  1.00 97.55           N  
ATOM   2456 HH21 ARG A 150       2.439   5.156 -17.961  1.00 97.55           H  
ATOM   2457 HH22 ARG A 150       4.118   5.562 -17.707  1.00 97.55           H  
ATOM   2458  CZ  ARG A 150       3.605   3.680 -17.260  1.00 97.55           C  
ATOM   2459  N   ASP A 151      10.310   1.840 -15.178  1.00 97.26           N  
ATOM   2460  H   ASP A 151      10.506   1.695 -16.158  1.00 97.26           H  
ATOM   2461  CA  ASP A 151      11.194   2.749 -14.461  1.00 97.26           C  
ATOM   2462  HA  ASP A 151      11.189   2.476 -13.405  1.00 97.26           H  
ATOM   2463  C   ASP A 151      10.702   4.196 -14.575  1.00 97.26           C  
ATOM   2464  CB  ASP A 151      12.628   2.576 -14.994  1.00 97.26           C  
ATOM   2465  HB2 ASP A 151      12.740   3.077 -15.955  1.00 97.26           H  
ATOM   2466  HB3 ASP A 151      12.823   1.516 -15.157  1.00 97.26           H  
ATOM   2467  O   ASP A 151      10.860   4.830 -15.617  1.00 97.26           O  
ATOM   2468  CG  ASP A 151      13.672   3.100 -14.011  1.00 97.26           C  
ATOM   2469  OD1 ASP A 151      13.242   3.592 -12.946  1.00 97.26           O  
ATOM   2470  OD2 ASP A 151      14.871   2.857 -14.274  1.00 97.26           O  
ATOM   2471  N   ASN A 152      10.054   4.698 -13.524  1.00 96.97           N  
ATOM   2472  H   ASN A 152       9.987   4.139 -12.685  1.00 96.97           H  
ATOM   2473  CA  ASN A 152       9.625   6.096 -13.419  1.00 96.97           C  
ATOM   2474  HA  ASN A 152       9.897   6.624 -14.333  1.00 96.97           H  
ATOM   2475  C   ASN A 152      10.351   6.819 -12.267  1.00 96.97           C  
ATOM   2476  CB  ASN A 152       8.096   6.174 -13.252  1.00 96.97           C  
ATOM   2477  HB2 ASN A 152       7.805   7.225 -13.265  1.00 96.97           H  
ATOM   2478  HB3 ASN A 152       7.838   5.766 -12.275  1.00 96.97           H  
ATOM   2479  O   ASN A 152       9.910   7.890 -11.840  1.00 96.97           O  
ATOM   2480  CG  ASN A 152       7.268   5.487 -14.326  1.00 96.97           C  
ATOM   2481  ND2 ASN A 152       6.254   4.758 -13.930  1.00 96.97           N  
ATOM   2482 HD21 ASN A 152       6.130   4.612 -12.939  1.00 96.97           H  
ATOM   2483 HD22 ASN A 152       5.699   4.277 -14.624  1.00 96.97           H  
ATOM   2484  OD1 ASN A 152       7.445   5.623 -15.524  1.00 96.97           O  
ATOM   2485  N   ASP A 153      11.405   6.209 -11.719  1.00 94.04           N  
ATOM   2486  H   ASP A 153      11.787   5.389 -12.169  1.00 94.04           H  
ATOM   2487  CA  ASP A 153      12.146   6.751 -10.591  1.00 94.04           C  
ATOM   2488  HA  ASP A 153      11.437   7.300  -9.973  1.00 94.04           H  
ATOM   2489  C   ASP A 153      13.180   7.797 -11.055  1.00 94.04           C  
ATOM   2490  CB  ASP A 153      12.647   5.598  -9.697  1.00 94.04           C  
ATOM   2491  HB2 ASP A 153      12.909   6.013  -8.724  1.00 94.04           H  
ATOM   2492  HB3 ASP A 153      11.815   4.914  -9.530  1.00 94.04           H  
ATOM   2493  O   ASP A 153      13.361   8.064 -12.244  1.00 94.04           O  
ATOM   2494  CG  ASP A 153      13.846   4.792 -10.198  1.00 94.04           C  
ATOM   2495  OD1 ASP A 153      14.851   5.466 -10.504  1.00 94.04           O  
ATOM   2496  OD2 ASP A 153      13.830   3.543 -10.012  1.00 94.04           O  
ATOM   2497  N   LEU A 154      13.804   8.492 -10.104  1.00 93.46           N  
ATOM   2498  H   LEU A 154      13.675   8.186  -9.150  1.00 93.46           H  
ATOM   2499  CA  LEU A 154      14.752   9.577 -10.387  1.00 93.46           C  
ATOM   2500  HA  LEU A 154      14.583   9.929 -11.405  1.00 93.46           H  
ATOM   2501  C   LEU A 154      16.213   9.108 -10.359  1.00 93.46           C  
ATOM   2502  CB  LEU A 154      14.501  10.758  -9.432  1.00 93.46           C  
ATOM   2503  HB2 LEU A 154      14.714  10.429  -8.415  1.00 93.46           H  
ATOM   2504  HB3 LEU A 154      15.205  11.551  -9.685  1.00 93.46           H  
ATOM   2505  O   LEU A 154      17.131   9.943 -10.363  1.00 93.46           O  
ATOM   2506  CG  LEU A 154      13.081  11.353  -9.466  1.00 93.46           C  
ATOM   2507  HG  LEU A 154      12.366  10.619  -9.096  1.00 93.46           H  
ATOM   2508  CD1 LEU A 154      13.063  12.574  -8.541  1.00 93.46           C  
ATOM   2509 HD11 LEU A 154      12.070  13.023  -8.564  1.00 93.46           H  
ATOM   2510 HD12 LEU A 154      13.793  13.314  -8.870  1.00 93.46           H  
ATOM   2511 HD13 LEU A 154      13.272  12.261  -7.518  1.00 93.46           H  
ATOM   2512  CD2 LEU A 154      12.657  11.810 -10.863  1.00 93.46           C  
ATOM   2513 HD21 LEU A 154      13.386  12.506 -11.278  1.00 93.46           H  
ATOM   2514 HD22 LEU A 154      12.565  10.943 -11.518  1.00 93.46           H  
ATOM   2515 HD23 LEU A 154      11.678  12.286 -10.808  1.00 93.46           H  
ATOM   2516  N   ALA A 155      16.464   7.799 -10.266  1.00 87.39           N  
ATOM   2517  H   ALA A 155      15.704   7.142 -10.366  1.00 87.39           H  
ATOM   2518  CA  ALA A 155      17.796   7.229 -10.136  1.00 87.39           C  
ATOM   2519  HA  ALA A 155      18.418   7.942  -9.596  1.00 87.39           H  
ATOM   2520  C   ALA A 155      18.486   7.013 -11.489  1.00 87.39           C  
ATOM   2521  CB  ALA A 155      17.757   5.947  -9.292  1.00 87.39           C  
ATOM   2522  HB1 ALA A 155      17.168   5.192  -9.812  1.00 87.39           H  
ATOM   2523  HB2 ALA A 155      17.299   6.106  -8.315  1.00 87.39           H  
ATOM   2524  HB3 ALA A 155      18.769   5.567  -9.148  1.00 87.39           H  
ATOM   2525  O   ALA A 155      18.979   5.931 -11.743  1.00 87.39           O  
ATOM   2526  N   GLY A 156      18.663   8.052 -12.310  1.00 86.35           N  
ATOM   2527  H   GLY A 156      18.156   8.899 -12.097  1.00 86.35           H  
ATOM   2528  CA  GLY A 156      19.596   8.046 -13.455  1.00 86.35           C  
ATOM   2529  HA2 GLY A 156      19.297   8.832 -14.148  1.00 86.35           H  
ATOM   2530  HA3 GLY A 156      20.597   8.279 -13.094  1.00 86.35           H  
ATOM   2531  C   GLY A 156      19.657   6.732 -14.259  1.00 86.35           C  
ATOM   2532  O   GLY A 156      18.780   6.458 -15.065  1.00 86.35           O  
ATOM   2533  N   SER A 157      20.724   5.942 -14.069  1.00 87.86           N  
ATOM   2534  H   SER A 157      21.402   6.206 -13.368  1.00 87.86           H  
ATOM   2535  CA  SER A 157      20.947   4.647 -14.740  1.00 87.86           C  
ATOM   2536  HA  SER A 157      20.368   4.622 -15.663  1.00 87.86           H  
ATOM   2537  C   SER A 157      20.532   3.408 -13.931  1.00 87.86           C  
ATOM   2538  CB  SER A 157      22.429   4.526 -15.108  1.00 87.86           C  
ATOM   2539  HB2 SER A 157      22.689   5.324 -15.804  1.00 87.86           H  
ATOM   2540  HB3 SER A 157      22.606   3.569 -15.598  1.00 87.86           H  
ATOM   2541  O   SER A 157      20.685   2.279 -14.400  1.00 87.86           O  
ATOM   2542  OG  SER A 157      23.247   4.629 -13.950  1.00 87.86           O  
ATOM   2543  HG  SER A 157      24.142   4.390 -14.200  1.00 87.86           H  
ATOM   2544  N   LYS A 158      20.066   3.585 -12.695  1.00 90.87           N  
ATOM   2545  H   LYS A 158      19.790   4.522 -12.438  1.00 90.87           H  
ATOM   2546  CA  LYS A 158      19.714   2.515 -11.766  1.00 90.87           C  
ATOM   2547  HA  LYS A 158      20.124   1.573 -12.130  1.00 90.87           H  
ATOM   2548  C   LYS A 158      18.203   2.384 -11.686  1.00 90.87           C  
ATOM   2549  CB  LYS A 158      20.317   2.821 -10.389  1.00 90.87           C  
ATOM   2550  HB2 LYS A 158      21.401   2.883 -10.487  1.00 90.87           H  
ATOM   2551  HB3 LYS A 158      19.947   3.785 -10.041  1.00 90.87           H  
ATOM   2552  O   LYS A 158      17.541   3.273 -11.192  1.00 90.87           O  
ATOM   2553  CG  LYS A 158      19.963   1.737  -9.359  1.00 90.87           C  
ATOM   2554  HG2 LYS A 158      18.881   1.664  -9.247  1.00 90.87           H  
ATOM   2555  HG3 LYS A 158      20.351   0.777  -9.698  1.00 90.87           H  
ATOM   2556  CD  LYS A 158      20.564   2.080  -7.997  1.00 90.87           C  
ATOM   2557  HD2 LYS A 158      20.164   3.039  -7.667  1.00 90.87           H  
ATOM   2558  HD3 LYS A 158      21.648   2.153  -8.088  1.00 90.87           H  
ATOM   2559  CE  LYS A 158      20.197   0.984  -6.995  1.00 90.87           C  
ATOM   2560  HE2 LYS A 158      20.636   0.042  -7.325  1.00 90.87           H  
ATOM   2561  HE3 LYS A 158      19.114   0.859  -7.006  1.00 90.87           H  
ATOM   2562  NZ  LYS A 158      20.661   1.339  -5.632  1.00 90.87           N  
ATOM   2563  HZ1 LYS A 158      20.239   2.211  -5.349  1.00 90.87           H  
ATOM   2564  HZ2 LYS A 158      20.399   0.624  -4.968  1.00 90.87           H  
ATOM   2565  HZ3 LYS A 158      21.665   1.450  -5.620  1.00 90.87           H  
ATOM   2566  N   HIS A 159      17.700   1.198 -11.992  1.00 92.49           N  
ATOM   2567  H   HIS A 159      18.284   0.534 -12.481  1.00 92.49           H  
ATOM   2568  CA  HIS A 159      16.291   0.897 -11.797  1.00 92.49           C  
ATOM   2569  HA  HIS A 159      15.716   1.810 -11.952  1.00 92.49           H  
ATOM   2570  C   HIS A 159      16.034   0.391 -10.367  1.00 92.49           C  
ATOM   2571  CB  HIS A 159      15.879  -0.088 -12.885  1.00 92.49           C  
ATOM   2572  HB2 HIS A 159      16.206   0.304 -13.847  1.00 92.49           H  
ATOM   2573  HB3 HIS A 159      16.365  -1.049 -12.717  1.00 92.49           H  
ATOM   2574  O   HIS A 159      16.414  -0.733  -9.992  1.00 92.49           O  
ATOM   2575  CG  HIS A 159      14.399  -0.286 -12.969  1.00 92.49           C  
ATOM   2576  CD2 HIS A 159      13.769  -1.010 -13.935  1.00 92.49           C  
ATOM   2577  HD2 HIS A 159      14.250  -1.540 -14.744  1.00 92.49           H  
ATOM   2578  ND1 HIS A 159      13.429   0.359 -12.230  1.00 92.49           N  
ATOM   2579  HD1 HIS A 159      13.544   1.278 -11.828  1.00 92.49           H  
ATOM   2580  CE1 HIS A 159      12.243  -0.041 -12.714  1.00 92.49           C  
ATOM   2581  HE1 HIS A 159      11.293   0.384 -12.426  1.00 92.49           H  
ATOM   2582  NE2 HIS A 159      12.403  -0.896 -13.738  1.00 92.49           N  
ATOM   2583  N   CYS A 160      15.412   1.222  -9.533  1.00 90.94           N  
ATOM   2584  H   CYS A 160      15.111   2.125  -9.870  1.00 90.94           H  
ATOM   2585  CA  CYS A 160      15.270   0.949  -8.104  1.00 90.94           C  
ATOM   2586  HA  CYS A 160      16.254   0.715  -7.700  1.00 90.94           H  
ATOM   2587  C   CYS A 160      14.366  -0.235  -7.818  1.00 90.94           C  
ATOM   2588  CB  CYS A 160      14.753   2.197  -7.411  1.00 90.94           C  
ATOM   2589  HB2 CYS A 160      13.805   2.499  -7.856  1.00 90.94           H  
ATOM   2590  HB3 CYS A 160      14.585   1.994  -6.354  1.00 90.94           H  
ATOM   2591  O   CYS A 160      14.722  -1.064  -6.981  1.00 90.94           O  
ATOM   2592  SG  CYS A 160      15.946   3.527  -7.598  1.00 90.94           S  
ATOM   2593  N   ALA A 161      13.269  -0.368  -8.560  1.00 90.90           N  
ATOM   2594  H   ALA A 161      13.040   0.367  -9.214  1.00 90.90           H  
ATOM   2595  CA  ALA A 161      12.341  -1.482  -8.410  1.00 90.90           C  
ATOM   2596  HA  ALA A 161      11.980  -1.501  -7.382  1.00 90.90           H  
ATOM   2597  C   ALA A 161      13.008  -2.839  -8.689  1.00 90.90           C  
ATOM   2598  CB  ALA A 161      11.154  -1.239  -9.338  1.00 90.90           C  
ATOM   2599  HB1 ALA A 161      11.484  -1.252 -10.377  1.00 90.90           H  
ATOM   2600  HB2 ALA A 161      10.688  -0.279  -9.117  1.00 90.90           H  
ATOM   2601  HB3 ALA A 161      10.418  -2.028  -9.185  1.00 90.90           H  
ATOM   2602  O   ALA A 161      12.801  -3.792  -7.944  1.00 90.90           O  
ATOM   2603  N   ARG A 162      13.903  -2.926  -9.686  1.00 90.74           N  
ATOM   2604  H   ARG A 162      14.034  -2.115 -10.275  1.00 90.74           H  
ATOM   2605  CA  ARG A 162      14.694  -4.148  -9.937  1.00 90.74           C  
ATOM   2606  HA  ARG A 162      14.022  -5.005  -9.981  1.00 90.74           H  
ATOM   2607  C   ARG A 162      15.683  -4.447  -8.821  1.00 90.74           C  
ATOM   2608  CB  ARG A 162      15.469  -4.035 -11.252  1.00 90.74           C  
ATOM   2609  HB2 ARG A 162      16.184  -4.856 -11.308  1.00 90.74           H  
ATOM   2610  HB3 ARG A 162      16.019  -3.095 -11.280  1.00 90.74           H  
ATOM   2611  O   ARG A 162      15.895  -5.605  -8.478  1.00 90.74           O  
ATOM   2612  CG  ARG A 162      14.537  -4.130 -12.455  1.00 90.74           C  
ATOM   2613  HG2 ARG A 162      13.970  -5.060 -12.409  1.00 90.74           H  
ATOM   2614  HG3 ARG A 162      13.840  -3.291 -12.451  1.00 90.74           H  
ATOM   2615  CD  ARG A 162      15.371  -4.111 -13.735  1.00 90.74           C  
ATOM   2616  HD2 ARG A 162      16.045  -4.968 -13.735  1.00 90.74           H  
ATOM   2617  HD3 ARG A 162      15.956  -3.192 -13.763  1.00 90.74           H  
ATOM   2618  NE  ARG A 162      14.496  -4.174 -14.909  1.00 90.74           N  
ATOM   2619  HE  ARG A 162      13.503  -4.201 -14.724  1.00 90.74           H  
ATOM   2620  NH1 ARG A 162      16.109  -3.950 -16.528  1.00 90.74           N  
ATOM   2621 HH11 ARG A 162      16.817  -3.904 -15.809  1.00 90.74           H  
ATOM   2622 HH12 ARG A 162      16.348  -3.833 -17.502  1.00 90.74           H  
ATOM   2623  NH2 ARG A 162      13.946  -4.091 -17.093  1.00 90.74           N  
ATOM   2624 HH21 ARG A 162      12.979  -4.113 -16.801  1.00 90.74           H  
ATOM   2625 HH22 ARG A 162      14.177  -3.954 -18.066  1.00 90.74           H  
ATOM   2626  CZ  ARG A 162      14.859  -4.077 -16.170  1.00 90.74           C  
ATOM   2627  N   THR A 163      16.291  -3.402  -8.264  1.00 86.10           N  
ATOM   2628  H   THR A 163      16.039  -2.482  -8.596  1.00 86.10           H  
ATOM   2629  CA  THR A 163      17.243  -3.551  -7.160  1.00 86.10           C  
ATOM   2630  HA  THR A 163      17.982  -4.307  -7.429  1.00 86.10           H  
ATOM   2631  C   THR A 163      16.520  -4.033  -5.906  1.00 86.10           C  
ATOM   2632  CB  THR A 163      17.974  -2.231  -6.870  1.00 86.10           C  
ATOM   2633  HB  THR A 163      17.259  -1.485  -6.523  1.00 86.10           H  
ATOM   2634  O   THR A 163      16.947  -4.993  -5.272  1.00 86.10           O  
ATOM   2635  CG2 THR A 163      19.059  -2.406  -5.806  1.00 86.10           C  
ATOM   2636 HG21 THR A 163      19.741  -3.204  -6.101  1.00 86.10           H  
ATOM   2637 HG22 THR A 163      18.601  -2.649  -4.847  1.00 86.10           H  
ATOM   2638 HG23 THR A 163      19.620  -1.478  -5.696  1.00 86.10           H  
ATOM   2639  OG1 THR A 163      18.619  -1.724  -8.018  1.00 86.10           O  
ATOM   2640  HG1 THR A 163      17.958  -1.563  -8.695  1.00 86.10           H  
ATOM   2641  N   LEU A 164      15.430  -3.363  -5.537  1.00 84.83           N  
ATOM   2642  H   LEU A 164      15.102  -2.619  -6.137  1.00 84.83           H  
ATOM   2643  CA  LEU A 164      14.697  -3.562  -4.287  1.00 84.83           C  
ATOM   2644  HA  LEU A 164      15.393  -3.877  -3.509  1.00 84.83           H  
ATOM   2645  C   LEU A 164      13.651  -4.676  -4.369  1.00 84.83           C  
ATOM   2646  CB  LEU A 164      14.082  -2.221  -3.863  1.00 84.83           C  
ATOM   2647  HB2 LEU A 164      13.458  -1.858  -4.680  1.00 84.83           H  
ATOM   2648  HB3 LEU A 164      13.437  -2.374  -2.999  1.00 84.83           H  
ATOM   2649  O   LEU A 164      13.186  -5.112  -3.322  1.00 84.83           O  
ATOM   2650  CG  LEU A 164      15.146  -1.164  -3.514  1.00 84.83           C  
ATOM   2651  HG  LEU A 164      15.908  -1.123  -4.293  1.00 84.83           H  
ATOM   2652  CD1 LEU A 164      14.509   0.208  -3.434  1.00 84.83           C  
ATOM   2653 HD11 LEU A 164      14.001   0.419  -4.375  1.00 84.83           H  
ATOM   2654 HD12 LEU A 164      15.282   0.961  -3.283  1.00 84.83           H  
ATOM   2655 HD13 LEU A 164      13.800   0.226  -2.606  1.00 84.83           H  
ATOM   2656  CD2 LEU A 164      15.833  -1.443  -2.178  1.00 84.83           C  
ATOM   2657 HD21 LEU A 164      15.089  -1.547  -1.388  1.00 84.83           H  
ATOM   2658 HD22 LEU A 164      16.411  -2.365  -2.241  1.00 84.83           H  
ATOM   2659 HD23 LEU A 164      16.506  -0.626  -1.918  1.00 84.83           H  
ATOM   2660  N   ARG A 165      13.371  -5.181  -5.579  1.00 89.34           N  
ATOM   2661  H   ARG A 165      13.721  -4.683  -6.384  1.00 89.34           H  
ATOM   2662  CA  ARG A 165      12.470  -6.312  -5.854  1.00 89.34           C  
ATOM   2663  HA  ARG A 165      12.385  -6.430  -6.934  1.00 89.34           H  
ATOM   2664  C   ARG A 165      11.039  -6.021  -5.405  1.00 89.34           C  
ATOM   2665  CB  ARG A 165      13.054  -7.619  -5.277  1.00 89.34           C  
ATOM   2666  HB2 ARG A 165      13.016  -7.572  -4.188  1.00 89.34           H  
ATOM   2667  HB3 ARG A 165      12.431  -8.459  -5.584  1.00 89.34           H  
ATOM   2668  O   ARG A 165      10.391  -6.857  -4.786  1.00 89.34           O  
ATOM   2669  CG  ARG A 165      14.508  -7.898  -5.694  1.00 89.34           C  
ATOM   2670  HG2 ARG A 165      14.914  -8.681  -5.052  1.00 89.34           H  
ATOM   2671  HG3 ARG A 165      15.125  -7.014  -5.537  1.00 89.34           H  
ATOM   2672  CD  ARG A 165      14.629  -8.336  -7.155  1.00 89.34           C  
ATOM   2673  HD2 ARG A 165      13.901  -7.798  -7.763  1.00 89.34           H  
ATOM   2674  HD3 ARG A 165      15.629  -8.084  -7.507  1.00 89.34           H  
ATOM   2675  NE  ARG A 165      14.435  -9.790  -7.282  1.00 89.34           N  
ATOM   2676  HE  ARG A 165      14.175 -10.290  -6.443  1.00 89.34           H  
ATOM   2677  NH1 ARG A 165      14.488  -9.873  -9.564  1.00 89.34           N  
ATOM   2678 HH11 ARG A 165      14.319  -8.879  -9.509  1.00 89.34           H  
ATOM   2679 HH12 ARG A 165      14.122 -10.362 -10.369  1.00 89.34           H  
ATOM   2680  NH2 ARG A 165      14.223 -11.760  -8.397  1.00 89.34           N  
ATOM   2681 HH21 ARG A 165      14.039 -12.230  -9.272  1.00 89.34           H  
ATOM   2682 HH22 ARG A 165      13.936 -12.194  -7.532  1.00 89.34           H  
ATOM   2683  CZ  ARG A 165      14.389 -10.468  -8.411  1.00 89.34           C  
ATOM   2684  N   SER A 166      10.586  -4.796  -5.667  1.00 91.27           N  
ATOM   2685  H   SER A 166      11.169  -4.178  -6.212  1.00 91.27           H  
ATOM   2686  CA  SER A 166       9.245  -4.330  -5.329  1.00 91.27           C  
ATOM   2687  HA  SER A 166       8.521  -5.107  -5.573  1.00 91.27           H  
ATOM   2688  C   SER A 166       8.881  -3.066  -6.102  1.00 91.27           C  
ATOM   2689  CB  SER A 166       9.163  -4.048  -3.838  1.00 91.27           C  
ATOM   2690  HB2 SER A 166       9.489  -4.922  -3.275  1.00 91.27           H  
ATOM   2691  HB3 SER A 166       9.810  -3.206  -3.592  1.00 91.27           H  
ATOM   2692  O   SER A 166       9.751  -2.371  -6.631  1.00 91.27           O  
ATOM   2693  OG  SER A 166       7.834  -3.749  -3.477  1.00 91.27           O  
ATOM   2694  HG  SER A 166       7.898  -3.442  -2.570  1.00 91.27           H  
ATOM   2695  N   GLY A 167       7.586  -2.778  -6.175  1.00 93.08           N  
ATOM   2696  H   GLY A 167       6.965  -3.380  -5.654  1.00 93.08           H  
ATOM   2697  CA  GLY A 167       7.044  -1.535  -6.693  1.00 93.08           C  
ATOM   2698  HA2 GLY A 167       6.097  -1.718  -7.200  1.00 93.08           H  
ATOM   2699  HA3 GLY A 167       7.766  -1.154  -7.415  1.00 93.08           H  
ATOM   2700  C   GLY A 167       6.824  -0.484  -5.606  1.00 93.08           C  
ATOM   2701  O   GLY A 167       6.302  -0.785  -4.532  1.00 93.08           O  
ATOM   2702  N   TRP A 168       7.207   0.762  -5.888  1.00 94.51           N  
ATOM   2703  H   TRP A 168       7.576   0.948  -6.810  1.00 94.51           H  
ATOM   2704  CA  TRP A 168       7.030   1.893  -4.972  1.00 94.51           C  
ATOM   2705  HA  TRP A 168       6.037   1.825  -4.527  1.00 94.51           H  
ATOM   2706  C   TRP A 168       7.150   3.244  -5.682  1.00 94.51           C  
ATOM   2707  CB  TRP A 168       8.083   1.820  -3.857  1.00 94.51           C  
ATOM   2708  HB2 TRP A 168       8.198   0.783  -3.543  1.00 94.51           H  
ATOM   2709  HB3 TRP A 168       9.035   2.159  -4.266  1.00 94.51           H  
ATOM   2710  O   TRP A 168       7.627   3.336  -6.813  1.00 94.51           O  
ATOM   2711  CG  TRP A 168       7.775   2.626  -2.635  1.00 94.51           C  
ATOM   2712  CD1 TRP A 168       8.488   3.681  -2.178  1.00 94.51           C  
ATOM   2713  HD1 TRP A 168       9.378   4.074  -2.645  1.00 94.51           H  
ATOM   2714  CD2 TRP A 168       6.652   2.471  -1.717  1.00 94.51           C  
ATOM   2715  CE2 TRP A 168       6.753   3.477  -0.709  1.00 94.51           C  
ATOM   2716  CE3 TRP A 168       5.564   1.576  -1.634  1.00 94.51           C  
ATOM   2717  HE3 TRP A 168       5.470   0.789  -2.367  1.00 94.51           H  
ATOM   2718  NE1 TRP A 168       7.885   4.191  -1.044  1.00 94.51           N  
ATOM   2719  HE1 TRP A 168       8.236   4.999  -0.550  1.00 94.51           H  
ATOM   2720  CH2 TRP A 168       4.750   2.680   0.389  1.00 94.51           C  
ATOM   2721  HH2 TRP A 168       4.027   2.743   1.189  1.00 94.51           H  
ATOM   2722  CZ2 TRP A 168       5.819   3.591   0.331  1.00 94.51           C  
ATOM   2723  HZ2 TRP A 168       5.923   4.363   1.078  1.00 94.51           H  
ATOM   2724  CZ3 TRP A 168       4.624   1.679  -0.592  1.00 94.51           C  
ATOM   2725  HZ3 TRP A 168       3.808   0.973  -0.541  1.00 94.51           H  
ATOM   2726  N   TRP A 169       6.794   4.315  -4.973  1.00 94.87           N  
ATOM   2727  H   TRP A 169       6.411   4.155  -4.053  1.00 94.87           H  
ATOM   2728  CA  TRP A 169       7.053   5.707  -5.353  1.00 94.87           C  
ATOM   2729  HA  TRP A 169       6.872   5.824  -6.421  1.00 94.87           H  
ATOM   2730  C   TRP A 169       8.513   6.103  -5.098  1.00 94.87           C  
ATOM   2731  CB  TRP A 169       6.067   6.609  -4.607  1.00 94.87           C  
ATOM   2732  HB2 TRP A 169       6.248   6.532  -3.535  1.00 94.87           H  
ATOM   2733  HB3 TRP A 169       6.233   7.646  -4.898  1.00 94.87           H  
ATOM   2734  O   TRP A 169       8.802   6.967  -4.274  1.00 94.87           O  
ATOM   2735  CG  TRP A 169       4.638   6.290  -4.867  1.00 94.87           C  
ATOM   2736  CD1 TRP A 169       3.944   6.652  -5.967  1.00 94.87           C  
ATOM   2737  HD1 TRP A 169       4.344   7.219  -6.794  1.00 94.87           H  
ATOM   2738  CD2 TRP A 169       3.715   5.521  -4.042  1.00 94.87           C  
ATOM   2739  CE2 TRP A 169       2.456   5.470  -4.710  1.00 94.87           C  
ATOM   2740  CE3 TRP A 169       3.821   4.839  -2.811  1.00 94.87           C  
ATOM   2741  HE3 TRP A 169       4.755   4.860  -2.269  1.00 94.87           H  
ATOM   2742  NE1 TRP A 169       2.643   6.210  -5.857  1.00 94.87           N  
ATOM   2743  HE1 TRP A 169       1.943   6.397  -6.560  1.00 94.87           H  
ATOM   2744  CH2 TRP A 169       1.509   4.068  -2.986  1.00 94.87           C  
ATOM   2745  HH2 TRP A 169       0.682   3.497  -2.590  1.00 94.87           H  
ATOM   2746  CZ2 TRP A 169       1.378   4.726  -4.218  1.00 94.87           C  
ATOM   2747  HZ2 TRP A 169       0.472   4.629  -4.798  1.00 94.87           H  
ATOM   2748  CZ3 TRP A 169       2.724   4.133  -2.283  1.00 94.87           C  
ATOM   2749  HZ3 TRP A 169       2.819   3.622  -1.336  1.00 94.87           H  
ATOM   2750  N   TYR A 170       9.460   5.417  -5.735  1.00 91.36           N  
ATOM   2751  H   TYR A 170       9.173   4.722  -6.410  1.00 91.36           H  
ATOM   2752  CA  TYR A 170      10.888   5.656  -5.521  1.00 91.36           C  
ATOM   2753  HA  TYR A 170      11.085   5.561  -4.453  1.00 91.36           H  
ATOM   2754  C   TYR A 170      11.321   7.067  -5.941  1.00 91.36           C  
ATOM   2755  CB  TYR A 170      11.720   4.604  -6.260  1.00 91.36           C  
ATOM   2756  HB2 TYR A 170      11.454   4.641  -7.317  1.00 91.36           H  
ATOM   2757  HB3 TYR A 170      12.776   4.860  -6.177  1.00 91.36           H  
ATOM   2758  O   TYR A 170      10.852   7.613  -6.934  1.00 91.36           O  
ATOM   2759  CG  TYR A 170      11.533   3.193  -5.750  1.00 91.36           C  
ATOM   2760  CD1 TYR A 170      11.856   2.879  -4.419  1.00 91.36           C  
ATOM   2761  HD1 TYR A 170      12.244   3.639  -3.758  1.00 91.36           H  
ATOM   2762  CD2 TYR A 170      11.031   2.197  -6.605  1.00 91.36           C  
ATOM   2763  HD2 TYR A 170      10.805   2.442  -7.633  1.00 91.36           H  
ATOM   2764  CE1 TYR A 170      11.660   1.572  -3.947  1.00 91.36           C  
ATOM   2765  HE1 TYR A 170      11.932   1.338  -2.929  1.00 91.36           H  
ATOM   2766  CE2 TYR A 170      10.820   0.891  -6.132  1.00 91.36           C  
ATOM   2767  HE2 TYR A 170      10.393   0.130  -6.769  1.00 91.36           H  
ATOM   2768  OH  TYR A 170      10.932  -0.691  -4.353  1.00 91.36           O  
ATOM   2769  HH  TYR A 170      10.936  -0.752  -3.395  1.00 91.36           H  
ATOM   2770  CZ  TYR A 170      11.135   0.572  -4.800  1.00 91.36           C  
ATOM   2771  N   THR A 171      12.278   7.631  -5.198  1.00 89.97           N  
ATOM   2772  H   THR A 171      12.635   7.104  -4.414  1.00 89.97           H  
ATOM   2773  CA  THR A 171      13.045   8.803  -5.649  1.00 89.97           C  
ATOM   2774  HA  THR A 171      12.466   9.358  -6.387  1.00 89.97           H  
ATOM   2775  C   THR A 171      14.306   8.318  -6.355  1.00 89.97           C  
ATOM   2776  CB  THR A 171      13.391   9.774  -4.510  1.00 89.97           C  
ATOM   2777  HB  THR A 171      14.079  10.526  -4.895  1.00 89.97           H  
ATOM   2778  O   THR A 171      14.241   7.720  -7.417  1.00 89.97           O  
ATOM   2779  CG2 THR A 171      12.212  10.507  -3.933  1.00 89.97           C  
ATOM   2780 HG21 THR A 171      12.579  11.145  -3.130  1.00 89.97           H  
ATOM   2781 HG22 THR A 171      11.776  11.149  -4.698  1.00 89.97           H  
ATOM   2782 HG23 THR A 171      11.466   9.810  -3.550  1.00 89.97           H  
ATOM   2783  OG1 THR A 171      14.010   9.111  -3.427  1.00 89.97           O  
ATOM   2784  HG1 THR A 171      13.301   8.792  -2.864  1.00 89.97           H  
ATOM   2785  N   ARG A 172      15.475   8.481  -5.731  1.00 90.49           N  
ATOM   2786  H   ARG A 172      15.426   8.883  -4.806  1.00 90.49           H  
ATOM   2787  CA  ARG A 172      16.715   7.815  -6.116  1.00 90.49           C  
ATOM   2788  HA  ARG A 172      16.628   7.554  -7.171  1.00 90.49           H  
ATOM   2789  C   ARG A 172      16.853   6.507  -5.341  1.00 90.49           C  
ATOM   2790  CB  ARG A 172      17.904   8.764  -5.966  1.00 90.49           C  
ATOM   2791  HB2 ARG A 172      18.823   8.207  -6.148  1.00 90.49           H  
ATOM   2792  HB3 ARG A 172      17.932   9.174  -4.956  1.00 90.49           H  
ATOM   2793  O   ARG A 172      17.812   6.310  -4.600  1.00 90.49           O  
ATOM   2794  CG  ARG A 172      17.804   9.891  -6.996  1.00 90.49           C  
ATOM   2795  HG2 ARG A 172      17.747   9.443  -7.988  1.00 90.49           H  
ATOM   2796  HG3 ARG A 172      16.913  10.494  -6.821  1.00 90.49           H  
ATOM   2797  CD  ARG A 172      19.041  10.780  -6.926  1.00 90.49           C  
ATOM   2798  HD2 ARG A 172      19.051  11.298  -5.967  1.00 90.49           H  
ATOM   2799  HD3 ARG A 172      19.928  10.150  -7.003  1.00 90.49           H  
ATOM   2800  NE  ARG A 172      19.044  11.755  -8.027  1.00 90.49           N  
ATOM   2801  HE  ARG A 172      18.305  11.661  -8.709  1.00 90.49           H  
ATOM   2802  NH1 ARG A 172      21.034  12.768  -7.499  1.00 90.49           N  
ATOM   2803 HH11 ARG A 172      21.152  12.116  -6.737  1.00 90.49           H  
ATOM   2804 HH12 ARG A 172      21.740  13.462  -7.701  1.00 90.49           H  
ATOM   2805  NH2 ARG A 172      19.854  13.487  -9.254  1.00 90.49           N  
ATOM   2806 HH21 ARG A 172      20.562  14.183  -9.443  1.00 90.49           H  
ATOM   2807 HH22 ARG A 172      19.058  13.406  -9.870  1.00 90.49           H  
ATOM   2808  CZ  ARG A 172      19.973  12.664  -8.253  1.00 90.49           C  
ATOM   2809  N   CYS A 173      15.851   5.646  -5.489  1.00 87.28           N  
ATOM   2810  H   CYS A 173      15.167   5.879  -6.195  1.00 87.28           H  
ATOM   2811  CA  CYS A 173      15.590   4.454  -4.679  1.00 87.28           C  
ATOM   2812  HA  CYS A 173      14.749   3.938  -5.142  1.00 87.28           H  
ATOM   2813  C   CYS A 173      15.086   4.816  -3.280  1.00 87.28           C  
ATOM   2814  CB  CYS A 173      16.779   3.468  -4.706  1.00 87.28           C  
ATOM   2815  HB2 CYS A 173      16.456   2.549  -4.216  1.00 87.28           H  
ATOM   2816  HB3 CYS A 173      17.600   3.885  -4.123  1.00 87.28           H  
ATOM   2817  O   CYS A 173      14.090   5.530  -3.162  1.00 87.28           O  
ATOM   2818  SG  CYS A 173      17.436   3.008  -6.325  1.00 87.28           S  
ATOM   2819  N   LEU A 174      15.741   4.306  -2.236  1.00 78.10           N  
ATOM   2820  H   LEU A 174      16.601   3.803  -2.401  1.00 78.10           H  
ATOM   2821  CA  LEU A 174      15.439   4.639  -0.852  1.00 78.10           C  
ATOM   2822  HA  LEU A 174      14.384   4.902  -0.770  1.00 78.10           H  
ATOM   2823  C   LEU A 174      16.255   5.850  -0.432  1.00 78.10           C  
ATOM   2824  CB  LEU A 174      15.716   3.441   0.070  1.00 78.10           C  
ATOM   2825  HB2 LEU A 174      15.421   3.709   1.084  1.00 78.10           H  
ATOM   2826  HB3 LEU A 174      16.786   3.234   0.079  1.00 78.10           H  
ATOM   2827  O   LEU A 174      17.436   5.966  -0.768  1.00 78.10           O  
ATOM   2828  CG  LEU A 174      14.971   2.169  -0.348  1.00 78.10           C  
ATOM   2829  HG  LEU A 174      15.367   1.827  -1.304  1.00 78.10           H  
ATOM   2830  CD1 LEU A 174      15.192   1.066   0.666  1.00 78.10           C  
ATOM   2831 HD11 LEU A 174      14.797   1.363   1.638  1.00 78.10           H  
ATOM   2832 HD12 LEU A 174      14.680   0.164   0.334  1.00 78.10           H  
ATOM   2833 HD13 LEU A 174      16.257   0.857   0.765  1.00 78.10           H  
ATOM   2834  CD2 LEU A 174      13.474   2.399  -0.475  1.00 78.10           C  
ATOM   2835 HD21 LEU A 174      12.963   1.442  -0.585  1.00 78.10           H  
ATOM   2836 HD22 LEU A 174      13.122   2.908   0.423  1.00 78.10           H  
ATOM   2837 HD23 LEU A 174      13.252   3.013  -1.348  1.00 78.10           H  
ATOM   2838  N   LYS A 175      15.634   6.754   0.322  1.00 70.08           N  
ATOM   2839  H   LYS A 175      14.673   6.589   0.586  1.00 70.08           H  
ATOM   2840  CA  LYS A 175      16.379   7.844   0.943  1.00 70.08           C  
ATOM   2841  HA  LYS A 175      17.118   8.194   0.222  1.00 70.08           H  
ATOM   2842  C   LYS A 175      17.129   7.301   2.161  1.00 70.08           C  
ATOM   2843  CB  LYS A 175      15.434   9.011   1.273  1.00 70.08           C  
ATOM   2844  HB2 LYS A 175      14.684   8.673   1.988  1.00 70.08           H  
ATOM   2845  HB3 LYS A 175      14.914   9.315   0.364  1.00 70.08           H  
ATOM   2846  O   LYS A 175      16.508   6.986   3.172  1.00 70.08           O  
ATOM   2847  CG  LYS A 175      16.153  10.237   1.862  1.00 70.08           C  
ATOM   2848  HG2 LYS A 175      15.397  10.987   2.095  1.00 70.08           H  
ATOM   2849  HG3 LYS A 175      16.635   9.954   2.797  1.00 70.08           H  
ATOM   2850  CD  LYS A 175      17.196  10.874   0.928  1.00 70.08           C  
ATOM   2851  HD2 LYS A 175      16.731  11.141  -0.022  1.00 70.08           H  
ATOM   2852  HD3 LYS A 175      18.009  10.168   0.757  1.00 70.08           H  
ATOM   2853  CE  LYS A 175      17.752  12.128   1.616  1.00 70.08           C  
ATOM   2854  HE2 LYS A 175      18.040  11.849   2.630  1.00 70.08           H  
ATOM   2855  HE3 LYS A 175      16.959  12.871   1.697  1.00 70.08           H  
ATOM   2856  NZ  LYS A 175      18.937  12.698   0.924  1.00 70.08           N  
ATOM   2857  HZ1 LYS A 175      19.292  13.480   1.455  1.00 70.08           H  
ATOM   2858  HZ2 LYS A 175      18.715  13.005  -0.012  1.00 70.08           H  
ATOM   2859  HZ3 LYS A 175      19.681  12.015   0.906  1.00 70.08           H  
ATOM   2860  N   ASN A 176      18.458   7.274   2.075  1.00 53.15           N  
ATOM   2861  H   ASN A 176      18.888   7.380   1.167  1.00 53.15           H  
ATOM   2862  CA  ASN A 176      19.315   7.134   3.248  1.00 53.15           C  
ATOM   2863  HA  ASN A 176      18.866   6.407   3.925  1.00 53.15           H  
ATOM   2864  C   ASN A 176      19.363   8.477   3.969  1.00 53.15           C  
ATOM   2865  CB  ASN A 176      20.707   6.608   2.861  1.00 53.15           C  
ATOM   2866  HB2 ASN A 176      21.388   6.780   3.695  1.00 53.15           H  
ATOM   2867  HB3 ASN A 176      21.092   7.130   1.984  1.00 53.15           H  
ATOM   2868  O   ASN A 176      19.746   9.500   3.393  1.00 53.15           O  
ATOM   2869  CG  ASN A 176      20.679   5.115   2.595  1.00 53.15           C  
ATOM   2870  ND2 ASN A 176      21.812   4.465   2.622  1.00 53.15           N  
ATOM   2871 HD21 ASN A 176      22.636   4.942   2.957  1.00 53.15           H  
ATOM   2872 HD22 ASN A 176      21.625   3.550   3.006  1.00 53.15           H  
ATOM   2873  OD1 ASN A 176      19.637   4.521   2.385  1.00 53.15           O  
ATOM   2874  N   ASP A 177      18.928   8.482   5.221  1.00 44.41           N  
ATOM   2875  H   ASP A 177      18.595   7.618   5.626  1.00 44.41           H  
ATOM   2876  CA  ASP A 177      18.939   9.668   6.063  1.00 44.41           C  
ATOM   2877  HA  ASP A 177      18.788  10.543   5.430  1.00 44.41           H  
ATOM   2878  C   ASP A 177      20.319   9.803   6.718  1.00 44.41           C  
ATOM   2879  CB  ASP A 177      17.757   9.592   7.037  1.00 44.41           C  
ATOM   2880  HB2 ASP A 177      18.035   9.064   7.949  1.00 44.41           H  
ATOM   2881  HB3 ASP A 177      16.958   9.017   6.569  1.00 44.41           H  
ATOM   2882  O   ASP A 177      20.525   9.463   7.881  1.00 44.41           O  
ATOM   2883  CG  ASP A 177      17.172  10.956   7.380  1.00 44.41           C  
ATOM   2884  OD1 ASP A 177      17.799  12.008   7.148  1.00 44.41           O  
ATOM   2885  OD2 ASP A 177      16.030  10.949   7.886  1.00 44.41           O  
ATOM   2886  N   THR A 178      21.308  10.226   5.928  1.00 38.65           N  
ATOM   2887  H   THR A 178      21.116  10.385   4.949  1.00 38.65           H  
ATOM   2888  CA  THR A 178      22.657  10.545   6.421  1.00 38.65           C  
ATOM   2889  HA  THR A 178      22.917   9.830   7.202  1.00 38.65           H  
ATOM   2890  C   THR A 178      22.729  11.926   7.081  1.00 38.65           C  
ATOM   2891  CB  THR A 178      23.709  10.410   5.309  1.00 38.65           C  
ATOM   2892  HB  THR A 178      24.668  10.787   5.665  1.00 38.65           H  
ATOM   2893  O   THR A 178      23.725  12.234   7.730  1.00 38.65           O  
ATOM   2894  CG2 THR A 178      23.888   8.946   4.897  1.00 38.65           C  
ATOM   2895 HG21 THR A 178      24.655   8.881   4.125  1.00 38.65           H  
ATOM   2896 HG22 THR A 178      24.198   8.355   5.759  1.00 38.65           H  
ATOM   2897 HG23 THR A 178      22.952   8.551   4.504  1.00 38.65           H  
ATOM   2898  OG1 THR A 178      23.320  11.129   4.157  1.00 38.65           O  
ATOM   2899  HG1 THR A 178      23.432  12.063   4.345  1.00 38.65           H  
ATOM   2900  N   ASP A 179      21.666  12.732   6.998  1.00 33.32           N  
ATOM   2901  H   ASP A 179      20.846  12.400   6.510  1.00 33.32           H  
ATOM   2902  CA  ASP A 179      21.616  14.097   7.531  1.00 33.32           C  
ATOM   2903  HA  ASP A 179      22.640  14.449   7.654  1.00 33.32           H  
ATOM   2904  C   ASP A 179      20.999  14.127   8.949  1.00 33.32           C  
ATOM   2905  CB  ASP A 179      20.977  15.051   6.505  1.00 33.32           C  
ATOM   2906  HB2 ASP A 179      20.913  16.046   6.945  1.00 33.32           H  
ATOM   2907  HB3 ASP A 179      19.965  14.711   6.287  1.00 33.32           H  
ATOM   2908  O   ASP A 179      19.932  14.677   9.216  1.00 33.32           O  
ATOM   2909  CG  ASP A 179      21.780  15.156   5.195  1.00 33.32           C  
ATOM   2910  OD1 ASP A 179      23.024  15.027   5.245  1.00 33.32           O  
ATOM   2911  OD2 ASP A 179      21.133  15.320   4.132  1.00 33.32           O  
ATOM   2912  N   GLY A 180      21.708  13.495   9.889  1.00 27.58           N  
ATOM   2913  H   GLY A 180      22.436  12.910   9.506  1.00 27.58           H  
ATOM   2914  CA  GLY A 180      22.050  14.125  11.172  1.00 27.58           C  
ATOM   2915  HA2 GLY A 180      22.751  13.463  11.680  1.00 27.58           H  
ATOM   2916  HA3 GLY A 180      22.590  15.046  10.949  1.00 27.58           H  
ATOM   2917  C   GLY A 180      20.971  14.490  12.204  1.00 27.58           C  
ATOM   2918  O   GLY A 180      21.236  15.390  12.995  1.00 27.58           O  
ATOM   2919  N   LEU A 181      19.803  13.833  12.276  1.00 30.44           N  
ATOM   2920  H   LEU A 181      19.594  13.184  11.531  1.00 30.44           H  
ATOM   2921  CA  LEU A 181      18.746  14.233  13.237  1.00 30.44           C  
ATOM   2922  HA  LEU A 181      19.204  14.895  13.972  1.00 30.44           H  
ATOM   2923  C   LEU A 181      18.172  13.141  14.168  1.00 30.44           C  
ATOM   2924  CB  LEU A 181      17.686  15.086  12.500  1.00 30.44           C  
ATOM   2925  HB2 LEU A 181      17.537  14.666  11.505  1.00 30.44           H  
ATOM   2926  HB3 LEU A 181      16.728  15.046  13.019  1.00 30.44           H  
ATOM   2927  O   LEU A 181      17.124  13.369  14.764  1.00 30.44           O  
ATOM   2928  CG  LEU A 181      18.092  16.572  12.373  1.00 30.44           C  
ATOM   2929  HG  LEU A 181      19.126  16.651  12.036  1.00 30.44           H  
ATOM   2930  CD1 LEU A 181      17.213  17.258  11.329  1.00 30.44           C  
ATOM   2931 HD11 LEU A 181      16.164  17.195  11.619  1.00 30.44           H  
ATOM   2932 HD12 LEU A 181      17.503  18.305  11.242  1.00 30.44           H  
ATOM   2933 HD13 LEU A 181      17.365  16.782  10.361  1.00 30.44           H  
ATOM   2934  CD2 LEU A 181      17.931  17.333  13.694  1.00 30.44           C  
ATOM   2935 HD21 LEU A 181      18.193  18.380  13.547  1.00 30.44           H  
ATOM   2936 HD22 LEU A 181      16.902  17.264  14.050  1.00 30.44           H  
ATOM   2937 HD23 LEU A 181      18.602  16.923  14.449  1.00 30.44           H  
ATOM   2938  N   PHE A 182      18.846  11.997  14.367  1.00 39.99           N  
ATOM   2939  H   PHE A 182      19.734  11.870  13.903  1.00 39.99           H  
ATOM   2940  CA  PHE A 182      18.483  11.013  15.413  1.00 39.99           C  
ATOM   2941  HA  PHE A 182      17.921  11.554  16.175  1.00 39.99           H  
ATOM   2942  C   PHE A 182      19.723  10.419  16.118  1.00 39.99           C  
ATOM   2943  CB  PHE A 182      17.545   9.930  14.844  1.00 39.99           C  
ATOM   2944  HB2 PHE A 182      17.976   9.517  13.933  1.00 39.99           H  
ATOM   2945  HB3 PHE A 182      17.455   9.114  15.561  1.00 39.99           H  
ATOM   2946  O   PHE A 182      20.791  10.362  15.502  1.00 39.99           O  
ATOM   2947  CG  PHE A 182      16.155  10.472  14.559  1.00 39.99           C  
ATOM   2948  CD1 PHE A 182      15.192  10.522  15.586  1.00 39.99           C  
ATOM   2949  HD1 PHE A 182      15.401  10.073  16.546  1.00 39.99           H  
ATOM   2950  CD2 PHE A 182      15.882  11.085  13.324  1.00 39.99           C  
ATOM   2951  HD2 PHE A 182      16.648  11.103  12.563  1.00 39.99           H  
ATOM   2952  CE1 PHE A 182      13.962  11.172  15.381  1.00 39.99           C  
ATOM   2953  HE1 PHE A 182      13.229  11.205  16.174  1.00 39.99           H  
ATOM   2954  CE2 PHE A 182      14.691  11.816  13.170  1.00 39.99           C  
ATOM   2955  HE2 PHE A 182      14.536  12.469  12.323  1.00 39.99           H  
ATOM   2956  CZ  PHE A 182      13.713  11.827  14.169  1.00 39.99           C  
ATOM   2957  HZ  PHE A 182      12.800  12.389  14.041  1.00 39.99           H  
ATOM   2958  N   PRO A 183      19.629  10.014  17.407  1.00 30.97           N  
ATOM   2959  CA  PRO A 183      20.774   9.576  18.209  1.00 30.97           C  
ATOM   2960  HA  PRO A 183      21.455  10.420  18.320  1.00 30.97           H  
ATOM   2961  C   PRO A 183      21.507   8.403  17.555  1.00 30.97           C  
ATOM   2962  CB  PRO A 183      20.221   9.186  19.588  1.00 30.97           C  
ATOM   2963  HB2 PRO A 183      20.067   8.109  19.641  1.00 30.97           H  
ATOM   2964  HB3 PRO A 183      20.877   9.515  20.394  1.00 30.97           H  
ATOM   2965  O   PRO A 183      20.874   7.505  17.010  1.00 30.97           O  
ATOM   2966  CG  PRO A 183      18.863   9.880  19.652  1.00 30.97           C  
ATOM   2967  HG2 PRO A 183      18.992  10.900  20.011  1.00 30.97           H  
ATOM   2968  HG3 PRO A 183      18.158   9.338  20.282  1.00 30.97           H  
ATOM   2969  CD  PRO A 183      18.411   9.911  18.196  1.00 30.97           C  
ATOM   2970  HD2 PRO A 183      17.906   8.976  17.952  1.00 30.97           H  
ATOM   2971  HD3 PRO A 183      17.736  10.753  18.046  1.00 30.97           H  
ATOM   2972  N   LYS A 184      22.842   8.398  17.658  1.00 35.66           N  
ATOM   2973  H   LYS A 184      23.237   9.173  18.171  1.00 35.66           H  
ATOM   2974  CA  LYS A 184      23.807   7.521  16.954  1.00 35.66           C  
ATOM   2975  HA  LYS A 184      23.750   7.735  15.887  1.00 35.66           H  
ATOM   2976  C   LYS A 184      23.589   6.004  17.060  1.00 35.66           C  
ATOM   2977  CB  LYS A 184      25.222   7.858  17.461  1.00 35.66           C  
ATOM   2978  HB2 LYS A 184      25.916   7.088  17.124  1.00 35.66           H  
ATOM   2979  HB3 LYS A 184      25.230   7.858  18.551  1.00 35.66           H  
ATOM   2980  O   LYS A 184      24.300   5.242  16.411  1.00 35.66           O  
ATOM   2981  CG  LYS A 184      25.729   9.204  16.927  1.00 35.66           C  
ATOM   2982  HG2 LYS A 184      25.733   9.174  15.838  1.00 35.66           H  
ATOM   2983  HG3 LYS A 184      25.070  10.008  17.256  1.00 35.66           H  
ATOM   2984  CD  LYS A 184      27.153   9.479  17.430  1.00 35.66           C  
ATOM   2985  HD2 LYS A 184      27.132   9.598  18.513  1.00 35.66           H  
ATOM   2986  HD3 LYS A 184      27.792   8.633  17.177  1.00 35.66           H  
ATOM   2987  CE  LYS A 184      27.707  10.749  16.772  1.00 35.66           C  
ATOM   2988  HE2 LYS A 184      27.033  11.577  16.991  1.00 35.66           H  
ATOM   2989  HE3 LYS A 184      27.712  10.604  15.692  1.00 35.66           H  
ATOM   2990  NZ  LYS A 184      29.077  11.064  17.252  1.00 35.66           N  
ATOM   2991  HZ1 LYS A 184      29.426  11.896  16.797  1.00 35.66           H  
ATOM   2992  HZ2 LYS A 184      29.710  10.304  17.047  1.00 35.66           H  
ATOM   2993  HZ3 LYS A 184      29.079  11.226  18.249  1.00 35.66           H  
ATOM   2994  N   ASN A 185      22.614   5.551  17.830  1.00 35.73           N  
ATOM   2995  H   ASN A 185      21.924   6.215  18.149  1.00 35.73           H  
ATOM   2996  CA  ASN A 185      22.336   4.143  18.015  1.00 35.73           C  
ATOM   2997  HA  ASN A 185      23.105   3.525  17.552  1.00 35.73           H  
ATOM   2998  C   ASN A 185      21.005   3.868  17.338  1.00 35.73           C  
ATOM   2999  CB  ASN A 185      22.330   3.847  19.526  1.00 35.73           C  
ATOM   3000  HB2 ASN A 185      21.552   4.440  20.006  1.00 35.73           H  
ATOM   3001  HB3 ASN A 185      22.100   2.794  19.685  1.00 35.73           H  
ATOM   3002  O   ASN A 185      19.991   4.274  17.879  1.00 35.73           O  
ATOM   3003  CG  ASN A 185      23.657   4.155  20.201  1.00 35.73           C  
ATOM   3004  ND2 ASN A 185      23.676   4.205  21.510  1.00 35.73           N  
ATOM   3005 HD21 ASN A 185      22.842   4.018  22.048  1.00 35.73           H  
ATOM   3006 HD22 ASN A 185      24.574   4.379  21.937  1.00 35.73           H  
ATOM   3007  OD1 ASN A 185      24.687   4.363  19.583  1.00 35.73           O  
ATOM   3008  N   TYR A 186      21.020   3.269  16.146  1.00 44.43           N  
ATOM   3009  H   TYR A 186      21.909   3.311  15.667  1.00 44.43           H  
ATOM   3010  CA  TYR A 186      20.132   2.172  15.732  1.00 44.43           C  
ATOM   3011  HA  TYR A 186      20.610   1.249  16.061  1.00 44.43           H  
ATOM   3012  C   TYR A 186      20.026   2.084  14.196  1.00 44.43           C  
ATOM   3013  CB  TYR A 186      18.735   2.178  16.402  1.00 44.43           C  
ATOM   3014  HB2 TYR A 186      18.351   3.187  16.549  1.00 44.43           H  
ATOM   3015  HB3 TYR A 186      18.040   1.721  15.697  1.00 44.43           H  
ATOM   3016  O   TYR A 186      19.273   2.806  13.550  1.00 44.43           O  
ATOM   3017  CG  TYR A 186      18.669   1.347  17.685  1.00 44.43           C  
ATOM   3018  CD1 TYR A 186      18.591  -0.056  17.583  1.00 44.43           C  
ATOM   3019  HD1 TYR A 186      18.514  -0.523  16.612  1.00 44.43           H  
ATOM   3020  CD2 TYR A 186      18.692   1.932  18.971  1.00 44.43           C  
ATOM   3021  HD2 TYR A 186      18.608   3.002  19.098  1.00 44.43           H  
ATOM   3022  CE1 TYR A 186      18.602  -0.856  18.743  1.00 44.43           C  
ATOM   3023  HE1 TYR A 186      18.536  -1.932  18.675  1.00 44.43           H  
ATOM   3024  CE2 TYR A 186      18.753   1.139  20.130  1.00 44.43           C  
ATOM   3025  HE2 TYR A 186      18.778   1.603  21.104  1.00 44.43           H  
ATOM   3026  OH  TYR A 186      18.743  -1.043  21.125  1.00 44.43           O  
ATOM   3027  HH  TYR A 186      18.747  -0.534  21.939  1.00 44.43           H  
ATOM   3028  CZ  TYR A 186      18.710  -0.263  20.016  1.00 44.43           C  
ATOM   3029  N   ARG A 187      20.721   1.089  13.618  1.00 47.27           N  
ATOM   3030  H   ARG A 187      21.333   0.565  14.227  1.00 47.27           H  
ATOM   3031  CA  ARG A 187      20.577   0.593  12.226  1.00 47.27           C  
ATOM   3032  HA  ARG A 187      20.797   1.398  11.525  1.00 47.27           H  
ATOM   3033  C   ARG A 187      19.151   0.115  11.868  1.00 47.27           C  
ATOM   3034  CB  ARG A 187      21.564  -0.580  12.001  1.00 47.27           C  
ATOM   3035  HB2 ARG A 187      21.218  -1.178  11.157  1.00 47.27           H  
ATOM   3036  HB3 ARG A 187      21.555  -1.229  12.876  1.00 47.27           H  
ATOM   3037  O   ARG A 187      18.934  -0.363  10.762  1.00 47.27           O  
ATOM   3038  CG  ARG A 187      23.009  -0.182  11.671  1.00 47.27           C  
ATOM   3039  HG2 ARG A 187      23.430   0.384  12.502  1.00 47.27           H  
ATOM   3040  HG3 ARG A 187      23.017   0.438  10.774  1.00 47.27           H  
ATOM   3041  CD  ARG A 187      23.847  -1.450  11.427  1.00 47.27           C  
ATOM   3042  HD2 ARG A 187      23.808  -2.075  12.319  1.00 47.27           H  
ATOM   3043  HD3 ARG A 187      23.408  -1.997  10.592  1.00 47.27           H  
ATOM   3044  NE  ARG A 187      25.256  -1.138  11.115  1.00 47.27           N  
ATOM   3045  HE  ARG A 187      25.515  -0.162  11.132  1.00 47.27           H  
ATOM   3046  NH1 ARG A 187      25.962  -3.277  10.635  1.00 47.27           N  
ATOM   3047 HH11 ARG A 187      26.695  -3.907  10.343  1.00 47.27           H  
ATOM   3048 HH12 ARG A 187      25.027  -3.623  10.801  1.00 47.27           H  
ATOM   3049  NH2 ARG A 187      27.403  -1.585  10.501  1.00 47.27           N  
ATOM   3050 HH21 ARG A 187      28.116  -2.238  10.208  1.00 47.27           H  
ATOM   3051 HH22 ARG A 187      27.625  -0.600  10.544  1.00 47.27           H  
ATOM   3052  CZ  ARG A 187      26.195  -1.999  10.754  1.00 47.27           C  
ATOM   3053  N   SER A 188      18.189   0.150  12.790  1.00 51.34           N  
ATOM   3054  H   SER A 188      18.348   0.663  13.646  1.00 51.34           H  
ATOM   3055  CA  SER A 188      16.847  -0.424  12.611  1.00 51.34           C  
ATOM   3056  HA  SER A 188      16.940  -1.395  12.125  1.00 51.34           H  
ATOM   3057  C   SER A 188      15.920   0.412  11.724  1.00 51.34           C  
ATOM   3058  CB  SER A 188      16.184  -0.652  13.972  1.00 51.34           C  
ATOM   3059  HB2 SER A 188      16.699  -1.455  14.500  1.00 51.34           H  
ATOM   3060  HB3 SER A 188      15.142  -0.938  13.828  1.00 51.34           H  
ATOM   3061  O   SER A 188      14.965  -0.132  11.181  1.00 51.34           O  
ATOM   3062  OG  SER A 188      16.256   0.525  14.742  1.00 51.34           O  
ATOM   3063  HG  SER A 188      15.444   0.622  15.245  1.00 51.34           H  
ATOM   3064  N   TYR A 189      16.187   1.706  11.535  1.00 49.18           N  
ATOM   3065  H   TYR A 189      16.945   2.125  12.054  1.00 49.18           H  
ATOM   3066  CA  TYR A 189      15.265   2.592  10.811  1.00 49.18           C  
ATOM   3067  HA  TYR A 189      14.243   2.289  11.040  1.00 49.18           H  
ATOM   3068  C   TYR A 189      15.392   2.527   9.284  1.00 49.18           C  
ATOM   3069  CB  TYR A 189      15.429   4.019  11.330  1.00 49.18           C  
ATOM   3070  HB2 TYR A 189      14.795   4.682  10.741  1.00 49.18           H  
ATOM   3071  HB3 TYR A 189      16.461   4.341  11.192  1.00 49.18           H  
ATOM   3072  O   TYR A 189      14.396   2.656   8.579  1.00 49.18           O  
ATOM   3073  CG  TYR A 189      15.034   4.156  12.786  1.00 49.18           C  
ATOM   3074  CD1 TYR A 189      13.672   4.121  13.143  1.00 49.18           C  
ATOM   3075  HD1 TYR A 189      12.914   4.010  12.381  1.00 49.18           H  
ATOM   3076  CD2 TYR A 189      16.020   4.291  13.783  1.00 49.18           C  
ATOM   3077  HD2 TYR A 189      17.066   4.314  13.514  1.00 49.18           H  
ATOM   3078  CE1 TYR A 189      13.293   4.231  14.494  1.00 49.18           C  
ATOM   3079  HE1 TYR A 189      12.252   4.201  14.779  1.00 49.18           H  
ATOM   3080  CE2 TYR A 189      15.644   4.408  15.134  1.00 49.18           C  
ATOM   3081  HE2 TYR A 189      16.402   4.524  15.895  1.00 49.18           H  
ATOM   3082  OH  TYR A 189      13.909   4.500  16.791  1.00 49.18           O  
ATOM   3083  HH  TYR A 189      14.666   4.600  17.374  1.00 49.18           H  
ATOM   3084  CZ  TYR A 189      14.278   4.381  15.490  1.00 49.18           C  
ATOM   3085  N   GLU A 190      16.594   2.269   8.770  1.00 50.31           N  
ATOM   3086  H   GLU A 190      17.387   2.204   9.392  1.00 50.31           H  
ATOM   3087  CA  GLU A 190      16.814   1.964   7.348  1.00 50.31           C  
ATOM   3088  HA  GLU A 190      16.401   2.765   6.734  1.00 50.31           H  
ATOM   3089  C   GLU A 190      16.089   0.658   6.981  1.00 50.31           C  
ATOM   3090  CB  GLU A 190      18.333   1.879   7.124  1.00 50.31           C  
ATOM   3091  HB2 GLU A 190      18.822   2.470   7.898  1.00 50.31           H  
ATOM   3092  HB3 GLU A 190      18.661   0.846   7.243  1.00 50.31           H  
ATOM   3093  O   GLU A 190      15.357   0.594   5.993  1.00 50.31           O  
ATOM   3094  CG  GLU A 190      18.815   2.425   5.772  1.00 50.31           C  
ATOM   3095  HG2 GLU A 190      18.437   3.441   5.653  1.00 50.31           H  
ATOM   3096  HG3 GLU A 190      18.403   1.807   4.974  1.00 50.31           H  
ATOM   3097  CD  GLU A 190      20.356   2.447   5.681  1.00 50.31           C  
ATOM   3098  OE1 GLU A 190      20.886   2.900   4.643  1.00 50.31           O  
ATOM   3099  OE2 GLU A 190      21.028   2.048   6.662  1.00 50.31           O  
ATOM   3100  N   LYS A 191      16.169  -0.330   7.887  1.00 56.51           N  
ATOM   3101  H   LYS A 191      16.790  -0.189   8.671  1.00 56.51           H  
ATOM   3102  CA  LYS A 191      15.451  -1.605   7.781  1.00 56.51           C  
ATOM   3103  HA  LYS A 191      15.715  -2.070   6.831  1.00 56.51           H  
ATOM   3104  C   LYS A 191      13.935  -1.421   7.759  1.00 56.51           C  
ATOM   3105  CB  LYS A 191      15.837  -2.556   8.918  1.00 56.51           C  
ATOM   3106  HB2 LYS A 191      15.556  -2.123   9.878  1.00 56.51           H  
ATOM   3107  HB3 LYS A 191      15.268  -3.476   8.790  1.00 56.51           H  
ATOM   3108  O   LYS A 191      13.283  -2.052   6.946  1.00 56.51           O  
ATOM   3109  CG  LYS A 191      17.328  -2.903   8.933  1.00 56.51           C  
ATOM   3110  HG2 LYS A 191      17.926  -2.002   9.067  1.00 56.51           H  
ATOM   3111  HG3 LYS A 191      17.598  -3.364   7.983  1.00 56.51           H  
ATOM   3112  CD  LYS A 191      17.597  -3.876  10.082  1.00 56.51           C  
ATOM   3113  HD2 LYS A 191      16.949  -4.744   9.960  1.00 56.51           H  
ATOM   3114  HD3 LYS A 191      17.364  -3.394  11.032  1.00 56.51           H  
ATOM   3115  CE  LYS A 191      19.058  -4.318  10.068  1.00 56.51           C  
ATOM   3116  HE2 LYS A 191      19.309  -4.611   9.048  1.00 56.51           H  
ATOM   3117  HE3 LYS A 191      19.683  -3.465  10.333  1.00 56.51           H  
ATOM   3118  NZ  LYS A 191      19.262  -5.457  10.997  1.00 56.51           N  
ATOM   3119  HZ1 LYS A 191      18.657  -6.219  10.724  1.00 56.51           H  
ATOM   3120  HZ2 LYS A 191      19.016  -5.199  11.942  1.00 56.51           H  
ATOM   3121  HZ3 LYS A 191      20.215  -5.790  10.965  1.00 56.51           H  
ATOM   3122  N   LEU A 192      13.379  -0.536   8.596  1.00 58.67           N  
ATOM   3123  H   LEU A 192      13.981  -0.087   9.270  1.00 58.67           H  
ATOM   3124  CA  LEU A 192      11.939  -0.223   8.618  1.00 58.67           C  
ATOM   3125  HA  LEU A 192      11.387  -1.123   8.890  1.00 58.67           H  
ATOM   3126  C   LEU A 192      11.411   0.204   7.242  1.00 58.67           C  
ATOM   3127  CB  LEU A 192      11.677   0.886   9.663  1.00 58.67           C  
ATOM   3128  HB2 LEU A 192      12.584   1.474   9.799  1.00 58.67           H  
ATOM   3129  HB3 LEU A 192      10.911   1.569   9.295  1.00 58.67           H  
ATOM   3130  O   LEU A 192      10.335  -0.229   6.838  1.00 58.67           O  
ATOM   3131  CG  LEU A 192      11.233   0.328  11.021  1.00 58.67           C  
ATOM   3132  HG  LEU A 192      11.720  -0.634  11.182  1.00 58.67           H  
ATOM   3133  CD1 LEU A 192      11.593   1.260  12.176  1.00 58.67           C  
ATOM   3134 HD11 LEU A 192      11.186   0.860  13.105  1.00 58.67           H  
ATOM   3135 HD12 LEU A 192      12.677   1.318  12.274  1.00 58.67           H  
ATOM   3136 HD13 LEU A 192      11.175   2.251  12.001  1.00 58.67           H  
ATOM   3137  CD2 LEU A 192       9.723   0.141  11.030  1.00 58.67           C  
ATOM   3138 HD21 LEU A 192       9.216   1.105  11.002  1.00 58.67           H  
ATOM   3139 HD22 LEU A 192       9.422  -0.401  11.926  1.00 58.67           H  
ATOM   3140 HD23 LEU A 192       9.446  -0.434  10.147  1.00 58.67           H  
ATOM   3141  N   TRP A 193      12.169   1.027   6.513  1.00 63.63           N  
ATOM   3142  H   TRP A 193      13.062   1.322   6.881  1.00 63.63           H  
ATOM   3143  CA  TRP A 193      11.775   1.475   5.175  1.00 63.63           C  
ATOM   3144  HA  TRP A 193      10.700   1.660   5.184  1.00 63.63           H  
ATOM   3145  C   TRP A 193      12.013   0.427   4.098  1.00 63.63           C  
ATOM   3146  CB  TRP A 193      12.441   2.805   4.830  1.00 63.63           C  
ATOM   3147  HB2 TRP A 193      13.486   2.795   5.139  1.00 63.63           H  
ATOM   3148  HB3 TRP A 193      12.407   2.951   3.750  1.00 63.63           H  
ATOM   3149  O   TRP A 193      11.165   0.255   3.224  1.00 63.63           O  
ATOM   3150  CG  TRP A 193      11.716   3.943   5.464  1.00 63.63           C  
ATOM   3151  CD1 TRP A 193      12.092   4.589   6.589  1.00 63.63           C  
ATOM   3152  HD1 TRP A 193      12.996   4.378   7.142  1.00 63.63           H  
ATOM   3153  CD2 TRP A 193      10.409   4.481   5.100  1.00 63.63           C  
ATOM   3154  CE2 TRP A 193       9.998   5.378   6.124  1.00 63.63           C  
ATOM   3155  CE3 TRP A 193       9.510   4.275   4.031  1.00 63.63           C  
ATOM   3156  HE3 TRP A 193       9.773   3.576   3.251  1.00 63.63           H  
ATOM   3157  NE1 TRP A 193      11.083   5.450   6.975  1.00 63.63           N  
ATOM   3158  HE1 TRP A 193      11.127   6.023   7.806  1.00 63.63           H  
ATOM   3159  CH2 TRP A 193       7.876   5.794   5.031  1.00 63.63           C  
ATOM   3160  HH2 TRP A 193       6.904   6.265   5.008  1.00 63.63           H  
ATOM   3161  CZ2 TRP A 193       8.734   5.991   6.123  1.00 63.63           C  
ATOM   3162  HZ2 TRP A 193       8.435   6.624   6.945  1.00 63.63           H  
ATOM   3163  CZ3 TRP A 193       8.275   4.955   3.977  1.00 63.63           C  
ATOM   3164  HZ3 TRP A 193       7.603   4.777   3.150  1.00 63.63           H  
ATOM   3165  N   GLU A 194      13.122  -0.307   4.171  1.00 60.68           N  
ATOM   3166  H   GLU A 194      13.809  -0.110   4.885  1.00 60.68           H  
ATOM   3167  CA  GLU A 194      13.325  -1.468   3.303  1.00 60.68           C  
ATOM   3168  HA  GLU A 194      13.272  -1.144   2.263  1.00 60.68           H  
ATOM   3169  C   GLU A 194      12.210  -2.505   3.476  1.00 60.68           C  
ATOM   3170  CB  GLU A 194      14.705  -2.095   3.550  1.00 60.68           C  
ATOM   3171  HB2 GLU A 194      14.706  -3.111   3.154  1.00 60.68           H  
ATOM   3172  HB3 GLU A 194      14.912  -2.136   4.619  1.00 60.68           H  
ATOM   3173  O   GLU A 194      11.765  -3.065   2.480  1.00 60.68           O  
ATOM   3174  CG  GLU A 194      15.792  -1.302   2.817  1.00 60.68           C  
ATOM   3175  HG2 GLU A 194      15.515  -1.292   1.763  1.00 60.68           H  
ATOM   3176  HG3 GLU A 194      15.826  -0.280   3.194  1.00 60.68           H  
ATOM   3177  CD  GLU A 194      17.178  -1.940   2.920  1.00 60.68           C  
ATOM   3178  OE1 GLU A 194      17.814  -2.160   1.856  1.00 60.68           O  
ATOM   3179  OE2 GLU A 194      17.581  -2.262   4.051  1.00 60.68           O  
ATOM   3180  N   SER A 195      11.701  -2.698   4.694  1.00 59.97           N  
ATOM   3181  H   SER A 195      12.178  -2.293   5.487  1.00 59.97           H  
ATOM   3182  CA  SER A 195      10.556  -3.569   4.969  1.00 59.97           C  
ATOM   3183  HA  SER A 195      10.683  -4.515   4.443  1.00 59.97           H  
ATOM   3184  C   SER A 195       9.204  -2.982   4.559  1.00 59.97           C  
ATOM   3185  CB  SER A 195      10.459  -3.855   6.454  1.00 59.97           C  
ATOM   3186  HB2 SER A 195       9.591  -4.501   6.580  1.00 59.97           H  
ATOM   3187  HB3 SER A 195      10.315  -2.921   6.996  1.00 59.97           H  
ATOM   3188  O   SER A 195       8.310  -3.725   4.173  1.00 59.97           O  
ATOM   3189  OG  SER A 195      11.579  -4.523   6.979  1.00 59.97           O  
ATOM   3190  HG  SER A 195      11.458  -5.460   6.805  1.00 59.97           H  
ATOM   3191  N   LEU A 196       9.027  -1.657   4.629  1.00 64.48           N  
ATOM   3192  H   LEU A 196       9.756  -1.099   5.051  1.00 64.48           H  
ATOM   3193  CA  LEU A 196       7.834  -0.976   4.101  1.00 64.48           C  
ATOM   3194  HA  LEU A 196       6.946  -1.366   4.598  1.00 64.48           H  
ATOM   3195  C   LEU A 196       7.662  -1.203   2.604  1.00 64.48           C  
ATOM   3196  CB  LEU A 196       7.952   0.535   4.355  1.00 64.48           C  
ATOM   3197  HB2 LEU A 196       9.005   0.802   4.433  1.00 64.48           H  
ATOM   3198  HB3 LEU A 196       7.549   1.093   3.510  1.00 64.48           H  
ATOM   3199  O   LEU A 196       6.548  -1.154   2.086  1.00 64.48           O  
ATOM   3200  CG  LEU A 196       7.213   0.967   5.621  1.00 64.48           C  
ATOM   3201  HG  LEU A 196       7.310   0.207   6.397  1.00 64.48           H  
ATOM   3202  CD1 LEU A 196       7.758   2.295   6.124  1.00 64.48           C  
ATOM   3203 HD11 LEU A 196       8.798   2.180   6.429  1.00 64.48           H  
ATOM   3204 HD12 LEU A 196       7.175   2.679   6.960  1.00 64.48           H  
ATOM   3205 HD13 LEU A 196       7.672   3.018   5.312  1.00 64.48           H  
ATOM   3206  CD2 LEU A 196       5.748   1.202   5.275  1.00 64.48           C  
ATOM   3207 HD21 LEU A 196       5.180   1.309   6.199  1.00 64.48           H  
ATOM   3208 HD22 LEU A 196       5.370   0.364   4.690  1.00 64.48           H  
ATOM   3209 HD23 LEU A 196       5.634   2.103   4.672  1.00 64.48           H  
ATOM   3210  N   ILE A 197       8.787  -1.372   1.917  1.00 66.24           N  
ATOM   3211  H   ILE A 197       9.654  -1.359   2.436  1.00 66.24           H  
ATOM   3212  CA  ILE A 197       8.849  -1.351   0.471  1.00 66.24           C  
ATOM   3213  HA  ILE A 197       7.877  -1.053   0.078  1.00 66.24           H  
ATOM   3214  C   ILE A 197       9.109  -2.745  -0.091  1.00 66.24           C  
ATOM   3215  CB  ILE A 197       9.861  -0.277   0.029  1.00 66.24           C  
ATOM   3216  HB  ILE A 197      10.832  -0.488   0.478  1.00 66.24           H  
ATOM   3217  O   ILE A 197       8.685  -2.993  -1.206  1.00 66.24           O  
ATOM   3218  CG1 ILE A 197       9.379   1.118   0.494  1.00 66.24           C  
ATOM   3219 HG12 ILE A 197       8.503   1.400  -0.091  1.00 66.24           H  
ATOM   3220 HG13 ILE A 197       9.067   1.085   1.538  1.00 66.24           H  
ATOM   3221  CG2 ILE A 197       9.991  -0.315  -1.494  1.00 66.24           C  
ATOM   3222 HG21 ILE A 197      10.326   0.655  -1.861  1.00 66.24           H  
ATOM   3223 HG22 ILE A 197      10.685  -1.110  -1.766  1.00 66.24           H  
ATOM   3224 HG23 ILE A 197       9.018  -0.515  -1.943  1.00 66.24           H  
ATOM   3225  CD1 ILE A 197      10.425   2.227   0.415  1.00 66.24           C  
ATOM   3226 HD11 ILE A 197      11.259   1.958   1.063  1.00 66.24           H  
ATOM   3227 HD12 ILE A 197       9.988   3.155   0.784  1.00 66.24           H  
ATOM   3228 HD13 ILE A 197      10.749   2.388  -0.613  1.00 66.24           H  
ATOM   3229  N   GLY A 198       9.734  -3.676   0.626  1.00 58.81           N  
ATOM   3230  H   GLY A 198      10.056  -3.465   1.560  1.00 58.81           H  
ATOM   3231  CA  GLY A 198      10.022  -5.009   0.096  1.00 58.81           C  
ATOM   3232  HA2 GLY A 198       9.166  -5.367  -0.475  1.00 58.81           H  
ATOM   3233  HA3 GLY A 198      10.871  -4.939  -0.584  1.00 58.81           H  
ATOM   3234  C   GLY A 198      10.330  -6.063   1.156  1.00 58.81           C  
ATOM   3235  O   GLY A 198      10.073  -5.890   2.342  1.00 58.81           O  
ATOM   3236  N   ASP A 199      10.905  -7.177   0.704  1.00 53.53           N  
ATOM   3237  H   ASP A 199      11.001  -7.266  -0.297  1.00 53.53           H  
ATOM   3238  CA  ASP A 199      11.005  -8.427   1.481  1.00 53.53           C  
ATOM   3239  HA  ASP A 199      10.201  -8.446   2.217  1.00 53.53           H  
ATOM   3240  C   ASP A 199      12.322  -8.556   2.267  1.00 53.53           C  
ATOM   3241  CB  ASP A 199      10.803  -9.635   0.534  1.00 53.53           C  
ATOM   3242  HB2 ASP A 199      10.851 -10.555   1.116  1.00 53.53           H  
ATOM   3243  HB3 ASP A 199      11.617  -9.650  -0.192  1.00 53.53           H  
ATOM   3244  O   ASP A 199      12.663  -9.625   2.769  1.00 53.53           O  
ATOM   3245  CG  ASP A 199       9.468  -9.628  -0.219  1.00 53.53           C  
ATOM   3246  OD1 ASP A 199       8.610  -8.796   0.139  1.00 53.53           O  
ATOM   3247  OD2 ASP A 199       9.298 -10.414  -1.174  1.00 53.53           O  
ATOM   3248  N   ARG A 200      13.130  -7.491   2.328  1.00 52.14           N  
ATOM   3249  H   ARG A 200      12.769  -6.620   1.967  1.00 52.14           H  
ATOM   3250  CA  ARG A 200      14.540  -7.597   2.746  1.00 52.14           C  
ATOM   3251  HA  ARG A 200      14.951  -8.518   2.334  1.00 52.14           H  
ATOM   3252  C   ARG A 200      14.758  -7.732   4.252  1.00 52.14           C  
ATOM   3253  CB  ARG A 200      15.341  -6.415   2.202  1.00 52.14           C  
ATOM   3254  HB2 ARG A 200      14.841  -5.484   2.469  1.00 52.14           H  
ATOM   3255  HB3 ARG A 200      16.324  -6.418   2.675  1.00 52.14           H  
ATOM   3256  O   ARG A 200      15.829  -8.175   4.658  1.00 52.14           O  
ATOM   3257  CG  ARG A 200      15.537  -6.489   0.684  1.00 52.14           C  
ATOM   3258  HG2 ARG A 200      16.017  -7.430   0.414  1.00 52.14           H  
ATOM   3259  HG3 ARG A 200      14.578  -6.398   0.174  1.00 52.14           H  
ATOM   3260  CD  ARG A 200      16.440  -5.319   0.311  1.00 52.14           C  
ATOM   3261  HD2 ARG A 200      15.961  -4.389   0.620  1.00 52.14           H  
ATOM   3262  HD3 ARG A 200      17.372  -5.418   0.866  1.00 52.14           H  
ATOM   3263  NE  ARG A 200      16.724  -5.254  -1.130  1.00 52.14           N  
ATOM   3264  HE  ARG A 200      16.123  -5.770  -1.756  1.00 52.14           H  
ATOM   3265  NH1 ARG A 200      18.507  -3.829  -0.874  1.00 52.14           N  
ATOM   3266 HH11 ARG A 200      19.288  -3.304  -1.241  1.00 52.14           H  
ATOM   3267 HH12 ARG A 200      18.220  -3.622   0.072  1.00 52.14           H  
ATOM   3268  NH2 ARG A 200      18.027  -4.612  -2.883  1.00 52.14           N  
ATOM   3269 HH21 ARG A 200      17.451  -5.122  -3.538  1.00 52.14           H  
ATOM   3270 HH22 ARG A 200      18.872  -4.172  -3.219  1.00 52.14           H  
ATOM   3271  CZ  ARG A 200      17.741  -4.578  -1.621  1.00 52.14           C  
ATOM   3272  N   PHE A 201      13.786  -7.345   5.075  1.00 55.79           N  
ATOM   3273  H   PHE A 201      12.905  -7.061   4.673  1.00 55.79           H  
ATOM   3274  CA  PHE A 201      13.907  -7.359   6.535  1.00 55.79           C  
ATOM   3275  HA  PHE A 201      14.647  -8.106   6.822  1.00 55.79           H  
ATOM   3276  C   PHE A 201      12.583  -7.763   7.191  1.00 55.79           C  
ATOM   3277  CB  PHE A 201      14.401  -5.983   7.018  1.00 55.79           C  
ATOM   3278  HB2 PHE A 201      13.847  -5.196   6.505  1.00 55.79           H  
ATOM   3279  HB3 PHE A 201      14.212  -5.888   8.088  1.00 55.79           H  
ATOM   3280  O   PHE A 201      11.524  -7.293   6.775  1.00 55.79           O  
ATOM   3281  CG  PHE A 201      15.871  -5.739   6.765  1.00 55.79           C  
ATOM   3282  CD1 PHE A 201      16.829  -6.298   7.629  1.00 55.79           C  
ATOM   3283  HD1 PHE A 201      16.501  -6.891   8.470  1.00 55.79           H  
ATOM   3284  CD2 PHE A 201      16.288  -5.037   5.620  1.00 55.79           C  
ATOM   3285  HD2 PHE A 201      15.562  -4.625   4.935  1.00 55.79           H  
ATOM   3286  CE1 PHE A 201      18.202  -6.146   7.360  1.00 55.79           C  
ATOM   3287  HE1 PHE A 201      18.938  -6.631   7.984  1.00 55.79           H  
ATOM   3288  CE2 PHE A 201      17.658  -4.928   5.335  1.00 55.79           C  
ATOM   3289  HE2 PHE A 201      17.986  -4.472   4.412  1.00 55.79           H  
ATOM   3290  CZ  PHE A 201      18.615  -5.448   6.214  1.00 55.79           C  
ATOM   3291  HZ  PHE A 201      19.663  -5.361   5.965  1.00 55.79           H  
ATOM   3292  N   SER A 202      12.645  -8.613   8.226  1.00 60.21           N  
ATOM   3293  H   SER A 202      13.541  -8.957   8.540  1.00 60.21           H  
ATOM   3294  CA  SER A 202      11.460  -9.142   8.912  1.00 60.21           C  
ATOM   3295  HA  SER A 202      10.707  -9.379   8.161  1.00 60.21           H  
ATOM   3296  C   SER A 202      10.852  -8.103   9.859  1.00 60.21           C  
ATOM   3297  CB  SER A 202      11.772 -10.459   9.645  1.00 60.21           C  
ATOM   3298  HB2 SER A 202      10.839 -10.891  10.006  1.00 60.21           H  
ATOM   3299  HB3 SER A 202      12.231 -11.163   8.951  1.00 60.21           H  
ATOM   3300  O   SER A 202      11.326  -7.910  10.980  1.00 60.21           O  
ATOM   3301  OG  SER A 202      12.633 -10.258  10.747  1.00 60.21           O  
ATOM   3302  HG  SER A 202      12.204  -9.607  11.307  1.00 60.21           H  
ATOM   3303  N   LEU A 203       9.802  -7.428   9.399  1.00 70.09           N  
ATOM   3304  H   LEU A 203       9.503  -7.617   8.453  1.00 70.09           H  
ATOM   3305  CA  LEU A 203       8.801  -6.863  10.302  1.00 70.09           C  
ATOM   3306  HA  LEU A 203       9.285  -6.416  11.171  1.00 70.09           H  
ATOM   3307  C   LEU A 203       7.906  -7.987  10.809  1.00 70.09           C  
ATOM   3308  CB  LEU A 203       7.950  -5.808   9.579  1.00 70.09           C  
ATOM   3309  HB2 LEU A 203       7.532  -6.255   8.677  1.00 70.09           H  
ATOM   3310  HB3 LEU A 203       7.117  -5.520  10.221  1.00 70.09           H  
ATOM   3311  O   LEU A 203       7.700  -8.974  10.102  1.00 70.09           O  
ATOM   3312  CG  LEU A 203       8.728  -4.547   9.202  1.00 70.09           C  
ATOM   3313  HG  LEU A 203       9.604  -4.858   8.633  1.00 70.09           H  
ATOM   3314  CD1 LEU A 203       7.844  -3.633   8.346  1.00 70.09           C  
ATOM   3315 HD11 LEU A 203       6.919  -3.408   8.877  1.00 70.09           H  
ATOM   3316 HD12 LEU A 203       7.579  -4.137   7.417  1.00 70.09           H  
ATOM   3317 HD13 LEU A 203       8.360  -2.700   8.118  1.00 70.09           H  
ATOM   3318  CD2 LEU A 203       9.239  -3.786  10.419  1.00 70.09           C  
ATOM   3319 HD21 LEU A 203      10.030  -4.373  10.885  1.00 70.09           H  
ATOM   3320 HD22 LEU A 203       9.651  -2.825  10.114  1.00 70.09           H  
ATOM   3321 HD23 LEU A 203       8.431  -3.652  11.138  1.00 70.09           H  
ATOM   3322  N   ASP A 204       7.331  -7.790  11.990  1.00 81.03           N  
ATOM   3323  H   ASP A 204       7.517  -6.940  12.504  1.00 81.03           H  
ATOM   3324  CA  ASP A 204       6.252  -8.653  12.465  1.00 81.03           C  
ATOM   3325  HA  ASP A 204       6.524  -9.698  12.315  1.00 81.03           H  
ATOM   3326  C   ASP A 204       4.979  -8.360  11.658  1.00 81.03           C  
ATOM   3327  CB  ASP A 204       6.012  -8.422  13.963  1.00 81.03           C  
ATOM   3328  HB2 ASP A 204       5.264  -9.132  14.316  1.00 81.03           H  
ATOM   3329  HB3 ASP A 204       5.611  -7.418  14.099  1.00 81.03           H  
ATOM   3330  O   ASP A 204       4.232  -9.266  11.302  1.00 81.03           O  
ATOM   3331  CG  ASP A 204       7.279  -8.574  14.810  1.00 81.03           C  
ATOM   3332  OD1 ASP A 204       7.989  -9.587  14.656  1.00 81.03           O  
ATOM   3333  OD2 ASP A 204       7.569  -7.633  15.590  1.00 81.03           O  
ATOM   3334  N   SER A 205       4.738  -7.082  11.332  1.00 87.73           N  
ATOM   3335  H   SER A 205       5.399  -6.380  11.632  1.00 87.73           H  
ATOM   3336  CA  SER A 205       3.678  -6.693  10.400  1.00 87.73           C  
ATOM   3337  HA  SER A 205       3.704  -7.397   9.569  1.00 87.73           H  
ATOM   3338  C   SER A 205       3.853  -5.284   9.826  1.00 87.73           C  
ATOM   3339  CB  SER A 205       2.303  -6.808  11.068  1.00 87.73           C  
ATOM   3340  HB2 SER A 205       1.527  -6.613  10.328  1.00 87.73           H  
ATOM   3341  HB3 SER A 205       2.164  -7.817  11.456  1.00 87.73           H  
ATOM   3342  O   SER A 205       4.517  -4.425  10.412  1.00 87.73           O  
ATOM   3343  OG  SER A 205       2.170  -5.885  12.127  1.00 87.73           O  
ATOM   3344  HG  SER A 205       2.853  -6.095  12.768  1.00 87.73           H  
ATOM   3345  N   LEU A 206       3.208  -5.051   8.686  1.00 89.13           N  
ATOM   3346  H   LEU A 206       2.739  -5.840   8.265  1.00 89.13           H  
ATOM   3347  CA  LEU A 206       3.034  -3.772   8.012  1.00 89.13           C  
ATOM   3348  HA  LEU A 206       3.216  -2.962   8.718  1.00 89.13           H  
ATOM   3349  C   LEU A 206       1.602  -3.675   7.484  1.00 89.13           C  
ATOM   3350  CB  LEU A 206       4.029  -3.677   6.842  1.00 89.13           C  
ATOM   3351  HB2 LEU A 206       5.045  -3.618   7.231  1.00 89.13           H  
ATOM   3352  HB3 LEU A 206       3.936  -4.593   6.259  1.00 89.13           H  
ATOM   3353  O   LEU A 206       1.124  -4.569   6.784  1.00 89.13           O  
ATOM   3354  CG  LEU A 206       3.770  -2.516   5.870  1.00 89.13           C  
ATOM   3355  HG  LEU A 206       2.726  -2.497   5.557  1.00 89.13           H  
ATOM   3356  CD1 LEU A 206       4.090  -1.190   6.531  1.00 89.13           C  
ATOM   3357 HD11 LEU A 206       3.580  -1.111   7.490  1.00 89.13           H  
ATOM   3358 HD12 LEU A 206       3.696  -0.394   5.899  1.00 89.13           H  
ATOM   3359 HD13 LEU A 206       5.167  -1.103   6.676  1.00 89.13           H  
ATOM   3360  CD2 LEU A 206       4.592  -2.696   4.600  1.00 89.13           C  
ATOM   3361 HD21 LEU A 206       4.161  -3.500   4.003  1.00 89.13           H  
ATOM   3362 HD22 LEU A 206       4.578  -1.785   4.003  1.00 89.13           H  
ATOM   3363 HD23 LEU A 206       5.616  -2.972   4.851  1.00 89.13           H  
ATOM   3364  N   GLU A 207       0.960  -2.537   7.712  1.00 92.80           N  
ATOM   3365  H   GLU A 207       1.390  -1.860   8.327  1.00 92.80           H  
ATOM   3366  CA  GLU A 207      -0.274  -2.154   7.038  1.00 92.80           C  
ATOM   3367  HA  GLU A 207      -0.406  -2.774   6.151  1.00 92.80           H  
ATOM   3368  C   GLU A 207      -0.206  -0.697   6.586  1.00 92.80           C  
ATOM   3369  CB  GLU A 207      -1.484  -2.377   7.951  1.00 92.80           C  
ATOM   3370  HB2 GLU A 207      -2.352  -1.904   7.493  1.00 92.80           H  
ATOM   3371  HB3 GLU A 207      -1.297  -1.900   8.913  1.00 92.80           H  
ATOM   3372  O   GLU A 207       0.071   0.207   7.372  1.00 92.80           O  
ATOM   3373  CG  GLU A 207      -1.803  -3.866   8.159  1.00 92.80           C  
ATOM   3374  HG2 GLU A 207      -2.038  -4.295   7.185  1.00 92.80           H  
ATOM   3375  HG3 GLU A 207      -0.937  -4.380   8.576  1.00 92.80           H  
ATOM   3376  CD  GLU A 207      -2.996  -4.091   9.093  1.00 92.80           C  
ATOM   3377  OE1 GLU A 207      -3.482  -5.245   9.199  1.00 92.80           O  
ATOM   3378  OE2 GLU A 207      -3.490  -3.112   9.699  1.00 92.80           O  
ATOM   3379  N   VAL A 208      -0.525  -0.454   5.319  1.00 95.26           N  
ATOM   3380  H   VAL A 208      -0.731  -1.243   4.723  1.00 95.26           H  
ATOM   3381  CA  VAL A 208      -0.788   0.883   4.792  1.00 95.26           C  
ATOM   3382  HA  VAL A 208      -0.594   1.608   5.582  1.00 95.26           H  
ATOM   3383  C   VAL A 208      -2.260   0.966   4.429  1.00 95.26           C  
ATOM   3384  CB  VAL A 208       0.113   1.257   3.608  1.00 95.26           C  
ATOM   3385  HB  VAL A 208      -0.267   0.796   2.696  1.00 95.26           H  
ATOM   3386  O   VAL A 208      -2.796   0.109   3.716  1.00 95.26           O  
ATOM   3387  CG1 VAL A 208       0.056   2.767   3.419  1.00 95.26           C  
ATOM   3388 HG11 VAL A 208       0.684   3.065   2.580  1.00 95.26           H  
ATOM   3389 HG12 VAL A 208       0.383   3.278   4.324  1.00 95.26           H  
ATOM   3390 HG13 VAL A 208      -0.976   3.063   3.231  1.00 95.26           H  
ATOM   3391  CG2 VAL A 208       1.583   0.862   3.816  1.00 95.26           C  
ATOM   3392 HG21 VAL A 208       2.191   1.232   2.990  1.00 95.26           H  
ATOM   3393 HG22 VAL A 208       1.679  -0.223   3.856  1.00 95.26           H  
ATOM   3394 HG23 VAL A 208       1.951   1.279   4.753  1.00 95.26           H  
ATOM   3395  N   LYS A 209      -2.932   1.977   4.971  1.00 97.29           N  
ATOM   3396  H   LYS A 209      -2.419   2.641   5.534  1.00 97.29           H  
ATOM   3397  CA  LYS A 209      -4.387   2.083   4.958  1.00 97.29           C  
ATOM   3398  HA  LYS A 209      -4.752   1.514   4.103  1.00 97.29           H  
ATOM   3399  C   LYS A 209      -4.846   3.520   4.734  1.00 97.29           C  
ATOM   3400  CB  LYS A 209      -4.946   1.422   6.235  1.00 97.29           C  
ATOM   3401  HB2 LYS A 209      -4.568   0.400   6.272  1.00 97.29           H  
ATOM   3402  HB3 LYS A 209      -6.031   1.365   6.152  1.00 97.29           H  
ATOM   3403  O   LYS A 209      -4.151   4.468   5.088  1.00 97.29           O  
ATOM   3404  CG  LYS A 209      -4.559   2.140   7.543  1.00 97.29           C  
ATOM   3405  HG2 LYS A 209      -5.084   3.094   7.569  1.00 97.29           H  
ATOM   3406  HG3 LYS A 209      -3.488   2.345   7.546  1.00 97.29           H  
ATOM   3407  CD  LYS A 209      -4.883   1.370   8.835  1.00 97.29           C  
ATOM   3408  HD2 LYS A 209      -5.925   1.050   8.843  1.00 97.29           H  
ATOM   3409  HD3 LYS A 209      -4.723   2.037   9.682  1.00 97.29           H  
ATOM   3410  CE  LYS A 209      -3.982   0.145   9.004  1.00 97.29           C  
ATOM   3411  HE2 LYS A 209      -4.239  -0.592   8.243  1.00 97.29           H  
ATOM   3412  HE3 LYS A 209      -2.943   0.439   8.857  1.00 97.29           H  
ATOM   3413  NZ  LYS A 209      -4.113  -0.478  10.342  1.00 97.29           N  
ATOM   3414  HZ1 LYS A 209      -3.738  -1.415  10.317  1.00 97.29           H  
ATOM   3415  HZ2 LYS A 209      -5.066  -0.552  10.669  1.00 97.29           H  
ATOM   3416  HZ3 LYS A 209      -3.587   0.062  11.015  1.00 97.29           H  
ATOM   3417  N   MET A 210      -6.015   3.674   4.127  1.00 98.16           N  
ATOM   3418  H   MET A 210      -6.532   2.839   3.891  1.00 98.16           H  
ATOM   3419  CA  MET A 210      -6.625   4.965   3.815  1.00 98.16           C  
ATOM   3420  HA  MET A 210      -6.019   5.744   4.277  1.00 98.16           H  
ATOM   3421  C   MET A 210      -8.025   5.065   4.409  1.00 98.16           C  
ATOM   3422  CB  MET A 210      -6.625   5.220   2.299  1.00 98.16           C  
ATOM   3423  HB2 MET A 210      -5.595   5.199   1.942  1.00 98.16           H  
ATOM   3424  HB3 MET A 210      -7.031   6.212   2.103  1.00 98.16           H  
ATOM   3425  O   MET A 210      -8.749   4.071   4.470  1.00 98.16           O  
ATOM   3426  CG  MET A 210      -7.442   4.182   1.522  1.00 98.16           C  
ATOM   3427  HG2 MET A 210      -8.485   4.232   1.834  1.00 98.16           H  
ATOM   3428  HG3 MET A 210      -7.063   3.189   1.764  1.00 98.16           H  
ATOM   3429  SD  MET A 210      -7.383   4.392  -0.272  1.00 98.16           S  
ATOM   3430  CE  MET A 210      -7.099   2.678  -0.766  1.00 98.16           C  
ATOM   3431  HE1 MET A 210      -7.233   2.581  -1.843  1.00 98.16           H  
ATOM   3432  HE2 MET A 210      -6.078   2.401  -0.505  1.00 98.16           H  
ATOM   3433  HE3 MET A 210      -7.806   2.022  -0.258  1.00 98.16           H  
ATOM   3434  N   ARG A 211      -8.421   6.260   4.835  1.00 97.55           N  
ATOM   3435  H   ARG A 211      -7.764   7.026   4.789  1.00 97.55           H  
ATOM   3436  CA  ARG A 211      -9.764   6.534   5.357  1.00 97.55           C  
ATOM   3437  HA  ARG A 211     -10.449   5.753   5.027  1.00 97.55           H  
ATOM   3438  C   ARG A 211     -10.262   7.853   4.801  1.00 97.55           C  
ATOM   3439  CB  ARG A 211      -9.729   6.512   6.892  1.00 97.55           C  
ATOM   3440  HB2 ARG A 211      -9.432   5.511   7.203  1.00 97.55           H  
ATOM   3441  HB3 ARG A 211      -8.987   7.225   7.252  1.00 97.55           H  
ATOM   3442  O   ARG A 211      -9.490   8.795   4.669  1.00 97.55           O  
ATOM   3443  CG  ARG A 211     -11.083   6.828   7.539  1.00 97.55           C  
ATOM   3444  HG2 ARG A 211     -11.316   7.885   7.409  1.00 97.55           H  
ATOM   3445  HG3 ARG A 211     -11.864   6.237   7.061  1.00 97.55           H  
ATOM   3446  CD  ARG A 211     -11.068   6.507   9.035  1.00 97.55           C  
ATOM   3447  HD2 ARG A 211     -10.674   5.501   9.179  1.00 97.55           H  
ATOM   3448  HD3 ARG A 211     -12.092   6.537   9.407  1.00 97.55           H  
ATOM   3449  NE  ARG A 211     -10.256   7.472   9.794  1.00 97.55           N  
ATOM   3450  HE  ARG A 211      -9.770   8.204   9.296  1.00 97.55           H  
ATOM   3451  NH1 ARG A 211     -10.397   6.506  11.858  1.00 97.55           N  
ATOM   3452 HH11 ARG A 211     -10.089   6.507  12.820  1.00 97.55           H  
ATOM   3453 HH12 ARG A 211     -10.914   5.727  11.475  1.00 97.55           H  
ATOM   3454  NH2 ARG A 211      -9.162   8.335  11.581  1.00 97.55           N  
ATOM   3455 HH21 ARG A 211      -8.753   8.971  10.911  1.00 97.55           H  
ATOM   3456 HH22 ARG A 211      -8.667   8.184  12.448  1.00 97.55           H  
ATOM   3457  CZ  ARG A 211      -9.945   7.433  11.074  1.00 97.55           C  
ATOM   3458  N   LYS A 212     -11.539   7.909   4.438  1.00 96.26           N  
ATOM   3459  H   LYS A 212     -12.128   7.108   4.610  1.00 96.26           H  
ATOM   3460  CA  LYS A 212     -12.162   9.150   3.983  1.00 96.26           C  
ATOM   3461  HA  LYS A 212     -11.501   9.627   3.258  1.00 96.26           H  
ATOM   3462  C   LYS A 212     -12.338  10.111   5.162  1.00 96.26           C  
ATOM   3463  CB  LYS A 212     -13.478   8.822   3.286  1.00 96.26           C  
ATOM   3464  HB2 LYS A 212     -14.226   8.537   4.026  1.00 96.26           H  
ATOM   3465  HB3 LYS A 212     -13.321   7.984   2.606  1.00 96.26           H  
ATOM   3466  O   LYS A 212     -12.705   9.667   6.250  1.00 96.26           O  
ATOM   3467  CG  LYS A 212     -13.968  10.024   2.476  1.00 96.26           C  
ATOM   3468  HG2 LYS A 212     -14.171  10.868   3.136  1.00 96.26           H  
ATOM   3469  HG3 LYS A 212     -13.215  10.306   1.740  1.00 96.26           H  
ATOM   3470  CD  LYS A 212     -15.249   9.618   1.766  1.00 96.26           C  
ATOM   3471  HD2 LYS A 212     -15.058   8.750   1.135  1.00 96.26           H  
ATOM   3472  HD3 LYS A 212     -15.986   9.367   2.528  1.00 96.26           H  
ATOM   3473  CE  LYS A 212     -15.777  10.769   0.922  1.00 96.26           C  
ATOM   3474  HE2 LYS A 212     -15.022  11.056   0.191  1.00 96.26           H  
ATOM   3475  HE3 LYS A 212     -15.966  11.612   1.586  1.00 96.26           H  
ATOM   3476  NZ  LYS A 212     -17.020  10.338   0.254  1.00 96.26           N  
ATOM   3477  HZ1 LYS A 212     -17.544  11.132  -0.084  1.00 96.26           H  
ATOM   3478  HZ2 LYS A 212     -17.573   9.806   0.911  1.00 96.26           H  
ATOM   3479  HZ3 LYS A 212     -16.790   9.727  -0.516  1.00 96.26           H  
ATOM   3480  N   VAL A 213     -12.070  11.393   4.924  1.00 93.86           N  
ATOM   3481  H   VAL A 213     -11.843  11.653   3.974  1.00 93.86           H  
ATOM   3482  CA  VAL A 213     -12.168  12.492   5.900  1.00 93.86           C  
ATOM   3483  HA  VAL A 213     -12.225  12.074   6.905  1.00 93.86           H  
ATOM   3484  C   VAL A 213     -13.458  13.272   5.704  1.00 93.86           C  
ATOM   3485  CB  VAL A 213     -10.942  13.415   5.829  1.00 93.86           C  
ATOM   3486  HB  VAL A 213     -10.936  13.927   4.867  1.00 93.86           H  
ATOM   3487  O   VAL A 213     -13.748  13.645   4.542  1.00 93.86           O  
ATOM   3488  CG1 VAL A 213     -10.974  14.460   6.952  1.00 93.86           C  
ATOM   3489 HG11 VAL A 213     -11.017  13.955   7.917  1.00 93.86           H  
ATOM   3490 HG12 VAL A 213     -10.081  15.083   6.908  1.00 93.86           H  
ATOM   3491 HG13 VAL A 213     -11.858  15.090   6.849  1.00 93.86           H  
ATOM   3492  CG2 VAL A 213      -9.633  12.627   5.971  1.00 93.86           C  
ATOM   3493 HG21 VAL A 213      -8.779  13.303   5.970  1.00 93.86           H  
ATOM   3494 HG22 VAL A 213      -9.642  12.061   6.903  1.00 93.86           H  
ATOM   3495 HG23 VAL A 213      -9.523  11.930   5.140  1.00 93.86           H  
ATOM   3496  OXT VAL A 213     -14.098  13.535   6.740  1.00 93.86           O  
TER    3497      VAL A 213                                                       
END   
